# Supplementary material for: A machine learning approach to predict pancreatic islet grafts rejection versus tolerance
Source: PLoS One. 2020 Nov 5;15(11):e0241925. doi: 10.1371/journal.pone.0241925 (PMC7644021; doi:10.1371/journal.pone.0241925)
Supplement: S1 File — (ZIP) [file pone.0241925.s001.zip]

Archive with 63 entries (54 files):
- Supplementary Information/Matlab-Code/
- Supplementary Information/Matlab-Code/classLOO.m
- Supplementary Information/Matlab-Code/main.m
- Supplementary Information/Matlab-Code/matrix_analysis.m
- Supplementary Information/Matlab-Code/multiple_boxplot_core.m
- Supplementary Information/Matlab-Code/multiplebox_plot.m
- Supplementary Information/Matlab-Code/read_file.m
- Supplementary Information/Matlab-Code/trainClassifierSVM.m
- Supplementary Information/Processed CZE data from aq.H samples/
- Supplementary Information/Processed CZE data from aq.H samples/non-transplanted controls/
- Supplementary Information/Processed CZE data from aq.H samples/non-transplanted controls/T1 Control 1.elt
- Supplementary Information/Processed CZE data from aq.H samples/non-transplanted controls/T1 Control 2.elt
- Supplementary Information/Processed CZE data from aq.H samples/non-transplanted controls/T1 Control 3.elt
- Supplementary Information/Processed CZE data from aq.H samples/non-transplanted controls/T1 Control 4.elt
- Supplementary Information/Processed CZE data from aq.H samples/non-transplanted controls/T1 Control 5.elt
- Supplementary Information/Processed CZE data from aq.H samples/non-transplanted controls/T1 Control 7.elt
- Supplementary Information/Processed CZE data from aq.H samples/non-transplanted controls/T1 Control 8.elt
- Supplementary Information/Processed CZE data from aq.H samples/rejected/
- Supplementary Information/Processed CZE data from aq.H samples/rejected/T3 muestra 452 1 in 16.elt
- Supplementary Information/Processed CZE data from aq.H samples/rejected/T3 muestra 453 1 in 16.elt
- Supplementary Information/Processed CZE data from aq.H samples/rejected/T3 muestra 456 1 in 16.elt
- Supplementary Information/Processed CZE data from aq.H samples/rejected/T3 muestra 517 1 in 16.elt
- Supplementary Information/Processed CZE data from aq.H samples/rejected/T3 muestra 676 1 in 16.elt
- Supplementary Information/Processed CZE data from aq.H samples/rejected/T3 muestra 677 1 in 16.elt
- Supplementary Information/Processed CZE data from aq.H samples/rejected/T3 muestra 683 1 in 16.elt
- Supplementary Information/Processed CZE data from aq.H samples/tolerants/
- Supplementary Information/Processed CZE data from aq.H samples/tolerants/T2 muestra 510 1 in 16.elt
- Supplementary Information/Processed CZE data from aq.H samples/tolerants/T2 muestra 511 1 in 16.elt
- Supplementary Information/Processed CZE data from aq.H samples/tolerants/T2 muestra 522 diluted 16 times Borate-SDS 40-20.elt
- Supplementary Information/Processed CZE data from aq.H samples/tolerants/T2 muestra 604 1 in 16.elt
- Supplementary Information/Processed CZE data from aq.H samples/tolerants/T2 muestra 678 1 in 16.elt
- Supplementary Information/Processed CZE data from aq.H samples/tolerants/T2 muestra 684 1 in 16.elt
- Supplementary Information/Processed CZE data from aq.H samples/tolerants/T2 muestra 685 1 in 16.elt
- Supplementary Information/Processed CZE data from aq.H samples/tolerants/T2 muestra 688 diluted 16 times Borate-SDS 40-20.elt
- Supplementary Information/Raw CZE data from aq.H samples/
- Supplementary Information/Raw CZE data from aq.H samples/non-transplanted controls/
- Supplementary Information/Raw CZE data from aq.H samples/non-transplanted controls/T1 Control 1.crm
- Supplementary Information/Raw CZE data from aq.H samples/non-transplanted controls/T1 Control 2.crm
- Supplementary Information/Raw CZE data from aq.H samples/non-transplanted controls/T1 Control 3.crm
- Supplementary Information/Raw CZE data from aq.H samples/non-transplanted controls/T1 Control 4.crm
- Supplementary Information/Raw CZE data from aq.H samples/non-transplanted controls/T1 Control 5.crm
- Supplementary Information/Raw CZE data from aq.H samples/non-transplanted controls/T1 Control 7.crm
- Supplementary Information/Raw CZE data from aq.H samples/non-transplanted controls/T1 Control 8.crm
- Supplementary Information/Raw CZE data from aq.H samples/rejected/
- Supplementary Information/Raw CZE data from aq.H samples/rejected/T3 muestra 452 1 in 16.crm
- Supplementary Information/Raw CZE data from aq.H samples/rejected/T3 muestra 453 1 in 16.crm
- Supplementary Information/Raw CZE data from aq.H samples/rejected/T3 muestra 456 1 in 16.crm
- Supplementary Information/Raw CZE data from aq.H samples/rejected/T3 muestra 517 1 in 16.crm
- Supplementary Information/Raw CZE data from aq.H samples/rejected/T3 muestra 676 1 in 16.crm
- Supplementary Information/Raw CZE data from aq.H samples/rejected/T3 muestra 677 1 in 16.crm
- Supplementary Information/Raw CZE data from aq.H samples/rejected/T3 muestra 683 1 in 16.crm
- Supplementary Information/Raw CZE data from aq.H samples/tolerants/
- Supplementary Information/Raw CZE data from aq.H samples/tolerants/T2 muestra 510 1 in 16.crm
- Supplementary Information/Raw CZE data from aq.H samples/tolerants/T2 muestra 511 1 in 16.crm
- Supplementary Information/Raw CZE data from aq.H samples/tolerants/T2 muestra 522 diluted 16 times Borate-SDS 40-20.crm
- Supplementary Information/Raw CZE data from aq.H samples/tolerants/T2 muestra 604 1 in 16.crm
- Supplementary Information/Raw CZE data from aq.H samples/tolerants/T2 muestra 678 1 in 16.crm
- Supplementary Information/Raw CZE data from aq.H samples/tolerants/T2 muestra 684 1 in 16.crm
- Supplementary Information/Raw CZE data from aq.H samples/tolerants/T2 muestra 685 1 in 16.crm
- Supplementary Information/Raw CZE data from aq.H samples/tolerants/T2 muestra 688 diluted 16 times Borate-SDS 40-20.crm
- Supplementary Information/Readme.txt
- Supplementary Information/Targeted Amino Acid Concentration Measurements.txt
- Supplementary Information/Untargeted Peaks Measurements.txt
