# Supplementary material for: A machine learning approach to predict pancreatic islet grafts rejection versus tolerance
Source: PLoS One. 2020 Nov 5;15(11):e0241925. doi: 10.1371/journal.pone.0241925 (PMC7644021; doi:10.1371/journal.pone.0241925)
Supplement: S1 File — (ZIP) [file pone.0241925.s001.zip › Supplementary Information/Matlab-Code/classLOO.m]

function [p,hindcol]=classLOO(X,labels,typeModel,selection)
%Leave one out Classification with some specified classifiers
%and feature methods
%hindcol history of selected columns

% typeModel: 'Linear','SVM'
% selection: 'stepwiseselection','ANOVA','none'
hindcol=[];
n=0;
for i=1:size(X,1)
    muestra=X(i,:);
    v=[1:size(X,1)];
    v=setdiff(v,i);
    Xr=X(v,:);
    labelsr=labels(v);
    if strcmp(selection,'stepwiseselection')
        [b,se,pval,inmodel,stats,nextstep,history] = stepwisefit(Xr,labelsr,'maxiter',Inf,'penter',0.05,'premove',0.1,'display','off');
            ind_columnas=find(inmodel);
            hindcol=[hindcol;inmodel];
            if ~isempty(ind_columnas)
                Xr=Xr(:,ind_columnas);
                muestra=muestra(:,ind_columnas);
            else
                
            end
  
    end
    if strcmp(selection,'ANOVA')
        for zz=1:size(Xr,2)
        [p,table,stats]=anova1(Xr(:,zz),labelsr,'off');
        ps(zz)=p;
        end
            ind_columnas=find(ps<0.05);
            inmodel=zeros(1,length(ps));
            inmodel(ind_columnas)=1;
            hindcol=[hindcol;inmodel];
            if ~isempty(ind_columnas)
                Xr=Xr(:,ind_columnas);
                muestra=muestra(:,ind_columnas);
            else
                
            end
  
    end
   
    
    if strcmp(typeModel,'Linear')
        class = classify(muestra,Xr,labelsr);
    end
    if strcmp(typeModel,'SVM')
        [trainedClassifier, validationAccuracy] = trainClassifierSVM(Xr,labelsr);
        class = trainedClassifier.predictFcn(muestra);
    end
    if strcmp(typeModel,'Tree')
        tree = fitctree(Xr,labelsr);
        class = predict(tree,muestra);
    end
    if strcmp(typeModel,'NaiveBayes')
        mdl = fitcnb(Xr,labelsr);
        class = predict(mdl,muestra);
    end
    if strcmp(typeModel,'KNN')
        mdl = fitcknn(Xr,labelsr, 'NumNeighbors', 4);
        class = predict(mdl,muestra);
    end
    
    if class==labels(i)
       n=n+1; 
    end
    
end
p=n*100/size(X,1);
% Out: 
% p: Accuracy
