# Supplementary material for: A machine learning approach to predict pancreatic islet grafts rejection versus tolerance
Source: PLoS One. 2020 Nov 5;15(11):e0241925. doi: 10.1371/journal.pone.0241925 (PMC7644021; doi:10.1371/journal.pone.0241925)
Supplement: S1 File — (ZIP) [file pone.0241925.s001.zip › Supplementary Information/Matlab-Code/main.m]

% This function analize the data in file:UntargetedPeaksHeightMeasurements.txt
% with classification purposes using linear SVM, binary Tree, KNN-4 and
% NaiveBayes classifier. Teste under Matlab R2018a
% Author: Gerardo Ceballos (gerardoacv@gmail.com)
% License: you are free to share, modify and use this code for any purpose.


%*** Clean enviroment *********************************
clear all
close all
nameClass={'Control', 'Tolerated', 'Rejected'};
models = {'SVM','Tree','NaiveBayes','KNN'};

%*********** Targeted  **************************
filename='Targeted_Aminoacid.txt';
%Read peak measurement data
[peak_measurements,labels,name_substances,~,~]=read_file(filename);
%Classification Analysis
feat_selection_modes ={'ALL'};
matrix_analysis(peak_measurements,labels,name_substances,nameClass,filename,feat_selection_modes,models);
%*************************************************

%*********** Untargeted  **************************
filename='Untargeted_Peaks.txt';
% Read peak measurement data
[peak_measurements,labels,name_substances,nameLabels,~]=read_file(filename);
%Classification Analysis
feat_selection_modes ={'ALL','ANOVA'};
matrix_analysis(peak_measurements,labels,name_substances,nameClass,filename,feat_selection_modes,models);
%**************************************************
