# Supplementary material for: A machine learning approach to predict pancreatic islet grafts rejection versus tolerance
Source: PLoS One. 2020 Nov 5;15(11):e0241925. doi: 10.1371/journal.pone.0241925 (PMC7644021; doi:10.1371/journal.pone.0241925)
Supplement: S1 File — (ZIP) [file pone.0241925.s001.zip › Supplementary Information/Matlab-Code/matrix_analysis.m]

function trainedClassifierSVM=analiza_matriz_features(X,labels,name_substances,nameClass,filename,feat_selection_modes,models)
% This function analize the data in X matrix with classification purposes
% regarding classes especified in labels.
% Author: Gerardo Ceballos (gerardoacv@gmail.com)
% License: you are free to share, modify and use this code for any purpose.
% Inputs:
% X: peaks measurement, each column represents a peak
% labels: grouping of data, each column has a different factor for grouping
% data, it should has equal number of rows to those for X
% name_substances: peak names

%Verify there are more than one samples per class
unilabels=unique(labels);
nclass=length(unilabels);
flag=1;
for uu=1:length(unilabels)
   vv=sum(labels==unilabels(uu));
   if vv==1
      flag=0;
   end    
end
         
if (length(unique(labels))>1)&&(flag==1)
   ind_columns=1:size(X,2);
   st='';
   significancia='';
   disp(['Filename:',filename])
   for j=1:length(ind_columns)
      st=[st,name_substances{ind_columns(j)},' '];
      %low p indicates at least one is different from others
      [p,table,stats]=anova1(X(:,ind_columns(j)),labels,'off');
      if (stats.df~=0)&&(length(unique(labels))>1)
         c=multcompare(stats,'display','off');%see Help for multcompare (example 2) to figure out what is c
         for t=1:size(c,1)
             eval(strcat("significance.C",num2str(c(t,1),1),"vsC",num2str(c(t,2),1),"(",num2str(j),")=c(t,6);"));  
         end
         if p<0.05
            disp(['**** Significative discoveries, Peak name: ',name_substances{ind_columns(j)},'***************'])   
            for t=1:size(c,1)
                if (sign(c(t,3))==sign(c(t,4)))&&(sign(c(t,4))==sign(c(t,5)))
%                    disp(['**** Significative discoveries, Peak name: ',name_substances{ind_columns(j)},'*******'])   
%                    disp(['Differences with significance: ',num2str(c(t,1)),' y ',num2str(c(t,2)),', p < ',num2str(c(t,6))])
                   disp(['Differences with significance: ',nameClass{c(t,1)},' vs ',nameClass{c(t,2)},', p < ',num2str(c(t,6))])
                end
             end
             disp(['*************************************************************'])
             disp(['*'])
          end
       end
    end
               
  
   %Bar plot of significances
   figure
   set(gcf,'color','w')
   wid=0.5;
   fcolor=[0 114 189]/255;
   subplot(311)
   title('p Tukey')
   v=significance.C1vsC2;
   for re=1:length(v)
       rectangle('Position',[re-wid/2 v(re) wid 1-v(re)],'FaceColor',fcolor)
   end
   set(gca, 'YScale', 'log')
   set(gca, 'YDir','reverse')
   text(0.9*length(v),2*min(v),[nameClass{1},' vs ',nameClass{2}])
   va=axis;
   axis([0 length(v)+1 va(3) 0.05])
   yticks(sort([10.^(-8:-1) 0.05]))
   x=1:length(v);
   c=0;xti='';
   for l=1:length(v)
       if v(l)<0.05
           c=c+1;
            xti{c}=name_substances{l};
       end
   end
   xticks(unique([x(significance.C1vsC2<0.05)]))
   xticklabels(xti)
   xtickangle(30)
   h=gca;
   set(h, 'Box', 'on')
                
   if nclass>2
      subplot(312)
      v=significance.C2vsC3;
      for re=1:length(v)
          rectangle('Position',[re-wid/2 v(re) wid 1-v(re)],'FaceColor',fcolor)
      end
      set(gca, 'YScale', 'log')
      set(gca, 'YDir','reverse')
      text(0.9*length(v),2*min(v),[nameClass{2},' vs ',nameClass{3}])
      va=axis;
      axis([0 length(v)+1 va(3) 0.05])
      yticks(sort([10.^(-8:-1) 0.05]))
      x=1:length(v);
      c=0;xti='';
      for l=1:length(v)
        if v(l)<0.05
           c=c+1;
           xti{c}=name_substances{l};
        end
      end
      xticks(unique([x(v<0.05)]))
      xticklabels(xti)
      xtickangle(30)
      h=gca;
      set(h, 'Box', 'on')
      ylabel('significance p (Tukey)')
                
      subplot(313)
      v=significance.C1vsC3;
      for re=1:length(v)
          rectangle('Position',[re-wid/2 v(re) wid 1-v(re)],'FaceColor',fcolor)
      end
      set(gca, 'YScale', 'log')
      set(gca, 'YDir','reverse')
      text(0.9*length(v),2*min(v),[nameClass{1},' vs ',nameClass{3}])
      va=axis;
      axis([0 length(v)+1 va(3) 0.05])
      yticks(sort([10.^(-8:-1) 0.05]))
      x=1:length(v);
      c=0;xti='';
      for l=1:length(v)
        if v(l)<0.05
           c=c+1;
           xti{c}=name_substances{l};
        end
      end
      xticks(unique([x(v<0.05)]))
      xticklabels(xti)
      xtickangle(30)
      h=gca;
      set(h, 'Box', 'on')
      xlabel('Peak number')
    end
                
    %Discrimnative peaks from ANOVA and Tukey
    if nclass==2
       [a,b1]=sort(significance.C1vsC2);
       ind_columns=unique([b1]);
       ind_columns=unique(find(significance.C1vsC2<0.05)); 
    end
                
    if nclass>2
       [a,b1]=sort(significance.C1vsC2);
       [a,b2]=sort(significance.C1vsC3);
       [a,b3]=sort(significance.C2vsC3);
       ind_columns=unique([b1(1:3) b2(1:3) b3(1:3)]); %first three from each
       ind_columns=unique([find(significance.C1vsC2<0.05) find(significance.C1vsC3<0.05) find(significance.C2vsC3<0.05)]); 
    end      
                
    stSigni='';
    for qw=1:length(ind_columns)
        stSigni=[stSigni,name_substances{ind_columns(qw)},' '];
    end
   
    %Box with classes and all peaks
    for yy=1:length(ind_columns)
        namesSubs{yy}=name_substances{ind_columns(yy)};
    end

    multiplebox_plot(X(:,ind_columns),labels,nameClass,namesSubs)
    title(['Substances variance in classes, discriminative peaks'])
                
    %Plot box with samples circles
    nclass=length(unilabels);
    wid=0.4;%rectangles width
    col1={[0,113,188]/255,[255,0,0]/255,[222,125,0]/255,[120,120,120]/255,[240,240,240]/255};
    inc=80;
    col1light={[0+inc,113+inc,min([188+inc 255])]/255,[255,0+inc,0+inc]/255,[min([222+inc 255]),125+inc,0+inc]/255,[120,120,120]/255,[240,240,240]/255};
    Xii=X(:,ind_columns);
    for ppp=1:size(Xii,2)
        figure
        set(gcf,'color','w')
        for g=1:nclass
            indi=labels==unilabels(g);
            num=sum(indi);
            mini=min(Xii(indi,ppp));
            maxi=max(Xii(indi,ppp));
            q25=quantile(Xii(indi,ppp),0.25);
            q75=quantile(Xii(indi,ppp),0.75);
            mediana=median(Xii(indi,ppp));
            rectangle('Position',[g-wid/2 q25 wid q75-q25],'FaceColor',col1light{g});
            hold on
            %bottom whisker
            line([g g],[mini q25],'LineStyle','--','Color','k')
            line([g-wid/4 g+wid/4],[mini mini],'LineStyle','-','Color','k')
            %up whisker
            line([g g],[maxi q75],'LineStyle','--','Color','k')
            line([g-wid/4 g+wid/4],[maxi maxi],'LineStyle','-','Color','k')
            %median
            line([g-wid/2 g+wid/2],[mediana mediana],'LineStyle','-','Color','k')
            plot(g*ones(size(Xii(indi,ppp)))+0.05*randn(num,1),Xii(indi,ppp),'o','MarkerSize',6,'MarkerFaceColor',col1{g},'MarkerEdgeColor','k')
         end
         title(namesSubs{ppp})
         v=axis;
         axis([0 length(unilabels)+1 v(3) v(4)])
         xticks(1:nclass)
         xticklabels(nameClass)
         xtickangle(30)
    end         
end
        
%Boxplot with all peaks
multiplebox_plot(X,labels,nameClass,name_substances)
title('Substances variance in classes')

for nfeatS = 1:length(feat_selection_modes)
    for nmod = 1:length(models)
        [validationAccuracy,~]=classLOO(X,labels,models{nmod},feat_selection_modes{nfeatS});
        disp(['***** ',filename,' *************************************'])
        disp(['* ',models{nmod},', Crossval: LOO, feature selection: ',feat_selection_modes{nfeatS}])
        disp(['* Acc: ',num2str(validationAccuracy),' %'])
        disp('******************************************************************')
        disp(['*'])
    end

    for nmod = 1:length(models)
%         for i=1:length(unilabels)%excluding a class
%             indice=~(labels==unilabels(i));
            indice=~(labels==unilabels(1));
            [validationAccuracy,~]=classLOO(X(indice,:),labels(indice,1),models{nmod},feat_selection_modes{nfeatS});
            disp(['***** ',filename,' ********************************************'])
%             disp(['* ',models{nmod},', Crossval: LOO, feature selection: ',feat_selection_modes{nfeatS},' (excluding class ',num2str(unilabels(i)) ,')'])
            disp(['* ',models{nmod},', Crossval: LOO, feature selection: ',feat_selection_modes{nfeatS},' (excluding class ',nameClass{1},')'])
            disp(['* Acc: ',num2str(validationAccuracy),' %'])
            disp('***************************************************************************************')
            disp(['*'])
%         end
    end
end
