# Supplementary material for: A machine learning approach to predict pancreatic islet grafts rejection versus tolerance
Source: PLoS One. 2020 Nov 5;15(11):e0241925. doi: 10.1371/journal.pone.0241925 (PMC7644021; doi:10.1371/journal.pone.0241925)
Supplement: S1 File — (ZIP) [file pone.0241925.s001.zip › Supplementary Information/Matlab-Code/multiplebox_plot.m]

function multiplebox_plot(X,labels,nombresLabels,nombre_sustancias)
    figure
    unilabels=unique(labels);
    nclass=length(unilabels);
    for i=1:nclass
        AA{i}=X(labels==unilabels(i),:);
    end
    data=cell(size(X,2),length(unilabels));
    data1=[];
    for j=1:nclass
     for ii=1:size(data,1)
       Ac{j}{ii}=AA{j}(:,ii);
     end
    end
    data=vertcat(Ac{1},Ac{2});
    for z=3:nclass
        data=vertcat(data,Ac{z});
    end
  
      col=[110,255,200,200;
           110,110,255,200];
      if nclass>2
          col=vertcat(col,[255,110,110,200]);
      end
      if nclass>3
          for cc=3:nclass
              col=vertcat(col,[randi(255) randi(255) randi(255) 200]);
          end
      end
     col=col/255;
     multiple_boxplot_core(data',nombre_sustancias,nombresLabels,col')
