# Supplementary material for: A machine learning approach to predict pancreatic islet grafts rejection versus tolerance
Source: PLoS One. 2020 Nov 5;15(11):e0241925. doi: 10.1371/journal.pone.0241925 (PMC7644021; doi:10.1371/journal.pone.0241925)
Supplement: S1 File — (ZIP) [file pone.0241925.s001.zip › Supplementary Information/Matlab-Code/read_file.m]

function [peak_measurements,labels,name_substances,nameLabels,name_rows ]=read_file(filename)

dlm = ' ';
[fid,msg] = fopen(filename,'rt');
if fid<0
    error('FOPEN could not read the file because:\n%s',msg)
end
line1=fgetl(fid);
sline1=strsplit(line1);
num_peaks=numel(sline1)-2;
C_data1 = textscan(fid,['%s %d',repmat('%f',[1,num_peaks])],'CollectOutput',1);
fclose(fid);
peak_measurements=C_data1{1,3};
labels=double(C_data1{1,2});
name_substances=sline1(3:numel(sline1));
nameLabels={sline1{2}};
name_rows=C_data1{1,1}';
