# Supplementary material for: A machine learning approach to predict pancreatic islet grafts rejection versus tolerance
Source: PLoS One. 2020 Nov 5;15(11):e0241925. doi: 10.1371/journal.pone.0241925 (PMC7644021; doi:10.1371/journal.pone.0241925)
Supplement: S1 File — (ZIP) [file pone.0241925.s001.zip › Supplementary Information/Matlab-Code/trainClassifierSVM.m]

function [trainedClassifierSVM, validationAccuracy] = trainClassifierSVM(X,labels)

% Extract predictors and response
% This code processes the data into the right shape for training the
% model.
predictors =X;

response=labels;

% Train a classifier
% This code specifies all the classifier options and trains the classifier.
template = templateSVM(...
    'KernelFunction', 'linear', ...
    'PolynomialOrder', [], ...
    'KernelScale', 'auto', ...
    'BoxConstraint', 1, ...
    'Standardize', true);
classificationSVM = fitcecoc(...
    predictors, ...
    response, ...
    'Learners', template, ...
    'Coding', 'onevsone', ...
    'ClassNames', unique(response));

% Create the result struct with predict function
predictorExtractionFcn = @(t) t;
svmPredictFcn = @(x) predict(classificationSVM, x);
trainedClassifierSVM.predictFcn = @(x) svmPredictFcn(predictorExtractionFcn(x));

% Add additional fields to the result struct
trainedClassifierSVM.ClassificationSVM = classificationSVM;
trainedClassifierSVM.About = 'This struct is a trained model exported from Classification Learner R2018a.';
trainedClassifierSVM.HowToPredict = sprintf('To make predictions on a new table, T, use: \n  yfit = c.predictFcn(T) \nreplacing ''c'' with the name of the variable that is this struct, e.g. ''trainedModel''. \n \nThe table, T, must contain the variables returned by: \n  c.RequiredVariables \nVariable formats (e.g. matrix/vector, datatype) must match the original training data. \nAdditional variables are ignored. \n \nFor more information, see <a href="matlab:helpview(fullfile(docroot, ''stats'', ''stats.map''), ''appclassification_exportmodeltoworkspace'')">How to predict using an exported model</a>.');

% Perform cross-validation
partitionedModel = crossval(trainedClassifierSVM.ClassificationSVM, 'Leaveout', 'on');

% Compute validation predictions
[validationPredictions, validationScores] = kfoldPredict(partitionedModel);

% Compute validation accuracy
validationAccuracy = 1 - kfoldLoss(partitionedModel, 'LossFun', 'ClassifError');
