# Supplementary material for: A machine learning approach to predict pancreatic islet grafts rejection versus tolerance
Source: PLoS One. 2020 Nov 5;15(11):e0241925. doi: 10.1371/journal.pone.0241925 (PMC7644021; doi:10.1371/journal.pone.0241925)
Supplement: S1 File — (ZIP) [file pone.0241925.s001.zip › Supplementary Information/Processed CZE data from aq.H samples/non-transplanted controls/T1 Control 1.elt]

6006	0
A c o n d i c i o n a d a
1	0
2	0
3	0
4	0
5	0
51	0
67	0
83	0
99	0
115	0
131	0
147	0
163	1.9864
179	3.8952
195	4.9501
211	6.4468
227	8.4521
243	10.494
259	12.24
275	13.601
291	14.676
307	15.618
323	16.281
339	16.556
355	16.091
371	15.18
387	14.945
403	15.991
419	18.962
435	22.643
451	24.38
467	22.819
483	17.242
499	10.162
515	5.353
531	4.6296
547	8.692
563	14.541
579	18.637
595	19.459
611	16.395
627	11.965
643	8.997
659	8.6415
675	11.335
691	15.06
707	17.593
723	18.013
739	16.09
755	13.364
771	11.196
787	10.087
803	10.156
819	10.649
835	11.127
851	11.517
867	11.765
883	12.028
899	12.419
915	12.957
931	13.571
947	14.169
963	14.765
979	15.365
995	16.186
1011	17.116
1027	17.467
1043	16.859
1059	14.923
1075	12.439
1091	11.046
1107	11.584
1123	14.438
1139	18.107
1155	20.462
1171	20.497
1187	18.011
1203	14.649
1219	11.926
1235	10.438
1251	10.215
1267	10.439
1283	10.925
1299	11.766
1315	13.048
1331	14.579
1347	15.738
1363	16.156
1379	15.697
1395	14.923
1411	14.539
1427	14.863
1443	15.94
1459	17.244
1475	18.343
1491	19.077
1507	19.444
1523	19.64
1539	19.622
1555	19.305
1571	18.702
1587	17.956
1603	17.211
1619	16.546
1635	15.941
1651	15.348
1667	14.871
1683	14.591
1699	14.628
1715	14.846
1731	14.882
1747	14.554
1763	13.616
1779	12.441
1795	11.942
1811	12.586
1827	14.62
1843	17.136
1859	18.718
1875	18.666
1891	16.845
1907	14.387
1923	12.347
1939	11.146
1955	10.814
1971	10.784
1987	10.904
2003	11.228
2019	11.833
2035	12.616
2051	13.165
2067	13.231
2083	12.668
2099	11.875
2115	11.505
2131	11.867
2147	13.126
2163	14.725
2179	15.875
2195	16.215
2211	15.543
2227	14.474
2243	13.881
2259	14.155
2275	15.418
2291	16.962
2307	17.941
2323	17.97
2339	17.147
2355	16.059
2371	14.8
2387	13.333
2403	11.396
2419	9.2626
2435	8.1304
2451	8.6962
2467	11.251
2483	14.555
2499	16.842
2515	17.26
2531	15.547
2547	13.034
2563	11.062
2579	10.157
2595	10.562
2611	11.425
2627	11.822
2643	11.405
2659	9.9702
2675	8.2026
2691	7.0464
2707	6.9279
2723	8.0255
2739	9.5908
2755	10.704
2771	10.959
2787	10.206
2803	9.1092
2819	8.4073
2835	8.4019
2851	9.172
2867	10.202
2883	11.001
2899	11.38
2915	11.352
2931	11.212
2947	11.028
2963	10.783
2979	10.411
2995	9.9961
3011	9.9137
3027	10.39
3043	11.41
3059	12.588
3075	13.615
3091	14.354
3107	14.887
3123	15.306
3139	15.271
3155	14.544
3171	13.032
3187	11.185
3203	9.664
3219	8.8033
3235	8.7564
3251	9.0428
3267	9.104
3283	8.7214
3299	7.6899
3315	6.4385
3331	5.7384
3347	5.9554
3363	7.3078
3379	9.0845
3395	10.179
3411	10.057
3427	8.4949
3443	6.3883
3459	4.8596
3475	4.4035
3491	5.1808
3507	6.3649
3523	7.0601
3539	6.8955
3555	5.8738
3571	4.6043
3587	3.3991
3603	2.3307
3619	1.3313
3635	0.39716
3651	0
3667	0.45056
3683	1.6958
3699	3.2144
3715	4.6219
3731	5.7506
3747	6.7733
3763	7.7643
3779	8.0523
3795	7.1992
3811	5.0026
3827	2.301
3843	0.41122
3859	0
3875	1.3118
3891	3.321
3907	4.9096
3923	5.6273
3939	5.1281
3955	4.1895
3971	4.0011
3987	5.084
4003	7.8736
4019	11.308
4035	13.506
4051	13.551
4067	10.915
4083	7.2429
4099	5.0328
4115	5.4625
4131	8.9667
4147	13.5
4163	16.577
4179	17.093
4195	14.842
4211	11.595
4227	8.7794
4243	6.8946
4259	6.0273
4275	5.5059
4291	5.1669
4307	5.1078
4323	5.343
4339	5.7832
4355	6.2346
4371	6.5807
4387	6.69
4403	6.6994
4419	6.9286
4435	7.5193
4451	8.6598
4467	9.9996
4483	10.715
4499	10.375
4515	8.8253
4531	6.8511
4547	5.489
4563	5.2311
4579	6.1222
4595	7.4171
4611	8.6264
4627	9.6043
4643	10.384
4659	11.103
4675	11.516
4691	11.419
4707	10.698
4723	9.6722
4739	8.9005
4755	8.6608
4771	9.0644
4787	9.6425
4803	9.7744
4819	9.1766
4835	7.8694
4851	6.3343
4867	4.8217
4883	3.4025
4899	2.0773
4915	0.86893
4931	0.099303
4947	0
4963	0.53316
4979	1.4299
4995	2.7245
5011	4.4737
5027	6.6261
5043	8.8634
5059	10.643
5075	11.625
5091	12.066
5107	12.294
5123	11.716
5139	9.9219
5155	6.5519
5171	2.5589
5187	0
5203	0.044949
5219	3.0238
5235	7.126
5251	10.433
5267	12.123
5283	12.014
5299	11.284
5315	10.712
5331	10.485
5347	10.696
5363	11.01
5379	11.214
5395	11.283
5411	11.126
5427	10.868
5443	10.821
5459	11.142
5475	11.9
5491	12.774
5507	13.283
5523	13.187
5539	12.478
5555	11.529
5571	10.556
5587	9.6185
5603	8.7842
5619	8.0339
5635	7.4045
5651	6.9586
5667	6.5519
5683	6.1949
5699	6.3308
5715	7.2194
5731	9.0174
5747	11.171
5763	12.721
5779	13.17
5795	12.345
5811	11.028
5827	10.093
5843	9.9058
5859	10.647
5875	11.713
5891	12.4
5907	12.425
5923	11.568
5939	10.358
5955	9.6576
5971	9.8682
5987	11.188
6003	12.861
6019	13.772
6035	13.389
6051	11.689
6067	9.5599
6083	7.6514
6099	6.203
6115	5.1277
6131	4.2156
6147	3.9306
6163	4.631
6179	6.3581
6195	8.4815
6211	10.233
6227	11.228
6243	11.504
6259	11.517
6275	11.242
6291	10.561
6307	9.3298
6323	7.8285
6339	6.8026
6355	6.6706
6371	7.6662
6387	9.1052
6403	9.9269
6419	9.6318
6435	8.0406
6451	6.0324
6467	4.7155
6483	4.595
6499	5.6145
6515	6.9674
6531	8.3021
6547	9.5454
6563	10.918
6579	12.323
6595	12.703
6611	11.403
6627	8.28
6643	4.5033
6659	1.5118
6675	0
6691	0.04969
6707	0.74613
6723	1.6757
6739	2.805
6755	4.0388
6771	5.3599
6787	6.663
6803	7.827
6819	8.8555
6835	9.7396
6851	10.209
6867	10.071
6883	9.4535
6899	8.6289
6915	7.5029
6931	5.9937
6947	3.9331
6963	1.6695
6979	0.17397
6995	0
7011	1.1852
7027	2.7416
7043	3.6602
7059	3.5459
7075	2.2808
7091	0.75647
7107	0
7123	0.28611
7139	1.5993
7155	3.2442
7171	4.3541
7187	4.542
7203	3.8173
7219	2.8156
7235	1.9106
7251	1.215
7267	0.59367
7283	0
7299	0.033735
7315	1.0893
7331	3.2574
7347	5.8138
7363	7.815
7379	8.7924
7395	8.7049
7411	8.1809
7427	7.4879
7443	6.6433
7459	5.7817
7475	4.9393
7491	4.0925
7507	3.2769
7523	2.3258
7539	1.3996
7555	1.2815
7571	2.4312
7587	4.907
7603	7.8694
7619	10.416
7635	12.124
7651	12.923
7667	13.303
7683	13.377
7699	13.068
7715	12.527
7731	11.84
7747	10.838
7763	9.4449
7779	7.5234
7795	5.4249
7811	4.015
7827	3.7817
7843	4.8838
7859	6.5427
7875	7.8761
7891	8.5032
7907	8.1442
7923	7.3794
7939	7.0708
7955	7.5774
7971	9.2283
7987	11.245
8003	12.133
8019	11.14
8035	8.0818
8051	4.311
8067	1.3805
8083	0
8099	0.19444
8115	0.97597
8131	1.9703
8147	3.1707
8163	4.6137
8179	6.1908
8195	7.3252
8211	7.6331
8227	7.0797
8243	6.1889
8259	5.3628
8275	4.7462
8291	4.3577
8307	4.0423
8323	3.8659
8339	3.9257
8355	4.1666
8371	4.4634
8387	4.8142
8403	5.2254
8419	5.7832
8435	6.3803
8451	6.5808
8467	6.1303
8483	4.9837
8499	3.5916
8515	2.4417
8531	1.7588
8547	1.6207
8563	1.7445
8579	1.9667
8595	2.2724
8611	2.4251
8627	2.4972
8643	3.0184
8659	4.2559
8675	6.5885
8691	9.3409
8707	10.856
8723	10.254
8739	7.1148
8755	3.0209
8771	0.2812
8787	0
8803	2.5242
8819	6.0597
8835	8.6941
8851	9.6368
8867	8.6508
8883	6.9766
8899	5.6901
8915	5.1535
8931	5.5328
8947	6.1949
8963	6.5119
8979	6.2611
8995	5.3099
9011	4.11
9027	3.2253
9043	2.8981
9059	3.402
9075	4.3122
9091	4.7913
9107	4.4513
9123	2.8283
9139	0.73579
9155	0
9171	1.5518
9187	5.847
9203	11.123
9219	14.778
9235	15.552
9251	13.083
9267	9.391
9283	6.5472
9299	5.3919
9315	6.1555
9331	7.5304
9347	8.4631
9363	8.6228
9379	7.8903
9395	6.8489
9411	5.9401
9427	5.2846
9443	5.0393
9459	4.9679
9475	4.6419
9491	3.8776
9507	2.4868
9523	0.90095
9539	0
9555	0.23659
9571	1.7598
9587	3.7697
9603	5.2694
9619	5.7979
9635	5.2865
9651	4.4308
9667	3.7093
9683	3.2635
9699	3.1514
9715	3.1904
9731	3.3846
9747	3.8082
9763	4.2307
9779	4.5924
9795	5.3483
9811	6.7465
9827	9.1159
9843	11.794
9859	13.151
9875	12.302
9891	9.0262
9907	4.8655
9923	1.5878
9939	0
9955	0.271
9971	1.2838
9987	2.3442
10003	3.3053
10019	3.949
10035	4.5193
10051	5.4139
10067	6.7623
10083	8.7765
10099	10.993
10115	12.32
10131	12.17
10147	10.388
10163	7.9783
10179	6.108
10195	5.3073
10211	5.6257
10227	6.3085
10243	6.9413
10259	7.4406
10275	7.9098
10291	8.4237
10307	8.5794
10323	8.1028
10339	6.74
10355	4.9923
10371	3.9175
10387	4.0542
10403	5.7567
10419	8.0537
10435	9.3174
10451	8.7599
10467	6.132
10483	2.8291
10499	0.53107
10515	0
10531	1.2459
10547	3.1137
10563	5.0123
10579	6.8137
10595	8.685
10611	10.638
10627	11.798
10643	11.589
10659	9.7678
10675	7.3066
10691	5.6739
10707	5.5907
10723	7.1494
10739	9.2067
10755	10.808
10771	11.59
10787	11.679
10803	11.524
10819	10.772
10835	9.1019
10851	6.346
10867	3.1753
10883	0.83596
10899	0
10915	0
10931	0
10947	0
10963	0
10979	0
10995	0
11011	0.19927
11027	0.67352
11043	1.414
11059	2.2042
11075	2.8787
11091	3.3689
11107	3.7445
11123	4.053
11139	4.0523
11155	3.5823
11171	2.5616
11187	1.3034
11203	0.35469
11219	0
11235	0.29031
11251	0.83965
11267	1.3694
11283	1.7943
11299	2.1771
11315	2.583
11331	2.756
11347	2.516
11363	1.7014
11379	0.63964
11395	0
11411	0.22381
11427	1.6522
11443	3.617
11459	4.9439
11475	5.033
11491	3.5153
11507	1.3352
11523	0
11539	0.31673
11555	2.547
11571	5.41
11587	7.5825
11603	8.5008
11619	8.2264
11635	7.5614
11651	6.6074
11667	5.2566
11683	3.3512
11699	1.2405
11715	0
11731	0.2738
11747	2.1747
11763	4.6955
11779	6.8338
11795	8.1547
11811	8.6
11827	8.7083
11843	8.6397
11859	8.343
11875	7.8101
11891	7.1023
11907	6.3786
11923	5.7409
11939	5.3398
11955	5.0707
11971	4.5842
11987	3.7185
12003	2.3109
12019	0.77331
12035	0
12051	0.35728
12067	1.7704
12083	3.4785
12099	4.8807
12115	5.7594
12131	6.2702
12147	6.6783
12163	6.5802
12179	5.6771
12195	3.7247
12211	1.3916
12227	0
12243	0.34606
12259	2.9019
12275	6.4006
12291	8.7888
12307	9.0172
12323	6.6313
12339	3.1947
12355	0.70072
12371	0
12387	1.3261
12403	3.3516
12419	4.9752
12435	5.8559
12451	5.9517
12467	5.7783
12483	5.4215
12499	4.7906
12515	3.9337
12531	2.9891
12547	2.0998
12563	1.3585
12579	0.72633
12595	0.19967
12611	0
12627	0.31233
12643	1.3283
12659	2.7183
12675	3.7043
12691	3.845
12707	2.7371
12723	1.0163
12739	0
12755	0.46652
12771	2.9189
12787	6.0989
12803	8.1431
12819	8.1717
12835	5.8815
12851	2.772
12867	0.56381
12883	0
12899	1.3023
12915	3.286
12931	4.8533
12947	5.601
12963	5.3618
12979	4.7975
12995	4.5418
13011	4.8138
13027	5.7482
13043	6.9098
13059	7.7236
13075	7.939
13091	7.415
13107	6.6044
13123	6.1503
13139	6.3459
13155	7.3005
13171	8.4924
13187	9.3013
13203	9.4537
13219	8.8547
13235	7.9377
13251	7.1285
13267	6.5866
13283	6.4238
13299	6.3752
13315	6.0332
13331	5.2202
13347	3.9638
13363	2.6373
13379	1.5549
13395	0.86228
13411	0.37807
13427	0
13443	0.070456
13459	0.80514
13475	2.5506
13491	4.6706
13507	5.9019
13523	5.6375
13539	3.6824
13555	1.2842
13571	0
13587	0.34137
13603	2.3703
13619	4.9893
13635	6.912
13651	7.5906
13667	6.7927
13683	5.4339
13699	4.5661
13715	4.6215
13731	5.7693
13747	7.2449
13763	8.1761
13779	8.1955
13795	7.2145
13811	5.8557
13827	4.645
13843	3.7709
13859	3.3985
13875	3.2622
13891	3.0097
13907	2.5232
13923	1.5187
13939	0.33815
13955	0
13971	0.98612
13987	3.5456
14003	6.6373
14019	8.5968
14035	8.6057
14051	6.453
14067	3.5065
14083	1.1615
14099	0
14115	0
14131	0
14147	0
14163	0
14179	0
14195	0
14211	0.63
14227	2.3053
14243	5.1163
14259	8.2981
14275	10.933
14291	12.584
14307	13.346
14323	13.808
14339	13.971
14355	13.725
14371	12.789
14387	11.522
14403	11.207
14419	12.573
14435	15.931
14451	19.982
14467	22.892
14483	23.782
14499	22.323
14515	19.897
14531	18.01
14547	17.266
14563	18.077
14579	19.425
14595	19.781
14611	18.477
14627	15.301
14643	11.605
14659	9.0725
14675	8.5002
14691	9.8943
14707	12.106
14723	14.655
14739	17.489
14755	20.619
14771	23.922
14787	26.76
14803	28.696
14819	29.597
14835	29.997
14851	30.417
14867	31.046
14883	32.051
14899	33.088
14915	33.573
14931	33.24
14947	32.009
14963	30.433
14979	29.208
14995	28.669
15011	28.873
15027	29.353
15043	29.835
15059	30.26
15075	30.513
15091	30.672
15107	30.888
15123	31.202
15139	31.832
15155	32.577
15171	32.652
15187	31.628
15203	29.286
15219	26.473
15235	24.534
15251	24.143
15267	25.471
15283	27.452
15299	29.042
15315	29.824
15331	29.666
15347	29.186
15363	28.871
15379	28.859
15395	29.218
15411	29.659
15427	29.881
15443	29.768
15459	29.265
15475	28.578
15491	27.948
15507	27.474
15523	27.218
15539	27.004
15555	26.582
15571	25.842
15587	24.714
15603	23.416
15619	22.241
15635	21.32
15651	20.863
15667	20.655
15683	20.108
15699	18.936
15715	16.898
15731	14.631
15747	13.397
15763	13.85
15779	16.094
15795	19.006
15811	21.475
15827	23.017
15843	23.638
15859	23.932
15875	23.931
15891	23.502
15907	22.493
15923	21.158
15939	20.247
15955	20.178
15971	21.196
15987	22.597
16003	23.239
16019	22.575
16035	20.449
16051	17.827
16067	15.822
16083	14.93
16099	15.136
16115	15.709
16131	16.358
16147	17.054
16163	18
16179	19.11
16195	19.542
16211	18.786
16227	16.501
16243	13.612
16259	11.768
16275	11.795
16291	14.006
16307	16.985
16323	18.929
16339	19.02
16355	17.101
16371	14.487
16387	12.285
16403	10.899
16419	10.333
16435	10.032
16451	9.9555
16467	10.222
16483	10.939
16499	11.882
16515	12.448
16531	12.295
16547	11.249
16563	9.8593
16579	8.928
16595	8.8259
16611	9.7254
16627	10.977
16643	11.725
16659	11.585
16675	10.422
16691	8.8891
16707	7.7114
16723	7.1934
16739	7.4308
16755	7.9379
16771	8.2344
16787	8.1379
16803	7.6857
16819	7.1947
16835	6.7692
16851	6.4187
16867	6.0005
16883	5.5877
16899	5.7789
16915	6.9309
16931	9.0726
16947	11.528
16963	13.529
16979	14.695
16995	15.153
17011	15.332
17027	14.975
17043	13.835
17059	11.66
17075	9.0114
17091	7.2203
17107	7.0106
17123	8.687
17139	11.047
17155	12.466
17171	12.196
17187	10.034
17203	7.2146
17219	4.9768
17235	3.8211
17251	3.8416
17267	4.2768
17283	4.641
17299	4.8174
17315	4.7727
17331	4.682
17347	4.5543
17363	4.3337
17379	4.0184
17395	3.6525
17411	3.2656
17427	2.8683
17443	2.5097
17459	2.1908
17475	1.8294
17491	1.3871
17507	0.82759
17523	0.27276
17539	0
17555	0.16357
17571	0.69956
17587	1.3584
17603	2.0952
17619	2.9133
17635	3.9103
17651	4.9489
17667	5.4739
17683	5.1547
17699	3.9238
17715	2.3358
17731	1.0029
17747	0.20385
17763	0
17779	0.05099
17795	0.14775
17811	0.24438
17827	0.37706
17843	0.64261
17859	1.0043
17875	1.4229
17891	1.7196
17907	1.9824
17923	2.7792
17939	4.4224
17955	6.9762
17971	9.7629
17987	11.871
18003	12.833
18019	12.702
18035	12.088
18051	11.007
18067	9.338
18083	7.19
18099	4.9267
18115	2.9949
18131	1.6801
18147	0.73341
18163	0
18179	0.30214
18195	2.1738
18211	5.8465
18227	10.191
18243	13.483
18259	14.841
18275	14.018
18291	12.293
18307	10.875
18323	10.212
18339	10.503
18355	11.014
18371	10.947
18387	9.9979
18403	8.2116
18419	6.2117
18435	4.3478
18451	2.739
18467	1.388
18483	0.3293
18499	0
18515	0.66587
18531	2.2535
18547	4.3385
18563	6.7814
18579	9.5702
18595	12.428
18611	15.206
18627	18.083
18643	21.102
18659	24.634
18675	28.178
18691	29.983
18707	29.049
18723	24.991
18739	19.574
18755	15.179
18771	12.933
18787	13.298
18803	14.563
18819	14.778
18835	13.159
18851	9.4635
18867	5.1457
18883	1.7697
18899	0
18915	-0.10598
18931	0.47292
18947	1.1221
18963	1.683
18979	2.6233
18995	4.1425
19011	5.207
19027	5.1995
19043	2.9923
19059	0
19075	0.52971
19091	6.8772
19107	19.967
19123	35.319
19139	46.528
19155	50.441
19171	46.442
19187	39.271
19203	32.777
19219	28.294
19235	26.328
19251	25.023
19267	23.221
19283	20.785
19299	17.449
19315	13.909
19331	11.349
19347	10.343
19363	11.128
19379	12.667
19395	13.624
19411	13.388
19427	11.699
19443	9.5232
19459	7.9639
19475	7.4664
19491	8.2911
19507	9.6279
19523	10.372
19539	10.035
19555	8.3566
19571	6.2157
19587	4.8691
19603	4.895
19619	6.4072
19635	8.403
19651	9.856
19667	10.326
19683	9.9994
19699	9.4929
19715	8.5624
19731	6.9508
19747	4.336
19763	1.4183
19779	0
19795	1.0899
19811	4.993
19827	10.061
19843	14.293
19859	16.784
19875	17.496
19891	17.773
19907	18.479
19923	19.87
19939	21.196
19955	22.187
19971	24.707
19987	29.87
20003	38.892
20019	49.253
20035	55.078
20051	53.236
20067	43.047
20083	30.065
20099	20.381
20115	16.756
20131	19.879
20147	26.099
20163	33.272
20179	41.067
20195	48.314
20211	55.597
20227	65.983
20243	80.978
20259	98.683
20275	114.06
20291	127.99
20307	141.26
20323	143.92
20339	130.02
20355	105.79
20371	84.043
20387	66.273
20403	47.223
20419	29.68
20435	17.849
20451	12.249
20467	9.4141
20483	7.1657
20499	5.0318
20515	2.5751
20531	0.60679
20547	0
20563	0
20579	0
20595	0
20611	0
20627	0
20643	0
20659	0
20675	0
20691	0
20707	0
20723	0
20739	0.57307
20755	2.1615
20771	5.2898
20787	9.1783
20803	11.877
20819	12.393
20835	10.519
20851	8.188
20867	7.9849
20883	11.2
20899	16.875
20915	23.171
20931	31.418
20947	42.642
20963	58.074
20979	74.67
20995	84.944
21011	84.711
21027	73.25
21043	57.372
21059	43.76
21075	35.263
21091	32.498
21107	31.86
21123	31.826
21139	32.493
21155	33.21
21171	34.184
21187	36.529
21203	40.707
21219	47.027
21235	53.86
21251	58.196
21267	58.372
21283	54.326
21299	48.428
21315	42.013
21331	35.43
21347	28.886
21363	22.286
21379	16.185
21395	11.12
21411	7.0257
21427	3.5511
21443	1.0919
21459	0
21475	0.15945
21491	0.88208
21507	1.5778
21523	1.9662
21539	2.1269
21555	2.3558
21571	2.3002
21587	1.6658
21603	0.70191
21619	0
21635	-0.26917
21651	-0.062978
21667	0.02495
21683	0.21397
21699	2.6794
21715	8.6947
21731	18.48
21747	29.459
21763	38.424
21779	43.767
21795	45.382
21811	45.235
21827	43.861
21843	41.092
21859	37.096
21875	32.283
21891	27.231
21907	22.352
21923	17.772
21939	13.364
21955	9.3942
21971	6.1556
21987	3.5509
22003	1.3869
22019	0
22035	-0.43841
22051	0.016644
22067	0.89365
22083	1.6155
22099	1.9009
22115	1.8895
22131	1.9601
22147	1.9082
22163	1.5479
22179	0.73983
22195	0
22211	0.29449
22227	2.0713
22243	5.35
22259	9.1547
22275	12.689
22291	15.624
22307	17.927
22323	19.871
22339	21.244
22355	21.801
22371	21.496
22387	20.634
22403	19.497
22419	18.199
22435	17.021
22451	15.847
22467	14.077
22483	11.429
22499	7.6959
22515	3.6607
22531	0.82489
22547	0
22563	1.2196
22579	3.2909
22595	5.3689
22611	7.1413
22627	9.0214
22643	11.17
22659	12.162
22675	11.078
22691	7.2196
22707	2.3544
22723	0
22739	1.3522
22755	6.451
22771	12.533
22787	16.211
22803	16.095
22819	13.369
22835	10.998
22851	8.3717
22867	4.8484
22883	0.71434
22899	0
22915	6.331
22931	21.311
22947	52.748
22963	97.94
22979	147.48
22995	187.61
23011	205.11
23027	201.58
23043	183.8
23059	163.28
23075	141.58
23091	115.35
23107	90.085
23123	71.562
23139	60.73
23155	52.724
23171	44.708
23187	36.311
23203	27.241
23219	18.807
23235	11.995
23251	7.0733
23267	4.8972
23283	4.9372
23299	5.3285
23315	5.203
23331	2.773
23347	0
23363	3.3058
23379	16.039
23395	36.943
23411	57.7
23427	75.29
23443	88.859
23459	91.601
23475	81.58
23491	58.574
23507	30.296
23523	8.7446
23539	0
23555	0
23571	0
23587	1.7428
23603	12.625
23619	28.12
23635	44.465
23651	59.264
23667	89.203
23683	143.99
23699	245.76
23715	433.13
23731	723.12
23747	1141.7
23763	1669.4
23779	2227.5
23795	2725.5
23811	2997.1
23827	3024.7
23843	2789.6
23859	2398.9
23875	1958.4
23891	1544
23907	1213.4
23923	946.43
23939	739.24
23955	574.71
23971	447.5
23987	355.34
24003	286.6
24019	230.53
24035	184.98
24051	153.04
24067	128.03
24083	103.06
24099	76.043
24115	51.965
24131	34.508
24147	24.11
24163	22.244
24179	25.8
24195	27.625
24211	23.908
24227	13.393
24243	2.5033
24259	0
24275	10.049
24291	30.344
24307	53.135
24323	81.681
24339	119.03
24355	153.92
24371	177.25
24387	190.4
24403	209.31
24419	239.04
24435	285.27
24451	362.93
24467	483.5
24483	656.74
24499	875.67
24515	1134.5
24531	1434.5
24547	1736
24563	1970.4
24579	2075.3
24595	2000.3
24611	1781
24627	1442.4
24643	1088.6
24659	758.75
24675	511.83
24691	342.26
24707	241.27
24723	175.54
24739	128.17
24755	97.646
24771	75.497
24787	58.452
24803	45.201
24819	37.318
24835	32.381
24851	27.525
24867	22.461
24883	18.698
24899	15.464
24915	11.652
24931	7.2495
24947	3.4013
24963	0.89234
24979	0
24995	0.60201
25011	2.4465
25027	6.3032
25043	12.741
25059	21.212
25075	30.632
25091	41.198
25107	53.073
25123	66.402
25139	79.939
25155	90.589
25171	96.474
25187	98.782
25203	100.4
25219	99.569
25235	94.878
25251	88.674
25267	85.648
25283	88.407
25299	98.718
25315	112
25331	130.24
25347	171.28
25363	246.69
25379	360.79
25395	485.54
25411	615.56
25427	702.52
25443	730.83
25459	684.5
25475	603.14
25491	513.45
25507	460.65
25523	460.65
25539	530.37
25555	638.15
25571	777.6
25587	887.79
25603	941.97
25619	915
25635	842.06
25651	752.18
25667	685.06
25683	662.41
25699	703.41
25715	800.75
25731	967.5
25747	1194.7
25763	1455.9
25779	1710.6
25795	1953.3
25811	2176.7
25827	2335.9
25843	2387.6
25859	2287.4
25875	2060.1
25891	1737
25907	1380.4
25923	1041
25939	739.15
25955	509.41
25971	349.94
25987	255.13
26003	199.06
26019	165.64
26035	147.55
26051	131.19
26067	112.3
26083	89.816
26099	69.397
26115	52.103
26131	36.716
26147	23.343
26163	12.582
26179	5.06
26195	1.1251
26211	0
26227	1.2816
26243	7.1538
26259	18.95
26275	35.949
26291	54.882
26307	73.322
26323	89.978
26339	105.6
26355	120.16
26371	128.71
26387	127.93
26403	117.4
26419	102.57
26435	89.123
26451	79.66
26467	74.525
26483	70.672
26499	67.451
26515	65.337
26531	64.053
26547	63.046
26563	61.749
26579	59.766
26595	57.665
26611	55.65
26627	51.243
26643	42.875
26659	32.575
26675	24.032
26691	15.876
26707	7.171
26723	0
26739	0.89431
26755	13.802
26771	41.194
26787	91.932
26803	165.34
26819	263.32
26835	370.77
26851	464.74
26867	526.28
26883	539.94
26899	515.08
26915	453.95
26931	370.41
26947	287.42
26963	219.62
26979	169.11
26995	124.27
27011	86.041
27027	59.228
27043	43.949
27059	35.841
27075	31.393
27091	29.167
27107	28.224
27123	29.624
27139	34.061
27155	41.314
27171	51.708
27187	64.042
27203	75.484
27219	84.372
27235	89.527
27251	93.125
27267	99.147
27283	109.41
27299	124.03
27315	139.07
27331	150.23
27347	155.44
27363	155.26
27379	152.11
27395	144.15
27411	129.74
27427	109.74
27443	87.88
27459	67.051
27475	48.847
27491	32.402
27507	17.689
27523	10.534
27539	14.859
27555	30.828
27571	52.017
27587	72.274
27603	88.797
27619	102.06
27635	114.78
27651	125.02
27667	130.8
27683	130.03
27699	125.91
27715	127.55
27731	139.83
27747	162.04
27763	184.06
27779	200.2
27795	208.31
27811	199.27
27827	173.53
27843	135.74
27859	100.15
27875	78.488
27891	76.298
27907	101.79
27923	152.5
27939	231
27955	326.52
27971	427.62
27987	517.08
28003	572
28019	584.55
28035	550.16
28051	483.88
28067	392.6
28083	287.75
28099	185.72
28115	99.394
28131	39.943
28147	5.738
28163	0
28179	18.739
28195	55.613
28211	101.28
28227	153.78
28243	210.49
28259	260.95
28275	294.23
28291	300.57
28307	283.99
28323	244.93
28339	192.61
28355	142.69
28371	104.64
28387	81.358
28403	64.135
28419	46.551
28435	27.619
28451	11.072
28467	2.7219
28483	0
28499	1.6121
28515	7.6132
28531	28.112
28547	79.91
28563	172.93
28579	314.18
28595	488.88
28611	693.66
28627	908.15
28643	1107.4
28659	1262.8
28675	1333.3
28691	1313.1
28707	1203
28723	1040.3
28739	852.89
28755	663.68
28771	502.23
28787	377.25
28803	296.31
28819	247.11
28835	224.7
28851	219.86
28867	221.94
28883	222.66
28899	207.02
28915	173.71
28931	131.97
28947	96.631
28963	69.15
28979	42.397
28995	19.531
29011	5.5006
29027	0.58921
29043	0
29059	0
29075	0
29091	0
29107	0
29123	0
29139	0
29155	0
29171	0
29187	0
29203	1.2489
29219	8.2116
29235	23.437
29251	42.628
29267	63.613
29283	98.8
29299	156.68
29315	231.12
29331	303.36
29347	370.72
29363	433.53
29379	477.09
29395	488.92
29411	461.86
29427	408.02
29443	335.68
29459	257
29475	186.13
29491	129.82
29507	94.819
29523	77.222
29539	75.358
29555	84.184
29571	97.685
29587	111.87
29603	126.3
29619	142.08
29635	154.4
29651	159.19
29667	155.96
29683	149.2
29699	141.97
29715	135.17
29731	129.55
29747	124.12
29763	117.61
29779	109.75
29795	100.98
29811	92.873
29827	86.969
29843	84.195
29859	82.598
29875	81.633
29891	87.092
29907	102.48
29923	128.3
29939	156.86
29955	177.36
29971	184.06
29987	179.42
30003	171.51
30019	154.98
30035	125.16
30051	91.127
30067	65.304
30083	49.069
30099	34.688
30115	21.286
30131	11.329
30147	4.9852
30163	1.2954
30179	0
30195	1.0424
30211	4.3619
30227	9.7812
30243	16.303
30259	23.455
30275	32.471
30291	43.911
30307	58.163
30323	72.786
30339	82.924
30355	85.797
30371	81.575
30387	74.095
30403	64.824
30419	53.933
30435	41.504
30451	28.293
30467	16.885
30483	9.0451
30499	4.7771
30515	2.1494
30531	0.5389
30547	0
30563	1.0261
30579	3.3984
30595	4.8452
30611	3.9724
30627	1.3587
30643	-0.24022
30659	0
30675	2.3457
30691	8.6014
30707	20.329
30723	37.704
30739	61.271
30755	89.121
30771	123.38
30787	174.65
30803	249.3
30819	346.1
30835	452.62
30851	564.18
30867	679.55
30883	783.47
30899	874.7
30915	961.02
30931	1070.7
30947	1219.1
30963	1411.5
30979	1700.4
30995	2058.6
31011	2502.7
31027	2953.5
31043	3384.3
31059	3722.4
31075	3892.5
31091	3877.1
31107	3656.8
31123	3285.8
31139	2803.7
31155	2269.6
31171	1753.6
31187	1295.2
31203	929.71
31219	644.99
31235	445.46
31251	316.51
31267	241.13
31283	198.94
31299	169.96
31315	148.3
31331	131.44
31347	123.23
31363	118.77
31379	112.17
31395	102.77
31411	94.057
31427	85.559
31443	75.677
31459	64.154
31475	52.411
31491	42.008
31507	33.613
31523	27.579
31539	22.906
31555	18.45
31571	13.788
31587	8.4371
31603	3.2855
31619	0.17152
31635	0
31651	2.451
31667	5.3882
31683	6.9664
31699	6.5007
31715	4.0211
31731	1.3238
31747	0
31763	0.18929
31779	1.6395
31795	3.5603
31811	4.7735
31827	4.7207
31843	3.6631
31859	2.63
31875	1.6863
31891	0.74441
31907	0
31923	0.26536
[truncated: 4,009 more rows]
