# Supplementary material for: A machine learning approach to predict pancreatic islet grafts rejection versus tolerance
Source: PLoS One. 2020 Nov 5;15(11):e0241925. doi: 10.1371/journal.pone.0241925 (PMC7644021; doi:10.1371/journal.pone.0241925)
Supplement: S1 File — (ZIP) [file pone.0241925.s001.zip › Supplementary Information/Processed CZE data from aq.H samples/non-transplanted controls/T1 Control 2.elt]

6006	0
A c o n d i c i o n a d a
1	0
2	0
3	0
4	0
5	0
51	0
67	4.4258
83	5.9207
99	11.556
115	8.8455
131	2.3335
147	0
163	2.7661
179	5.472
195	6.2603
211	5.704
227	3.7126
243	1.2896
259	0
275	0.47282
291	2.9071
307	6.0945
323	8.1832
339	8.2768
355	5.9707
371	2.725
387	0.45301
403	0
419	1.3914
435	3.1418
451	4.1224
467	4.012
483	2.8354
499	1.4461
515	0.42539
531	0
547	0.15069
563	0.46616
579	0.67954
595	0.67507
611	0.37822
627	-0.018964
643	-0.19516
659	0
675	0.55202
691	1.2314
707	1.9557
723	2.715
739	3.6152
755	4.5568
771	5.0034
787	4.6327
803	3.3814
819	1.8119
835	0.58135
851	0
867	0.10287
883	0.50731
899	1.1302
915	2.0205
931	3.0629
947	4.1331
963	5.1958
979	6.2058
995	7.3782
1011	8.5859
1027	8.9913
1043	8.1051
1059	5.7023
1075	2.7164
1091	0.57782
1107	0
1123	1.0509
1139	2.5478
1155	3.4691
1171	3.4536
1187	2.4479
1203	1.191
1219	0.29559
1235	0
1251	0.26543
1267	0.67664
1283	1.0427
1299	1.3148
1315	1.5689
1331	1.8615
1347	1.9884
1363	1.8159
1379	1.167
1395	0.31987
1411	0
1427	0.58177
1443	2.2197
1459	4.2052
1475	5.5354
1491	5.7291
1507	4.6981
1523	3.2061
1539	1.9019
1555	1.0263
1571	0.64114
1587	0.42848
1603	0.25869
1619	0.14811
1635	0.052776
1651	0
1667	0.08701
1683	0.34973
1699	0.82887
1715	1.4033
1731	1.7758
1747	1.7768
1763	1.3947
1779	0.88654
1795	0.47594
1811	0.25415
1827	0.13103
1843	0
1859	0.059316
1875	0.46533
1891	1.3919
1907	2.5379
1923	3.223
1939	3.1021
1955	2.0404
1971	0.70161
1987	0
2003	0.31121
2019	1.6333
2035	3.2775
2051	4.6705
2067	5.5934
2083	6.056
2099	6.3178
2115	6.286
2131	5.8286
2147	4.937
2163	3.8415
2179	2.8366
2195	2.0777
2211	1.6172
2227	1.2884
2243	0.99871
2259	0.74568
2275	0.42555
2291	0.087641
2307	0
2323	0.34842
2339	1.3077
2355	2.5394
2371	3.3299
2387	3.2942
2403	2.3399
2419	1.0838
2435	0.20488
2451	0
2467	0.4521
2483	1.166
2499	2.1154
2515	3.3757
2531	5.012
2547	6.802
2563	8.1861
2579	8.8361
2595	8.68
2611	8.19
2627	7.8395
2643	7.8211
2659	8.1077
2675	8.4093
2691	8.6681
2707	8.9062
2723	9.2418
2739	9.5814
2755	9.3945
2771	8.3698
2787	6.5357
2803	4.4728
2819	2.7177
2835	1.5272
2851	0.6924
2867	0
2883	0.013925
2899	1.1152
2915	3.5797
2931	6.5273
2947	8.3834
2963	8.3403
2979	6.2875
2995	3.5595
3011	1.3534
3027	0.15694
3043	0
3059	0.23743
3075	0.7696
3091	1.7189
3107	3.1307
3123	4.7256
3139	5.867
3155	6.1785
3171	5.7404
3187	5.063
3203	4.2812
3219	3.3948
3235	2.1088
3251	0.59839
3267	0
3283	0.96293
3299	3.8181
3315	7.3362
3331	9.5849
3347	9.618
3363	7.1865
3379	3.8652
3395	1.2499
3411	0
3427	0.45298
3443	1.6384
3459	2.507
3475	2.6518
3491	1.7694
3507	0.53269
3523	0
3539	0.72521
3555	2.9133
3571	5.62
3587	7.8451
3603	9.154
3619	9.3861
3635	9.1435
3651	8.9129
3667	8.8253
3683	9.1256
3699	9.5149
3715	9.2531
3731	7.9836
3747	5.4843
3763	2.5441
3779	0.49066
3795	0
3811	1.228
3827	3.0829
3843	4.4504
3859	4.866
3875	4.3035
3891	3.4524
3907	2.6424
3923	1.9221
3939	1.1573
3955	0.3381
3971	0
3987	0.48736
4003	2.0229
4019	3.9769
4035	5.2267
4051	5.2044
4067	3.6911
4083	1.6395
4099	0.23327
4115	0
4131	0.92241
4147	2.0411
4163	2.6051
4179	2.3932
4195	1.4398
4211	0.43276
4227	0
4243	0.22947
4259	0.85064
4275	1.5579
4291	2.4268
4307	3.5504
4323	5.0993
4339	6.774
4355	7.662
4371	7.2448
4387	5.4572
4403	3.1815
4419	1.334
4435	0.33075
4451	0.055302
4467	0
4483	0.40678
4499	1.5389
4515	3.6016
4531	6.0326
4547	7.5456
4563	7.4284
4579	5.5427
4595	3.0222
4611	1.0122
4627	0
4643	0.0089843
4659	0.39222
4675	1.0205
4691	1.9774
4707	3.2339
4723	4.5956
4739	5.7
4755	6.3153
4771	6.5274
4787	6.5618
4803	6.205
4819	5.2796
4835	3.7112
4851	1.9014
4867	0.53988
4883	0
4899	0.35947
4915	1.0802
4931	1.7207
4947	2.1334
4963	2.1498
4979	2.0198
4995	2.1723
5011	2.7847
5027	4.1418
5043	5.8118
5059	6.7253
5075	6.3315
5091	4.2492
5107	1.5301
5123	0
5139	0.53829
5155	3.4444
5171	7.1518
5187	9.7056
5203	10.217
5219	8.5749
5235	6.1716
5251	4.0192
5267	2.449
5283	1.3906
5299	0.46253
5315	0
5331	0.35275
5347	1.7838
5363	3.7249
5379	5.0045
5395	5.005
5411	3.4143
5427	1.2503
5443	0
5459	0.37882
5475	2.5717
5491	5.3799
5507	7.599
5523	8.7274
5539	8.7363
5555	8.3348
5571	7.7875
5587	7.0892
5603	6.1481
5619	5.0312
5635	4.23
5651	4.0523
5667	4.7066
5683	5.6923
5699	6.1228
5715	5.5677
5731	3.8222
5747	1.6693
5763	0.22062
5779	0
5795	1.1298
5811	2.7535
5827	4.0484
5843	4.6793
5859	4.6325
5875	4.3521
5891	3.9139
5907	3.2506
5923	2.3374
5939	1.3053
5955	0.47351
5971	0.033393
5987	0
6003	0.13746
6019	0.31162
6035	0.48182
6051	0.61415
6067	0.7543
6083	0.91089
6099	1.0636
6115	1.2994
6131	1.6017
6147	1.7488
6163	1.6184
6179	1.0284
6195	0.25243
6211	0
6227	0.61027
6243	2.282
6259	4.3231
6275	5.6016
6291	5.5675
6307	4.0219
6323	1.9169
6339	0.40501
6355	0
6371	0.80159
6387	1.9631
6403	2.7505
6419	2.8999
6435	2.3307
6451	1.4994
6467	0.74963
6483	0.18282
6499	0
6515	0
6531	0
6547	0
6563	0
6579	0
6595	0
6611	0.32467
6627	2.2959
6643	4.9008
6659	6.814
6675	7.4256
6691	6.453
6707	4.8691
6723	3.8255
6739	3.7935
6755	5.1401
6771	7.0026
6787	7.9872
6803	7.4543
6819	5.0073
6835	1.8744
6851	0
6867	0.31623
6883	3.0954
6899	6.7251
6915	9.3795
6931	10.256
6947	9.29
6963	7.6874
6979	6.1233
6995	4.7497
7011	3.4908
7027	2.2292
7043	1.5101
7059	1.734
7075	2.9737
7091	4.5926
7107	5.812
7123	6.2571
7139	6.0214
7155	5.6049
7171	4.9877
7187	4.0638
7203	2.5548
7219	0.79435
7235	0
7251	0.85638
7267	3.6658
7283	7.1881
7299	9.5956
7315	9.9999
7331	8.217
7347	5.6614
7363	3.6157
7379	2.5758
7395	2.6306
7411	3.0832
7427	3.6512
7443	4.3479
7459	5.0446
7475	5.7412
7491	6.5458
7507	7.4789
7523	8.7067
7539	10.009
7555	10.618
7571	10.098
7587	8.3164
7603	6.049
7619	4.2984
7635	3.543
7651	3.8412
7667	4.4982
7683	5.0696
7699	5.4352
7715	5.5979
7731	5.6976
7747	5.5847
7763	5.1133
7779	4.3241
7795	3.4369
7811	2.5757
7827	1.7938
7843	1.0318
7859	0.3154
7875	0
7891	0.3101
7907	1.2285
7923	2.3647
7939	3.3875
7955	4.1469
7971	4.697
7987	5.1445
8003	5.2158
8019	4.7041
8035	3.524
8051	2.0371
8067	0.79651
8083	0.079632
8099	0
8115	0
8131	0
8147	0
8163	0
8179	0
8195	0
8211	0
8227	0
8243	0
8259	0.27636
8275	1.4605
8291	3.691
8307	6.3245
8323	8.3369
8339	9.1999
8355	8.7859
8371	7.8699
8387	7.1636
8403	6.9318
8419	7.2252
8435	7.6302
8451	7.8874
8467	7.9375
8483	7.8121
8499	7.6145
8515	7.2389
8531	6.5953
8547	5.7066
8563	4.7614
8579	3.9549
8595	3.3927
8611	3.0085
8627	2.7261
8643	2.7932
8659	3.3821
8675	4.5169
8691	5.8569
8707	6.9567
8723	7.5865
8739	7.7712
8755	7.791
8771	7.6382
8787	7.2455
8803	6.5886
8819	5.8362
8835	5.3451
8851	5.324
8867	5.7396
8883	6.3054
8899	6.9597
8915	7.7155
8931	8.5757
8947	9.4258
8963	9.9459
8979	9.932
8995	9.5167
9011	8.9637
9027	8.1192
9043	6.8598
9059	4.9784
9075	2.8678
9091	1.6222
9107	1.8546
9123	3.7242
9139	6.1921
9155	8.0417
9171	8.7169
9187	8.1537
9203	7.1496
9219	6.1303
9235	5.1741
9251	4.3597
9267	3.6219
9283	3.0315
9299	2.694
9315	2.4638
9331	2.3051
9347	2.652
9363	3.7674
9379	5.7497
9395	8.0233
9411	9.6971
9427	10.306
9443	9.7872
9459	8.799
9475	7.7658
9491	6.8042
9507	6.0313
9523	5.3228
9539	4.568
9555	3.7715
9571	2.7769
9587	1.7335
9603	1.2574
9619	1.6938
9635	3.1758
9651	5.0488
9667	6.3579
9683	6.6294
9699	5.8528
9715	4.7424
9731	3.7269
9747	2.9308
9763	2.2546
9779	1.6276
9795	1.5406
9811	2.3317
9827	4.1342
9843	6.3573
9859	8.129
9875	9.0179
9891	8.8803
9907	8.3635
9923	8.1594
9939	8.5431
9955	9.5557
9971	10.722
9987	11.653
10003	12.204
10019	12.483
10035	12.678
10051	12.553
10067	11.934
10083	10.595
10099	8.9397
10115	7.9962
10131	8.3189
10147	10.159
10163	12.539
10179	14.052
10195	14.028
10211	12.3
10227	9.9616
10243	8.0698
10259	7.0464
10275	7.0297
10291	7.4046
10307	7.6996
10323	7.7903
10339	7.5656
10355	7.2946
10371	7.3861
10387	8.0193
10403	9.2061
10419	10.571
10435	11.753
10451	12.587
10467	13.059
10483	13.341
10499	13.371
10515	13.057
10531	12.528
10547	11.927
10563	11.141
10579	10.105
10595	8.6448
10611	7.0634
10627	6.2513
10643	6.7114
10659	8.649
10675	11.204
10691	13.238
10707	14.225
10723	13.855
10739	12.952
10755	12.658
10771	13.461
10787	15.648
10803	18.257
10819	19.828
10835	19.667
10851	17.612
10867	14.853
10883	12.586
10899	11.313
10915	11.138
10931	11.367
10947	11.611
10963	11.809
10979	11.929
10995	12.099
11011	12.365
11027	12.71
11043	13.089
11059	13.473
11075	13.936
11091	14.52
11107	15.212
11123	15.884
11139	16.334
11155	16.441
11171	16.374
11187	16.264
11203	15.784
11219	14.731
11235	12.806
11251	10.53
11267	9.2518
11283	9.702
11299	12.22
11315	15.51
11331	17.702
11347	17.908
11363	15.815
11379	12.872
11395	10.67
11411	9.8685
11427	10.779
11443	12.321
11459	13.252
11475	13.073
11491	11.51
11507	9.5026
11523	8.3251
11539	8.5503
11555	10.431
11571	12.962
11587	14.897
11603	15.691
11619	15.062
11635	13.919
11651	13.444
11667	14.144
11683	16.222
11699	18.741
11715	20.531
11731	21.061
11747	20.31
11763	19.13
11779	18.081
11795	17.342
11811	16.757
11827	16.175
11843	16.211
11859	17.288
11875	19.547
11891	22.184
11907	23.991
11923	24.348
11939	23.263
11955	21.629
11971	19.867
11987	18.06
12003	16.141
12019	14.164
12035	12.754
12051	12.331
12067	13.043
12083	14.271
12099	15.251
12115	15.643
12131	15.233
12147	14.557
12163	14.41
12179	15.138
12195	16.831
12211	18.789
12227	20.17
12243	20.578
12259	20.1
12275	19.289
12291	18.145
12307	16.56
12323	14.422
12339	12.086
12355	10.486
12371	10.165
12387	11.146
12403	12.613
12419	13.949
12435	14.92
12451	15.655
12467	16.369
12483	16.575
12499	15.917
12515	14.164
12531	11.993
12547	10.668
12563	10.843
12579	12.728
12595	15.243
12611	17.159
12627	17.942
12643	17.392
12659	16.332
12675	15.574
12691	15.414
12707	16.072
12723	17.001
12739	17.391
12755	16.885
12771	15.279
12787	13.283
12803	11.945
12819	11.765
12835	12.97
12851	14.726
12867	15.998
12883	16.338
12899	15.448
12915	14.095
12931	13.433
12947	13.977
12963	15.984
12979	18.463
12995	19.999
13011	19.925
13027	18.105
13043	15.639
13059	13.543
13075	12.218
13091	11.706
13107	11.463
13123	11.316
13139	11.304
13155	11.465
13171	11.739
13187	11.844
13203	11.604
13219	10.956
13235	10.165
13251	9.578
13267	9.3556
13283	9.4905
13299	9.7234
13315	9.8798
13331	9.8976
13347	9.9277
13363	10.014
13379	9.7491
13395	8.8858
13411	7.1794
13427	5.1686
13443	4.0318
13459	4.389
13475	6.4732
13491	9.2088
13507	11.194
13523	11.777
13539	10.833
13555	9.3846
13571	8.2815
13587	7.8277
13603	8.0858
13619	8.6362
13635	9.3276
13651	10.188
13667	11.193
13683	12.332
13699	13.612
13715	15.025
13731	16.447
13747	17.822
13763	19.3
13779	20.952
13795	22.928
13811	24.941
13827	26.201
13843	26.266
13859	25.015
13875	23.209
13891	21.712
13907	20.916
13923	21.016
13939	21.487
13955	21.695
13971	21.405
13987	20.642
14003	19.94
14019	19.817
14035	20.52
14051	21.673
14067	23.019
14083	25.522
14099	29.788
14115	36.055
14131	42.907
14147	48.012
14163	50.118
14179	49.213
14195	47.059
14211	44.511
14227	41.737
14243	38.825
14259	35.84
14275	33.545
14291	32.528
14307	32.507
14323	32.852
14339	34.005
14355	36.325
14371	40.121
14387	44.408
14403	46.977
14419	46.595
14435	43.211
14451	38.742
14467	34.639
14483	31.452
14499	29.04
14515	26.913
14531	25.94
14547	26.826
14563	29.673
14579	33.276
14595	36.15
14611	37.557
14627	37.464
14643	36.774
14659	35.692
14675	34.118
14691	32.094
14707	29.857
14723	27.814
14739	26.229
14755	25.186
14771	24.469
14787	24.037
14803	23.954
14819	23.915
14835	23.906
14851	24.599
14867	26.358
14883	29.606
14899	33.419
14915	35.71
14931	35.361
14947	31.925
14963	27.31
14979	24.045
14995	23.3
15011	25.452
15027	28.628
15043	30.901
15059	31.503
15075	30.127
15091	28.032
15107	26.499
15123	26.004
15139	26.849
15155	28.159
15171	28.735
15187	28.057
15203	25.858
15219	23.13
15235	21.242
15251	20.829
15267	22.124
15283	24.074
15299	25.468
15315	25.793
15331	24.902
15347	23.638
15363	22.83
15379	22.798
15395	23.522
15411	24.475
15427	25.476
15443	26.517
15459	27.65
15475	28.767
15491	29.387
15507	29.204
15523	28.193
15539	26.815
15555	25.427
15571	24.166
15587	23.154
15603	22.273
15619	21.398
15635	20.522
15651	19.447
15667	18.343
15683	17.934
15699	18.623
15715	20.594
15731	23.055
15747	24.804
15763	25.242
15779	24.199
15795	22.587
15811	21.314
15827	20.734
15843	20.956
15859	21.41
15875	21.603
15891	21.371
15907	20.662
15923	19.768
15939	18.932
15955	18.231
15971	17.68
15987	17.149
16003	16.54
16019	15.823
16035	15.115
16051	14.473
16067	13.675
16083	12.592
16099	11.049
16115	9.3851
16131	8.4632
16147	8.7522
16163	10.363
16179	12.472
16195	14.141
16211	14.94
16227	14.795
16243	14.29
16259	13.752
16275	13.238
16291	12.815
16307	12.389
16323	11.897
16339	11.347
16355	10.655
16371	9.9001
16387	9.3984
16403	9.3277
16419	9.7886
16435	10.448
16451	10.739
16467	10.377
16483	9.3571
16499	8.1571
16515	7.1376
16531	6.4391
16547	5.9763
16563	5.6275
16579	5.7407
16595	6.5654
16611	8.1322
16627	9.9607
16643	11.451
16659	12.296
16675	12.488
16691	12.386
16707	12.036
16723	11.371
16739	10.441
16755	9.3814
16771	8.3345
16787	7.392
16803	6.5006
16819	5.6441
16835	5.1005
16851	5.0559
16867	5.5833
16883	6.3657
16899	6.9362
16915	7.0649
16931	6.716
16947	6.2386
16963	5.9417
16979	5.9438
16995	6.1385
17011	6.3532
17027	6.7923
17043	7.604
17059	8.9151
17075	10.357
17091	11.092
17107	10.658
17123	9.1121
17139	7.1993
17155	5.3775
17171	3.8151
17187	2.2415
17203	0.6282
17219	0
17235	0.9988
17251	3.983
17267	7.7274
17283	10.145
17299	10.174
17315	7.5355
17331	3.9423
17347	1.1816
17363	0
17379	0.58508
17395	1.8235
17411	2.9129
17427	3.635
17443	3.8155
17459	3.8274
17475	4.1131
17491	4.8206
17507	6.0525
17523	7.4043
17539	8.1963
17555	8.0799
17571	7.0697
17587	5.7226
17603	4.3615
17619	3.0877
17635	1.8843
17651	0.73869
17667	0
17683	-0.16537
17699	0.15918
17715	0.64489
17731	1.1041
17747	1.4913
17763	1.8364
17779	2.1808
17795	2.3312
17811	2.1498
17827	1.7272
17843	1.306
17859	0.9602
17875	0.72071
17891	0.35838
17907	0
17923	0.39996
17939	1.9336
17955	4.9119
17971	8.3777
17987	10.541
18003	10.47
18019	8.0676
18035	4.866
18051	2.2171
18067	0.67449
18083	0.14699
18099	0
18115	0.61515
18131	2.4081
18147	5.4368
18163	8.9363
18179	11.869
18195	13.69
18211	14.266
18227	14.246
18243	13.982
18259	13.506
18275	13.124
18291	12.725
18307	11.657
18323	9.6045
18339	6.2521
18355	2.4522
18371	0
18387	-0.14537
18403	2.2184
18419	5.5082
18435	8.0386
18451	9.0702
18467	8.6245
18483	7.7208
18499	6.5965
18515	5.168
18531	3.2738
18547	1.1965
18563	0
18579	0
18595	0
18611	0
18627	0
18643	0
18659	0
18675	0
18691	0
18707	0
18723	0
18739	0
18755	1.0932
18771	4.0916
18787	9.5539
18803	15.973
18819	20.362
18835	21.183
18851	18.98
18867	16.505
18883	14.863
18899	14.401
18915	14.072
18931	14.525
18947	21.35
18963	37.993
18979	63.262
18995	90.858
19011	117.4
19027	141.47
19043	164.71
19059	186.13
19075	195.63
19091	186.77
19107	159
19123	123.13
19139	89.756
19155	63.662
19171	45.464
19187	30.147
19203	17.686
19219	9.6849
19235	6.2199
19251	5.4874
19267	5.2723
19283	4.4264
19299	2.5364
19315	0.77599
19331	0
19347	0.43511
19363	2.1287
19379	4.3892
19395	6.3569
19411	7.5541
19427	8.6261
19443	10.118
19459	10.356
19475	8.2772
19491	4.0897
19507	0.23359
19523	0
19539	5.3544
19555	13.5
19571	22.364
19587	38.478
19603	65.878
19619	107.47
19635	153.29
19651	183.72
19667	188.14
19683	165
19699	130.81
19715	100.01
19731	78.278
19747	66.441
19763	57.578
19779	50.619
19795	46.989
19811	46.681
19827	48.165
19843	49.051
19859	47.954
19875	44.751
19891	40.9
19907	36.674
19923	31.837
19939	26.559
19955	21.214
19971	16.091
19987	11.385
20003	7.1391
20019	3.4673
20035	0.94824
20051	0
20067	0.52075
20083	2.0306
20099	4.6525
20115	8.5494
20131	13.577
20147	19.2
20163	25.048
20179	30.903
20195	36.288
20211	41.056
20227	45.433
20243	49.408
20259	53.7
20275	57.619
20291	58.043
20307	53.182
20323	42.687
20339	29.922
20355	18.832
20371	11.31
20387	7.7413
20403	5.7753
20419	4.1443
20435	2.7075
20451	1.2698
20467	0.23458
20483	0
20499	0.65975
20515	2.1051
20531	3.922
20547	5.8644
20563	7.8053
20579	9.8046
20595	11.77
20611	13.062
20627	13.256
20643	12.293
20659	10.804
20675	9.3172
20691	8.036
20707	7.2543
20723	6.7544
20739	6.0535
20755	4.9813
20771	2.9795
20787	0.63771
20803	0
20819	2.1574
20835	7.6227
20851	14.228
20867	18.612
20883	19.097
20899	15.427
20915	10.233
20931	5.6723
20947	2.5388
20963	0.97487
20979	0
20995	-0.58057
21011	-0.59037
21027	-0.16222
21043	0.47054
21059	1.3774
21075	2.6083
21091	4.2868
21107	6.1053
21123	7.1894
21139	7.0293
21155	5.6122
21171	3.7625
21187	2.0615
21203	0.72557
21219	0
21235	0
21251	0
21267	0
21283	0
21299	0
21315	0
21331	0
21347	0
21363	2.3634
21379	22.751
21395	67.515
21411	150.77
21427	262.83
21443	391.58
21459	509.46
21475	577.73
21491	585.05
21507	528.07
21523	437.02
21539	340.32
21555	254.76
21571	191.01
21587	140.74
21603	103.06
21619	75.84
21635	54.942
21651	37.424
21667	23.271
21683	14.389
21699	8.3788
21715	2.9894
21731	0
21747	3.7181
21763	11.502
21779	21.385
21795	43.854
21811	84.149
21827	139.71
21843	194.45
21859	230.79
21875	242.79
21891	229.19
21907	202.65
21923	166.17
21939	125.53
21955	94.664
21971	84.184
21987	105.86
22003	154.3
22019	214.1
22035	280.54
22051	334.41
22067	414.21
22083	557.16
22099	843.64
22115	1378.9
22131	2243.4
22147	3422.2
22163	4734.9
22179	5897.9
22195	6604
22211	6652.8
22227	6062.6
22243	5089.1
22259	3975.7
22275	2977.4
22291	2152
22307	1569
22323	1157.4
22339	876.05
22355	679.28
22371	534.54
22387	435.28
22403	361.73
22419	304.95
22435	261.99
22451	235.86
22467	217.9
22483	199.42
22499	179.76
22515	165.09
22531	154.77
22547	146.41
22563	140.73
22579	141.41
22595	148.93
22611	163.21
22627	192.53
22643	239.71
22659	295.44
22675	354.25
22691	400.19
22707	467.21
22723	567.48
22739	804.6
22755	1225.1
22771	1880.5
22787	2691.7
22803	3544.7
22819	4218.4
22835	4538
22851	4408.8
22867	3910.5
22883	3194.4
22899	2445.2
22915	1780.8
22931	1281.6
22947	927.07
22963	702.1
22979	550.03
22995	455.26
23011	387.91
23027	338.95
23043	296.52
23059	261.89
23075	233.67
23091	212.51
23107	196.96
23123	185.04
23139	176.25
23155	170.58
23171	166.27
23187	161.77
23203	156.95
23219	152.9
23235	149.17
23251	145.11
23267	141.3
23283	138.66
23299	136.83
23315	135.58
23331	134.2
23347	133.99
23363	139.09
23379	151.89
23395	172.54
23411	197.06
23427	221.7
23443	244.78
23459	266.95
23475	289.72
23491	311.97
23507	332.69
23523	346.23
23539	353.38
23555	370.71
23571	407.38
23587	456.64
23603	497.19
23619	513.45
23635	508.29
23651	482.58
23667	449.29
23683	421.48
23699	406.33
23715	420.46
23731	458.9
23747	502.31
23763	526.46
23779	514.76
23795	478.82
23811	425.98
23827	375.58
23843	342.01
23859	341.59
23875	390.11
23891	502.76
23907	704.91
23923	998.46
23939	1410.7
23955	1904.8
23971	2430
23987	2898.5
24003	3208.1
24019	3329.4
24035	3233.6
24051	2983.1
24067	2631.7
24083	2241.8
24099	1875.3
24115	1551.2
24131	1292.4
24147	1085.7
24163	929.76
24179	811.98
24195	710.32
24211	611.05
24227	510.29
24243	420.09
24259	346.92
24275	290.52
24291	249.95
24307	220.44
24323	198.5
24339	182.3
24355	171.07
24371	164.5
24387	159.46
24403	153.36
24419	146.17
24435	139.77
24451	133.44
24467	126.12
24483	117.57
24499	109.32
24515	103.72
24531	101.98
24547	103.65
24563	106.92
24579	112
24595	119.26
24611	128.85
24627	139.21
24643	147.1
24659	150.59
24675	149.92
24691	147.62
24707	143.94
24723	138.53
24739	132.72
24755	128.16
24771	124.49
24787	121.67
24803	120.35
24819	123.26
24835	134.88
24851	158.11
24867	190.94
24883	231.11
24899	283.77
24915	352.48
24931	441.57
24947	539.91
24963	637.06
24979	717.12
24995	751.12
25011	731.28
25027	667.12
25043	588.16
25059	497.53
25075	393.59
25091	303.74
25107	250.29
25123	231.44
25139	222.97
25155	223.93
25171	238.79
25187	255.84
25203	261.71
25219	250.54
25235	231.08
25251	207.72
25267	186.77
25283	173.54
25299	172.66
25315	192.04
25331	233.17
25347	303.19
25363	394.59
25379	491.08
25395	573.54
25411	632.18
25427	670.42
25443	682.85
25459	669.42
25475	629.3
25491	570.97
25507	508.05
25523	450.79
25539	402.93
25555	359.28
25571	318.89
25587	283.62
25603	256.66
25619	239.43
25635	232.32
25651	232.65
25667	235.7
25683	238.99
25699	247.92
25715	267.29
25731	287.42
25747	302.54
25763	312.34
25779	335.61
25795	395.42
25811	504.27
25827	679.41
25843	901.29
25859	1161.4
25875	1421
25891	1619.2
25907	1715.6
25923	1680.1
25939	1544.5
25955	1323.7
25971	1054.4
25987	783.8
26003	545.29
26019	366.48
26035	240.16
26051	166.62
26067	137.71
26083	142.12
26099	174.34
26115	246.39
26131	362.82
26147	513.86
26163	668.25
26179	806.5
26195	916.79
26211	968.95
26227	954.39
26243	876.2
26259	764.82
26275	630.67
26291	486.05
26307	364.35
26323	292.38
26339	273.99
26355	297.99
26371	376.27
26387	522.95
26403	757.53
26419	1059.4
26435	1414.3
26451	1766.5
26467	2060.2
26483	2222.8
26499	2220.3
26515	2063.6
26531	1802.8
26547	1485
26563	1168.5
26579	884.75
26595	668.69
26611	514.72
26627	427.59
26643	389.12
26659	376.21
26675	368.93
26691	353.91
26707	335.62
26723	314.38
26739	292.43
26755	269.78
26771	245.97
26787	220.39
26803	194.5
26819	172.09
26835	155.32
26851	145.87
26867	140.83
26883	133.45
26899	120.4
26915	104.75
26931	94.268
26947	88.358
26963	86.16
26979	90.895
26995	112.18
27011	156.81
27027	229.23
27043	342.99
27059	496.71
27075	691.49
27091	902.27
27107	1103.6
27123	1266.1
27139	1349.9
27155	1347.6
27171	1251.9
27187	1094.7
27203	901.66
27219	702.69
27235	535.74
27251	414.91
27267	350.62
27283	326.18
27299	334.86
27315	365.03
27331	401.93
27347	434.02
27363	449.11
27379	446.86
27395	426.24
27411	394.52
27427	351.41
27443	301.43
27459	262.28
27475	245.8
27491	251.54
27507	264.75
27523	279.43
27539	294.75
27555	312.47
27571	330.66
27587	335.93
27603	319.69
27619	281.11
27635	233.75
27651	189.98
27667	155.14
27683	130.1
27699	109.25
27715	92.47
27731	81.595
27747	76.288
27763	74.678
27779	75.906
27795	79.627
27811	84.64
27827	90.23
27843	96.712
27859	103.94
27875	112.96
27891	121.96
27907	124.47
27923	116.64
27939	98.389
27955	76.113
27971	55.098
27987	37.572
28003	23.723
28019	11.701
28035	3.1882
28051	0
28067	0
28083	0
28099	0
28115	0
28131	0
28147	0
28163	0
28179	0
28195	0
28211	1.008
28227	2.8237
28243	4.5096
28259	7.6751
28275	18.665
28291	45.438
28307	93.035
28323	160.81
28339	245.8
28355	355.77
28371	496.83
28387	663.64
28403	850.33
28419	1047.9
28435	1273.6
28451	1545.2
28467	1893.4
28483	2369.5
28499	2979.1
28515	3738.2
28531	4572.1
28547	5424.2
28563	6180.9
28579	6717.1
28595	6910
28611	6692.3
28627	6111.4
28643	5300.2
28659	4384.4
28675	3478.4
28691	2626.1
28707	1904.8
28723	1328.5
28739	915.82
28755	631.33
28771	451.64
28787	346.04
28803	276.16
28819	223.12
28835	181.34
28851	160.22
28867	148.6
28883	132.91
28899	111.19
28915	91.854
28931	75.696
28947	60.147
28963	45.119
28979	31.799
28995	20.872
29011	12.481
29027	6.1121
29043	1.4751
29059	0
29075	2.6495
29091	9.153
29107	17.357
29123	25.392
29139	32.261
29155	38.239
29171	43.672
29187	46.178
29203	44.035
29219	37.424
29235	29.087
29251	21.095
29267	14.352
29283	8.399
29299	2.7712
29315	0
29331	2.038
29347	9.1811
29363	18.301
29379	25.95
29395	30.442
29411	31.898
29427	32.147
29443	30.677
29459	26.684
29475	20.018
29491	12.238
29507	5.613
29523	1.3676
29539	0.33973
29555	1.3097
29571	1.8136
29587	0.79246
29603	0
29619	2.6349
29635	8.28
29651	16.557
29667	26.522
29683	44.08
29699	74.593
29715	130.29
29731	217.74
29747	349.05
29763	545.57
29779	823.62
29795	1197.4
29811	1655.7
29827	2205.7
29843	2822.5
29859	3477
29875	4117.2
29891	4682.1
29907	5164.8
29923	5480.7
29939	5652.4
29955	5601
29971	5380.2
29987	4950
30003	4402.3
30019	3767.3
30035	3121.7
30051	2508
30067	1972.7
30083	1549
30099	1224
30115	990.21
30131	826.12
30147	718.84
30163	660.65
30179	632.62
30195	627.03
30211	644.64
30227	699.3
30243	793.25
30259	934
30275	1115.2
30291	1378.8
30307	1723.3
30323	2153.9
30339	2612.2
30355	3062.1
30371	3464.6
30387	3789.7
30403	3982.8
30419	4021.9
30435	3879.5
30451	3592.1
30467	3194.3
30483	2744.8
30499	2298.9
30515	1886.4
30531	1543.9
30547	1273
30563	1078.5
30579	945.1
30595	865.96
30611	831.46
30627	825.3
30643	836
30659	859.67
30675	899.13
30691	951.61
30707	1008.6
30723	1063
30739	1112.6
30755	1139.7
30771	1171.8
30787	1177.2
30803	1167.7
30819	1119
30835	1062.4
30851	1004
30867	945.39
30883	896.97
30899	863.1
30915	838.83
30931	814.48
30947	789.7
30963	770.32
30979	756.57
30995	746.92
31011	738.77
31027	733.55
31043	740.75
31059	765.69
31075	804.18
31091	843.51
31107	882.08
31123	919.75
31139	948.25
31155	958.73
31171	940.17
31187	896.93
31203	837.94
31219	780.45
31235	731.76
31251	697.48
31267	689.84
31283	721.83
31299	808.76
31315	950.51
31331	1152.5
31347	1398.4
31363	1674.7
31379	1952.7
31395	2204.4
31411	2405
31427	2521
31443	2543.9
31459	2460
31475	2289.4
31491	2052.2
31507	1780.3
31523	1496.1
31539	1213.7
31555	964.87
31571	763.35
31587	609.52
31603	483.94
31619	380.91
31635	301.43
31651	243.54
31667	202.8
31683	172.27
31699	146.98
31715	126.06
31731	111.28
31747	99.001
31763	85.578
31779	69.731
31795	54.53
31811	43.338
31827	37.232
31843	36.667
31859	39.786
31875	39.71
31891	28.835
31907	32.769
31923	20.203
[truncated: 4,009 more rows]
