# Supplementary material for: A machine learning approach to predict pancreatic islet grafts rejection versus tolerance
Source: PLoS One. 2020 Nov 5;15(11):e0241925. doi: 10.1371/journal.pone.0241925 (PMC7644021; doi:10.1371/journal.pone.0241925)
Supplement: S1 File — (ZIP) [file pone.0241925.s001.zip › Supplementary Information/Processed CZE data from aq.H samples/non-transplanted controls/T1 Control 3.elt]

6006	0
A c o n d i c i o n a d a
1	0
2	0
3	0
4	0
5	0
51	0
67	6.6802
83	8.4545
99	14.783
115	11.996
131	4.2941
147	0
163	0
179	0
195	0
211	0.68314
227	2.4285
243	4.429
259	5.8438
275	6.3789
291	5.7941
307	4.7281
323	4.2272
339	4.7893
355	6.6109
371	8.7961
387	10.163
403	10.163
419	8.7873
435	6.9226
451	5.1005
467	3.4795
483	2.0571
499	0.75999
515	0
531	0.11842
547	1.0382
563	2.3132
579	3.8657
595	5.708
611	7.8512
627	10.041
643	11.651
659	12.288
675	11.998
691	11.269
707	10.167
723	8.6391
739	6.7148
755	4.6293
771	2.8202
787	1.5645
803	0.77797
819	0.19309
835	0
851	0.39765
867	1.5726
883	3.1232
899	4.1451
915	4.1416
931	2.8718
947	1.1266
963	0.0037922
979	0
995	1.2989
1011	3.0103
1027	4.053
1043	3.9844
1059	2.6036
1075	0.85032
1091	0
1107	0.56573
1123	2.5814
1139	5.0773
1155	7.0971
1171	8.2388
1187	8.5531
1203	8.5811
1219	8.3159
1235	7.6322
1251	6.374
1267	4.8539
1283	3.9521
1299	4.169
1315	5.6796
1331	7.6649
1347	9.09
1363	9.4827
1379	8.718
1395	7.5361
1411	6.6154
1427	6.2072
1443	6.3834
1459	6.7444
1475	7.0004
1491	7.0742
1507	6.8888
1523	6.5883
1539	6.371
1555	6.311
1571	6.5132
1587	6.7926
1603	6.7224
1619	6.0826
1635	4.7854
1651	3.2457
1667	2.0293
1683	1.4074
1699	1.4601
1715	1.7827
1731	1.9646
1747	1.8465
1763	1.4693
1779	1.0996
1795	0.83461
1811	0.69067
1827	0.39393
1843	0
1859	0.31194
1875	1.7868
1891	4.8472
1907	8.5266
1923	10.797
1939	10.6
1955	7.4457
1971	3.158
1987	0.28141
2003	0
2019	2.6984
2035	6.4222
2051	9.0627
2067	9.7494
2083	8.2436
2099	5.9482
2115	4.0632
2131	3.0011
2147	2.9514
2163	3.2523
2179	3.276
2195	2.82
2211	1.802
2227	0.67292
2243	0
2259	0.048235
2275	0.71514
2291	1.5863
2307	2.6306
2323	3.886
2339	5.6162
2355	7.5519
2371	8.5693
2387	8.0235
2403	5.5226
2419	2.232
2435	0.076501
2451	0
2467	2.5051
2483	6.0304
2499	8.3978
2515	8.6049
2531	6.2664
2547	2.9957
2563	0.6494
2579	0
2595	1.2197
2611	3.0305
2627	4.3425
2643	4.785
2659	4.359
2675	3.6839
2691	2.9624
2707	2.1823
2723	1.2907
2739	0.40336
2755	0
2771	0.36818
2787	1.561
2803	3.099
2819	4.4279
2835	5.2851
2851	5.5512
2867	5.5547
2883	5.596
2899	5.7578
2915	6.2162
2931	6.7487
2947	6.7502
2963	5.9129
2979	4.1152
2995	1.9892
3011	0.4625
3027	0
3043	0.65885
3059	1.8025
3075	3.1075
3091	4.5176
3107	5.9235
3123	7.2862
3139	8.4648
3155	9.3155
3171	10.045
3187	10.679
3203	10.526
3219	9.164
3235	6.4494
3251	3.2498
3267	0.87459
3283	0
3299	0.59428
3315	1.6821
3331	2.8258
3347	3.9529
3363	5.1792
3379	6.4711
3395	7.0976
3411	6.5792
3427	4.8614
3443	2.7347
3459	1.0287
3475	0.12639
3491	0
3507	0.16687
3523	0.66178
3539	1.6341
3555	3.1003
3571	4.7356
3587	5.9839
3603	6.5266
3619	6.4327
3635	6.0928
3651	5.4636
3667	4.4431
3683	2.9632
3699	1.3273
3715	0.20959
3731	0
3747	0.74699
3763	1.8958
3779	3.0523
3795	4.0872
3811	4.8711
3827	5.5242
3843	6.168
3859	6.8028
3875	7.6448
3891	8.5346
3907	8.6794
3923	7.6353
3939	5.3085
3955	2.5856
3971	0.62292
3987	0
4003	0.67042
4019	1.9015
4035	3.6846
4051	6.1647
4067	9.3224
4083	12.653
4099	15.219
4115	16.449
4131	16.539
4147	16.122
4163	14.88
4179	12.497
4195	8.7084
4211	4.3156
4227	1.086
4243	0
4259	1.2784
4275	3.3898
4291	4.753
4307	4.7449
4323	3.1757
4339	1.2045
4355	0
4371	-0.066041
4387	1.0678
4403	2.6446
4419	3.9058
4435	4.5542
4451	4.4368
4467	4.029
4483	3.88
4499	4.201
4515	5.0955
4531	6.1377
4547	6.7267
4563	6.5793
4579	5.7595
4595	4.741
4611	3.7124
4627	2.7178
4643	1.5814
4659	0.40623
4675	0
4691	0.82304
4707	2.9939
4723	5.6316
4739	7.5417
4755	8.1386
4771	7.401
4787	6.1699
4803	4.888
4819	3.6524
4835	2.3681
4851	1.0118
4867	0.10463
4883	0
4899	1.0759
4915	2.8221
4931	4.0977
4947	4.3064
4963	2.9928
4979	1.0328
4995	0
5011	0.73629
5027	3.6432
5043	7.279
5059	9.7628
5075	10.223
5091	8.5833
5107	6.2145
5123	4.0995
5139	2.5673
5155	1.4359
5171	0.36845
5187	0
5203	0.94876
5219	3.7476
5235	7.4019
5251	9.8199
5267	9.8717
5283	6.9167
5299	2.7316
5315	0.0139
5331	0
5347	3.2735
5363	7.7284
5379	10.63
5395	10.787
5411	7.9202
5427	4.0712
5443	1.1746
5459	0
5475	0.5773
5491	1.7517
5507	3.0962
5523	4.6119
5539	6.2988
5555	8.0562
5571	9.3897
5587	9.9568
5603	9.7271
5619	9.1155
5635	8.3561
5651	7.5017
5667	6.6467
5683	5.7615
5699	4.7703
5715	3.6694
5731	2.4001
5747	1.115
5763	0.23371
5779	0
5795	0.41981
5811	1.0975
5827	1.7085
5843	2.1194
5859	2.3433
5875	2.5116
5891	2.5124
5907	2.2341
5923	1.6633
5939	0.98181
5955	0.42384
5971	0.10889
5987	0.015859
6003	0
6019	0.080727
6035	0.30211
6051	0.73133
6067	1.271
6083	1.5978
6099	1.5286
6115	1.0121
6131	0.36262
6147	0
6163	0.13805
6179	0.68837
6195	1.3491
6211	2.1726
6227	3.2334
6243	4.7509
6259	6.4461
6275	7.3374
6291	6.8699
6307	4.814
6323	2.1665
6339	0.33563
6355	0
6371	1.3698
6387	3.4009
6403	5.0582
6419	5.9397
6435	5.8667
6451	5.4647
6467	5.3896
6483	5.8782
6499	6.9773
6515	8.1996
6531	9.033
6547	9.2503
6563	9.0071
6579	8.6143
6595	7.8138
6611	6.4035
6627	4.1436
6643	1.5699
6659	0
6675	0.16682
6691	2.2787
6707	5.126
6723	7.334
6739	8.2924
6755	7.806
6771	6.7668
6787	5.9346
6803	5.5505
6819	5.8384
6835	6.3441
6851	6.3487
6867	5.5419
6883	3.7176
6899	1.5457
6915	0.12502
6931	0
6947	1.3323
6963	3.2129
6979	4.624
6995	5.1246
7011	4.6492
7027	3.8697
7043	3.2608
7059	2.965
7075	2.8793
7091	2.8066
7107	3.0176
7123	3.7179
7139	5.0779
7155	6.6578
7171	7.5092
7187	7.1231
7203	5.3986
7219	3.1822
7235	1.3487
7251	0.27808
7267	0
7283	0.013428
7299	0.15505
7315	0.44849
7331	0.93351
7347	1.5506
7363	2.0165
7379	2.1527
7395	1.8446
7411	1.3555
7427	1.1316
7443	1.3817
7459	2.212
7475	3.2227
7491	3.8295
7507	3.7533
7523	2.923
7539	1.8018
7555	0.83219
7571	0.19001
7587	0
7603	0
7619	0
7635	0
7651	0
7667	0
7683	0
7699	0.76917
7715	2.5922
7731	4.8175
7747	6.4966
7763	7.1688
7779	6.7923
7795	6.0825
7811	5.6184
7827	5.6166
7843	5.8222
7859	5.975
7875	6.6615
7891	8.2718
7907	11.287
7923	14.806
7939	16.627
7955	15.571
7971	11.114
7987	5.3423
8003	1.1773
8019	0
8035	2.3246
8051	5.9544
8067	8.4086
8083	8.6479
8099	6.4243
8115	3.4235
8131	1.1076
8147	0
8163	0.12677
8179	0.73175
8195	1.7023
8211	3.1623
8227	5.1161
8243	7.266
8259	9.0164
8275	10.005
8291	10.248
8307	10.164
8323	9.8188
8339	9.1598
8355	8.1477
8371	6.9461
8387	5.9708
8403	5.4706
8419	5.529
8435	5.8064
8451	5.9281
8467	5.7439
8483	5.1904
8499	4.5344
8515	4.0817
8531	3.9597
8547	4.2163
8563	4.6308
8579	4.9733
8595	5.1523
8611	5.0945
8627	4.9504
8643	4.9479
8659	5.1837
8675	5.7603
8691	6.4691
8707	6.8935
8723	6.8257
8739	6.1396
8755	5.2217
8771	4.676
8787	4.792
8803	5.7194
8819	6.9627
8835	7.8398
8851	8.0427
8867	7.4188
8883	6.5089
8899	6.0277
8915	6.2934
8931	7.4637
8947	8.9846
8963	10.147
8979	10.643
8995	10.273
9011	9.5705
9027	9.3412
9043	9.9508
9059	11.526
9075	13.377
9091	14.634
9107	14.895
9123	14.157
9139	13.038
9155	11.838
9171	10.62
9187	9.3899
9203	8.164
9219	7.2663
9235	6.9333
9251	7.0671
9267	7.3694
9283	7.8678
9299	8.6175
9315	9.831
9331	11.25
9347	11.932
9363	11.343
9379	9.1915
9395	6.4321
9411	4.5605
9427	4.3039
9443	5.9463
9459	8.2777
9475	9.8165
9491	9.9136
9507	8.4013
9523	6.3607
9539	4.8119
9555	4.1501
9571	4.4663
9587	5.1631
9603	5.8784
9619	6.5412
9635	7.0303
9651	7.4707
9667	8.0903
9683	8.9688
9699	10.219
9715	11.574
9731	12.416
9747	12.412
9763	11.534
9779	10.351
9795	9.3809
9811	8.8458
9827	8.7061
9843	8.7172
9859	9.0599
9875	9.9128
9891	11.244
9907	12.715
9923	13.964
9939	14.798
9955	15.319
9971	15.679
9987	15.508
10003	14.536
10019	12.707
10035	10.551
10051	8.813
10067	7.8796
10083	7.7485
10099	7.9232
10115	8.2475
10131	8.7353
10147	9.4627
10163	10.334
10179	10.892
10195	10.859
10211	10.111
10227	9.0898
10243	8.4462
10259	8.4888
10275	9.2079
10291	10.086
10307	10.743
10323	11.032
10339	11.188
10355	11.333
10371	10.786
10387	9.1175
10403	6.0493
10419	2.5063
10435	0.19189
10451	0
10467	0
10483	0
10499	0
10515	0
10531	0
10547	0
10563	0.17553
10579	1.1073
10595	2.7187
10611	4.4344
10627	6.0791
10643	7.6417
10659	9.3939
10675	11.168
10691	11.85
10707	10.781
10723	7.6925
10739	3.8148
10755	0.95274
10771	0
10787	1.1584
10803	3.0856
10819	4.5613
10835	5.125
10851	4.8143
10867	4.3091
10883	3.7228
10899	2.9746
10915	1.8049
10931	0.45405
10947	0
10963	1.0741
10979	4.0243
10995	7.713
11011	10.348
11027	11.053
11043	9.4473
11059	6.968
11075	5.4247
11091	5.6087
11107	7.8004
11123	10.638
11139	12.593
11155	13.022
11171	11.793
11187	9.9576
11203	8.3549
11219	7.2717
11235	6.793
11251	6.5233
11267	6.2745
11283	6.0523
11299	5.8455
11315	5.7264
11331	5.7623
11347	5.9785
11363	6.3643
11379	6.8664
11395	7.5208
11411	8.3591
11427	9.2176
11443	9.9996
11459	10.921
11475	12.092
11491	13.714
11507	15.392
11523	16.028
11539	15.008
11555	12.294
11571	8.9413
11587	5.9173
11603	3.6462
11619	2.0659
11635	0.74609
11651	0
11667	0.11073
11683	1.1901
11699	2.6985
11715	3.6996
11731	3.7114
11747	2.642
11763	1.2604
11779	0.2838
11795	0
11811	0.4217
11827	1.1139
11843	1.9093
11859	2.8023
11875	3.7444
11891	4.7148
11907	5.6528
11923	6.4963
11939	7.3235
11955	8.1339
11971	8.6586
11987	8.7326
12003	8.2118
12019	7.4129
12035	6.9977
12051	7.3071
12067	8.442
12083	9.8065
12099	10.63
12115	10.548
12131	9.7221
12147	8.7068
12163	7.4676
12179	5.9046
12195	3.6451
12211	1.1227
12227	0
12243	1.0826
12259	4.6107
12275	8.9373
12291	11.774
12307	12.046
12323	9.656
12339	6.3704
12355	3.5215
12371	1.5888
12387	0.5692
12403	0
12419	0.071408
12435	0.96774
12451	2.8923
12467	5.2603
12483	6.9219
12499	7.2693
12515	6.0695
12531	4.2997
12547	3.188
12563	3.2805
12579	4.6936
12595	6.5251
12611	7.9397
12627	8.6116
12643	8.6085
12659	8.4008
12675	7.9574
12691	7.1615
12707	5.8292
12723	4.2693
12739	3.4394
12755	3.8833
12771	5.7101
12787	7.9918
12803	9.6721
12819	10.263
12835	9.8352
12851	9.0478
12867	7.9367
12883	6.3869
12899	4.2461
12915	1.8657
12931	0.25474
12947	0
12963	1.2016
12979	2.9166
12995	4.1809
13011	4.5836
13027	4.0839
13043	3.2888
13059	2.4926
13075	1.7364
13091	1.0737
13107	0.48409
13123	0.087416
13139	0
13155	0
13171	0
13187	0.58204
13203	2.107
13219	4.922
13235	8.3329
13251	10.485
13267	10.337
13283	7.2419
13299	2.8694
13315	0
13331	0.17981
13347	4.0139
13363	9.1346
13379	12.959
13395	14.384
13411	13.174
13427	11
13443	9.0877
13459	7.7987
13475	7.2279
13491	6.8136
13507	6.309
13523	5.7258
13539	5.1147
13555	4.5428
13571	3.8857
13587	3.0566
13603	1.998
13619	0.90894
13635	0.17404
13651	0
13667	0.41907
13683	1.0958
13699	1.7169
13715	2.1531
13731	2.3701
13747	2.5338
13763	2.7561
13779	3.0587
13795	3.3785
13811	3.6509
13827	3.9492
13843	4.3181
13859	4.9213
13875	5.6121
13891	5.7952
13907	5.1435
13923	3.4984
13939	1.5053
13955	0.17097
13971	0
13987	1.096
14003	2.6709
14019	4.0227
14035	4.885
14051	5.1617
14067	5.2263
14083	5.3259
14099	5.5025
14115	5.8896
14131	6.3462
14147	6.5072
14163	6.198
14179	5.1802
14195	3.8648
14211	3.1397
14227	3.4542
14243	5.3921
14259	8.1386
14275	9.7191
14291	9.1498
14307	5.7634
14323	1.539
14339	0
14355	2.9216
14371	10.47
14387	19.595
14403	27.622
14419	33.443
14435	37.077
14451	39.707
14467	40.827
14483	39.757
14499	36.435
14515	31.952
14531	27.673
14547	24.304
14563	22.048
14579	20.138
14595	18.092
14611	15.851
14627	13.394
14643	11.017
14659	9.0324
14675	7.5858
14691	6.6493
14707	6.0464
14723	5.8281
14739	6.066
14755	6.7939
14771	7.8495
14787	8.918
14803	9.8235
14819	10.537
14835	11.289
14851	12.322
14867	13.732
14883	15.284
14899	16.797
14915	18.692
14931	21.22
14947	24.611
14963	28.154
14979	30.306
14995	30.212
15011	27.817
15027	24.464
15043	21.24
15059	18.572
15075	16.366
15091	14.208
15107	12.554
15123	11.817
15139	12.306
15155	13.332
15171	13.427
15187	11.827
15203	8.3211
15219	4.2631
15235	1.246
15251	0
15267	0.62236
15283	2.0657
15299	3.7327
15315	5.499
15331	7.2602
15347	9.143
15363	11.147
15379	13.189
15395	15.286
15411	17.374
15427	19.232
15443	20.713
15459	21.661
15475	22.255
15491	22.903
15507	23.791
15523	25.186
15539	26.664
15555	27.144
15571	26.061
15587	23.241
15603	19.761
15619	17.024
15635	15.708
15651	15.839
15667	16.447
15683	17.045
15699	17.542
15715	18.029
15731	18.528
15747	18.413
15763	17.261
15779	15.055
15795	12.486
15811	10.24
15827	8.6333
15843	7.5321
15859	6.6026
15875	6.2185
15891	6.6843
15907	8.2223
15923	10.198
15939	11.31
15955	10.86
15971	8.6734
15987	5.8819
16003	3.6903
16019	2.616
16035	2.7826
16051	3.4386
16067	4.0812
16083	4.5895
16099	4.7892
16115	4.895
16131	5.2758
16147	6.0696
16163	7.5194
16179	9.2223
16195	10.168
16211	9.8223
16227	7.9034
16243	5.3948
16259	3.7879
16275	3.8023
16291	5.733
16307	8.3916
16323	10.349
16339	10.99
16355	10.001
16371	8.4144
16387	7.5546
16403	7.989
16419	9.9303
16435	12.33
16451	13.932
16467	14.178
16483	12.96
16499	11.161
16515	9.4684
16531	8.1112
16547	7.209
16563	6.4571
16579	5.6219
16595	4.6667
16611	3.5312
16627	2.4029
16643	1.6576
16659	1.4953
16675	1.8657
16691	2.4397
16707	3.0609
16723	3.6787
16739	4.4658
16755	5.3684
16771	5.7411
16787	5.1969
16803	3.4688
16819	1.2884
16835	0
16851	0.33754
16867	2.5502
16883	5.4563
16899	7.6934
16915	8.6481
16931	8.1644
16947	7.1316
16963	6.2098
16979	5.5855
16995	5.4753
17011	5.5547
17027	5.3027
17043	4.5164
17059	2.9004
17075	0.97684
17091	0
17107	0.52619
17123	2.7072
17139	5.3955
17155	7.1359
17171	7.2804
17187	5.7281
17203	3.5848
17219	1.7167
17235	0.43544
17251	0
17267	0
17283	0
17299	0
17315	0
17331	0
17347	0
17363	0.84354
17379	3.0806
17395	5.7308
17411	7.4434
17427	7.5865
17443	6.0006
17459	3.7299
17475	1.7367
17491	0.3923
17507	0
17523	0
17539	0
17555	0
17571	0
17587	0
17603	0
17619	0
17635	1.4338
17651	3.6268
17667	5.3816
17683	6.1681
17699	6.2851
17715	6.4752
17731	7.1348
17747	8.4364
17763	7.1945
17779	2.2164
17795	3.3514
17811	16.383
17827	29.231
17843	27.821
17859	16.339
17875	9.5085
17891	8.9697
17907	7.8288
17923	5.8172
17939	5.3541
17955	6.5983
17971	8.2621
17987	9.5903
18003	10.439
18019	10.903
18035	11.24
18051	11.139
18067	10.341
18083	8.6788
18099	6.6606
18115	5.2611
18131	4.9943
18147	6.0708
18163	7.6694
18179	8.7575
18195	8.8811
18211	7.8469
18227	6.4249
18243	5.5211
18259	5.5169
18275	6.5986
18291	8.1081
18307	9.2326
18323	9.6273
18339	9.1085
18355	8.2905
18371	8.0083
18387	8.6346
18403	10.29
18419	12.301
18435	13.933
18451	14.871
18467	14.952
18483	14.647
18499	14.478
18515	14.637
18531	15.359
18547	16.25
18563	16.438
18579	15.496
18595	13.316
18611	10.755
18627	8.9206
18643	8.3558
18659	8.8939
18675	9.7893
18691	11.096
18707	12.977
18723	15.826
18739	19.089
18755	20.892
18771	20.173
18787	16.507
18803	11.753
18819	8.4942
18835	7.9649
18851	10.43
18867	13.953
18883	16.823
18899	18.401
18915	18.536
18931	18.144
18947	17.697
18963	17.232
18979	16.887
18995	16.531
19011	15.907
19027	14.923
19043	13.523
19059	12.033
19075	11.003
19091	10.734
19107	11.277
19123	12.225
19139	13.261
19155	14.286
19171	15.3
19187	16.455
19203	17.75
19219	19.149
19235	20.626
19251	22.231
19267	24.189
19283	26.637
19299	29.261
19315	31.813
19331	34.695
19347	38.131
19363	42.692
19379	47.66
19395	50.468
19411	49.681
19427	45.491
19443	40.627
19459	37.259
19475	36.372
19491	37.589
19507	40.273
19523	47.021
19539	59.711
19555	76.871
19571	95.077
19587	114.12
19603	134.04
19619	156.48
19635	178.58
19651	190
19667	184.6
19683	161.89
19699	131.96
19715	103.95
19731	81.773
19747	65.716
19763	51.786
19779	41
19795	35.306
19811	35.113
19827	37.832
19843	39.859
19859	39.376
19875	35.693
19891	31.234
19907	28.492
19923	28.353
19939	31.16
19955	35.05
19971	37.867
19987	38.656
20003	37.133
20019	34.765
20035	32.757
20051	31.495
20067	31.592
20083	32.432
20099	32.484
20115	31.058
20131	27.65
20147	23.96
20163	23.265
20179	27.302
20195	35.742
20211	45.74
20227	55.961
20243	66.01
20259	76.489
20275	86.951
20291	93.713
20307	94.437
20323	88.547
20339	79.865
20355	72.959
20371	69.952
20387	71.175
20403	73.659
20419	75.564
20435	76.461
20451	76.378
20467	75.936
20483	74.727
20499	72.296
20515	68.494
20531	64.029
20547	59.97
20563	56.86
20579	54.926
20595	53.394
20611	51.332
20627	48.359
20643	44.487
20659	40.459
20675	36.836
20691	33.842
20707	31.353
20723	29.205
20739	27.969
20755	28.053
20771	29.517
20787	31.641
20803	33.429
20819	34.366
20835	34.89
20851	35.703
20867	36.136
20883	35.707
20899	33.791
20915	31.699
20931	33.03
20947	39.8
20963	51.545
20979	64.759
20995	77.532
21011	89.15
21027	100.36
21043	110.82
21059	115.88
21075	112.51
21091	100.44
21107	84.676
21123	70.252
21139	59.463
21155	52.546
21171	46.996
21187	42.72
21203	40.42
21219	40.08
21235	40.809
21251	41.402
21267	41.193
21283	40.283
21299	39.344
21315	38.097
21331	36.202
21347	33.426
21363	30.436
21379	28.688
21395	28.974
21411	31.374
21427	34.598
21443	37.551
21459	39.792
21475	41.234
21491	42.336
21507	43.071
21523	43.261
21539	42.934
21555	42.261
21571	41.277
21587	39.978
21603	38.535
21619	37.067
21635	35.436
21651	33.588
21667	31.446
21683	29.362
21699	28.207
21715	28.49
21731	30.001
21747	31.972
21763	34.394
21779	37.366
21795	41.078
21811	44.959
21827	47.35
21843	47.26
21859	44.801
21875	41.47
21891	38.112
21907	35.007
21923	31.78
21939	28.513
21955	26.852
21971	27.843
21987	32.746
22003	39.965
22019	44.801
22035	44.816
22051	40.858
22067	37.901
22083	39.882
22099	48.743
22115	60.175
22131	72.934
22147	100.43
22163	150.85
22179	223.88
22195	300.4
22211	362.01
22227	399.55
22243	400.5
22259	371.62
22275	327.58
22291	284.68
22307	245.91
22323	204.1
22339	163.61
22355	131.08
22371	106.88
22387	86.819
22403	70.903
22419	60.46
22435	55.676
22451	54.85
22467	55.549
22483	56.482
22499	56.832
22515	58.017
22531	62.368
22547	70.828
22563	82.684
22579	95.472
22595	107.84
22611	119.1
22627	131
22643	143.1
22659	148.56
22675	143.27
22691	126.16
22707	105.48
22723	91.254
22739	88.375
22755	101.08
22771	123.2
22787	145.33
22803	163.94
22819	169.99
22835	181.97
22851	207.84
22867	295.49
22883	479.22
22899	843.1
22915	1440.9
22931	2345.1
22947	3440.1
22963	4523.2
22979	5349
22995	5732.5
23011	5644.4
23027	5121
23043	4381.3
23059	3564.5
23075	2836.2
23091	2223.4
23107	1753.8
23123	1378.7
23139	1087.8
23155	873.17
23171	710.54
23187	579.05
23203	472.69
23219	397.05
23235	341.65
23251	294.19
23267	251.84
23283	219.69
23299	195.84
23315	176.09
23331	159.85
23347	148.12
23363	138.68
23379	129.37
23395	120.27
23411	113.27
23427	108.36
23443	105.07
23459	103.48
23475	106.69
23491	111.47
23507	124.73
23523	154.25
23539	217.53
23555	344
23571	545.21
23587	819.9
23603	1160.6
23619	1518.7
23635	1857.4
23651	2115.6
23667	2251.9
23683	2266.7
23699	2164.9
23715	1991.5
23731	1758.5
23747	1503.1
23763	1253.2
23779	1036.4
23795	852.94
23811	705.2
23827	583.71
23843	486.12
23859	410.14
23875	348.87
23891	296.55
23907	251.11
23923	214.74
23939	186.65
23955	164.68
23971	148.61
23987	137.75
24003	128.66
24019	118.79
24035	107.25
24051	96.522
24067	89.06
24083	85.602
24099	86.635
24115	90.135
24131	93.143
24147	94.214
24163	92.72
24179	90.855
24195	91.347
24211	95.345
24227	102.96
24243	112.11
24259	120.78
24275	128.12
24291	135.14
24307	143.18
24323	149.55
24339	152.46
24355	153.81
24371	158.77
24387	168.09
24403	182.05
24419	205.81
24435	242.39
24451	295.72
24467	358.46
24483	424.29
24499	482.05
24515	511.42
24531	508.31
24547	471.93
24563	423.48
24579	388.91
24595	381.88
24611	413.53
24627	467.6
24643	531.02
24659	587.96
24675	612.23
24691	601.6
24707	565.36
24723	533.42
24739	518.5
24755	528.89
24771	584.64
24787	707.6
24803	903.17
24819	1191.6
24835	1568
24851	2010.6
24867	2467.8
24883	2851.8
24899	3104.8
24915	3186
24931	3069.4
24947	2814.5
24963	2448
24979	2061.9
24995	1676.8
25011	1326.7
25027	1040.5
25043	816.89
25059	653.58
25075	532.4
25091	438.52
25107	365.02
25123	308.89
25139	272.18
25155	250.55
25171	238.67
25187	233.17
25203	234.8
25219	245.96
25235	266.56
25251	293.91
25267	320.85
25283	344.06
25299	361.35
25315	361.1
25331	339.31
25347	303.08
25363	266.58
25379	231.83
25395	194.42
25411	159.88
25427	134.47
25443	118.44
25459	106.73
25475	98.335
25491	93.968
25507	93.603
25523	95.899
25539	98.246
25555	99.028
25571	97.956
25587	96.736
25603	96.198
25619	96.375
25635	97.478
25651	99.396
25667	101.49
25683	103.46
25699	106.77
25715	112.68
25731	118.68
25747	123.33
25763	128.71
25779	140.72
25795	159.99
25811	186.73
25827	232.33
25843	300.13
25859	386.4
25875	472.8
25891	544.86
25907	594.8
25923	608.98
25939	588.87
25955	536.39
25971	465.57
25987	393.28
26003	329.43
26019	275.6
26035	225.49
26051	183.69
26067	156.08
26083	142.16
26099	136.26
26115	136.42
26131	142.49
26147	156.18
26163	176.35
26179	194.43
26195	205.17
26211	209.35
26227	217.12
26243	234.51
26259	263.92
26275	312.69
26291	379.67
26307	464.13
26323	555.3
26339	637.64
26355	699.96
26371	740.52
26387	765.85
26403	766.35
26419	736.55
26435	685.29
26451	629.81
26467	572.46
26483	509.34
26499	450.26
26515	404.77
26531	373.95
26547	349.55
26563	328
26579	309.33
26595	293.57
26611	281.19
26627	270.85
26643	261.42
26659	252.66
26675	246.39
26691	243.48
26707	244.92
26723	253.87
26739	267.19
26755	292.94
26771	302.89
26787	310.2
26803	313.2
26819	357.44
26835	450.44
26851	618.68
26867	855.95
26883	1174.2
26899	1536.7
26915	1895.6
26931	2186.9
26947	2338.1
26963	2338.1
26979	2164.6
26995	1867.4
27011	1505.6
27027	1144.6
27043	832.45
27059	573.26
27075	394.83
27091	298.47
27107	272.36
27123	291.31
27139	353.99
27155	460.09
27171	603.45
27187	756.37
27203	880.35
27219	950.48
27235	946.53
27251	885.18
27267	774.69
27283	635.95
27299	493.57
27315	364.14
27331	259.54
27347	176.1
27363	120.57
27379	94.041
27395	84.361
27411	85.609
27427	101.08
27443	152.93
27459	257.78
27475	424.43
27491	678.12
27507	1008.8
27523	1418.2
27539	1855.7
27555	2244.1
27571	2509.6
27587	2619.6
27603	2566.1
27619	2337.1
27635	1982.9
27651	1581.8
27667	1212.3
27683	906.36
27699	681.04
27715	545.56
27731	474.5
27747	446.26
27763	438.96
27779	435.15
27795	430.98
27811	411.22
27827	374.89
27843	327.57
27859	284.14
27875	257.53
27891	247.89
27907	251.1
27923	257.12
27939	265.49
27955	278.02
27971	285.86
27987	281.74
28003	266.36
28019	248.81
28035	232
28051	216.12
28067	203.84
28083	198.15
28099	201.87
28115	217.57
28131	241.18
28147	273.64
28163	332.26
28179	427.7
28195	559.61
28211	703.86
28227	848.91
28243	980.69
28259	1071.4
28275	1105.1
28291	1069.9
28307	983.44
28323	853.73
28339	700.32
28355	549.36
28371	419.69
28387	328.93
28403	272.61
28419	246.93
28435	240.68
28451	250.36
28467	273.6
28483	299.81
28499	320
28515	333.75
28531	345.78
28547	350.16
28563	341.04
28579	319.22
28595	292.37
28611	264.5
28627	236.95
28643	209.66
28659	183.52
28675	165.29
28691	159.69
28707	165.13
28723	175.18
28739	190.17
28755	211.22
28771	237.44
28787	262.63
28803	280.08
28819	285.78
28835	270.58
28851	236.23
28867	193.82
28883	156.94
28899	127.21
28915	97.989
28931	73.095
28947	57.891
28963	52.686
28979	52.438
28995	54.095
29011	56.848
29027	60.15
29043	64.531
29059	69.797
29075	75.377
29091	80.688
29107	85.467
29123	89.714
29139	93.223
29155	96.646
29171	99.335
29187	97.976
29203	90.597
29219	77.238
29235	61.461
29251	46.358
29267	33.323
29283	22.526
29299	12.914
29315	5.4546
29331	1.2246
29347	0
29363	0
29379	0
29395	0
29411	0
29427	0
29443	0
29459	0
29475	0
29491	2.1363
29507	12.477
29523	33.403
29539	65.045
29555	108.4
29571	170.53
29587	256.53
29603	368.07
29619	498.53
29635	644.22
29651	804.59
29667	964.59
29683	1128.9
29699	1316.2
29715	1565.4
29731	1891.6
29747	2308.7
29763	2857.5
29779	3580
29795	4476
29811	5466.6
29827	6459.3
29843	7301.8
29859	7892.8
29875	8108
29891	7932.8
29907	7355.1
29923	6464.3
29939	5385.7
29955	4282.6
29971	3259.8
29987	2375.4
30003	1683
30019	1166.1
30035	808.27
30051	556.12
30067	409.8
30083	328.23
30099	277.87
30115	240.89
30131	222.58
30147	209.8
30163	193.04
30179	170.41
30195	149.42
30211	131.93
30227	116.41
30243	103.11
30259	91.757
30275	81.459
30291	71.688
30307	59.974
30323	46.129
30339	37.781
30355	39.219
30371	41.283
30387	33.446
30403	19.207
30419	9.8335
30435	6.7561
30451	4.4341
30467	1.8078
30483	0.25058
30499	0
30515	0.88215
30531	2.9256
30547	6.3202
30563	10.426
30579	15.223
30595	22.68
30611	33.941
30627	48.717
30643	64.352
30659	78.456
30675	89.806
30691	98.463
30707	105.07
30723	107.71
30739	104.82
30755	97.095
30771	86.879
30787	74.504
30803	59.941
30819	42.815
30835	24.715
30851	10.125
30867	1.7876
30883	0
30899	1.0516
30915	1.8389
30931	1.1552
30947	0
30963	0
30979	0
30995	0
31011	0
31027	2.2935
31043	7.7904
31059	14.208
31075	30.576
31091	71.473
31107	136.21
31123	225.2
31139	349.81
31155	529.33
31171	782.8
31187	1112.1
31203	1522.3
31219	1997.5
31235	2529.3
31251	3091
31267	3664.1
31283	4212.8
31299	4688.4
31315	5039.9
31331	5250.9
31347	5279.5
31363	5107.1
31379	4749
31395	4255.6
31411	3687.1
31427	3079.4
31443	2487.9
31459	1960
31475	1508.8
31491	1156.6
31507	893.99
31523	714.21
31539	596.23
31555	520.32
31571	473.73
31587	447.06
31603	440.89
31619	442.72
31635	451.11
31651	474.43
31667	532.59
31683	632.7
31699	777.98
31715	984.04
31731	1265.6
31747	1621.7
31763	2078
31779	2581.2
31795	3098.8
31811	3540.8
31827	3895.9
31843	4105.3
31859	4153.9
31875	4031.1
31891	3778.9
31907	3422.6
31923	2999.7
[truncated: 4,009 more rows]
