# Supplementary material for: A machine learning approach to predict pancreatic islet grafts rejection versus tolerance
Source: PLoS One. 2020 Nov 5;15(11):e0241925. doi: 10.1371/journal.pone.0241925 (PMC7644021; doi:10.1371/journal.pone.0241925)
Supplement: S1 File — (ZIP) [file pone.0241925.s001.zip › Supplementary Information/Processed CZE data from aq.H samples/non-transplanted controls/T1 Control 4.elt]

6006	0
A c o n d i c i o n a d a
1	0
2	0
3	0
4	0
5	0
51	0
67	0
83	0
99	10.712
115	11.512
131	4.9215
147	0.40875
163	0
179	0
195	0
211	0
227	0.17051
243	0.36394
259	0.38336
275	0.3498
291	0.18843
307	0
323	0.12485
339	0.72393
355	1.9089
371	3.2985
387	4.1936
403	4.2284
419	3.3862
435	2.2535
451	1.2833
467	0.64949
483	0.27742
499	0
515	0.16545
531	1.0522
547	2.687
563	4.6076
579	6.2563
595	7.3523
611	7.9008
627	8.2282
643	8.3338
659	8.1345
675	7.6494
691	7.0497
707	6.5777
723	6.3772
739	6.3969
755	6.4999
771	6.8668
787	7.6409
803	8.7533
819	9.91
835	10.85
851	11.429
867	11.937
883	12.432
899	12.073
915	10.35
931	6.8905
947	2.7896
963	0.12988
979	0
995	2.6989
1011	6.4073
1027	9.1018
1043	9.9095
1059	8.5428
1075	6.3785
1091	4.7384
1107	4.1089
1123	4.6946
1139	5.6519
1155	6.0913
1171	5.6704
1187	4.2905
1203	2.5848
1219	1.1633
1235	0.26784
1251	0
1267	0
1283	0
1299	0
1315	0
1331	0
1347	0
1363	0
1379	0.20715
1395	0.46276
1411	0.90811
1427	1.6478
1443	2.8164
1459	4.1665
1475	5.0638
1491	5.1648
1507	4.3467
1523	3.208
1539	2.5534
1555	2.7641
1571	3.8241
1587	5.1394
1603	6.4008
1619	7.5283
1635	8.6412
1651	9.7365
1667	10.225
1683	9.7246
1699	8.1615
1715	6.2074
1731	4.6913
1747	4.0169
1763	4.1701
1779	4.6104
1795	5.2482
1811	6.1488
1827	7.198
1843	8.1126
1859	8.8385
1875	9.3338
1891	8.7937
1907	7.2802
1923	4.818
1939	2.0445
1955	3.8696
1971	5.8267
1987	12.74
2003	0
2019	0
2035	0
2051	0
2067	0
2083	0
2099	0.33572
2115	7.4535
2131	12.588
2147	13.516
2163	13.631
2179	13.752
2195	13.728
2211	13.435
2227	12.82
2243	12.369
2259	12.409
2275	13.306
2291	14.494
2307	14.576
2323	12.834
2339	8.9745
2355	4.3995
2371	1.0865
2387	0
2403	1.3417
2419	3.6266
2435	5.5931
2451	6.7937
2467	6.9742
2483	6.8179
2499	7.058
2515	7.94
2531	9.6437
2547	11.562
2563	12.73
2579	12.673
2595	11.254
2611	9.2678
2627	7.5376
2643	6.4057
2659	6.1208
2675	6.1847
2691	5.9016
2707	4.9996
2723	3.1769
2739	1.0773
2755	0
2771	0.56766
2787	3.0767
2803	6.3327
2819	8.5878
2835	9.0091
2851	7.3149
2867	4.8764
2883	3.2266
2899	3.0121
2915	4.4116
2931	6.3766
2947	7.9825
2963	8.9001
2979	8.9663
2995	8.7022
3011	8.6257
3027	8.9084
3043	9.6839
3059	10.566
3075	10.932
3091	10.484
3107	9.1757
3123	7.5425
3139	6.11
3155	5.1064
3171	4.5006
3187	4.0153
3203	3.7049
3219	3.6697
3235	4.029
3251	4.5826
3267	4.7426
3283	4.1823
3299	2.8808
3315	1.4105
3331	0.35932
3347	0
3363	0.15131
3379	0.49955
3395	1.4935
3411	3.4592
3427	6.5601
3443	10.026
3459	12.413
3475	12.932
3491	11.666
3507	9.7736
3523	7.7831
3539	5.8192
3555	3.55
3571	1.1043
3587	0
3603	1.1899
3619	5.0644
3635	9.9491
3651	13.408
3667	14.248
3683	12.189
3699	9.0674
3715	6.557
3731	5.2894
3747	5.4055
3763	5.9592
3779	6.3833
3795	6.5722
3811	6.4932
3827	6.3583
3843	6.2139
3859	6.0227
3875	5.7706
3891	5.4794
3907	5.2233
3923	5.0448
3939	4.9429
3955	4.8493
3971	4.6854
3987	4.4123
4003	4.1343
4019	3.9055
4035	3.5137
4051	2.8353
4067	1.7427
4083	0.5506
4099	0
4115	0.50775
4131	2.042
4147	3.918
4163	5.6425
4179	7.0107
4195	8.2675
4211	9.5137
4227	9.8798
4243	8.805
4259	5.9369
4275	2.3701
4291	0.057328
4307	0
4323	2.5934
4339	6.2251
4355	8.9472
4371	9.9161
4387	8.7298
4403	6.7756
4419	5.7298
4435	6.2869
4451	8.8082
4467	12.01
4483	14.193
4499	14.596
4515	12.883
4531	10.372
4547	8.684
4563	8.5218
4579	10.248
4595	12.672
4611	14.26
4627	14.357
4643	12.595
4659	10.168
4675	8.765
4691	9.1566
4707	11.568
4723	14.634
4739	16.835
4755	17.51
4771	16.621
4787	15.158
4803	13.614
4819	12.076
4835	10.476
4851	8.8002
4867	7.5787
4883	7.1788
4899	7.7557
4915	8.7474
4931	9.3658
4947	9.2429
4963	8.1726
4979	6.761
4995	5.8441
5011	5.7889
5027	6.815
5043	8.2395
5059	9.0528
5075	8.7861
5091	7.2323
5107	5.214
5123	3.7963
5139	3.4576
5155	4.3481
5171	5.6729
5187	6.584
5203	6.7319
5219	6.0965
5235	5.24
5251	4.4898
5267	3.9306
5283	3.4871
5299	3.0932
5315	3.1159
5331	3.8088
5347	5.1711
5363	6.7496
5379	8.0421
5395	8.7974
5411	9.2009
5427	9.5127
5443	9.3188
5459	8.325
5475	6.1245
5491	3.3968
5507	1.8789
5523	2.4987
5539	5.8447
5555	10.249
5571	12.972
5587	12.687
5603	8.7887
5619	3.5822
5635	0.17875
5651	0
5667	3.4237
5683	8.0805
5699	11.551
5715	12.84
5731	11.977
5747	10.44
5763	8.7243
5779	6.8165
5795	4.3044
5811	1.4453
5827	0
5843	1.1
5859	5.4003
5875	10.965
5891	14.597
5907	14.693
5923	10.735
5939	5.3012
5955	1.3079
5971	0
5987	1.6317
6003	4.3327
6019	6.7806
6035	8.5992
6051	9.858
6067	11.025
6083	11.701
6099	11.492
6115	10.141
6131	8.2962
6147	7.2523
6163	7.6815
6179	9.8142
6195	12.513
6211	14.345
6227	14.654
6243	13.441
6259	11.733
6275	10.124
6291	8.7794
6307	7.4806
6323	6.1516
6339	5.703
6355	6.7305
6371	9.4842
6387	12.869
6403	15.175
6419	15.537
6435	13.869
6451	11.493
6467	9.4016
6483	7.9424
6499	7.0184
6515	6.2496
6531	6.068
6547	6.8513
6563	8.7718
6579	11.156
6595	12.831
6611	13.188
6627	12.161
6643	10.683
6659	9.5365
6675	9.0226
6691	8.8673
6707	8.7062
6723	9.1462
6739	10.613
6755	13.71
6771	17.461
6787	19.28
6803	17.778
6819	12.288
6835	5.3284
6851	0.63254
6867	0
6883	3.9328
6899	9.5081
6915	13.704
6931	15.282
6947	13.991
6963	11.741
6979	9.8715
6995	8.7547
7011	8.4485
7027	8.3777
7043	8.475
7059	8.8686
7075	9.541
7091	10.331
7107	11.022
7123	11.486
7139	11.765
7155	11.966
7171	11.951
7187	11.606
7203	10.871
7219	9.966
7235	9.2912
7251	9.0563
7267	9.3272
7283	9.779
7299	10.066
7315	10.045
7331	9.6347
7347	9.0623
7363	8.6081
7379	8.3831
7395	8.4925
7411	8.708
7427	8.6133
7443	8.0073
7459	6.7731
7475	5.2962
7491	4.1429
7507	3.5811
7523	3.8221
7539	4.4259
7555	4.6382
7571	4.1123
7587	2.6329
7603	0.88682
7619	0
7635	0.52151
7651	2.5166
7667	5.0371
7683	7.2371
7699	8.7688
7715	9.6122
7731	10.164
7747	10.372
7763	10.086
7779	9.3236
7795	8.3146
7811	7.2982
7827	6.4018
7843	5.6461
7859	4.9431
7875	4.3669
7891	4.0044
7907	3.8024
7923	3.6658
7939	3.6406
7955	3.7623
7971	4.1413
7987	4.6467
8003	4.798
8019	4.3252
8035	3.1694
8051	1.8229
8067	0.91054
8083	0.73665
8099	1.1876
8115	1.8461
8131	2.7863
8147	4.1228
8163	6.1192
8179	8.3994
8195	9.7672
8211	9.5516
8227	7.3525
8243	4.3451
8259	2.433
8275	2.5369
8291	5.0478
8307	8.3803
8323	10.464
8339	10.363
8355	7.8808
8371	4.5788
8387	1.8784
8403	0.33331
8419	0
8435	0
8451	0
8467	0
8483	0
8499	0
8515	0
8531	0
8547	0
8563	0
8579	0.36696
8595	1.3352
8611	2.9968
8627	4.8504
8643	6.1938
8659	6.6802
8675	6.2858
8691	5.5284
8707	4.6939
8723	3.8503
8739	3.114
8755	2.4553
8771	1.8635
8787	1.3889
8803	0.74031
8819	0
8835	0.025753
8851	1.3132
8867	4.2024
8883	7.6497
8899	9.8163
8915	9.7689
8931	7.2641
8947	3.8585
8963	1.2021
8979	0
8995	0.38558
9011	1.2664
9027	1.8601
9043	1.9526
9059	1.3354
9075	0.47025
9091	0
9107	0.51418
9123	2.6095
9139	5.5225
9155	7.5781
9171	7.8137
9187	5.7311
9203	2.6313
9219	0.4393
9235	0
9251	1.7115
9267	4.4
9283	6.9427
9299	8.9809
9315	10.427
9331	11.69
9347	12.746
9363	13.427
9379	13.654
9395	13.552
9411	13.321
9427	13.045
9443	12.947
9459	12.849
9475	12.073
9491	10.265
9507	7.2659
9523	3.8536
9539	1.2273
9555	0
9571	0.24492
9587	1.0114
9603	1.5449
9619	1.5895
9635	1.0451
9651	0.344
9667	-0.13954
9683	-0.28779
9699	-0.017951
9715	0.43358
9731	0.74956
9747	0.79478
9763	0.48979
9779	0.098226
9795	0
9811	0.3596
9827	1.2383
9843	2.3028
9859	3.0649
9875	3.278
9891	2.9215
9907	2.3538
9923	1.7892
9939	1.2837
9955	0.86984
9971	0.49948
9987	0.23749
10003	0.15715
10019	0.10336
10035	0
10051	0.23953
10067	1.0907
10083	2.6846
10099	4.5393
10115	5.7539
10131	5.8486
10147	4.8191
10163	3.4172
10179	2.1545
10195	1.2113
10211	0.52708
10227	-0.021395
10243	0
10259	0.9183
10275	2.7322
10291	4.8932
10307	6.8967
10323	8.5071
10339	9.6558
10355	10.536
10371	11.082
10387	11.164
10403	10.992
10419	10.678
10435	9.8061
10451	8.1332
10467	5.4422
10483	2.3829
10499	0.32127
10515	0
10531	1.4992
10547	3.5894
10563	5.1185
10579	5.62
10595	5.0965
10611	4.2635
10627	3.3981
10643	2.5176
10659	1.5078
10675	0.46097
10691	0
10707	0.4534
10723	1.9963
10739	3.9694
10755	5.2368
10771	5.2313
10787	3.7013
10803	1.5987
10819	0.17689
10835	0
10851	1.2651
10867	3.0279
10883	4.2388
10899	4.4575
10915	3.6051
10931	2.3881
10947	1.3409
10963	0.63719
10979	0.26943
10995	0
11011	-0.1491
11027	-0.092003
11043	0.2398
11059	0.70367
11075	1.0093
11091	1.0105
11107	0.64712
11123	0.18695
11139	0
11155	0.32464
11171	1.2
11187	2.296
11203	3.3272
11219	4.1477
11235	4.8427
11251	5.4783
11267	5.6547
11283	5.0965
11299	3.7044
11315	1.9571
11331	0.59702
11347	0
11363	0.087853
11379	0.34311
11395	0.71351
11411	1.2941
11427	2.2517
11443	3.4072
11459	4.0707
11475	3.8536
11491	2.5572
11507	0.91245
11523	0
11539	0.3301
11555	2.1943
11571	4.675
11587	6.3193
11603	6.4107
11619	4.6003
11635	2.0338
11651	0.27
11667	0
11683	1.3104
11699	2.9849
11715	3.9582
11731	3.8817
11747	2.7181
11763	1.2903
11779	0.28901
11795	0
11811	0.46809
11827	1.1809
11843	1.6557
11859	1.6747
11875	1.1495
11891	0.43845
11907	0
11923	0.068606
11939	0.62806
11955	1.3445
11971	2.184
11987	3.191
12003	4.3902
12019	5.6169
12035	6.4471
12051	6.6232
12067	6.2511
12083	5.6919
12099	4.9137
12115	3.8481
12131	2.3771
12147	0.80477
12163	0
12179	0.45085
12195	2.1063
12211	4.1621
12227	6.0625
12243	7.5918
12259	8.8933
12275	10.076
12291	10.415
12307	9.4132
12323	6.9879
12339	4.0222
12355	1.5876
12371	0.20991
12387	-0.10041
12403	0
12419	0.39001
12435	1.159
12451	2.3129
12467	3.6623
12483	4.7757
12499	5.3834
12515	5.428
12531	5.2251
12547	4.9677
12563	4.6924
12579	4.556
12595	4.4921
12611	4.1794
12627	3.4693
12643	2.168
12659	0.68412
12675	0
12691	0.54518
12707	2.3154
12723	4.4376
12739	6.0429
12755	6.7718
12771	6.7307
12787	6.4432
12803	5.825
12819	4.7253
12835	2.9875
12851	1.0612
12867	0
12883	0.27667
12899	2.0492
12915	4.3787
12931	5.8935
12947	5.9438
12963	4.3214
12979	2.109
12995	0.50026
13011	0
13027	0.70935
13043	1.8217
13059	2.7298
13075	3.2523
13091	3.2536
13107	3.0536
13123	3.0321
13139	3.3252
13155	4.1022
13171	5.0388
13187	5.4506
13203	4.9934
13219	3.5117
13235	1.6594
13251	0.34464
13267	0
13283	0.80397
13299	2.0469
13315	2.8841
13331	2.9536
13347	2.0367
13363	0.75731
13379	0
13395	0.16647
13411	1.4647
13427	3.1646
13443	4.2701
13459	4.326
13475	3.1599
13491	1.5515
13507	0.37556
13523	0
13539	0.74414
13555	2.0366
13571	2.9793
13587	3.164
13603	2.1578
13619	0.62878
13635	0
13651	1.0531
13667	4.2113
13683	8.0862
13699	10.655
13715	10.94
13731	8.8376
13747	5.9094
13763	3.3953
13779	1.7549
13795	0.8042
13811	0.025502
13827	0
13843	1.2915
13859	4.3537
13875	8.1808
13891	10.671
13907	10.689
13923	7.7191
13939	3.5588
13955	0.62479
13971	0
13987	2.1988
14003	5.4553
14019	7.605
14035	7.74
14051	5.5003
14067	2.4526
14083	0.37278
14099	0
14115	1.3986
14131	3.2094
14147	4.274
14163	4.1963
14179	2.9412
14195	1.4003
14211	0.31769
14227	0
14243	0.39704
14259	0.98343
14275	1.5404
14291	2.0217
14307	2.3599
14323	2.6275
14339	2.9341
14355	3.311
14371	3.8313
14387	4.3671
14403	4.5636
14419	4.2261
14435	3.3532
14451	2.2964
14467	1.3698
14483	0.71399
14499	0.30131
14515	0
14531	-0.017412
14547	0.40266
14563	1.2046
14579	2.1316
14595	3.0238
14611	3.8058
14627	4.6392
14643	5.5066
14659	5.816
14675	5.2067
14691	3.4972
14707	1.3857
14723	0.024324
14739	0
14755	1.3938
14771	3.2819
14787	4.8505
14803	5.774
14819	6.1821
14835	6.4666
14851	6.3067
14867	5.4192
14883	3.5408
14899	1.2731
14915	0
14931	0.23848
14947	2.0591
14963	4.3196
14979	5.6873
14995	5.6367
15011	4.0449
15027	1.986
15043	0.4925
15059	0
15075	0.95787
15091	2.7322
15107	4.1221
15123	4.4741
15139	3.4911
15155	1.9061
15171	0.6313
15187	0
15203	0.10047
15219	0.55241
15235	1.3759
15251	2.7263
15267	4.8152
15283	7.1975
15299	8.6122
15315	8.3371
15331	6.1713
15347	3.2906
15363	1.0351
15379	0
15395	0.40046
15411	1.3539
15427	2.0209
15443	2.1018
15459	1.401
15475	0.45357
15491	0
15507	0.22981
15523	1.1573
15539	2.2347
15555	2.8547
15571	2.7937
15587	2.0363
15603	1.0902
15619	0.3568
15635	0
15651	0.2463
15667	0.87375
15683	1.3737
15699	1.4652
15715	0.8436
15731	-0.11446
15747	-0.53211
15763	0
15779	1.9114
15795	4.4553
15811	6.1542
15827	6.2796
15843	4.4263
15859	1.773
15875	0.038845
15891	0
15907	1.9837
15923	4.6753
15939	6.4652
15955	6.6674
15971	5.2009
15987	3.2136
16003	1.5955
16019	0.66451
16035	0.2523
16051	0
16067	0.46973
16083	2.0614
16099	5.1879
16115	9.0191
16131	11.443
16147	11.293
16163	7.8598
16179	3.0556
16195	0
16211	0.14197
16227	3.9945
16243	9.0125
16259	12.264
16275	12.525
16291	9.5705
16307	5.5445
16323	2.2261
16339	0.27409
16355	0
16371	0.47077
16387	0.87285
16403	0.99104
16419	0.61941
16435	0.10239
16451	0
16467	0.66036
16483	2.1981
16499	4.0487
16515	5.6133
16531	6.5973
16547	7.1761
16563	7.6426
16579	7.5584
16595	6.5985
16611	4.3824
16627	1.602
16643	0
16659	0.34381
16675	2.8458
16691	5.9909
16707	7.9226
16723	7.8699
16739	5.7303
16755	2.9967
16771	0.92018
16787	0
16803	0.51303
16819	1.6814
16835	2.6216
16851	2.9246
16867	2.123
16883	0.73713
16899	0
16915	0.71074
16931	3.3901
16947	6.7615
16963	8.9658
16979	9.1091
16995	7.0575
17011	4.2571
17027	1.938
17043	0.57038
17059	0.12175
17075	0
17091	0.3431
17107	1.39
17123	3.1625
17139	5.1963
17155	6.7828
17171	7.5295
17187	7.539
17203	7.2804
17219	6.649
17235	5.49
17251	3.5977
17267	1.3912
17283	0
17299	0.046815
17315	1.735
17331	4.0188
17347	5.5761
17363	5.8006
17379	4.6069
17395	2.9391
17411	1.5042
17427	0.53758
17443	0
17459	-0.46025
17475	-0.70739
17491	-0.51682
17507	0.28113
17523	1.3789
17539	2.1374
17555	2.2397
17571	1.4349
17587	0.32847
17603	0
17619	1.0078
17635	3.6312
17651	6.8518
17667	9.0799
17683	9.5062
17699	8.0639
17715	5.9597
17731	4.0706
17747	2.6947
17763	1.6033
17779	0.46313
17795	0
17811	0.687
17827	2.8226
17843	5.487
17859	7.0793
17875	6.8417
17891	4.5559
17907	1.6975
17923	0
17939	0.044239
17955	1.8347
17971	4.1954
17987	5.9369
18003	6.5766
18019	6.1772
18035	5.4766
18051	4.6672
18067	3.7221
18083	2.3057
18099	0.63369
18115	0
18131	1.1669
18147	4.6148
18163	8.9327
18179	11.666
18195	11.582
18211	8.3436
18227	4.0197
18243	0.90502
18259	0
18275	1.3634
18291	3.4907
18307	5.6439
18323	7.7021
18339	9.6288
18355	11.464
18371	12.72
18387	13.01
18403	12.458
18419	11.526
18435	10.147
18451	8.2096
18467	5.6438
18483	2.8782
18499	0.82007
18515	0
18531	0.45854
18547	1.4322
18563	2.4143
18579	3.2602
18595	3.727
18611	4.0312
18627	4.6723
18643	5.8527
18659	7.8953
18675	10.221
18691	11.364
18707	10.542
18723	7.557
18739	3.8287
18755	1.0462
18771	0
18787	0.71611
18803	2.0415
18819	3.4103
18835	4.7209
18851	5.984
18867	7.2471
18883	8.108
18899	8.2587
18915	7.6475
18931	6.6845
18947	5.7467
18963	4.9841
18979	4.496
18995	4.0952
19011	3.5457
19027	2.7694
19043	1.7485
19059	0.72377
19075	0
19091	-0.48086
19107	-0.8425
19123	-1.2088
19139	-1.5946
19155	-1.9265
19171	-2.3679
19187	-2.8533
19203	-2.8447
19219	-2.0318
19235	-0.095333
19251	2.3749
19267	3.991
19283	4.0321
19299	2.4758
19315	0.75346
19331	0
19347	0.46766
19363	2.7737
19379	6.5779
19395	10.639
19411	14.492
19427	16.615
19443	18.567
19459	26.454
19475	43.653
19491	69.642
19507	97.703
19523	122.06
19539	139.95
19555	153.11
19571	163.35
19587	163.42
19603	148.34
19619	116.88
19635	78.537
19651	46.128
19667	26.122
19683	19.927
19699	19.122
19715	17.921
19731	14.9
19747	9.2364
19763	3.5879
19779	0.29457
19795	0
19811	2.7371
19827	6.6541
19843	9.9677
19859	11.88
19875	12.291
19891	12.149
19907	11.612
19923	10.503
19939	9.0495
19955	7.5229
19971	5.8009
19987	3.8351
20003	1.7339
20019	0
20035	-0.73666
20051	-0.13346
20067	1.3246
20083	3.1536
20099	6.6936
20115	12.83
20131	21.621
20147	31.051
20163	38.372
20179	42.109
20195	42.73
20211	41.961
20227	38.926
20243	32.746
20259	23.062
20275	12.036
20291	3.6158
20307	0
20323	1.4386
20339	4.881
20355	8.1813
20371	10.637
20387	12.285
20403	13.821
20419	14.492
20435	13.571
20451	10.831
20467	7.3395
20483	4.5876
20499	3.3014
20515	3.75
20531	4.8424
20547	5.4449
20563	5.1241
20579	3.519
20595	1.3829
20611	0
20627	0.16113
20643	2.2084
20659	4.9718
20675	7.0829
20691	7.9072
20707	7.6084
20723	7.0709
20739	6.2635
20755	5.0033
20771	2.9208
20787	0.59842
20803	0
20819	2.2057
20835	7.2584
20851	13.213
20867	18.192
20883	21.354
20899	22.811
20915	23.493
20931	22.914
20947	20.524
20963	16.343
20979	11.421
20995	7.0618
21011	3.9699
21027	2.0464
21043	0.60011
21059	0
21075	0.55691
21091	2.3672
21107	4.6914
21123	6.2106
21139	6.2369
21155	4.6289
21171	2.4817
21187	0.80532
21203	0
21219	0.26575
21235	1.0011
21251	1.5249
21267	1.5467
21283	1.0418
21299	0.4529
21315	0.07173
21331	-0.016682
21347	0.0039629
21363	0
21379	0.61006
21395	2.3237
21411	5.0462
21427	8.0428
21443	10.76
21459	12.939
21475	14.802
21491	16.442
21507	16.828
21523	15.275
21539	11.768
21555	7.5622
21571	4.0291
21587	1.8483
21603	0.73561
21619	0
21635	0.33108
21651	2.2777
21667	6.6153
21683	12.172
21699	15.46
21715	14.573
21731	9.334
21747	3.194
21763	0
21779	1.1829
21795	5.0233
21811	9.3302
21827	17.113
21843	30.593
21859	51.159
21875	73.764
21891	88.339
21907	89.404
21923	77.226
21939	60.362
21955	43.914
21971	29.551
21987	16.606
22003	4.5087
22019	0
22035	7.8119
22051	24.556
22067	40.787
22083	59.275
22099	82.474
22115	94.559
22131	84.578
22147	56.785
22163	32.061
22179	18.788
22195	0
22211	0
22227	0
22243	0
22259	0
22275	0
22291	0
22307	0
22323	0
22339	0
22355	1.8797
22371	6.8759
22387	13.762
22403	22.336
22419	32.47
22435	43.659
22451	54.953
22467	64.207
22483	69.91
22499	75.881
22515	84.371
22531	85.304
22547	72.623
22563	52.545
22579	39.699
22595	43.975
22611	61.552
22627	89.153
22643	119.5
22659	141.51
22675	157.98
22691	166
22707	188.71
22723	247.11
22739	383.21
22755	626.82
22771	1036
22787	1624.1
22803	2338
22819	3045.8
22835	3564.1
22851	3769.6
22867	3635.7
22883	3231.2
22899	2700.4
22915	2153.7
22931	1677.3
22947	1296.3
22963	1002
22979	779.82
22995	605.54
23011	471.73
23027	379.13
23043	313.12
23059	259.35
23075	213.91
23091	182.22
23107	160.49
23123	142.59
23139	128.45
23155	119.85
23171	111.62
23187	99.428
23203	82.991
23219	67.834
23235	58.697
23251	57.49
23267	63.061
23283	72.588
23299	90.771
23315	121.09
23331	155.36
23347	190.46
23363	221.14
23379	267.14
23395	357.52
23411	524.97
23427	787.57
23443	1163.9
23459	1635.6
23475	2159.4
23491	2672.2
23507	3079.4
23523	3300.7
23539	3288.3
23555	3028.8
23571	2616.5
23587	2117.3
23603	1641.5
23619	1235.6
23635	919.5
23651	704.43
23667	560.47
23683	456.92
23699	372.15
23715	299.87
23731	250.11
23747	217.11
23763	190.8
23779	169.5
23795	156.02
23811	146.15
23827	135.17
23843	122.32
23859	110.85
23875	101.87
23891	94.939
23907	89.942
23923	86.554
23939	84.749
23955	84.528
23971	85.7
23987	87.924
24003	91.004
24019	94.783
24035	99.089
24051	103.7
24067	108.19
24083	112.23
24099	116.11
24115	120.01
24131	122.78
24147	123.66
24163	123.16
24179	122.82
24195	123.41
24211	125.32
24227	127.39
24243	129.95
24259	137.82
24275	153.93
24291	177.65
24307	202.45
24323	225.46
24339	245.69
24355	253.25
24371	247.35
24387	236.55
24403	235.88
24419	256.68
24435	293.98
24451	349.76
24467	413.23
24483	460.65
24499	478.21
24515	457.77
24531	423.02
24547	387.91
24563	384.2
24579	430.22
24595	575.71
24611	848.33
24627	1254.8
24643	1756.1
24659	2295.5
24675	2809.8
24691	3237.8
24707	3516.1
24723	3599.4
24739	3473.9
24755	3171.5
24771	2775.5
24787	2343.3
24803	1929.5
24819	1545.4
24835	1225.3
24851	973.5
24867	784.94
24883	636.21
24899	523.84
24915	448.37
24931	393.17
24947	343.31
24963	293.49
24979	252.97
24995	231.51
25011	229.94
25027	239.17
25043	245.65
25059	248.48
25075	253.12
25091	252.96
25107	241.15
25123	217.31
25139	189.29
25155	163.1
25171	140.96
25187	122.79
25203	106.43
25219	93.819
25235	86.934
25251	85.969
25267	87.981
25283	89.631
25299	89.301
25315	86.893
25331	84.244
25347	81.679
25363	78.9
25379	75.42
25395	71.707
25411	69.582
25427	70.066
25443	74.293
25459	80.537
25475	84.239
25491	83.039
25507	77.729
25523	73.239
25539	72.334
25555	76.181
25571	85.088
25587	100.26
25603	124.99
25619	161.7
25635	215.73
25651	282.64
25667	359.79
25683	434.6
25699	486.04
25715	503.22
25731	478.51
25747	426.4
25763	362.68
25779	301.03
25795	249.99
25811	206.18
25827	168.87
25843	137.19
25859	113.28
25875	98.592
25891	93.272
25907	94.093
25923	96.6
25939	98.414
25955	100.05
25971	104.23
25987	110.5
26003	118.05
26019	124.52
26035	131.72
26051	148.53
26067	179.95
26083	225.57
26099	275.19
26115	319.13
26131	352.71
26147	376.82
26163	395.2
26179	401.85
26195	391.78
26211	364.98
26227	330.06
26243	295.8
26259	266.51
26275	242.77
26291	220.78
26307	201.28
26323	186.12
26339	176.2
26355	169.72
26371	163.3
26387	155.36
26403	144.35
26419	133.37
26435	128.43
26451	132.49
26467	147.5
26483	168.38
26499	184.86
26515	191.68
26531	194.25
26547	203.52
26563	214.77
26579	224.4
26595	237.19
26611	269.06
26627	340.52
26643	454.33
26659	615.5
26675	800.22
26691	985.84
26707	1142.4
26723	1236.4
26739	1257.9
26755	1183.1
26771	1029.4
26787	827.01
26803	620.88
26819	444.96
26835	303.51
26851	205.95
26867	146.03
26883	124.49
26899	135.37
26915	170.66
26931	218.43
26947	272.81
26963	328.21
26979	368.58
26995	383.7
27011	369.54
27027	336.98
27043	288.37
27059	229.02
27075	171.75
27091	125.96
27107	96.67
27123	78.653
27139	65.117
27155	54.957
27171	53.078
27187	71.051
27203	110.85
27219	173.67
27235	273.62
27251	418.47
27267	613.55
27283	836.56
27299	1082.8
27315	1325.1
27331	1504.4
27347	1580.7
27363	1530.3
27379	1392.8
27395	1194.1
27411	969.79
27427	758.89
27443	579.91
27459	453.37
27475	370.61
27491	330.27
27507	317.91
27523	311.1
27539	296.24
27555	271.3
27571	248.03
27587	227.44
27603	206.18
27619	182.81
27635	160.43
27651	142.81
27667	129.19
27683	137.15
27699	139.6
27715	145.14
27731	131.86
27747	123.54
27763	113.03
27779	101.55
27795	89.124
27811	77.844
27827	71.948
27843	76.864
27859	96.172
27875	127.39
27891	169.29
27907	231.7
27923	321.14
27939	442.8
27955	580.87
27971	721.12
27987	842.85
28003	918.4
28019	938.82
28035	895.19
28051	805.42
28067	686.97
28083	560.18
28099	440.58
28115	332.62
28131	247.29
28147	187.05
28163	153.57
28179	139.89
28195	143.88
28211	160.93
28227	180.46
28243	194.75
28259	203.19
28275	210.86
28291	214.54
28307	210.21
28323	198.58
28339	184.59
28355	170.86
28371	158.34
28387	145.97
28403	134.29
28419	130.24
28435	138.32
28451	157.83
28467	181.2
28483	203.21
28499	221.64
28515	237.58
28531	251.6
28547	256.22
28563	246.26
28579	221.41
28595	190.18
28611	160.91
28627	137.37
28643	120.09
28659	105.27
28675	93.197
28691	85.312
28707	81.562
28723	80.328
28739	80.216
28755	80.568
28771	80.86
28787	81.418
28803	82.62
28819	84.403
28835	86.846
28851	89.206
28867	89.736
28883	87.379
28899	82.616
28915	76.887
28931	69.84
28947	61.062
28963	50.102
28979	38.48
28995	29.858
29011	26.343
29027	28.24
29043	32.434
29059	36.141
29075	38.259
29091	39.049
29107	40.113
29123	40.518
29139	39.323
29155	38.595
29171	40.99
29187	44.256
29203	47.11
29219	52.595
29235	67.966
29251	94.597
29267	133.37
29283	195.35
29299	286.6
29315	403.61
29331	533.09
29347	673.76
29363	828.43
29379	978.01
29395	1119.7
29411	1263.5
29427	1449.3
29443	1703.6
29459	2042
29475	2523
29491	3144.8
29507	3883.8
29523	4627.6
29539	5333.8
29555	5883.1
29571	6178.2
29587	6137.9
29603	5781.4
29619	5187.6
29635	4420.1
29651	3600.2
29667	2804.9
29683	2098.1
29699	1519.3
29715	1082.2
29731	776
29747	556.5
29763	403.97
29779	310.72
29795	254.35
29811	217.06
29827	189.72
29843	174.57
29859	161.03
29875	142.23
29891	120.11
29907	102.88
29923	91.334
29939	81.185
29955	71.353
29971	62.554
29987	54.821
30003	47.943
30019	41.434
30035	35.003
30051	28.664
30067	22.813
30083	17.604
30099	13.056
30115	9.1953
30131	6.0934
30147	3.9873
30163	3.046
30179	3.1612
30195	4.1372
30211	6.2441
30227	9.6755
30243	14.222
30259	19.341
30275	24.89
30291	30.796
30307	36.772
30323	42.398
30339	47.234
30355	50.93
30371	53.868
30387	56.015
30403	55.606
30419	51.526
30435	43.851
30451	34.673
30467	25.925
30483	18.531
30499	12.324
30515	6.611
30531	2.5251
30547	1.0184
30563	2.4917
30579	5.5069
30595	7.392
30611	6.7597
30627	4.7553
30643	4.1949
30659	3.461
30675	1.2842
30691	2.1593
30707	11.639
30723	26.198
30739	44.077
30755	69.441
30771	114.82
30787	190.47
30803	302.92
30819	457.03
30835	652.5
30851	902.78
30867	1206.9
30883	1552.7
30899	1912.4
30915	2271.2
30931	2618.9
30947	2939.8
30963	3214
30979	3429.5
30995	3574
31011	3610.7
31027	3524.6
31043	3312.2
31059	3018
31075	2654.2
31091	2278.1
31107	1919.7
31123	1589.4
31139	1307.1
31155	1075.2
31171	922.22
31187	814.29
31203	740.59
31219	693.33
31235	657.76
31251	629.05
31267	614.53
31283	625.91
31299	650.96
31315	681.38
31331	726.85
31347	812.85
31363	963.01
31379	1176.7
31395	1453.3
31411	1767.1
31427	2109.3
31443	2455.6
31459	2763.4
31475	2985.4
31491	3111.9
31507	3096.9
31523	2965.7
31539	2714.1
31555	2413.6
31571	2074.7
31587	1748
31603	1461.9
31619	1239.7
31635	1069.4
31651	944
31667	851.56
31683	791.45
31699	762.55
31715	751.24
31731	743.04
31747	731.57
31763	722.83
31779	716.09
31795	711.6
31811	714.44
31827	727.98
31843	750.44
31859	776.04
31875	803.4
31891	832.23
31907	864.46
31923	896.91
[truncated: 4,009 more rows]
