# Supplementary material for: A machine learning approach to predict pancreatic islet grafts rejection versus tolerance
Source: PLoS One. 2020 Nov 5;15(11):e0241925. doi: 10.1371/journal.pone.0241925 (PMC7644021; doi:10.1371/journal.pone.0241925)
Supplement: S1 File — (ZIP) [file pone.0241925.s001.zip › Supplementary Information/Processed CZE data from aq.H samples/non-transplanted controls/T1 Control 5.elt]

6006	0
A c o n d i c i o n a d a
1	0
2	0
3	0
4	0
5	0
51	0
67	-0.2303
83	-0.35349
99	7.9197
115	8.3225
131	3.0499
147	0
163	0
179	0
195	0
211	0.50604
227	2.084
243	3.8729
259	4.8839
275	4.7526
291	3.3602
307	1.5198
323	0.24049
339	0
355	0.71132
371	1.685
387	2.7849
403	4.0609
419	5.7641
435	7.658
451	8.6207
467	7.9975
483	5.5346
499	2.4094
515	0.29335
531	0
547	1.6614
563	4.0164
579	6.0331
595	7.336
611	7.9063
627	8.224
643	8.2865
659	7.955
675	7.1459
691	6.0756
707	5.2123
723	4.8113
739	5.0706
755	5.593
771	5.6693
787	4.9686
803	3.2842
819	1.2721
835	0.0022707
851	0
867	1.3486
883	3.1387
899	4.4941
915	5.0553
931	4.7828
947	4.2071
963	3.5658
979	2.879
995	2.2113
1011	1.5704
1027	1.0065
1043	0.58547
1059	0.24249
1075	0
1091	0.096573
1107	0.65086
1123	1.7463
1139	3.0462
1155	4.0148
1171	4.38
1187	4.0316
1203	3.3871
1219	2.9194
1235	2.8205
1251	3.2583
1267	3.8903
1283	4.1598
1299	3.8184
1315	2.5807
1331	0.95846
1347	0
1363	0.47828
1379	3.0312
1395	6.5339
1411	8.9307
1427	9.1358
1443	6.4767
1459	2.5776
1475	0
1491	0.20353
1507	3.9162
1523	8.9518
1539	12.743
1555	14.176
1571	12.882
1587	10.649
1603	9.2758
1619	9.455
1635	11.358
1651	13.803
1667	15.782
1683	16.941
1699	17.266
1715	17.296
1731	17.197
1747	16.94
1763	16.39
1779	15.635
1795	15.216
1811	15.453
1827	16.581
1843	18.024
1859	18.697
1875	18.058
1891	15.907
1907	13.213
1923	11.193
1939	10.409
1955	11.043
1971	12.231
1987	13.14
2003	13.461
2019	12.983
2035	12.235
2051	11.932
2067	12.372
2083	13.765
2099	15.5
2115	16.563
2131	16.461
2147	15.051
2163	13.192
2179	11.873
2195	11.536
2211	12.2
2227	13.211
2243	14.241
2259	15.234
2275	16.208
2291	17.166
2307	17.791
2323	17.856
2339	17.342
2355	16.569
2371	15.798
2387	15.133
2403	14.584
2419	14.053
2435	13.569
2451	13.186
2467	12.972
2483	12.873
2499	12.701
2515	12.362
2531	11.765
2547	11.11
2563	10.864
2579	11.276
2595	12.226
2611	13.265
2627	14.22
2643	15.031
2659	16.074
2675	17.209
2691	17.083
2707	14.904
2723	10.293
2739	4.8149
2755	0.96279
2771	0
2787	2.1744
2803	5.5373
2819	8.3587
2835	9.9811
2851	10.287
2867	10.186
2883	10.055
2899	9.878
2915	9.6352
2931	9.2971
2947	9.0545
2963	9.0501
2979	9.3905
2995	9.8756
3011	10.119
3027	9.9342
3043	9.2044
3059	8.2926
3075	7.8014
3091	8.0275
3107	9.0384
3123	10.326
3139	11.369
3155	11.948
3171	12.008
3187	11.855
3203	11.666
3219	11.47
3235	11.319
3251	11.149
3267	10.846
3283	10.367
3299	9.6663
3315	8.8736
3331	8.2364
3347	7.8847
3363	7.9152
3379	8.1208
3395	8.1469
3411	7.8291
3427	7.0604
3443	6.1631
3459	5.6617
3475	5.8116
3491	6.6995
3507	7.882
3523	8.8516
3539	9.3865
3555	9.3664
3571	9.1265
3587	9.0796
3603	9.3882
3619	10.169
3635	11.088
3651	11.593
3667	11.416
3683	10.51
3699	9.3476
3715	8.4172
3731	7.9349
3747	7.8367
3763	7.8414
3779	8.0247
3795	8.4889
3811	9.4108
3827	10.529
3843	11.059
3859	10.565
3875	8.8072
3891	6.5522
3907	5.018
3923	4.7942
3939	6.0702
3955	7.8485
3971	8.9706
3987	8.9282
4003	7.6932
4019	6.0629
4035	4.5012
4051	3.1299
4067	1.8943
4083	0.71761
4099	0
4115	0.040284
4131	0.91689
4147	2.1625
4163	3.1964
4179	3.7425
4195	3.7289
4211	3.5335
4227	3.4649
4243	3.6182
4259	3.9798
4275	4.3668
4291	4.7177
4307	5.0293
4323	5.3546
4339	5.6644
4355	5.6765
4371	5.2175
4387	4.4096
4403	3.5669
4419	2.7831
4435	2.0972
4451	1.1192
4467	0
4483	-0.022337
4499	1.7571
4515	5.8254
4531	10.689
4547	13.757
4563	13.723
4579	10.185
4595	5.3287
4611	1.5849
4627	0
4643	1.1305
4659	3.4275
4675	5.07
4691	5.2973
4707	3.7629
4723	1.6189
4739	0.19323
4755	0
4771	1.1819
4787	2.9103
4803	4.5613
4819	5.9598
4835	7.1158
4851	8.1972
4867	8.9649
4883	9.1988
4899	8.772
4915	7.9965
4931	7.3809
4947	7.1659
4963	7.6499
4979	8.4172
4995	8.4787
5011	7.3485
5027	4.7885
5043	1.8082
5059	0
5075	0.14426
5091	2.1918
5107	4.8744
5123	7.421
5139	9.5796
5155	11.545
5171	13.409
5187	14.099
5203	12.886
5219	9.6627
5235	5.6789
5251	2.401
5267	0.53725
5283	0.030392
5299	0
5315	0.38959
5331	1.3714
5347	3.1243
5363	5.214
5379	6.5116
5395	6.3762
5411	4.6844
5427	2.4651
5443	0.75563
5459	0
5475	0.25348
5491	0.87041
5507	1.5263
5523	2.1746
5539	2.6895
5555	3.1439
5571	3.697
5587	4.3901
5603	5.4051
5619	6.5184
5635	6.9654
5651	6.3225
5667	4.4756
5683	2.2105
5699	0.55226
5715	0
5731	0.50689
5747	1.3884
5763	2.4759
5779	3.7974
5795	5.5799
5811	7.5717
5827	8.6474
5843	8.1406
5859	5.764
5875	2.6613
5891	0.47717
5907	0
5923	1.3241
5939	3.1156
5955	4.1962
5971	4.1536
5987	2.8806
6003	1.2683
6019	0.18587
6035	0
6051	0.80669
6067	1.9387
6083	2.693
6099	2.7571
6115	1.9689
6131	0.85333
6147	0.097856
6163	0
6179	0.75285
6195	1.8565
6211	2.5816
6227	2.5991
6243	1.7861
6259	0.70304
6275	0.012234
6291	0
6307	0.71942
6323	1.7277
6339	2.7281
6355	3.6415
6371	4.397
6387	5.0775
6403	5.7477
6419	6.3996
6435	7.0722
6451	7.6755
6467	7.9439
6483	7.7233
6499	7.0325
6515	6.1294
6531	5.1523
6547	4.1474
6563	3.1752
6579	2.2589
6595	1.4855
6611	0.93957
6627	0.45237
6643	0
6659	0.068553
6675	0.94264
6691	2.8422
6707	5.1482
6723	6.6073
6739	6.5532
6755	4.794
6771	2.4132
6787	0.63653
6803	0
6819	0.61391
6835	1.7004
6851	2.7334
6867	3.577
6883	4.2106
6899	4.8288
6915	5.3977
6931	5.8316
6947	6.1305
6963	6.3877
6979	6.7441
6995	7.2762
7011	7.7914
7027	8.1887
7043	8.7994
7059	9.8118
7075	11.656
7091	13.812
7107	14.632
7123	13.226
7139	9.0799
7155	3.8946
7171	0.41602
7187	0
7203	3.0126
7219	7.1106
7235	9.6848
7251	9.6586
7267	6.5999
7283	2.5647
7299	0
7315	-0.17013
7331	2.3368
7347	5.7676
7363	8.0314
7379	8.2288
7395	6.1441
7411	3.2906
7427	1.0634
7443	0
7459	0.13262
7475	0.64342
7491	1.1856
7507	1.7369
7523	2.3712
7539	3.092
7555	3.4854
7571	3.2764
7587	2.3697
7603	1.225
7619	0.47539
7635	0.42615
7651	1.1505
7667	2.1804
7683	3.1269
7699	3.8556
7715	4.2163
7731	4.4015
7747	4.7537
7763	5.4072
7779	6.5372
7795	7.7784
7811	8.3015
7827	7.669
7843	5.7752
7859	3.4
7875	1.4297
7891	0.26957
7907	0
7923	0
7939	0
7955	0
7971	0
7987	0
8003	0.23596
8019	0.8131
8035	1.8233
8051	3.0142
8067	3.7636
8083	3.7183
8099	2.7989
8115	1.5484
8131	0.54874
8147	0.05076
8163	0
8179	0.067002
8195	0.33111
8211	0.9073
8227	1.8119
8243	2.8309
8259	3.5987
8275	3.909
8291	3.8202
8307	3.596
8323	3.2017
8339	2.5692
8355	1.6235
8371	0.58461
8387	0
8403	0.14843
8419	1.054
8435	2.2273
8451	3.1691
8467	3.663
8483	3.6899
8499	3.537
8515	3.2831
8531	2.9033
8547	2.4424
8563	1.9511
8579	1.4833
8595	1.0849
8611	0.63835
8627	0.15981
8643	0
8659	0.47601
8675	1.9071
8691	3.7998
8707	5.0896
8723	5.1938
8739	3.671
8755	1.4048
8771	0
8787	0.34542
8803	2.9148
8819	6.2593
8835	8.4428
8851	8.578
8867	6.429
8883	3.4706
8899	1.1374
8915	0
8931	0.26516
8947	1.0591
8963	1.6155
8979	1.688
8995	1.0669
9011	0.24503
9027	0
9043	0.52686
9059	1.8587
9075	3.3754
9091	4.2543
9107	4.1508
9123	3.0211
9139	1.5763
9155	0.47402
9171	0
9187	0.256
9203	0.82798
9219	1.3079
9235	1.514
9251	1.4371
9267	1.2957
9283	1.1622
9299	1.0247
9315	0.71067
9331	0.22226
9347	0
9363	0.40982
9379	1.7553
9395	3.4819
9411	4.5904
9427	4.5741
9443	3.21
9459	1.3432
9475	0.10275
9491	0
9507	1.1567
9523	2.7156
9539	3.8337
9555	4.1773
9571	3.7555
9587	3.1034
9603	2.4249
9619	1.7354
9635	0.99068
9651	0.26741
9667	0
9683	0.43812
9699	1.5413
9715	2.8787
9731	4.1354
9747	5.1838
9763	6.0382
9779	6.7707
9795	7.136
9811	6.9407
9827	6.2242
9843	5.2781
9859	4.2533
9875	3.2052
9891	2.1161
9907	1.0299
9923	0.25498
9939	0
9955	0.24084
9971	0.68314
9987	1.171
10003	1.6541
10019	2.2045
10035	2.8066
10051	3.0903
10067	2.8189
10083	1.9577
10099	0.91385
10115	0.18103
10131	0
10147	0.23995
10163	0.58737
10179	1.2267
10195	2.3235
10211	4.1245
10227	6.2047
10243	7.4141
10259	7.1222
10275	5.0074
10291	2.1776
10307	0.25285
10323	0
10339	1.9056
10355	4.7247
10371	6.6309
10387	6.7827
10403	4.7046
10419	1.7803
10435	0
10451	0.31304
10467	3.0371
10483	6.5493
10499	9.0902
10515	9.9105
10531	8.9355
10547	7.3066
10563	5.6742
10579	4.1858
10595	2.8013
10611	1.3989
10627	0.36399
10643	0
10659	0.61896
10675	1.8445
10691	2.7784
10707	2.93
10723	2.1008
10739	0.90721
10755	0.10701
10771	0
10787	0.57545
10803	1.4162
10819	2.4891
10835	3.8737
10851	5.8283
10867	8.0184
10883	9.199
10899	8.6523
10915	6.1197
10931	2.8497
10947	0.53952
10963	0
10979	1.3492
10995	3.3599
11011	5.0867
11027	6.2005
11043	6.8451
11059	7.3993
11075	7.4013
11091	6.4715
11107	4.2944
11123	1.6073
11139	0
11155	0.17603
11171	2.3462
11187	5.1594
11203	6.9322
11219	6.9478
11235	5.0386
11251	2.5268
11267	0.67473
11283	0
11299	0.70109
11315	1.9247
11331	2.7887
11347	2.9234
11363	2.0589
11379	0.77955
11395	0
11411	0.15175
11427	1.466
11443	3.165
11459	4.2442
11475	4.2669
11491	3.067
11507	1.4324
11523	0.27792
11539	0
11555	0.84807
11571	2.2242
11587	3.2985
11603	3.6787
11619	3.3424
11635	2.8023
11651	2.2702
11667	1.7553
11683	1.1203
11699	0.35869
11715	0
11731	0.43621
11747	1.6892
11763	3.1784
11779	4.5049
11795	5.5222
11811	6.4528
11827	7.3964
11843	7.6531
11859	6.7783
11875	4.4689
11891	1.649
11907	0
11923	0.29328
11939	2.8337
11955	6.1888
11971	8.38
11987	8.4937
12003	6.2
12019	3.0296
12035	0.71829
12051	0
12067	1.0235
12083	2.543
12099	3.4596
12115	3.4071
12131	2.243
12147	0.7954
12163	0
12179	0.1363
12195	1.2505
12211	2.6937
12227	3.6369
12243	3.7095
12259	2.8544
12275	1.6902
12291	0.74125
12307	0.2068
12323	0.044277
12339	0
12355	0.1452
12371	0.58311
12387	1.4061
12403	2.3615
12419	2.9465
12435	2.8976
12451	2.157
12467	1.1716
12483	0.3891
12499	0
12515	0.10399
12531	0.4256
12547	0.63867
12563	0.60849
12579	0.285
12595	-0.092159
12611	-0.23022
12627	0
12643	0.59428
12659	1.3743
12675	2.3488
12691	3.5589
12707	4.9351
12723	6.3042
12739	7.4657
12755	8.286
12771	8.9657
12787	9.556
12803	9.4411
12819	8.2423
12835	5.7095
12851	2.6334
12867	0.4762
12883	0
12899	1.4229
12915	3.5638
12931	5.1411
12947	5.6154
12963	5.0281
12979	4.1868
12995	3.3686
13011	2.5805
13027	1.4734
13043	0.18826
13059	0
13075	1.5943
13091	5.3571
13107	9.8659
13123	12.689
13139	12.61
13155	9.3484
13171	4.9559
13187	1.5406
13203	0
13219	0.44256
13235	1.5329
13251	2.511
13267	3.2181
13283	3.5963
13299	3.8914
13315	4.0793
13331	4.0501
13347	3.8561
13363	3.5862
13379	3.1727
13395	2.5663
13411	1.728
13427	0.81943
13443	0.17958
13459	0
13475	0.32241
13491	0.87277
13507	1.4233
13523	1.8906
13539	2.1896
13555	2.4128
13571	2.6942
13587	3.0702
13603	3.6804
13619	4.3746
13635	4.6196
13651	4.125
13667	2.8215
13683	1.2899
13699	0.23537
13715	0
13731	0.73792
13747	2.0435
13763	3.4929
13779	4.9531
13795	6.4412
13811	8.3197
13827	10.9
13843	14.326
13859	18.567
13875	23.477
13891	29.407
13907	36.621
13923	44.407
13939	52.225
13955	61.022
13971	71.31
13987	84.047
14003	97.393
14019	106.47
14035	108.58
14051	102.52
14067	92.896
14083	85.974
14099	84.669
14115	90.396
14131	98.481
14147	102.76
14163	100.55
14179	91.411
14195	80.27
14211	72.01
14227	68.731
14243	69.854
14259	72.661
14275	78.166
14291	87.566
14307	101.66
14323	117.6
14339	129.42
14355	133.77
14371	129.98
14387	123.04
14403	117.65
14419	115.68
14435	117.47
14451	120.37
14467	123.1
14483	125.58
14499	127.52
14515	129.14
14531	130.55
14547	131.64
14563	132.79
14579	133.77
14595	133.11
14611	129.95
14627	124.13
14643	117.33
14659	111.63
14675	108.08
14691	106.57
14707	105.77
14723	105.67
14739	106.54
14755	108.44
14771	110.66
14787	111.66
14803	110.55
14819	107.48
14835	103.63
14851	99.156
14867	93.918
14883	87.714
14899	81.16
14915	76.029
14931	73.377
14947	73.319
14963	74.287
14979	74.977
14995	74.886
15011	73.992
15027	72.856
15043	71.328
15059	69.139
15075	66.212
15091	62.933
15107	59.908
15123	57.452
15139	55.652
15155	54.069
15171	52.259
15187	50.055
15203	47.509
15219	44.914
15235	42.35
15251	39.82
15267	37.097
15283	34.282
15299	32.146
15315	31.128
15331	31.546
15347	32.52
15363	32.422
15379	30.421
15395	26.233
15411	21.272
15427	17.196
15443	14.736
15459	14.257
15475	14.644
15491	14.566
15507	13.497
15523	11.128
15539	8.494
15555	7.1737
15571	7.9154
15587	10.629
15603	13.993
15619	17.204
15635	19.972
15651	22.565
15667	25.02
15683	25.928
15699	24.357
15715	20.089
15731	14.735
15747	10.315
15763	7.8089
15779	7.3434
15795	7.6017
15811	7.8542
15827	7.9657
15843	7.9355
15859	7.9339
15875	7.7015
15891	6.9997
15907	5.7841
15923	4.3693
15939	3.1285
15955	2.2337
15971	1.6219
15987	1.0472
16003	0.52769
16019	0.11443
16035	0
16051	0
16067	0
16083	0
16099	0
16115	0
16131	0
16147	0
16163	-0.019465
16179	0.50898
16195	0.91881
16211	0.99657
16227	0.628
16243	0.17681
16259	0
16275	0.19915
16291	0.86889
16307	1.7321
16323	2.2639
16339	2.1968
16355	1.5109
16371	0.66152
16387	0.092343
16403	0
16419	0.18977
16435	0.43685
16451	1.188
16467	2.7449
16483	5.423
16499	8.5023
16515	10.346
16531	10.072
16547	7.3601
16563	3.6962
16579	0.95782
16595	0
16611	1.1077
16627	2.9526
16643	4.1849
16659	4.2832
16675	3.1213
16691	1.5845
16707	0.4217
16723	-0.10394
16739	0
16755	0.34183
16771	0.8801
16787	1.6735
16803	2.6982
16819	3.7965
16835	4.6787
16851	5.1619
16867	5.3672
16883	5.477
16899	5.2255
16915	4.4228
16931	2.8942
16947	1.0887
16963	0
16979	-0.082925
16995	0.8196
17011	1.9718
17027	2.5826
17043	2.3954
17059	1.4483
17075	0.45821
17091	0
17107	0.15685
17123	0.77972
17139	1.59
17155	2.3715
17171	3.0214
17187	3.6566
17203	4.3094
17219	4.5661
17235	4.1622
17251	2.8353
17267	1.0706
17283	0
17299	0.35803
17315	2.403
17331	5.0698
17347	7.2659
17363	8.5182
17379	8.7209
17395	8.4976
17411	8.1782
17427	7.795
17443	7.4462
17459	7.0352
17475	6.3585
17491	5.3382
17507	3.9726
17523	2.5185
17539	1.3023
17555	0.49939
17571	0.1278
17587	0
17603	0.14299
17619	0.62899
17635	1.2822
17651	1.9941
17667	2.9479
17683	4.23
17699	6.1847
17715	8.4308
17731	9.6144
17747	8.9866
17763	6.0817
17779	2.2988
17795	0
17811	0.12989
17827	2.937
17843	6.5621
17859	8.8164
17875	8.8095
17891	6.3771
17907	3.227
17923	0.89378
17939	0
17955	0.60911
17971	1.6512
17987	2.33
18003	2.3766
18019	1.5756
18035	0.48559
18051	0
18067	0.57983
18083	2.3753
18099	4.5944
18115	6.2785
18131	6.9724
18147	6.7685
18163	6.2907
18179	5.5609
18195	4.4721
18211	2.804
18227	0.91437
18243	0
18259	0.79665
18275	3.4974
18291	6.9318
18307	9.8617
18323	11.742
18339	12.302
18355	12.266
18371	12.326
18387	12.684
18403	13.806
18419	15.167
18435	15.264
18451	13.332
18467	8.8874
18483	3.5318
18499	0
18515	-0.63904
18531	1.7923
18547	5.2014
18563	7.3445
18579	7.3686
18595	5.1796
18611	2.4616
18627	0.56162
18643	0
18659	0.6662
18675	1.6386
18691	2.5557
18707	3.3333
18723	4.0477
18739	4.7427
18755	5.0151
18771	4.5883
18787	3.3424
18803	1.742
18819	0.50867
18835	0
18851	0.31039
18867	0.93858
18883	1.4855
18899	1.8335
18915	1.9011
18931	1.871
18947	1.9143
18963	2.0729
18979	2.4639
18995	2.9533
19011	3.1013
19027	2.6744
19043	1.702
19059	0.6689
19075	0
19091	-0.1295
19107	0.20408
19123	0.89978
19139	2.1853
19155	4.2452
19171	7.6795
19187	12.315
19203	16.509
19219	19.386
19235	21.161
19251	23.903
19267	30.004
19283	40.762
19299	54.286
19315	68.995
19331	90.272
19347	121.54
19363	160.08
19379	196.36
19395	228.38
19411	255.47
19427	264.39
19443	248.66
19459	215.28
19475	180.49
19491	146.3
19507	108.19
19523	73.423
19539	49.605
19555	37.315
19571	29.876
19587	24.662
19603	21.751
19619	21.039
19635	22.267
19651	23.572
19667	23.574
19683	21.881
19699	19.912
19715	18.976
19731	19.483
19747	21.399
19763	23.765
19779	25.852
19795	27.358
19811	28.605
19827	29.844
19843	29.896
19859	27.98
19875	24.337
19891	20.542
19907	18.084
19923	17.747
19939	18.262
19955	19.076
19971	23.837
19987	34.803
20003	53.051
20019	73.632
20035	88.173
20051	92.258
20067	85.508
20083	74.477
20099	63.736
20115	54.786
20131	47.673
20147	40.958
20163	36.146
20179	34.76
20195	36.782
20211	40.139
20227	43.027
20243	44.646
20259	45.202
20275	45.362
20291	44.019
20307	40.269
20323	33.815
20339	26.232
20355	19.816
20371	15.726
20387	14.356
20403	14.072
20419	13.218
20435	11.18
20451	7.7273
20467	4.0056
20483	1.2585
20499	0
20515	0.34429
20531	1.462
20547	2.7522
20563	4.027
20579	5.0835
20595	6.109
20611	7.38
20627	8.9562
20643	10.979
20659	13.073
20675	14.356
20691	14.338
20707	12.904
20723	10.846
20739	8.9665
20755	7.6051
20771	6.9587
20787	6.5727
20803	5.9153
20819	4.8037
20835	3.0916
20851	1.2497
20867	0.08377
20883	0
20899	0.96332
20915	2.2037
20931	3.1204
20947	3.4971
20963	3.2162
20979	2.6787
20995	2.316
21011	2.2937
21027	2.9175
21043	3.8988
21059	4.3788
21075	3.9388
21091	2.2967
21107	0.41794
21123	0
21139	1.771
21155	5.7809
21171	10.583
21187	14.686
21203	17.439
21219	18.615
21235	19.063
21251	19.428
21267	19.861
21283	20.557
21299	21.118
21315	20.77
21331	19.138
21347	16.275
21363	12.94
21379	9.7225
21395	6.8834
21411	4.3353
21427	1.949
21443	0.35139
21459	0
21475	0.92733
21491	2.4055
21507	3.7091
21523	4.505
21539	4.8211
21555	5.001
21571	4.8634
21587	4.1964
21603	2.979
21619	1.5822
21635	0.50194
21651	0
21667	0.084223
21683	0.47084
21699	1.0689
21715	1.8919
21731	3.2202
21747	5.1667
21763	6.6793
21779	7.124
21795	8.2079
21811	12.325
21827	15.885
21843	16.659
21859	24.141
21875	45.262
21891	73.366
21907	94.957
21923	109.39
21939	122.64
21955	130.22
21971	126.86
21987	112.08
22003	92.303
22019	73.683
22035	58.881
22051	48.568
22067	39.768
22083	31.369
22099	23.654
22115	16.735
22131	10.979
22147	6.3622
22163	2.8347
22179	0.62562
22195	0
22211	1.0215
22227	3.7025
22243	6.3573
22259	8.7542
22275	15.1
22291	27.793
22307	48.472
22323	71.5
22339	85.98
22355	86.089
22371	71.818
22387	52.548
22403	34.399
22419	19.492
22435	8.8915
22451	1.7171
22467	0
22483	5.6589
22499	17.479
22515	38.123
22531	60.876
22547	98.413
22563	170.01
22579	308.07
22595	549.79
22611	917.41
22627	1396.2
22643	1921.1
22659	2368.3
22675	2669.3
22691	2711.9
22707	2519.9
22723	2124.6
22739	1677.9
22755	1259.1
22771	915.52
22787	657.8
22803	480.29
22819	363.97
22835	281.59
22851	215.55
22867	165.71
22883	129.64
22899	107.16
22915	92.495
22931	80.146
22947	69.193
22963	62.006
22979	56.242
22995	49.076
23011	40.356
23027	32.441
23043	25.899
23059	20.474
23075	16.923
23091	16.134
23107	17.078
23123	19.213
23139	26.091
23155	40.445
23171	59.232
23187	81.101
23203	100.7
23219	129.29
23235	182.48
23251	281.22
23267	455.55
23283	701.45
23299	1027.4
23315	1389
23331	1729.7
23347	1984.2
23363	2089.7
23379	2019.6
23395	1792.7
23411	1462.2
23427	1121.1
23443	803.7
23459	557.17
23475	375.05
23491	259.2
23507	188.66
23523	143.67
23539	111.51
23555	84.243
23571	65.16
23587	53.763
23603	48.233
23619	44.29
23635	38.971
23651	31.852
23667	25.367
23683	19.824
23699	14.594
23715	9.3816
23731	4.5799
23747	1.267
23763	0
23779	0
23795	0
23811	0
23827	0
23843	0
23859	0
23875	0.96978
23891	3.5076
23907	8.0484
23923	13.386
23939	17.498
23955	19.404
23971	18.832
23987	17.507
24003	17.449
24019	19.568
24035	23.739
24051	28.579
24067	33.839
24083	39.631
24099	45.861
24115	51.943
24131	56.639
24147	59.151
24163	60.041
24179	60.157
24195	58.349
24211	53.8
24227	45.868
24243	36.679
24259	30.258
24275	28.768
24291	34.003
24307	42.81
24323	49.293
24339	50.743
24355	45.606
24371	42.246
24387	43.491
24403	59.895
24419	106.72
24435	197.61
24451	351.85
24467	563.53
24483	833.63
24499	1126.1
24515	1420.7
24531	1650.8
24547	1779
24563	1779.1
24579	1671.8
24595	1485.5
24611	1254.9
24627	1011
24643	787.86
24659	595.43
24675	447.98
24691	338.6
24707	259.68
24723	200.62
24739	158.4
24755	134.67
24771	125.62
24787	126.36
24803	132.39
24819	143.76
24835	163.82
24851	192.89
24867	232.9
24883	275.95
24899	302.83
24915	302.29
24931	273.85
24947	233.81
24963	192.81
24979	154.32
24995	118.81
25011	84.011
25027	54.757
25043	35.473
25059	26.34
25075	22.226
25091	19.801
25107	18.015
25123	16.64
25139	16.379
25155	16.001
25171	14.287
25187	11.031
25203	7.4439
25219	4.4799
25235	2.4311
25251	1.4006
25267	0.92804
25283	0.52098
25299	0
25315	0
25331	0
25347	0
25363	0
25379	0
25395	0.15247
25411	4.917
25427	16.419
25443	32.609
25459	50.279
25475	72.341
25491	100.82
25507	136.93
25523	174.27
25539	200.02
25555	206.94
25571	195.25
25587	175.27
25603	151.93
25619	126.32
25635	98.624
25651	69.706
25667	45.34
25683	29.702
25699	22.907
25715	20.266
25731	19.54
25747	20.374
25763	23.877
25779	30.081
25795	34.75
25811	35.238
25827	29.914
25843	23.632
25859	25.526
25875	40.299
25891	67.219
25907	98.131
25923	128.53
25939	156.84
25955	183.78
25971	208.8
25987	224.23
26003	224.81
26019	210.6
26035	189.45
26051	166.91
26067	145.16
26083	124.68
26099	104.35
26115	86.466
26131	73.271
26147	65.128
26163	59.923
26179	56.423
26195	54.423
26211	53.09
26227	52.844
26243	55.259
26259	61.018
26275	71.595
26291	85.363
26307	95.616
26323	98.611
26339	98.252
26355	103.11
26371	110.57
26387	118.56
26403	134.41
26419	169.17
26435	231.82
26451	316.97
26467	425.93
26483	545.04
26499	656.24
26515	739.31
26531	770.69
26547	749.6
26563	673.57
26579	562.21
26595	433.93
26611	306.82
26627	201.32
26643	121.76
26659	70.156
26675	38.867
26691	23.093
26707	22.387
26723	42.405
26739	85.439
26755	146.97
26771	214.16
26787	283.55
26803	351.01
26819	402.1
26835	425.31
26851	412.4
26867	372.4
26883	308.56
26899	231.7
26915	159.24
26931	103.73
26947	68.941
26963	50.221
26979	49.595
26995	75.214
27011	130.84
27027	218.6
27043	357.97
27059	547.35
27075	777.92
27091	1010.9
27107	1206.7
27123	1339.2
27139	1382.1
27155	1344
27171	1213.7
27187	1013.1
27203	782.63
27219	567.39
27235	400.37
27251	276.35
27267	196.77
27283	149.33
27299	130.91
27315	135.29
27331	145.33
27347	148.35
27363	142.8
27379	137.72
27395	131.35
27411	119.2
27427	100.62
27443	79.935
27459	61.973
27475	48.872
27491	41.068
27507	35.552
27523	30.217
27539	24.505
27555	18.772
27571	14.186
27587	9.7824
27603	4.7522
27619	0.79377
27635	0
27651	1.7929
27667	5.9616
27683	9.575
27699	15.235
27715	36.724
27731	82.081
27747	147.38
27763	216.29
27779	283.88
27795	348.69
27811	404.56
27827	443.79
27843	453
27859	431.52
27875	382.33
27891	321.55
27907	262.61
27923	213.06
27939	184.88
27955	177.55
27971	185.53
27987	197.09
28003	211.72
28019	230.7
28035	241.75
28051	235.14
28067	210.45
28083	179.29
28099	148.41
28115	119.62
28131	93.699
28147	69.767
28163	50.715
28179	39.296
28195	34.517
28211	33.813
28227	39.484
28243	53.401
28259	74.641
28275	98.468
28291	120.43
28307	138.02
28323	152.21
28339	163.96
28355	167.15
28371	157.45
28387	134.67
28403	106.15
28419	79.172
28435	57.135
28451	40.527
28467	26.098
28483	14.151
28499	6.0099
28515	1.8868
28531	0.39891
28547	0
28563	0
28579	0
28595	0
28611	3.0365
28627	10.28
28643	22.217
28659	35.694
28675	45.482
28691	48.756
28707	45.506
28723	39.616
28739	32.901
28755	25.688
28771	17.764
28787	9.3197
28803	2.8337
28819	0
28835	1.3316
28851	4.8062
28867	8.1562
28883	10.46
28899	12.515
28915	15.908
28931	19.034
28947	20.706
28963	22.245
28979	27.165
28995	37.241
29011	53.521
29027	75.83
29043	105.85
29059	149.45
29075	210.52
29091	290.79
29107	385.24
29123	489.2
29139	601.22
29155	712.96
29171	830.71
29187	965.2
29203	1136.1
29219	1370.3
29235	1669.1
29251	2038.1
29267	2439.4
29283	2855
29299	3239.2
29315	3501.7
29331	3585.6
29347	3480.8
29363	3216.8
29379	2845.7
29395	2392.3
29411	1937.2
29427	1500.6
29443	1122.7
29459	809.64
29475	578.61
29491	419
29507	322.43
29523	268.13
29539	231.77
29555	201.12
29571	171.22
29587	149.65
29603	136.49
29619	127.89
29635	120.24
29651	111.94
29667	102.74
29683	94.127
29699	85.752
29715	76.863
29731	67.264
29747	57.7
29763	49.173
29779	42.142
29795	36.772
29811	32.308
29827	27.878
29843	23.115
29859	17.975
29875	13.073
29891	8.8807
29907	5.5666
29923	3.0334
29939	1.0944
29955	0
29971	-0.039551
29987	1.3214
30003	3.6587
30019	5.8122
30035	7.1734
30051	6.9623
30067	6.2796
30083	7.9644
30099	13.464
30115	23.123
30131	34
30147	42.405
30163	46.532
30179	46.326
30195	44.176
30211	40.854
30227	36.285
30243	30.557
30259	24.161
30275	18.085
30291	12.998
30307	9.8378
30323	8.3525
30339	6.426
30355	3.0537
30371	0
30387	-1.4338
30403	-3.1837
30419	-5.0544
30435	-6.489
30451	-0.83468
30467	12.95
30483	46.768
30499	112.68
30515	232.76
30531	433.36
30547	737.14
30563	1148.3
30579	1689.3
30595	2358.3
30611	3148.7
30627	4004.1
30643	4853.8
30659	5685.7
30675	6378.7
30691	6830.7
30707	6963.5
30723	6830.6
30739	6460.9
30755	5902.5
30771	5190.8
30787	4439.7
30803	3678.8
30819	2963.1
30835	2310.4
30851	1754.7
30867	1297.9
30883	946.71
30899	685.59
30915	482.94
30931	346.64
30947	239.65
30963	170.48
30979	110.14
30995	74.804
31011	49.258
31027	22.888
31043	0
31059	-6.7024
31075	-0.92835
31091	13.018
31107	37.439
31123	85.504
31139	171.61
31155	302.2
31171	488.5
31187	723.15
31203	990.43
31219	1258
31235	1549.1
31251	1812.6
31267	2032
31283	2138.5
31299	2148.6
31315	2063
31331	1890.1
31347	1653.9
31363	1381.4
31379	1100.8
31395	839.28
31411	607.44
31427	423.47
31443	286.9
31459	193.78
31475	125.89
31491	90.707
31507	54.04
31523	32.253
31539	4.5389
31555	0
31571	0
31587	0
31603	0
31619	0
31635	11.633
31651	36.74
31667	64.18
31683	88.673
31699	109.6
31715	127.4
31731	142.66
31747	150.34
31763	147.62
31779	135.7
31795	117.66
31811	107.77
31827	79.842
31843	61.406
31859	43.723
31875	51.53
31891	61.429
31907	72.683
31923	87.712
[truncated: 4,009 more rows]
