# Supplementary material for: A machine learning approach to predict pancreatic islet grafts rejection versus tolerance
Source: PLoS One. 2020 Nov 5;15(11):e0241925. doi: 10.1371/journal.pone.0241925 (PMC7644021; doi:10.1371/journal.pone.0241925)
Supplement: S1 File — (ZIP) [file pone.0241925.s001.zip › Supplementary Information/Processed CZE data from aq.H samples/non-transplanted controls/T1 Control 7.elt]

6006	0
A c o n d i c i o n a d a
1	0
2	0
3	0
4	0
5	0
51	0
67	0
83	0
99	0
115	0
131	2.505
147	3.5062
163	2.5279
179	1.3523
195	1.0335
211	1.6547
227	3.238
243	5.154
259	6.7597
275	7.7553
291	8.267
307	8.6252
323	8.5111
339	7.6583
355	5.8672
371	3.7123
387	2.3977
403	2.5738
419	4.3777
435	6.7674
451	8.6669
467	9.6166
483	9.6319
499	9.3522
515	8.9347
531	8.3327
547	7.3716
563	6.2169
579	5.6658
595	6.1873
611	7.9987
627	10.275
643	11.762
659	11.845
675	10.427
691	8.5004
707	6.947
723	6.116
739	5.9221
755	5.9105
771	6.258
787	7.1765
803	8.8204
819	10.726
835	11.877
851	11.71
867	10.134
883	8.0344
899	6.2334
915	5.0675
931	4.5923
947	4.3828
963	4.3122
979	4.4244
995	4.6935
1011	5.0795
1027	5.5431
1043	6.0512
1059	6.5468
1075	7.0073
1091	7.457
1107	7.8926
1123	8.3611
1139	8.7832
1155	8.8365
1171	8.3281
1187	7.3991
1203	6.3783
1219	5.2738
1235	4.0677
1251	2.4362
1267	0.64835
1283	0
1299	1.2336
1315	4.7113
1331	9.0409
1347	12.061
1363	12.698
1379	10.68
1395	7.7022
1411	5.4593
1427	4.6342
1443	5.3384
1459	6.5359
1475	7.6182
1491	8.4575
1507	9.0014
1523	9.4248
1539	9.6617
1555	9.5934
1571	9.3091
1587	8.9166
1603	8.2533
1619	7.2133
1635	5.7564
1651	4.1801
1667	3.0137
1683	2.5524
1699	2.754
1715	3.2173
1731	3.8543
1747	4.6853
1763	5.7607
1779	6.9228
1795	7.6744
1811	7.7105
1827	7.0033
1843	5.9966
1859	5.0341
1875	4.2427
1891	3.6644
1907	3.1698
1923	2.7698
1939	2.5252
1955	2.3423
1971	2.1833
1987	2.2353
2003	2.6052
2019	3.4541
2035	4.5048
2051	5.0371
2067	4.6633
2083	3.2172
2099	1.3925
2115	0.16503
2131	0
2147	0
2163	0
2179	0
2195	0
2211	0
2227	0
2243	0.18488
2259	0.66331
2275	1.4141
2291	2.2214
2307	2.9349
2323	3.4914
2339	3.983
2355	4.433
2371	4.5109
2387	4.0081
2403	2.823
2419	1.3637
2435	0.30683
2451	0
2467	0.54607
2483	1.4741
2499	2.3801
2515	3.1298
2531	3.6806
2547	4.2016
2563	4.7747
2579	5.3937
2595	5.9651
2611	6.4366
2627	6.9417
2643	7.551
2659	8.4172
2675	9.3132
2691	9.5345
2707	8.6906
2723	6.7381
2739	4.3863
2755	2.3934
2771	1.1145
2787	0.46828
2803	0.044853
2819	0
2835	0.57909
2851	2.0674
2867	4.0237
2883	5.3252
2899	5.3509
2915	3.673
2931	1.3069
2947	0
2963	0.64226
2979	3.6528
2995	7.4853
3011	10.029
3027	10.295
3043	8.1198
3059	5.0872
3075	2.5523
3091	1.0247
3107	0.39751
3123	0
3139	0.093251
3155	1.0234
3171	3.1238
3187	5.7919
3203	7.4801
3219	7.349
3235	4.9612
3251	1.7716
3267	0
3283	0.57086
3299	3.637
3315	7.4425
3331	10.163
3347	11.051
3363	10.123
3379	8.5659
3395	6.8612
3411	5.0617
3427	3.0984
3443	1.1302
3459	0
3475	0.12738
3491	1.5357
3507	3.4234
3523	4.7832
3539	5.1446
3555	4.4957
3571	3.5302
3587	2.6276
3603	1.8789
3619	1.1089
3635	0.26893
3651	0
3667	0.73096
3683	2.702
3699	5.1333
3715	6.6972
3731	6.7175
3747	5.0868
3763	2.8908
3779	1.1202
3795	0.17404
3811	0
3827	0.1647
3843	0.85352
3859	2.2366
3875	4.3047
3891	6.6173
3907	8.4563
3923	9.4013
3939	9.5913
3955	9.4874
3971	8.8443
3987	7.4221
4003	4.9921
4019	2.128
4035	0.20904
4051	0
4067	1.6425
4083	3.9819
4099	5.9466
4115	7.1064
4131	7.5418
4147	7.7563
4163	7.4858
4179	6.4373
4195	4.4231
4211	2.0087
4227	0.33084
4243	0
4259	1.2172
4275	2.9985
4291	4.1986
4307	4.3232
4323	3.1549
4339	1.5222
4355	0.34706
4371	0
4387	1.0671
4403	3.0145
4419	4.5035
4435	4.832
4451	3.4081
4467	1.1781
4483	0
4499	1.0211
4515	4.7872
4531	9.5143
4547	13.108
4563	14.622
4579	13.888
4595	12.29
4611	10.766
4627	9.5728
4643	8.7626
4659	7.9756
4675	7.1735
4691	6.4515
4707	5.9361
4723	5.5631
4739	4.987
4755	4.0266
4771	2.5368
4787	0.92334
4803	0
4819	0.17296
4835	1.4347
4851	3.0708
4867	4.5036
4883	5.5009
4899	6.1587
4915	6.6943
4931	6.7209
4947	5.9381
4963	4.2137
4979	2.1117
4995	0.54923
5011	0
5027	0.60629
5043	1.6454
5059	2.3617
5075	2.448
5091	1.7941
5107	0.8954
5123	0.23774
5139	0
5155	0.24859
5171	0.66739
5187	0.94089
5203	0.95071
5219	0.65853
5235	0.27686
5251	0
5267	-0.12328
5283	-0.040575
5299	0.14686
5315	0.30677
5331	0.40304
5347	0.25325
5363	0
5379	0.28234
5395	1.4332
5411	3.6564
5427	6.2733
5443	7.9509
5459	7.9727
5475	6.2197
5491	3.8134
5507	1.7881
5523	0.56129
5539	0.1331
5555	-0.056577
5571	0
5587	0.55673
5603	1.5602
5619	2.7349
5635	4.0344
5651	5.4302
5667	7.1655
5683	9.0163
5699	9.8923
5715	9.154
5731	6.5261
5747	3.1569
5763	0.71177
5779	0
5795	1.2108
5811	3.0396
5827	4.1959
5843	4.1871
5859	2.9003
5875	1.2706
5891	0.18411
5907	0
5923	0.6877
5939	1.6727
5955	2.7357
5971	3.8343
5987	5.1067
6003	6.4419
6019	7.1046
6035	6.6405
6051	4.8634
6067	2.537
6083	0.74341
6099	0
6115	0.49452
6131	1.4561
6147	2.1037
6163	2.1575
6179	1.4226
6195	0.4454
6211	0
6227	0.36567
6243	1.7191
6259	3.429
6275	4.4878
6291	4.426
6307	3.0203
6323	1.1504
6339	0
6355	0.051059
6371	1.5257
6387	3.5197
6403	4.8169
6419	4.8797
6435	3.3853
6451	1.2941
6467	0
6483	0.22303
6499	2.343
6515	5.1727
6531	7.0718
6547	7.2616
6563	5.4797
6579	2.9489
6595	0.9522
6611	0
6627	0.40746
6643	1.4153
6659	2.1445
6675	2.2731
6691	1.453
6707	0.29226
6723	0
6739	1.1769
6755	4.0577
6771	7.4813
6787	9.8985
6803	10.568
6819	9.4578
6835	7.6853
6851	5.8832
6867	4.2139
6883	2.6419
6899	1.0906
6915	0.079816
6931	0
6947	0.88964
6963	2.1761
6979	3.3011
6995	4.0099
7011	4.3302
7027	4.5205
7043	4.4196
7059	3.8526
7075	2.7847
7091	1.5187
7107	0.50808
7123	-0.0072783
7139	-0.070084
7155	0
7171	0.20968
7187	0.64446
7203	1.3902
7219	2.287
7235	2.8366
7251	2.7502
7267	1.949
7283	0.90799
7299	0.176
7315	0
7331	0.41395
7347	1.0181
7363	1.5305
7379	1.8756
7395	1.8964
7411	1.768
7427	1.9484
7443	2.6589
7459	4.0772
7475	5.7149
7491	6.6382
7507	6.3655
7523	4.819
7539	2.8231
7555	1.1743
7571	0.21263
7587	0
7603	0.080903
7619	0.27121
7635	0.59612
7651	1.0175
7667	1.5039
7683	2.0154
7699	2.5121
7715	2.9923
7731	3.4391
7747	3.7249
7763	3.7606
7779	3.628
7795	3.4431
7811	3.1153
7827	2.5829
7843	1.6573
7859	0.55223
7875	0
7891	0.44252
7907	2.1992
7923	4.5022
7939	5.9784
7955	5.9355
7971	4.0908
7987	1.6026
8003	0.0058498
8019	0
8035	1.6519
8051	3.8558
8067	5.8178
8083	7.271
8099	8.4382
8115	9.5552
8131	9.8241
8147	8.6913
8163	5.8194
8179	2.2755
8195	0
8211	-0.14074
8227	2.0305
8243	4.9493
8259	6.9071
8275	7.2065
8291	5.8075
8307	3.9029
8323	2.2665
8339	1.1401
8355	0.44418
8371	0
8387	0.26239
8403	1.5061
8419	3.875
8435	6.6548
8451	8.608
8467	9.0717
8483	8.0509
8499	6.5016
8515	4.9825
8531	3.6552
8547	2.2616
8563	0.72138
8579	0
8595	0.75228
8611	3.3347
8627	6.6012
8643	8.695
8659	8.6962
8675	6.399
8691	3.3222
8707	0.97949
8723	0
8739	0.44225
8755	1.3838
8771	2.3931
8787	3.4091
8803	4.4432
8819	5.4936
8835	6.1607
8851	6.1539
8867	5.4997
8883	4.5909
8899	3.6236
8915	2.6532
8931	1.6506
8947	0.64573
8963	0
8979	-0.065639
8995	0.3537
9011	0.92455
9027	1.5999
9043	2.4073
9059	3.5466
9075	4.8568
9091	5.5414
9107	5.1427
9123	3.4327
9139	1.2735
9155	0
9171	0.19509
9187	1.9994
9203	4.35
9219	6.0322
9235	6.5214
9251	5.7057
9267	4.4149
9283	3.3109
9299	2.6156
9315	2.3832
9331	2.2914
9347	2.1932
9363	2.0905
9379	1.9947
9395	1.9473
9411	1.9108
9427	1.8521
9443	1.7684
9459	1.7272
9475	1.8244
9491	2.1119
9507	2.572
9523	3.1311
9539	3.8436
9555	4.7568
9571	5.7246
9587	6.625
9603	7.5749
9619	8.6283
9635	10.083
9651	11.649
9667	12.154
9683	10.942
9699	7.7226
9715	3.7453
9731	0.86587
9747	0
9763	1.4065
9779	3.6784
9795	5.4309
9811	6.1247
9827	5.5782
9843	4.6466
9859	4.1006
9875	4.2014
9891	4.9943
9907	5.9884
9923	6.8016
9939	7.3016
9955	7.5392
9971	7.6872
9987	7.6021
10003	7.1554
10019	6.2823
10035	5.2469
10051	4.5522
10067	4.471
10083	4.9876
10099	5.6935
10115	6.3414
10131	6.8504
10147	7.3813
10163	7.9623
10179	8.0632
10195	7.3548
10211	5.5677
10227	3.3567
10243	2.0273
10259	2.2528
10275	4.3091
10291	7.038
10307	8.9046
10323	9.2017
10339	7.7611
10355	5.7238
10371	4.1729
10387	3.5322
10403	3.7891
10419	4.3075
10435	4.9169
10451	5.653
10467	6.6183
10483	7.663
10499	8.1243
10515	7.5985
10531	6.0855
10547	4.2428
10563	2.6343
10579	1.5043
10595	0.7206
10611	0.066157
10627	0
10643	0.86086
10659	2.8668
10675	5.3584
10691	7.1075
10707	7.4746
10723	6.2153
10739	4.3625
10755	3.18
10771	3.2218
10787	4.6936
10803	6.6763
10819	8.184
10835	8.8202
10851	8.3782
10867	7.5255
10883	7.0801
10899	7.378
10915	8.5967
10931	10.102
10947	11.002
10963	10.886
10979	9.714
10995	8.1955
11011	6.9343
11027	6.1716
11043	5.825
11059	5.6232
11075	5.8413
11091	6.7167
11107	8.3417
11123	10.243
11139	11.629
11155	12.082
11171	11.527
11187	10.568
11203	9.6639
11219	8.9658
11235	8.5809
11251	8.3132
11267	7.9684
11283	7.5037
11299	6.8191
11315	6.0982
11331	5.823
11347	6.2545
11363	7.3672
11379	8.687
11395	9.8363
11411	10.649
11427	11.245
11443	11.734
11459	11.632
11475	10.612
11491	8.5319
11507	6.0212
11523	4.0442
11539	3.0897
11555	3.3783
11571	4.1912
11587	4.6655
11603	4.4507
11619	3.3182
11635	1.9275
11651	1.2927
11667	1.8857
11683	3.8019
11699	6.1763
11715	8.1071
11731	9.1965
11747	9.4361
11763	9.3494
11779	9.0357
11795	8.4283
11811	7.5354
11827	6.5178
11843	5.696
11859	5.2705
11875	5.2309
11891	5.3619
11907	5.6683
11923	6.2048
11939	6.9511
11955	7.777
11971	8.5235
11987	9.0956
12003	9.4786
12019	9.7414
12035	9.811
12051	9.6114
12067	9.3052
12083	8.9941
12099	8.4405
12115	7.5136
12131	5.8855
12147	3.9673
12163	3.0779
12179	3.9383
12195	6.9171
12211	10.673
12227	13.108
12243	13.191
12259	10.711
12275	7.3468
12291	4.6946
12307	3.3994
12323	3.4971
12339	4.0898
12355	4.9586
12371	6.1915
12387	7.7259
12403	9.3568
12419	10.698
12435	11.489
12451	11.921
12467	12.212
12483	11.856
12499	10.511
12515	7.9385
12531	4.9033
12547	2.8828
12563	2.6648
12579	4.4452
12595	6.9808
12611	8.9883
12627	9.9319
12643	9.6891
12659	9.0411
12675	8.5327
12691	8.3047
12707	8.3547
12723	8.4328
12739	8.4745
12755	8.5002
12771	8.6921
12787	9.0043
12803	8.9349
12819	8.2053
12835	6.5167
12851	4.4807
12867	3.4456
12883	4.1147
12899	6.8122
12915	10.285
12931	12.778
12947	13.464
12963	12.017
12979	9.7736
12995	8.2967
13011	8.2415
13027	9.8564
13043	12.017
13059	13.467
13075	13.683
13091	12.567
13107	11.002
13123	9.7187
13139	8.9798
13155	8.8095
13171	8.8536
13187	9.0777
13203	9.5603
13219	10.272
13235	11.088
13251	11.88
13267	12.573
13283	13.152
13299	13.641
13315	13.943
13331	13.972
13347	13.776
13363	13.454
13379	12.94
13395	12.184
13411	11.141
13427	9.9656
13443	9.0077
13459	8.4653
13475	8.3492
13491	8.3641
13507	8.2666
13523	7.9608
13539	7.5599
13555	7.1739
13571	6.5168
13587	5.3997
13603	3.6874
13619	1.8057
13635	0.60963
13651	0.55833
13667	1.6858
13683	3.2564
13699	4.6661
13715	5.6758
13731	6.3348
13747	6.8863
13763	7.0866
13779	6.7121
13795	5.6642
13811	4.3336
13827	3.3849
13843	3.1635
13859	3.743
13875	4.5996
13891	5.2321
13907	5.4422
13923	5.2627
13939	4.9919
13955	4.6422
13971	4.1599
13987	3.5002
14003	2.8253
14019	2.5652
14035	2.9739
14051	4.0028
14067	5.2691
14083	6.6298
14099	8.0558
14115	9.6013
14131	11.157
14147	12.258
14163	12.611
14179	12.087
14195	11.118
14211	10.257
14227	9.7415
14243	9.844
14259	10.159
14275	9.8186
14291	8.4126
14307	5.6944
14323	2.5389
14339	0.39693
14355	0
14371	1.459
14387	3.592
14403	5.3418
14419	6.2864
14435	6.4596
14451	6.3916
14467	5.9873
14483	5.0511
14499	3.4893
14515	1.6827
14531	0.38133
14547	0
14563	0
14579	0
14595	0
14611	0
14627	0
14643	0
14659	0.21316
14675	0.81623
14691	1.879
14707	3.0798
14723	3.9881
14739	4.4018
14755	4.3179
14771	4.0556
14787	3.8163
14803	3.663
14819	3.5328
14835	3.3806
14851	3.4685
14867	3.973
14883	4.9263
14899	5.9992
14915	6.7478
14931	6.9459
14947	6.6682
14963	6.211
14979	5.5167
14995	4.4982
15011	2.9984
15027	1.2851
15043	0.13931
15059	0
15075	1.2012
15091	3.0646
15107	4.4074
15123	4.6305
15139	3.4862
15155	1.8019
15171	0.51866
15187	0
15203	0.40177
15219	1.1204
15235	1.5475
15251	1.497
15267	0.81937
15283	0
15299	-0.30308
15315	0.15658
15331	1.5707
15347	3.3173
15363	4.4304
15379	4.446
15395	3.2512
15411	1.6419
15427	0.44143
15443	0
15459	0.34369
15475	0.93378
15491	1.4477
15507	1.8012
15523	2.063
15539	2.3423
15555	2.4152
15571	2.1183
15587	1.353
15603	0.4411
15619	0
15635	0.39801
15651	1.6706
15667	3.276
15683	4.8493
15699	6.2557
15715	7.4505
15731	8.4975
15747	9.2034
15763	9.3894
15779	9.2323
15795	8.9234
15811	8.1438
15827	6.6891
15843	4.3759
15859	1.7641
15875	0.079975
15891	0
15907	1.4629
15923	3.3338
15939	4.8262
15955	5.6744
15971	5.9459
15987	6.0174
16003	5.7006
16019	4.7901
16035	3.2873
16051	1.6411
16067	0.43817
16083	0
16099	0.25729
16115	0.72461
16131	1.2073
16147	1.6591
16163	2.1617
16179	2.7178
16195	2.9975
16211	2.7903
16227	1.9013
16243	0.70442
16259	0
16275	0.22689
16291	1.6182
16307	3.4317
16323	4.6152
16339	4.6769
16355	3.4191
16371	1.6678
16387	0.3908
16403	0
16419	0.8412
16435	2.2823
16451	3.3266
16467	3.5047
16483	2.4917
16499	0.96781
16515	0
16531	0.079205
16547	1.5011
16563	3.3836
16579	4.5337
16595	4.4433
16611	2.9598
16627	1.0927
16643	0
16659	0.11625
16675	1.4556
16691	3.2276
16707	4.77
16723	5.8365
16739	6.3862
16755	6.7309
16771	6.9349
16787	6.9439
16803	6.744
16819	6.3902
16835	5.9794
16851	5.5655
16867	5.2857
16883	5.0797
16899	4.641
16915	3.8209
16931	2.4349
16947	0.86186
16963	0
16979	0.28467
16995	1.7762
17011	3.6584
17027	5.066
17043	5.6263
17059	5.3438
17075	4.7607
17091	4.0286
17107	3.1213
17123	2.0707
17139	1.0161
17155	0.25842
17171	0
17187	0.11721
17203	0.33779
17219	0.72484
17235	1.3496
17251	2.4176
17267	3.7188
17283	4.5008
17299	4.3511
17315	2.9014
17331	0.92804
17347	0
17363	0.95904
17379	4.162
17395	8.1473
17411	10.914
17427	11.501
17443	9.8249
17459	7.3475
17475	5.0779
17491	3.338
17507	1.9684
17523	0.63258
17539	0
17555	0.63827
17571	2.7971
17587	5.5509
17603	7.4457
17619	7.7397
17635	6.4024
17651	4.5483
17667	2.9163
17683	1.745
17699	0.84207
17715	0.0068453
17731	0
17747	1.2379
17763	3.8597
17779	6.9153
17795	8.8706
17811	8.9626
17827	7.1027
17843	4.5485
17859	2.3443
17875	0.89522
17891	0.25587
17907	0
17923	0.055887
17939	0.44694
17955	1.3308
17971	2.4997
17987	3.2902
18003	3.3315
18019	2.2441
18035	0.67265
18051	0
18067	0.93306
18083	3.9622
18099	7.7722
18115	10.157
18131	10.042
18147	7.0094
18163	2.9382
18179	0.23618
18195	0
18211	2.4062
18227	5.6719
18243	8.3262
18259	9.8312
18275	10.185
18291	10.108
18307	9.5675
18323	8.352
18339	6.4644
18355	4.2924
18371	2.416
18387	1.1662
18403	0.51141
18419	0.10715
18435	0
18451	0.30131
18467	1.1603
18483	2.3288
18499	3.1209
18515	3.1561
18531	2.1257
18547	0.67597
18563	0
18579	0.65645
18595	3.0296
18611	6.0473
18627	7.9279
18643	7.8184
18659	5.3492
18675	2.0542
18691	0
18707	0.1049
18723	2.4993
18739	5.6238
18755	8.1141
18771	9.448
18787	9.6745
18803	9.4956
18819	8.8283
18835	7.4486
18851	5.2637
18867	2.75
18883	0.82369
18899	0
18915	0.40411
18931	1.3068
18947	1.9929
18963	2.1852
18979	1.8631
18995	1.5022
19011	1.4111
19027	1.6835
19043	2.2512
19059	3.0106
19075	4.2831
19091	6.2973
19107	8.8679
19123	11.557
19139	14.203
19155	16.723
19171	19.678
19187	22.932
19203	24.462
19219	23.078
19235	19.018
19251	14.739
19267	12.589
19283	13.76
19299	17.123
19315	21.691
19331	31.267
19347	48.375
19363	72.663
19379	98.745
19395	121
19411	136.52
19427	146.31
19443	152.77
19459	151.52
19475	139.16
19491	115.28
19507	86.303
19523	60.328
19539	41.48
19555	30.473
19571	22.582
19587	15.864
19603	10.458
19619	6.0157
19635	2.7382
19651	0.77081
19667	0
19683	0.51278
19699	1.871
19715	2.9813
19731	3.1767
19747	2.1449
19763	0.73151
19779	0
19795	0.37462
19811	2.1882
19827	4.571
19843	6.0671
19859	5.98
19875	4.0323
19891	1.4869
19907	0
19923	0.3302
19939	2.572
19955	5.5129
19971	8.1929
19987	10.269
20003	11.881
20019	13.457
20035	14.606
20051	14.989
20067	14.352
20083	13.389
20099	13.576
20115	15.709
20131	19.906
20147	24.844
20163	29.317
20179	32.828
20195	35.118
20211	36.753
20227	38.187
20243	39.492
20259	40.862
20275	41.902
20291	41.639
20307	39.545
20323	35.665
20339	30.958
20355	26.106
20371	21.387
20387	16.916
20403	12.609
20419	8.7545
20435	5.6448
20451	3.2689
20467	1.4478
20483	0.31147
20499	0
20515	0.60333
20531	1.9132
20547	3.486
20563	5.0908
20579	6.7336
20595	8.769
20611	11.699
20627	15.784
20643	20.009
20659	23.935
20675	29.516
20691	37.845
20707	50.144
20723	63.422
20739	70.82
20755	68.599
20771	56.061
20787	39.436
20803	25.069
20819	15.718
20835	11.814
20851	9.8044
20867	8.2298
20883	7.1482
20899	6.5717
20915	6.5722
20931	6.4182
20947	5.5472
20963	3.7333
20979	1.681
20995	0.30601
21011	0
21027	1.0046
21043	2.5777
21059	3.6574
21075	3.7624
21091	2.5036
21107	0.74468
21123	0
21139	0.98467
21155	4.0511
21171	7.8187
21187	10.269
21203	10.43
21219	8.0713
21235	4.7612
21251	1.9946
21267	0.36422
21283	0
21299	0
21315	0
21331	0
21347	0
21363	0
21379	0
21395	0
21411	0
21427	0.013599
21443	0.49271
21459	1.689
21475	3.5111
21491	5.5424
21507	7.6769
21523	9.9012
21539	12.296
21555	14.669
21571	16.298
21587	16.738
21603	16.039
21619	14.874
21635	13.649
21651	12.508
21667	11.217
21683	9.8033
21699	9.0685
21715	9.5076
21731	12.141
21747	16.438
21763	18.568
21779	16.409
21795	13.657
21811	16.284
21827	19.785
21843	21.285
21859	30.009
21875	57.226
21891	107.41
21907	169.74
21923	245.4
21939	326.7
21955	385.2
21971	402.31
21987	378.81
22003	339.93
22019	294.88
22035	244.55
22051	200.5
22067	168.44
22083	145.88
22099	123.81
22115	101.28
22131	82.3
22147	66.063
22163	50.504
22179	36.578
22195	26.017
22211	17.981
22227	11.805
22243	5.1485
22259	0
22275	6.4716
22291	30.327
22307	68.032
22323	106.69
22339	144.91
22355	182.96
22371	207.88
22387	210.28
22403	190.59
22419	162.87
22435	128.37
22451	89.945
22467	65.266
22483	67.41
22499	98.892
22515	147.05
22531	201.88
22547	271.85
22563	338.39
22579	438.5
22595	609.98
22611	948.9
22627	1569.1
22643	2565.4
22659	3972.9
22675	5617.2
22691	7168.5
22707	8255.8
22723	8593.4
22739	8136.9
22755	7075.7
22771	5716.7
22787	4386.8
22803	3247.1
22819	2384.9
22835	1763.6
22851	1339.4
22867	1033.8
22883	820.61
22899	662.4
22915	553.49
22931	464.55
22947	391.07
22963	340.71
22979	306.77
22995	278.76
23011	256.81
23027	244.61
23043	232.92
23059	214.01
23075	190.76
23091	175.09
23107	167.94
23123	168.53
23139	184.9
23155	223.7
23171	294.15
23187	389.24
23203	491.47
23219	584.03
23235	660.59
23251	721.26
23267	794.49
23283	928.83
23299	1225.6
23315	1771.3
23331	2600.2
23347	3690
23363	4832.1
23379	5816.8
23395	6345.7
23411	6337.3
23427	5782.6
23443	4882.8
23459	3834.9
23475	2845.5
23491	2029.8
23507	1429.6
23523	1023.9
23539	762.92
23555	597.75
23571	494.38
23587	418.78
23603	364.21
23619	318.07
23635	280.83
23651	250.99
23667	229.31
23683	213.65
23699	201.44
23715	191.79
23731	185.17
23747	180.65
23763	176.99
23779	174.25
23795	172.54
23811	169.85
23827	164.69
23843	157.4
23859	150.04
23875	143.31
23891	137.36
23907	132.01
23923	127.92
23939	127.78
23955	133.32
23971	143.87
23987	156.95
24003	172.37
24019	190.33
24035	211.69
24051	234.72
24067	254.05
24083	266.53
24099	270.45
24115	270.78
24131	274.73
24147	285.61
24163	306.07
24179	330.57
24195	348.23
24211	353.73
24227	349.12
24243	346.24
24259	348.19
24275	355.48
24291	380.74
24307	427.41
24323	494.48
24339	563.08
24355	613.46
24371	634.72
24387	608.35
24403	543.84
24419	457.24
24435	380.75
24451	333.31
24467	328.97
24483	388.41
24499	526.4
24515	778.99
24531	1138.6
24547	1597.5
24563	2089.4
24579	2554.7
24595	2928
24611	3129.5
24627	3113.4
24643	2875.5
24659	2506.2
24675	2087.9
24691	1680.2
24707	1313.9
24723	1009.6
24739	779.37
24755	607.91
24771	486.29
24787	402.35
24803	353.26
24819	333.26
24835	319.1
24851	293.49
24867	253.27
24883	213.49
24899	180.23
24915	152.5
24931	130.02
24947	110.93
24963	95.04
24979	82.554
24995	73.505
25011	66.818
25027	60.211
25043	52.282
25059	42.92
25075	33.732
25091	25.475
25107	18.228
25123	11.719
25139	5.8676
25155	1.7345
25171	0
25187	0.9554
25203	3.3054
25219	5.0349
25235	5.1114
25251	3.3592
25267	1.2682
25283	0
25299	-0.14001
25315	0.80845
25331	2.4514
25347	4.5248
25363	7.004
25379	11.673
25395	19.128
25411	25.453
25427	28.486
25443	29.365
25459	33.984
25475	48.821
25491	77.574
25507	114.33
25523	155.42
25539	218.92
25555	316.16
25571	440.1
25587	562.02
25603	669.84
25619	758.07
25635	804.94
25651	800.18
25667	738.14
25683	638.41
25699	516.03
25715	387.77
25731	276.38
25747	189.36
25763	127.05
25779	78.029
25795	39.82
25811	13.814
25827	1.4352
25843	0
25859	0
25875	0
25891	0
25907	0
25923	8.1139
25939	32.146
25955	67.294
25971	108.88
25987	170.17
26003	259.77
26019	373.09
26035	488.07
26051	590.74
26067	673.93
26083	727.73
26099	749.93
26115	729.91
26131	671.77
26147	586.91
26163	494.38
26179	409.34
26195	333.78
26211	268.19
26227	208.41
26243	156.62
26259	115.8
26275	86.118
26291	63.912
26307	45.992
26323	30.992
26339	17.669
26355	7.3108
26371	1.3578
26387	0
26403	0
26419	0
26435	0
26451	0
26467	0
26483	7.5015
26499	28.685
26515	66.129
26531	129.31
26547	220.38
26563	344.97
26579	489.9
26595	641.32
26611	776.1
26627	868.74
26643	909
26659	878.83
26675	787.98
26691	654.4
26707	511.13
26723	358.86
26739	232.86
26755	126.6
26771	65.224
26787	19.391
26803	0
26819	5.9511
26835	37.666
26851	98.157
26867	182.02
26883	280.81
26899	378.62
26915	467.5
26931	540.56
26947	572.27
26963	552.51
26979	484.42
26995	394.39
27011	300.59
27027	211.35
27043	132.87
27059	66.473
27075	19.454
27091	0
27107	10.226
27123	52.447
27139	133.87
27155	260.79
27171	452.71
27187	701.49
27203	995.41
27219	1290.6
27235	1543.5
27251	1723.2
27267	1785.3
27283	1732.5
27299	1570.3
27315	1343
27331	1083.5
27347	820.13
27363	593.19
27379	416.96
27395	303.68
27411	235.18
27427	197.94
27443	177.53
27459	159.6
27475	141.72
27491	122.17
27507	105.47
27523	93.664
27539	86.236
27555	82.65
27571	81.18
27587	80.155
27603	78.531
27619	76.871
27635	75.625
27651	71.033
27667	60.534
27683	47.421
27699	37.203
27715	26.24
27731	12.131
27747	0
27763	0.81451
27779	20.847
27795	64.275
27811	126.83
27827	213.42
27843	352.79
27859	565.39
27875	850.84
27891	1196.8
27907	1555.5
27923	1893.8
27939	2126.2
27955	2239.7
27971	2203.7
27987	2047
28003	1788.8
28019	1474
28035	1148.3
28051	844.36
28067	598.75
28083	414.79
28099	303.04
28115	248.7
28131	236.95
28147	249.11
28163	268.85
28179	291.59
28195	313.9
28211	336.03
28227	355.11
28243	366.97
28259	359.44
28275	330.74
28291	292.69
28307	262.46
28323	240.03
28339	217.14
28355	202.44
28371	204.58
28387	224.64
28403	250.56
28419	268.75
28435	272.77
28451	263.01
28467	247.6
28483	226.76
28499	198.77
28515	163.45
28531	125.08
28547	91.38
28563	66.868
28579	52.309
28595	42.557
28611	34.879
28627	28.95
28643	24.273
28659	21.531
28675	21.585
28691	24.628
28707	29.676
28723	35.526
28739	42.678
28755	51.351
28771	62.452
28787	73.99
28803	79.91
28819	76.672
28835	64.305
28851	48.558
28867	33.75
28883	21.603
28899	12.124
28915	4.1263
28931	0
28947	0
28963	0
28979	0
28995	0
29011	0
29027	0
29043	0
29059	0
29075	0
29091	0
29107	0
29123	0
29139	0
29155	1.5307
29171	17.512
29187	56.499
29203	124.04
29219	220.87
29235	350.98
29251	532.65
29267	778.82
29283	1089.8
29299	1457.6
29315	1862.1
29331	2326.5
29347	2864.4
29363	3550.4
29379	4471
29395	5699.7
29411	7358.6
29427	8765.7
29443	9653.1
29459	9822.7
29475	9830.6
29491	9834.5
29507	9835.4
29523	9835.9
29539	9834.5
29555	9828.6
29571	9831.6
29587	9837.7
29603	9845.1
29619	9889.1
29635	9729.9
29651	8162
29667	5896.4
29683	3524.9
29699	2372.1
29715	1742.4
29731	1341.7
29747	1091.9
29763	934.01
29779	830.15
29795	751.53
29811	699.29
29827	657.79
29843	619.31
29859	581.98
29875	551.17
29891	524.62
29907	498.29
29923	471.22
29939	445.86
29955	424.08
29971	406.13
29987	392.08
30003	380.33
30019	368.82
30035	356.46
30051	343.17
30067	330.14
30083	317.64
30099	305.51
30115	293.47
30131	281.73
30147	271.35
30163	262.93
30179	256.92
30195	252.2
30211	246.63
30227	239.14
30243	229.38
30259	219.2
30275	210.99
30291	205.85
30307	203.53
30323	202.28
30339	201.71
30355	201.85
30371	203.12
30387	204.81
30403	204.19
30419	199.59
30435	190.76
30451	180.36
30467	171.04
30483	163.94
30499	159.38
30515	155.93
30531	152.97
30547	150.53
30563	148.03
30579	145.69
30595	144.61
30611	145.33
30627	149.25
30643	155.29
30659	157.86
30675	153.87
30691	146.32
30707	142.5
30723	141.8
30739	143.4
30755	151.86
30771	176.59
30787	221.57
30803	289.77
30819	391.38
30835	532.69
30851	716.67
30867	935.67
30883	1186.4
30899	1459.1
30915	1754.6
30931	2058.7
30947	2342.6
30963	2574.1
30979	2731.8
30995	2816.5
31011	2814.8
31027	2728
31043	2557.8
31059	2324.9
31075	2042.4
31091	1730.8
31107	1417.5
31123	1124.3
31139	872.25
31155	662.61
31171	499.9
31187	377.19
31203	292.37
31219	238.96
31235	206.51
31251	187.69
31267	174.41
31283	170.93
31299	183.79
31315	224.38
31331	294.97
31347	398.02
31363	547.33
31379	754.74
31395	1025.8
31411	1340.9
31427	1724.1
31443	2126.5
31459	2524.4
31475	2840
31491	3081.5
31507	3201.3
31523	3192.2
31539	3040
31555	2780.3
31571	2439.5
31587	2056.2
31603	1665.9
31619	1308.6
31635	998.29
31651	752.17
31667	562.19
31683	422.04
31699	319.43
31715	250.38
31731	212.43
31747	194.2
31763	185.84
31779	183.45
31795	190.96
31811	208.89
31827	234.66
31843	266.93
31859	302.44
31875	335.09
31891	360.54
31907	379.22
31923	393.94
[truncated: 4,009 more rows]
