# Supplementary material for: A machine learning approach to predict pancreatic islet grafts rejection versus tolerance
Source: PLoS One. 2020 Nov 5;15(11):e0241925. doi: 10.1371/journal.pone.0241925 (PMC7644021; doi:10.1371/journal.pone.0241925)
Supplement: S1 File — (ZIP) [file pone.0241925.s001.zip › Supplementary Information/Processed CZE data from aq.H samples/non-transplanted controls/T1 Control 8.elt]

5610	0
A c o n d i c i o n a d a
6307	3.5399
6323	1.7432
6339	0.43495
6355	0
6371	0.56431
6387	1.4626
6403	2.0418
6419	2.0617
6435	1.3937
6451	0.51153
6467	0
6483	0.13448
6499	1.1044
6515	2.4243
6531	3.3152
6547	3.3909
6563	2.3944
6579	0.93544
6595	0
6611	0.10266
6627	1.4862
6643	3.3059
6659	4.5086
6675	4.6257
6691	3.5785
6707	2.1402
6723	0.95211
6739	0.25049
6755	0.034296
6771	0
6787	0.15245
6803	0.56383
6819	1.2702
6835	2.0945
6851	2.6748
6867	2.8062
6883	2.4991
6899	2.0418
6915	1.5919
6931	1.1937
6947	0.73437
6963	0.21219
6979	0
6995	0.42924
7011	1.7997
7027	3.6094
7043	4.8139
7059	4.8474
7075	3.4005
7091	1.3452
7107	0
7123	-0.19611
7139	0.85438
7155	2.2209
7171	2.9632
7187	2.79
7203	1.7125
7219	0.55104
7235	0
7251	0.1037
7267	0.73779
7283	1.5553
7299	2.0943
7315	2.1412
7331	1.6372
7347	0.92335
7363	0.34678
7379	0.04703
7395	0
7411	0.016576
7427	0.14003
7443	0.437
7459	0.86799
7475	1.339
7491	1.8117
7507	2.2643
7523	2.7624
7539	3.2579
7555	3.4582
7571	3.1885
7587	2.3425
7603	1.2359
7619	0.37338
7635	0
7651	0.58177
7667	1.8673
7683	2.9362
7699	3.2603
7715	2.5747
7731	1.4157
7747	0.47701
7763	0
7779	0.057277
7795	0.2978
7811	0.5638
7827	0.89801
7843	1.4036
7859	2.0307
7875	2.3824
7891	2.2243
7907	1.4289
7923	0.45438
7939	0
7955	0.3884
7971	1.8347
7987	3.7237
8003	4.957
8019	4.9727
8035	3.5121
8051	1.475
8067	0.11465
8083	0
8099	1.2113
8115	2.8598
8131	4.2882
8147	5.2893
8163	5.9974
8179	6.6344
8195	6.725
8211	5.9181
8227	3.9945
8243	1.6343
8259	0.086402
8275	0
8291	1.5855
8307	3.7535
8323	5.1962
8339	5.3302
8355	4.0112
8371	2.187
8387	0.73615
8403	-0.006337
8419	0
8435	0.29272
8451	0.64163
8467	0.99324
8483	1.4556
8499	2.06
8515	2.4345
8531	2.3408
8547	1.5015
8563	0.3565
8579	0
8595	0.84822
8611	3.0238
8627	5.5391
8643	7.0594
8659	7
8675	5.2315
8691	2.8682
8707	0.97547
8723	0
8739	0.54442
8755	2.0733
8771	3.3764
8787	3.8007
8803	2.7862
8819	1.0327
8835	-0.085137
8851	0
8867	1.9627
8883	4.8584
8899	6.7852
8915	6.8768
8931	4.6823
8947	1.7032
8963	0
8979	0.27158
8995	2.7121
9011	5.7878
9027	7.6692
9043	7.6182
9059	5.4474
9075	2.6185
9091	0.59502
9107	0
9123	1.0849
9139	2.8111
9155	4.01
9171	4.1613
9187	2.9722
9203	1.2493
9219	0.10137
9235	0
9251	1.0873
9267	2.5284
9283	3.4441
9299	3.5015
9315	2.6758
9331	1.5961
9347	0.70477
9363	0.15521
9379	0
9395	0.028638
9411	0.19399
9427	0.56269
9443	1.0825
9459	1.6434
9475	2.2035
9491	2.7372
9507	3.3594
9523	4.0146
9539	4.257
9555	3.824
9571	2.6235
9587	1.155
9603	0.1565
9619	0
9635	0.66312
9651	1.6198
9667	2.6618
9683	3.7559
9699	5.0829
9715	6.5206
9731	7.2301
9747	6.7026
9763	4.7088
9779	2.1419
9795	0.3519
9811	0
9827	1.1998
9843	2.8914
9859	4.1349
9875	4.5807
9891	4.193
9907	3.5214
9923	2.8209
9939	2.1198
9955	1.4269
9971	0.74859
9987	0.23391
10003	0
10019	0.21028
10035	0.72751
10051	1.1524
10067	1.2651
10083	0.81773
10099	0.13056
10115	0
10131	0.7135
10147	2.3457
10163	4.1705
10179	5.2584
10195	5.2173
10211	4.0418
10227	2.507
10243	1.1811
10259	0.28536
10275	0
10291	0
10307	0
10323	0
10339	0
10355	0
10371	0
10387	0.67438
10403	2.187
10419	3.9964
10435	5.1652
10451	5.211
10467	4.0366
10483	2.4052
10499	1.0515
10515	0.27409
10531	0.062616
10547	0
10563	0.056617
10579	0.33623
10595	0.9337
10611	1.7122
10627	2.2285
10643	2.2302
10659	1.5121
10675	0.50163
10691	0
10707	0.44635
10723	2.1264
10739	4.2817
10755	5.6828
10771	5.7195
10787	4.165
10803	2.0076
10819	0.44527
10835	0
10851	0.77819
10867	1.972
10883	2.9573
10899	3.5355
10915	3.743
10931	3.8471
10947	3.7078
10963	3.1673
10979	2.1658
10995	0.99755
11011	0.18223
11027	0
11043	0.48704
11059	1.2592
11075	2.0617
11091	2.8086
11107	3.5353
11123	4.2566
11139	4.6397
11155	4.4514
11171	3.71
11187	2.7741
11203	1.9186
11219	1.2612
11235	0.69384
11251	0.13794
11267	0
11283	0.4281
11299	1.4273
11315	2.5561
11331	3.2077
11347	3.1249
11363	2.2623
11379	1.1653
11395	0.33871
11411	0
11427	0.55261
11443	1.7341
11459	2.6897
11475	2.919
11491	2.0754
11507	0.72527
11523	-0.11224
11539	0
11555	1.186
11571	2.6935
11587	3.8103
11603	4.3056
11619	4.2067
11635	3.9052
11651	3.418
11667	2.67
11683	1.7303
11699	0.82352
11715	0.19461
11731	0
11747	0.043194
11763	0.096682
11779	0.41096
11795	1.1506
11811	2.4639
11827	3.9781
11843	4.8969
11859	4.795
11875	3.5431
11891	1.8527
11907	0.54936
11923	0
11939	0.23752
11955	0.67628
11971	0.91454
11987	0.87322
12003	0.44594
12019	0
12035	0.051365
12051	0.75894
12067	2.3607
12083	4.3188
12099	5.532
12115	5.4326
12131	3.7404
12147	1.4443
12163	-0.026195
12179	0
12195	1.5361
12211	3.3522
12227	4.4015
12243	4.3273
12259	3.0394
12275	1.3948
12291	0.25471
12307	0
12323	0.99333
12339	2.642
12355	3.8774
12371	4.1311
12387	2.9869
12403	1.1863
12419	0.0056986
12435	0
12451	1.6367
12467	3.9957
12483	5.5487
12499	5.6111
12515	3.9159
12531	1.6276
12547	0.12496
12563	0
12579	1.3295
12595	3.0873
12611	4.4181
12627	5.0094
12643	4.8859
12659	4.5234
12675	3.9784
12691	3.1788
12707	2.0698
12723	0.85838
12739	0.065665
12755	0
12771	0.69846
12787	1.6702
12803	2.4477
12819	2.8328
12835	2.781
12851	2.5749
12867	2.4057
12883	2.3194
12899	2.3159
12915	2.3099
12931	2.2805
12947	2.2354
12963	2.2352
12979	2.2668
12995	2.1564
13011	1.8065
13027	1.1599
13043	0.42957
13059	0
13075	0.075516
13091	0.65208
13107	1.4087
13123	2.1486
13139	2.8067
13155	3.3987
13171	3.9494
13187	4.2484
13203	4.1421
13219	3.6921
13235	3.1312
13251	2.5332
13267	1.9191
13283	1.1435
13299	0.29984
13315	0
13331	0.61495
13347	2.2786
13363	4.3168
13379	5.7807
13395	6.2007
13411	5.5173
13427	4.421
13443	3.3653
13459	2.4794
13475	1.8676
13491	1.3931
13507	0.99287
13523	0.70298
13539	0.34662
13555	0
13571	0.21233
13587	1.2896
13603	3.348
13619	5.7073
13635	7.4026
13651	7.9511
13667	7.3545
13683	6.3115
13699	5.1495
13715	3.929
13731	2.6189
13747	1.2646
13763	0.29375
13779	0
13795	0.4728
13811	1.2643
13827	1.8183
13843	1.8772
13859	1.3026
13875	0.49815
13891	0
13907	0.0086455
13923	0.63355
13939	1.4764
13955	1.9689
13971	1.8663
13987	1.1819
14003	0.41523
14019	0
14035	0.066982
14051	0.38033
14067	0.74601
14083	1.6163
14099	3.2927
14115	5.9581
14131	8.9176
14147	10.858
14163	11.075
14179	9.5014
14195	7.2261
14211	5.0708
14227	3.3324
14243	2.09
14259	1.0498
14275	0.29494
14291	0
14307	0.024428
14323	0.2049
14339	0.76888
14355	1.8644
14371	3.5919
14387	5.5296
14403	6.8406
14419	7.0606
14435	6.1477
14451	4.7885
14467	3.4748
14483	2.3736
14499	1.5512
14515	0.84929
14531	0.3003
14547	0
14563	-0.23005
14579	-0.49974
14595	-0.52816
14611	-0.13252
14627	0.79859
14643	1.9309
14659	2.6659
14675	2.6991
14691	1.9665
14707	0.98423
14723	0.25801
14739	0
14755	0.27467
14771	0.74163
14787	1.0671
14803	1.1121
14819	0.86245
14835	0.53217
14851	0.2525
14867	0.057072
14883	-0.091816
14899	-0.23821
14915	-0.24012
14931	0
14947	0.50272
14963	1.1334
14979	1.752
14995	2.2904
15011	2.8404
15027	3.4055
15043	3.629
15059	3.287
15075	2.2343
15091	0.88546
15107	0
15123	0.0086194
15139	1.0376
15155	2.4384
15171	3.5741
15187	4.1814
15203	4.1912
15219	3.9679
15235	3.7295
15251	3.5109
15267	3.3979
15283	3.3087
15299	3.029
15315	2.463
15331	1.6115
15347	0.72583
15363	0.1308
15379	0
15395	0.21917
15411	0.59068
15427	1.3787
15443	2.7725
15459	4.8446
15475	7.1155
15491	8.7309
15507	9.2181
15523	8.6484
15539	7.6778
15555	6.4702
15571	5.0085
15587	3.1807
15603	1.2211
15619	0
15635	-0.059106
15651	1.0156
15667	2.4492
15683	3.5699
15699	4.128
15715	4.1525
15731	3.9995
15747	3.651
15763	3.0131
15779	2.0241
15795	0.91632
15811	0.15466
15827	0
15843	0.8116
15859	2.2281
15875	3.3149
15891	3.5477
15907	2.5613
15923	1.0034
15939	-0.010942
15955	0
15971	1.3074
15987	3.0819
16003	4.2038
16019	4.2152
16035	3.0521
16051	1.5574
16067	0.44653
16083	0
16099	0.15117
16115	0.47166
16131	0.94992
16147	1.6568
16163	2.6686
16179	3.7888
16195	4.4758
16211	4.4149
16227	3.5766
16243	2.4496
16259	1.4667
16275	0.80613
16291	0.41567
16307	0.092618
16323	0
16339	0.30594
16355	1.1111
16371	2.1205
16387	2.7773
16403	2.7855
16419	2.1009
16435	1.1836
16451	0.45201
16467	0.074094
16483	-0.0037769
16499	0
16515	0.20286
16531	0.72666
16547	1.6786
16563	2.8067
16579	3.4996
16595	3.4193
16611	2.4819
16627	1.2379
16643	0.31671
16659	0
16675	0.29977
16691	0.84286
16707	1.508
16723	2.2951
16739	3.3505
16755	4.5411
16771	5.1717
16787	4.8277
16803	3.3399
16819	1.4268
16835	0.14245
16851	0
16867	1.0686
16883	2.5893
16899	4.0457
16915	5.2832
16931	6.3014
16947	7.2283
16963	7.834
16979	7.9126
16995	7.4281
17011	6.6597
17027	5.8897
17043	5.2398
17059	4.8106
17075	4.4556
17091	3.9328
17107	3.1496
17123	2.067
17139	0.93916
17155	0.17743
17171	0
17187	0.35811
17203	0.97355
17219	1.838
17235	2.978
17251	4.6536
17267	6.59
17283	7.6873
17299	7.3158
17315	5.009
17331	1.8852
17347	0
17363	0.39309
17379	3.5333
17395	7.6317
17411	10.276
17427	10.361
17443	7.7117
17459	4.1803
17475	1.3971
17491	0
17507	-0.1589
17523	0.039513
17539	0.81816
17555	2.5192
17571	5.2666
17587	8.3781
17603	10.578
17619	11.16
17635	10.164
17651	8.5883
17667	6.8892
17683	5.1598
17699	3.2177
17715	1.1663
17731	0
17747	0.35624
17763	2.5672
17779	5.5452
17795	7.5318
17811	7.6465
17827	5.5167
17843	2.5387
17859	0.44991
17875	0
17891	1.3858
17907	3.3076
17923	4.4461
17939	4.3196
17955	2.813
17971	0.99165
17987	0
18003	0.22237
18019	1.549
18035	3.2443
18051	4.911
18067	6.4447
18083	7.8935
18099	9.2641
18115	10.074
18131	9.9849
18147	8.9619
18163	7.52
18179	6.1174
18195	4.9464
18211	4.152
18227	3.5426
18243	2.8992
18259	2.1768
18275	1.2086
18291	0.23874
18307	0
18323	0.90421
18339	3.0492
18355	5.6911
18371	7.9658
18387	9.4661
18403	10.108
18419	10.411
18435	10.694
18451	11.018
18467	11.317
18483	11.457
18499	11.523
18515	11.592
18531	11.882
18547	12.206
18563	11.788
18579	10.204
18595	7.2728
18611	3.8528
18627	1.2164
18643	0
18659	0.35611
18675	1.3331
18691	1.9928
18707	1.9732
18723	1.3998
18739	0.91667
18755	0.64459
18771	0.55953
18787	0.35293
18803	0.29796
18819	1.882
18835	5.9846
18851	12.461
18867	19.732
18883	26.426
18899	31.89
18915	37.192
18931	42.92
18947	45.87
18963	44.039
18979	37.56
18995	31.032
19011	29.471
19027	35.483
19043	49.581
19059	69.898
19075	96.057
19091	128.62
19107	171.71
19123	223.61
19139	282.34
19155	337.24
19171	374.25
19187	385.49
19203	359.74
19219	304.72
19235	233.13
19251	162.65
19267	107.57
19283	67.456
19299	42.228
19315	25.673
19331	14.059
19347	6.1809
19363	1.4453
19379	0
19395	0
19411	0
19427	0
19443	0
19459	0
19475	0
19491	0
19507	0
19523	0
19539	0
19555	0
19571	0
19587	0
19603	0
19619	0
19635	0
19651	0
19667	0
19683	0
19699	0
19715	3.3894
19731	12.419
19747	28.125
19763	46.231
19779	60.101
19795	66.414
19811	64.483
19827	59.431
19843	55.979
19859	55.954
19875	59.219
19891	63.114
19907	67.325
19923	72.259
19939	78.41
19955	84.666
19971	87.708
19987	85.588
20003	77.924
20019	67.801
20035	58.313
20051	50.779
20067	45.711
20083	41.422
20099	36.48
20115	30.512
20131	23.555
20147	16.687
20163	10.85
20179	6.4766
20195	3.1971
20211	0.65642
20227	0
20243	2.0625
20259	7.4355
20275	14.475
20291	20.223
20307	23.14
20323	22.098
20339	19.464
20355	19.323
20371	23.556
20387	33.031
20403	43.977
20419	50.93
20435	51.235
20451	44.64
20467	35.339
20483	26.382
20499	18.816
20515	12.708
20531	7.0311
20547	2.5563
20563	0.16484
20579	0
20595	0.95456
20611	1.8218
20627	2.0425
20643	1.2944
20659	0.33032
20675	0
20691	0.69988
20707	2.9867
20723	6.0687
20739	8.0835
20755	8.0464
20771	5.3515
20787	1.7153
20803	0
20819	1.7337
20835	7.3167
20851	14.315
20867	20.43
20883	24.719
20899	26.894
20915	28.159
20931	29.257
20947	30.282
20963	31.319
20979	31.982
20995	31.733
21011	30.318
21027	28.083
21043	25.496
21059	22.128
21075	17.697
21091	11.857
21107	5.5784
21123	1.1894
21139	0
21155	1.9225
21171	4.6896
21187	6.5309
21203	6.8121
21219	5.452
21235	3.6096
21251	1.9192
21267	0.523
21283	0
21299	0
21315	0
21331	0
21347	0
21363	0
21379	0
21395	0.76299
21411	6.2075
21427	14.28
21443	19.621
21459	19.492
21475	16.791
21491	18.014
21507	21.46
21523	25.709
21539	35.676
21555	58.025
21571	103.54
21587	167.54
21603	240.31
21619	303.71
21635	337.46
21651	339.29
21667	309.17
21683	262.44
21699	215.4
21715	176.18
21731	146.45
21747	118.92
21763	93.368
21779	72.363
21795	56.458
21811	44.251
21827	33.816
21843	24.371
21859	16.316
21875	11.265
21891	10.474
21907	14.576
21923	20.325
21939	27.093
21955	43.387
21971	74.106
21987	119.7
22003	167.58
22019	203.61
22035	220.53
22051	208.59
22067	174.77
22083	134.36
22099	102.72
22115	81.239
22131	61.146
22147	49.12
22163	52.944
22179	66.017
22195	86.096
22211	100.52
22227	142.47
22243	235.99
22259	456.74
22275	885.46
22291	1628
22307	2717.5
22323	4031.6
22339	5336
22355	6311.1
22371	6710.5
22387	6455.3
22403	5664.2
22419	4627.8
22435	3553.4
22451	2643
22467	1928.9
22483	1434.5
22499	1085
22515	844.87
22531	671.27
22547	550.14
22563	457.02
22579	384.59
22595	324.92
22611	279.29
22627	246.82
22643	225.18
22659	207.88
22675	190.29
22691	171.66
22707	155.76
22723	143.03
22739	132.46
22755	124.47
22771	119.72
22787	117.99
22803	119.12
22819	122.46
22835	130.69
22851	142.74
22867	169.85
22883	208.96
22899	281.05
22915	434.87
22931	702.53
22947	1132.1
22963	1665.4
22979	2267.2
22995	2767.9
23011	3094.1
23027	3144.8
23043	2957.7
23059	2565.7
23075	2099.9
23091	1634.9
23107	1251
23123	944.46
23139	728.1
23155	577.12
23171	466.23
23187	376.02
23203	301.89
23219	251.87
23235	217.08
23251	186.54
23267	159.81
23283	144.11
23299	137.22
23315	135.43
23331	142.05
23347	160.87
23363	195.74
23379	239.51
23395	283.43
23411	316.17
23427	322.61
23443	302.38
23459	255.17
23475	195.01
23491	141.77
23507	106.42
23523	90.177
23539	81.327
23555	76.881
23571	78.289
23587	85.759
23603	97.629
23619	109.47
23635	118.51
23651	124.39
23667	130.47
23683	139.51
23699	152.45
23715	167.17
23731	182.1
23747	201.23
23763	226.97
23779	262.82
23795	302.56
23811	329.23
23827	333.59
23843	314.95
23859	291.09
23875	275.38
23891	273.12
23907	301.25
23923	355.08
23939	414.05
23955	451.96
23971	452.51
23987	427.7
24003	381.83
24019	331.32
24035	292.86
24051	286.35
24067	321.42
24083	409.06
24099	583.41
24115	855.51
24131	1254.8
24147	1734.9
24163	2227.4
24179	2639.5
24195	2883.2
24211	2951
24227	2808.2
24243	2504
24259	2108.4
24275	1704.6
24291	1347.4
24307	1035.8
24323	797.34
24339	631.63
24355	533.47
24371	476.1
24387	439.11
24403	411.35
24419	375.69
24435	330.46
24451	279.73
24467	234.1
24483	194.56
24499	156.78
24515	123.16
24531	97.088
24547	78.575
24563	64.335
24579	52.631
24595	43.028
24611	35.586
24627	30.275
24643	25.378
24659	19.643
24675	12.587
24691	5.7645
24707	1.2663
24723	0
24739	1.928
24755	5.3043
24771	8.9025
24787	12.242
24803	15.279
24819	18.207
24835	20.209
24851	20.603
24867	19.376
24883	17.397
24899	15.024
24915	12.307
24931	10.08
24947	8.7524
24963	6.7237
24979	3.1562
24995	0
25011	0.15686
25027	3.334
25043	9.5666
25059	17.635
25075	31.565
25091	61.514
25107	113.51
25123	192.76
25139	287.38
25155	390.46
25171	487.04
25187	549.15
25203	563.37
25219	528.99
25235	468.35
25251	384.78
25267	283.02
25283	187.84
25299	118.1
25315	75.545
25331	43.536
25347	18.646
25363	3.5673
25379	0
25395	5.8726
25411	11.118
25427	9.1132
25443	1.8623
25459	0
25475	5.1937
25491	17.666
25507	44.934
25523	93.367
25539	169.28
25555	265.49
25571	376.03
25587	486.78
25603	584.44
25619	659.48
25635	695.24
25651	689.87
25667	648.34
25683	587.14
25699	509.52
25715	417.58
25731	328.14
25747	254.81
25763	199.52
25779	151.58
25795	109.4
25811	75.529
25827	49.427
25843	29.368
25859	14.54
25875	4.5402
25891	0
25907	0.6097
25923	1.6392
25939	-0.0052798
25955	0
25971	8.3576
25987	18.721
26003	26.784
26019	40.806
26035	75.879
26051	139.8
26067	227.34
26083	343.75
26099	480.13
26115	628.06
26131	761.15
26147	853.15
26163	860.94
26179	797.2
26195	678.69
26211	543.54
26227	391.79
26243	255.88
26259	154.17
26275	87.749
26291	38.456
26307	7.3151
26323	0
26339	13.952
26355	39.579
26371	69.613
26387	99.929
26403	131.44
26419	163.44
26435	182.34
26451	178.7
26467	153.62
26483	121.17
26499	87.724
26515	55.031
26531	27.568
26547	8.6042
26563	0
26579	4.0114
26595	19.237
26611	51.764
26627	115.64
26643	219.7
26659	382.69
26675	589.22
26691	814.83
26707	1016.1
26723	1152.3
26739	1211.2
26755	1173.2
26771	1056.1
26787	869.31
26803	645.4
26819	428.39
26835	247.74
26851	127.33
26867	53.553
26883	18.037
26899	4.437
26915	0
26931	0
26947	0
26963	0
26979	0
26995	0
27011	0
27027	0
27043	0
27059	0
27075	0
27091	0
27107	0
27123	0
27139	0
27155	0
27171	0
27187	0
27203	0
27219	0
27235	0
27251	0
27267	10.142
27283	35.996
27299	72.464
27315	113.22
27331	168.8
27347	246.15
27363	342.66
27379	438.04
27395	513.6
27411	559.16
27427	563.67
27443	533.01
27459	467
27475	377.81
27491	281.63
27507	194.07
27523	130.94
27539	91.928
27555	75.258
27571	71.727
27587	76.476
27603	87.43
27619	104.81
27635	126.58
27651	142.33
27667	144.96
27683	134.38
27699	119.54
27715	105.4
27731	93.264
27747	81.863
27763	70.672
27779	66.471
27795	73.831
27811	93.122
27827	116.36
27843	134.91
27859	144.63
27875	145.89
27891	143.36
27907	135.62
27923	120.62
27939	98.329
27955	72.878
27971	49.852
27987	32.327
28003	20.583
28019	11.473
28035	4.6619
28051	0.86059
28067	0
28083	1.3456
28099	3.862
28115	6.7718
28131	9.5351
28147	12.592
28163	16.566
28179	21.538
28195	27.487
28211	33.458
28227	37.816
28243	39.598
28259	39.274
28275	37.953
28291	34.788
28307	29.081
28323	20.358
28339	10.409
28355	2.9372
28371	0
28387	1.3419
28403	3.7608
28419	5.3937
28435	5.801
28451	5.6458
28467	6.0768
28483	5.5105
28499	2.8407
28515	0
28531	-0.30622
28547	0.52665
28563	1.9188
28579	5.1157
28595	14.655
28611	35.637
28627	71.302
28643	122.3
28659	187.4
28675	270.48
28691	374.96
28707	496.93
28723	637.49
28739	790.56
28755	974.27
28771	1215.7
28787	1548.5
28803	2012.9
28819	2602.8
28835	3336.4
28851	4155.2
28867	5001.6
28883	5770.1
28899	6338.3
28915	6635.7
28931	6591.4
28947	6212.6
28963	5551.4
28979	4703.1
28995	3813.5
29011	2951
29027	2209.6
29043	1601.6
29059	1146.3
29075	811.12
29091	585.55
29107	448.28
29123	360.77
29139	294.57
29155	242.47
29171	216.25
29187	203.75
29203	189.21
29219	170.15
29235	155.09
29251	143.6
29267	131.85
29283	119.32
29299	107.74
29315	97.819
29331	89.369
29347	82.456
29363	76.683
29379	71.274
29395	65.791
29411	60.226
29427	55.171
29443	51.007
29459	47.85
29475	45.41
29491	43.557
29507	43.122
29523	44.619
29539	48.115
29555	52.436
29571	56.045
29587	58.136
29603	58.584
29619	58.292
29635	57.628
29651	56.568
29667	55.031
29683	52.98
29699	50.68
29715	48.305
29731	46.145
29747	43.908
29763	40.571
29779	35.596
29795	28.99
29811	21.891
29827	15.501
29843	10.417
29859	6.4309
29875	3.0112
29891	0.71045
29907	0
29923	1.9238
29939	5.8024
29955	7.9042
29971	6.1709
29987	2.1064
30003	0
30019	2.0876
30035	9.5355
30051	16.782
30067	26.188
30083	51.731
30099	111.54
30115	208.02
30131	337.93
30147	514.67
30163	750.44
30179	1053.7
30195	1408.1
30211	1809.7
30227	2230.7
30243	2642.5
30259	3003.2
30275	3258.4
30291	3384.3
30307	3353.5
30323	3190.6
30339	2922.3
30355	2591
30371	2212.3
30387	1800.2
30403	1402.7
30419	1060.2
30435	791.2
30451	575.97
30467	415.95
30483	307.44
30499	241.5
30515	204.01
30531	176.74
30547	155.51
30563	144.67
30579	158.43
30595	196.21
30611	256.28
30627	347.79
30643	482.44
30659	672.89
30675	911.81
30691	1195
30707	1497.2
30723	1802
30739	2082.3
30755	2292.5
30771	2404.7
30787	2401.5
30803	2305.8
30819	2118.8
30835	1860.6
30851	1561.2
30867	1257.6
30883	983.39
30899	747.8
30915	565.3
30931	429.61
30947	338.13
30963	279.85
30979	241.74
30995	215.69
31011	198.41
31027	192.8
31043	196.48
31059	205.24
31075	217.61
31091	233.23
31107	248.89
31123	261.53
31139	271.79
31155	280.99
31171	284.88
31187	280.25
31203	266.87
31219	250.09
31235	235.59
31251	226.07
31267	222.01
31283	220.63
31299	221.31
31315	224.57
31331	231
31347	240.35
31363	251.28
31379	263.12
31395	273.7
31411	284.17
31427	301.74
31443	330.34
31459	367.57
31475	403.58
31491	435.39
31507	461.98
31523	474.12
31539	467.11
31555	441.32
31571	407.04
31587	368.68
31603	330.82
31619	302.98
31635	293.25
31651	302.64
31667	330.26
31683	384.41
31699	472.18
31715	601.56
31731	764.11
31747	948.53
31763	1134.8
31779	1315.6
31795	1481.5
31811	1606.1
31827	1668.2
31843	1652.7
31859	1572.9
31875	1433.5
31891	1253
31907	1049.6
31923	842.56
31939	658.64
31955	507.11
31971	387.83
31987	287.73
32003	207.55
32019	151.17
32035	117.89
32051	100.04
32067	88.104
32083	76.651
32099	64.268
32115	54.916
32131	48.509
32147	43.239
32163	38.863
32179	35.767
32195	33.455
32211	31.329
32227	29.213
32243	27.445
32259	26.242
32275	25.587
32291	25.421
32307	25.493
32323	25.554
32339	25.453
32355	25.206
32371	24.855
32387	24.121
32403	22.794
32419	20.875
32435	18.675
32451	16.397
32467	14.116
32483	11.948
32499	9.88
32515	7.8281
32531	5.7896
32547	3.6705
32563	1.6502
32579	0.31316
32595	0
32611	0.71612
32627	1.9374
32643	3.3054
32659	4.6775
32675	6.0984
32691	7.5481
32707	8.4965
32723	8.5743
32739	7.6967
32755	6.3939
32771	5.2227
32787	4.4202
32803	4.1213
32819	3.9918
32835	3.6404
32851	2.9263
32867	1.7127
32883	0.34689
32899	-0.59169
32915	-0.82234
32931	0
32947	1.5107
32963	2.6622
32979	2.8418
32995	1.6152
33011	0.021124
33027	0
33043	2.6573
33059	8.042
33075	14.393
33091	20.609
33107	26.296
33123	31.493
33139	36.274
33155	39.529
33171	40.43
33187	38.977
33203	36.305
33219	33.169
33235	29.833
33251	26.395
33267	22.749
33283	19.159
33299	15.901
33315	13.158
33331	10.769
33347	8.4396
33363	6.0786
33379	3.5543
33395	1.2513
33411	0
33427	0.26446
33443	2.1775
33459	5.0241
33475	8.0248
33491	10.846
33507	13.425
33523	16.262
33539	19.718
33555	23.899
33571	28.775
33587	34.133
33603	40.155
33619	47.003
33635	53.974
33651	60.631
33667	68.004
33683	76.637
33699	87.078
33715	97.45
33731	103.63
33747	103.3
33763	96.372
33779	86.419
33795	75.94
33811	65.825
33827	56.373
33843	46.978
33859	38.248
33875	30.941
33891	24.951
33907	19.736
33923	15.574
33939	12.764
33955	11.505
33971	11.167
33987	10.505
34003	8.845
34019	5.8695
34035	2.5943
34051	0.42859
34067	0
34083	1.4721
34099	3.7698
34115	5.8088
34131	7.1131
34147	7.804
34163	8.3539
34179	8.3149
34195	7.282
34211	4.9081
34227	1.935
34243	0.0095081
34259	0
34275	2.3009
34291	5.4682
34307	7.5445
34323	7.6381
34339	5.4658
34355	2.498
34371	0.24662
34387	-0.68148
34403	0
34419	1.4397
34435	2.5972
34451	2.9387
34467	2.1297
34483	0.83478
34499	0
34515	0.11716
34531	1.3193
34547	2.8134
34563	4.0641
34579	4.9135
34595	5.4371
34611	5.8294
34627	5.7878
34643	5.073
34659	3.6493
34675	1.9985
34691	0.68704
34707	0
34723	0.35004
34739	1.4145
34755	2.3364
34771	2.6407
34787	1.8656
34803	0.55445
34819	0
34835	0.9293
34851	3.5666
34867	6.6589
34883	8.9709
34899	9.9984
34915	9.9189
34931	9.4938
34947	8.5402
34963	6.8082
34979	4.1997
34995	1.4565
35011	0
35027	0.44419
35043	2.6318
35059	5.4404
35075	8.1248
35091	10.436
35107	12.388
35123	14.146
35139	15.265
35155	15.374
35171	14.453
35187	13.021
35203	11.524
35219	10.149
35235	8.9499
35251	7.7597
35267	6.5698
35283	5.4449
35299	4.4414
35315	3.5547
35331	2.7073
35347	1.8692
35363	0.99372
35379	0.19667
35395	-0.19646
35411	0
35427	0.68464
35443	1.5747
35459	2.6629
35475	3.9643
35491	5.8179
35507	7.9627
35523	9.0585
35539	8.3366
35555	5.5021
35571	2.0183
35587	0
35603	0.53062
35619	3.8118
35635	8.2734
35651	12.785
35667	16.993
35683	20.591
35699	23.977
35715	27.671
35731	31.804
35747	36.306
35763	40.544
35779	43.729
35795	45.418
35811	45.928
35827	45.663
35843	43.699
35859	39.394
35875	32.596
35891	24.727
35907	17.826
35923	12.969
35939	10.422
35955	8.8563
35971	7.323
35987	5.5933
36003	3.4972
36019	1.5312
36035	0.2889
36051	0
36067	0.74173
36083	2.0256
36099	3.2701
36115	4.2077
36131	4.7874
36147	5.4043
36163	6.2899
36179	7.4926
36195	9.2271
36211	11.448
36227	13.782
36243	16.065
36259	18.051
36275	20.244
36291	23.992
36307	30.039
36323	38.214
36339	47.162
36355	56.224
36371	65.172
36387	73.745
36403	81.648
36419	88.148
36435	92.658
36451	95.452
36467	96.839
36483	95.609
36499	90.92
36515	82.831
36531	72.986
36547	62.925
36563	53.401
36579	44.731
36595	36.445
36611	28.495
36627	21.132
36643	14.602
36659	9.1383
36675	4.8136
36691	1.7458
36707	0
36723	-0.21971
36739	1.8307
36755	6.7276
36771	13.92
36787	22.705
36803	34.333
36819	49.639
36835	68.215
36851	87.775
36867	106.37
36883	122.93
36899	137
36915	148.75
36931	157.02
36947	160.69
36963	160.7
36979	157.95
36995	149.81
37011	134.58
37027	112.37
37043	87.252
37059	63.833
37075	44.556
37091	30.077
37107	18.36
37123	9.135
37139	3.0588
37155	0
37171	-0.23033
37187	3.166
37203	10.783
37219	21.8
37235	34.945
37251	50.992
37267	70.435
37283	92.85
37299	115.84
37315	136.4
37331	152.71
37347	164.89
37363	174.13
37379	178.61
37395	176.7
37411	168.49
37427	156.48
37443	142.73
37459	128.14
37475	113.57
37491	98.611
37507	82.619
37523	65.649
37539	47.055
37555	28.14
37571	12.744
37587	3.086
37603	0
37619	0
37635	0
37651	0
37667	0
37683	0
37699	0
37715	0
37731	0
37747	1.8816
37763	5.7264
37779	11.979
37795	20.339
37811	29.619
37827	38.628
37843	46.638
37859	53.565
37875	59.592
37891	63.65
37907	64.859
37923	63.51
37939	60.668
37955	56.204
37971	49.881
37987	41.648
38003	32.514
38019	24.296
38035	18.065
38051	14.303
38067	11.865
38083	9.392
38099	6.4175
38115	3.0444
38131	0.57974
38147	0
38163	1.8249
38179	6.5745
38195	14.146
38211	24.632
38227	38.328
38243	54.179
38259	72.23
[truncated: 3,613 more rows]
