# Supplementary material for: A machine learning approach to predict pancreatic islet grafts rejection versus tolerance
Source: PLoS One. 2020 Nov 5;15(11):e0241925. doi: 10.1371/journal.pone.0241925 (PMC7644021; doi:10.1371/journal.pone.0241925)
Supplement: S1 File — (ZIP) [file pone.0241925.s001.zip › Supplementary Information/Processed CZE data from aq.H samples/rejected/T3 muestra 452 1 in 16.elt]

6006	0
A c o n d i c i o n a d a
1	0
2	0
3	0
4	0
5	0
51	0
67	8.4315
83	13.017
99	20.917
115	19.852
131	14.237
147	12.021
163	14.257
179	16.378
195	17.461
211	18.535
227	19.643
243	20.585
259	21.284
275	21.759
291	22.121
307	22.4
323	22.415
339	22.07
355	21.121
371	19.85
387	19.163
403	19.546
419	21.372
435	23.71
451	24.842
467	23.908
483	20.592
499	16.419
515	13.296
531	12.092
547	13.1
563	14.977
579	16.396
595	16.858
611	16.12
627	15.043
643	14.645
659	15.338
675	17.18
691	19.382
707	21.237
723	22.452
739	23.032
755	23.324
771	23.226
787	22.574
803	21.518
819	20.347
835	19.141
851	17.951
867	16.47
883	14.887
899	14.422
915	15.787
931	19.307
947	23.63
963	26.707
979	27.518
995	25.773
1011	23.047
1027	20.9
1043	19.945
1059	20.455
1075	21.467
1091	21.982
1107	21.64
1123	20.203
1139	18.401
1155	17.297
1171	17.375
1187	18.829
1203	20.784
1219	22.162
1235	22.479
1251	21.574
1267	20.217
1283	19.184
1299	18.774
1315	19.123
1331	19.725
1347	20.023
1363	19.801
1379	18.953
1395	17.882
1411	17.102
1427	16.84
1443	17.133
1459	17.594
1475	17.858
1491	17.774
1507	17.429
1523	17.026
1539	16.418
1555	15.48
1571	14.048
1587	12.437
1603	11.456
1619	11.551
1635	12.917
1651	14.79
1667	16.12
1683	16.414
1699	15.449
1715	14.027
1731	13.117
1747	13.127
1763	14.323
1779	15.975
1795	17.033
1811	17.028
1827	15.623
1843	13.689
1859	12.657
1875	13.205
1891	15.653
1907	18.762
1923	20.814
1939	21.011
1955	19.113
1971	16.445
1987	14.358
2003	13.402
2019	13.824
2035	14.772
2051	15.398
2067	15.406
2083	14.443
2099	13.113
2115	12.607
2131	13.491
2147	16.156
2163	19.446
2179	21.38
2195	20.973
2211	17.896
2227	13.824
2243	10.725
2259	9.466
2275	10.274
2291	11.804
2307	12.894
2323	13.139
2339	12.431
2355	11.434
2371	10.589
2387	9.9968
2403	9.7664
2419	9.7061
2435	9.5959
2451	9.3704
2467	8.8323
2483	8.188
2499	8.0956
2515	8.8995
2531	10.853
2547	13.258
2563	14.839
2579	14.952
2595	13.395
2611	11.267
2627	9.8656
2643	9.7723
2659	11.018
2675	12.71
2691	14.354
2707	15.831
2723	17.185
2739	18.475
2755	19.267
2771	19.243
2787	18.368
2803	17.12
2819	15.982
2835	15.172
2851	14.666
2867	14.215
2883	13.86
2899	13.69
2915	13.825
2931	14.092
2947	13.978
2963	13.201
2979	11.632
2995	9.7784
3011	8.3972
3027	7.858
3043	8.1932
3059	8.8181
3075	9.2338
3091	9.2438
3107	9.0928
3123	9.0172
3139	8.487
3155	7.155
3171	4.5275
3187	1.4306
3203	0
3219	1.3777
3235	6.1675
3251	12.294
3267	16.649
3283	17.743
3299	14.82
3315	10.341
3331	7.5932
3347	8.0243
3363	12.395
3379	18.115
3395	21.617
3411	21.285
3427	16.571
3443	10.298
3459	5.71
3475	4.2171
3491	6.0266
3507	8.9293
3523	11.33
3539	12.725
3555	13.259
3571	13.58
3587	13.152
3603	11.469
3619	8.2896
3635	4.5631
3651	2.0107
3667	1.5478
3683	3.2849
3699	5.8226
3715	8.0391
3731	9.5199
3747	10.242
3763	10.686
3779	10.71
3795	10.073
3811	8.8548
3827	7.4153
3843	5.9927
3859	4.7074
3875	3.443
3891	2.2202
3907	1.6776
3923	2.227
3939	3.8751
3955	5.9054
3971	7.6155
3987	8.6759
4003	9.1786
4019	9.4469
4035	9.1342
4051	7.9408
4067	5.7607
4083	3.1752
4099	1.0957
4115	0
4131	0.098346
4147	0.7539
4163	1.2749
4179	1.3905
4195	0.8984
4211	0.22182
4227	0
4243	0.55112
4259	2.0508
4275	3.9176
4291	5.3777
4307	6.0701
4323	5.8318
4339	5.2287
4355	4.9288
4371	5.2043
4387	6.2364
4403	7.5194
4419	8.3153
4435	8.2916
4451	7.2169
4467	5.7034
4483	4.7304
4499	4.7579
4515	6.0325
4531	7.7242
4547	8.6018
4563	8.0861
4579	6.0839
4595	3.5989
4611	1.5661
4627	0.37195
4643	0.011627
4659	0
4675	0.38104
4691	1.313
4707	2.7823
4723	4.501
4739	6.0846
4755	7.313
4771	8.09
4787	8.6123
4803	8.979
4819	9.1703
4835	9.4332
4851	9.7005
4867	9.3164
4883	7.9258
4899	5.2512
4915	2.1115
4931	0.084878
4947	0
4963	2.0878
4979	5.0021
4995	7.2829
5011	8.308
5027	7.8814
5043	6.9327
5059	6.2766
5075	6.1812
5091	6.7287
5107	7.4163
5123	7.7775
5139	7.6386
5155	7.055
5171	6.3142
5187	5.413
5203	4.299
5219	2.8788
5235	1.3522
5251	0.28395
5267	0
5283	0.64323
5299	1.6837
5315	2.3946
5331	2.4387
5347	1.6574
5363	0.6038
5379	0
5395	0.1551
5411	1.1303
5427	2.3654
5443	3.3237
5459	3.7876
5475	3.7588
5491	3.5483
5507	3.2011
5523	2.6714
5539	2.022
5555	1.3718
5571	0.84338
5587	0.52367
5603	0.24561
5619	0
5635	0.31371
5651	1.4964
5667	3.7281
5683	6.3384
5699	8.1503
5715	8.5499
5731	7.4446
5747	5.7951
5763	4.425
5779	3.651
5795	3.5242
5811	3.6437
5827	3.9752
5843	4.6192
5859	5.3858
5875	6.1461
5891	7.0901
5907	8.3078
5923	10.171
5939	12.274
5955	13.141
5971	11.953
5987	8.2714
6003	3.6308
6019	0.47185
6035	0
6051	2.5387
6067	6.1014
6083	8.5857
6099	9.1168
6115	7.5082
6131	5.151
6147	3.1183
6163	1.754
6179	1.138
6195	0.768
6211	0.43348
6227	0.15066
6243	0
6259	0
6275	0
6291	0
6307	0
6323	0
6339	0
6355	0.68345
6371	2.3781
6387	4.4586
6403	5.9544
6419	6.3955
6435	5.51
6451	4.0817
6467	3.2165
6483	3.407
6499	5.0316
6515	7.1934
6531	8.3741
6547	7.8572
6563	5.2942
6579	2.0305
6595	0
6611	0.12859
6627	2.5973
6643	5.8969
6659	8.6665
6675	10.373
6691	10.948
6707	11.102
6723	11.029
6739	10.654
6755	9.9904
6771	9.139
6787	8.3239
6803	7.6929
6819	7.2651
6835	6.8993
6851	6.554
6867	6.2446
6883	5.9789
6899	5.7454
6915	5.5029
6931	5.2264
6947	4.8681
6963	4.4686
6979	4.1411
6995	3.9395
7011	4.0013
7027	4.2073
7043	4.1218
7059	3.5165
7075	2.2489
7091	0.79271
7107	0
7123	0.30628
7139	1.684
7155	3.4112
7171	5.0032
7187	6.2806
7203	7.4172
7219	8.5057
7235	8.8325
7251	7.9231
7267	5.5725
7283	2.6624
7299	0.57211
7315	0
7331	1.1038
7347	2.832
7363	4.2219
7379	4.9064
7395	4.8641
7411	4.6231
7427	4.3553
7443	4.0375
7459	3.5556
7475	2.97
7491	2.7627
7507	3.2232
7523	4.4637
7539	5.9541
7555	6.9118
7571	6.9481
7587	6.0476
7603	4.8057
7619	3.5912
7635	2.5147
7651	1.5625
7667	0.66859
7683	0.082113
7699	0
7715	0.47688
7731	1.241
7747	1.9833
7763	2.5693
7779	2.8971
7795	3.1561
7811	3.6612
7827	4.5469
7843	5.8159
7859	7.1547
7875	8.2247
7891	8.8584
7907	9.12
7923	9.1859
7939	8.8708
7955	8.0213
7971	6.5926
7987	4.9169
8003	3.504
8019	2.6263
8035	2.3704
8051	2.3827
8067	2.36
8083	2.2088
8099	1.7962
8115	1.3085
8131	1.1426
8147	1.4828
8163	2.4671
8179	3.6869
8195	4.409
8211	4.2604
8227	3.1311
8243	1.6449
8259	0.49996
8275	0
8291	0.24727
8307	0.80354
8323	1.2852
8339	1.5638
8355	1.6061
8371	1.6151
8387	1.7423
8403	2.0286
8419	2.3798
8435	2.709
8451	3.1612
8467	3.8249
8483	4.9003
8499	6.1233
8515	6.7007
8531	6.203
8547	4.3002
8563	1.7716
8579	0.093071
8595	0
8611	1.5372
8627	3.3956
8643	3.8837
8659	2.1999
8675	0
8691	0
8707	0
8723	0
8739	0
8755	5.1065
8771	22.687
8787	17.702
8803	15.719
8819	9.366
8835	4.5872
8851	2.6214
8867	4.364
8883	7.3857
8899	9.8226
8915	10.958
8931	10.68
8947	10.004
8963	9.3905
8979	8.8589
8995	8.3196
9011	7.7109
9027	7.4107
9043	7.6764
9059	8.6891
9075	9.9875
9091	10.706
9107	10.404
9123	8.8911
9139	6.9244
9155	5.5203
9171	5.145
9187	5.9608
9203	7.1973
9219	8.0207
9235	8.0883
9251	7.2493
9267	6.0674
9283	5.1475
9299	4.7225
9315	4.9887
9331	5.5172
9347	5.6036
9363	4.9282
9379	3.2768
9395	1.2893
9411	0
9427	-0.088229
9443	1.2599
9459	3.1853
9475	4.5533
9491	4.8545
9507	3.8569
9523	2.4229
9539	1.6455
9555	2.0008
9571	3.6222
9587	5.6691
9603	7.2862
9619	8.1199
9635	8.0442
9651	7.58
9667	7.1511
9683	6.8788
9699	6.9575
9715	7.1402
9731	6.8527
9747	5.8252
9763	3.9124
9779	1.7219
9795	0.24791
9811	0
9827	1.0078
9843	2.4902
9859	3.9161
9875	5.1036
9891	6.0961
9907	7.0111
9923	7.4289
9939	7.0278
9955	5.8172
9971	4.297
9987	2.9102
10003	1.8577
10019	1.0456
10035	0.30638
10051	0
10067	0.31552
10083	1.3606
10099	2.6895
10115	3.4864
10131	3.3613
10147	2.2017
10163	0.77354
10179	0
10195	0.19039
10211	1.3023
10227	2.6971
10243	3.8286
10259	4.4892
10275	4.7028
10291	4.744
10307	4.5304
10323	3.9413
10339	3.0239
10355	2.0181
10371	1.1928
10387	0.70354
10403	0.34144
10419	0
10435	0.26038
10451	1.4877
10467	3.9827
10483	6.9592
10499	8.8157
10515	8.7078
10531	6.3327
10547	3.0941
10563	0.72416
10579	0
10595	1.151
10611	2.9652
10627	4.2678
10643	4.6101
10659	3.9991
10675	3.1524
10691	2.3734
10707	1.6984
10723	0.9144
10739	0.067863
10755	0
10771	1.242
10787	4.0044
10803	7.3177
10819	9.756
10835	10.606
10851	9.7952
10867	8.3829
10883	7.1063
10899	6.1992
10915	5.6207
10931	5.1172
10947	4.9957
10963	5.5318
10979	6.7486
10995	8.1898
11011	9.3144
11027	9.8514
11043	9.833
11059	9.5713
11075	9.0025
11091	8.0124
11107	6.5659
11123	4.914
11139	3.4947
11155	2.5527
11171	2.1697
11187	2.033
11203	1.8424
11219	1.4953
11235	0.91953
11251	0.31913
11267	0
11283	0.096306
11299	0.61625
11315	1.295
11331	1.8918
11347	2.303
11363	2.5221
11379	2.6604
11395	2.6834
11411	2.534
11427	2.2657
11443	1.9672
11459	1.6239
11475	1.2269
11491	0.70837
11507	0.17534
11523	0
11539	0.39731
11555	1.4102
11571	2.6708
11587	3.7702
11603	4.5217
11619	4.89
11635	5.1133
11651	5.3348
11667	5.5796
11683	5.7822
11699	5.8859
11715	6.001
11731	6.1968
11747	6.6823
11763	7.2851
11779	7.2995
11795	6.3439
11811	4.2296
11827	1.7336
11843	0.11099
11859	0
11875	1.3938
11891	3.263
11907	4.922
11923	6.1429
11939	6.9857
11955	7.6651
11971	7.7974
11987	7.0688
12003	5.4055
12019	3.3415
12035	1.5539
12051	0.37486
12067	0
12083	0
12099	0
12115	0
12131	0
12147	0
12163	0
12179	0.93401
12195	3.1547
12211	5.861
12227	8.0938
12243	9.4164
12259	9.5619
12275	9.168
12291	9.0558
12307	9.5465
12323	11.03
12339	12.816
12355	13.406
12371	12.05
12387	8.4591
12403	4.085
12419	0.93976
12435	0
12451	1.3702
12467	3.6075
12483	5.7362
12499	7.4584
12515	8.9141
12531	10.39
12547	11.254
12563	11.02
12579	9.3663
12595	7.1456
12611	5.954
12627	6.6054
12643	9.4917
12659	13.225
12675	15.922
12691	16.73
12707	15.148
12723	12.62
12739	11.19
12755	11.764
12771	14.838
12787	18.735
12803	21.019
12819	20.557
12835	17.065
12851	12.502
12867	8.9038
12883	7.1347
12899	7.2541
12915	8.0206
12931	8.9125
12947	9.8977
12963	11.051
12979	12.317
12995	13.031
13011	12.745
13027	11.355
13043	9.5356
13059	8.0106
13075	7.0955
13091	6.9837
13107	7.234
13123	7.329
13139	7.087
13155	6.1754
13171	5.0254
13187	4.7906
13203	6.0594
13219	9.1263
13235	12.798
13251	15.21
13267	15.432
13283	13.318
13299	10.331
13315	7.7012
13331	5.8882
13347	4.9408
13363	4.2785
13379	3.8713
13395	3.8723
13411	4.248
13427	4.7907
13443	5.2524
13459	5.4889
13475	5.6219
13491	5.7548
13507	5.539
13523	4.7427
13539	3.1324
13555	1.1938
13571	0
13587	0.13027
13603	1.8862
13619	4.2791
13635	5.8411
13651	5.8739
13667	4.1676
13683	1.8885
13699	0.31743
13715	0
13731	0.99684
13747	2.4688
13763	3.9477
13779	5.3315
13795	6.5394
13811	7.6362
13827	8.4906
13843	8.9517
13859	9.2005
13875	9.3317
13891	8.8724
13907	7.5313
13923	5.1552
13939	2.4138
13955	0.48613
13971	0
13987	1.0266
14003	2.6349
14019	4.1457
14035	5.329
14051	6.1226
14067	6.7649
14083	7.1676
14099	7.176
14115	6.967
14131	6.6994
14147	6.0844
14163	4.9482
14179	3.0975
14195	1.0473
14211	0
14227	0.62267
14243	2.9829
14259	6.0018
14275	8.7297
14291	10.775
14307	12.144
14323	13.262
14339	13.985
14355	14.097
14371	13.517
14387	12.588
14403	11.893
14419	11.736
14435	12.218
14451	12.885
14467	13.272
14483	13.196
14499	12.535
14515	11.599
14531	10.803
14547	10.319
14563	10.318
14579	10.466
14595	10.064
14611	8.7665
14627	6.559
14643	4.1198
14659	2.1144
14675	0.852
14691	0.25454
14707	0
14723	0.38944
14739	1.6909
14755	3.8763
14771	6.4053
14787	8.6724
14803	10.356
14819	11.54
14835	12.498
14851	12.899
14867	12.459
14883	10.985
14899	9.004
14915	7.5077
14931	7.01
14947	7.8844
14963	9.2947
14979	9.8306
14995	8.8362
15011	5.8973
15027	2.2786
15043	0
15059	0.032146
15075	2.7141
15091	6.3637
15107	8.9867
15123	9.7029
15139	8.2403
15155	5.9796
15171	4.2158
15187	3.422
15203	3.8232
15219	4.6226
15235	4.9613
15251	4.5165
15267	3.1394
15283	1.4664
15299	0.30035
15315	0
15331	0.62152
15347	1.5746
15363	2.3658
15379	2.8105
15395	2.9579
15411	3.0411
15427	2.9339
15443	2.5032
15459	1.6301
15475	0.58311
15491	0
15507	0.27178
15523	1.486
15539	3.0433
15555	4.3136
15571	5.0058
15587	5.2021
15603	5.2465
15619	4.9705
15635	4.1952
15651	2.7546
15667	1.0427
15683	0
15699	0.18523
15715	1.7479
15731	3.8387
15747	5.6221
15763	6.7509
15779	7.0612
15795	7.0213
15811	7.0567
15827	7.2854
15843	7.9156
15859	8.6331
15875	8.6759
15891	7.6591
15907	5.4589
15923	2.8498
15939	0.86217
15955	0
15971	0.31646
15987	1.0866
16003	1.8651
16019	2.5378
16035	3.0751
16051	3.6038
16067	4.0462
16083	4.2968
16099	4.3589
16115	4.3361
16131	4.2764
16147	4.1903
16163	4.0677
16179	3.9187
16195	3.8259
16211	3.8439
16227	4.0026
16243	4.219
16259	4.3777
16275	4.4273
16291	4.2834
16307	4.0357
16323	3.9279
16339	4.0788
16355	4.6015
16371	5.2356
16387	5.4449
16403	4.9525
16419	3.6893
16435	2.151
16451	0.88235
16467	0.1274
16483	0
16499	0.191
16515	0.3915
16531	0.4858
16547	0.28485
16563	0
16579	0.22821
16595	1.2855
16611	3.2596
16627	5.5375
16643	7.2851
16659	8.0864
16675	7.9864
16691	7.5642
16707	6.9727
16723	6.193
16739	5.0798
16755	3.8068
16771	3.1676
16787	3.6384
16803	5.3505
16819	7.5004
16835	9.1089
16851	9.7202
16867	9.2288
16883	8.2887
16899	7.3799
16915	6.6391
16931	6.1981
16947	5.836
16963	5.2385
16979	4.2924
16995	2.9033
17011	1.3931
17027	0.32779
17043	0
17059	0
17075	0
17091	0
17107	0
17123	0
17139	0
17155	0.45456
17171	1.6024
17187	3.3372
17203	5.1886
17219	6.9502
17235	8.5459
17251	10.263
17267	11.981
17283	12.573
17299	11.361
17315	8.0432
17331	3.901
17347	0.8935
17363	0
17379	1.5046
17395	3.9295
17411	5.8522
17427	6.7316
17443	6.2867
17459	5.3658
17475	4.8661
17491	5.1024
17507	6.4157
17523	8.1206
17539	8.9096
17555	8.1493
17571	5.5088
17587	2.2055
17603	0.073287
17619	0
17635	2.1973
17651	5.2122
17667	7.604
17683	8.7837
17699	8.6812
17715	8.1479
17731	7.5945
17747	7.0679
17763	6.5129
17779	5.8891
17795	5.5281
17811	5.6641
17827	6.4732
17843	7.5824
17859	8.2916
17875	8.2583
17891	7.2204
17907	5.8075
17923	5.1356
17939	5.7463
17955	7.874
17971	10.527
17987	12.356
18003	12.73
18019	11.503
18035	9.6869
18051	8.2146
18067	7.4438
18083	7.4277
18099	7.6461
18115	7.8506
18131	8.0201
18147	8.1956
18163	8.4163
18179	8.4859
18195	8.2667
18211	7.7067
18227	7.0445
18243	6.6508
18259	6.7131
18275	7.2067
18291	7.8473
18307	8.4969
18323	9.1189
18339	9.866
18355	10.709
18371	11.159
18387	10.927
18403	9.672
18419	7.9723
18435	7.1513
18451	7.8868
18467	10.697
18483	14.365
18499	16.511
18515	15.94
18531	12.847
18547	9.4167
18563	7.3074
18579	7.2458
18595	7.9848
18611	9.052
18627	14.34
18643	26.274
18659	45.669
18675	67.384
18691	83.516
18707	89.93
18723	86.72
18739	79.703
18755	71.302
18771	61.84
18787	51.267
18803	40.294
18819	32.664
18835	30.944
18851	34.763
18867	40.832
18883	48.291
18899	57.189
18915	67.799
18931	78.914
18947	86.713
18963	88.805
18979	85.16
18995	79.073
19011	72.526
19027	66.113
19043	59.77
19059	53.255
19075	48.117
19091	45.546
19107	45.835
19123	47.381
19139	48.389
19155	48.081
19171	46.272
19187	44.151
19203	42.646
19219	42.05
19235	42.523
19251	43.584
19267	44.849
19283	46.227
19299	47.322
19315	48.362
19331	50.45
19347	54.156
19363	59.674
19379	65.673
19395	70.145
19411	72.042
19427	71.419
19443	69.743
19459	67.471
19475	64.588
19491	61.277
19507	57.929
19523	55.292
19539	53.906
19555	53.47
19571	53.692
19587	55.461
19603	59.396
19619	66.672
19635	76.388
19651	84.099
19667	87.371
19683	88.622
19699	93.881
19715	102.33
19731	113.11
19747	132.17
19763	164.48
19779	217.14
19795	282.08
19811	348.58
19827	401.42
19843	417.13
19859	394.01
19875	342.82
19891	287.85
19907	243.39
19923	207.42
19939	179.92
19955	157.14
19971	138.63
19987	125.04
20003	116.27
20019	110.79
20035	105.99
20051	100.3
20067	93.533
20083	87.206
20099	81.657
20115	76.641
20131	71.857
20147	67.503
20163	64.632
20179	63.841
20195	65.469
20211	68.317
20227	70.454
20243	70.911
20259	69.171
20275	66.736
20291	65.75
20307	67.161
20323	71.207
20339	76.079
20355	79.792
20371	81.456
20387	80.972
20403	79.565
20419	77.745
20435	75.528
20451	73.141
20467	70.651
20483	67.996
20499	65.224
20515	62.237
20531	59.363
20547	57.576
20563	57.465
20579	59.029
20595	61.395
20611	64.032
20627	66.771
20643	69.465
20659	72.148
20675	74.707
20691	76.98
20707	79.017
20723	80.785
20739	81.827
20755	81.835
20771	80.86
20787	79.413
20803	77.69
20819	75.743
20835	73.922
20851	72.42
20867	70.999
20883	69.599
20899	67.963
20915	66.698
20931	67.808
20947	72.481
20963	79.869
20979	87.969
20995	97.016
21011	107.32
21027	119.9
21043	132.78
21059	139.62
21075	136.73
21091	123.78
21107	107.11
21123	91.701
21139	79.525
21155	74.129
21171	74.723
21187	74.677
21203	71.108
21219	68.11
21235	77.817
21251	102.12
21267	141.72
21283	215.93
21299	328.85
21315	483.26
21331	647.75
21347	775.93
21363	838.38
21379	808.67
21395	713.34
21411	585.76
21427	462.51
21443	368.44
21459	296.91
21475	247.11
21491	211.45
21507	185.18
21523	166.35
21539	155.66
21555	152.82
21571	150.86
21587	144.95
21603	132.78
21619	121.05
21635	120.1
21651	134.74
21667	164.98
21683	201.11
21699	237.66
21715	272.87
21731	296.27
21747	309.28
21763	320.53
21779	343.46
21795	404.21
21811	497.17
21827	596.07
21843	661.67
21859	659.7
21875	601.09
21891	497.29
21907	385.79
21923	292.03
21939	245.16
21955	259.21
21971	374.41
21987	638.07
22003	1131.7
22019	1914.3
22035	2913.9
22051	3962.3
22067	4787.3
22083	5181.1
22099	5056.1
22115	4472.7
22131	3667.3
22147	2835
22163	2143.3
22179	1605.6
22195	1220.4
22211	942.56
22227	748.41
22243	606.46
22259	503.46
22275	422.18
22291	359.45
22307	313.28
22323	284.26
22339	263.98
22355	244.99
22371	226.66
22387	214.33
22403	209.51
22419	211.44
22435	213.06
22451	217.63
22467	230.99
22483	274.32
22499	365.54
22515	519.91
22531	764.73
22547	1121
22563	1549.2
22579	1978
22595	2287.3
22611	2397.7
22627	2283
22643	2003.7
22659	1694
22675	1490.4
22691	1454.8
22707	1571.4
22723	1725
22739	1851.8
22755	1865.7
22771	1773
22787	1591
22803	1379.4
22819	1176.5
22835	989.62
22851	833.5
22867	704.96
22883	602.39
22899	519.19
22915	452.41
22931	400.76
22947	363.04
22963	336.55
22979	315.34
22995	295.1
23011	275.19
23027	258.35
23043	243.47
23059	228.7
23075	213.43
23091	199.23
23107	188.24
23123	181.34
23139	178.8
23155	178.69
23171	178.83
23187	178.18
23203	176.16
23219	174.18
23235	173.61
23251	174.91
23267	179.64
23283	186.7
23299	191.82
23315	192.82
23331	187.47
23347	182.89
23363	184.2
23379	202.62
23395	250.66
23411	335.25
23427	476.87
23443	667.5
23459	894.7
23475	1119.9
23491	1296
23507	1404.6
23523	1421.9
23539	1376.3
23555	1312.5
23571	1269.3
23587	1279.9
23603	1320.4
23619	1354.8
23635	1351.2
23651	1276.1
23667	1157.6
23683	1039.6
23699	972.11
23715	1010.1
23731	1133
23747	1320.5
23763	1506.6
23779	1605.2
23795	1585
23811	1427.1
23827	1191
23843	930.94
23859	690.9
23875	505.11
23891	369
23907	286.72
23923	254.31
23939	266.6
23955	323.18
23971	437.28
23987	612.21
24003	849.91
24019	1119.2
24035	1395.6
24051	1643.6
24067	1804.7
24083	1856
24099	1786.9
24115	1638.9
24131	1443.5
24147	1228.6
24163	1018.9
24179	821.69
24195	654.4
24211	520.19
24227	417.98
24243	337.3
24259	274.18
24275	227.81
24291	197.08
24307	178.89
24323	166.38
24339	154.66
24355	142.22
24371	132.37
24387	126.14
24403	122.71
24419	122.23
24435	123.67
24451	124.26
24467	122.3
24483	117.58
24499	112.34
24515	108.08
24531	105.21
24547	104.17
24563	104.55
24579	105.86
24595	108.09
24611	110.92
24627	114.98
24643	122.22
24659	133.78
24675	149.04
24691	165.83
24707	184.35
24723	204.95
24739	225.16
24755	241.97
24771	258.1
24787	274.99
24803	285.02
24819	281.15
24835	264.17
24851	243.02
24867	218.79
24883	191.61
24899	169.32
24915	158.29
24931	157.57
24947	160.92
24963	169.4
24979	185
24995	208.38
25011	234.52
25027	253.64
25043	260.16
25059	254.48
25075	244.04
25091	231.41
25107	216.73
25123	198.66
25139	178.74
25155	165.42
25171	163.93
25187	174.81
25203	189.66
25219	199.68
25235	200.87
25251	195.61
25267	189.84
25283	176.55
25299	150.42
25315	121.99
25331	104.45
25347	95.018
25363	83.187
25379	69.203
25395	61.387
25411	64.025
25427	78.222
25443	102.67
25459	137.86
25475	190.69
25491	265.66
25507	368.08
25523	488.14
25539	615.34
25555	732.81
25571	823.05
25587	879.29
25603	890.21
25619	862.34
25635	801.98
25651	726.44
25667	650.55
25683	584.34
25699	545.72
25715	537.17
25731	554.32
25747	580.07
25763	611.38
25779	644.78
25795	662.64
25811	651
25827	598.33
25843	516.59
25859	419.74
25875	325.27
25891	245.93
25907	182.13
25923	138.66
25939	113.05
25955	104.02
25971	106.11
25987	111.55
26003	115.36
26019	117.2
26035	120.15
26051	120.86
26067	115.86
26083	105.66
26099	94.802
26115	85.25
26131	77.565
26147	73.214
26163	73.325
26179	79.355
26195	92.746
26211	110.46
26227	135.14
26243	171.72
26259	231.88
26275	330.31
26291	469.14
26307	662.11
26323	890.91
26339	1130.7
26355	1339.4
26371	1469.3
26387	1506.7
26403	1438
26419	1296
26435	1089.4
26451	876.31
26467	670.41
26483	502.38
26499	363.6
26515	264.72
26531	202.62
26547	165.38
26563	140.94
26579	123.03
26595	110.35
26611	105.78
26627	104.21
26643	100.41
26659	93.156
26675	86.886
26691	85.533
26707	90.224
26723	99.975
26739	111.72
26755	125.11
26771	140.21
26787	157.73
26803	175.54
26819	186.89
26835	187.66
26851	178.56
26867	165.89
26883	152.17
26899	138.01
26915	123.63
26931	110.53
26947	104.35
26963	108.94
26979	122.1
26995	138.88
27011	163.18
27027	198.04
27043	240.71
27059	281.12
27075	314.29
27091	337.49
27107	339.49
27123	317.9
27139	273.78
27155	220.5
27171	174.35
27187	147.22
27203	130.25
27219	141.01
27235	158.38
27251	192.89
27267	219.97
27283	251.48
27299	275.99
27315	284.47
27331	273.97
27347	252.39
27363	221.37
27379	183.37
27395	145.78
27411	114.28
27427	89.493
27443	67.746
27459	50.618
27475	40.555
27491	37.964
27507	40.232
27523	44.826
27539	50.712
27555	56.57
27571	63.576
27587	75.147
27603	92.844
27619	115.67
27635	139.37
27651	160.92
27667	178.73
27683	194.32
27699	207.57
27715	210.66
27731	198.55
27747	170.8
27763	136.37
27779	104.69
27795	80.19
27811	63.723
27827	50.574
27843	39.784
27859	32.276
27875	27.595
27891	25.113
27907	25.142
27923	27.849
27939	32.83
27955	38.876
27971	44.765
27987	49.714
28003	53.905
28019	57.475
28035	58.508
28051	55.638
28067	49.058
28083	41.056
28099	32.523
28115	23.678
28131	16.923
28147	13.561
28163	9.9494
28179	4.3039
28195	0
28211	4.5483
28227	21.308
28243	52.443
28259	96.482
28275	157.6
28291	253.02
28307	393.73
28323	580.37
28339	795.6
28355	1031.8
28371	1287.7
28387	1537.7
28403	1788.6
28419	2053.8
28435	2388
28451	2859.9
28467	3492.5
28483	4344.6
28499	5342.2
28515	6416
28531	7350.8
28547	8058.3
28563	8374.2
28579	8252.6
28595	7663.3
28611	6756.5
28627	5684.7
28643	4554.3
28659	3482.9
28675	2567.1
28691	1875.1
28707	1381.4
28723	1043.2
28739	815.63
28755	663.64
28771	549.49
28787	461.53
28803	385.95
28819	325.1
28835	277
28851	240.93
28867	213.82
28883	192.58
28899	176.87
28915	166.84
28931	158.49
28947	148.59
28963	136.64
28979	125.95
28995	118.89
29011	116.1
29027	116.83
29043	119.66
29059	126.19
29075	137.55
29091	152.89
29107	169.05
29123	183.31
29139	194.09
29155	202.73
29171	209.46
29187	208.07
29203	194.47
29219	168.15
29235	136.53
29251	108.09
29267	86.952
29283	73.628
29299	63.372
29315	54.919
29331	48.818
29347	45
29363	42.826
29379	40.922
29395	38.394
29411	35.003
29427	31.596
29443	28.678
29459	26.286
29475	24.506
29491	23.018
29507	21.373
29523	19.355
29539	16.741
29555	13.887
29571	11.38
29587	9.469
29603	8.9115
29619	9.5562
29635	8.3853
29651	3.6747
29667	0
29683	0
29699	0
29715	0
29731	1.7222
29747	23.235
29763	68.554
29779	140.4
29795	243.16
29811	393.25
29827	613.04
29843	917.57
29859	1330.4
29875	1835.5
29891	2430.4
29907	3062.5
29923	3675.6
29939	4199.2
29955	4551.5
29971	4703.5
29987	4623.7
30003	4355.3
30019	3896.3
30035	3325.9
30051	2696.4
30067	2092.7
30083	1557.7
30099	1117
30115	789.12
30131	553.53
30147	399.06
30163	306.88
30179	251.19
30195	218.96
30211	209.6
30227	232.98
30243	283.12
30259	347.96
30275	428.87
30291	526.96
30307	638.2
30323	746.92
30339	834.64
30355	889.5
30371	903.18
30387	881.82
30403	820.82
30419	726.58
30435	611.4
30451	493.68
30467	392.26
30483	311.23
30499	250.92
30515	202.76
30531	164.81
30547	138.04
30563	122.14
30579	114.82
30595	112.21
30611	111.84
30627	111.67
30643	113.4
30659	120.64
30675	134.66
30691	155.63
30707	178.72
30723	196.73
30739	205.69
30755	206
30771	202.3
30787	194.34
30803	180.93
30819	161.79
30835	139.9
30851	120.79
30867	107.68
30883	100.96
30899	96.674
30915	92.539
30931	88.078
30947	83.432
30963	79.242
30979	74.497
30995	68.342
31011	60.637
31027	52.862
31043	46.597
31059	42.588
31075	41.985
31091	44.075
31107	46.531
31123	48.353
31139	48.482
31155	49.806
31171	58.712
31187	78.666
31203	109.32
31219	144.91
31235	181.65
31251	218.1
31267	255.51
31283	294.52
31299	328.75
31315	353.93
31331	371.2
31347	389.19
31363	411.71
31379	440.09
31395	483.77
31411	544.65
31427	616.7
31443	685.9
31459	748.9
31475	804.5
31491	842.2
31507	852.62
31523	826.93
31539	770.6
31555	691.94
31571	603.47
31587	507.76
31603	405.51
31619	310.52
31635	234.19
31651	177.08
31667	129.58
31683	91.416
31699	65.173
31715	50.498
31731	43.355
31747	38.82
31763	34.097
31779	28.563
31795	24.279
31811	20.951
31827	17.511
31843	13.844
31859	10.523
31875	7.714
31891	5.3343
31907	3.3965
31923	1.8937
[truncated: 4,009 more rows]
