# Supplementary material for: A machine learning approach to predict pancreatic islet grafts rejection versus tolerance
Source: PLoS One. 2020 Nov 5;15(11):e0241925. doi: 10.1371/journal.pone.0241925 (PMC7644021; doi:10.1371/journal.pone.0241925)
Supplement: S1 File — (ZIP) [file pone.0241925.s001.zip › Supplementary Information/Processed CZE data from aq.H samples/rejected/T3 muestra 453 1 in 16.elt]

5811	0
A c o n d i c i o n a d a
1	0
2	0
3	0
4	0
5	0
51	0
67	10.198
83	15.086
99	22.008
115	18.935
131	11.925
147	9.9589
163	14.528
179	19.652
195	22.559
211	23.483
227	22.178
243	19.918
259	18.383
275	18.372
291	20.127
307	22.465
323	24.292
339	25.223
355	25.011
371	24.318
387	24.011
403	24.444
419	25.689
435	27.013
451	27.56
467	26.925
483	25.311
499	23.276
515	20.514
531	16.746
547	11.853
563	6.6076
579	2.4664
595	0.25073
611	0
627	0.5357
643	1.2118
659	1.9191
675	2.6341
691	3.4301
707	3.9964
723	4.0729
739	3.734
755	3.2905
771	2.7616
787	2.1142
803	1.2188
819	0.28044
835	0
851	0.70202
867	2.4532
883	4.5587
899	6.0297
915	6.3813
931	5.6112
947	4.4524
963	3.3324
979	2.373
995	1.4223
1011	0.42089
1027	0
1043	0.59396
1059	2.4113
1075	4.6815
1091	6.1871
1107	6.3126
1123	4.8828
1139	2.8461
1155	1.1366
1171	0.11958
1187	0
1203	0
1219	0
1235	0
1251	0
1267	0
1283	0
1299	0.51433
1315	2.2205
1331	4.3348
1347	6.2747
1363	7.8087
1379	9.1091
1395	10.335
1411	10.816
1427	10.089
1443	7.8878
1459	5.08
1475	3.1772
1491	2.9518
1507	4.7026
1523	7.1898
1539	8.9027
1555	9.1843
1571	7.8222
1587	5.9145
1603	4.6172
1619	4.3992
1635	5.3135
1651	6.5923
1667	7.7387
1683	8.6102
1699	9.2208
1715	9.7171
1731	9.8864
1747	9.5391
1763	8.6728
1779	7.5772
1795	6.5285
1811	5.6552
1827	4.9632
1843	4.3379
1859	3.8381
1875	3.5408
1891	3.466
1907	3.5132
1923	3.5343
1939	3.4555
1955	3.2925
1971	3.1572
1987	3.0846
2003	3.0779
2019	3.082
2035	3.1217
2051	3.4381
2067	4.1755
2083	5.2793
2099	6.4655
2115	7.5587
2131	8.478
2147	9.3146
2163	10.053
2179	10.2
2195	9.4397
2211	7.8277
2227	5.927
2243	4.1718
2259	2.7617
2275	1.5217
2291	0.35841
2307	0
2323	0.9429
2339	3.3203
2355	6.2226
2371	8.4012
2387	9.2237
2403	8.6902
2419	7.655
2435	6.4204
2451	4.9879
2467	3.3474
2483	1.6394
2499	0.40368
2515	0
2531	0.38855
2547	1.1033
2563	2.006
2579	3.1035
2595	4.3621
2611	5.6656
2627	6.759
2643	7.467
2659	7.8173
2675	7.9651
2691	7.7829
2707	7.151
2723	6.1505
2739	5.0195
2755	3.8874
2771	2.8245
2787	1.6803
2803	0.52372
2819	0
2835	0.47077
2851	2.0893
2867	4.1371
2883	5.4936
2899	5.5998
2915	4.3149
2931	2.5169
2947	1.0573
2963	0.27308
2979	0.26907
2995	0.54976
3011	0.70791
3027	0.62308
3043	0.33782
3059	0.098476
3075	0
3091	0
3107	0
3123	0
3139	0.68206
3155	2.5473
3171	5.8839
3187	9.7015
3203	12.199
3219	12.435
3235	10.295
3251	7.2792
3267	4.6756
3283	2.9912
3299	2.1849
3315	1.6612
3331	1.6548
3347	2.4778
3363	4.1802
3379	6.2113
3395	7.7332
3411	8.2933
3427	7.9734
3443	7.3515
3459	6.4457
3475	5.1548
3491	3.3115
3507	1.2512
3523	0
3539	0.1443
3555	1.7774
3571	3.94
3587	5.633
3603	6.4166
3619	6.3559
3635	6.0375
3651	5.4258
3667	4.3704
3683	2.7787
3699	1.0287
3715	0
3731	0.19096
3747	1.5374
3763	3.2889
3779	5.0784
3795	6.8052
3811	8.6106
3827	10.421
3843	11.407
3859	11.035
3875	9.1341
3891	6.5859
3907	4.5242
3923	3.4822
3939	3.6617
3955	4.2821
3971	4.5141
3987	4.0432
4003	2.7889
4019	1.3447
4035	0.32782
4051	0
4067	0.26251
4083	0.75325
4099	1.5863
4115	2.8874
4131	4.9313
4147	7.2889
4163	8.647
4179	8.2683
4195	5.7966
4211	2.5105
4227	0.28139
4243	0
4259	2.05
4275	5.0003
4291	7.1249
4307	7.6929
4323	6.3945
4339	4.4733
4355	3.4128
4371	3.8404
4387	5.8486
4403	8.3368
4419	10.361
4435	11.555
4451	12.015
4467	12.196
4483	11.83
4499	10.647
4515	8.4792
4531	5.8874
4547	3.9862
4563	3.3799
4579	4.2159
4595	5.5666
4611	6.476
4627	6.5479
4643	5.7598
4659	4.7081
4675	3.6635
4691	2.6593
4707	1.6626
4723	0.68367
4739	0.053703
4755	0
4771	0.50272
4787	1.2181
4803	1.8986
4819	2.4438
4835	2.9574
4851	3.5002
4867	3.6903
4883	3.2757
4899	2.1498
4915	0.79168
4931	0
4947	0.23951
4963	1.4639
4979	3.018
4995	4.6494
5011	6.2963
5027	8.1977
5043	10.183
5059	11.1
5075	10.246
5091	7.3929
5107	3.7675
5123	1.0345
5139	0
5155	0.68858
5171	1.8975
5187	2.9459
5203	3.6852
5219	4.166
5235	4.5923
5251	4.6653
5267	4.1326
5283	2.9425
5299	1.5405
5315	0.47041
5331	0
5347	0.38336
5363	1.2514
5379	1.9543
5395	2.1682
5411	1.5018
5427	0.40393
5443	0
5459	0.90244
5475	3.4782
5491	6.5931
5507	8.5554
5523	8.5607
5539	6.4748
5555	3.6648
5571	1.3911
5587	0.1681
5603	0
5619	0.24875
5635	0.84163
5651	1.8638
5667	3.4374
5683	5.2496
5699	6.3781
5715	6.2752
5731	4.8153
5747	2.8242
5763	1.1694
5779	0.2195
5795	0.010993
5811	0
5827	0.032501
5843	0.19812
5859	0.44906
5875	0.79842
5891	1.2681
5907	1.8462
5923	2.4888
5939	3.1275
5955	3.6848
5971	4.1029
5987	4.539
6003	4.9998
6019	5.0543
6035	4.4516
6051	2.9337
6067	1.0504
6083	0
6099	0.33371
6115	2.2875
6131	4.8018
6147	6.3883
6163	6.3726
6179	4.5348
6195	2.0817
6211	0.3728
6227	0
6243	1.1058
6259	2.7173
6275	3.9225
6291	4.3566
6307	4.0185
6323	3.4504
6339	2.8359
6355	2.1662
6371	1.3434
6387	0.4456
6403	0
6419	0.37725
6435	1.6639
6451	3.3037
6467	4.7434
6483	5.7366
6499	6.2037
6515	6.4311
6531	6.5453
6547	6.5301
6563	6.5648
6579	6.6092
6595	6.2435
6611	5.2493
6627	3.4157
6643	1.2812
6659	0
6675	0.17511
6691	1.8948
6707	4.1395
6723	5.9141
6739	6.7987
6755	6.827
6771	6.5557
6787	5.9601
6803	4.8933
6819	3.361
6835	1.695
6851	0.46309
6867	0
6883	0.184
6899	0.65512
6915	1.6185
6931	3.2431
6947	5.8934
6963	8.9882
6979	10.792
6995	10.335
7011	7.1675
7027	2.9625
7043	0.18111
7059	0
7075	2.7201
7091	6.4857
7107	9.5347
7123	11.185
7139	11.341
7155	10.976
7171	10.509
7187	9.9485
7203	9.2421
7219	8.3714
7235	7.6869
7251	7.4318
7267	7.7197
7283	8.1774
7299	8.2125
7315	7.538
7331	6.146
7347	4.5321
7363	3.0827
7379	1.9505
7395	1.0812
7411	0.34233
7427	0
7443	0.24035
7459	1.0988
7475	2.2063
7491	3.0211
7507	3.2639
7523	2.9517
7539	2.4735
7555	1.9641
7571	1.429
7587	0.82071
7603	0.21297
7619	0
7635	0.39363
7651	1.315
7667	2.3829
7683	3.4037
7699	4.3174
7715	5.2296
7731	6.1079
7747	6.4345
7763	5.8831
7779	4.3798
7795	2.5037
7811	0.96792
7827	0.11655
7843	0
7859	0.2684
7875	0.69875
7891	1.1628
7907	1.722
7923	2.4098
7939	2.8557
7955	2.7987
7971	1.9484
7987	0.6866
8003	0
8019	0.40457
8035	2.1777
8051	4.393
8067	5.7602
8083	5.7046
8099	4.0668
8115	1.9188
8131	0.39864
8147	0
8163	0.83961
8179	2.0684
8195	2.8672
8211	2.9102
8227	2.0089
8243	0.76205
8259	0
8275	0.19314
8291	1.5361
8307	3.321
8323	4.7072
8339	5.2945
8355	5.0927
8371	4.6222
8387	4.0218
8403	3.2596
8419	2.1623
8435	0.83524
8451	0
8467	0.20519
8483	1.6447
8499	3.5417
8515	5.025
8531	5.6912
8547	5.5669
8563	5.1775
8579	4.5869
8595	3.7161
8611	2.4513
8627	1.0156
8643	0.07067
8659	0
8675	0.97702
8691	2.362
8707	3.2466
8723	3.2292
8739	2.0466
8755	0.51874
8771	0
8787	1.1611
8803	4.0904
8819	7.5995
8835	10.474
8851	12.155
8867	12.747
8883	12.885
8899	12.271
8915	10.565
8931	7.6193
8947	4.1263
8963	1.3556
8979	0
8995	0.18972
9011	0.97897
9027	1.6532
9043	1.9986
9059	1.9144
9075	1.7316
9091	1.6633
9107	1.7348
9123	2.0914
9139	2.6002
9155	2.8434
9171	2.611
9187	1.6627
9203	0.45861
9219	0
9235	0.75602
9251	2.9992
9267	5.7801
9283	7.5457
9299	7.5354
9315	5.4559
9331	2.5993
9347	0.5473
9363	0
9379	1.1016
9395	2.6707
9411	3.6033
9427	3.511
9443	2.2954
9459	0.82022
9475	0
9491	0.13457
9507	1.1443
9523	2.4356
9539	3.6081
9555	4.5222
9571	5.3007
9587	6.0371
9603	6.2471
9619	5.6017
9635	3.9114
9651	1.7888
9667	0.30305
9683	0
9699	1.0014
9715	2.404
9731	3.2763
9747	3.2558
9763	2.2157
9779	0.86977
9795	0
9811	-0.14961
9827	0.49488
9843	1.4248
9859	2.0149
9875	2.0097
9891	1.3267
9907	0.46607
9923	0
9939	0.131
9955	0.83304
9971	1.7106
9987	2.4745
10003	3.0226
10019	3.3902
10035	3.6801
10051	3.7118
10067	3.3418
10083	2.5819
10099	1.6888
10115	0.9399
10131	0.47744
10147	0.1812
10163	-0.078969
10179	0
10195	0.66425
10211	2.1827
10227	4.0881
10243	5.2831
10259	5.1773
10275	3.4934
10291	1.2273
10307	-0.16598
10323	0
10339	1.8332
10355	4.2275
10371	6.232
10387	7.4806
10403	8.1322
10419	8.6122
10435	8.447
10451	7.2458
10467	4.7869
10483	1.865
10499	0
10515	-0.044146
10531	1.7516
10547	4.1454
10563	6.1895
10579	7.5457
10595	8.3427
10611	8.9562
10627	8.9053
10643	7.7932
10659	5.4341
10675	2.5877
10691	0.5501
10707	0
10723	1.1917
10739	3.1312
10755	4.6823
10771	5.3403
10787	5.084
10803	4.5595
10819	3.9441
10835	3.186
10851	2.1091
10867	0.80805
10883	0
10899	0.17341
10915	1.4734
10931	3.1524
10947	4.4197
10963	4.9355
10979	4.6972
10995	4.1869
11011	3.5813
11027	2.8811
11043	1.9533
11059	0.86559
11075	0.1158
11091	0
11107	1.377
11123	3.9879
11139	6.1262
11155	6.7461
11171	5.33
11187	2.9426
11203	0.99572
11219	0
11235	0.36486
11251	1.4807
11267	2.7788
11283	4.1785
11299	5.5453
11315	6.9236
11331	8.2596
11347	9.4373
11363	10.548
11379	11.537
11395	11.86
11411	11.176
11427	9.5799
11443	7.6704
11459	5.798
11475	4.1109
11491	2.3942
11507	0.69248
11523	0
11539	0.89579
11555	3.522
11571	6.7617
11587	9.0917
11603	9.7645
11619	8.7471
11635	7.1225
11651	5.4665
11667	3.9068
11683	2.4108
11699	0.93833
11715	0
11731	-0.062299
11747	0.75932
11763	1.9271
11779	2.9003
11795	3.4365
11811	3.5963
11827	3.6637
11843	3.5104
11859	2.9925
11875	1.9513
11891	0.69244
11907	0
11923	0.19737
11939	1.3562
11955	2.7976
11971	3.6835
11987	3.6646
12003	2.6717
12019	1.3825
12035	0.40875
12051	0
12067	0.45518
12083	1.4262
12099	2.2239
12115	2.4758
12131	1.8415
12147	0.72354
12163	0
12179	0.30217
12195	1.9682
12211	4.1078
12227	5.7052
12243	6.3026
12259	5.9204
12275	5.2099
12291	4.3905
12307	3.4603
12323	2.2218
12339	0.79314
12355	0
12371	0.46811
12387	2.5709
12403	5.3495
12419	7.2415
12435	7.4365
12451	5.661
12467	3.1027
12483	1.045
12499	0
12515	0.15824
12531	0.75116
12547	1.1376
12563	1.1704
12579	0.62978
12595	0
12611	0.12113
12627	1.3146
12643	3.8768
12659	6.9396
12675	8.8593
12691	8.781
12707	6.4862
12723	3.3726
12739	0.98558
12755	0
12771	0.40879
12787	1.282
12803	2.3698
12819	3.7294
12835	5.6069
12851	7.7384
12867	8.9037
12883	8.3779
12899	5.8597
12915	2.5922
12931	0.35427
12947	0
12963	1.6798
12979	4.0125
12995	5.7519
13011	6.4219
13027	6.0373
13043	5.3251
13059	4.4899
13075	3.4973
13091	2.2032
13107	0.77855
13123	0
13139	0.3287
13155	1.9552
13171	4.0815
13187	5.5104
13203	5.6496
13219	4.4221
13235	2.7469
13251	1.3524
13267	0.50136
13283	0.16032
13299	0
13315	0.21777
13331	1.0498
13347	2.4012
13363	3.8991
13379	5.3507
13395	6.6685
13411	8.0673
13427	9.4643
13443	9.9775
13459	9.0717
13475	6.4844
13491	3.2214
13507	0.80883
13523	0
13539	1.4431
13555	4.06
13571	5.9969
13587	6.3438
13603	4.5058
13619	1.7333
13635	0
13651	0.41104
13667	3.3911
13683	7.2079
13699	10.125
13715	11.414
13731	11.093
13747	10.187
13763	8.9155
13779	7.1771
13795	4.9198
13811	2.4613
13827	0.64768
13843	0
13859	0.56205
13875	1.639
13891	2.738
13907	3.6763
13923	4.5858
13939	5.5556
13955	5.9855
13971	5.4645
13987	3.7161
14003	1.4468
14019	0
14035	0.143
14051	2.104
14067	4.7073
14083	6.7556
14099	7.7396
14115	7.5991
14131	7.0397
14147	6.3325
14163	5.4674
14179	4.5632
14195	3.6651
14211	2.7883
14227	1.9869
14243	1.0747
14259	0.16194
14275	0
14291	0.94798
14307	3.0709
14323	5.5617
14339	7.3091
14355	7.7759
14371	6.9986
14387	5.7976
14403	4.5433
14419	3.3111
14435	1.9635
14451	0.58915
14467	0
14483	0.62651
14499	2.5884
14515	5.0264
14531	6.669
14547	6.8904
14563	5.6085
14579	3.7947
14595	2.2201
14611	1.1627
14627	0.57698
14643	0.12657
14659	0
14675	0.4059
14691	1.4481
14707	2.7459
14723	3.5987
14739	3.6341
14755	2.7515
14771	1.5175
14787	0.52248
14803	0.0085596
14819	0
14835	0.31091
14851	0.83534
14867	1.4265
14883	2.1258
14899	2.9315
14915	3.4412
14931	3.3697
14947	2.4363
14963	1.0148
14979	0
14995	-0.022172
15011	1.3588
15027	3.2923
15043	4.5489
15059	4.5748
15075	3.0753
15091	1.0696
15107	0
15123	0.47661
15139	2.6765
15155	5.4413
15171	7.3759
15187	7.8547
15203	6.8013
15219	5.1873
15235	3.6747
15251	2.4634
15267	1.5466
15283	0.70734
15299	0.12793
15315	0
15331	0.45269
15347	1.2127
15363	1.7631
15379	1.842
15395	1.2277
15411	0.34666
15427	0
15443	0.58817
15459	2.3184
15475	4.4395
15491	5.8321
15507	5.9515
15523	4.7441
15539	3.0894
15555	1.6703
15571	0.73813
15587	0.27218
15603	0
15619	0.14159
15635	0.92507
15651	2.2918
15667	3.8679
15683	5.3955
15699	6.7535
15715	8.0092
15731	9.1635
15747	9.7483
15763	9.447
15779	8.2246
15795	6.6033
15811	5.0825
15827	3.8842
15843	3.1749
15859	2.7263
15875	2.2742
15891	1.758
15907	0.90911
15923	0
15939	0.077681
15955	1.7149
15971	5.0136
15987	8.8769
16003	11.857
16019	13.219
16035	13.12
16051	12.496
16067	11.301
16083	9.3199
16099	6.1162
16115	2.3158
16131	0
16147	0.35421
16163	3.8724
16179	8.539
16195	11.608
16211	11.807
16227	8.7851
16243	4.6402
16259	1.4373
16275	0
16291	0.63539
16307	2.0525
16323	3.0195
16339	3.0843
16355	2.0893
16371	0.80633
16387	0.011526
16403	0
16419	0.71787
16435	1.7023
16451	2.9447
16467	4.5341
16483	6.5564
16499	8.6841
16515	10.086
16531	10.271
16547	9.2311
16563	7.6862
16579	6.0847
16595	4.569
16611	3.2215
16627	1.9771
16643	1.001
16659	0.46882
16675	0.17554
16691	0
16707	0.3555
16723	1.4917
16739	3.7337
16755	6.3994
16771	8.0181
16787	7.8255
16803	5.439
16819	2.223
16835	0.10859
16851	0
16867	2.5307
16883	6.2214
16899	8.7729
16915	9.0785
16931	6.5786
16947	2.9686
16963	0.46337
16979	0
16995	2.1292
17011	5.2643
17027	7.3131
17043	7.414
17059	4.9916
17075	1.686
17091	0
17107	0.89575
17123	4.7441
17139	9.5178
17155	12.501
17171	12.489
17187	9.1679
17203	4.7216
17219	1.3566
17235	0
17251	1.1304
17267	3.3339
17283	4.9822
17299	5.3591
17315	4.0705
17331	2.075
17347	0.56954
17363	0
17379	0.6446
17395	1.7775
17411	2.5265
17427	2.5797
17443	1.8861
17459	1.0281
17475	0.36668
17491	0
17507	0.1906
17523	0.78802
17539	1.346
17555	1.6763
17571	1.0495
17587	0
17603	0.7876
17619	4.6215
17635	12.223
17651	21
17667	26.644
17683	26.976
17699	21.646
17715	14.176
17731	7.6625
17747	3.3247
17763	1.4258
17779	0.46586
17795	0
17811	0.11688
17827	0.55985
17843	1.242
17859	2.2257
17875	3.4995
17891	5.1728
17907	6.9747
17923	8.0756
17939	7.9825
17955	6.678
17971	4.9204
17987	3.323
18003	2.1319
18019	1.2218
18035	0.36493
18051	0
18067	0.55747
18083	2.3669
18099	4.7453
18115	6.3378
18131	6.4116
18147	4.6396
18163	2.1327
18179	0.36908
18195	0
18211	1.0931
18227	2.5112
18243	3.27
18259	3.0596
18275	1.9507
18291	0.74777
18307	0
18323	-0.27241
18339	-0.39187
18355	-0.49813
18371	-0.1515
18387	0.94189
18403	2.9859
18419	5.3576
18435	6.8606
18451	6.8641
18467	5.1938
18483	2.8704
18499	0.98474
18515	0
18531	0.2065
18547	0.9834
18563	1.5837
18579	1.7008
18595	1.1948
18611	0.48939
18627	0.038972
18643	0
18659	0.43486
18675	1.1175
18691	1.9453
18707	2.9306
18723	4.0103
18739	5.1163
18755	6.204
18771	7.2274
18787	8.2109
18803	9.0963
18819	9.6116
18835	9.5817
18851	9.0223
18867	8.1937
18883	7.2311
18899	6.1751
18915	5.057
18931	3.906
18947	2.8351
18963	1.9365
18979	1.2211
18995	0.63483
19011	0.21267
19027	0
19043	-0.03065
19059	0.049719
19075	0.22433
19091	0.48839
19107	0.84494
19123	1.2642
19139	1.6787
19155	2.0461
19171	2.2978
19187	2.4758
19203	2.7314
19219	3.1343
19235	3.7654
19251	4.4412
19267	4.7457
19283	4.4562
19299	3.5427
19315	2.3933
19331	1.3839
19347	0.67843
19363	0.3164
19379	0.11031
19395	0
19411	0
19427	0
19443	0
19459	0
19475	0
19491	0
19507	0
19523	0
19539	0
19555	0.25832
19571	3.9667
19587	9.2766
19603	15.192
19619	20.887
19635	33.67
19651	61.718
19667	110.15
19683	201.19
19699	324.65
19715	463.34
19731	549.83
19747	568.23
19763	516.33
19779	435.46
19795	341.48
19811	261.66
19827	200.46
19843	158.54
19859	124.78
19875	97.7
19891	79.301
19907	67.113
19923	57.964
19939	48.318
19955	38.373
19971	35.535
19987	43.29
20003	52.119
20019	50.661
20035	40.233
20051	31.124
20067	24.429
20083	16.53
20099	8.8211
20115	3.8326
20131	1.8046
20147	0.92818
20163	0.34166
20179	0
20195	0.02995
20211	0.58321
20227	1.1386
20243	1.3286
20259	0.72571
20275	0
20291	0.95638
20307	4.5482
20323	10.757
20339	17.739
20355	23.766
20371	28.03
20387	30.753
20403	32.66
20419	32.716
20435	30.069
20451	24.612
20467	17.944
20483	12.006
20499	7.7844
20515	5.7215
20531	4.7303
20547	3.8872
20563	2.9949
20579	1.4599
20595	0
20611	0.15737
20627	2.5923
20643	7.8286
20659	13.82
20675	17.735
20691	18.27
20707	15.857
20723	12.783
20739	9.733
20755	6.8128
20771	3.2648
20787	0
20803	0.52264
20819	6.5621
20835	19.188
20851	34.202
20867	44.965
20883	48.162
20899	43.626
20915	36.595
20931	31.072
20947	28.546
20963	27.613
20979	26.728
20995	30.077
21011	40.519
21027	59.672
21043	81.54
21059	95.175
21075	94.787
21091	79.766
21107	59.235
21123	40.159
21139	25.07
21155	15.593
21171	9.283
21187	4.742
21203	2.3238
21219	0
21235	2.8788
21251	10.262
21267	33.221
21283	95.367
21299	207.89
21315	399.63
21331	644.22
21347	886.32
21363	1060.7
21379	1108.1
21395	1046.4
21411	891.63
21427	696.65
21443	516.36
21459	373.39
21475	281.45
21491	219.22
21507	174.59
21523	140.16
21539	115.17
21555	102.36
21571	93.073
21587	79.813
21603	63.389
21619	52.845
21635	50.5
21651	56.19
21667	73.107
21683	104.58
21699	153.91
21715	224.04
21731	304.74
21747	398.8
21763	531.02
21779	717.26
21795	995.57
21811	1316.5
21827	1633.1
21843	1783.2
21859	1714.8
21875	1423.9
21891	1053.9
21907	687.56
21923	421.26
21939	261.04
21955	209.79
21971	230.11
21987	341.58
22003	617.76
22019	1170.9
22035	2016.7
22051	3114.7
22067	4245.6
22083	5145.9
22099	5509.5
22115	5275.9
22131	4583.2
22147	3697.8
22163	2817.9
22179	2079.5
22195	1522.9
22211	1135.8
22227	866.98
22243	675.38
22259	537.81
22275	427.91
22291	340.93
22307	273.39
22323	227.72
22339	195.03
22355	166.35
22371	142.51
22387	129.11
22403	121.12
22419	113.64
22435	104.23
22451	109.19
22467	123.2
22483	174.99
22499	305.5
22515	574.79
22531	1063.6
22547	1799.5
22563	2763.2
22579	3793.8
22595	4642.8
22611	5045.1
22627	4860.7
22643	4168.6
22659	3221.6
22675	2295.8
22691	1609.9
22707	1215.7
22723	1083.8
22739	1111.4
22755	1211
22771	1290.9
22787	1305.3
22803	1249
22819	1148.4
22835	1016.7
22851	883.2
22867	763.31
22883	659.26
22899	560.32
22915	474.36
22931	410.78
22947	369.94
22963	341.15
22979	316.36
22995	292.52
23011	269.04
23027	248.41
23043	228.78
23059	207.83
23075	185.32
23091	163.55
23107	144.13
23123	127.53
23139	114.59
23155	104.96
23171	96.884
23187	89.569
23203	84.587
23219	85.011
23235	90.119
23251	99.436
23267	116.85
23283	145.19
23299	188.83
23315	241.84
23331	296.08
23347	340.67
23363	360.3
23379	356.49
23395	329.3
23411	300.49
23427	288.68
23443	315.01
23459	415.08
23475	591.8
23491	857.87
23507	1163.9
23523	1469.6
23539	1675.8
23555	1745.3
23571	1678.6
23587	1536.5
23603	1396.5
23619	1313
23635	1310
23651	1346.8
23667	1387.8
23683	1387.5
23699	1350.3
23715	1268.9
23731	1180
23747	1164
23763	1253.1
23779	1451.4
23795	1665.1
23811	1820.2
23827	1822.6
23843	1660.3
23859	1364.3
23875	1050
23891	760.39
23907	547.78
23923	397.66
23939	302.76
23955	242.92
23971	200.4
23987	179.34
24003	187.86
24019	243.59
24035	365.42
24051	548.05
24067	802.44
24083	1099
24099	1390.8
24115	1623.1
24131	1742.6
24147	1751.3
24163	1647.3
24179	1468.4
24195	1245.9
24211	1008.9
24227	788.98
24243	596.46
24259	444.14
24275	325.9
24291	239.34
24307	176.85
24323	130.9
24339	96.659
24355	72.676
24371	59.033
24387	49.708
24403	39.453
24419	27.128
24435	16.515
24451	8.9561
24467	3.8935
24483	1.207
24499	0.222
24515	0
24531	0
24547	0
24563	0
24579	0
24595	0
24611	0
24627	0.64678
24643	4.3243
24659	12.3
24675	24.058
24691	37.844
24707	54.391
24723	74.435
24739	97.441
24755	121.12
24771	143.28
24787	162.62
24803	179.02
24819	192.81
24835	201.88
24851	204.52
24867	201.62
24883	195.44
24899	185.06
24915	169.63
24931	149.84
24947	128.82
24963	110.28
24979	96.482
24995	86.165
25011	77.912
25027	76.879
25043	86.653
25059	107.51
25075	132.52
25091	153.37
25107	165.8
25123	170.39
25139	171.87
25155	169.06
25171	160.11
25187	143.61
25203	123.47
25219	108.48
25235	103.53
25251	109.85
25267	119.77
25283	124.9
25299	121.61
25315	109.72
25331	94.701
25347	78.935
25363	62.688
25379	46.779
25395	31.948
25411	18.344
25427	6.3847
25443	0
25459	1.6397
25475	5.1875
25491	7.5165
25507	14.192
25523	39.215
25539	85
25555	152.86
25571	261.2
25587	418.02
25603	628.86
25619	865.3
25635	1106.3
25651	1319.1
25667	1453.3
25683	1490
25699	1408.3
25715	1245.1
25731	1043.7
25747	852.57
25763	707.42
25779	607.85
25795	570.88
25811	587.9
25827	649.48
25843	727.06
25859	794.75
25875	835.41
25891	820.37
25907	749.97
25923	628.91
25939	486.17
25955	347.32
25971	226.92
25987	141.83
26003	88.56
26019	65.436
26035	61.244
26051	64.15
26067	67.438
26083	70.284
26099	76.093
26115	79.05
26131	73.529
26147	59.428
26163	43.236
26179	27.864
26195	13.827
26211	5.1301
26227	3.6351
26243	2.9492
26259	0
26275	2.9521
26291	26.27
26307	67.236
26323	124.45
26339	213.81
26355	351.89
26371	557.79
26387	812.96
26403	1105.5
26419	1392.8
26435	1619.9
26451	1750.3
26467	1740.6
26483	1610.5
26499	1379.4
26515	1100.3
26531	826.67
26547	586.64
26563	407.64
26579	279.39
26595	198.82
26611	151.76
26627	123.49
26643	105.24
26659	95.586
26675	97.248
26691	101.12
26707	98.958
26723	88.215
26739	76.613
26755	72.184
26771	77.635
26787	92.893
26803	111.41
26819	127.42
26835	138.33
26851	145.09
26867	150.04
26883	148.77
26899	137.88
26915	117.88
26931	95.176
26947	76.049
26963	63.681
26979	56.812
26995	52.955
27011	58.116
27027	76.76
27043	107.71
27059	142.5
27075	174.28
27091	199.65
27107	220.8
27123	239.12
27139	243.37
27155	225.91
27171	187.45
27187	141.89
27203	101.64
27219	72.622
27235	53.45
27251	39.653
27267	41.265
27283	66.146
27299	110.37
27315	159.15
27331	209.06
27347	259.23
27363	300.87
27379	325.29
27395	324.49
27411	302.19
27427	261.89
27443	213.08
27459	162.08
27475	113.12
27491	78.042
27507	60.529
27523	54.816
27539	50.173
27555	44.636
27571	44.103
27587	51.64
27603	66.947
27619	87.172
27635	109.43
27651	136.97
27667	171.53
27683	212.26
27699	250.34
27715	277.07
27731	287.55
27747	268.68
27763	222.6
27779	166.26
27795	119.74
27811	85.218
27827	51.663
27843	22.767
27859	5.2609
27875	0
27891	1.5018
27907	4.3461
27923	5.5703
27939	3.7787
27955	1.3991
27971	0
27987	0.29914
28003	2.4974
28019	5.2606
28035	8.6492
28051	12.868
28067	19.359
28083	27.218
28099	30.962
28115	27.467
28131	16.922
28147	5.6754
28163	0
28179	2.7395
28195	12.705
28211	27.216
28227	50.053
28243	84.283
28259	131.43
28275	185.7
28291	237.14
28307	280.58
28323	314.11
28339	349.99
28355	386.78
28371	435.57
28387	528.06
28403	688.34
28419	934.33
28435	1242.3
28451	1592.2
28467	1957.4
28483	2297.9
28499	2624.1
28515	2907.8
28531	3242.5
28547	3689.8
28563	4357
28579	5275.5
28595	6384.3
28611	7561
28627	8625
28643	9354.6
28659	9645.8
28675	9357
28691	8584.8
28707	7405.8
28723	6059.1
28739	4700.8
28755	3490.6
28771	2507.4
28787	1779.6
28803	1275.3
28819	944.25
28835	726.17
28851	578.1
28867	464.41
28883	382.45
28899	316.69
28915	262.58
28931	215.35
28947	177.95
28963	148.76
28979	128.12
28995	122.03
29011	134.02
29027	160.39
29043	193.09
29059	231.64
29075	276.04
29091	328.57
29107	381.92
29123	414.18
29139	412.1
29155	375.37
29171	323.53
29187	269.91
29203	219.18
29219	172
29235	125.48
29251	85.503
29267	57.564
29283	42.145
29299	33.105
29315	26.083
29331	19.669
29347	13.522
29363	9.101
29379	6.1251
29395	3.821
29411	1.6184
29427	0
29443	0.40444
29459	3.496
29475	9.4095
29491	16.395
29507	22.094
29523	25.274
29539	25.82
29555	25.213
29571	23.948
29587	21.95
29603	19.401
29619	16.481
29635	13.396
29651	10.338
29667	7.1638
29683	4.15
29699	1.6886
29715	0
29731	1.8694
29747	7.9263
29763	10.567
29779	5.6561
29795	0
29811	6.492
29827	24.524
29843	53.744
29859	97.543
29875	175.01
29891	299.87
29907	494.12
29923	783.31
29939	1187.7
29955	1737.6
29971	2446.5
29987	3282.6
30003	4170.2
30019	4999.6
30035	5695.7
30051	6145.9
30067	6313
30083	6134.9
30099	5667
30115	4972.7
30131	4171.6
30147	3327.5
30163	2530.2
30179	1833.4
30195	1290.4
30211	890.96
30227	626.05
30243	460.48
30259	355.38
30275	308.03
30291	298.5
30307	333.24
30323	384.89
30339	476.77
30355	592.18
30371	724.93
30387	856.67
30403	969.12
30419	1048.9
30435	1074.1
30451	1043.8
30467	965.57
30483	861.95
30499	737.57
30515	595.74
30531	460.46
30547	351.01
30563	269.86
30579	201.87
30595	145.76
30611	105.69
30627	80.648
30643	66.702
30659	62.327
30675	66.858
30691	78.568
30707	95.349
30723	115.47
30739	137.32
30755	160.77
30771	184.4
30787	202.56
30803	211.37
30819	211
30835	205.92
30851	197.24
30867	184.68
30883	168.26
30899	149.41
30915	131.48
30931	116.59
30947	105.36
30963	95.501
30979	85.121
30995	73.712
31011	61.072
31027	48.499
31043	37.445
31059	28.552
31075	21.951
31091	16.767
31107	12.261
31123	8.1921
31139	5.2416
31155	3.9953
31171	3.0641
31187	1.6053
31203	0
31219	0.59004
31235	6.2065
31251	18.465
31267	35.107
31283	54.658
31299	83.08
31315	124.12
31331	179.1
31347	239.5
31363	291.17
31379	326.5
31395	346.92
31411	363.28
31427	377.54
31443	388.95
31459	397.31
31475	408.35
31491	433.03
31507	478.11
31523	551.37
31539	644.81
31555	745.19
31571	835.82
31587	914.15
31603	979.99
31619	1016.3
31635	1008.9
31651	945.35
31667	839.4
31683	709.76
31699	578.79
31715	460.88
31731	355.26
31747	268.23
31763	200.05
31779	149.54
31795	111.75
31811	83.958
31827	64.829
31843	53.617
31859	48.821
31875	46.041
31891	42.012
31907	36.19
31923	30.996
[truncated: 3,814 more rows]
