# Supplementary material for: A machine learning approach to predict pancreatic islet grafts rejection versus tolerance
Source: PLoS One. 2020 Nov 5;15(11):e0241925. doi: 10.1371/journal.pone.0241925 (PMC7644021; doi:10.1371/journal.pone.0241925)
Supplement: S1 File — (ZIP) [file pone.0241925.s001.zip › Supplementary Information/Processed CZE data from aq.H samples/rejected/T3 muestra 456 1 in 16.elt]

5257	0
A c o n d i c i o n a d a
4275	7.6781
4291	7.9931
4307	7.4068
4323	5.7279
4339	3.6652
4355	2.2428
4371	1.9464
4387	2.9391
4403	4.4205
4419	5.5135
4435	5.8523
4451	5.2939
4467	4.424
4483	3.847
4499	3.7914
4515	4.3642
4531	5.1469
4547	5.6377
4563	5.6238
4579	5.0534
4595	4.2995
4611	3.7284
4627	3.4888
4643	3.5789
4659	3.7844
4675	4.0453
4691	4.3733
4707	4.8168
4723	5.327
4739	5.6746
4755	5.7236
4771	5.3807
4787	4.8814
4803	4.6247
4819	4.8037
4835	5.5635
4851	6.5585
4867	7.2142
4883	7.2598
4899	6.484
4915	5.3825
4931	4.8414
4947	5.2892
4963	6.8741
4979	8.8015
4995	10.049
5011	10.135
5027	9.0568
5043	7.5488
5059	5.977
5075	4.4196
5091	2.9125
5107	1.4774
5123	0.4259
5139	0
5155	0.10966
5171	0.4946
5187	1.2992
5203	2.6548
5219	4.5795
5235	6.7089
5251	8.4446
5267	9.4461
5283	9.7489
5299	9.7577
5315	9.497
5331	8.8946
5347	7.8743
5363	6.6461
5379	5.7662
5395	5.5583
5411	6.1245
5427	6.9775
5443	7.5551
5459	7.6154
5475	7.0919
5491	6.3695
5507	5.812
5523	5.5558
5539	5.5717
5555	5.6394
5571	5.7028
5587	5.7674
5603	6.0133
5619	6.3753
5635	6.2819
5651	5.4084
5667	3.5279
5683	1.3117
5699	0
5715	0.23243
5731	2.1757
5747	4.7692
5763	6.8732
5779	7.9965
5795	8.0278
5811	7.675
5827	7.4329
5843	7.4302
5859	7.6957
5875	8.0012
5891	8.2409
5907	8.4115
5923	8.562
5939	8.7141
5955	8.7456
5971	8.5815
5987	8.1106
6003	7.5017
6019	7.1875
6035	7.3952
6051	8.3012
6067	9.4831
6083	10.172
6099	9.9884
6115	8.752
6131	7.1459
6147	6.1277
6163	6.1454
6179	7.3484
6195	8.9939
6211	10.285
6227	10.891
6243	10.65
6259	10.084
6275	9.7958
6291	10.023
6307	10.9
6323	11.958
6339	12.526
6355	12.293
6371	11.206
6387	9.8095
6403	8.5934
6419	7.7563
6435	7.3517
6451	7.136
6467	7.0305
6483	7.0643
6499	7.1168
6515	7.1827
6531	7.5012
6547	8.1953
6563	9.4013
6579	10.779
6595	11.565
6611	11.343
6627	10.036
6643	8.3312
6659	6.94
6675	6.1718
6691	6.0409
6707	6.1334
6723	6.3574
6739	6.7587
6755	7.286
6771	7.8314
6787	8.245
6803	8.4213
6819	8.4918
6835	8.5057
6851	8.0514
6867	6.8714
6883	4.832
6899	2.4774
6915	0.71079
6931	0
6947	0.49717
6963	1.476
6979	2.1577
6995	2.2323
7011	1.4728
7027	0.44004
7043	0
7059	0.48535
7075	2.0636
7091	4.0022
7107	5.1999
7123	5.1412
7139	3.739
7155	1.9122
7171	0.54163
7187	0
7203	0.24606
7219	0.72396
7235	1.3015
7251	2.0134
7267	2.906
7283	3.8776
7299	4.5639
7315	4.7411
7331	4.3247
7347	3.6477
7363	3.1237
7379	2.9339
7395	3.1796
7411	3.5599
7427	3.6643
7443	3.3139
7459	2.4399
7475	1.3837
7491	0.56133
7507	0.16109
7523	0.26012
7539	0.57038
7555	0.78581
7571	0.79011
7587	0.49603
7603	0.11919
7619	0
7635	0.29551
7651	1.0592
7667	1.9883
7683	2.7069
7699	3.0391
7715	2.9564
7731	2.7171
7747	2.4866
7763	2.3074
7779	2.2414
7795	2.2379
7811	2.2124
7827	2.1436
7843	1.9426
7859	1.7177
7875	1.8364
7891	2.5013
7907	3.764
7923	5.2362
7939	6.4488
7955	7.1776
7971	7.3238
7987	7.1858
8003	7.0332
8019	6.9453
8035	7.1385
8051	7.4301
8067	7.1993
8083	6.1339
8099	4.0181
8115	1.5514
8131	0
8147	0.014357
8163	1.7052
8179	4.0067
8195	5.9247
8211	7.0543
8227	7.321
8243	7.249
8259	7.0169
8275	6.5855
8291	6.0466
8307	5.4267
8323	4.6412
8339	3.6636
8355	2.4327
8371	1.1341
8387	0.23379
8403	0
8419	0.45559
8435	1.1913
8451	1.878
8467	2.3865
8483	2.7207
8499	3.0029
8515	3.1041
8531	2.8998
8547	2.4512
8563	1.9505
8579	1.469
8595	1.0362
8611	0.51531
8627	-0.022596
8643	0
8659	0.94711
8675	2.8713
8691	5.1168
8707	6.9351
8723	7.9584
8739	8.247
8755	8.227
8771	7.7504
8787	6.625
8803	4.8495
8819	2.8393
8835	1.2112
8851	0.31227
8867	0.037576
8883	0
8899	0.26016
8915	0.93636
8931	2.2673
8947	3.8617
8963	4.7784
8979	4.5338
8995	2.9884
9011	1.0908
9027	0
9043	0.10104
9059	1.4309
9075	3.1924
9091	4.5064
9107	5.0118
9123	4.567
9139	3.7766
9155	3.2944
9171	3.3808
9187	4.1151
9203	5.0378
9219	5.6956
9235	5.9094
9251	5.6347
9267	5.1533
9283	4.6635
9299	4.2183
9315	3.8901
9331	3.5953
9347	3.1765
9363	2.573
9379	1.7211
9395	0.80218
9411	0.16694
9427	0
9443	0.31416
9459	0.7692
9475	1.0261
9491	0.97789
9507	0.50206
9523	0
9539	0.11509
9555	1.0829
9571	3.0454
9587	5.316
9603	6.8976
9619	7.2968
9635	6.4663
9651	5.157
9667	3.8722
9683	2.7681
9699	1.9084
9715	1.146
9731	0.55686
9747	0.26406
9763	0.10902
9779	0
9795	0.3384
9811	1.3705
9827	3.3136
9843	5.6399
9859	7.1048
9875	7.021
9891	5.0986
9907	2.4422
9923	0.52064
9939	0
9955	1.0398
9971	2.5341
9987	3.4343
10003	3.3856
10019	2.1891
10035	0.68531
10051	0
10067	0.51449
10083	2.3589
10099	4.657
10115	6.1199
10131	6.1369
10147	4.5586
10163	2.4149
10179	0.75031
10195	0
10211	0.27138
10227	0.9698
10243	1.7611
10259	2.582
10275	3.3811
10291	4.1775
10307	4.8163
10323	5.1546
10339	5.3056
10355	5.3804
10371	5.1145
10387	4.334
10403	2.8713
10419	1.1273
10435	0.0075081
10451	0
10467	1.1911
10483	2.7897
10499	4.0319
10515	4.611
10531	4.4836
10547	4.0924
10563	3.629
10579	3.1005
10595	2.572
10611	2.0516
10627	1.5194
10643	0.99129
10659	0.48296
10675	0.084293
10691	0
10707	0.39374
10723	1.0976
10739	1.9204
10755	3.0855
10771	4.7116
10787	7.1874
10803	10.012
10819	11.538
10835	10.85
10851	7.426
10867	2.9148
10883	0.00084817
10899	0
10915	2.9764
10931	6.5791
10947	8.6876
10963	8.5385
10979	6.1214
10995	3.1319
11011	0.90769
11027	0
11043	0.31871
11059	1.0405
11075	1.9784
11091	3.1233
11107	4.6709
11123	6.4191
11139	7.3923
11155	7.0059
11171	4.9211
11187	2.1159
11203	0.21267
11219	0
11235	1.3522
11251	2.8298
11267	3.4071
11283	2.8939
11299	1.3321
11315	0
11331	-0.15958
11347	0.84536
11363	3.2762
11379	6.1492
11395	8.0012
11411	8.1255
11427	6.3317
11443	3.7701
11459	1.6007
11475	0.29542
11491	0
11507	0
11523	0
11539	0
11555	0
11571	0
11587	0
11603	0
11619	0
11635	0
11651	0.40589
11667	2.0421
11683	5.2749
11699	9.1054
11715	11.573
11731	11.653
11747	9.0431
11763	5.4482
11779	2.8346
11795	2.0728
11811	3.2857
11827	5.1626
11843	6.8277
11859	8.0347
11875	8.8529
11891	9.5975
11907	9.9419
11923	9.5919
11939	8.4254
11955	6.9581
11971	6.0796
11987	6.2563
12003	7.468
12019	9.0002
12035	10.439
12051	11.658
12067	12.789
12083	13.865
12099	14.22
12115	13.411
12131	11.341
12147	8.7925
12163	6.7336
12179	5.6355
12195	5.6068
12211	6.029
12227	6.5046
12243	6.9499
12259	7.2183
12275	7.4711
12291	8.0466
12307	9.084
12323	10.682
12339	12.453
12355	13.711
12371	14.094
12387	13.526
12403	12.556
12419	11.691
12435	11.128
12451	10.931
12467	10.828
12483	10.614
12499	10.24
12515	9.7194
12531	9.1867
12547	8.702
12563	8.2816
12579	7.9387
12595	7.6855
12611	7.6445
12627	7.9048
12643	8.2283
12659	8.4962
12675	9.1174
12691	10.32
12707	12.55
12723	15.157
12739	16.27
12755	14.872
12771	10.447
12787	4.863
12803	0.92756
12819	0
12835	2.5993
12851	6.492
12867	9.0383
12883	9.1229
12899	6.2592
12915	2.422
12931	0
12947	-0.010129
12963	2.7203
12979	6.4266
12995	9.1558
13011	10.087
13027	9.0249
13043	7.2826
13059	5.978
13075	5.5032
13091	5.8134
13107	6.2947
13123	6.868
13139	7.6179
13155	8.7415
13171	9.9886
13187	10.396
13203	9.4049
13219	6.8588
13235	3.7347
13251	1.2557
13267	0
13283	0.056035
13299	0.6069
13315	1.1186
13331	1.4506
13347	1.6336
13363	1.8495
13379	1.9424
13395	1.7597
13411	1.1477
13427	0.35816
13443	0
13459	0.36813
13475	1.6488
13491	3.2667
13507	4.2668
13523	4.1901
13539	2.8725
13555	1.1351
13571	0
13587	-0.095143
13603	0.8839
13619	2.2072
13635	3.3238
13651	4.0448
13667	4.4052
13683	4.6323
13699	4.5513
13715	3.9898
13731	2.9272
13747	1.6799
13763	0.66215
13779	0.090571
13795	0
13811	0.12138
13827	0.34674
13843	0.68742
13859	1.0473
13875	1.4099
13891	1.8962
13907	2.5565
13923	3.5331
13939	4.6152
13955	5.1668
13971	4.8364
13987	3.4577
14003	1.6646
14019	0.36704
14035	0
14051	0.81466
14067	2.1313
14083	3.0445
14099	3.1644
14115	2.1475
14131	0.68834
14147	0
14163	0.75427
14179	3.4708
14195	6.9831
14211	9.2632
14227	9.2892
14243	6.5606
14259	2.7549
14275	0.214
14291	0
14307	2.2914
14323	5.2319
14339	7.0798
14355	7.1959
14371	5.5171
14387	3.2946
14403	1.4359
14419	0.26301
14435	0
14451	0.16416
14467	0.30422
14483	0.37127
14499	0.18247
14515	-0.11468
14531	0
14547	0.88637
14563	2.7673
14579	5.0284
14595	6.6377
14611	7.0459
14627	6.2722
14643	5.102
14659	3.9493
14675	2.9202
14691	1.7719
14707	0.48348
14723	0
14739	1.0168
14755	3.7747
14771	7.1585
14787	9.6967
14803	10.662
14819	10.164
14835	9.2011
14851	7.9465
14867	6.314
14883	3.96
14899	1.292
14915	0
14931	0.86421
14947	4.0743
14963	8.0084
14979	10.5
14995	10.571
15011	8.085
15027	4.7476
15043	1.9757
15059	0.31503
15075	0
15091	0.22642
15107	0.37295
15123	0.36018
15139	0.1588
15155	-0.036819
15171	-0.099276
15187	0
15203	0.2496
15219	0.60831
15235	1.1809
15251	2.0453
15267	3.0839
15283	4.1256
15299	5.1785
15315	6.2424
15331	7.6011
15347	9.0698
15363	9.6145
15379	8.6467
15395	5.8553
15411	2.3878
15427	0.12056
15443	0
15459	2.2252
15475	5.2999
15491	7.8404
15507	9.3004
15523	9.5562
15539	9.3456
15555	8.9917
15571	8.4843
15587	7.9992
15603	7.4879
15619	6.6555
15635	5.3776
15651	3.4615
15667	1.3298
15683	0
15699	-0.14204
15715	0.98178
15731	2.5325
15747	3.4798
15763	3.4132
15779	2.2263
15795	0.78914
15811	0
15827	0.12896
15843	1.2897
15859	2.8685
15875	3.9311
15891	4.029
15907	2.8365
15923	1.0821
15939	0
15955	0.26066
15971	2.1786
15987	4.664
16003	6.3549
16019	6.6352
16035	5.3868
16051	3.5918
16067	2.0404
16083	1.0081
16099	0.59794
16115	0.43506
16131	0.33404
16147	0.30179
16163	0.16481
16179	0
16195	0.27858
16211	1.2484
16227	3.0766
16243	5.2085
16259	6.5732
16275	6.5995
16291	5.1968
16307	3.2643
16323	1.6302
16339	0.62983
16355	0.23375
16371	0.0087944
16387	0
16403	0.3417
16419	1.1435
16435	2.1524
16451	2.7857
16467	2.7325
16483	1.8599
16499	0.70953
16515	0
16531	0.022125
16547	0.90749
16563	2.1115
16579	2.8868
16595	2.8979
16611	2.004
16627	0.80169
16643	0.025639
16659	0
16675	0.63528
16691	1.2873
16707	1.5334
16723	1.3065
16739	0.59975
16755	0
16771	0.10255
16787	1.0131
16803	2.8044
16819	4.865
16835	6.4178
16851	7.0824
16867	6.9634
16883	6.5786
16899	5.8942
16915	4.796
16931	3.0675
16947	1.0752
16963	0
16979	0.53103
16995	2.7681
17011	5.578
17027	7.8424
17043	9.0746
17059	9.3268
17075	9.2061
17091	8.5916
17107	7.2599
17123	5.223
17139	2.954
17155	1.1486
17171	0.20369
17187	0
17203	0.083521
17219	0.67333
17235	2.0063
17251	4.232
17267	6.7793
17283	8.4771
17299	8.676
17315	7.3187
17331	5.3765
17347	3.5994
17363	2.2618
17379	1.3131
17395	0.46495
17411	0
17427	0.19657
17443	1.1809
17459	2.4991
17475	3.3863
17491	3.444
17507	2.5882
17523	1.4204
17539	0.48926
17555	0.0048106
17571	0
17587	0.17191
17603	0.39712
17619	0.6824
17635	1.0068
17651	1.3798
17667	1.8105
17683	2.2922
17699	2.7913
17715	3.2744
17731	3.7464
17747	4.2035
17763	4.6783
17779	5.1179
17795	5.3271
17811	5.1901
17827	4.6969
17843	4.0461
17859	3.4035
17875	2.838
17891	2.4428
17907	2.1547
17923	1.8564
17939	1.5174
17955	0.89399
17971	0.14114
17987	0
18003	0.99814
18019	3.5823
18035	6.8398
18051	8.9804
18067	9.0463
18083	6.6183
18099	3.1806
18115	0.68669
18131	0
18147	1.3242
18163	3.2196
18179	4.3306
18195	4.206
18211	2.7242
18227	0.94982
18243	0
18259	0.15108
18275	1.3506
18291	2.8864
18307	3.9781
18323	4.2954
18339	3.8432
18355	3.1417
18371	2.4393
18387	1.785
18403	1.0685
18419	0.30499
18435	0
18451	0.47211
18467	1.8318
18483	3.5081
18499	4.6831
18515	4.9525
18531	4.2889
18547	3.2948
18563	2.3597
18579	1.6008
18595	0.95617
18611	0.32231
18627	0
18643	0.22927
18659	1.1149
18675	2.2639
18691	3.0523
18707	3.1605
18723	2.5645
18739	1.7442
18755	1.0332
18771	0.54087
18787	0.23384
18803	0
18819	0.044455
18835	0.53874
18851	1.4373
18867	2.4599
18883	3.4116
18899	4.2024
18915	5.0229
18931	5.8852
18947	6.1912
18963	5.5788
18979	3.7193
18995	1.3543
19011	0
19027	0.43399
19043	3.0716
19059	6.5389
19075	8.7844
19091	8.8364
19107	6.2911
19123	2.7944
19139	0.39661
19155	0
19171	1.7539
19187	4.0714
19203	5.4929
19219	5.4898
19235	3.932
19251	1.9064
19267	0.45235
19283	0
19299	0.72082
19315	1.9363
19331	2.9099
19347	3.3066
19363	3.1222
19379	2.7827
19395	2.4214
19411	2.0182
19427	1.3411
19443	0.42979
19459	0
19475	0.52297
19491	2.2611
19507	4.4071
19523	5.7761
19539	5.8101
19555	4.3395
19571	2.3631
19587	0.79758
19603	0
19619	0.75366
19635	2.686
19651	3.5731
19667	2.273
19683	0
19699	-0.29841
19715	2.622
19731	9.4629
19747	17.574
19763	28.825
19779	52.201
19795	92.868
19811	162.44
19827	249.83
19843	327.14
19859	369.36
19875	357.04
19891	306.86
19907	245.87
19923	198.11
19939	166.93
19955	136.36
19971	107.61
19987	87.396
20003	76.67
20019	70.3
20035	63.164
20051	53.244
20067	39.917
20083	26.374
20099	15.386
20115	7.876
20131	3.9508
20147	1.9066
20163	0.71966
20179	0.12486
20195	0
20211	0.49627
20227	1.3768
20243	2.3785
20259	3.3098
20275	4.2719
20291	5.5174
20307	7.1167
20323	9.2102
20339	11.415
20355	12.831
20371	12.954
20387	11.657
20403	9.7404
20419	8.0407
20435	6.9135
20451	6.5214
20467	6.373
20483	5.9225
20499	4.9744
20515	3.6002
20531	2.257
20547	1.215
20563	0.58653
20579	0.17925
20595	0
20611	0.85984
20627	3.2595
20643	7.1135
20659	11.402
20675	15.284
20691	18.362
20707	20.777
20723	22.766
20739	23.366
20755	21.876
20771	18.656
20787	14.967
20803	11.206
20819	7.5108
20835	3.7323
20851	0.4719
20867	0
20883	3.7466
20899	11.12
20915	19.974
20931	30.289
20947	42.324
20963	56.139
20979	70.029
20995	80.433
21011	85.178
21027	84.362
21043	80.663
21059	74.393
21075	65.162
21091	54.325
21107	43.56
21123	31.793
21139	18.528
21155	6.8412
21171	0.73868
21187	0
21203	4.559
21219	12.574
21235	31.037
21251	72.029
21267	142.52
21283	265.64
21299	428.43
21315	597.96
21331	727.38
21347	768.87
21363	727.89
21379	616.94
21395	478.65
21411	349.25
21427	241.14
21443	164.33
21459	108.14
21475	71.243
21491	50.131
21507	36.207
21523	23.3
21539	10.801
21555	3.2518
21571	0
21587	-1.2454
21603	-2.6056
21619	-2.3019
21635	5.3861
21651	23.346
21667	52.278
21683	87.652
21699	116.14
21715	142.04
21731	165.62
21747	210.19
21763	338.58
21779	566.95
21795	891.96
21811	1219.7
21827	1484.9
21843	1573.8
21859	1462.7
21875	1169.2
21891	835.61
21907	538.61
21923	343.72
21939	263.47
21955	344.07
21971	607.41
21987	1117.4
22003	1844.4
22019	2737.4
22035	3560.2
22051	4090.5
22067	4178.3
22083	3873.4
22099	3306.6
22115	2652.6
22131	2001.5
22147	1475.6
22163	1081.2
22179	819.48
22195	633.82
22211	491.02
22227	381.26
22243	299.58
22259	248.24
22275	213.04
22291	180.28
22307	146.28
22323	118.56
22339	100.49
22355	90.653
22371	81.723
22387	70.921
22403	60.648
22419	66.267
22435	88.178
22451	144.23
22467	249.48
22483	447.99
22499	791.4
22515	1342.2
22531	2114.4
22547	3059.9
22563	4016.6
22579	4766.2
22595	5053.1
22611	4794.5
22627	4060.7
22643	3136
22659	2269.1
22675	1642.1
22691	1266.1
22707	1064.8
22723	951.07
22739	864.19
22755	786.95
22771	712.88
22787	634.62
22803	555.46
22819	475.52
22835	398.48
22851	330.91
22867	276.41
22883	234.47
22899	200.28
22915	173.28
22931	154.08
22947	142.3
22963	135.38
22979	129.03
22995	120.59
23011	109.89
23027	99.222
23043	88.055
23059	75.326
23075	60.966
23091	46.432
23107	33.528
23123	23.176
23139	15.39
23155	9.1465
23171	4.3461
23187	1.1974
23203	0
23219	0
23235	0
23251	0
23267	0
23283	0
23299	0
23315	0
23331	0
23347	10.709
23363	51.334
23379	132.21
23395	273.47
23411	460.28
23427	677.3
23443	881.14
23459	1025.7
23475	1061.9
23491	1001.2
23507	877.72
23523	771.94
23539	697.85
23555	689.18
23571	724.13
23587	769.65
23603	790.24
23619	754.47
23635	684.7
23651	595.88
23667	553.58
23683	564.33
23699	658.2
23715	778.22
23731	910.87
23747	959.4
23763	916.29
23779	785.7
23795	625.5
23811	467.13
23827	322.97
23843	216.89
23859	158.25
23875	149.86
23891	183.04
23907	270.41
23923	410.54
23939	595.39
23955	790.07
23971	956.44
23987	1070.3
24003	1104.1
24019	1067.6
24035	968.36
24051	833.29
24067	686.85
24083	544.37
24099	423.38
24115	324.46
24131	247.97
24147	186.94
24163	138.94
24179	103.52
24195	78.793
24211	62.278
24227	53.397
24243	50.75
24259	49.033
24275	44.37
24291	36.241
24307	28.132
24323	21.186
24339	15.075
24355	9.4063
24371	4.2116
24387	0.81106
24403	0
24419	2.608
24435	7.1768
24451	10.468
24467	10.715
24483	7.4043
24499	3.047
24515	0.23828
24531	0
24547	2.5951
24563	6.5794
24579	11.343
24595	16.981
24611	22.691
24627	28.432
24643	35.904
24659	45.982
24675	58.638
24691	71.4
24707	80.821
24723	84.992
24739	84.994
24755	83.015
24771	76.679
24787	64.168
24803	44.994
24819	23.624
24835	7.2995
24851	0
24867	1.4504
24883	6.1482
24899	12.039
24915	18.955
24931	27.026
24947	35.628
24963	41.504
24979	42.46
24995	38.53
25011	32.6
25027	26.294
25043	20.072
25059	13.57
25075	6.6803
25091	1.6483
25107	0
25123	3.0245
25139	9.0682
25155	14.959
25171	19.02
25187	21.21
25203	22.968
25219	23.377
25235	21.373
25251	17.395
25267	13.07
25283	9.0125
25299	5.4664
25315	2.2759
25331	0
25347	2.6996
25363	13.63
25379	30.93
25395	51.578
25411	79.319
25427	116.76
25443	161.57
25459	205.66
25475	244.86
25491	276.9
25507	295.76
25523	298.9
25539	283.89
25555	256.64
25571	218.62
25587	177.34
25603	147.77
25619	139.99
25635	160.71
25651	201.32
25667	253.71
25683	307.11
25699	362.52
25715	418.23
25731	449.74
25747	439.85
25763	391.62
25779	330.06
25795	261.42
25811	185.64
25827	116.31
25843	64.329
25859	32.619
25875	12.295
25891	1.7358
25907	0
25923	2.3704
25939	4.7459
25955	6.5685
25971	10.267
25987	13.273
26003	12.768
26019	8.9616
26035	5.096
26051	1.9002
26067	-0.76033
26083	0
26099	6.9417
26115	17.727
26131	31.084
26147	48.365
26163	78.099
26179	129.04
26195	206.34
26211	318.35
26227	458.04
26243	629.7
26259	814.3
26275	976.04
26291	1081.3
26307	1100.7
26323	1047.7
26339	930.48
26355	777.21
26371	616.75
26387	467.6
26403	347.24
26419	253.34
26435	186.95
26451	141.39
26467	115.26
26483	104.83
26499	99.59
26515	91.974
26531	80.577
26547	71.451
26563	66.213
26579	63.765
26595	63.068
26611	63.814
26627	67.847
26643	76.117
26659	88.901
26675	103.2
26691	114.05
26707	118.71
26723	117.42
26739	113.76
26755	108.2
26771	100.32
26787	90.704
26803	81.019
26819	73.56
26835	69.856
26851	68.643
26867	68.972
26883	75.362
26899	90.795
26915	115.08
26931	142.11
26947	165.07
26963	180.41
26979	189.82
26995	196.74
27011	196.12
27027	184.11
27043	159.38
27059	130
27075	109.26
27091	104.29
27107	114.47
27123	129.73
27139	146.48
27155	164.38
27171	184.52
27187	204.81
27203	215.08
27219	208.83
27235	186.31
27251	157.31
27267	128.47
27283	102.27
27299	78.322
27315	55.537
27331	39.436
27347	34.254
27363	40.919
27379	53.395
27395	64.939
27411	72.555
27427	75.258
27443	77.141
27459	82.03
27475	91.189
27491	103.62
27507	116.48
27523	129.96
27539	144.46
27555	160.93
27571	176.87
27587	184.91
27603	180.72
27619	164.56
27635	143.24
27651	121
27667	99.34
27683	78.249
27699	57.464
27715	40.902
27731	31.547
27747	29.39
27763	30.587
27779	32.881
27795	35.587
27811	38.496
27827	41.752
27843	43.919
27859	43.788
27875	41.423
27891	38.032
27907	33.73
27923	28.321
27939	21.875
27955	15.164
27971	8.6877
27987	2.7135
28003	0
28019	0
28035	0
28051	0
28067	0
28083	2.1737
28099	17.813
28115	49.815
28131	97.42
28147	165.06
28163	267.69
28179	415.15
28195	617.69
28211	861.51
28227	1126.6
28243	1395.9
28259	1641.3
28275	1877.9
28291	2129.8
28307	2443.8
28323	2881.6
28339	3443
28355	4146.8
28371	4909.3
28387	5646.4
28403	6238.9
28419	6541.4
28435	6487.3
28451	6058.2
28467	5358.9
28483	4510.4
28499	3611.1
28515	2787.8
28531	2087.7
28547	1555.6
28563	1156
28579	876.58
28595	689.28
28611	563.36
28627	476.75
28643	412.06
28659	367.58
28675	332.98
28691	303.51
28707	277.71
28723	258.28
28739	242.86
28755	228.24
28771	213.78
28787	201.25
28803	191.02
28819	182.56
28835	175.9
28851	170.9
28867	166.67
28883	162.59
28899	159.88
28915	159.5
28931	159.58
28947	159.06
28963	155.97
28979	153.2
28995	160.98
29011	185.08
29027	221.23
29043	257.3
29059	294.87
29075	335.92
29091	369.54
29107	383.07
29123	370.55
29139	340.43
29155	293.4
29171	235.49
29187	182.51
29203	145.01
29219	124.55
29235	110.38
29251	97.735
29267	86.634
29283	76.534
29299	68.195
29315	61.441
29331	55.673
29347	50.961
29363	47.226
29379	43.453
29395	38.935
29411	33.328
29427	27.734
29443	23.117
29459	19.801
29475	20.534
29491	25.606
29507	27.629
29523	22.528
29539	16.49
29555	21.667
29571	36.385
29587	59.442
29603	98.14
29619	170.18
29635	286.3
29651	453.92
29667	692
29683	1003.9
29699	1399.5
29715	1849.1
29731	2333.5
29747	2802
29763	3183.3
29779	3427.1
29795	3492.1
29811	3401.8
29827	3151.6
29843	2777.9
29859	2327.3
29875	1859.2
29891	1428.4
29907	1052.2
29923	759.73
29939	544.38
29955	394.82
29971	288.86
29987	221.03
30003	192.69
30019	191.59
30035	205.37
30051	226.08
30067	257.65
30083	308.43
30099	379.62
30115	468.37
30131	558.33
30147	631.89
30163	678.58
30179	687.97
30195	665.02
30211	614.23
30227	546.24
30243	463.17
30259	369.23
30275	282.14
30291	215.06
30307	169.38
30323	133.24
30339	103.95
30355	83.324
30371	71.006
30387	64.979
30403	62.358
30419	61.321
30435	60.56
30451	61.09
30467	64.543
30483	71.225
30499	81.229
30515	92.078
30531	99.517
30547	101.08
30563	97.218
30579	90.89
30595	81.805
30611	69.184
30627	52.798
30643	34.878
30659	19.719
30675	9.8203
30691	5.3084
30707	3.0196
30723	1.4834
30739	0.49409
30755	0
30771	0
30787	0
30803	0
30819	0
30835	0
30851	0
30867	0
30883	0
30899	0
30915	0
30931	4.9724
30947	14.666
30963	27.083
30979	44.258
30995	67.779
31011	98.147
31027	131.56
31043	161.35
31059	183.85
31075	200
31091	214.82
31107	228.71
31123	241.07
31139	249.79
31155	257.47
31171	275.45
31187	310.39
31203	360.42
31219	413.43
31235	462.66
31251	505.37
31267	543.5
31283	575.84
31299	586.28
31315	564.15
31331	512.59
31347	450.01
31363	381.27
31379	307.01
31395	240.45
31411	190.66
31427	156.63
31443	128.08
31459	103.09
31475	84.473
31491	71.49
31507	61.905
31523	55.273
31539	51.41
31555	48.155
31571	43.731
31587	38.105
31603	32.698
31619	27.271
31635	21.253
31651	14.573
31667	8.1006
31683	3.1927
31699	0.5908
31715	0
31731	0.39223
31747	2.1022
31763	5.5305
31779	10.713
31795	16.509
31811	21.026
31827	23.176
31843	23.106
31859	22.107
31875	20.074
31891	16.664
31907	11.972
31923	6.9248
31939	2.8732
31955	0.62138
31971	0
31987	0.19753
32003	1.7764
32019	5.31
32035	10.768
32051	16.956
32067	22.435
32083	26.435
32099	28.962
32115	30.737
32131	31.483
32147	30.809
32163	28.676
32179	25.72
32195	22.735
32211	20.129
32227	18.089
32243	16.178
32259	13.993
32275	11.436
32291	8.3729
32307	5.1699
32323	2.481
32339	0.63827
32355	0
32371	0
32387	0
32403	0
32419	0
32435	0
32451	0
32467	1.6667
32483	5.4314
32499	10.397
32515	17.086
32531	26.017
32547	36.663
32563	47.751
32579	58.779
32595	69.455
32611	79.923
32627	89.467
32643	95.424
32659	96.079
32675	91.733
32691	84.787
32707	75.861
32723	64.945
32739	52.297
32755	38.937
32771	26.8
32787	17.189
32803	10.053
32819	4.3607
32835	0.7656
32851	0
32867	0
32883	0
32899	0
32915	0
32931	0
32947	0
32963	0
32979	0
32995	0
33011	0
33027	3.1341
33043	12.147
33059	27.341
33075	44.391
33091	58.59
33107	67.723
33123	71.943
33139	73.886
33155	73.255
33171	69.213
33187	61.62
33203	52.232
33219	44.025
33235	38.693
33251	36.334
33267	34.903
33283	33.528
33299	32.15
33315	31.052
33331	30.179
33347	28.149
33363	24.073
33379	17.576
33395	10.183
33411	4.1957
33427	0.74687
33443	0
33459	0
33475	0
33491	0
33507	0
33523	0
33539	0
33555	0
33571	0
33587	0
33603	0
33619	0
33635	0
33651	0
33667	0
33683	0
33699	0
33715	0
33731	0
33747	0
33763	0
33779	0.33082
33795	0.74746
33811	1.1757
33827	1.8428
33843	2.7831
33859	3.322
33875	3.0544
33891	1.714
33907	0.16121
33923	0
33939	2.0748
33955	6.5096
33971	11.939
33987	17.161
34003	21.696
34019	25.408
34035	28.844
34051	32.214
34067	35.459
34083	38.568
34099	41.463
34115	44.077
34131	46.379
34147	48.363
34163	50.027
34179	51.349
34195	52.311
34211	52.718
34227	52.56
34243	52.183
34259	51.763
34275	51.622
34291	51.281
34307	49.284
34323	44.834
34339	37.961
34355	30.177
34371	22.781
34387	16.359
34403	10.942
34419	6.0972
34435	2.3812
34451	0.33235
34467	-0.21918
34483	0
34499	0.77603
34515	2.0604
34531	4.103
34547	6.6219
34563	8.0855
34579	7.5541
34595	5.1408
34611	2.4842
34627	0.6321
34643	0
34659	0.99519
34675	3.6318
34691	8.3891
34707	15.793
34723	24.731
34739	34.922
34755	49.623
34771	70.779
34787	98.135
34803	127.15
34819	153.07
34835	173.38
34851	188.15
34867	199.34
34883	204.98
34899	203.11
34915	194.32
34931	181.68
34947	166.68
34963	149.95
34979	131.48
34995	112.12
35011	95.228
35027	83.112
35043	75.928
35059	70.97
35075	66.802
35091	63.141
35107	60.003
35123	57.565
35139	54.893
35155	51.252
35171	46.638
35187	42.023
35203	38.137
35219	35.26
35235	33.174
35251	31.61
35267	31.429
35283	33.227
35299	36.814
35315	40.961
35331	44.707
35347	47.567
35363	49.704
35379	51.256
35395	50.792
35411	47.302
35427	41.205
35443	34.226
35459	26.783
35475	18.952
35491	11.186
35507	4.5301
35523	0.45422
35539	0
35555	2.9854
35571	8.9263
35587	19.811
35603	37.123
35619	59.442
35635	84.115
35651	112.18
35667	144.39
35683	180.54
35699	216.65
35715	246.23
35731	265.34
35747	274.45
35763	277.6
35779	273.48
35795	260.28
35811	238.37
35827	211.67
35843	184.59
35859	159.6
35875	137.25
35891	115.94
35907	96.226
35923	79.231
35939	65.488
35955	54.438
35971	45.092
35987	37.124
36003	30.552
36019	26.623
36035	27.013
36051	32.65
36067	43.279
36083	57.901
36099	77.205
36115	101.84
36131	131.68
36147	165.15
36163	200.85
36179	238.06
36195	275.05
36211	311.74
36227	351.03
[truncated: 3,260 more rows]
