# Supplementary material for: A machine learning approach to predict pancreatic islet grafts rejection versus tolerance
Source: PLoS One. 2020 Nov 5;15(11):e0241925. doi: 10.1371/journal.pone.0241925 (PMC7644021; doi:10.1371/journal.pone.0241925)
Supplement: S1 File — (ZIP) [file pone.0241925.s001.zip › Supplementary Information/Processed CZE data from aq.H samples/rejected/T3 muestra 517 1 in 16.elt]

6006	0
A c o n d i c i o n a d a
1	0
2	0
3	0
4	0
5	0
51	0
67	5.0463
83	7.7754
99	17.883
115	19.375
131	14.329
147	10.106
163	7.6738
179	4.3446
195	1.1374
211	0
227	0.88113
243	2.1733
259	3.1708
275	3.7729
291	4.1039
307	4.4112
323	4.4055
339	3.8607
355	2.4846
371	0.76818
387	0
403	0.71968
419	3.1083
435	5.9986
451	7.7733
467	7.7098
483	5.6436
499	2.9079
515	0.83723
531	0
547	0.60221
563	1.7959
579	2.763
595	3.167
611	2.9582
627	2.5738
643	2.1756
659	1.7441
675	1.2324
691	0.63046
707	0.17016
723	0
739	-0.018621
755	-0.10362
771	-0.099254
787	0.15652
803	0.79353
819	1.6
835	2.0698
851	1.9455
867	1.2135
883	0.39893
899	0
915	0.078788
931	0.54555
947	1.1308
963	1.5514
979	1.6921
995	1.5877
1011	1.4233
1027	1.2351
1043	1.015
1059	0.6118
1075	0.097882
1091	0
1107	0.66324
1123	2.2587
1139	4.1861
1155	5.5194
1171	5.7901
1187	4.988
1203	3.8185
1219	2.7374
1235	1.8903
1251	1.1064
1267	0.27574
1283	0
1299	0.70834
1315	2.6761
1331	5.1336
1347	6.7095
1363	6.7015
1379	4.8907
1395	2.4206
1411	0.60085
1427	0
1443	0.75695
1459	2.0358
1475	3.1955
1491	4.0232
1507	4.5973
1523	5.1279
1539	5.2528
1555	4.682
1571	3.2336
1587	1.4091
1603	0.16641
1619	0
1635	1.0656
1651	2.596
1667	3.7579
1683	4.2017
1699	3.9064
1715	3.3713
1731	2.7695
1747	2.0895
1763	1.3627
1779	0.65072
1795	0.14919
1811	0
1827	-0.010963
1843	-0.074949
1859	0.14427
1875	0.87902
1891	2.3161
1907	4.0112
1923	5.0341
1939	4.8988
1955	3.5121
1971	1.727
1987	0.42626
2003	0
2019	0.4482
2035	1.1549
2051	1.7932
2067	2.2903
2083	2.5888
2099	2.8052
2115	3.0201
2131	3.2361
2147	3.5127
2163	3.78
2179	3.7926
2195	3.4153
2211	2.6414
2227	1.731
2243	0.95898
2259	0.45771
2275	0.18455
2291	0
2307	-0.0089062
2323	0.24361
2339	0.86797
2355	1.6625
2371	2.1762
2387	2.1763
2403	1.474
2419	0.49391
2435	0
2451	0.45133
2467	2.1498
2483	4.3505
2499	5.8205
2515	5.9257
2531	4.4523
2547	2.353
2563	0.71732
2579	0
2595	0.28637
2611	0.94563
2627	1.6561
2643	2.3839
2659	3.2218
2675	4.1371
2691	4.6125
2707	4.3133
2723	3.0847
2739	1.484
2755	0.32593
2771	0
2787	0.80861
2803	2.1624
2819	3.1282
2835	3.2735
2851	2.2504
2867	0.75673
2883	0
2899	0.6333
2915	3.0639
2931	6.1557
2947	8.1782
2963	8.2849
2979	6.1908
2995	3.2452
3011	0.96856
3027	0
3043	0.53767
3059	1.652
3075	2.62
3091	3.233
3107	3.4356
3123	3.5234
3139	3.5535
3155	3.4639
3171	3.278
3187	3.038
3203	2.7189
3219	2.3049
3235	1.8774
3251	1.5133
3267	1.191
3283	0.91006
3299	0.47404
3315	0
3331	0.13369
3347	1.2302
3363	3.4532
3379	6.0286
3395	7.8023
3411	8.1996
3427	7.2622
3443	5.8773
3459	4.4728
3475	3.1521
3491	1.7922
3507	0.46311
3523	0
3539	0.99779
3555	3.5922
3571	6.8561
3587	9.7517
3603	11.779
3619	12.728
3635	13.173
3651	13.506
3667	13.777
3683	14.417
3699	15.163
3715	14.831
3731	12.806
3747	8.4924
3763	3.2624
3779	0
3795	-0.037618
3811	3.5018
3827	8.2025
3843	11.136
3859	11.082
3875	7.9283
3891	3.9758
3907	1.0886
3923	0
3939	0.47738
3955	1.2934
3971	2.2908
3987	3.5873
4003	5.2169
4019	6.9356
4035	8.1475
4051	8.4905
4067	7.9835
4083	7.1079
4099	6.0533
4115	4.8435
4131	3.4721
4147	2.0207
4163	0.84343
4179	0.17885
4195	0
4211	0.089447
4227	0.40025
4243	0.88871
4259	1.639
4275	2.5537
4291	3.1297
4307	3.0543
4323	2.112
4339	0.78771
4355	-0.054351
4371	0
4387	1.1716
4403	2.753
4419	3.7345
4435	3.6746
4451	2.4445
4467	0.88619
4483	0
4499	0.31152
4515	1.7564
4531	3.6014
4547	5.5881
4563	7.6478
4579	10.203
4595	13
4611	14.346
4627	13.242
4643	9.0214
4659	3.5094
4675	0
4691	0.28543
4707	4.9398
4723	11.133
4739	15.806
4755	17.64
4771	16.39
4787	13.999
4803	11.686
4819	9.734
4835	8.4133
4851	7.3132
4867	6.0757
4883	4.6682
4899	2.7798
4915	0.79453
4931	0
4947	1.0587
4963	4.1534
4979	7.9617
4995	10.74
5011	11.651
5027	10.568
5043	8.7174
5059	6.9261
5075	5.4299
5091	4.3493
5107	3.3982
5123	2.4938
5139	1.7067
5155	0.93876
5171	0.25089
5187	0
5203	0.35379
5219	1.4228
5235	2.7953
5251	3.6755
5267	3.645
5283	2.6033
5299	1.2228
5315	0.24676
5331	0
5347	0.40088
5363	0.99955
5379	1.8249
5395	2.9826
5411	4.7483
5427	6.7888
5443	7.9311
5459	7.5162
5475	5.1321
5491	1.9655
5507	0
5523	0.21033
5539	2.9995
5555	6.6937
5571	9.1267
5587	9.3153
5603	7.024
5619	3.8609
5635	1.3303
5651	0.016214
5667	0
5683	0.38236
5699	0.72358
5715	1.0065
5731	1.3087
5747	1.7046
5763	1.9403
5779	1.8404
5795	1.1733
5811	0.27604
5827	0
5843	0.90111
5859	3.3902
5875	6.5332
5891	8.6111
5907	8.7097
5923	6.5269
5939	3.4389
5955	1.0383
5971	0
5987	0.36029
6003	1.1179
6019	1.8198
6035	2.4493
6051	3.1323
6067	3.91
6083	4.2559
6099	3.8266
6115	2.4984
6131	0.91563
6147	0
6163	0.15566
6179	1.449
6195	3.1579
6211	4.4623
6227	4.9879
6243	4.7458
6259	4.2459
6275	3.6442
6291	2.9246
6307	1.917
6323	0.71387
6339	0
6355	0.15778
6371	1.3697
6387	2.9506
6403	3.9239
6419	3.8551
6435	2.608
6451	1.0133
6467	0
6483	-0.10811
6499	0.79538
6515	2.0734
6531	2.9215
6547	2.9882
6563	2.0891
6579	0.82645
6595	0
6611	-0.072819
6627	0.76061
6643	1.9074
6659	2.6363
6675	2.6537
6691	1.7761
6707	0.60647
6723	0
6739	0.37586
6755	2.029
6771	4.2154
6787	5.6484
6803	5.6767
6819	4.0025
6835	1.6769
6851	0.12857
6867	0
6883	1.4863
6899	3.5884
6915	5.4094
6931	6.6322
6947	7.1189
6963	7.302
6979	7.4469
6995	7.5755
7011	7.9172
7027	8.3129
7043	8.1206
7059	7.0105
7075	4.6752
7091	1.8565
7107	0.041656
7123	0
7139	2.1349
7155	5.1539
7171	7.1734
7187	7.3023
7203	5.2961
7219	2.579
7235	0.6154
7251	0
7267	0.74291
7283	1.9703
7299	3.4195
7315	5.1279
7331	7.1702
7347	9.3163
7363	10.759
7379	10.994
7395	9.9617
7411	8.3901
7427	6.8506
7443	5.5529
7459	4.6505
7475	3.9226
7491	3.1791
7507	2.4067
7523	1.3784
7539	0.29983
7555	0
7571	0.87218
7587	3.0607
7603	5.6887
7619	7.4304
7635	7.6332
7651	6.2415
7667	4.2937
7683	2.5702
7699	1.3515
7715	0.58712
7731	0
7747	-0.15347
7763	0.34209
7779	1.6493
7795	3.2897
7811	4.3462
7827	4.3386
7843	3.1294
7859	1.4997
7875	0.32894
7891	0
7907	0.55721
7923	1.417
7939	2.2174
7955	2.8596
7971	3.3728
7987	3.8421
8003	4.0227
8019	3.7246
8035	2.9442
8051	1.9871
8067	1.1476
8083	0.56278
8099	0.22776
8115	0.0080631
8131	0
8147	0.28875
8163	0.79052
8179	1.3486
8195	1.9607
8211	2.6389
8227	3.4922
8243	4.3902
8259	4.8279
8275	4.5137
8291	3.296
8307	1.6928
8323	0.4718
8339	0
8355	0.80272
8371	2.4329
8387	3.7348
8403	4.0814
8419	3.1142
8435	1.5469
8451	0.38156
8467	0
8483	0.50357
8499	1.2164
8515	1.5211
8531	1.309
8547	0.57454
8563	0
8579	0.15004
8595	1.059
8611	2.8135
8627	4.8259
8643	6.2994
8659	6.8391
8675	6.5133
8691	5.8833
8707	5.0485
8723	3.9668
8739	2.5004
8755	0.88277
8771	0
8787	0.37796
8803	2.0083
8819	4.0464
8835	5.84
8851	7.1312
8867	8.0857
8883	8.9271
8899	9.0261
8915	7.9344
8931	5.5084
8947	2.6118
8963	0.55048
8979	0
8995	0.93828
9011	2.3682
9027	3.7699
9043	5.0146
9059	6.2278
9075	7.4419
9091	7.9676
9107	7.3407
9123	5.3667
9139	2.8323
9155	0.86244
9171	0
9187	0.79658
9203	2.5437
9219	3.9071
9235	4.2246
9251	3.0177
9267	1.1337
9283	0
9299	0.44179
9315	2.8332
9331	5.868
9347	8.1453
9363	9.0668
9379	8.5417
9395	7.4582
9411	6.3399
9427	5.3008
9443	4.403
9459	3.5078
9475	2.6421
9491	1.8921
9507	1.2285
9523	0.63029
9539	0.19783
9555	0
9571	0.3359
9587	1.1496
9603	1.8593
9619	2.0934
9635	1.5731
9651	0.65726
9667	0.038254
9683	0
9699	0.81293
9715	2.0115
9731	2.8142
9747	2.8901
9763	2.0825
9779	0.95968
9795	0.1763
9811	0
9827	0.86806
9843	2.39
9859	3.5256
9875	3.7187
9891	2.6051
9907	0.94084
9923	0
9939	0.35067
9955	2.0814
9971	4.1418
9987	5.6681
10003	6.373
10019	6.3857
10035	6.1926
10051	5.6483
10067	4.5777
10083	2.8371
10099	0.94884
10115	0
10131	0.47414
10147	2.5425
10163	5.2282
10179	6.9952
10195	7.0766
10211	5.2851
10227	2.8151
10243	0.88531
10259	-0.0054653
10275	0
10291	0.24109
10307	0.87862
10323	2.1099
10339	4.187
10355	6.6305
10371	8.1094
10387	7.8752
10403	5.6041
10419	2.5447
10435	0.41127
10451	0
10467	1.6344
10483	4.0248
10499	5.6263
10515	5.7724
10531	4.3721
10547	2.5153
10563	1.0567
10579	0.29802
10595	0.076772
10611	0
10627	0.55148
10643	2.1377
10659	4.87
10675	7.981
10691	10.255
10707	11.044
10723	10.445
10739	9.3455
10755	7.9732
10771	6.3048
10787	4.03
10803	1.4471
10819	0
10835	0.61955
10851	3.7781
10867	7.9342
10883	10.707
10899	10.908
10915	8.2126
10931	4.449
10947	1.4654
10963	0
10979	0.19825
10995	1.0167
11011	1.9426
11027	2.9324
11043	3.9678
11059	5.0496
11075	5.8173
11091	5.9945
11107	5.6354
11123	5.0703
11139	4.3285
11155	3.3717
11171	2.1783
11187	0.9387
11203	0.11795
11219	0
11235	0.5074
11251	1.257
11267	2.2336
11283	3.489
11299	5.081
11315	6.7617
11331	7.8772
11347	8.036
11363	7.2989
11379	6.2292
11395	5.0452
11411	3.789
11427	2.3429
11443	0.83068
11459	0
11475	0.25208
11491	1.5959
11507	3.2981
11523	4.6083
11539	5.2035
11555	5.1534
11571	4.908
11587	4.3981
11603	3.4882
11619	2.1634
11635	0.78399
11651	0
11667	0.12589
11683	0.96456
11699	2.0242
11715	3.3401
11731	5.0018
11747	7.247
11763	9.671
11779	10.969
11795	10.39
11811	7.7348
11827	4.2675
11843	1.4646
11859	0
11875	-0.043795
11891	0.35591
11907	0.61555
11923	0.64766
11939	0.31563
11955	0
11971	0.26185
11987	1.2732
12003	3.2023
12019	5.4766
12035	6.9556
12051	7.0225
12067	5.6278
12083	3.7292
12099	2.1159
12115	1.0967
12131	0.50937
12147	0
12163	0.17947
12179	1.565
12195	4.2327
12211	7.3696
12227	9.9095
12243	11.308
12259	11.498
12275	11.156
12291	10.558
12307	9.7017
12323	8.7048
12339	7.5912
12355	6.3161
12371	4.8957
12387	3.2535
12403	1.5641
12419	0.37191
12435	0
12451	0.50572
12467	1.3883
12483	2.1384
12499	2.5293
12515	2.5963
12531	2.6044
12547	2.4672
12563	2.0666
12579	1.3137
12595	0.44267
12611	0
12627	0.18226
12643	0.91959
12659	1.7722
12675	2.4307
12691	2.8089
12707	2.9871
12723	3.1095
12739	3.0065
12755	2.5512
12771	1.6343
12787	0.57667
12803	0
12819	0.3207
12835	1.844
12851	3.9286
12867	5.3681
12883	5.5086
12899	4.0237
12915	1.8466
12931	0.31015
12947	0
12963	1.1194
12979	2.8033
12995	4.2601
13011	5.2182
13027	5.8067
13043	6.3324
13059	6.3786
13075	5.6115
13091	3.7314
13107	1.3852
13123	0
13139	0.30847
13155	2.6143
13171	5.6276
13187	7.5865
13203	7.6756
13219	5.7272
13235	3.091
13251	1.0171
13267	0
13283	-0.021421
13299	0.20652
13315	0.56105
13331	1.1411
13347	2.0396
13363	3.0832
13379	3.7006
13395	3.5564
13411	2.5945
13427	1.3644
13443	0.41899
13459	0
13475	0.17007
13491	0.5998
13507	1.0429
13523	1.4101
13539	1.7679
13555	2.1745
13571	2.3972
13587	2.2745
13603	1.5487
13619	0.49826
13635	0
13651	0.58442
13667	2.5405
13683	4.9649
13699	6.5381
13715	6.6253
13731	5.0824
13747	2.9423
13763	1.1672
13779	0.1352
13795	0
13811	0.31535
13827	0.66058
13843	0.82485
13859	0.60421
13875	0.20448
13891	0
13907	0.15404
13923	0.82903
13939	1.6743
13955	2.1678
13971	2.0945
13987	1.3385
14003	0.39733
14019	0
14035	0.47203
14051	1.897
14067	3.6653
14083	4.9844
14099	5.4683
14115	5.0809
14131	4.3579
14147	3.5836
14163	2.8114
14179	2.0509
14195	1.2684
14211	0.59948
14227	0.16017
14243	0.0081942
14259	0
14275	0.090143
14291	0.34339
14307	0.44529
14323	0.48601
14339	1.2882
14355	3.2926
14371	6.8052
14387	10.798
14403	13.342
14419	13.418
14435	10.911
14451	7.4453
14467	4.4031
14483	2.3308
14499	1.1649
14515	0.28557
14531	0
14547	0.58916
14563	2.1873
14579	4.1921
14595	5.4505
14611	5.3723
14627	3.7588
14643	1.6308
14659	0.19764
14675	0
14691	1.1742
14707	2.7774
14723	3.8192
14739	3.8815
14755	2.8787
14771	1.5252
14787	0.47947
14803	-6.7887e-05
14819	0
14835	0.20588
14851	0.77761
14867	1.8087
14883	3.5232
14899	5.5549
14915	6.7742
14931	6.5395
14947	4.5356
14963	1.832
14979	0.060181
14995	0
15011	1.8138
15027	4.279
15043	6.3169
15059	7.5227
15075	7.9668
15091	8.1522
15107	7.8241
15123	6.6945
15139	4.7025
15155	2.4071
15171	0.68174
15187	0
15203	0.3385
15219	1.0649
15235	1.9847
15251	3.1082
15267	4.43
15283	5.8124
15299	6.8263
15315	7.1879
15331	6.9916
15347	6.5742
15363	5.8756
15379	4.8047
15395	3.1551
15411	1.2376
15427	0.0072957
15443	0
15459	1.7229
15475	4.337
15491	6.1746
15507	6.3798
15523	4.4844
15539	1.7498
15555	0
15571	0.04992
15587	2.1543
15603	4.8653
15619	6.7091
15635	7.1107
15651	6.0303
15667	4.4594
15683	2.9805
15699	1.7499
15715	0.85217
15731	0.20766
15747	0
15763	0.2924
15779	0.8642
15795	1.5332
15811	2.353
15827	3.3611
15843	4.7265
15859	6.2064
15875	6.977
15891	6.5678
15907	4.7799
15923	2.426
15939	0.65117
15955	0
15971	0.66278
15987	1.8133
16003	2.5974
16019	2.686
16035	1.9697
16051	1.0062
16067	0.29186
16083	0
16099	0.30221
16115	0.90289
16131	1.3533
16147	1.4659
16163	0.90721
16179	0.058433
16195	0
16211	1.3007
16227	4.3119
16243	7.9019
16259	10.179
16275	10.192
16291	7.7703
16307	4.4711
16323	1.7751
16339	0.29119
16355	0
16371	0.10522
16387	0.53825
16403	1.4444
16419	3.0157
16435	4.9088
16451	6.0707
16467	5.8965
16483	4.1363
16499	1.7907
16515	0.20463
16531	0
16547	1.2585
16563	2.8667
16579	3.7951
16595	3.7001
16611	2.2962
16627	0.54182
16643	0
16659	1.274
16675	4.6306
16691	8.7137
16707	11.328
16723	11.381
16739	8.5397
16755	4.5925
16771	1.4747
16787	0
16803	0.6226
16819	2.1627
16835	3.2777
16851	3.4531
16867	2.2703
16883	0.61399
16899	0
16915	1.2581
16931	4.5779
16947	8.5615
16963	11.88
16979	13.946
16995	14.864
17011	15.29
17027	14.818
17043	13.025
17059	9.944
17075	6.4054
17091	3.4051
17107	1.4804
17123	0.51485
17139	0
17155	0.35045
17171	1.9466
17187	4.8339
17203	8.2054
17219	11.01
17235	12.698
17251	13.214
17267	13.195
17283	12.787
17299	11.906
17315	10.747
17331	9.4573
17347	7.9387
17363	6.1689
17379	3.8679
17395	1.3843
17411	0
17427	0.42854
17443	2.9765
17459	6.3404
17475	8.5696
17491	8.708
17507	6.6069
17523	3.7714
17539	1.5007
17555	0.29065
17571	0
17587	-0.10497
17603	0.24647
17619	1.4476
17635	3.7662
17651	6.5026
17667	8.1943
17683	8.0638
17699	5.9158
17715	3.0555
17731	0.8809
17747	0
17763	0.59431
17779	1.7206
17795	2.4868
17811	2.5504
17827	1.8488
17843	0.94609
17859	0.29352
17875	0.043988
17891	0.022703
17907	0
17923	0.36851
17939	1.4326
17955	3.5668
17971	6.2099
17987	7.8543
18003	7.6965
18019	5.1682
18035	1.7356
18051	0
18067	1.1434
18083	5.5215
18099	10.902
18115	14.562
18131	15.288
18147	12.918
18163	9.4143
18179	6.1908
18195	3.7119
18211	2.1319
18227	0.94647
18243	0.16492
18259	0
18275	0.22176
18291	0.58041
18307	1.2684
18323	2.3939
18339	4.1458
18355	6.1233
18371	7.2823
18387	7.0392
18403	5.2029
18419	2.7402
18435	0.82837
18451	0
18467	0.43559
18483	1.3328
18499	1.9348
18515	1.9769
18531	1.2693
18547	0.31079
18563	-0.21027
18579	0
18595	1.2896
18611	3.1312
18627	4.407
18643	4.5338
18659	3.2498
18675	1.4147
18691	0.1672
18707	0
18723	1.0752
18739	2.6624
18755	4.1744
18771	5.4337
18787	6.3543
18803	7.1111
18819	7.6589
18835	7.8798
18851	7.956
18867	7.9727
18883	7.4279
18899	6.0195
18915	3.9185
18931	1.8497
18947	0.43011
18963	0
18979	-0.1096
18995	-0.11689
19011	1.9179
19027	7.2007
19043	15.973
19059	25.775
19075	33.285
19091	36.8
19107	36.433
19123	34.381
19139	30.955
19155	25.871
19171	19.159
19187	11.771
19203	5.5363
19219	1.5851
19235	0
19251	-0.51069
19267	-0.30627
19283	0.75413
19299	2.4283
19315	4.4109
19331	6.5582
19347	8.7305
19363	11.204
19379	13.735
19395	14.883
19411	13.774
19427	10.253
19443	5.8373
19459	2.2486
19475	0.29587
19491	0
19507	0.34893
19523	1.1037
19539	2.3413
19555	4.0989
19571	6.1074
19587	7.5426
19603	7.8842
19619	7.3182
19635	6.5481
19651	5.5794
19667	4.3154
19683	2.42
19699	0.37748
19715	0
19731	2.3782
19747	7.5561
19763	13.708
19779	19.276
19795	23.592
19811	26.692
19827	29.15
19843	30.333
19859	29.638
19875	27.039
19891	23.475
19907	19.861
19923	16.63
19939	14.012
19955	11.633
19971	9.2026
19987	6.7177
20003	4.063
20019	1.5559
20035	0
20051	-0.41678
20067	0.029478
20083	0.70434
20099	1.3363
20115	1.9082
20131	2.6322
20147	3.5402
20163	3.8805
20179	3.1952
20195	1.7035
20211	0.49269
20227	0
20243	0.0196
20259	1.1477
20275	3.7428
20291	7.1604
20307	11.233
20323	13.525
20339	15.418
20355	25.253
20371	47.696
20387	83.884
20403	124.11
20419	155.38
20435	171.11
20451	171.15
20467	164.14
20483	153.06
20499	137.78
20515	118.51
20531	96.699
20547	76.599
20563	61.118
20579	50.7
20595	42.41
20611	34.844
20627	27.946
20643	21.639
20659	16.255
20675	11.732
20691	7.8983
20707	4.6293
20723	2.026
20739	0.42851
20755	0
20771	0.64272
20787	1.9215
20803	3.5776
20819	5.4831
20835	7.5984
20851	9.8209
20867	11.748
20883	13.084
20899	13.736
20915	13.981
20931	13.993
20947	13.789
20963	13.602
20979	13.343
20995	12.391
21011	10.421
21027	7.298
21043	3.8082
21059	1.164
21075	0
21091	0.45641
21107	1.6395
21123	2.884
21139	3.9894
21155	4.602
21171	5.0117
21187	5.9491
21203	7.7187
21219	10.793
21235	14.307
21251	16.114
21267	15.065
21283	10.805
21299	5.4374
21315	1.4532
21331	0
21347	1.2022
21363	3.1527
21379	4.0692
21395	3.546
21411	1.3337
21427	0
21443	3.3546
21459	12.87
21475	27.55
21491	43.523
21507	59.774
21523	76.108
21539	93.912
21555	111.32
21571	120.06
21587	115.12
21603	95.801
21619	70.595
21635	47.604
21651	30.36
21667	21.751
21683	18.544
21699	14.348
21715	6.7763
21731	0
21747	3.6008
21763	15.835
21779	35.37
21795	77.502
21811	150.59
21827	258.91
21843	380.25
21859	488.21
21875	561.93
21891	578.12
21907	544.92
21923	474
21939	389.39
21955	312.19
21971	247.22
21987	195.31
22003	149.03
22019	109.62
22035	80.368
22051	61.929
22067	50.43
22083	40.583
22099	29.769
22115	17.019
22131	5.7014
22147	0
22163	1.1793
22179	6.0651
22195	10.255
22211	18.759
22227	34.935
22243	50.6
22259	55.523
22275	48.598
22291	38.506
22307	25.361
22323	9.459
22339	0
22355	3.1385
22371	17.519
22387	34.022
22403	50.33
22419	66.581
22435	76.304
22451	78.991
22467	69.785
22483	65.805
22499	76.98
22515	133.19
22531	284.26
22547	555.8
22563	981.17
22579	1532.3
22595	2138.6
22611	2651
22627	2975.3
22643	3029.5
22659	2858.8
22675	2489
22691	2056
22707	1614.4
22723	1245.1
22739	952.08
22755	736.98
22771	567.36
22787	428.97
22803	319.88
22819	237.08
22835	178.06
22851	134.06
22867	97.696
22883	67.165
22899	45.546
22915	30.503
22931	18.578
22947	8.7053
22963	2.3718
22979	0
22995	1.0165
23011	6.0558
23027	14.543
23043	22.578
23059	27.773
23075	32.419
23091	41.181
23107	52.67
23123	65.779
23139	81.164
23155	105.46
23171	148.08
23187	214.71
23203	308.43
23219	423.2
23235	559.41
23251	709.28
23267	868.75
23283	1021.4
23299	1141.2
23315	1210.4
23331	1207
23347	1141.9
23363	1040
23379	931.28
23395	821.54
23411	701.14
23427	582.84
23443	481.62
23459	399.03
23475	325.25
23491	260.27
23507	207.42
23523	166.02
23539	132.75
23555	105.9
23571	84.722
23587	69.214
23603	58.487
23619	48.952
23635	38.147
23651	25.176
23667	12.76
23683	3.9873
23699	0
23715	0.91693
23731	4.3135
23747	7.9868
23763	10.929
23779	13.512
23795	16.434
23811	17.597
23827	15.447
23843	10.086
23859	4.415
23875	0.7096
23891	0
23907	4.4197
23923	14.287
23939	26.781
23955	40.799
23971	58.71
23987	86.585
24003	125.44
24019	175.81
24035	246.74
24051	339.61
24067	460.04
24083	592.1
24099	706.93
24115	781.94
24131	793.56
24147	759.39
24163	703.31
24179	657.63
24195	657.02
24211	693.64
24227	771.44
24243	831.8
24259	860.12
24275	838.95
24291	800.99
24307	762.46
24323	758.59
24339	799.67
24355	900.64
24371	1035.1
24387	1171.9
24403	1276.2
24419	1308
24435	1267
24451	1161.5
24467	1026.8
24483	870.34
24499	703.27
24515	568.7
24531	499.91
24547	514.85
24563	584.33
24579	694.69
24595	821.89
24611	932.65
24627	1006.1
24643	1023.6
24659	995.5
24675	925.19
24691	827.18
24707	721.94
24723	622.58
24739	532.08
24755	442.94
24771	359.34
24787	287.84
24803	228.45
24819	176.83
24835	133.82
24851	101.16
24867	78.346
24883	62.304
24899	50.24
24915	40.635
24931	33.141
24947	28.182
24963	24.122
24979	19.454
24995	13.898
25011	8.7501
25027	4.7559
25043	1.9929
25059	0.5288
25075	0
25091	-0.082924
25107	0.015839
25123	0.19832
25139	0.65627
25155	1.7781
25171	3.7511
25187	6.4429
25203	9.4596
25219	12.685
25235	16.077
25251	19.906
25267	23.957
25283	27.108
25299	28.701
25315	28.181
25331	26.699
25347	26.613
25363	29.109
25379	34.426
25395	40.368
25411	44.361
25427	45.188
25443	43.297
25459	40.344
25475	35.856
25491	29.251
25507	19.869
25523	9.4035
25539	2.0017
25555	0
25571	4.1806
25587	10.809
25603	15.306
25619	15.603
25635	11.263
25651	5.5102
25667	1.1361
25683	-0.84746
25699	-0.71598
25715	0
25731	1.7014
25747	4.9848
25763	10.491
25779	16.993
25795	20.987
25811	20.485
25827	14.643
25843	6.8003
25859	1.2668
25875	0
25891	3.6695
25907	8.9747
25923	11.289
25939	9.0336
25955	3.0626
25971	0
25987	5.6451
26003	21.964
26019	47.405
26035	78.286
26051	118.79
26067	172.2
26083	237.57
26099	306.98
26115	372.95
26131	431.48
26147	480.4
26163	521.34
26179	553.32
26195	574.14
26211	586.61
26227	590.75
26243	575.69
26259	534.73
26275	469.95
26291	395.53
26307	320.79
26323	250.08
26339	186.9
26355	133.19
26371	92.985
26387	70.665
26403	73.046
26419	100.6
26435	154.41
26451	225.72
26467	309.16
26483	393.25
26499	464.17
26515	511.56
26531	516.89
26547	480.58
26563	414.99
26579	342.43
26595	265.92
26611	181.79
26627	106.6
26643	55.148
26659	28.331
26675	12.345
26691	2.6728
26707	0
26723	3.4852
26739	11.038
26755	18.015
26771	21.218
26787	20.192
26803	18.079
26819	15.742
26835	12.808
26851	10.761
26867	10.361
26883	8.7516
26899	4.4015
26915	0
26931	0.61293
26947	6.8564
26963	19.263
26979	37.406
26995	66.474
27011	117.39
27027	196.91
27043	313.17
27059	454.19
27075	613.52
27091	769.43
27107	890
27123	954.22
27139	942.86
27155	870.47
27171	745.69
27187	592.34
27203	435.47
27219	292.23
27235	183.68
27251	109.52
27267	65.138
27283	36.557
27299	20.787
27315	18.59
27331	22.155
27347	23.911
27363	20.29
27379	14.719
27395	10.675
27411	0
27427	0
27443	0
27459	0
27475	0
27491	73.801
27507	117.54
27523	121.99
27539	121.84
27555	121.91
27571	114.97
27587	105.01
27603	98.113
27619	95.003
27635	92.467
27651	91.186
27667	92.849
27683	97.069
27699	102.33
27715	108.68
27731	116.36
27747	125.44
27763	134.76
27779	141.63
27795	144.45
27811	143.82
27827	141.9
27843	138.17
27859	131.99
27875	123.45
27891	114.79
27907	109.74
27923	110.51
27939	116.18
27955	124.18
27971	136.69
27987	155.53
28003	179.93
28019	205.4
28035	227.28
28051	242.98
28067	253.59
28083	260.62
28099	258.41
28115	242.93
28131	214.31
28147	179.96
28163	146.98
28179	118.83
28195	95.965
28211	75.659
28227	59.474
28243	49.514
28259	45.302
28275	44.432
28291	46.312
28307	50.897
28323	58.297
28339	67.374
28355	74.787
28371	78.412
28387	78.824
28403	78.737
28419	78.458
28435	77.746
28451	74.802
28467	71.001
28483	73.672
28499	87.045
28515	111.87
28531	140.06
28547	161.8
28563	172.31
28579	171.61
28595	165.77
28611	155.75
28627	140.71
28643	121.05
28659	99.033
28675	78.192
28691	60.764
28707	46.741
28723	34.386
28739	24.808
28755	19.285
28771	17.838
28787	18.528
28803	19.355
28819	19.34
28835	18.245
28851	16.983
28867	15.581
28883	13.713
28899	11.826
28915	10.33
28931	7.9295
28947	3.827
28963	0.25965
28979	0
28995	0
29011	0
29027	1.8533
29043	15.37
29059	39.88
29075	75.239
29091	128.22
29107	208.99
29123	329.24
29139	487.01
29155	681.1
29171	897.08
29187	1120.5
29203	1343
29219	1540.2
29235	1720.7
29251	1906.4
29267	2141.9
29283	2470.1
29299	2892.5
29315	3436.6
29331	4048.1
29347	4699.1
29363	5240.7
29379	5596.1
29395	5652.8
29411	5428.4
29427	4949.3
29443	4296.6
29459	3544
29475	2779
29491	2095.9
29507	1536.5
29523	1108.1
29539	790.47
29555	576.1
29571	446.84
29587	377.3
29603	338.1
29619	312.36
29635	284.14
29651	255.55
29667	226.03
29683	198.94
29699	174.56
29715	151.96
29731	130.65
29747	111.28
29763	95.69
29779	84.825
29795	78.691
29811	75.309
29827	72.804
29843	70.295
29859	67.451
29875	64.978
29891	62.988
29907	61.222
29923	59.789
29939	58.575
29955	56.878
29971	54.259
29987	50.604
30003	46.642
30019	43.164
30035	40.524
30051	39.059
30067	38.315
30083	37.456
30099	36.139
30115	34.035
30131	32.012
30147	31.862
30163	34.527
30179	39.95
30195	46.479
30211	53.011
30227	59.123
30243	64.64
30259	69.71
30275	73.711
30291	76.07
30307	77.435
30323	78.363
30339	77.546
30355	74.167
30371	67.465
30387	59.55
30403	55.028
30419	56.407
30435	64.098
30451	74.092
30467	82.34
30483	87.097
30499	89.135
30515	90.973
30531	91.042
30547	87.921
30563	82.732
30579	79.137
30595	80.461
30611	88.693
30627	100.54
30643	117.24
30659	145.37
30675	199.14
30691	283.21
30707	404.71
30723	581.23
30739	826.73
30755	1158.9
30771	1564.1
30787	2039.5
30803	2545.9
30819	3043.7
30835	3472.6
30851	3788.5
30867	3912.5
30883	3851.5
30899	3612.8
30915	3258.9
30931	2805.8
30947	2309
30963	1819.7
30979	1386.7
30995	1018.4
31011	729.96
31027	510.13
31043	358.19
31059	262.78
31075	206
31091	172.1
31107	150.63
31123	144.11
31139	152.78
31155	177.66
31171	213.57
31187	256.69
31203	315.07
31219	392.77
31235	485.53
31251	576.5
31267	651.17
31283	702.54
31299	724.85
31315	721.45
31331	686.76
31347	623.04
31363	541.91
31379	459.01
31395	375.74
31411	289.39
31427	214.94
31443	164.97
31459	140.59
31475	128.14
31491	119.48
31507	112.67
31523	106.73
31539	103.49
31555	101.88
31571	100.11
31587	98.327
31603	97.325
31619	95.965
31635	93.242
31651	88.71
31667	83.877
31683	81.347
31699	82.439
31715	86.896
31731	92.467
31747	98.12
31763	103.56
31779	108.99
31795	114.03
31811	116.19
31827	113.85
31843	107.27
31859	98.933
31875	89.868
31891	80.329
31907	70.691
31923	61.67
[truncated: 4,009 more rows]
