# Supplementary material for: A machine learning approach to predict pancreatic islet grafts rejection versus tolerance
Source: PLoS One. 2020 Nov 5;15(11):e0241925. doi: 10.1371/journal.pone.0241925 (PMC7644021; doi:10.1371/journal.pone.0241925)
Supplement: S1 File — (ZIP) [file pone.0241925.s001.zip › Supplementary Information/Processed CZE data from aq.H samples/rejected/T3 muestra 676 1 in 16.elt]

6006	0
A c o n d i c i o n a d a
1	0
2	0
3	0
4	0
5	0
51	0
67	0.44935
83	-0.51162
99	6.8613
115	6.8464
131	1.9794
147	0
163	1.3348
179	2.0142
195	2.1078
211	2.8919
227	4.7173
243	6.751
259	7.8013
275	7.3675
291	5.2088
307	2.3844
323	0.40455
339	0
355	1.2988
371	3.176
387	4.6901
403	5.4983
419	5.6519
435	5.6088
451	5.2602
467	4.4264
483	2.9392
499	1.1701
515	0
531	-0.088047
547	1.1881
563	3.0404
579	4.2682
595	4.3165
611	2.8734
627	0.93842
643	0
659	0.74379
675	3.3266
691	6.5217
707	9.0455
723	10.344
739	10.347
755	9.8225
771	9.1283
787	8.2934
803	7.3575
819	6.3025
835	5.2393
851	4.2761
867	3.4792
883	2.794
899	2.1304
915	1.4675
931	0.78783
947	0.21114
963	0
979	0.30302
995	0.97147
1011	1.7737
1027	2.8921
1043	4.4545
1059	6.5963
1075	8.8896
1091	10.345
1107	10.403
1123	9.0081
1139	7.0252
1155	5.1533
1171	3.6597
1187	2.6468
1203	1.8316
1219	1.1851
1235	0.80413
1251	0.41761
1267	0
1283	0.3109
1299	1.799
1315	4.9021
1331	8.7515
1347	11.176
1363	10.987
1379	7.4806
1395	2.6319
1411	-0.36781
1427	0
1443	4.2985
1459	9.9962
1475	14.109
1491	15.341
1507	13.584
1523	10.802
1539	8.0859
1555	5.6809
1571	3.4823
1587	1.3079
1603	0
1619	-0.12428
1635	0.89367
1651	2.2653
1667	3.0072
1683	2.7595
1699	1.5844
1715	0.41836
1731	0
1747	0.26376
1763	0.85193
1779	1.4802
1795	2.0903
1811	2.7074
1827	3.4183
1843	4.1359
1859	4.4423
1875	4.0918
1891	3.064
1907	1.802
1923	0.76512
1939	0.1688
1955	-0.00512
1971	0
1987	0.32112
2003	1.1143
2019	2.2838
2035	3.5828
2051	4.8256
2067	5.897
2083	7.0529
2099	8.2675
2115	8.6869
2131	7.7995
2147	5.222
2163	1.969
2179	0
2195	0.28659
2211	3.0786
2227	6.6941
2243	9.2659
2259	9.9922
2275	8.7815
2291	6.8797
2307	5.0374
2323	3.4438
2339	2.1831
2355	1.0844
2371	0.29248
2387	0
2403	0.06109
2419	0.24465
2435	0.65189
2451	1.3579
2467	2.5448
2483	3.9531
2499	4.7996
2515	4.6516
2531	3.1906
2547	1.1866
2563	0
2579	0.38702
2595	2.8033
2611	6.0162
2627	8.1171
2643	8.1729
2659	5.9203
2675	2.8671
2691	0.6608
2707	0
2723	0.85914
2739	2.2437
2755	3.966
2771	6.1419
2787	8.853
2803	11.708
2819	13.658
2835	14.064
2851	12.923
2867	11.125
2883	9.1628
2899	7.17
2915	5.204
2931	3.2523
2947	1.6415
2963	0.6442
2979	0.18291
2995	0
3011	0.20478
3027	0.89358
3043	2.1708
3059	3.7011
3075	4.7198
3091	4.795
3107	3.8174
3123	2.441
3139	1.3318
3155	0.76342
3171	0.84486
3187	1.1669
3203	1.3597
3219	1.3055
3235	0.85848
3251	0.26145
3267	0
3283	0.3238
3299	1.3805
3315	2.6998
3331	3.5443
3347	3.5507
3363	2.6684
3379	1.4934
3395	0.54049
3411	0.011986
3427	-0.085285
3443	0
3459	0.31631
3475	0.96359
3491	1.8439
3507	2.7875
3523	3.7451
3539	4.6813
3555	5.8278
3571	7.0682
3587	7.5622
3603	6.8228
3619	4.5768
3635	1.7703
3651	0
3667	0.0036199
3683	1.878
3699	4.3486
3715	6.2144
3731	7.005
3747	6.7788
3763	6.2387
3779	5.4478
3795	4.2952
3811	2.6832
3827	0.95479
3843	0
3859	0.26724
3875	1.728
3891	3.595
3907	5.1848
3923	6.2153
3939	6.7331
3955	7.038
3971	6.9035
3987	6.1038
4003	4.5762
4019	2.7271
4035	1.1768
4051	0.25071
4067	0
4083	0
4099	0
4115	0
4131	0
4147	0
4163	0
4179	0
4195	0
4211	0
4227	0
4243	1.1336
4259	3.74
4275	6.8697
4291	9.2939
4307	10.423
4323	10.193
4339	9.4494
4355	8.7038
4371	8.0844
4387	7.5631
4403	7.0068
4419	6.6701
4435	6.7647
4451	7.351
4467	8.11
4483	8.5761
4499	8.5182
4515	8.0235
4531	7.4466
4547	6.8142
4563	6.0921
4579	5.0833
4595	4.0005
4611	3.7699
4627	4.93
4643	7.5536
4659	10.672
4675	13.202
4691	14.63
4707	15.042
4723	15.063
4739	14.569
4755	13.338
4771	11.261
4787	8.8496
4803	7.1347
4819	6.6984
4835	7.624
4851	9.0763
4867	10.434
4883	11.491
4899	12.06
4915	12.38
4931	12.712
4947	13.104
4963	13.858
4979	14.688
4995	14.483
5011	12.634
5027	8.9586
5043	4.6674
5059	1.408
5075	0
5091	0.47453
5107	1.6858
5123	3.0937
5139	4.6125
5155	6.2625
5171	8.0189
5187	9.3217
5203	9.7703
5219	9.353
5235	8.6021
5251	7.8909
5267	7.3504
5283	6.9333
5299	6.5346
5315	6.4311
5331	6.8344
5347	7.7975
5363	8.9654
5379	9.8517
5395	10.214
5411	10.066
5427	9.7406
5443	9.3737
5459	8.9819
5475	8.396
5491	7.6519
5507	7.2912
5523	7.6308
5539	8.9496
5555	10.61
5571	11.299
5587	10.341
5603	7.4991
5619	3.9697
5635	1.2419
5651	0
5667	0.41141
5683	1.4193
5699	2.0769
5715	2.0618
5731	1.2721
5747	0.35632
5763	0
5779	0.45701
5795	1.5976
5811	2.942
5827	4.3662
5843	5.8544
5859	7.6574
5875	9.5637
5891	10.444
5907	9.6329
5923	6.8717
5939	3.354
5955	0.7858
5971	0
5987	1.0847
6003	2.7664
6019	4.1045
6035	4.7988
6051	4.9253
6067	4.9278
6083	4.6466
6099	3.8804
6115	2.4709
6131	0.85971
6147	0
6163	0.34892
6179	2.0825
6195	4.3608
6211	6.0286
6227	6.5544
6243	5.6675
6259	4.2515
6275	3.4901
6291	3.9036
6307	5.6767
6323	7.8675
6339	9.3532
6355	9.6353
6371	8.6763
6387	7.2603
6403	5.8816
6419	4.6828
6435	3.6093
6451	2.5414
6467	1.8202
6483	1.7063
6499	2.3088
6515	3.2057
6531	3.7355
6547	3.5695
6563	2.667
6579	1.5517
6595	0.66128
6611	0.16306
6627	0.010504
6643	0
6659	0.28199
6675	0.9996
6691	2.1917
6707	3.5687
6723	4.6708
6739	5.2502
6755	5.2893
6771	5.1133
6787	4.9002
6803	4.6874
6819	4.4239
6835	4.0812
6851	3.857
6867	3.8834
6883	4.2756
6899	4.7934
6915	4.933
6931	4.4368
6947	3.1937
6963	1.6733
6979	0.5097
6995	0
7011	0.34215
7027	1.1033
7043	1.6711
7059	1.7653
7075	1.2353
7091	0.47114
7107	0
7123	0.11293
7139	0.85942
7155	1.8066
7171	2.6863
7187	3.4099
7203	4.1182
7219	4.8498
7235	5.1176
7251	4.6124
7267	3.0949
7283	1.1671
7299	0
7315	0.17502
7331	1.9309
7347	4.2479
7363	5.7507
7379	5.8085
7395	4.306
7411	2.2958
7427	0.73441
7443	0
7459	0.029419
7475	0.29054
7491	0.81757
7507	1.747
7523	3.207
7539	4.8656
7555	5.8765
7571	5.7584
7587	4.4179
7603	2.6133
7619	1.1071
7635	0.22304
7651	-0.0015098
7667	0
7683	0.044663
7699	0.13443
7715	0.32195
7731	0.60953
7747	0.79909
7763	0.76684
7779	0.43699
7795	0.03977
7811	0
7827	0.51584
7843	1.5518
7859	2.7361
7875	3.777
7891	4.5493
7907	5.2185
7923	5.8717
7939	6.0113
7955	5.3194
7971	3.5349
7987	1.3137
8003	0
8019	0.32993
8035	2.5247
8051	5.3822
8067	7.4941
8083	8.2186
8099	7.5602
8115	6.4421
8131	5.2454
8147	4.0096
8163	2.529
8179	0.88225
8195	0
8211	0.41922
8227	2.3694
8243	4.8696
8259	6.4599
8275	6.4483
8291	4.699
8307	2.3944
8323	0.67137
8339	0
8355	0.35462
8371	1.022
8387	1.7455
8403	2.51
8419	3.4647
8435	4.5435
8451	5.0914
8467	4.7069
8483	3.1784
8499	1.2206
8515	0
8531	0.0068239
8547	1.3043
8563	2.9764
8579	4.1471
8595	4.4854
8611	3.911
8627	2.9751
8643	2.0647
8659	1.2879
8675	0.81752
8691	0.50797
8707	0
8723	0
8739	0
8755	0
8771	0
8787	0
8803	0.8737
8819	2.2011
8835	3.1308
8851	3.2576
8867	2.2778
8883	0.8271
8899	0
8915	0.41525
8931	2.3668
8947	4.8683
8963	6.7373
8979	7.4445
8995	6.8068
9011	5.641
9027	4.7309
9043	4.3607
9059	4.7619
9075	5.4356
9091	5.6111
9107	4.9547
9123	3.2632
9139	1.2445
9155	0
9171	0.045638
9187	1.5553
9203	3.6377
9219	5.2551
9235	5.9594
9251	5.5417
9267	4.7136
9283	4.324
9299	4.7175
9315	5.9991
9331	7.5189
9347	8.5241
9363	8.6793
9379	8.098
9395	7.2937
9411	6.2681
9427	4.9383
9443	3.0792
9459	1.0373
9475	0
9491	0.65369
9507	3.171
9523	6.382
9539	8.9198
9555	10.156
9571	9.9622
9587	9.2144
9603	8.4857
9619	7.9117
9635	7.6145
9651	7.368
9667	6.9355
9683	6.2584
9699	5.2306
9715	4.0817
9731	3.3338
9747	3.2647
9763	3.9492
9779	4.9045
9795	5.5645
9811	5.6703
9827	5.1915
9843	4.5026
9859	3.8012
9875	3.1229
9891	2.5386
9907	2.0198
9923	1.545
9939	1.1366
9955	0.62457
9971	0.073239
9987	0
10003	0.71392
10019	2.4667
10035	4.6368
10051	6.0167
10067	5.9774
10083	4.2745
10099	1.9535
10115	0.33173
10131	0
10147	1.1786
10163	2.931
10179	4.267
10195	4.7987
10211	4.3601
10227	3.6134
10243	3.2924
10259	3.69
10275	4.8953
10291	6.3749
10307	7.5892
10323	8.3185
10339	8.4924
10355	8.4435
10371	8.4371
10387	8.5508
10403	8.8751
10419	9.2558
10435	9.4419
10451	9.3275
10467	8.7453
10483	7.9328
10499	7.4908
10515	7.7259
10531	8.8331
10547	10.224
10563	10.845
10579	10.167
10595	8.2619
10611	6.0391
10627	4.0892
10643	2.6405
10659	1.303
10675	0
10691	0.099019
10707	2.4569
10723	7.5046
10739	13.547
10755	17.785
10771	18.782
10787	16.207
10803	12.281
10819	9.1025
10835	7.4925
10851	7.714
10867	8.571
10883	9.1881
10899	9.3517
10915	8.8598
10931	8.1945
10947	8.0779
10963	8.8226
10979	10.473
10995	12.375
11011	13.814
11027	14.451
11043	14.371
11059	13.989
11075	13.129
11091	11.594
11107	9.38
11123	6.9459
11139	4.9918
11155	3.913
11171	3.5979
11187	3.5922
11203	4.0917
11219	5.3075
11235	7.3139
11251	9.5884
11267	11.177
11283	11.542
11299	10.696
11315	9.3622
11331	7.8369
11347	6.156
11363	4.3259
11379	2.4439
11395	0.94773
11411	0.14005
11427	0
11443	0.16401
11459	0.52603
11475	1.0951
11491	1.9075
11507	2.8602
11523	3.5876
11539	3.8623
11555	3.6565
11571	3.294
11587	3.0642
11603	3.0826
11619	3.292
11635	3.5451
11651	3.9621
11667	4.6452
11683	5.7062
11699	6.9084
11715	7.69
11731	7.7469
11747	6.9318
11763	5.759
11779	4.961
11795	4.879
11811	5.6518
11827	6.7075
11843	7.3389
11859	7.2368
11875	6.3537
11891	5.2123
11907	4.2638
11923	3.6819
11939	3.3997
11955	3.1988
11971	3.2163
11987	3.5832
12003	4.5022
12019	5.6867
12035	6.3094
12051	5.9233
12067	4.27
12083	2.1694
12099	0.95665
12115	1.2871
12131	3.3243
12147	5.9601
12163	8.0223
12179	9.0082
12195	8.869
12211	8.3279
12227	7.7288
12243	7.1139
12259	6.4672
12275	5.7675
12291	5.292
12307	5.2442
12323	5.6149
12339	6.1217
12355	6.5477
12371	6.8043
12387	7.0389
12403	7.3168
12419	7.2434
12435	6.5737
12451	5.0032
12467	3.0567
12483	2.0237
12499	2.5837
12515	5.0484
12531	8.1798
12547	10.163
12563	10.122
12579	7.9245
12595	4.9853
12611	2.5057
12627	0.94352
12643	0.29826
12659	0
12675	0
12691	0
12707	0
12723	0
12739	0
12755	0
12771	0
12787	0
12803	0.25241
12819	0.98707
12835	2.2329
12851	3.6344
12867	4.7144
12883	5.2264
12899	5.2364
12915	5.0501
12931	4.6231
12947	3.8699
12963	2.5871
12979	1.0089
12995	0
13011	0.010289
13027	1.227
13043	2.853
13059	3.8515
13075	3.7855
13091	2.5374
13107	0.97247
13123	0
13139	-0.13259
13155	0.63613
13171	1.7386
13187	2.4536
13203	2.4833
13219	1.6498
13235	0.5326
13251	0
13267	0.58047
13283	2.4266
13299	4.7619
13315	6.749
13331	7.9743
13347	8.589
13363	9.0033
13379	8.8238
13395	7.7146
13411	5.2282
13427	2.0331
13443	0
13459	0.20016
13475	3.1027
13491	6.9457
13507	9.4445
13523	9.5741
13539	7.1152
13555	3.8123
13571	1.2369
13587	0
13603	0.27211
13619	1.0871
13635	1.6791
13651	1.7927
13667	1.2424
13683	0.45286
13699	0
13715	0.080116
13731	0.79526
13747	1.6996
13763	2.2345
13779	2.1799
13795	1.4502
13811	0.52983
13827	0
13843	0.12349
13859	1.0325
13875	2.2674
13891	3.1108
13907	3.1977
13923	2.4119
13939	1.2862
13955	0.40156
13971	-0.0082074
13987	0
14003	0.094219
14019	0.28704
14035	0.63183
14051	1.1988
14067	1.8747
14083	2.2739
14099	2.1721
14115	1.493
14131	0.61103
14147	0
14163	-0.18429
14179	0.08856
14195	0.51074
14211	0.77189
14227	0.77083
14243	0.46693
14259	0.11102
14275	0
14291	0.23651
14307	0.8397
14323	1.5847
14339	2.1354
14355	2.32
14371	2.195
14387	2.002
14403	1.7746
14419	1.4969
14435	0.9121
14451	0.13757
14467	0
14483	1.0124
14499	3.5519
14515	6.6711
14531	8.6312
14547	8.5445
14563	6.1627
14579	2.9739
14595	0.67045
14611	0
14627	1.0049
14643	2.5884
14659	4.2446
14675	5.9027
14691	7.5975
14707	9.2799
14723	10.333
14739	10.326
14755	9.2745
14771	7.7803
14787	6.2033
14803	4.6608
14819	3.1987
14835	1.8027
14851	0.71369
14867	0.13582
14883	0
14899	0.093028
14915	0.5351
14931	1.4483
14947	2.867
14963	4.493
14979	5.8369
14995	6.6284
15011	6.827
15027	6.7744
15043	6.6836
15059	6.6038
15075	6.5389
15091	6.4158
15107	6.2572
15123	6.1019
15139	5.9725
15155	5.8218
15171	5.5416
15187	5.0751
15203	4.442
15219	3.745
15235	3.0464
15251	2.3727
15267	1.6329
15283	0.84133
15299	0.24877
15315	0
15331	0.78261
15347	2.5259
15363	4.0152
15379	4.4896
15395	3.3448
15411	1.3294
15427	0
15443	0.44038
15459	3.1746
15475	6.6636
15491	9.3799
15507	10.686
15523	10.545
15539	9.8428
15555	8.8417
15571	7.4864
15587	5.8268
15603	4.0283
15619	2.4387
15635	1.2977
15651	0.58278
15667	0.11086
15683	0
15699	0.31211
15715	1.1008
15731	2.1244
15747	2.7963
15763	2.7924
15779	1.9296
15795	0.7303
15811	0
15827	0.079442
15843	1.1022
15859	2.4241
15875	3.2682
15891	3.3113
15907	2.3877
15923	1.0987
15939	0.19415
15955	0
15971	1.0436
15987	2.8749
16003	4.2665
16019	4.5473
16035	3.2998
16051	1.3642
16067	0.075383
16083	0
16099	1.4482
16115	3.5256
16131	5.1618
16147	5.9362
16163	5.8284
16179	5.4156
16195	4.823
16211	3.9811
16227	2.846
16243	1.5657
16259	0.53745
16275	0
16291	0.21387
16307	0.90982
16323	1.5035
16339	1.6903
16355	1.214
16371	0.42571
16387	0
16403	0.23625
16419	1.3127
16435	2.632
16451	3.3919
16467	3.2575
16483	2.2187
16499	0.97555
16515	0.14553
16531	0
16547	0.41179
16563	0.95896
16579	1.7053
16595	2.7497
16611	4.1536
16627	5.6486
16643	6.6486
16659	6.8183
16675	6.1623
16691	5.1694
16707	4.1152
16723	3.0794
16739	2.0593
16755	1.0481
16771	0.29846
16787	0
16803	0.21243
16819	0.71286
16835	1.319
16851	1.9758
16867	2.4705
16883	2.8718
16899	3.6222
16915	4.9338
16931	7.0554
16947	9.4089
16963	10.677
16979	10.151
16995	7.7008
17011	4.5363
17027	1.909
17043	0.3702
17059	0
17075	0.088411
17091	0.3751
17107	0.89043
17123	1.5556
17139	2.3305
17155	3.1892
17171	4.0844
17187	5.0276
17203	5.9461
17219	6.5365
17235	6.6016
17251	6.3034
17267	5.9169
17283	5.3011
17299	4.3502
17315	2.705
17331	0.76829
17347	0
17363	1.1126
17379	4.4578
17395	8.5738
17411	11.15
17427	11.076
17443	8.0633
17459	4.0403
17475	1.0577
17491	0
17507	0.94751
17523	2.5131
17539	3.7887
17555	4.5099
17571	4.7614
17587	4.9312
17603	4.7655
17619	4.0128
17635	2.5608
17651	0.90785
17667	0
17683	0.39289
17699	2.0216
17715	4.0918
17731	6.3289
17747	8.6855
17763	11.276
17779	13.864
17795	15.398
17811	15.212
17827	13.365
17843	10.864
17859	8.3306
17875	5.9896
17891	3.6837
17907	1.3719
17923	0
17939	0.18957
17955	2.0625
17971	4.5738
17987	6.5032
18003	7.288
18019	6.8379
18035	5.9367
18051	5.0232
18067	4.1773
18083	3.5298
18099	2.9746
18115	2.3853
18131	1.7554
18147	0.89708
18163	0
18179	-0.26661
18195	0.43973
18211	2.3638
18227	4.7377
18243	6.2634
18259	6.2913
18275	4.6022
18291	2.2747
18307	0.55945
18323	0
18339	0.80919
18355	2.1607
18371	3.1879
18387	3.54
18403	3.2293
18419	2.7646
18435	2.2805
18451	1.7468
18467	1.0242
18483	0.22006
18499	0
18515	0.84932
18531	2.8294
18547	5.2289
18563	7.4928
18579	9.3871
18595	10.945
18611	12.317
18627	13.132
18643	13.088
18659	12.119
18675	10.683
18691	9.3137
18707	8.2568
18723	7.6612
18739	7.2108
18755	6.4794
18771	5.3052
18787	3.6588
18803	1.9497
18819	0.65258
18835	0
18851	0.021699
18867	0.41899
18883	1.1045
18899	2.1067
18915	3.2046
18931	4.3633
18947	6.0075
18963	8.3568
18979	11.569
18995	15.008
19011	17.432
19027	18.161
19043	17.173
19059	15.496
19075	13.807
19091	12.33
19107	11.07
19123	9.8744
19139	9.143
19155	9.2142
19171	9.9485
19187	10.879
19203	11.942
19219	13.148
19235	14.707
19251	16.328
19267	16.835
19283	15.533
19299	12.312
19315	8.3566
19331	4.9099
19347	2.5368
19363	1.3015
19379	0.51905
19395	0
19411	-0.18467
19427	-0.01814
19443	0.39372
19459	0.74297
19475	0.83168
19491	0.57224
19507	0.19984
19523	0
19539	0
19555	0
19571	0
19587	0
19603	0
19619	0
19635	0
19651	0.3152
19667	1.2257
19683	2.706
19699	4.337
19715	5.8637
19731	7.1939
19747	8.3538
19763	9.3581
19779	9.8619
19795	9.6204
19811	8.7519
19827	7.6391
19843	6.3251
19859	4.7975
19875	2.9633
19891	1.0875
19907	0
19923	0.20065
19939	1.6733
19955	3.6606
19971	5.6726
19987	7.5369
20003	9.2787
20019	10.963
20035	12.172
20051	12.588
20067	12.118
20083	11.208
20099	10.375
20115	9.8472
20131	9.786
20147	9.8737
20163	9.5274
20179	8.4823
20195	7.01
20211	5.7749
20227	4.6843
20243	3.6392
20259	3.0619
20275	3.6385
20291	6.217
20307	11.407
20323	17.08
20339	22.877
20355	34.357
20371	54.736
20387	85.484
20403	119.06
20419	142.81
20435	150.05
20451	140.37
20467	123.51
20483	105.43
20499	87.841
20515	70.993
20531	53.789
20547	38.973
20563	29.011
20579	24.306
20595	22.085
20611	19.979
20627	17.145
20643	13.245
20659	9.4993
20675	6.9032
20691	5.7089
20707	5.883
20723	6.7061
20739	7.668
20755	8.5613
20771	9.3878
20787	10.232
20803	10.687
20819	10.427
20835	9.501
20851	8.3359
20867	7.1542
20883	6.028
20899	4.7761
20915	3.4409
20931	2.7037
20947	2.9797
20963	4.6289
20979	6.8833
20995	8.1698
21011	7.6886
21027	5.1182
21043	1.8968
21059	0
21075	0.3708
21091	3.0555
21107	6.5593
21123	9.9032
21139	12.771
21155	15.237
21171	17.531
21187	18.96
21203	18.983
21219	17.572
21235	15.585
21251	13.831
21267	12.677
21283	12.293
21299	12.329
21315	12.659
21331	13.362
21347	13.972
21363	14.538
21379	16.286
21395	19.895
21411	25.633
21427	31.899
21443	36.124
21459	36.953
21475	34.384
21491	30.351
21507	25.732
21523	20.679
21539	15.386
21555	10.183
21571	5.3835
21587	1.2815
21603	0
21619	0
21635	0
21651	0
21667	0
21683	3.6963
21699	18.851
21715	48.684
21731	104.26
21747	181.87
21763	272.74
21779	356.53
21795	410.99
21811	430.05
21827	407.86
21843	358.28
21859	294.15
21875	228.33
21891	173.92
21907	132.14
21923	103.16
21939	81.226
21955	63.636
21971	49.992
21987	40.39
22003	34.62
22019	30.072
22035	24.88
22051	17.905
22067	11.331
22083	9.0941
22099	12.98
22115	22.75
22131	34.561
22147	44.825
22163	51.806
22179	57.364
22195	62.97
22211	63.214
22227	54.555
22243	35.119
22259	12.338
22275	0
22291	0
22307	0
22323	0
22339	0
22355	0
22371	0
22387	0
22403	0
22419	13.385
22435	70.476
22451	208.36
22467	486.15
22483	934.95
22499	1522
22515	2143.4
22531	2631.3
22547	2869.6
22563	2799.7
22579	2477.6
22595	2038.2
22611	1574.5
22627	1181
22643	861.23
22659	631.1
22675	463.87
22691	343.71
22707	256.63
22723	189.09
22739	137.32
22755	99.154
22771	74.947
22787	58.243
22803	43.047
22819	28.063
22835	16.781
22851	9.1587
22867	3.6145
22883	0.18214
22899	-0.80276
22915	-0.54351
22931	0
22947	1.2199
22963	5.0198
22979	10.877
22995	18.216
23011	32.88
23027	57.637
23043	83.605
23059	106.23
23075	121.01
23091	144.62
23107	207.89
23123	328.42
23139	522.86
23155	756.88
23171	1014
23187	1225.9
23203	1357.2
23219	1380.9
23235	1313.6
23251	1177.4
23267	1007.7
23283	834.14
23299	684.38
23315	558.44
23331	456.29
23347	368.86
23363	295.73
23379	238.91
23395	197.85
23411	168.16
23427	144.08
23443	122.2
23459	101.46
23475	84.155
23491	70.479
23507	59.432
23523	50.667
23539	43.887
23555	38.371
23571	33.491
23587	29.358
23603	26.102
23619	22.659
23635	18.251
23651	12.517
23667	6.6092
23683	2.1815
23699	0
23715	0.69698
23731	3.0069
23747	4.5879
23763	4.3258
23779	2.023
23795	0
23811	0.47411
23827	4.455
23843	13.666
23859	27.498
23875	42.274
23891	56.301
23907	71.018
23923	92.67
23939	123.02
23955	162.74
23971	223.52
23987	306.43
24003	406.66
24019	503.65
24035	576.55
24051	618.7
24067	610.47
24083	564.99
24099	513.66
24115	491.84
24131	531.48
24147	616.38
24163	728.73
24179	832.74
24195	889.5
24211	892.74
24227	833.2
24243	738.45
24259	644.89
24275	579.96
24291	562.17
24307	577.03
24323	611.18
24339	651.21
24355	696.77
24371	754.11
24387	811.26
24403	857.69
24419	902.38
24435	957.32
24451	1023.9
24467	1084.4
24483	1122.1
24499	1126.9
24515	1087.2
24531	1010.2
24547	899.56
24563	770.89
24579	643.55
24595	530.16
24611	442.34
24627	374.94
24643	321
24659	272.12
24675	226.63
24691	188.36
24707	156.28
24723	127.74
24739	102.15
24755	80.345
24771	62.212
24787	47.146
24803	34.934
24819	25.322
24835	17.744
24851	11.727
24867	6.7369
24883	2.8507
24899	0.57091
24915	0
24931	2.1769
24947	6.4716
24963	9.8109
24979	10.322
24995	7.1889
25011	2.7149
25027	-0.090801
25043	0
25059	2.7303
25075	5.7333
25091	7.7813
25107	8.7072
25123	8.7975
25139	8.6844
25155	7.8187
25171	5.7793
25187	3.0547
25203	0.91116
25219	0
25235	0
25251	0
25267	0.10138
25283	2.2966
25299	7.816
25315	16.864
25331	27.261
25347	36.664
25363	43.989
25379	48.696
25395	52.035
25411	55.212
25427	58.54
25443	62.387
25459	65.741
25475	66.496
25491	63.538
25507	57.34
25523	49.87
25539	41.664
25555	32.827
25571	22.743
25587	12.327
25603	5.4735
25619	4.5492
25635	9.9973
25651	18.047
25667	24.472
25683	27.351
25699	27.317
25715	27.145
25731	26.026
25747	22.958
25763	18.487
25779	15.498
25795	17.667
25811	27.199
25827	42.304
25843	61.124
25859	89.497
25875	131.35
25891	185.73
25907	244
25923	298.07
25939	343.73
25955	381.61
25971	414.02
25987	434.43
26003	437.64
26019	422.95
26035	398.32
26051	372.27
26067	348.74
26083	329.25
26099	309.38
26115	285.31
26131	256.14
26147	223
26163	189.48
26179	155.97
26195	122.44
26211	91.181
26227	65.521
26243	46.589
26259	35.503
26275	33.392
26291	44.542
26307	73.501
26323	123.37
26339	206.28
26355	318.72
26371	452.71
26387	583.48
26403	686.85
26419	749.76
26435	753.25
26451	703.68
26467	606.55
26483	484.13
26499	360.29
26515	249.99
26531	165.12
26547	101.54
26563	60.089
26579	36.666
26595	30.229
26611	36.391
26627	45.066
26643	49.344
26659	47.558
26675	45.493
26691	45.309
26707	46.296
26723	49.313
26739	53.723
26755	55.675
26771	52.968
26787	48.662
26803	47.859
26819	48.03
26835	47.506
26851	48.027
26867	58.741
26883	89.831
26899	147.44
26915	236.12
26931	349.92
26947	495.84
26963	664.35
26979	837.31
26995	984.41
27011	1077
27027	1108.2
27043	1058.9
27059	942.72
27075	781.22
27091	609.49
27107	455.97
27123	327.26
27139	234.83
27155	173.02
27171	140.24
27187	127.59
27203	122.01
27219	115.32
27235	106.12
27251	100.03
27267	95.379
27283	88.716
27299	79.141
27315	69.271
27331	62.063
27347	58.593
27363	59.259
27379	61.646
27395	62.728
27411	61.078
27427	56.663
27443	51.584
27459	46.765
27475	42.328
27491	38.555
27507	35.619
27523	34.091
27539	34.473
27555	36.225
27571	39.044
27587	44.851
27603	54.872
27619	68.312
27635	82.509
27651	95.997
27667	108.03
27683	120.09
27699	131.67
27715	135.94
27731	128.71
27747	109.98
27763	87.568
27779	69.31
27795	58.979
27811	55.725
27827	55.837
27843	63.195
27859	81.219
27875	109.2
27891	140.52
27907	169
27923	191.46
27939	208.46
27955	221.86
27971	226.31
27987	217.65
28003	196.43
28019	169.39
28035	141.42
28051	114.67
28067	89.219
28083	64.479
28099	44.611
28115	32.907
28131	29.434
28147	30.055
28163	32.214
28179	35.117
28195	38.442
28211	42.556
28227	46.357
28243	48.782
28259	50.247
28275	51.792
28291	52.253
28307	50.729
28323	48.582
28339	48.752
28355	49.809
28371	50.783
28387	59.657
28403	81.099
28419	109.29
28435	132.71
28451	150.79
28467	167.82
28483	178.09
28499	175.96
28515	161.34
28531	141.1
28547	120.07
28563	100.01
28579	81.266
28595	62.746
28611	46.299
28627	33.771
28643	25.369
28659	19.22
28675	14.121
28691	9.7604
28707	5.7949
28723	2.5926
28739	0.63004
28755	0
28771	0.69324
28787	2.0466
28803	2.5655
28819	1.4293
28835	0
28851	0
28867	0
28883	0
28899	0.093505
28915	6.0892
28931	18.594
28947	38.13
28963	64.59
28979	103.04
28995	165.67
29011	260.18
29027	386.28
29043	534.04
29059	703.1
29075	895.36
29091	1099.1
29107	1315.1
29123	1539.2
29139	1799.6
29155	2139.4
29171	2597
29187	3207.4
29203	3974.1
29219	4850
29235	5753.7
29251	6503.9
29267	7075.9
29283	7296.9
29299	7191.8
29315	6679.1
29331	5898.2
29347	4962.5
29363	3998.3
29379	3086.3
29395	2277.8
29411	1620.4
29427	1139.2
29443	801.77
29459	573.14
29475	422.11
29491	330.27
29507	267.27
29523	219.32
29539	181.97
29555	162.33
29571	152.29
29587	141.73
29603	128.53
29619	118.3
29635	112.24
29651	108.71
29667	107.25
29683	107.05
29699	106.5
29715	104.4
29731	101.13
29747	97.34
29763	91.092
29779	80.96
29795	66.841
29811	51.285
29827	37.179
29843	25.949
29859	17.575
29875	10.506
29891	4.9215
29907	1.3542
29923	0
29939	0
29955	0
29971	0
29987	0
30003	0
30019	0
30035	0
30051	0
30067	0.73422
30083	2.0036
30099	3.8223
30115	5.9099
30131	8.0617
30147	10.301
30163	12.569
30179	15.311
30195	18.162
30211	19.231
30227	17.419
30243	12.437
30259	6.3112
30275	1.7258
30291	0
30307	0
30323	0
30339	0
30355	0
30371	0
30387	0
30403	0
30419	0
30435	0
30451	0
30467	0
30483	0
30499	2.6442
30515	18.755
30531	50.449
30547	99.385
30563	169.64
30579	272.64
30595	420.53
30611	620.9
30627	892.1
30643	1232.5
30659	1623.8
30675	2059.5
30691	2487.9
30707	2877.8
30723	3178.1
30739	3332.7
30755	3337.7
30771	3177
30787	2902.1
30803	2534.2
30819	2098.6
30835	1665.5
30851	1266.8
30867	939.15
30883	677.34
30899	484.06
30915	346.32
30931	246.16
30947	179.36
30963	146.31
30979	130.74
30995	118.69
31011	108.8
31027	112.41
31043	129.02
31059	154.8
31075	196.88
31091	259.35
31107	337.64
31123	418.16
31139	496.87
31155	570.77
31171	628.73
31187	661.05
31203	658.78
31219	626.26
31235	568.93
31251	497.7
31267	414.42
31283	322.13
31299	237.73
31315	173.93
31331	131.83
31347	99.369
31363	73.217
31379	54.582
31395	43.075
31411	36.917
31427	32.472
31443	27.302
31459	21.043
31475	15.69
31491	11.402
31507	7.5931
31523	4.1011
31539	1.3084
31555	0
31571	0.59636
31587	2.8798
31603	6.0408
31619	9.9934
31635	14.76
31651	20.115
31667	25.442
31683	29.799
31699	32.547
31715	34.291
31731	35.509
31747	34.232
31763	29.173
31779	20.62
31795	11.429
31811	4.2418
31827	0.41604
31843	0
31859	2.2135
31875	8.9461
31891	21.781
31907	39.188
31923	58.743
[truncated: 4,009 more rows]
