# Supplementary material for: A machine learning approach to predict pancreatic islet grafts rejection versus tolerance
Source: PLoS One. 2020 Nov 5;15(11):e0241925. doi: 10.1371/journal.pone.0241925 (PMC7644021; doi:10.1371/journal.pone.0241925)
Supplement: S1 File — (ZIP) [file pone.0241925.s001.zip › Supplementary Information/Processed CZE data from aq.H samples/rejected/T3 muestra 677 1 in 16.elt]

5640	0
A c o n d i c i o n a d a
5827	4.7369
5843	3.3701
5859	2.1333
5875	0.81486
5891	0
5907	0.13668
5923	1.4426
5939	3.1944
5955	4.3132
5971	4.2907
5987	3.0162
6003	1.3761
6019	0.24783
6035	0
6051	0.63005
6067	1.5195
6083	2.3099
6099	2.8997
6115	3.2587
6131	3.5207
6147	3.6632
6163	3.6224
6179	3.5119
6195	3.4046
6211	3.1081
6227	2.5139
6243	1.5163
6259	0.43363
6275	0
6291	0.61779
6307	2.2002
6323	4.0923
6339	5.964
6355	7.7075
6371	9.568
6387	11.47
6403	12.369
6419	11.621
6435	8.9164
6451	5.434
6467	3.002
6483	2.5277
6499	4.3053
6515	6.9
6531	8.7738
6547	9.2968
6563	8.2004
6579	6.5052
6595	5.2994
6611	4.9986
6627	5.8484
6643	7.0749
6659	7.612
6675	6.9868
6691	5.0504
6707	2.6694
6723	0.8387
6739	0
6755	0.2009
6771	0.78399
6787	1.3471
6803	1.7882
6819	2.1764
6835	2.6138
6851	2.8345
6867	2.642
6883	1.7814
6899	0.59912
6915	0
6931	0.65383
6947	3.0551
6963	6.2033
6979	8.3168
6995	8.4517
7011	6.318
7027	3.31
7043	0.98772
7059	0
7075	0.39416
7091	1.304
7107	2.5508
7123	4.2535
7139	6.5225
7155	8.9958
7171	10.6
7187	10.688
7203	9.3232
7219	7.4636
7235	5.6246
7251	3.9669
7267	2.2786
7283	0.59573
7299	0
7315	1.1502
7331	4.2292
7347	8.0241
7363	10.879
7379	11.983
7395	11.195
7411	9.682
7427	8.3084
7443	7.3413
7459	6.8094
7475	6.3405
7491	5.891
7507	5.5436
7523	5.446
7539	5.5035
7555	5.2593
7571	4.4656
7587	2.8911
7603	1.0479
7619	0
7635	0.23434
7651	1.8974
7667	4.0445
7683	5.4681
7699	5.6228
7715	4.4502
7731	2.8487
7747	1.489
7763	0.60633
7779	0.192
7795	0
7811	0.17292
7827	0.84295
7843	2.0275
7859	3.4036
7875	4.4779
7891	4.9795
7907	5.0297
7923	4.9618
7939	4.6233
7955	3.8676
7971	2.4424
7987	0.74771
8003	0
8019	0.907
8035	3.614
8051	6.9252
8067	9.5079
8083	10.745
8099	10.737
8115	10.287
8131	9.3322
8147	7.6644
8163	5.088
8179	2.1451
8195	0.19106
8211	0
8227	1.5164
8243	3.4027
8259	4.5886
8275	4.692
8291	3.6983
8307	2.3784
8323	1.2034
8339	0.32095
8355	0
8371	0
8387	0
8403	0
8419	0
8435	0
8451	0
8467	0.9344
8483	3.2342
8499	5.9923
8515	8.2568
8531	9.5967
8547	10.092
8563	10.275
8579	10.036
8595	9.1879
8611	7.521
8627	5.4731
8643	4.1462
8659	4.1507
8675	5.8189
8691	8.1436
8707	9.6225
8723	9.557
8739	7.5706
8755	4.8901
8771	3.2474
8787	3.432
8803	5.7829
8819	8.9157
8835	11.078
8851	11.489
8867	9.9271
8883	7.6824
8899	6.0807
8915	5.6596
8931	6.3932
8947	7.4375
8963	8.4483
8979	9.3841
8995	10.514
9011	11.749
9027	12.016
9043	10.665
9059	7.3873
9075	3.4068
9091	0.62757
9107	0
9123	1.8463
9139	4.6809
9155	6.9175
9171	7.9143
9187	7.2851
9203	6.0817
9219	5.6941
9235	6.6982
9251	9.4276
9267	12.726
9283	14.851
9299	14.974
9315	12.955
9331	10.195
9347	8.0191
9363	6.9769
9379	6.9135
9395	7.109
9411	7.823
9427	9.368
9443	12.046
9459	15.133
9475	16.851
9491	16.212
9507	13.063
9523	9.0195
9539	5.6979
9555	3.7989
9571	3.2399
9587	3.1343
9603	3.567
9619	4.7989
9635	7.0992
9651	9.8823
9667	11.658
9683	11.593
9699	9.2803
9715	6.0766
9731	3.896
9747	3.6172
9763	5.7216
9779	8.6984
9795	10.448
9811	10.032
9827	6.9734
9843	2.964
9859	0.29362
9875	0
9891	2.5133
9907	6.0631
9923	8.5064
9939	8.9149
9955	6.9807
9971	4.2501
9987	2.3449
10003	1.918
10019	3.0914
10035	4.795
10051	6.1947
10067	7.0123
10083	7.3423
10099	7.572
10115	7.5218
10131	6.9955
10147	5.656
10163	3.9297
10179	3.1307
10195	3.97
10211	6.9155
10227	10.635
10243	12.847
10259	12.424
10275	8.9301
10291	4.3066
10307	0.96879
10323	0
10339	1.7757
10355	4.5654
10371	6.6022
10387	7.2003
10403	6.0079
10419	4.1785
10435	3.0692
10451	3.2213
10467	4.9359
10483	7.1713
10499	8.4546
10515	8.1085
10531	6.0047
10547	3.3209
10563	1.1943
10579	0.098717
10595	0
10611	0.2952
10627	0.99797
10643	2.2479
10659	4.1553
10675	6.3815
10691	8.1142
10707	8.8873
10723	8.5176
10739	7.6887
10755	7.2705
10771	7.642
10787	8.8605
10803	10.268
10819	11.237
10835	11.507
10851	11.299
10867	10.961
10883	10.083
10899	8.3666
10915	5.4207
10931	1.9924
10947	0
10963	0.38993
10979	3.4306
10995	7.357
11011	9.9724
11027	10.291
11043	8.1126
11059	5.0465
11075	2.3822
11091	0.56965
11107	0
11123	0
11139	0
11155	0
11171	0
11187	0
11203	0
11219	1.3278
11235	5.3132
11251	10.286
11267	14.103
11283	15.757
11299	14.984
11315	13.276
11331	11.913
11347	11.329
11363	11.738
11379	12.425
11395	12.67
11411	12.224
11427	10.999
11443	9.5412
11459	8.4901
11475	8.1366
11491	8.4958
11507	9.1366
11523	9.8561
11539	10.622
11555	11.397
11571	12.167
11587	12.816
11603	13.243
11619	13.517
11635	13.707
11651	13.62
11667	13.124
11683	12.13
11699	10.924
11715	10.037
11731	9.7466
11747	10.23
11763	11.049
11779	11.547
11795	11.426
11811	10.448
11827	9.1773
11843	8.611
11859	9.2301
11875	11.266
11891	13.83
11907	15.667
11923	16.184
11939	15.194
11955	13.661
11971	12.625
11987	12.519
12003	13.424
12019	14.64
12035	15.649
12051	16.29
12067	16.5
12083	16.506
12099	16.371
12115	16.059
12131	15.741
12147	15.422
12163	14.747
12179	13.529
12195	11.511
12211	9.185
12227	7.7535
12243	7.8601
12259	9.7938
12275	12.421
12291	14.16
12307	14.267
12323	12.444
12339	9.9007
12355	8.0108
12371	7.343
12387	8.2822
12403	9.8588
12419	10.666
12435	10.09
12451	7.7154
12467	4.7433
12483	3.1383
12499	3.8485
12515	7.1277
12531	11.301
12547	14.513
12563	15.943
12579	15.466
12595	14.259
12611	12.993
12627	11.798
12643	10.787
12659	9.7883
12675	8.7909
12691	7.8808
12707	6.9321
12723	5.9834
12739	5.4628
12755	5.622
12771	6.6825
12787	8.1503
12803	9.0271
12819	8.8027
12835	7.2348
12851	5.2176
12867	4.0553
12883	4.3659
12899	6.1948
12915	8.5086
12931	10.466
12947	11.738
12963	12.523
12979	13.168
12995	13.087
13011	11.842
13027	9.0629
13043	5.6457
13059	3.4758
13075	3.5485
13091	6.2878
13107	10.018
13123	12.496
13139	12.694
13155	10.293
13171	6.9862
13187	4.556
13203	3.7304
13219	4.6826
13235	6.2482
13251	7.5195
13267	8.2079
13283	8.1658
13299	7.8488
13315	7.5991
13331	7.4862
13347	7.8122
13363	8.3542
13379	8.288
13395	7.197
13411	4.6477
13427	1.5807
13443	0
13459	0.94626
13475	4.8488
13491	9.8653
13507	13.54
13523	14.73
13539	13.019
13555	10.218
13571	8.2798
13587	7.9872
13603	9.6965
13619	12.063
13635	13.531
13651	13.464
13667	11.59
13683	9.0595
13699	7.2403
13715	6.719
13731	7.7153
13747	9.2477
13763	10.247
13779	10.278
13795	9.1941
13811	7.7284
13827	6.6397
13843	6.2276
13859	6.5149
13875	6.9987
13891	7.3444
13907	7.4485
13923	7.4267
13939	7.3839
13955	6.9528
13971	5.8861
13987	4.0294
14003	1.8904
14019	0.38762
14035	0
14051	0.90283
14067	2.3295
14083	3.3923
14099	3.7142
14115	3.0528
14131	2.0314
14147	1.5338
14163	1.9407
14179	3.4923
14195	5.4356
14211	6.5902
14227	6.3896
14243	4.6742
14259	2.4225
14275	0.70894
14291	0
14307	0.37415
14323	1.1353
14339	1.8374
14355	2.3685
14371	2.6626
14387	2.8785
14403	3.0751
14419	3.2245
14435	3.4286
14451	3.652
14467	3.5961
14483	3.0959
14499	2.0392
14515	0.78888
14531	-0.0033377
14547	0
14563	0.92249
14579	2.2236
14595	3.2805
14611	3.8279
14627	3.7034
14643	3.3352
14659	3.2973
14675	3.8286
14691	5.12
14707	6.6928
14723	7.7209
14739	7.8054
14755	6.7847
14771	5.3778
14787	4.5568
14803	4.7772
14819	6.0292
14835	7.5772
14851	8.9912
14867	10.142
14883	11.128
14899	11.998
14915	12.16
14931	11.208
14947	9.1722
14963	6.7475
14979	4.5472
14995	2.857
15011	1.5503
15027	0.41968
15043	0
15059	0.48038
15075	1.969
15091	3.8566
15107	4.9569
15123	4.7159
15139	2.9615
15155	0.88088
15171	0
15187	0.84989
15203	3.3534
15219	6.4178
15235	9.101
15251	11.037
15267	12.191
15283	13.015
15299	13.51
15315	13.544
15331	13.192
15347	12.651
15363	12.032
15379	11.402
15395	10.663
15411	9.8768
15427	9.5596
15443	10.034
15459	11.341
15475	12.926
15491	14.171
15507	14.784
15523	14.834
15539	14.678
15555	14.206
15571	13.277
15587	11.748
15603	9.9568
15619	8.7224
15635	8.4994
15651	9.4263
15667	10.771
15683	11.65
15699	11.666
15715	10.825
15731	9.7435
15747	8.7367
15763	7.8767
15779	7.0438
15795	6.2357
15811	6.033
15827	6.8108
15843	8.6224
15859	10.799
15875	12.548
15891	13.484
15907	13.667
15923	13.574
15939	13.152
15955	12.263
15971	10.796
15987	9.0868
16003	7.9508
16019	7.8507
16035	8.8318
16051	10.18
16067	11.298
16083	11.952
16099	12.145
16115	12.139
16131	11.803
16147	10.972
16163	9.7333
16179	8.3527
16195	6.9683
16211	5.6508
16227	4.2343
16243	2.7926
16259	2.0371
16275	2.3996
16291	4.036
16307	6.1588
16323	7.625
16339	7.8672
16355	6.8859
16371	5.5296
16387	4.279
16403	3.266
16419	2.3178
16435	1.3825
16451	1.2046
16467	2.2718
16483	4.7814
16499	7.8421
16515	10.111
16531	10.917
16547	10.098
16563	8.6643
16579	7.5475
16595	7.0991
16611	7.3716
16627	7.8259
16643	8.156
16659	8.3035
16675	8.3482
16691	8.3777
16707	8.1393
16723	7.4584
16739	6.2113
16755	4.7536
16771	3.7627
16787	3.5922
16803	4.3942
16819	5.5907
16835	6.4401
16851	6.6131
16867	5.9384
16883	4.9639
16899	4.431
16915	4.6648
16931	5.7334
16947	7.0397
16963	7.9491
16979	8.1819
16995	7.8446
17011	7.3283
17027	6.5025
17043	5.2173
17059	3.3362
17075	1.2693
17091	0
17107	0.06943
17123	1.463
17139	3.3145
17155	5.0046
17171	6.3029
17187	7.3159
17203	8.2125
17219	8.4401
17235	7.5934
17251	5.5696
17267	3.0837
17283	1.0728
17299	0
17315	0
17331	0
17347	0
17363	0
17379	0
17395	0
17411	0.42251
17427	1.6571
17443	3.8756
17459	6.3906
17475	8.1519
17491	8.6394
17507	7.7197
17523	6.216
17539	4.9087
17555	4.1016
17571	3.9805
17587	4.1072
17603	3.9435
17619	3.2932
17635	2.066
17651	0.7346
17667	0
17683	0.1676
17699	1.0985
17715	2.2589
17731	3.5521
17747	5.0043
17763	6.7892
17779	8.6554
17795	9.613
17811	9.074
17827	6.9154
17843	4.1168
17859	1.7793
17875	0.40577
17891	0.034737
17907	0
17923	0
17939	0
17955	0
17971	0
17987	0
18003	0
18019	0
18035	0
18051	0
18067	0
18083	0.76337
18099	2.0952
18115	3.4185
18131	4.55
18147	5.4298
18163	6.2511
18179	6.9851
18195	7.5307
18211	7.9247
18227	8.229
18243	8.3609
18259	8.2601
18275	7.8931
18291	7.4058
18307	7.0657
18323	7.0183
18339	7.2995
18355	7.704
18371	8.019
18387	8.159
18403	8.184
18419	8.2382
18435	8.275
18451	8.2486
18467	8.0358
18483	7.796
18499	8.0999
18515	9.2707
18531	11.339
18547	13.714
18563	15.781
18579	17.255
18595	18.145
18611	18.768
18627	19.058
18643	18.886
18659	18.26
18675	17.415
18691	16.648
18707	16.126
18723	15.812
18739	15.549
18755	15.452
18771	15.634
18787	16.177
18803	16.865
18819	17.238
18835	17.054
18851	16.223
18867	15.152
18883	14.325
18899	13.955
18915	14.178
18931	14.667
18947	14.949
18963	14.827
18979	14.221
18995	13.536
19011	13.361
19027	13.987
19043	15.209
19059	16.561
19075	18.188
19091	20.225
19107	23.04
19123	26.098
19139	27.609
19155	26.555
19171	22.689
19187	17.795
19203	14.028
19219	12.4
19235	12.936
19251	14.229
19267	15.731
19283	17.421
19299	19.363
19315	21.412
19331	22.674
19347	22.553
19363	21.093
19379	19.141
19395	17.194
19411	15.42
19427	13.657
19443	11.889
19459	10.951
19475	11.399
19491	13.427
19507	16.102
19523	18.064
19539	18.641
19555	17.903
19571	16.948
19587	16.098
19603	15.356
19619	15.378
19635	16.512
19651	18.602
19667	21.718
19683	23.922
19699	25.917
19715	33.903
19731	51.378
19747	79.405
19763	110.51
19779	133.93
19795	144.14
19811	141.01
19827	132.12
19843	120.75
19859	107.31
19875	91.845
19891	74.977
19907	60.359
19923	50.596
19939	46.122
19955	43.946
19971	41.927
19987	39.462
20003	36.226
20019	33.164
20035	31.011
20051	29.905
20067	30.002
20083	30.733
20099	31.195
20115	30.935
20131	29.702
20147	28.194
20163	27.41
20179	27.793
20195	29.478
20211	31.61
20227	33.186
20243	33.749
20259	33.225
20275	32.275
20291	31.292
20307	30.361
20323	29.638
20339	29.023
20355	28.31
20371	27.447
20387	26.226
20403	24.931
20419	24.472
20435	25.353
20451	27.703
20467	30.6
20483	32.892
20499	34.025
20515	34.031
20531	33.676
20547	33.199
20563	32.587
20579	31.641
20595	30.528
20611	30.209
20627	31.26
20643	33.87
20659	37.033
20675	39.384
20691	40.261
20707	39.685
20723	38.65
20739	37.628
20755	36.717
20771	35.79
20787	34.893
20803	34.899
20819	36.38
20835	39.286
20851	42.661
20867	45.8
20883	48.401
20899	50.482
20915	52.223
20931	52.941
20947	52.111
20963	50.437
20979	48.936
20995	46.444
21011	42.211
21027	37.815
21043	35.728
21059	36.922
21075	42.144
21091	46.882
21107	52.083
21123	73.682
21139	121
21155	191.77
21171	264.64
21187	325.77
21203	368.93
21219	377.33
21235	351.23
21251	298.91
21267	240.47
21283	191.45
21299	154.14
21315	130.18
21331	113.68
21347	104.68
21363	102.54
21379	100.73
21395	94.585
21411	83.155
21427	71.985
21443	66.404
21459	68.423
21475	76.419
21491	86.912
21507	101.53
21523	121.68
21539	150.37
21555	182.92
21571	205.1
21587	208.98
21603	190.91
21619	164.46
21635	150.45
21651	158.95
21667	188.47
21683	220.75
21699	249.94
21715	275.37
21731	282.79
21747	270.38
21763	235.78
21779	206.05
21795	204.23
21811	269.29
21827	431.88
21843	739.95
21859	1208.4
21875	1790
21891	2366.1
21907	2770.7
21923	2923.1
21939	2781.1
21955	2439.1
21971	1965.8
21987	1511.1
22003	1122.7
22019	841.16
22035	626.96
22051	474.27
22067	373.06
22083	302.81
22099	247.56
22115	203.22
22131	175.9
22147	158.5
22163	142.06
22179	125.56
22195	113.97
22211	105.58
22227	97.32
22243	91.18
22259	90.934
22275	93.319
22291	96.037
22307	104.62
22323	127.94
22339	164.26
22355	212.83
22371	279.08
22387	372.95
22403	516.52
22419	706.31
22435	931.28
22451	1154.8
22467	1336
22483	1463.1
22499	1509.2
22515	1520
22531	1511.3
22547	1515.6
22563	1496.1
22579	1438.4
22595	1327.2
22611	1179.9
22627	1015
22643	853.36
22659	712.98
22675	594.03
22691	496.05
22707	412.48
22723	342.86
22739	288.33
22755	248.09
22771	218.54
22787	195.21
22803	175.31
22819	158.12
22835	144.93
22851	134.41
22867	124.9
22883	115.98
22899	108.59
22915	103.21
22931	99.766
22947	97.814
22963	96.807
22979	96.831
22995	97.889
23011	100.41
23027	103.67
23043	104.87
23059	102.34
23075	96.771
23091	91.192
23107	86.138
23123	81.596
23139	78.959
23155	80.111
23171	86.895
23187	100.8
23203	118.26
23219	139.09
23235	175.84
23251	236.09
23267	316.76
23283	399.61
23299	477.26
23315	546.97
23331	585.32
23347	586.37
23363	566.96
23379	556.73
23395	572.16
23411	600.34
23427	636.31
23443	667.94
23459	666.17
23475	624.57
23491	553.95
23507	488.85
23523	455.65
23539	456.01
23555	499.71
23571	570.36
23587	650.48
23603	716.54
23619	733.67
23635	696.74
23651	615.32
23667	523.36
23683	433.4
23699	351.09
23715	297.23
23731	287.46
23747	339.7
23763	442.15
23779	586.38
23795	744.06
23811	883.48
23827	983.66
23843	1019.1
23859	996.18
23875	922.64
23891	822.42
23907	716.34
23923	613.85
23939	524.04
23955	444.27
23971	374.54
23987	313
24003	259.28
24019	213.54
24035	174.92
24051	142.62
24067	117.28
24083	99.095
24099	87.831
24115	81.437
24131	76.951
24147	72.57
24163	67.884
24179	64.274
24195	61.826
24211	60.038
24227	58.839
24243	58.349
24259	58.55
24275	59.36
24291	60.7
24307	62.544
24323	64.954
24339	67.94
24355	71.468
24371	75.381
24387	79.434
24403	83.472
24419	87.683
24435	92.179
24451	96.571
24467	100.62
24483	103.66
24499	106.19
24515	110.42
24531	117.54
24547	127.84
24563	138.77
24579	146.93
24595	150.58
24611	150.04
24627	147.64
24643	143.33
24659	136.67
24675	127.4
24691	117.06
24707	108.93
24723	104.95
24739	105.42
24755	107.78
24771	110.22
24787	112.19
24803	113.15
24819	113.76
24835	115
24851	117.13
24867	120.63
24883	124.41
24899	125.83
24915	123.46
24931	117.12
24947	109.27
24963	102.24
24979	97.074
24995	93.757
25011	91.199
25027	89.348
25043	88.484
25059	90.03
25075	93.986
25091	96.084
25107	93.92
25123	90.201
25139	91.673
25155	98.087
25171	109
25187	131.53
25203	172.09
25219	234.01
25235	311.36
25251	398.22
25267	488.52
25283	580.98
25299	673.29
25315	763.34
25331	841.4
25347	891.6
25363	903.45
25379	867.3
25395	793.09
25411	684.66
25427	558
25443	434.91
25459	333.95
25475	267.44
25491	233.88
25507	240.46
25523	285.8
25539	374.97
25555	494.69
25571	625.32
25587	736.23
25603	815.17
25619	829.74
25635	785.35
25651	679.38
25667	554.52
25683	420.71
25699	302.11
25715	205.96
25731	140.82
25747	100.11
25763	81.911
25779	79.872
25795	84.335
25811	88.797
25827	92.317
25843	98.387
25859	103.38
25875	103.23
25891	97.775
25907	91.319
25923	85.493
25939	80.398
25955	79.603
25971	84.61
25987	89.487
26003	91.275
26019	93.553
26035	108.48
26051	141.44
26067	195.33
26083	283.8
26099	409.64
26115	574.88
26131	757.52
26147	942.2
26163	1104.6
26179	1205.2
26195	1226.9
26211	1153.9
26227	1014.3
26243	834.13
26259	646.06
26275	484.4
26291	357.76
26307	271.43
26323	211.19
26339	174.79
26355	158.62
26371	149.5
26387	137.4
26403	120.45
26419	106.2
26435	96.177
26451	88.576
26467	82.655
26483	78.487
26499	77.167
26515	79.13
26531	84.588
26547	91.725
26563	97.387
26579	99.804
26595	98.694
26611	96.3
26627	94.079
26643	92.388
26659	91.355
26675	90.458
26691	89.545
26707	88.705
26723	88.219
26739	88.138
26755	88.021
26771	87.648
26787	86.442
26803	85.17
26819	85.831
26835	89.477
26851	98.094
26867	109.83
26883	118.69
26899	121.63
26915	116.55
26931	109.85
26947	113.87
26963	135.04
26979	171.58
26995	212.39
27011	253.08
27027	292.46
27043	332.36
27059	369.74
27075	388.93
27091	379.99
27107	343.24
27123	294.11
27139	243.35
27155	195.09
27171	149.76
27187	105.47
27203	68.686
27219	44.95
27235	34.576
27251	31.055
27267	30.138
27283	30.513
27299	31.696
27315	34.722
27331	38.565
27347	41.968
27363	45.603
27379	50.42
27395	55.269
27411	59.328
27427	60.534
27443	60.791
27459	67.686
27475	85.364
27491	114.45
27507	146.55
27523	171.58
27539	184.56
27555	185.84
27571	181.52
27587	171.44
27603	154.05
27619	129.59
27635	101.74
27651	76.02
27667	55.684
27683	40.821
27699	28.377
27715	18.79
27731	13.234
27747	11.837
27763	12.759
27779	13.411
27795	12.402
27811	9.3512
27827	5.868
27843	2.9801
27859	0.85448
27875	0
27891	0
27907	0
27923	0
27939	0
27955	0
27971	0.54894
27987	1.5488
28003	3.9848
28019	11.619
28035	29.008
28051	59.022
28067	100.72
28083	153.18
28099	220.5
28115	306.53
28131	417.64
28147	546.6
28163	687.94
28179	805.81
28195	920.05
28211	1042.4
28227	1224.7
28243	1469.1
28259	1785.5
28275	2187.7
28291	2652.3
28307	3142
28323	3551.6
28339	3825.4
28355	3897.1
28371	3749.2
28387	3402.4
28403	2914.9
28419	2374.8
28435	1826.9
28451	1344.9
28467	952.12
28483	664.62
28499	453.38
28515	310.93
28531	225.62
28547	172.64
28563	132.77
28579	101.48
28595	86.618
28611	79.671
28627	69.966
28643	56.006
28659	44.173
28675	34.892
28691	26.054
28707	17.005
28723	8.7083
28739	2.8188
28755	0
28771	0.7777
28787	3.5102
28803	5.348
28819	4.7912
28835	1.4482
28851	-2.6314
28867	-5.6266
28883	-6.9095
28899	-6.3538
28915	-5.0674
28931	-3.8345
28947	-2.8866
28963	-2.245
28979	-1.5965
28995	-0.95516
29011	-0.42724
29027	-0.14666
29043	0
29059	0.61942
29075	2.1383
29091	4.5793
29107	7.453
29123	10.309
29139	12.956
29155	15.551
29171	18.292
29187	20.873
29203	23.074
29219	24.278
29235	24.919
29251	27.061
29267	31.822
29283	39.335
29299	47.287
29315	52.571
29331	53.582
29347	51.633
29363	49.128
29379	43.11
29395	31.464
29411	17.001
29427	6.5355
29443	0
29459	-3.2335
29475	6.5057
29491	39.019
29507	85.279
29523	141.26
29539	218.62
29555	346.89
29571	540.05
29587	807.17
29603	1176.5
29619	1659.4
29635	2271.9
29651	2977.2
29667	3757.3
29683	4547.4
29699	5263.5
29715	5823.4
29731	6163.6
29747	6281.2
29763	6103.7
29779	5639.5
29795	4965
29811	4172.7
29827	3380.1
29843	2606.2
29859	1949.5
29875	1404
29891	996.91
29907	708.11
29923	517.91
29939	393.71
29955	304.17
29971	239.33
29987	196.39
30003	184.06
30019	195.47
30035	221.91
30051	266.02
30067	333.04
30083	426.83
30099	535.99
30115	647.28
30131	742.96
30147	805.66
30163	830.43
30179	807.61
30195	743.7
30211	644.59
30227	525.71
30243	401
30259	281.31
30275	178.13
30291	94.364
30307	40.508
30323	15.071
30339	7.3581
30355	3.1047
30371	0
30387	3.3542
30403	8.6782
30419	10.321
30435	7.3982
30451	3.8153
30467	1.4603
30483	0.27374
30499	0
30515	0
30531	0
30547	0
30563	0
30579	0
30595	0
30611	0
30627	0
30643	0
30659	0
30675	0
30691	0
30707	0
30723	0
30739	0
30755	0
30771	0
30787	0
30803	0
30819	3.8886
30835	11.15
30851	21.584
30867	35.348
30883	51.202
30899	68.703
30915	90.204
30931	116.96
30947	148.81
30963	182.02
30979	211.23
30995	233.42
31011	250.78
31027	266.91
31043	276.45
31059	275.54
31075	265.79
31091	257.27
31107	258.24
31123	273.08
31139	306.66
31155	357.58
31171	427.88
31187	511.4
31203	607.29
31219	705.21
31235	779.27
31251	812.55
31267	806.89
31283	781.03
31299	734.07
31315	661.4
31331	564.13
31347	454.96
31363	352.23
31379	266.86
31395	199.64
31411	141.12
31427	93.257
31443	60.395
31459	42.305
31475	33.201
31491	27.481
31507	22.364
31523	17.254
31539	14.102
31555	11.979
31571	9.3747
31587	5.8256
31603	2.3997
31619	0.32324
31635	0
31651	1.6264
31667	4.2306
31683	6.5821
31699	8.0732
31715	8.6571
31731	8.9048
31747	8.75
31763	7.9645
31779	6.2898
31795	3.9998
31811	1.8918
31827	0.37304
31843	0
31859	0
31875	0
31891	0
31907	0
31923	0
31939	0
31955	0
31971	3.1503
31987	7.9671
32003	11.986
32019	14.231
32035	14.177
32051	13.35
32067	13.617
32083	15.707
32099	19.805
32115	24.371
32131	27.64
32147	28.796
32163	27.968
32179	26.276
32195	23.744
32211	20.157
32227	15.405
32243	10.156
32259	5.88
32275	3.445
32291	2.9666
32307	3.3099
32323	3.6034
32339	3.5586
32355	3.417
32371	3.6057
32387	3.563
32403	2.8736
32419	1.3676
32435	0
32451	0.56908
32467	4.0739
32483	10.119
32499	17.216
32515	25.499
32531	35.26
32547	46.39
32563	57.554
32579	66.507
32595	71.884
32611	73.918
32627	73.994
32643	71.403
32659	65.372
32675	56.16
32691	45.462
32707	34.904
32723	25.381
32739	16.967
32755	9.2816
32771	3.4371
32787	0.39199
32803	0
32819	1.0481
32835	3.089
32851	6.0644
32867	10.218
32883	15.22
32899	19.48
32915	22.018
32931	22.534
32947	22.567
32963	24.068
32979	27.938
32995	34.104
33011	41.124
33027	48.471
33043	56.084
33059	63.752
33075	71.135
33091	77.552
33107	82.486
33123	86.212
33139	89.013
33155	89.797
33171	87.812
33187	82.916
33203	76.556
33219	70.671
33235	66.254
33251	63.236
33267	60.382
33283	57.417
33299	54.441
33315	52.069
33331	49.964
33347	45.905
33363	38.616
33379	27.517
33395	15.127
33411	5.3611
33427	0.19611
33443	0
33459	1.9497
33475	3.6385
33491	4.0761
33507	3.0154
33523	1.7093
33539	0.62102
33555	-0.35316
33571	-1.1413
33587	-1.819
33603	-2.5271
33619	-3.3155
33635	-4.2126
33651	-5.0534
33667	-5.5351
33683	-5.4916
33699	-5.0031
33715	-4.3175
33731	-3.3958
33747	-2.1822
33763	-0.60023
33779	1.1085
33795	2.3429
33811	2.7542
33827	2.2517
33843	1.3404
33859	0.5846
33875	0.22488
33891	0.1609
33907	0
33923	-0.034668
33939	0.36572
33955	1.4288
33971	2.8893
33987	3.8757
34003	3.9104
34019	2.5337
34035	0.63223
34051	0
34067	1.2999
34083	5.0333
34099	9.6451
34115	12.443
34131	12.194
34147	8.1032
34163	2.6985
34179	0
34195	1.7682
34211	8.6991
34227	17.401
34243	23.126
34259	23.633
34275	18.387
34291	11.022
34307	4.9631
34323	1.5514
34339	1.1518
34355	1.8096
34371	2.2694
34387	2.2801
34403	1.4707
34419	0.40148
34435	0
34451	0.7638
34467	3.2051
34483	6.3895
34499	8.3456
34515	8.0391
34531	5.4483
34547	2.4124
34563	0.39527
34579	0
34595	1.529
34611	4.5877
34627	9.3662
34643	16.255
34659	24.702
34675	34.475
34691	47.392
34707	64.569
34723	84.913
34739	105.75
34755	126.47
34771	146.76
34787	167.28
34803	186.21
34819	197.07
34835	195.85
34851	182.95
34867	164.41
34883	143.34
34899	120.69
34915	96.591
34931	71.667
34947	49.866
34963	34.053
34979	24.524
34995	18.08
35011	12.949
35027	8.7916
35043	5.3624
35059	2.9944
35075	1.5352
35091	0.65835
35107	0.14856
35123	0
35139	0.44991
35155	1.5648
35171	3.4391
35187	5.7424
35203	7.3233
35219	7.4564
35235	6.0618
35251	4.1291
35267	2.5083
35283	1.5269
35299	0.89405
35315	0.17169
35331	0
35347	1.0936
35363	4.1
35379	7.9428
35395	10.5
35411	10.658
35427	7.6823
35443	3.3848
35459	0.66217
35475	0
35491	1.6662
35507	7.7744
35523	0
35539	5.2147
35555	0
35571	5.6973
35587	0.67077
35603	0
35619	2.8726
35635	7.4998
35651	12.24
35667	17.356
35683	22.621
35699	28.058
35715	33.527
35731	38.801
35747	43.735
35763	48.181
35779	51.857
35795	54.518
35811	56.2
35827	56.96
35843	56.259
35859	53.704
35875	49.706
35891	44.916
35907	38.964
35923	31.597
35939	22.511
35955	12.841
35971	5.0315
35987	0.47449
36003	0
36019	2.3559
36035	4.7717
36051	5.3043
36067	3.1918
36083	0.62964
36099	0
36115	2.7171
36131	8.9782
36147	17.162
36163	27.914
36179	42.035
36195	59.528
36211	78.706
36227	97.392
36243	114.39
36259	129.26
36275	142.93
36291	156.59
36307	170.61
36323	182.41
36339	189.69
36355	197.85
36371	210.04
36387	218.28
36403	213.21
36419	195.17
36435	172.99
36451	148.49
36467	120.71
36483	92.493
36499	67.132
36515	45.238
36531	25.856
36547	10.908
36563	2.3708
36579	0
36595	1.7529
36611	8.0089
36627	19.571
36643	35.288
36659	53.039
36675	72.538
36691	93.564
36707	116.37
36723	138.91
36739	155.67
36755	163.22
36771	161.55
36787	155.14
36803	146.03
36819	134.57
36835	121.08
36851	105.97
36867	90.967
36883	77.397
36899	65.617
36915	54.675
36931	44.198
36947	34.334
36963	25.115
36979	16.851
36995	9.9369
37011	4.6095
37027	1.1873
37043	-0.4804
37059	-0.82883
37075	0
37091	1.5294
37107	4.4261
37123	11.128
37139	22.982
37155	39.52
37171	57.809
37187	75.968
37203	93.125
37219	109
37235	123.34
37251	133.92
37267	139.05
37283	139.25
37299	136.28
37315	129.15
37331	116.9
37347	99.95
37363	80.844
37379	62.178
37395	45.431
37411	30.789
37427	17.65
37443	7.3768
37459	1.2503
37475	0
37491	2.5642
37507	6.9682
37523	12.321
37539	18.533
37555	27.741
37571	42.899
37587	65.558
37603	93.973
37619	125.85
37635	164.87
37651	213.49
37667	270.44
37683	328.82
37699	382.24
37715	427.1
37731	463.73
37747	493.4
37763	509.41
37779	506.64
[truncated: 3,643 more rows]
