# Supplementary material for: A machine learning approach to predict pancreatic islet grafts rejection versus tolerance
Source: PLoS One. 2020 Nov 5;15(11):e0241925. doi: 10.1371/journal.pone.0241925 (PMC7644021; doi:10.1371/journal.pone.0241925)
Supplement: S1 File — (ZIP) [file pone.0241925.s001.zip › Supplementary Information/Processed CZE data from aq.H samples/rejected/T3 muestra 683 1 in 16.elt]

6006	0
A c o n d i c i o n a d a
1	0
2	0
3	0
4	0
5	0
51	0
67	6.8344
83	10.004
99	16.226
115	13.794
131	7.5354
147	5.45
163	8.5957
179	11.958
195	13.936
211	15.179
227	15.854
243	16.19
259	15.912
275	14.833
291	12.806
307	10.371
323	8.6523
339	8.273
355	9.3156
371	10.848
387	12.078
403	12.701
419	12.778
435	12.69
451	12.259
467	11.279
483	9.6389
499	7.7445
515	6.4063
531	6.0655
547	6.7649
563	7.8265
579	8.7135
595	9.2245
611	9.3577
627	9.3313
643	9.0178
659	8.2654
675	7.139
691	5.8772
707	4.5894
723	3.3249
739	2.025
755	0.76792
771	0
787	-0.0097266
803	0.73411
819	1.7876
835	2.7853
851	3.5768
867	4.1667
883	4.6855
899	5.0059
915	4.9996
931	4.6194
947	4.0556
963	3.5681
979	3.2804
995	3.3468
1011	3.5812
1027	3.5744
1043	3.1403
1059	2.012
1075	0.61969
1091	0
1107	0.68806
1123	3.0135
1139	5.9547
1155	7.8491
1171	7.8795
1187	5.6845
1203	2.6361
1219	0.48338
1235	0
1251	1.6892
1267	4.3106
1283	6.0899
1299	6.223
1315	4.3235
1331	1.6835
1347	-0.0020345
1363	0
1379	1.8429
1395	4.3229
1411	6.4014
1427	7.6991
1443	8.3825
1459	8.9036
1475	8.7499
1491	7.499
1507	4.934
1523	1.9098
1539	0
1555	0.032793
1571	2.05
1587	4.761
1603	7.2169
1619	9.0765
1635	10.379
1651	11.439
1667	11.827
1683	11.159
1699	9.4018
1715	7.1566
1731	5.0872
1747	3.5137
1763	2.4519
1779	1.5524
1795	0.78325
1811	0.22276
1827	0
1843	0
1859	0
1875	0
1891	0
1907	0
1923	0
1939	0.57282
1955	2.3622
1971	4.5983
1987	6.5519
2003	7.914
2019	8.6803
2035	9.2189
2051	9.5218
2067	9.4826
2083	9.0357
2099	8.3662
2115	7.8655
2131	7.7484
2147	8.1964
2163	8.8854
2179	9.2117
2195	8.8959
2211	7.7183
2227	6.252
2243	5.5421
2259	6.1109
2275	8.1012
2291	10.592
2307	12.537
2323	13.465
2339	13.295
2355	12.7
2371	12.101
2387	11.599
2403	11.227
2419	10.836
2435	10.423
2451	10.042
2467	9.6455
2483	9.1977
2499	8.7567
2515	8.3546
2531	8.1557
2547	8.0594
2563	7.5467
2579	6.335
2595	4.2599
2611	1.9167
2627	0.32259
2643	0
2659	1.0244
2675	2.5485
2691	3.8306
2707	4.5823
2723	4.7218
2739	4.636
2755	4.5143
2771	4.3592
2787	4.2953
2803	4.2623
2819	3.9861
2835	3.3363
2851	2.1519
2867	0.78511
2883	0
2899	0.17039
2915	1.5355
2931	3.3961
2947	4.6333
2963	4.7192
2979	3.2275
2995	1.1051
3011	0
3027	0.7953
3043	4.0917
3059	8.3666
3075	11.134
3091	11.167
3107	7.9588
3123	3.5361
3139	0.4977
3155	0
3171	2.3372
3187	5.6816
3203	8.3526
3219	9.725
3235	9.9583
3251	9.8951
3267	9.5726
3283	8.8407
3299	6.1859
3315	1.7252
3331	0
3347	3.8551
3363	11.815
3379	19.118
3395	17.899
3411	8.4693
3427	4.4588
3443	0
3459	0
3475	0
3491	0
3507	0
3523	0
3539	0
3555	0
3571	0
3587	5.4148
3603	7.2004
3619	6.6853
3635	6.0735
3651	5.7201
3667	4.7252
3683	2.8955
3699	0.93269
3715	0
3731	0.5063
3747	2.5518
3763	5.1529
3779	6.8469
3795	6.9247
3811	5.2452
3827	2.9511
3843	1.1029
3859	0.12069
3875	0
3891	0.17729
3907	0.59195
3923	1.3414
3939	2.5026
3955	3.8763
3971	4.9261
3987	5.3404
4003	4.9962
4019	4.3663
4035	4.0487
4051	4.3065
4067	5.2528
4083	6.4343
4099	7.3314
4115	7.7278
4131	7.4377
4147	6.831
4163	6.5024
4179	6.7136
4195	7.7774
4211	9.1521
4227	9.6651
4243	8.7311
4259	5.966
4275	2.4985
4291	0.20346
4307	0
4323	2.3007
4339	5.5586
4355	7.7337
4371	7.8987
4387	5.8256
4403	3.0199
4419	0.8956
4435	0
4451	0.43245
4467	1.3931
4483	2.5334
4499	3.8438
4515	5.1209
4531	6.3443
4547	7.6388
4563	9.0112
4579	10.839
4595	12.818
4611	13.54
4627	12.208
4643	8.4028
4659	3.6569
4675	0.44331
4691	0
4707	2.6396
4723	6.3829
4739	9.239
4755	10.4
4771	9.6919
4787	8.3369
4803	7.1707
4819	6.4108
4835	6.0876
4851	5.8391
4867	5.5958
4883	5.4167
4899	5.3534
4915	5.3374
4931	5.1001
4947	4.4852
4963	3.5109
4979	2.4579
4995	1.5345
5011	0.83082
5027	0.3306
5043	0
5059	0
5075	0
5091	0
5107	0
5123	0
5139	0
5155	0
5171	0
5187	0
5203	0
5219	10.962
5235	12.21
5251	18.494
5267	10.532
5283	11.103
5299	8.365
5315	4.9447
5331	2.3767
5347	1.1904
5363	0.37483
5379	0
5395	0.29566
5411	1.4176
5427	2.9665
5443	4.0168
5459	4.0574
5475	2.7917
5491	1.0222
5507	0
5523	0.34596
5539	2.3046
5555	4.8143
5571	6.5659
5587	6.9644
5603	5.9819
5619	4.5432
5635	3.2011
5651	2.1088
5667	1.175
5683	0.29372
5699	0
5715	0.63981
5731	2.2327
5747	4.1423
5763	5.6315
5779	6.3492
5795	6.3452
5811	6.0709
5827	5.4994
5843	4.5158
5859	3.073
5875	1.468
5891	0.32307
5907	0
5923	0.53887
5939	1.4905
5955	2.5624
5971	3.6444
5987	4.9793
6003	6.5102
6019	7.3366
6035	6.9098
6051	4.6668
6067	1.6111
6083	0
6099	1.0251
6115	5.2767
6131	10.638
6147	14.089
6163	14.208
6179	10.623
6195	5.6999
6211	1.8321
6227	0
6243	0.33179
6259	1.2927
6275	1.9051
6291	1.9455
6307	1.3468
6323	0.63844
6339	0.16066
6355	0
6371	0.46069
6387	1.3957
6403	2.1944
6419	2.4764
6435	1.8917
6451	0.78949
6467	0
6483	0.096464
6499	1.434
6515	3.1765
6531	4.3123
6547	4.4035
6563	3.3779
6579	1.9862
6595	0.83085
6611	0.13104
6627	0
6643	0.11441
6659	0.21197
6675	0.25159
6691	0.1163
6707	-0.08188
6723	0
6739	0.62586
6755	1.9314
6771	3.5036
6787	4.7258
6803	5.2636
6819	5.1549
6835	4.8107
6851	4.2637
6867	3.4473
6883	2.262
6899	0.9016
6915	0
6931	0.044507
6947	1.1425
6963	2.6962
6979	4.3553
6995	6.0135
7011	7.5225
7027	8.8981
7043	10.134
7059	11.154
7075	12.203
7091	13.174
7107	13.146
7123	11.58
7139	8.3518
7155	4.5267
7171	1.5083
7187	0
7203	-0.1204
7219	0.1342
7235	0.51318
7251	1.087
7267	2.0099
7283	3.1631
7299	3.8346
7315	3.599
7331	2.3335
7347	0.80281
7363	0
7379	0.32004
7395	1.7101
7411	3.4417
7427	4.9661
7443	6.0737
7459	6.8857
7475	7.579
7491	7.6798
7507	6.8439
7523	4.8737
7539	2.4145
7555	0.59652
7571	0
7587	0.92064
7603	2.4844
7619	3.5596
7635	3.6617
7651	2.4848
7667	0.8599
7683	0
7699	0.37628
7715	2.1957
7731	4.4775
7747	5.8983
7763	5.8717
7779	4.2575
7795	2.1214
7811	0.54837
7827	0
7843	0.49348
7859	1.2939
7875	1.9656
7891	2.3917
7907	2.6146
7923	2.7937
7939	2.7869
7955	2.4643
7971	1.6672
7987	0.64181
8003	0
8019	0.2479
8035	1.8021
8051	3.9744
8067	5.4759
8083	5.6153
8099	4.0072
8115	1.6647
8131	0.10385
8147	0
8163	1.3902
8179	3.0375
8195	3.8777
8211	3.6052
8227	2.2078
8243	0.67986
8259	0
8275	0.29668
8291	1.5127
8307	3.0783
8323	4.0885
8339	4.116
8355	2.8555
8371	1.0691
8387	0
8403	0.28085
8419	2.3234
8435	5.0487
8451	6.8181
8467	6.8641
8483	4.7402
8499	1.7875
8515	0
8531	0.27691
8547	2.9566
8563	6.423
8579	8.7047
8595	8.9378
8611	6.9656
8627	4.2294
8643	1.9329
8659	0.51915
8675	0.065051
8691	0
8707	0.11773
8723	0.41892
8739	0.90333
8755	1.4848
8771	1.9366
8787	2.1124
8803	2.0177
8819	1.8227
8835	1.5715
8851	1.2549
8867	0.85144
8883	0.41107
8899	0.094653
8915	0
8931	0.18159
8947	0.48848
8963	0.6873
8979	0.6763
8995	0.37185
9011	0
9027	-0.02049
9043	0.51304
9059	1.5959
9075	2.8433
9091	3.9101
9107	4.6422
9123	5.2121
9139	5.7599
9155	5.8532
9171	5.2094
9187	3.4453
9203	1.1834
9219	0
9235	0.84409
9251	4.3009
9267	8.7824
9283	11.742
9299	11.91
9315	8.7483
9331	4.2806
9347	1.006
9363	0
9379	1.8303
9395	4.7754
9411	6.7466
9427	6.9043
9443	4.6886
9459	1.6357
9475	0
9491	0.78238
9507	4.5285
9523	9.3319
9539	12.433
9555	12.539
9571	9.1253
9587	4.3878
9603	0.9651
9619	0
9635	2.1156
9651	5.4729
9667	7.7389
9683	7.9116
9699	5.4718
9715	2.0911
9731	-0.045706
9747	0
9763	2.411
9779	5.4314
9795	7.2909
9811	7.3085
9827	5.3566
9843	2.7978
9859	0.84801
9875	0
9891	0.52272
9907	1.6609
9923	2.5499
9939	2.793
9955	2.0609
9971	0.84141
9987	0
10003	0.098007
10019	1.4888
10035	3.3432
10051	4.59
10067	4.7393
10083	3.7336
10099	2.3591
10115	1.2217
10131	0.53627
10147	0.21221
10163	0
10179	0.095044
10195	0.67615
10211	1.9866
10227	3.6009
10243	4.582
10259	4.4581
10275	2.9673
10291	1.0176
10307	0
10323	0.57891
10339	2.9815
10355	6.0371
10371	8.2284
10387	8.8349
10403	7.8079
10419	6.2044
10435	4.6714
10451	3.3847
10467	2.137
10483	0.7608
10499	0
10515	0.43959
10531	2.4118
10547	4.9806
10563	6.6554
10579	6.6984
10595	4.902
10611	2.4668
10627	0.65702
10643	0
10659	0.59796
10675	1.6132
10691	2.3913
10707	2.715
10723	2.6092
10739	2.412
10755	2.1407
10771	1.729
10787	1.0607
10803	0.29739
10819	0
10835	0.32982
10851	1.2779
10867	2.3634
10883	2.9687
10899	2.8475
10915	2
10931	0.97676
10947	0.24215
10963	0
10979	0.20732
10995	0.52836
11011	0.82677
11027	1.0636
11043	1.2702
11059	1.479
11075	1.5363
11091	1.3354
11107	0.89755
11123	0.41893
11139	0.070477
11155	-0.06349
11171	-0.065331
11187	0
11203	0.50798
11219	1.7268
11235	3.5389
11251	5.5074
11267	7.3743
11283	9.0091
11299	10.653
11315	12.235
11331	12.728
11347	11.497
11363	8.3409
11379	4.4341
11395	1.3885
11411	0
11427	0.38584
11443	1.3921
11459	2.2286
11475	2.6874
11491	2.5762
11507	2.2795
11523	2.2991
11539	2.8176
11555	4.0437
11571	5.5233
11587	6.2861
11603	5.831
11619	4.1314
11635	2.0962
11651	0.5896
11667	0
11683	0.11335
11699	0.43751
11715	1.3912
11731	3.3125
11747	6.4196
11763	9.9201
11779	12.216
11795	12.431
11811	10.513
11827	7.801
11843	5.3012
11859	3.3839
11875	1.943
11891	0.62615
11907	0
11923	0.36632
11939	1.7603
11955	3.481
11971	4.5195
11987	4.424
12003	3.1358
12019	1.5253
12035	0.37083
12051	0
12067	0.44962
12083	1.1462
12099	1.5999
12115	1.6065
12131	1.0923
12147	0.40441
12163	-0.093321
12179	-0.25599
12195	-0.01926
12211	0.37107
12227	0.65852
12243	0.74562
12259	0.51871
12275	0.15511
12291	0
12307	0.19204
12323	0.92581
12339	1.9081
12355	2.5446
12371	2.5768
12387	1.5878
12403	0.20761
12419	0
12435	1.8518
12451	6.3728
12467	11.911
12483	15.497
12499	15.581
12515	11.701
12531	6.2814
12547	2.0028
12563	0
12579	0.55946
12595	2.1146
12611	3.7032
12627	5.1497
12643	6.3998
12659	7.6699
12675	8.7585
12691	9.4293
12707	9.5737
12723	9.4164
12739	9.2696
12755	9.2576
12771	9.5738
12787	9.9497
12803	9.6846
12819	8.4204
12835	6.0541
12851	3.3146
12867	1.143
12883	0
12899	-0.042007
12915	0.37182
12931	0.84708
12947	1.296
12963	1.5578
12979	1.7703
12995	2.2277
13011	3.0377
13027	4.3908
13043	5.9255
13059	6.7469
13075	6.3733
13091	4.6062
13107	2.2934
13123	0.57923
13139	0
13155	0.81088
13171	2.1957
13187	3.1779
13203	3.3376
13219	2.5048
13235	1.307
13251	0.39327
13267	0
13283	0.26431
13299	0.79831
13315	1.136
13331	1.1012
13347	0.68442
13363	0.22016
13379	0
13395	0.14024
13411	0.45041
13427	0.7836
13443	1.5683
13459	3.0746
13475	5.5239
13491	8.2697
13507	9.9571
13523	9.8542
13539	7.8876
13555	5.2388
13571	2.9537
13587	1.4623
13603	0.65813
13619	0.060045
13635	0
13651	0.81791
13667	2.8067
13683	5.3201
13699	6.9258
13715	6.8548
13731	4.7371
13747	1.8509
13763	0
13779	-0.14749
13795	1.6304
13811	4.0179
13827	5.4705
13843	5.389
13859	3.5883
13875	1.329
13891	0
13907	0.0019919
13923	1.3755
13939	3.2017
13955	4.3884
13971	4.4716
13987	3.3323
14003	1.77
14019	0.55683
14035	0
14051	0.090729
14067	0.34684
14083	0.58555
14099	0.80954
14115	1.0426
14131	1.2959
14147	1.4188
14163	1.3076
14179	0.93648
14195	0.48176
14211	0.13968
14227	0
14243	0.19203
14259	0.59299
14275	0.90866
14291	0.99109
14307	0.63207
14323	0.07818
14339	0
14355	0.83076
14371	2.7956
14387	5.1707
14403	6.8845
14419	7.3902
14435	6.6883
14451	5.5563
14467	4.3903
14483	3.2778
14499	2.0612
14515	0.73078
14531	0
14547	0.11512
14563	1.1316
14579	2.4125
14595	3.1031
14611	2.8987
14627	1.6843
14643	0.34496
14659	0
14675	0.96194
14691	3.3682
14707	6.3398
14723	8.2587
14739	8.2885
14755	6.019
14771	2.7969
14787	0.50638
14803	0
14819	1.5244
14835	3.6669
14851	4.9923
14867	4.9762
14883	3.4757
14899	1.5638
14915	0.2654
14931	0
14947	1.1374
14963	2.9412
14979	4.6435
14995	5.9258
15011	4.8218
15027	1.3181
15043	0.017874
15059	0
15075	0
15091	0
15107	0
15123	0
15139	28.043
15155	44.95
15171	47.504
15187	48.463
15203	49.421
15219	47.714
15235	45.372
15251	44.916
15267	46.758
15283	48.952
15299	50.364
15315	50.865
15331	50.46
15347	49.706
15363	48.898
15379	48.107
15395	47.297
15411	46.471
15427	46.001
15443	46.148
15459	46.92
15475	47.929
15491	48.845
15507	49.532
15523	50.01
15539	50.405
15555	50.579
15571	50.408
15587	49.801
15603	48.963
15619	48.301
15635	48.028
15651	48.231
15667	48.55
15683	48.462
15699	47.72
15715	46.4
15731	44.923
15747	43.409
15763	41.874
15779	40.175
15795	38.47
15811	37.544
15827	37.87
15843	39.496
15859	41.618
15875	43.407
15891	44.487
15907	44.908
15923	45.105
15939	44.935
15955	44.199
15971	42.823
15987	41.205
16003	40.069
16019	39.813
16035	40.465
16051	41.461
16067	42.455
16083	43.351
16099	44.103
16115	44.776
16131	45.281
16147	45.512
16163	45.501
16179	45.324
16195	44.865
16211	44.037
16227	42.92
16243	41.708
16259	40.459
16275	39.202
16291	37.865
16307	36.567
16323	35.826
16339	35.955
16355	36.946
16371	38.288
16387	39.61
16403	40.765
16419	41.756
16435	42.661
16451	43.244
16467	43.308
16483	42.81
16499	42.018
16515	41.196
16531	40.452
16547	39.935
16563	39.506
16579	38.826
16595	37.747
16611	36.117
16627	34.326
16643	33.199
16659	33.172
16675	34.305
16691	35.857
16707	37.115
16723	37.77
16739	37.843
16755	37.704
16771	37.291
16787	36.472
16803	35.165
16819	33.627
16835	32.397
16851	31.773
16867	31.89
16883	32.303
16899	32.401
16915	31.914
16931	30.806
16947	29.564
16963	28.667
16979	28.322
16995	28.383
17011	28.582
17027	29.219
17043	30.522
17059	32.643
17075	35.026
17091	36.557
17107	36.624
17123	35.136
17139	33.026
17155	31.086
17171	29.617
17187	28.737
17203	28.093
17219	27.47
17235	26.858
17251	26.321
17267	25.999
17283	26.032
17299	26.506
17315	26.91
17331	27.186
17347	28.514
17363	31.552
17379	36.988
17395	43.217
17411	46.69
17427	45.514
17443	39.122
17459	30.732
17475	24.158
17491	21.12
17507	22.012
17523	24.293
17539	25.966
17555	26.403
17571	25.474
17587	24.211
17603	23.11
17619	22.21
17635	21.577
17651	21.111
17667	20.867
17683	20.935
17699	21.132
17715	21.398
17731	22.194
17747	23.788
17763	26.286
17779	29.032
17795	30.972
17811	31.54
17827	30.683
17843	29.186
17859	27.494
17875	25.712
17891	24.004
17907	22.311
17923	20.528
17939	18.671
17955	16.62
17971	14.604
17987	13.379
18003	13.385
18019	14.591
18035	16.259
18051	17.873
18067	19.225
18083	20.357
18099	21.362
18115	21.74
18131	21.112
18147	19.566
18163	17.67
18179	15.753
18195	13.946
18211	11.995
18227	9.9407
18243	8.7879
18259	9.1563
18275	11.385
18291	14.322
18307	16.033
18323	15.544
18339	12.63
18355	8.8854
18371	5.8867
18387	4.2861
18403	4.232
18419	4.7983
18435	5.4663
18451	6.1594
18467	6.6216
18483	7.0091
18499	7.795
18515	9.1715
18531	11.446
18547	14.014
18563	15.374
18579	14.717
18595	11.8
18611	8.0347
18627	5.1559
18643	3.969
18659	4.5502
18675	5.7172
18691	6.7618
18707	7.5064
18723	8.022
18739	8.4801
18755	8.4165
18771	7.4737
18787	5.5737
18803	3.3121
18819	1.4283
18835	0.28091
18851	0
18867	0
18883	0
18899	0
18915	0
18931	0.0026256
18947	0.56933
18963	1.9865
18979	4.3532
18995	7.048
19011	9.2236
19027	10.459
19043	10.647
19059	10.368
19075	10.09
19091	9.9576
19107	10.065
19123	10.168
19139	9.9462
19155	9.2764
19171	8.2219
19187	7.0672
19203	5.974
19219	5.0141
19235	3.9642
19251	2.8569
19267	2.4394
19283	3.156
19299	5.3077
19315	8.0035
19331	9.6115
19347	9.2933
19363	6.809
19379	3.5507
19395	1.0585
19411	0
19427	0
19443	0
19459	0
19475	0
19491	0
19507	0
19523	0
19539	0
19555	0
19571	0
19587	0
19603	0
19619	0
19635	0
19651	0.56023
19667	2.3026
19683	5.6058
19699	9.3838
19715	11.676
19731	11.49
19747	8.6142
19763	4.7439
19779	1.6221
19795	0
19811	0.048751
19827	0.83865
19843	1.7476
19859	2.6516
19875	4.17
19891	6.9316
19907	9.1818
19923	9.8289
19939	11.961
19955	18.747
19971	27.543
19987	37.005
20003	43.925
20019	56.206
20035	91.265
20051	158.77
20067	273.92
20083	417.94
20099	561.12
20115	669.03
20131	703.91
20147	671.19
20163	585.32
20179	481.87
20195	385.74
20211	301.44
20227	236.95
20243	188.17
20259	154.29
20275	131.5
20291	115.06
20307	101.99
20323	91.27
20339	84.245
20355	80.219
20371	77.795
20387	76.566
20403	76.594
20419	77.083
20435	77.22
20451	76.994
20467	76.729
20483	75.692
20499	73.246
20515	69.554
20531	65.506
20547	61.344
20563	57.103
20579	52.98
20595	49.372
20611	47.043
20627	46.539
20643	47.078
20659	48.226
20675	52.021
20691	59.721
20707	71.916
20723	85.679
20739	96.068
20755	100.46
20771	98.429
20787	93.784
20803	89.405
20819	86.254
20835	84.732
20851	83.699
20867	82.424
20883	80.881
20899	79.817
20915	80.036
20931	80.533
20947	80.74
20963	81.499
20979	85.642
20995	93.786
21011	106.22
21027	129.44
21043	163.89
21059	207.24
21075	248.5
21091	272.17
21107	273.3
21123	250.11
21139	214.58
21155	182.19
21171	160.75
21187	145.93
21203	126.99
21219	109.71
21235	104.38
21251	103.26
21267	100.73
21283	97.556
21299	115.93
21315	176.83
21331	292.84
21347	504.65
21363	790.51
21379	1140
21395	1429
21411	1600.1
21427	1606.2
21443	1482.9
21459	1268.4
21475	1024.1
21491	793.52
21507	614.71
21523	479.15
21539	386.33
21555	321.91
21571	273.5
21587	235.34
21603	205.64
21619	187.69
21635	179.3
21651	177.08
21667	178.51
21683	184.43
21699	199.05
21715	223.94
21731	255.64
21747	286.19
21763	315.62
21779	344.03
21795	359.89
21811	358.72
21827	333.26
21843	307.5
21859	297.26
21875	345.72
21891	499.81
21907	812.84
21923	1321.6
21939	1962
21955	2641.8
21971	3155.1
21987	3355.4
22003	3163.2
22019	2699.7
22035	2191.8
22051	1863.2
22067	1865.5
22083	2234.7
22099	2873.4
22115	3600.1
22131	4163.8
22147	4394.8
22163	4250.4
22179	3812.2
22195	3238.7
22211	2640.3
22227	2099.6
22243	1651.3
22259	1300.3
22275	1038
22291	834.57
22307	682.12
22323	579.2
22339	505.88
22355	444.21
22371	390.23
22387	352.55
22403	327.25
22419	307.16
22435	291.41
22451	282.73
22467	281.42
22483	286.36
22499	289.01
22515	289.76
22531	300.43
22547	336.19
22563	407.07
22579	505.96
22595	624.92
22611	762.47
22627	893.47
22643	1045.3
22659	1244.7
22675	1606.4
22691	2171.6
22707	2946.1
22723	3784.4
22739	4514.3
22755	4905.5
22771	4859.7
22787	4376.5
22803	3624.5
22819	2822.3
22835	2114.7
22851	1599.2
22867	1244
22883	1046.6
22899	920.17
22915	833.9
22931	751.85
22947	679.3
22963	607.85
22979	542.67
22995	490.35
23011	451.33
23027	419.99
23043	393.99
23059	372.92
23075	356.86
23091	345.13
23107	334.53
23123	322.83
23139	308.72
23155	294.7
23171	284.86
23187	280.92
23203	283.27
23219	287.95
23235	289.92
23251	286.64
23267	279.01
23283	270.62
23299	259.86
23315	245.1
23331	229.01
23347	216.94
23363	208.7
23379	204.24
23395	209.54
23411	231.7
23427	270.95
23443	327.68
23459	400.99
23475	506.4
23491	650.2
23507	870.64
23523	1180.9
23539	1570.9
23555	1978.5
23571	2342.7
23587	2569.9
23603	2638.6
23619	2494.1
23635	2235.7
23651	1933.9
23667	1690.4
23683	1540.1
23699	1468.7
23715	1428.3
23731	1367.2
23747	1254.9
23763	1122.5
23779	997.29
23795	912.33
23811	888.49
23827	927.43
23843	1047.6
23859	1245.3
23875	1534.2
23891	1875.3
23907	2223.9
23923	2512.6
23939	2632.8
23955	2565.1
23971	2313.6
23987	1984.2
24003	1682.2
24019	1458.9
24035	1380.3
24051	1376.1
24067	1433
24083	1483.3
24099	1502.7
24115	1463.6
24131	1354
24147	1200.3
24163	1027.9
24179	860.08
24195	717.07
24211	598.05
24227	501.95
24243	421.52
24259	356.88
24275	309.51
24291	278.77
24307	259.48
24323	244.13
24339	228.15
24355	210.73
24371	195.37
24387	181.85
24403	168.67
24419	155.54
24435	143.43
24451	133.34
24467	125.62
24483	120.22
24499	116.37
24515	113.57
24531	111.61
24547	110.51
24563	110.26
24579	110.49
24595	110.86
24611	111.01
24627	111.27
24643	112.54
24659	115.23
24675	119.98
24691	125.81
24707	130.09
24723	131.44
24739	129.5
24755	126.83
24771	126.89
24787	131.35
24803	139.26
24819	148.15
24835	158.88
24851	172.3
24867	189.96
24883	208.95
24899	221.04
24915	221.59
24931	209.09
24947	191.29
24963	177.95
24979	173.56
24995	178.72
25011	186.57
25027	192.22
25043	194.15
25059	192.72
25075	189.82
25091	183.68
25107	172.65
25123	156.51
25139	138.33
25155	121.91
25171	109.22
25187	101.41
25203	96.304
25219	91.492
25235	86.281
25251	78.821
25267	71.24
25283	70.275
25299	79.488
25315	99.775
25331	123.99
25347	142.69
25363	151.15
25379	150.15
25395	146.13
25411	139.77
25427	130.22
25443	116.39
25459	101.53
25475	94.893
25491	101.99
25507	123.07
25523	149.73
25539	176.03
25555	199.82
25571	219.77
25587	237.34
25603	252.35
25619	263.66
25635	272.55
25651	278.84
25667	276.81
25683	262.93
25699	239.34
25715	213.13
25731	186.96
25747	161.95
25763	135.88
25779	111.59
25795	104.65
25811	124.77
25827	169.64
25843	223.09
25859	276.84
25875	327.84
25891	378.51
25907	426.42
25923	451.39
25939	440.2
25955	392.36
25971	328.41
25987	265.26
26003	209.92
26019	163.45
26035	119.92
26051	82.835
26067	56.871
26083	42.182
26099	33.702
26115	27.817
26131	23.224
26147	19.355
26163	17.155
26179	16.076
26195	15.196
26211	15.153
26227	16.697
26243	17.213
26259	14.969
26275	13.875
26291	18.575
26307	24.368
26323	28.535
26339	33.842
26355	53.041
26371	96.133
26387	168.9
26403	284.56
26419	439.41
26435	635.3
26451	847.91
26467	1048.1
26483	1204.1
26499	1277.8
26515	1266.9
26531	1164.9
26547	1001.8
26563	808.85
26579	617.05
26595	456.75
26611	331.39
26627	244.45
26643	183.54
26659	146.82
26675	130.17
26691	119.07
26707	102.86
26723	79.383
26739	57.601
26755	41.057
26771	28.973
26787	20.863
26803	15.344
26819	12.136
26835	11.163
26851	12.813
26867	16.151
26883	18.068
26899	16.673
26915	11.371
26931	4.965
26947	0.7064
26963	0
26979	3.3403
26995	8.5308
27011	13.244
27027	16.567
27043	18.714
27059	21.286
27075	24.908
27091	29.705
27107	34.661
27123	39.911
27139	49.38
27155	65.415
27171	86.576
27187	107.07
27203	126.48
27219	145.1
27235	152.76
27251	144.7
27267	129.28
27283	120.58
27299	118.15
27315	114.8
27331	116.9
27347	130.85
27363	157.97
27379	188.47
27395	209.07
27411	213.07
27427	201.03
27443	182.18
27459	158.73
27475	130.16
27491	96.451
27507	60.782
27523	30.954
27539	11.929
27555	3.5616
27571	0.05324
27587	0
27603	3.8104
27619	11.538
27635	21.434
27651	29.155
27667	31.948
27683	29.684
27699	25.629
27715	21.081
27731	16.094
27747	11.091
27763	6.4389
27779	2.7524
27795	0.60228
27811	0
27827	0.96317
27843	4.8743
27859	12.734
27875	23.403
27891	35.329
27907	50.193
27923	69.084
27939	91.926
27955	115.09
27971	133.08
27987	142.71
28003	144.84
28019	142.92
28035	135.08
28051	119.4
28067	95.777
28083	68.659
28099	44.554
28115	27.073
28131	16.428
28147	8.7276
28163	2.986
28179	-0.37522
28195	0
28211	4.3271
28227	6.9401
28243	3.9079
28259	0
28275	3.8731
28291	10.824
28307	17.504
28323	30.742
28339	68.514
28355	139.63
28371	249.67
28387	414.3
28403	638.17
28419	936.39
28435	1290
28451	1668.9
28467	2030.1
28483	2333.7
28499	2576
28515	2740.3
28531	2852.3
28547	2932.9
28563	3023.3
28579	3187.9
28595	3439.2
28611	3809.9
28627	4208.8
28643	4579.7
28659	4829.5
28675	4915.3
28691	4822.8
28707	4516.7
28723	4033.4
28739	3420.4
28755	2763.6
28771	2148.9
28787	1613.2
28803	1190.5
28819	861.89
28835	628.69
28851	475.19
28867	379.47
28883	318.03
28899	273.14
28915	242.3
28931	217.61
28947	197.85
28963	181.66
28979	170.7
28995	165.95
29011	166.97
29027	171.9
29043	178.79
29059	188.09
29075	199.76
29091	215.15
29107	231
29123	237.19
29139	227.73
29155	202.12
29171	169.7
29187	138.26
29203	110.91
29219	88.474
29235	67.95
29251	49.347
29267	33.874
29283	21.367
29299	11.21
29315	3.9321
29331	0
29347	-0.96739
29363	-0.10722
29379	2.0202
29395	5.1235
29411	9.0248
29427	13.356
29443	16.962
29459	19.003
29475	19.922
29491	20.48
29507	19.642
29523	16.645
29539	10.883
29555	4.0977
29571	0
29587	0.80325
29603	6.8757
29619	14.87
29635	21.724
29651	26.102
29667	28.186
29683	29.536
29699	28.775
29715	24.615
29731	19.48
29747	16.571
29763	12.483
29779	5.1666
29795	0
29811	5.8848
29827	24.057
29843	55.594
29859	97.459
29875	163.02
29891	270.93
29907	449.61
29923	720.99
29939	1093.9
29955	1600.6
29971	2234.9
29987	2995.4
30003	3807.3
30019	4640.8
30035	5375.9
30051	5904.2
30067	6133.1
30083	6062.3
30099	5749.3
30115	5220.3
30131	4532.6
30147	3760.8
30163	2984.6
30179	2286.2
30195	1690.8
30211	1232.5
30227	892.49
30243	659.53
30259	505.29
30275	406.95
30291	348.92
30307	311.88
30323	288.17
30339	268.48
30355	253.97
30371	244.82
30387	243.48
30403	250.89
30419	267.07
30435	288.33
30451	314.16
30467	354.82
30483	416.14
30499	494.59
30515	574.7
30531	648.18
30547	710.93
30563	755.5
30579	777.9
30595	771.25
30611	737.92
30627	680.22
30643	607.44
30659	530.98
30675	458.08
30691	390.06
30707	323.78
30723	264.64
30739	218.12
30755	184.16
30771	157.57
30787	137.21
30803	123.55
30819	115.83
30835	112.25
30851	110.71
30867	109.72
30883	109.43
30899	110.04
30915	108.74
30931	103.43
30947	93.725
30963	82.453
30979	72.51
30995	65.115
31011	60.363
31027	56.536
31043	52.946
31059	49.584
31075	46.525
31091	43.705
31107	40.204
31123	35.402
31139	29.637
31155	23.939
31171	18.197
31187	12.24
31203	6.5091
31219	2.0838
31235	0
31251	0.99348
31267	4.6606
31283	10.976
31299	22.44
31315	40.706
31331	65.921
31347	95.26
31363	125.67
31379	155.7
31395	185.67
31411	217.09
31427	249.6
31443	282.65
31459	313.07
31475	341.6
31491	377.17
31507	424.67
31523	484.32
31539	544.6
31555	591.12
31571	616.36
31587	621.68
31603	615.44
31619	593.92
31635	552.82
31651	492.96
31667	423.86
31683	356.44
31699	296.76
31715	245.28
31731	197.52
31747	156.64
31763	126.41
31779	106.92
31795	93.478
31811	82.02
31827	70.796
31843	59.581
31859	49.92
31875	41.051
31891	31.897
31907	22.488
31923	14.034
[truncated: 4,009 more rows]
