# Supplementary material for: A machine learning approach to predict pancreatic islet grafts rejection versus tolerance
Source: PLoS One. 2020 Nov 5;15(11):e0241925. doi: 10.1371/journal.pone.0241925 (PMC7644021; doi:10.1371/journal.pone.0241925)
Supplement: S1 File — (ZIP) [file pone.0241925.s001.zip › Supplementary Information/Processed CZE data from aq.H samples/tolerants/T2 muestra 510 1 in 16.elt]

6006	0
A c o n d i c i o n a d a
1	0
2	0
3	0
4	0
5	0
51	0
67	2.398
83	3.0305
99	9.2407
115	8.089
131	2.5625
147	0
163	1.0676
179	1.783
195	1.6189
211	1.533
227	1.5124
243	1.3616
259	1.3227
275	1.6249
291	2.457
307	3.5019
323	4.0882
339	3.8857
355	2.6121
371	0.91191
387	0
403	0.50606
419	2.7355
435	5.5818
451	7.4531
467	7.5852
483	5.8234
499	3.3869
515	1.3899
531	0.26549
547	0
563	-0.0090944
579	0.20525
595	0.77756
611	1.7473
627	2.8798
643	3.6976
659	3.9258
675	3.5394
691	2.9114
707	2.2783
723	1.707
739	1.2171
755	0.75156
771	0.35674
787	0.09291
803	0
819	0
835	0
851	0
867	0
883	0
899	0
915	0.23041
931	0.67044
947	1.1709
963	1.6722
979	2.1537
995	2.7139
1011	3.3061
1027	3.5577
1043	3.2483
1059	2.2264
1075	0.91057
1091	0.044049
1107	0
1123	0.97055
1139	2.3308
1155	3.2307
1171	3.296
1187	2.2554
1203	0.7964
1219	0
1235	0.45195
1251	2.5824
1267	5.4032
1283	7.2624
1299	7.3375
1315	5.1461
1331	2.0325
1347	0.011152
1363	0
1379	2.4764
1395	5.8789
1411	8.0997
1427	8.2074
1443	5.9409
1459	2.8899
1475	0.68595
1491	0
1507	0.87706
1523	2.2737
1539	3.6547
1555	4.9174
1571	6.0834
1587	7.2029
1603	7.8509
1619	7.7089
1635	6.7889
1651	5.5434
1667	4.2805
1683	3.1166
1699	2.0445
1715	1.0124
1731	0.2665
1747	0
1763	0.19314
1779	0.5792
1795	0.98625
1811	1.3505
1827	1.7563
1843	2.2285
1859	2.4625
1875	2.263
1891	1.4789
1907	0.48487
1923	0
1939	0.38547
1955	1.8249
1971	3.6829
1987	5.0555
2003	5.5243
2019	4.8648
2035	3.7873
2051	3.2775
2067	3.7764
2083	5.4698
2099	7.5606
2115	9.0487
2131	9.4866
2147	8.7187
2163	7.4716
2179	6.5129
2195	6.1493
2211	6.489
2227	7.019
2243	7.2154
2259	6.8755
2275	5.9815
2291	4.8905
2307	3.835
2323	2.8859
2339	2.0608
2355	1.3035
2371	0.68331
2387	0.27495
2403	0.073012
2419	0
2435	0.042629
2451	0.20655
2467	0.44696
2483	0.72193
2499	1.0421
2515	1.4057
2531	1.8712
2547	2.3669
2563	2.6041
2579	2.4149
2595	1.7591
2611	0.92808
2627	0.28417
2643	0
2659	0.090816
2675	0.35901
2691	0.75603
2707	1.2908
2723	2.1031
2739	3.0769
2755	3.6212
2771	3.3919
2787	2.242
2803	0.78738
2819	0
2835	0.42296
2851	1.976
2867	3.8766
2883	5.8827
2899	7.96
2915	10.457
2931	13.108
2947	14.341
2963	13.221
2979	9.3866
2995	4.5173
3011	1.0004
3027	0
3043	1.7885
3059	4.6206
3075	6.9957
3091	8.3884
3107	8.583
3123	8.3843
3139	8.4838
3155	9.0801
3171	10.205
3187	11.384
3203	12.14
3219	12.26
3235	11.963
3251	11.528
3267	10.524
3283	8.6566
3299	5.6245
3315	2.1802
3331	0
3347	-0.048274
3363	2.3611
3379	5.7334
3395	8.1246
3411	8.6512
3427	6.9676
3443	4.5075
3459	2.9085
3475	2.8483
3491	4.5304
3507	6.7791
3523	8.4015
3539	8.9173
3555	8.276
3571	7.2286
3587	6.2073
3603	5.311
3619	4.4743
3635	3.604
3651	3.0262
3667	2.9792
3683	3.6036
3699	4.4966
3715	4.9355
3731	4.5548
3747	3.268
3763	1.693
3779	0.50469
3795	0
3811	0.13633
3827	0.48506
3843	0.97515
3859	1.6509
3875	2.6382
3891	3.7673
3907	4.4247
3923	4.2543
3939	3.0024
3955	1.2734
3971	0.10632
3987	0
4003	1.663
4019	4.3974
4035	6.4361
4051	6.8305
4067	5.0766
4083	2.3952
4099	0.47356
4115	0
4131	1.1216
4147	2.6221
4163	3.3881
4179	3.1162
4195	1.8278
4211	0.49724
4227	0
4243	0.37909
4259	1.3802
4275	2.5636
4291	3.5605
4307	4.2357
4323	4.5563
4339	4.7108
4355	4.7409
4371	4.6161
4387	4.5074
4403	4.449
4419	4.1663
4435	3.5223
4451	2.1827
4467	0.56554
4483	0
4499	1.2066
4515	4.5201
4531	8.5807
4547	11.338
4563	11.783
4579	9.7309
4595	6.775
4611	4.3334
4627	2.9527
4643	2.6218
4659	2.598
4675	2.8327
4691	3.4815
4707	4.6707
4723	6.0845
4739	6.8747
4755	6.5538
4771	5.0517
4787	3.1344
4803	1.537
4819	0.57032
4835	0.18884
4851	0
4867	0.11177
4883	0.68882
4899	1.8148
4915	3.1746
4931	4.0836
4947	4.1555
4963	3.376
4979	2.3201
4995	1.3958
5011	0.74779
5027	0.30703
5043	-0.056626
5059	0
5075	0.79334
5091	2.3406
5107	4.1599
5123	5.7898
5139	6.9914
5155	7.8923
5171	8.6486
5187	8.7306
5203	7.7627
5219	5.6217
5235	3.0058
5251	0.95489
5267	0
5283	0.20691
5299	0.85702
5315	1.5539
5331	2.2297
5347	2.7926
5363	3.3218
5379	3.8475
5395	4.329
5411	4.8905
5427	5.4622
5443	5.5667
5459	4.9269
5475	3.4783
5491	1.7648
5507	0.48893
5523	0
5539	0.27237
5555	0.79303
5571	1.3342
5587	1.8533
5603	2.4445
5619	3.1049
5635	3.4137
5651	3.1028
5667	2.0711
5683	0.7979
5699	0
5715	0.035794
5731	0.90111
5747	2.0531
5763	3.2114
5779	4.3094
5795	5.3769
5811	6.4079
5827	7.0607
5843	7.0964
5859	6.4827
5875	5.5712
5891	4.682
5907	3.9472
5923	3.4576
5939	3.0644
5955	2.6073
5971	2.0482
5987	1.2685
6003	0.43127
6019	0
6035	0.2113
6051	1.2
6067	2.498
6083	3.3376
6099	3.3385
6115	2.3831
6131	1.099
6147	0.20124
6163	0
6179	0.50714
6195	1.2381
6211	1.9161
6227	2.4709
6243	2.9899
6259	3.5216
6275	3.7079
6291	3.3107
6307	2.2338
6323	0.9144
6339	0.050873
6355	0
6371	0.79207
6387	1.9342
6403	3.1273
6419	4.2712
6435	5.5539
6451	6.926
6467	7.5545
6483	6.9195
6499	4.7792
6515	2.0566
6531	0.21954
6547	0
6563	1.4349
6579	3.3721
6595	4.9968
6611	6.0479
6627	6.6144
6643	7.0215
6659	6.9164
6675	5.9946
6691	4.2011
6707	2.1268
6723	0.58463
6739	0
6755	0.37429
6771	1.0854
6787	1.7934
6803	2.4157
6819	2.8774
6835	3.2822
6851	3.7104
6867	4.1589
6883	4.6839
6899	5.1908
6915	5.3734
6931	5.057
6947	4.2664
6963	3.3081
6979	2.3978
6995	1.6264
7011	0.93206
7027	0.28091
7043	0
7059	0.32397
7075	1.279
7091	2.4708
7107	3.4719
7123	4.0737
7139	4.2974
7155	4.3659
7171	4.1926
7187	3.6647
7203	2.7646
7219	1.7076
7235	0.81197
7251	0.24998
7267	0.048564
7283	-0.00035309
7299	0
7315	0.05391
7331	0.14307
7347	0.28757
7363	0.53306
7379	0.89317
7395	1.3835
7411	1.9389
7427	2.425
7443	2.7666
7459	2.9621
7475	3.1152
7491	3.3145
7507	3.5953
7523	3.843
7539	4.0165
7555	4.3409
7571	4.9442
7587	6.1024
7603	7.4893
7619	8.0927
7635	7.372
7651	4.9562
7667	1.8898
7683	0
7699	0.22194
7715	2.9247
7731	6.5437
7747	9.126
7763	9.7912
7779	8.2783
7795	5.9831
7811	4.2667
7827	3.6505
7843	4.247
7859	5.2077
7875	5.8786
7891	6.0531
7907	5.8197
7923	5.504
7939	4.9694
7955	4.0681
7971	2.5942
7987	0.90586
8003	0
8019	0.45028
8035	2.4603
8051	5.0705
8067	7.0763
8083	7.9188
8099	7.4502
8115	6.502
8131	5.8059
8147	5.6169
8163	5.9834
8179	6.4761
8195	6.8161
8211	6.9321
8227	6.8397
8243	6.6463
8259	6.2718
8275	5.6363
8291	4.7539
8307	3.7727
8323	2.8442
8339	2.0484
8355	1.3454
8371	0.68435
8387	0.20266
8403	0
8419	0.36021
8435	1.177
8451	1.8548
8467	2.0439
8483	1.4254
8499	0.42562
8515	0
8531	0.75509
8547	2.9368
8563	5.5871
8579	7.6149
8595	8.516
8611	8.3883
8627	7.9149
8643	7.0791
8659	5.7336
8675	3.6833
8691	1.3596
8707	0
8723	0.32669
8739	2.4201
8755	5.1323
8771	7.3728
8787	8.6696
8803	9.1903
8819	9.4867
8835	9.1404
8851	7.7717
8867	5.1005
8883	1.9329
8899	0
8915	0.25231
8931	2.8033
8947	6.143
8963	8.9026
8979	10.514
8995	11.16
9011	11.509
9027	11.086
9043	9.4422
9059	6.2579
9075	2.4697
9091	0.031488
9107	0
9123	2.4812
9139	5.6761
9155	7.8612
9171	8.3384
9187	7.0401
9203	5.139
9219	3.3773
9235	1.9692
9251	0.99432
9267	0.28687
9283	0
9299	0.18617
9315	0.70726
9331	1.3727
9347	2.0036
9363	2.5088
9379	2.9019
9395	3.2431
9411	3.391
9427	3.2324
9443	2.8184
9459	2.3269
9475	1.8458
9491	1.4146
9507	0.8438
9523	0.17054
9539	0
9555	0.71406
9571	2.5823
9587	4.8913
9603	6.347
9619	6.29
9635	4.5432
9651	2.2122
9667	0.51968
9683	0
9699	0.70896
9715	1.8552
9731	2.9989
9747	4.0454
9763	5.0105
9779	5.9719
9795	6.6523
9811	6.8328
9827	6.5212
9843	6.0316
9859	5.621
9875	5.3998
9891	5.2736
9907	5.1526
9923	5.3509
9939	6.0817
9955	7.4513
9971	9.0275
9987	10.084
10003	10.243
10019	9.4004
10035	8.1376
10051	6.9987
10067	6.1906
10083	5.944
10099	5.949
10115	5.6369
10131	4.7714
10147	3.0152
10163	0.96016
10179	0
10195	0.6432
10211	3.1235
10227	6.2172
10243	8.0773
10259	7.8846
10275	5.296
10291	1.9702
10307	0
10323	0.28505
10339	3.3131
10355	7.4505
10371	10.214
10387	10.402
10403	7.3161
10419	2.8869
10435	0
10451	0.17302
10467	4.0097
10483	9.1199
10499	12.905
10515	14.262
10531	12.953
10547	10.67
10563	8.6612
10579	7.2994
10595	6.727
10611	6.3719
10627	5.9089
10643	5.3146
10659	4.5054
10675	3.649
10691	3.0571
10707	2.8781
10723	3.1757
10739	3.6622
10755	3.9139
10771	3.7235
10787	3.1355
10803	2.475
10819	1.8681
10835	1.3412
10851	0.70657
10867	0.037799
10883	0
10899	0.97085
10915	3.2459
10931	6.0641
10947	7.9704
10963	8.2244
10979	6.469
10995	3.9753
11011	2.5539
11027	3.0472
11043	5.6394
11059	8.8942
11075	11.401
11091	12.575
11107	12.39
11123	11.663
11139	10.608
11155	9.1596
11171	7.3933
11187	5.4911
11203	3.7715
11219	2.4574
11235	1.3755
11251	0.39014
11267	0
11283	0.65461
11299	2.813
11315	5.7183
11331	7.6683
11347	7.7358
11363	5.3417
11379	1.959
11395	0
11411	0.77844
11427	4.838
11443	10.104
11459	14.21
11475	16.12
11491	15.531
11507	14.022
11523	12.965
11539	12.827
11555	13.851
11571	15.231
11587	16.094
11603	16.117
11619	15.109
11635	13.734
11651	12.931
11667	13.132
11683	14.446
11699	16.123
11715	17.407
11731	17.98
11747	17.789
11763	17.279
11779	16.701
11795	16.097
11811	15.418
11827	14.601
11843	13.755
11859	12.962
11875	12.553
11891	12.385
11907	11.576
11923	9.6653
11939	6.1969
11955	2.225
11971	0
11987	0.66226
12003	4.4964
12019	9.4636
12035	13.193
12051	14.613
12067	13.61
12083	11.739
12099	9.8908
12115	8.2629
12131	6.7622
12147	5.1973
12163	4.1291
12179	3.9861
12195	5.0592
12211	6.6606
12227	7.5057
12243	6.9544
12259	4.6713
12275	1.7987
12291	0
12307	0.0090889
12323	2.0827
12339	4.8939
12355	6.8245
12371	7.1617
12387	5.7343
12403	3.7084
12419	2.1502
12435	1.4643
12451	1.6892
12467	2.2168
12483	2.8103
12499	3.4711
12515	4.1755
12531	4.8878
12547	5.3993
12563	5.5553
12579	5.4727
12595	5.3178
12611	4.8874
12627	4.0405
12643	2.5982
12659	0.93652
12675	0
12691	0.29123
12707	1.916
12723	4.0004
12739	5.5625
12755	6.1613
12771	5.7916
12787	5.0786
12803	4.2434
12819	3.2835
12835	2.1699
12851	0.9958
12867	0.1812
12883	0
12899	0.44876
12915	1.1389
12931	1.788
12947	2.2874
12963	2.7556
12979	3.2791
12995	3.4833
13011	3.1205
13027	2.0049
13043	0.63279
13059	0
13075	0
13091	0
13107	0
13123	0
13139	0
13155	0
13171	0
13187	0
13203	0
13219	0.44867
13235	1.4056
13251	2.2374
13267	2.5401
13283	2.0279
13299	1.0525
13315	0.28824
13331	0
13347	0.38241
13363	1.0772
13379	1.6735
13395	2.0612
13411	2.2664
13427	2.4344
13443	2.4362
13459	2.1487
13475	1.4901
13491	0.68346
13507	0.12053
13523	0
13539	0.77023
13555	2.1954
13571	3.3181
13587	3.5842
13603	2.5799
13619	0.96717
13635	0
13651	0.50511
13667	2.8342
13683	5.7985
13699	8.2439
13715	9.6862
13731	10.074
13747	10.036
13763	9.7457
13779	9.1434
13795	8.2434
13811	7.1512
13827	6.0641
13843	5.1117
13859	4.4331
13875	3.926
13891	3.3651
13907	2.6717
13923	1.5795
13939	0.36718
13955	0
13971	0.92473
13987	3.3736
14003	6.348
14019	8.2235
14035	8.2028
14051	6.0559
14067	3.134
14083	0.90529
14099	0
14115	0.52289
14131	1.4642
14147	2.0304
14163	1.9812
14179	1.2591
14195	0.42347
14211	0
14227	0.10392
14243	0.67564
14259	1.3981
14275	1.9935
14291	2.3507
14307	2.5304
14323	2.6666
14339	2.6113
14355	2.2468
14371	1.4653
14387	0.51913
14403	0
14419	0.25282
14435	1.3139
14451	2.6432
14467	3.7815
14483	4.5377
14499	4.9921
14515	5.3382
14531	5.2813
14547	4.5898
14563	3.2091
14579	1.5929
14595	0.40675
14611	0
14627	0.37485
14643	1.0777
14659	1.9615
14675	3.0354
14691	4.3054
14707	5.6741
14723	6.8308
14739	7.5725
14755	7.8915
14771	8.0321
14787	8.128
14803	8.2094
14819	8.2084
14835	8.1083
14851	8.1235
14867	8.3884
14883	9.0641
14899	9.8873
14915	10.219
14931	9.729
14947	8.2372
14963	6.3693
14979	5.0851
14995	4.8507
15011	5.8565
15027	7.3398
15043	8.373
15059	8.556
15075	7.7295
15091	6.5696
15107	5.862
15123	5.9373
15139	6.8504
15155	8.0347
15171	9.0035
15187	9.5717
15203	9.7997
15219	9.9274
15235	9.8312
15251	9.3824
15267	8.4201
15283	7.2273
15299	6.5436
15315	6.7707
15331	8.1111
15347	9.8626
15363	10.973
15379	10.941
15395	9.617
15411	7.8376
15427	6.5278
15443	6.084
15459	6.4829
15475	7.1129
15491	7.7103
15507	8.2331
15523	8.9064
15539	9.6794
15555	9.7097
15571	8.489
15587	5.7654
15603	2.5213
15619	0.33382
15635	0
15651	0
15667	0
15683	0
15699	0
15715	0
15731	0
15747	0.33835
15763	1.2913
15779	3.0871
15795	5.1297
15811	6.3407
15827	6.1835
15843	4.5452
15859	2.3723
15875	0.7019
15891	0
15907	0.18497
15923	0.63139
15939	1.3778
15955	2.5901
15971	4.3887
15987	6.3905
16003	7.6733
16019	7.7101
16035	6.4797
16051	4.7843
16067	3.2367
16083	2.0699
16099	1.1726
16115	0.33833
16131	0
16147	0.59864
16163	2.4524
16179	4.88
16195	6.5277
16211	6.6466
16227	4.9914
16243	2.6354
16259	0.80233
16275	0
16291	0.23084
16307	0.71952
16323	1.1625
16339	1.5819
16355	2.0389
16371	2.5413
16387	2.7629
16403	2.4895
16419	1.7267
16435	0.8635
16451	0.23665
16467	0
16483	0.09982
16499	0.25656
16515	0.34306
16531	0.32445
16547	0.19746
16563	0.053688
16579	0
16595	0.092135
16611	0.25146
16627	0.41277
16643	0.74471
16659	1.3529
16675	2.3646
16691	3.518
16707	4.179
16723	4.0043
16739	2.9009
16755	1.463
16771	0.38943
16787	0
16803	0.36334
16819	1.0318
16835	1.723
16851	2.3684
16867	2.8795
16883	3.3295
16899	3.7862
16915	4.2415
16931	4.8759
16947	5.5837
16963	5.7883
16979	5.1709
16995	3.4582
17011	1.307
17027	0
17043	0.10923
17059	1.9283
17075	4.3829
17091	5.9245
17107	5.8721
17123	3.9071
17139	1.3518
17155	0
17171	0.57777
17187	3.2041
17203	6.4922
17219	8.9243
17235	9.8377
17251	9.262
17267	8.1638
17283	6.8552
17299	5.325
17315	3.3721
17331	1.1919
17347	-0.14854
17363	0
17379	1.9237
17395	4.5671
17411	6.4024
17427	6.6916
17443	5.3313
17459	3.4328
17475	1.8565
17491	0.89762
17507	0.40861
17523	0
17539	0.072829
17555	0.98625
17571	2.9967
17587	5.4423
17603	6.9821
17619	6.9117
17635	4.9553
17651	2.2928
17667	0.41696
17683	0
17699	1.2118
17715	2.9119
17731	3.927
17747	3.812
17763	2.4729
17779	0.8724
17795	0
17811	0.14328
17827	1.2398
17843	2.6906
17859	4.0844
17875	5.3026
17891	6.256
17907	7.0893
17923	7.9312
17939	8.7962
17955	9.7057
17971	10.518
17987	10.958
18003	10.869
18019	10.312
18035	9.5139
18051	8.4482
18067	7.0654
18083	5.3672
18099	3.5627
18115	2.022
18131	0.96671
18147	0.40583
18163	0.097693
18179	0
18195	0.15597
18211	0.54753
18227	1.0974
18243	1.7229
18259	2.3697
18275	3.0224
18291	3.6832
18307	4.3023
18323	4.833
18339	5.2097
18355	5.4616
18371	5.6741
18387	5.8759
18403	6.2748
18419	6.7606
18435	6.7204
18451	5.8238
18467	3.8216
18483	1.4292
18499	0
18515	0.13547
18531	1.9398
18547	4.2793
18563	5.915
18579	6.326
18595	5.4569
18611	4.141
18627	2.8951
18643	1.8592
18659	1.0694
18675	0.40518
18691	0
18707	-0.086704
18723	0.089938
18739	0.37356
18755	0.57967
18771	0.62497
18787	0.47832
18803	0.26867
18819	0.099047
18835	0
18851	0.23908
18867	0.82706
18883	1.3448
18899	1.5229
18915	1.1215
18931	0.40257
18947	0
18963	0.31747
18979	1.4915
18995	2.9004
19011	4.0109
19027	4.6217
19043	4.8039
19059	4.8342
19075	4.5488
19091	3.7875
19107	2.5299
19123	1.1458
19139	0.1985
19155	0
19171	0.4552
19187	1.0953
19203	1.7942
19219	2.5458
19235	3.5157
19251	4.6047
19267	5.1648
19283	4.8149
19299	3.2652
19315	1.2211
19331	0
19347	0.301
19363	2.4705
19379	5.329
19395	7.2107
19411	7.3276
19427	5.4444
19443	2.8319
19459	0.83323
19475	0
19491	0.42397
19507	1.2923
19523	2.1102
19539	2.7672
19555	3.4008
19571	4.1216
19587	4.4608
19603	4.1
19619	2.6902
19635	0.92566
19651	0
19667	0.041503
19683	2.5647
19699	7.3221
19715	9.1527
19731	5.3889
19747	0
19763	1.4409
19779	7.5706
19795	16.887
19811	41.674
19827	89.66
19843	166.85
19859	256.22
19875	334.28
19891	382.34
19907	379.64
19923	335.95
19939	270.45
19955	207.82
19971	160.86
19987	122.91
20003	93.634
20019	70.892
20035	52.603
20051	37.592
20067	25.339
20083	16.189
20099	9.6593
20115	5.0382
20131	1.9566
20147	0.37002
20163	0
20179	0.4189
20195	1.7129
20211	3.6932
20227	5.1558
20243	5.3099
20259	3.6237
20275	1.2108
20291	0
20307	1.0776
20323	5.1368
20339	10.349
20355	13.765
20371	13.896
20387	10.52
20403	5.9871
20419	2.3289
20435	0.33097
20451	-0.10052
20467	0
20483	1.1835
20499	4.1789
20515	8.7123
20531	13.825
20547	19.029
20563	24.079
20579	29.177
20595	34.029
20611	36.913
20627	36.722
20643	33.366
20659	28.565
20675	23.716
20691	19.377
20707	16.042
20723	13.258
20739	10.365
20755	7.2299
20771	3.7025
20787	0.65354
20803	0
20819	2.8223
20835	8.2846
20851	14.701
20867	22.867
20883	33.431
20899	47.028
20915	61.257
20931	70.651
20947	72.078
20963	65.223
20979	54.779
20995	44.104
21011	34.344
21027	26.933
21043	21.3
21059	14.779
21075	6.342
21091	0
21107	1.0771
21123	5.1208
21139	9.606
21155	22.857
21171	55.768
21187	115.43
21203	192.07
21219	285.9
21235	384.02
21251	454.98
21267	478.68
21283	446.67
21299	383.09
21315	306.37
21331	230.83
21347	172.29
21363	130.83
21379	103.51
21395	81.652
21411	64.329
21427	54.097
21443	47.651
21459	41.391
21475	34.389
21491	29.593
21507	30.45
21523	38.227
21539	50.129
21555	62.373
21571	79.256
21587	103.48
21603	130.31
21619	151.32
21635	158.43
21651	157.59
21667	148.07
21683	145.08
21699	174.53
21715	252.11
21731	409.54
21747	623.54
21763	854.75
21779	1042.6
21795	1110.1
21811	1063.6
21827	901.25
21843	720.19
21859	620.46
21875	704.1
21891	1077.7
21907	1790.2
21923	2815.7
21939	3985.4
21955	5032.8
21971	5656.7
21987	5688.3
22003	5151
22019	4277.4
22035	3336.3
22051	2504.3
22067	1848.4
22083	1359.1
22099	1010.8
22115	774.41
22131	617.67
22147	501.74
22163	409.75
22179	335.36
22195	287.16
22211	255.56
22227	228.02
22243	204.61
22259	191.83
22275	181.54
22291	166.17
22307	151.72
22323	151.64
22339	160.47
22355	174
22371	208.31
22387	285.11
22403	404.09
22419	565.11
22435	762.19
22451	1031.2
22467	1417.9
22483	2010.7
22499	2811.3
22515	3715.9
22531	4546.8
22547	5042
22563	5063.1
22579	4591.8
22595	3816.9
22611	2955.3
22627	2196
22643	1624.5
22659	1237.6
22675	976.03
22691	796.8
22707	673.48
22723	579.72
22739	509.53
22755	446.71
22771	387.79
22787	334.16
22803	292.7
22819	263.54
22835	241.44
22851	223.39
22867	208.58
22883	196.65
22899	187.84
22915	180.78
22931	174.21
22947	167.45
22963	161.38
22979	157.22
22995	155.32
23011	156.2
23027	158.46
23043	159.05
23059	156.29
23075	150.3
23091	143.98
23107	138.89
23123	135.55
23139	135.31
23155	138.97
23171	144.6
23187	151.33
23203	164.96
23219	190.72
23235	221.97
23251	255.31
23267	292.55
23283	348.99
23299	447.35
23315	591.26
23331	795.01
23347	1028.9
23363	1247.3
23379	1404.2
23395	1439
23411	1372.4
23427	1222.8
23443	1098.5
23459	1046.8
23475	1084.1
23491	1192.6
23507	1309.6
23523	1376
23539	1342.1
23555	1214
23571	1036.8
23587	870.54
23603	763.37
23619	765.82
23635	860.35
23651	1043.2
23667	1263.9
23683	1454.3
23699	1572.9
23715	1573.4
23731	1494.6
23747	1378
23763	1319
23779	1330.8
23795	1448.5
23811	1612.2
23827	1781.9
23843	1872.9
23859	1871.7
23875	1779.6
23891	1609.4
23907	1390.9
23923	1161.1
23939	948.67
23955	757.72
23971	600.32
23987	474.44
24003	377.72
24019	302.28
24035	245.84
24051	206.84
24067	178.14
24083	153.68
24099	131.75
24115	115.27
24131	103.69
24147	94.976
24163	88.735
24179	84.899
24195	81.793
24211	77.994
24227	73.285
24243	68.732
24259	64.45
24275	60.145
24291	55.971
24307	52.126
24323	48.461
24339	44.886
24355	41.141
24371	37.647
24387	35.49
24403	35.263
24419	37.934
24435	42.575
24451	46.229
24467	47.401
24483	45.554
24499	43.909
24515	47.535
24531	59.067
24547	77.194
24563	97.908
24579	122.02
24595	150.54
24611	184.47
24627	219.81
24643	246.84
24659	259.88
24675	259.85
24691	255.83
24707	249.44
24723	240.2
24739	237.08
24755	243.64
24771	256.37
24787	264.19
24803	254.98
24819	228.6
24835	192.86
24851	160.25
24867	132.14
24883	103.74
24899	79.083
24915	63.206
24931	59.206
24947	63.61
24963	66.945
24979	64.77
24995	64.159
25011	75.848
25027	100.53
25043	128.72
25059	160.54
25075	195.35
25091	221.41
25107	230.26
25123	222.25
25139	208.15
25155	193.79
25171	180.79
25187	166.66
25203	150.47
25219	145.57
25235	160.68
25251	185.22
25267	202.58
25283	215.42
25299	235.84
25315	264.33
25331	292.03
25347	313.09
25363	325.76
25379	332.09
25395	334.29
25411	325.35
25427	300.53
25443	261.59
25459	218.99
25475	180.72
25491	150.87
25507	129.37
25523	116.45
25539	120.25
25555	146.91
25571	204.17
25587	282.09
25603	369.89
25619	449.3
25635	495.95
25651	502.34
25667	468.69
25683	413.09
25699	338.27
25715	248.53
25731	165.24
25747	104.59
25763	68.347
25779	42.031
25795	22.133
25811	10.707
25827	7.1339
25843	9.3132
25859	14.351
25875	20.327
25891	26.784
25907	34.572
25923	42.707
25939	50.004
25955	56.313
25971	62.292
25987	68.417
26003	74.75
26019	79.227
26035	83.316
26051	85.795
26067	95.229
26083	120.89
26099	176.65
26115	282.45
26131	440.61
26147	663.03
26163	924.42
26179	1198.4
26195	1440.6
26211	1591.4
26227	1630.5
26243	1544.7
26259	1374
26275	1145.3
26291	890.97
26307	651.16
26323	445.79
26339	293.86
26355	186
26371	119.59
26387	83.151
26403	63.969
26419	53.395
26435	44.957
26451	40.051
26467	37.939
26483	38.629
26499	41.287
26515	44.917
26531	49.244
26547	54.244
26563	58.528
26579	60.967
26595	62.867
26611	65.445
26627	66.025
26643	62.918
26659	55.243
26675	47.373
26691	47.578
26707	60.413
26723	85.065
26739	114.66
26755	147.5
26771	183.67
26787	221.94
26803	259.38
26819	291.29
26835	314.39
26851	330.76
26867	342.56
26883	341.54
26899	322.11
26915	286.54
26931	247.18
26947	210.16
26963	178.16
26979	160.36
26995	160.01
27011	175.69
27027	198.13
27043	226.33
27059	258.51
27075	282.35
27091	288.67
27107	277.85
27123	259.57
27139	235.15
27155	203.23
27171	163.97
27187	121.48
27203	83.53
27219	54.903
27235	36.143
27251	22.238
27267	11.669
27283	4.87
27299	1.1796
27315	0
27331	1.2445
27347	4.6981
27363	10.547
27379	18.09
27395	24.168
27411	26.763
27427	28.248
27443	32.568
27459	35.106
27475	32.766
27491	34.025
27507	48.083
27523	74.208
27539	101.98
27555	131.08
27571	161.69
27587	183.21
27603	187.56
27619	174.79
27635	154.61
27651	131.74
27667	107.14
27683	81.065
27699	54.093
27715	31.038
27731	15.457
27747	7.3532
27763	2.77
27779	0.31714
27795	0
27811	1.9577
27827	5.6311
27843	8.4873
27859	8.8244
27875	6.951
27891	5.2272
27907	3.2249
27923	0.24767
27939	0
27955	5.6894
27971	12.052
27987	16.227
28003	22.707
28019	44.276
28035	86.151
28051	151.38
28067	252.39
28083	394.58
28099	582.54
28115	802.89
28131	1042.5
28147	1288.9
28163	1516.3
28179	1728.3
28195	1938.5
28211	2190.3
28227	2508
28243	2926
28259	3462.5
28275	4085
28291	4724
28307	5249.4
28323	5553.7
28339	5572.1
28355	5284.6
28371	4749.1
28387	4033.7
28403	3245.1
28419	2490.2
28435	1819.9
28451	1294.9
28467	903.13
28483	640.93
28499	471.93
28515	371.61
28531	319.75
28547	284.99
28563	253.12
28579	220.38
28595	197.43
28611	180.77
28627	163.09
28643	143.17
28659	125.06
28675	110.4
28691	98.704
28707	89.822
28723	82.815
28739	76.713
28755	70.956
28771	65.533
28787	60.684
28803	55.742
28819	50.135
28835	43.71
28851	37.179
28867	31.356
28883	26.586
28899	23.007
28915	20.078
28931	17.153
28947	13.967
28963	10.7
28979	7.865
28995	5.4672
29011	3.4563
29027	1.5086
29043	0
29059	0.54623
29075	4.0773
29091	10.413
29107	17.791
29123	24.99
29139	31.479
29155	37.488
29171	43.117
29187	46.634
29203	46.833
29219	43.55
29235	38.822
29251	34.381
29267	30.947
29283	30.411
29299	32.523
29315	33.267
29331	30.692
29347	26.49
29363	26.782
29379	35.86
29395	56.12
29411	86.219
29427	126.49
29443	188.12
29459	278.6
29475	392.93
29491	521.09
29507	656.45
29523	809.3
29539	991.94
29555	1220.1
29571	1508.5
29587	1853.2
29603	2273
29619	2746.3
29635	3238.6
29651	3677.1
29667	4016.1
29683	4185.4
29699	4166.2
29715	3953.5
29731	3596.7
29747	3130.5
29763	2608.5
29779	2079.6
29795	1595.8
29811	1175.2
29827	846.32
29843	602.21
29859	437.93
29875	331.4
29891	264.67
29907	227.34
29923	204.05
29939	192.78
29955	199.55
29971	232.93
29987	287.88
30003	353
30019	431.64
30035	526.68
30051	634.11
30067	737.38
30083	821.26
30099	876.45
30115	888.4
30131	858.37
30147	792.22
30163	706.43
30179	603.65
30195	487.82
30211	381.8
30227	302.94
30243	252.48
30259	214.21
30275	184.39
30291	165.12
30307	156.27
30323	154.52
30339	153.18
30355	148.01
30371	138.36
30387	128.55
30403	120.57
30419	114.44
30435	109.82
30451	106.18
30467	104.6
30483	105.86
30499	109.65
30515	114.25
30531	118.31
30547	121.11
30563	123.12
30579	124.52
30595	122.69
30611	115.88
30627	104.23
30643	90.954
30659	78.531
30675	68.055
30691	60.662
30707	56.027
30723	53.567
30739	53.478
30755	55.054
30771	59.661
30787	72.605
30803	97.069
30819	130.73
30835	167.98
30851	209.68
30867	256.78
30883	310.16
30899	364.1
30915	404.12
30931	421.49
30947	421.18
30963	416.79
30979	402.24
30995	372.18
31011	336.26
31027	313.73
31043	316.13
31059	341.89
31075	396.19
31091	474.4
31107	572.6
31123	678.3
31139	777.08
31155	857.5
31171	911.68
31187	939.39
31203	933.27
31219	892.84
31235	815.06
31251	710.42
31267	594.33
31283	482.53
31299	388.06
31315	309.85
31331	247.38
31347	195.69
31363	153.35
31379	120.3
31395	96.069
31411	78.768
31427	64.755
31443	51.56
31459	38.657
31475	27.848
31491	19.279
31507	12.32
31523	6.7827
31539	2.7723
31555	0.50112
31571	0
31587	1.0093
31603	3.0912
31619	6.2306
31635	10.397
31651	15.358
31667	20.564
31683	25.357
31699	29.278
31715	32.46
31731	35.029
31747	35.893
31763	34.275
31779	30.454
31795	25.725
31811	20.623
31827	15.342
31843	9.6417
31859	3.9422
31875	0.29436
31891	0
31907	3.0909
31923	7.4965
[truncated: 4,009 more rows]
