# Supplementary material for: A machine learning approach to predict pancreatic islet grafts rejection versus tolerance
Source: PLoS One. 2020 Nov 5;15(11):e0241925. doi: 10.1371/journal.pone.0241925 (PMC7644021; doi:10.1371/journal.pone.0241925)
Supplement: S1 File — (ZIP) [file pone.0241925.s001.zip › Supplementary Information/Processed CZE data from aq.H samples/tolerants/T2 muestra 511 1 in 16.elt]

6006	0
A c o n d i c i o n a d a
1	0
2	0
3	0
4	0
5	0
51	0
67	16.44
83	32.315
99	6.0003
115	0
131	1.8353
147	44.732
163	73.503
179	74.389
195	36.62
211	13.373
227	9.1637
243	4.9914
259	0
275	0
291	0
307	0
323	9.6172
339	40.079
355	72.766
371	81.062
387	66.693
403	51.954
419	40.503
435	26.333
451	11.948
467	2.6309
483	0
499	0
515	0
531	0.4075
547	1.3946
563	2.4822
579	3.0929
595	3.0137
611	2.0872
627	0.81882
643	-0.0043519
659	0
675	1.1818
691	2.935
707	4.1806
723	4.3894
739	3.0987
755	1.1203
771	0
787	0.60852
803	3.461
819	7.1152
835	9.4652
851	9.5101
867	7.1429
883	4.0241
899	1.5653
915	0.32274
931	0.020169
947	0
963	1.091
979	3.9531
995	8.9187
1011	14.663
1027	18.693
1043	19.66
1059	17.261
1075	13.514
1091	10.27
1107	8.2379
1123	7.7878
1139	7.8945
1155	7.5665
1171	6.5057
1187	4.2104
1203	1.4419
1219	0
1235	0.84138
1251	4.5188
1267	9.2662
1283	12.32
1299	12.332
1315	8.9972
1331	4.5476
1347	1.2348
1363	0
1379	0.70878
1395	1.9416
1411	3.4195
1427	5.2738
1443	7.7898
1459	10.579
1475	12.083
1491	11.382
1507	8.2649
1523	4.2908
1539	1.2591
1555	0
1571	0.54808
1587	1.6837
1603	2.7763
1619	3.6991
1635	4.4942
1651	5.2702
1667	5.6166
1683	5.2178
1699	3.9794
1715	2.3742
1731	1.019
1747	0.20423
1763	0
1779	0
1795	0
1811	0
1827	0
1843	0
1859	0
1875	0
1891	0
1907	0
1923	0
1939	0.8493
1955	3.2901
1971	6.3527
1987	8.7168
2003	9.7501
2019	9.2282
2035	8.1041
2051	7.3705
2067	7.41
2083	8.4049
2099	9.6788
2115	10.414
2131	10.266
2147	9.1732
2163	7.76
2179	6.6078
2195	5.9544
2211	5.7738
2227	5.7592
2243	5.9504
2259	6.446
2275	7.3207
2291	8.3591
2307	9.0895
2323	9.2503
2339	8.6735
2355	7.7617
2371	7.1259
2387	7.0396
2403	7.7822
2419	8.8323
2435	9.1417
2451	8.1982
2467	5.7143
2483	2.6857
2499	0.65967
2515	0.39029
2531	2.1108
2547	4.5764
2563	6.4271
2579	7.0878
2595	6.3919
2611	5.2344
2627	4.3801
2643	4.0848
2659	4.494
2675	5.1639
2691	5.6278
2707	5.7209
2723	5.2167
2739	4.4626
2755	4.2284
2771	4.8898
2787	6.6747
2803	8.8208
2819	10.047
2835	9.7125
2851	7.7549
2867	5.2371
2883	3.0701
2899	1.6208
2915	0.76419
2931	0.092626
2947	0
2963	0.82996
2979	2.8175
2995	5.2827
3011	6.862
3027	6.8297
3043	4.9687
3059	2.4503
3075	0.60179
3091	0
3107	0
3123	0
3139	0
3155	0
3171	0
3187	0
3203	0.10504
3219	0.38992
3235	0.85449
3251	1.3702
3267	1.7812
3283	2.0068
3299	2.1096
3315	2.1813
3331	2.0833
3347	1.7176
3363	1.0148
3379	0.20024
3395	-0.22925
3411	0
3427	0.83404
3443	1.8859
3459	3.0798
3475	4.4321
3491	6.0785
3507	7.7947
3523	8.7408
3539	8.415
3555	6.7285
3571	4.5042
3587	2.585
3603	1.3417
3619	0.907
3635	0.81338
3651	0.75495
3667	0.68665
3683	0.37864
3699	0
3715	0.18705
3731	1.262
3747	3.4649
3763	6.0645
3779	7.6945
3795	7.6439
3811	5.732
3827	3.1238
3843	1.0403
3859	0
3875	0.12191
3891	0.63061
3907	0.96778
3923	0.99722
3939	0.55529
3955	0
3971	-0.11112
3987	0.44675
4003	1.8503
4019	3.5418
4035	4.6077
4051	4.5984
4067	3.4013
4083	1.7779
4099	0.52978
4115	0
4131	0.31618
4147	1.0252
4163	1.7525
4179	2.3617
4195	2.9319
4211	3.5433
4227	3.8283
4243	3.5258
4259	2.4144
4275	0.91269
4291	0
4307	0.28767
4323	1.7977
4339	3.6282
4355	5.165
4371	6.1687
4387	7.1756
4403	8.3158
4419	8.0119
4435	6.1431
4451	0
4467	0
4483	0
4499	0
4515	0
4531	0
4547	9.9123
4563	13.941
4579	13.161
4595	10.886
4611	9.0096
4627	7.4381
4643	6.2163
4659	4.9918
4675	4.0305
4691	3.6478
4707	3.9662
4723	4.6263
4739	5.1143
4755	5.1984
4771	4.7039
4787	4.0368
4803	3.9135
4819	4.675
4835	6.3544
4851	8.2947
4867	9.8268
4883	10.643
4899	10.842
4915	10.775
4931	10.195
4947	8.8702
4963	6.6853
4979	4.1461
4995	2.1765
5011	1.2779
5027	1.5777
5043	2.354
5059	2.9104
5075	2.9792
5091	2.5204
5107	1.9585
5123	1.5731
5139	1.4391
5155	1.4701
5171	1.5553
5187	1.9298
5203	2.7565
5219	4.1095
5235	5.6298
5251	6.6908
5267	6.9569
5283	6.4281
5299	5.5941
5315	4.7402
5331	3.9489
5347	3.1389
5363	2.2797
5379	1.7499
5395	1.8032
5411	2.6019
5427	3.709
5443	4.3366
5459	4.0897
5475	2.8376
5491	1.2608
5507	0.18973
5523	0
5539	0.71705
5555	1.7583
5571	2.7747
5587	3.6713
5603	4.4615
5619	5.2106
5635	5.6878
5651	5.7106
5667	5.271
5683	4.6359
5699	4.0292
5715	3.5451
5731	3.2327
5747	3.0121
5763	2.8597
5779	2.8015
5795	2.7629
5811	2.7644
5827	3.0609
5843	3.7994
5859	4.964
5875	6.2448
5891	7.3112
5907	7.9932
5923	8.4218
5939	8.752
5955	8.6248
5971	7.7927
5987	6.0696
6003	3.9911
6019	2.6221
6035	2.5273
6051	3.8906
6067	5.7944
6083	7.1814
6099	7.5914
6115	6.8421
6131	5.653
6147	4.7584
6163	4.4318
6179	4.8967
6195	5.6476
6211	5.8901
6227	5.2695
6243	3.5318
6259	1.3868
6275	0.01786
6291	0
6307	1.573
6323	3.7248
6339	5.1287
6355	5.1843
6371	3.7247
6387	1.7682
6403	0.37889
6419	0
6435	0.62833
6451	1.5725
6467	2.5034
6483	3.3593
6499	4.3028
6515	5.3291
6531	5.7896
6547	5.2772
6563	3.5479
6579	1.3471
6595	0
6611	0.30572
6627	2.451
6643	5.2726
6659	7.6638
6675	9.1319
6691	9.8246
6707	10.269
6723	10.01
6739	8.6372
6755	5.8795
6771	2.5394
6787	0.28115
6803	0
6819	1.7687
6835	4.2169
6851	6.2767
6867	7.5727
6883	8.2641
6899	8.8
6915	8.6799
6931	7.4861
6947	4.9545
6963	1.926
6979	0
6995	-0.070825
7011	1.9291
7027	4.6615
7043	6.4773
7059	6.6468
7075	5.036
7091	2.8462
7107	1.0872
7123	0.13015
7139	0
7155	0.24933
7171	0.85219
7187	1.8696
7203	3.2447
7219	4.7603
7235	6.0445
7251	6.8541
7267	7.3837
7283	7.8332
7299	7.7021
7315	6.6548
7331	4.3846
7347	1.6205
7363	0
7379	0.5192
7395	3.3828
7411	7.1072
7427	10.392
7443	12.706
7459	14.002
7475	14.865
7491	15.204
7507	14.778
7523	13.605
7539	12.025
7555	10.346
7571	8.7181
7587	7.3044
7603	6.034
7619	4.7623
7635	3.4759
7651	1.9795
7667	0.5174
7683	0
7699	0.94132
7715	3.3684
7731	6.3297
7747	8.8726
7763	10.553
7779	11.396
7795	11.869
7811	11.748
7827	10.761
7843	8.9979
7859	6.9403
7875	4.9949
7891	3.3784
7907	1.9097
7923	0.52927
7939	0
7955	0.57472
7971	2.3966
7987	4.6868
8003	6.0335
8019	5.7984
8035	3.68
8051	1.076
8067	0
8083	1.2272
8099	4.8257
8115	9.1941
8131	12.441
8147	13.693
8163	12.979
8179	11.536
8195	9.7704
8211	7.6673
8227	5.0722
8243	2.2275
8259	0.2948
8275	0
8291	1.4928
8307	3.7356
8323	5.7466
8339	7.1294
8355	7.8111
8371	8.2418
8387	8.4759
8403	8.4004
8419	8.0381
8435	7.4929
8451	6.8087
8467	6.0045
8483	5.1908
8499	4.4155
8515	3.6104
8531	2.7617
8547	1.6491
8563	0.45412
8579	0
8595	0.68075
8611	2.7097
8627	5.2256
8643	6.8027
8659	6.7447
8675	4.836
8691	2.2849
8707	0.47038
8723	0
8739	0.9981
8755	2.4885
8771	3.6215
8787	4.0766
8803	3.8756
8819	3.4961
8835	3.0249
8851	2.4092
8867	1.5091
8883	0.47986
8899	0
8915	0.47217
8931	1.977
8947	3.8268
8963	5.2497
8979	5.8923
8995	5.7845
9011	5.3988
9027	4.805
9043	3.9426
9059	2.6793
9075	1.2113
9091	0.19244
9107	0
9123	1.1805
9139	3.2337
9155	4.8069
9171	5.1538
9187	3.7575
9203	1.5286
9219	0
9235	-0.02207
9251	1.9141
9267	4.4853
9283	6.0845
9299	6.0473
9315	4.2652
9331	2.0035
9347	0.42167
9363	0
9379	0.67875
9395	1.696
9411	2.8176
9427	4.0351
9443	5.3703
9459	6.718
9475	7.6072
9491	7.7275
9507	7.1474
9523	6.2888
9539	5.2656
9555	4.0824
9571	2.5968
9587	0.96668
9603	-0.050499
9619	0
9635	1.1363
9651	2.5462
9667	3.4068
9683	3.3861
9699	2.4389
9715	1.2355
9731	0.34534
9747	0
9763	0.38953
9779	1.159
9795	1.7765
9811	1.9652
9827	1.4571
9843	0.57484
9859	0
9875	0.18836
9891	1.5161
9907	3.2959
9923	4.4541
9939	4.4848
9955	3.0763
9971	1.1273
9987	0
10003	0.3058
10019	2.3583
10035	5.0335
10051	6.7406
10067	6.7505
10083	4.815
10099	2.2082
10115	0.39144
10131	0
10147	1.172
10163	2.8888
10179	4.301
10195	5.1109
10211	5.2335
10227	5.1203
10243	5.064
10259	5.1223
10275	5.2912
10291	5.4303
10307	5.4778
10323	5.4252
10339	5.3762
10355	5.3283
10371	4.9971
10387	4.2195
10403	2.8566
10419	1.2731
10435	0.19438
10451	0
10467	0.84627
10483	2.0991
10499	2.9412
10515	3.0044
10531	2.1358
10547	0.9414
10563	0.13064
10579	0
10595	0.66422
10611	1.603
10627	2.2312
10643	2.3041
10659	1.7301
10675	0.91432
10691	0.28209
10707	0
10723	0.21094
10739	0.68564
10755	1.0648
10771	1.1827
10787	1.0461
10803	0.87029
10819	0.73355
10835	0.63665
10851	0.39043
10867	0.009122
10883	0
10899	0.67594
10915	2.3328
10931	4.3762
10947	5.6186
10963	5.4687
10979	3.6736
10995	1.3446
11011	0
11027	0.28981
11043	2.3756
11059	5.1049
11075	7.2623
11091	8.3478
11107	8.102
11123	7.3063
11139	6.8502
11155	7.0703
11171	8.2858
11187	9.8128
11203	10.385
11219	9.3926
11235	6.6257
11251	3.2497
11267	0.7973
11283	0
11299	0.87031
11315	2.3611
11331	3.9508
11347	5.5242
11363	7.3979
11379	9.5038
11395	10.541
11411	9.705
11427	6.5133
11443	2.4257
11459	0
11475	0.554
11491	4.3499
11507	9.2303
11523	13.052
11539	14.905
11555	14.946
11571	14.387
11587	13.124
11603	10.829
11619	7.0408
11635	2.5802
11651	-0.20637
11667	0
11683	3.8443
11699	9.1426
11715	12.702
11731	12.996
11747	9.6477
11763	5.0598
11779	1.5426
11795	0
11811	0.4907
11827	1.6901
11843	3.1775
11859	5.0335
11875	7.187
11891	9.4525
11907	11.414
11923	12.774
11939	13.559
11955	14.001
11971	13.892
11987	13.033
12003	11.528
12019	9.7341
12035	7.8212
12051	5.8696
12067	3.7982
12083	1.7406
12099	0.33873
12115	0
12131	0.8147
12147	2.0773
12163	2.9302
12179	2.976
12195	2.033
12211	0.75702
12227	0
12243	0.23926
12259	1.5976
12275	3.3744
12291	4.9168
12307	5.9285
12323	6.5528
12339	7.0745
12355	7.0449
12371	6.1205
12387	4.0498
12403	1.5065
12419	-0.094399
12435	0
12451	1.87
12467	4.3354
12483	6.4304
12499	7.7993
12515	8.5003
12531	8.9481
12547	8.829
12563	7.8307
12579	5.9921
12595	3.8792
12611	2.1142
12627	1.0264
12643	0.41301
12659	0
12675	0.39117
12691	1.9778
12707	5.1314
12723	8.9363
12739	11.338
12755	11.22
12771	8.0908
12787	3.7598
12803	0.68869
12819	0
12835	1.9937
12851	4.8115
12867	6.5988
12883	6.66
12899	4.8271
12915	2.43
12931	0.66562
12947	0
12963	0.54534
12979	1.4919
12995	2.1157
13011	2.146
13027	1.4105
13043	0.43687
13059	0
13075	0.45886
13091	1.8879
13107	3.643
13123	5.0771
13139	5.9122
13155	6.1354
13171	6.1154
13187	5.9243
13203	5.5135
13219	4.9297
13235	4.2808
13251	3.6959
13267	3.2636
13283	2.9115
13299	2.6077
13315	2.6628
13331	3.2794
13347	4.4381
13363	5.7548
13379	6.834
13395	7.4764
13411	7.8592
13427	8.1616
13443	7.9072
13459	6.7758
13475	4.4886
13491	1.7413
13507	0
13523	0.069629
13539	2.2387
13555	5.2023
13571	7.3539
13587	7.965
13603	6.9005
13619	5.2825
13635	4.0008
13651	3.3563
13667	3.3175
13683	3.4509
13699	3.8226
13715	4.5805
13731	5.7748
13747	7.1112
13763	7.9884
13779	8.064
13795	7.4881
13811	6.7451
13827	5.8232
13843	4.6515
13859	2.8455
13875	0.76599
13891	0
13907	1.4255
13923	5.365
13939	10.158
13955	13.444
13971	14.074
13987	11.957
14003	8.8664
14019	6.0323
14035	3.8607
14051	2.2014
14067	0.67625
14083	0
14099	0.75722
14115	3.3771
14131	6.8374
14147	9.0877
14163	9.051
14179	6.186
14195	2.2657
14211	-0.18267
14227	0
14243	3.3073
14259	7.7948
14275	11.144
14291	12.369
14307	11.025
14323	8.7205
14339	7.328
14355	7.6075
14371	9.8641
14387	12.705
14403	14.432
14419	14.295
14435	12.331
14451	9.7785
14467	7.3318
14483	5.1938
14499	3.062
14515	0.90328
14531	0
14547	1.0396
14563	4.3343
14579	8.44
14595	11.043
14611	11.023
14627	7.9622
14643	3.7955
14659	0.80798
14675	0
14691	2.1064
14707	5.585
14723	8.1079
14739	8.5567
14755	6.4389
14771	3.2937
14787	0.91728
14803	0
14819	0.91485
14835	2.6631
14851	4.2723
14867	5.448
14883	6.1139
14899	6.6977
14915	7.3706
14931	8.1078
14947	8.8014
14963	9.4036
14979	10.132
14995	11.113
15011	12.506
15027	13.987
15043	14.764
15059	14.41
15075	12.784
15091	10.629
15107	8.8652
15123	7.9134
15139	7.9317
15155	8.2939
15171	8.3652
15187	7.9119
15203	6.8079
15219	5.4953
15235	4.5368
15251	4.176
15267	4.5103
15283	5.1037
15299	5.437
15315	5.2844
15331	4.5626
15347	3.6387
15363	2.9007
15379	2.5014
15395	2.5077
15411	2.6554
15427	2.6456
15443	2.3573
15459	1.7441
15475	1.0223
15491	0.43607
15507	0.087967
15523	0
15539	0
15555	0
15571	0
15587	0
15603	0
15619	0
15635	0
15651	0
15667	0
15683	0
15699	0.44354
15715	1.7827
15731	3.4725
15747	4.7315
15763	5.1852
15779	4.6626
15795	3.7606
15811	3.2059
15827	3.3035
15843	4.2595
15859	5.5287
15875	6.2809
15891	6.1387
15907	4.9294
15923	3.3621
15939	2.4173
15955	2.5548
15971	3.8356
15987	5.5142
16003	6.9699
16019	7.9681
16035	8.5928
16051	9.127
16067	9.3593
16083	9.0939
16099	8.0852
16115	6.7332
16131	6.0946
16147	6.7361
16163	8.9364
16179	11.674
16195	13.406
16211	13.387
16227	11.472
16243	8.889
16259	6.7861
16275	5.6254
16291	5.4286
16307	5.5693
16323	5.9295
16339	6.5961
16355	7.5564
16371	8.6384
16387	9.4784
16403	9.8482
16419	9.884
16435	9.8376
16451	9.496
16467	8.6948
16483	7.1173
16499	5.1947
16515	4.2599
16531	5.0429
16547	7.8513
16563	11.348
16579	13.584
16595	13.607
16611	11.345
16627	8.2962
16643	5.5267
16659	3.4006
16675	1.8571
16691	0.55128
16707	0
16723	0.64969
16739	2.5583
16755	5.0065
16771	7.149
16787	8.5724
16803	9.236
16819	9.6308
16835	9.9005
16851	10.003
16867	9.9204
16883	9.7096
16899	9.6078
16915	9.7674
16931	10.111
16947	10.423
16963	10.689
16979	10.923
16995	11.393
17011	11.957
17027	11.71
17043	10.14
17059	6.9406
17075	3.1527
17091	0.54027
17107	0
17123	1.6282
17139	3.8572
17155	5.2024
17171	5.1162
17187	3.3504
17203	1.141
17219	0
17235	0.52025
17251	3.0699
17267	6.4608
17283	8.692
17299	8.7671
17315	6.0893
17331	2.2936
17347	-0.11888
17363	0
17379	3.0794
17395	7.1009
17411	9.6309
17427	9.6525
17443	6.9034
17459	3.2839
17475	0.71339
17491	0
17507	1.2583
17523	3.1605
17539	4.7136
17555	5.5833
17571	5.6203
17587	5.368
17603	5.3231
17619	5.6413
17635	6.3937
17651	7.2299
17667	7.7199
17683	7.6705
17699	7.0762
17715	6.25
17731	5.3604
17747	4.4497
17763	3.5724
17779	2.7281
17795	1.9553
17811	1.3079
17827	0.71172
17843	0.1786
17859	0
17875	0.35523
17891	1.2866
17907	2.4505
17923	3.4086
17939	3.9444
17955	4.0224
17971	3.9262
17987	3.8141
18003	3.7126
18019	3.6578
18035	3.6144
18051	3.5314
18067	3.3992
18083	3.2788
18099	3.2359
18115	3.2969
18131	3.4873
18147	3.5129
18163	3.4101
18179	3.9525
18195	5.5701
18211	8.6428
18227	12.189
18243	14.2
18259	13.616
18275	10.135
18291	5.541
18307	1.8626
18323	0
18339	0.23876
18355	1.3081
18371	2.14
18387	2.3843
18403	1.9869
18419	1.4797
18435	1.0648
18451	0.72488
18467	0.38485
18483	0.035331
18499	0
18515	0.52135
18531	1.5639
18547	2.7551
18563	3.9291
18579	5.0327
18595	6.1893
18611	7.3262
18627	7.8018
18643	7.2182
18659	5.5577
18675	3.5186
18691	1.8096
18707	0.76408
18723	0.27687
18739	0
18755	0.1981
18771	1.0985
18787	2.8965
18803	5.0424
18819	6.3773
18835	6.2769
18851	4.6506
18867	2.5186
18883	0.83545
18899	0
18915	0.0073447
18931	0.33751
18947	0.96315
18963	2.0003
18979	3.4217
18995	5.0107
19011	6.5056
19027	7.7535
19043	8.6724
19059	9.3656
19075	9.8533
19091	10.089
19107	10.307
19123	10.486
19139	9.9977
19155	8.4937
19171	5.7244
19187	2.4886
19203	0.31179
19219	0
19235	1.7526
19251	4.3533
19267	6.5972
19283	7.9696
19299	8.5842
19315	8.9958
19331	8.7982
19347	7.5943
19363	5.139
19379	2.1725
19395	0.19244
19411	0
19427	1.7734
19443	4.3327
19459	6.6426
19475	8.3181
19491	9.257
19507	9.9047
19523	10.341
19539	10.461
19555	10.339
19571	10.026
19587	9.3627
19603	8.2558
19619	6.7466
19635	5.0985
19651	3.5906
19667	2.3794
19683	1.3635
19699	0.44741
19715	0
19731	0.26814
19747	1.402
19763	2.9092
19779	3.9058
19795	3.9346
19811	2.8036
19827	1.245
19843	0.1767
19859	0
19875	0.90515
19891	2.2079
19907	3.0623
19923	3.1083
19939	2.1495
19955	0.82731
19971	0
19987	0.051041
20003	1.1914
20019	2.7387
20035	3.7427
20051	3.7709
20067	2.6174
20083	1.0305
20099	0
20115	-0.070327
20131	0.92701
20147	2.2529
20163	3.1339
20179	3.2639
20195	2.5951
20211	1.6627
20227	0.83585
20243	0.22919
20259	0
20275	0
20291	0
20307	0
20323	0
20339	0
20355	0
20371	1.1293
20387	3.4187
20403	6.0993
20419	8.4561
20435	10.161
20451	11.242
20467	12.005
20483	12.159
20499	11.423
20515	9.8931
20531	8.0387
20547	6.1722
20563	4.4455
20579	2.6962
20595	0.94582
20611	0
20627	0.38689
20643	2.2538
20659	4.7057
20675	6.5916
20691	7.3578
20707	6.9904
20723	6.2695
20739	5.5782
20755	4.9861
20771	4.3141
20787	3.5502
20803	3.4072
20819	4.3351
20835	6.5362
20851	9.1625
20867	10.892
20883	11.059
20899	9.4942
20915	7.2235
20931	5.2091
20947	3.8192
20963	3.2573
20979	3.0907
20995	2.4327
21011	0.87446
21027	0
21043	1.7551
21059	3.1746
21075	1.8025
21091	0
21107	4.5433
21123	15.749
21139	33.396
21155	66.216
21171	118.97
21187	198.1
21203	291.77
21219	379.68
21235	442.76
21251	467.95
21267	463.64
21283	431.79
21299	381.75
21315	328.26
21331	280.87
21347	241.34
21363	203.13
21379	167.83
21395	139.24
21411	117.51
21427	99.888
21443	85.368
21459	73.992
21475	65.341
21491	59.055
21507	54.877
21523	52.5
21539	51.752
21555	52.186
21571	52.73
21587	52.623
21603	52.052
21619	51.614
21635	50.71
21651	48.815
21667	45.413
21683	41.488
21699	39.421
21715	40.477
21731	45.008
21747	50.738
21763	54.922
21779	56.281
21795	54.639
21811	51.857
21827	48.887
21843	45.882
21859	43.635
21875	42.077
21891	40.202
21907	37.637
21923	33.134
21939	28.262
21955	28.4
21971	36.539
21987	53.142
22003	72.599
22019	88.58
22035	98.07
22051	101
22067	101.02
22083	98.633
22099	93.181
22115	84.763
22131	74.732
22147	65.258
22163	57.658
22179	52.293
22195	48.013
22211	44.19
22227	40.843
22243	38.405
22259	37.303
22275	37.375
22291	38.566
22307	39.403
22323	40.463
22339	46.419
22355	59.89
22371	81.596
22387	105.87
22403	124.83
22419	134.44
22435	134.27
22451	129.65
22467	123.3
22483	115.65
22499	107.15
22515	97.659
22531	87.4
22547	76.847
22563	67.767
22579	61.078
22595	53.598
22611	43.686
22627	35.416
22643	35.212
22659	42.243
22675	56.226
22691	77.387
22707	112.87
22723	183.7
22739	293.01
22755	441.53
22771	599.05
22787	719.69
22803	777.31
22819	761.52
22835	702.49
22851	616.12
22867	516.28
22883	423.98
22899	347.67
22915	290.33
22931	242.85
22947	204.27
22963	175.17
22979	151.46
22995	129.46
23011	109.14
23027	93.477
23043	82.426
23059	75.138
23075	70.962
23091	70.821
23107	79.328
23123	99.209
23139	124.19
23155	147.84
23171	180.44
23187	228.12
23203	285.35
23219	333.86
23235	348.39
23251	329.7
23267	285.03
23283	249.13
23299	248.75
23315	299.3
23331	442.24
23347	669.44
23363	972.5
23379	1279.4
23395	1515.4
23411	1607.9
23427	1498.3
23443	1262.8
23459	962.23
23475	729.04
23491	639.63
23507	815.32
23523	1376.3
23539	2426.5
23555	4003.5
23571	5993.5
23587	7983.9
23603	9337.9
23619	9953.3
23635	10014
23651	9620.7
23667	8693.2
23683	7326.7
23699	5963.3
23715	4802.1
23731	3842
23747	3067
23763	2442.3
23779	1951
23795	1578.6
23811	1290.7
23827	1058.8
23843	873.39
23859	739.99
23875	640.98
23891	557.18
23907	484.63
23923	431.31
23939	391.03
23955	355.16
23971	326.95
23987	312.77
24003	302.92
24019	290.23
24035	279.09
24051	287.51
24067	323.91
24083	393.19
24099	508.11
24115	679.92
24131	905.7
24147	1174.9
24163	1532.3
24179	2046.1
24195	2849.1
24211	4018.3
24227	5558.3
24243	7188.2
24259	8504.2
24275	9109.7
24291	8854.5
24307	7859.1
24323	6442.4
24339	5000.6
24355	3795.3
24371	2946.1
24387	2378.7
24403	2013.9
24419	1754.5
24435	1546
24451	1376.2
24467	1224.5
24483	1100.1
24499	973.33
24515	849.88
24531	746.39
24547	663.96
24563	592.91
24579	531.92
24595	482.63
24611	444.46
24627	415.29
24643	388.58
24659	357.09
24675	342.41
24691	317.97
24707	303.11
24723	272.38
24739	254.35
24755	234.19
24771	217.69
24787	208.16
24803	205.78
24819	206.29
24835	207.55
24851	208.74
24867	210.98
24883	214.1
24899	212.45
24915	202.42
24931	184.26
24947	164.53
24963	148.95
24979	140.17
24995	137.93
25011	140.29
25027	150.86
25043	172.69
25059	204.59
25075	244.22
25091	283.56
25107	329.61
25123	392.41
25139	492.86
25155	663.01
25171	905.3
25187	1230.7
25203	1586.7
25219	1947.2
25235	2200.5
25251	2296.1
25267	2207.1
25283	1997
25299	1728.6
25315	1518.2
25331	1416.1
25347	1456.9
25363	1562.8
25379	1677.4
25395	1720.2
25411	1640.5
25427	1445.3
25443	1196.4
25459	957.82
25475	791.03
25491	711.71
25507	746.26
25523	877.56
25539	1112.3
25555	1413.6
25571	1737.2
25587	2019.5
25603	2179.4
25619	2205.3
25635	2051.5
25651	1819.5
25667	1561.2
25683	1414.4
25699	1432.3
25715	1640.2
25731	2011.2
25747	2469.3
25763	2955.4
25779	3362.7
25795	3626.2
25811	3706.6
25827	3615.4
25843	3381
25859	3041.3
25875	2645.4
25891	2241.3
25907	1852.8
25923	1512.3
25939	1222.1
25955	980.92
25971	775.17
25987	604.47
26003	471.36
26019	373.52
26035	302.28
26051	248.13
26067	205.11
26083	171.31
26099	148.16
26115	131.12
26131	115.46
26147	99.946
26163	87.152
26179	77.565
26195	70.277
26211	65.109
26227	61.46
26243	57.803
26259	53.073
26275	47.394
26291	41.712
26307	35.62
26323	28.623
26339	20.505
26355	12.23
26371	5.5479
26387	1.4066
26403	0
26419	0
26435	0
26451	0
26467	0
26483	0
26499	0
26515	0
26531	0
26547	0.10965
26563	7.628
26579	26.321
26595	51.796
26611	77.05
26627	108.85
26643	151.75
26659	199.72
26675	238.27
26691	253.36
26707	245.59
26723	219.15
26739	187.71
26755	157.27
26771	131.05
26787	120.99
26803	132.29
26819	168.6
26835	218.15
26851	270.78
26867	315.16
26883	334.32
26899	325.22
26915	290.57
26931	245.02
26947	194.97
26963	142.92
26979	99.328
26995	69.409
27011	51.541
27027	37.55
27043	27.41
27059	23.396
27075	21.269
27091	17.203
27107	8.6021
27123	0
27139	0.77811
27155	15.458
27171	44.356
27187	78.18
27203	106.7
27219	124.93
27235	135.16
27251	143.1
27267	143.41
27283	131.67
27299	105.94
27315	76.276
27331	60.971
27347	70.054
27363	103.08
27379	145.48
27395	190.64
27411	237.21
27427	284.45
27443	330.65
27459	367.91
27475	390.48
27491	399.12
27507	399.75
27523	391.35
27539	372.01
27555	341.95
27571	306.21
27587	271.49
27603	241.63
27619	218.94
27635	200.46
27651	182.34
27667	163.6
27683	145.27
27699	131.93
27715	129.15
27731	140.16
27747	158.56
27763	180.95
27779	224.86
27795	300.98
27811	406.67
27827	515.07
27843	602.13
27859	655.4
27875	664.36
27891	637.02
27907	568.98
27923	468.92
27939	357.8
27955	257.21
27971	179.68
27987	118.84
28003	73.683
28019	41.1
28035	18.788
28051	5.3342
28067	0
28083	1.9572
28099	8.7882
28115	18.516
28131	29.484
28147	42.318
28163	58.975
28179	79.921
28195	104.94
28211	130.61
28227	151.74
28243	165.24
28259	172.16
28275	175.49
28291	172.95
28307	162.51
28323	141.28
28339	115.49
28355	92.98
28371	88.301
28387	105.57
28403	154
28419	258.86
28435	442.4
28451	712.33
28467	1072.4
28483	1498.1
28499	1922.4
28515	2302.1
28531	2568.2
28547	2685.4
28563	2606.7
28579	2363.7
28595	2017.3
28611	1620.3
28627	1213.8
28643	860.61
28659	583.11
28675	390.74
28691	253.38
28707	165.25
28723	120.34
28739	95.571
28755	72.386
28771	47.149
28787	31.049
28803	22.229
28819	14.549
28835	6.5037
28851	0.92814
28867	0
28883	3.7909
28899	11.889
28915	21.891
28931	31.028
28947	37.706
28963	42.413
28979	46.279
28995	46.716
29011	41.753
29027	31.84
29043	20.685
29059	11.006
29075	4.0913
29091	0.46405
29107	0
29123	4.6305
29139	16.073
29155	33.438
29171	55.053
29187	83.771
29203	121.64
29219	165.18
29235	209.23
29251	255.11
29267	303.48
29283	356.95
29299	408.6
29315	437.17
29331	430.03
29347	391.34
29363	342.13
29379	286.17
29395	223.04
29411	160.16
29427	109.3
29443	86.082
29459	92.382
29475	126.17
29491	173.54
29507	222.62
29523	267.22
29539	307
29555	343.82
29571	367.53
29587	369.95
29603	351.88
29619	323.6
29635	289.33
29651	249.89
29667	205.58
29683	158.63
29699	116.55
29715	84.5
29731	63.323
29747	47.559
29763	34.193
29779	22.811
29795	12.752
29811	4.8902
29827	0.51044
29843	0
29859	2.7607
29875	7.1915
29891	12.497
29907	18.23
29923	25.085
29939	32.563
29955	36.418
29971	33.988
29987	26.421
30003	18.394
30019	11.788
30035	7.3024
30051	2.9273
30067	0
30083	9.1607
30099	36.953
30115	81.958
30131	132.37
30147	180.18
30163	221.86
30179	258.94
30195	291.75
30211	307.79
30227	298.4
30243	263.85
30259	217.91
30275	171.5
30291	129.25
30307	91.624
30323	55.668
30339	26.265
30355	8.0528
30371	0.96554
30387	-0.58513
30403	0
30419	1.7612
30435	4.623
30451	8.8627
30467	12.198
30483	12.746
30499	10.409
30515	7.398
30531	4.2557
30547	0.82405
30563	0
30579	3.2593
30595	5.1585
30611	2.7557
30627	0
30643	7.0511
30659	28.214
30675	66.032
30691	121.62
30707	201.55
30723	319.27
30739	483.89
30755	706.81
30771	977.37
30787	1285.5
30803	1609.7
30819	1921.6
30835	2217.1
30851	2473.4
30867	2724.4
30883	3018
30899	3441.1
30915	4033.2
30931	4903.9
30947	6013.2
30963	7437
30979	8737.9
30995	9604
31011	9906.3
31027	9917.7
31043	9921.2
31059	9919.9
31075	9917
31091	9918.5
31107	9999.6
31123	9295.8
31139	7388.7
31155	5014.3
31171	3120.2
31187	2211.5
31203	1550.6
31219	1115
31235	844.26
31251	685.95
31267	584.27
31283	518.53
31299	469.16
31315	438.03
31331	411.49
31347	381.86
31363	348.3
31379	317.94
31395	291.62
31411	266.69
31427	242.63
31443	220.15
31459	199
31475	179.26
31491	162.07
31507	148.13
31523	137.41
31539	128.56
31555	120.49
31571	112.67
31587	105.04
31603	97.901
31619	90.784
31635	83.234
31651	75.128
31667	66.964
31683	59.25
31699	52.179
31715	45.958
31731	40.271
31747	34.432
31763	28.116
31779	21.417
31795	15.082
31811	9.6497
31827	5.3714
31843	2.2575
31859	0.25329
31875	0
31891	1.9301
31907	5.4937
31923	9.9626
[truncated: 4,009 more rows]
