# Supplementary material for: A machine learning approach to predict pancreatic islet grafts rejection versus tolerance
Source: PLoS One. 2020 Nov 5;15(11):e0241925. doi: 10.1371/journal.pone.0241925 (PMC7644021; doi:10.1371/journal.pone.0241925)
Supplement: S1 File — (ZIP) [file pone.0241925.s001.zip › Supplementary Information/Processed CZE data from aq.H samples/tolerants/T2 muestra 522 diluted 16 times Borate-SDS 40-20.elt]

5399	0
A c o n d i c i o n a d a
1	0
2	0
3	0
4	0
5	0
51	0
67	4.6977
83	6.3108
99	12.757
115	10.017
131	2.8116
147	0
163	2.7181
179	5.6671
195	7.296
211	8.3919
227	8.8535
243	8.9509
259	9.2926
275	10.214
291	11.852
307	13.679
323	15.006
339	15.525
355	15.161
371	14.445
387	13.879
403	13.663
419	13.866
435	14.205
451	14.484
467	14.66
483	14.662
499	14.593
515	14.692
531	15.073
547	15.699
563	16.312
579	16.717
595	16.817
611	16.723
627	16.478
643	15.63
659	13.889
675	11.299
691	8.4375
707	5.8332
723	3.7479
739	2.0836
755	0.66908
771	0
787	0
803	0
819	0
835	0
851	0
867	0
883	0
899	0.58423
915	2.0937
931	4.9262
947	8.2455
963	10.263
979	10.051
995	7.0482
1011	2.8788
1027	0.12043
1043	0
1059	3.1276
1075	7.4747
1091	10.353
1107	10.572
1123	7.7241
1139	3.7999
1155	0.93418
1171	0
1187	1.0556
1203	2.5647
1219	3.392
1235	3.235
1251	1.982
1267	0.548
1283	0
1299	0.71578
1315	2.7213
1331	5.2161
1347	7.1423
1363	7.9648
1379	7.7513
1395	7.189
1411	6.364
1427	5.1871
1443	3.3818
1459	1.2298
1475	0
1491	0.46223
1507	2.7727
1523	5.6746
1539	7.9029
1555	8.9237
1571	8.7601
1587	8.1596
1603	7.2255
1619	5.8505
1635	4.0495
1651	2.137
1667	0.67263
1683	0
1699	0.090423
1715	0.45297
1731	0.80158
1747	1.04
1763	1.2076
1779	1.4066
1795	1.5087
1811	1.407
1827	0.92651
1843	0.25509
1859	0
1875	0.48405
1891	1.8962
1907	3.6234
1923	4.7031
1939	4.6747
1955	3.4014
1971	1.6918
1987	0.4303
2003	0
2019	0.52971
2035	1.3957
2051	1.9851
2067	2.0661
2083	1.4193
2099	0.48042
2115	0
2131	0.45932
2147	2.2445
2163	4.5986
2179	6.1673
2195	6.2449
2211	4.521
2227	2.0825
2243	0.36486
2259	0
2275	1.1972
2291	2.9905
2307	4.5131
2323	5.4707
2339	5.7464
2355	5.7607
2371	5.7579
2387	5.7562
2403	5.9433
2419	6.1966
2435	6.0069
2451	5.1154
2467	3.3331
2483	1.2532
2499	0
2515	0.2263
2531	2.0174
2547	4.3836
2563	6.4597
2579	7.8698
2595	8.7916
2611	9.5757
2627	9.6044
2643	8.4069
2659	5.7027
2675	2.3969
2691	0.19672
2707	0
2723	1.8348
2739	4.2235
2755	6.0034
2771	6.7684
2787	6.5192
2803	5.9074
2819	5.0996
2835	4.0492
2851	2.7652
2867	1.4374
2883	0.43679
2899	0
2915	0.39568
2931	1.3279
2947	2.0807
2963	2.2418
2979	1.5663
2995	0.52952
3011	-0.10022
3027	0
3043	0.82944
3059	1.8438
3075	2.7591
3091	3.546
3107	4.3124
3123	5.0644
3139	5.328
3155	4.8008
3171	3.4263
3187	1.774
3203	0.52167
3219	0
3235	0.31595
3251	0.99979
3267	1.5886
3283	1.8811
3299	1.8604
3315	1.7575
3331	1.6131
3347	1.3858
3363	0.96879
3379	0.39385
3395	0
3411	0.064295
3427	0.68244
3443	1.4855
3459	2.1347
3475	2.4909
3491	2.6151
3507	2.6864
3523	2.5685
3539	2.1418
3555	1.3481
3571	0.45976
3587	0
3603	0.28417
3619	1.2801
3635	2.5334
3651	3.7809
3667	4.915
3683	6.1685
3699	7.5054
3715	8.0591
3731	7.3002
3747	4.8647
3763	1.7468
3779	-0.19139
3795	0
3811	2.5848
3827	6.0325
3843	8.6746
3859	9.7934
3875	9.4725
3891	8.7184
3907	7.6499
3923	6.1266
3939	3.8685
3955	1.3163
3971	0
3987	0.81245
4003	3.9879
4019	8.0272
4035	11.176
4051	12.632
4067	12.199
4083	11.011
4099	9.8933
4115	9.0723
4131	8.7466
4147	8.523
4163	7.8648
4179	6.5723
4195	4.5749
4211	2.3889
4227	0.74085
4243	0
4259	0.067523
4275	0.39529
4291	0.89982
4307	1.634
4323	2.7091
4339	3.9367
4355	4.6419
4371	4.4255
4387	3.2319
4403	1.7164
4419	0.54129
4435	0
4451	0.031744
4467	0.22202
4483	0.555
4499	1.1059
4515	1.9721
4531	2.9699
4547	3.5684
4563	3.4651
4579	2.5132
4595	1.212
4611	0.26577
4627	0
4643	0.76082
4659	2.0876
4675	3.0773
4691	3.2724
4707	2.42
4723	1.1194
4739	0.20065
4755	0
4771	0.64705
4787	1.5609
4803	2.1343
4819	2.1593
4835	1.5826
4851	0.82947
4867	0.25764
4883	0
4899	0.34613
4915	1.1355
4931	1.8085
4947	2.0335
4963	1.5367
4979	0.63499
4995	0
5011	0.13806
5027	1.3019
5043	2.8183
5059	4.0209
5075	4.6265
5091	4.7315
5107	4.7098
5123	4.437
5139	3.7638
5155	2.4177
5171	0.77557
5187	0
5203	0.68668
5219	3.1596
5235	6.2849
5251	8.2456
5267	8.1661
5283	5.8069
5299	2.6876
5315	0.50333
5331	0
5347	1.1892
5363	2.9469
5379	4.7207
5395	6.3885
5411	8.1818
5427	10.056
5443	10.91
5459	10.039
5475	7.1174
5491	3.3677
5507	0.6839
5523	0
5539	1.5543
5555	3.8925
5571	5.6101
5587	6.1635
5603	5.4607
5619	4.3454
5635	3.2961
5651	2.4049
5667	1.7741
5683	1.2823
5699	0.88078
5715	0.61141
5731	0.29368
5747	0
5763	0.31821
5779	1.5662
5795	3.8913
5811	6.5919
5827	8.4768
5843	8.917
5859	7.97
5875	6.5623
5891	5.1577
5907	3.8783
5923	2.3433
5939	0.59385
5955	0
5971	1.4412
5987	5.4789
6003	10.507
6019	13.712
6035	13.668
6051	9.9586
6067	4.9376
6083	1.2377
6099	0
6115	1.3174
6131	3.4106
6147	5.1754
6163	6.3272
6179	6.9847
6195	7.5378
6211	7.5289
6227	6.5686
6243	4.4225
6259	1.8199
6275	0.11079
6291	0
6307	1.7565
6323	4.2035
6339	5.8543
6355	6.0298
6371	4.5067
6387	2.3638
6403	0.71516
6419	0
6435	0.36683
6451	1.1144
6467	1.6175
6483	1.669
6499	1.1854
6515	0.55184
6531	0.11644
6547	0
6563	0.34044
6579	0.91055
6595	1.308
6611	1.3612
6627	0.78699
6643	0
6659	0.087214
6675	1.6052
6691	4.8054
6707	8.5872
6723	11.292
6739	12.096
6755	10.882
6771	8.9251
6787	7.2284
6803	6.1494
6819	5.737
6835	5.551
6851	5.6398
6867	6.1748
6883	6.9809
6899	7.8321
6915	8.8058
6931	9.9411
6947	11.611
6963	13.488
6979	14.111
6995	12.651
7011	8.7333
7027	3.9278
7043	0.62158
7059	0
7075	2.255
7091	5.515
7107	8.2038
7123	9.745
7139	9.9655
7155	9.6838
7171	9.355
7187	9.0228
7203	8.8804
7219	8.7519
7235	8.1301
7251	6.7775
7267	4.6333
7283	2.2892
7299	0.59591
7315	0
7331	0.36995
7347	1.0696
7363	2.034
7379	3.3258
7395	5.2197
7411	7.4013
7427	8.5975
7443	8.072
7459	5.5217
7475	2.2413
7491	0.099166
7507	0
7523	2.0729
7539	4.9062
7555	7.3793
7571	9.091
7587	10.073
7603	10.807
7619	11.073
7635	10.597
7651	9.2866
7667	7.6066
7683	6.3365
7699	5.8896
7715	6.311
7731	7.0074
7747	7.5501
7763	7.7987
7779	7.8036
7795	7.729
7811	7.3765
7827	6.5784
7843	5.2621
7859	3.7453
7875	2.5494
7891	1.9455
7907	2.0408
7923	2.4364
7939	2.6848
7955	2.6075
7971	2.0759
7987	1.4123
8003	1.1094
8019	1.3889
8035	2.3686
8051	3.615
8067	4.5152
8083	4.7813
8099	4.2489
8115	3.3894
8131	2.849
8147	2.9095
8163	3.7812
8179	4.9453
8195	5.5144
8211	5.0652
8227	3.5005
8243	1.6091
8259	0.30185
8275	0
8291	0.61898
8307	1.5747
8323	2.872
8339	4.628
8355	6.9635
8371	9.5044
8387	11.287
8403	11.749
8419	10.82
8435	9.3447
8451	8.0463
8467	7.208
8483	6.8757
8499	6.7135
8515	6.7082
8531	6.9585
8547	7.3645
8563	7.8136
8579	8.359
8595	9.0256
8611	10.02
8627	11.156
8643	11.616
8659	10.937
8675	8.9317
8691	6.4647
8707	4.8481
8723	4.7365
8739	6.0791
8755	7.8641
8771	9.5715
8787	11.06
8803	12.597
8819	14.152
8835	14.528
8851	12.967
8867	9.2723
8883	4.8243
8899	1.4359
8915	0
8931	0.58772
8947	1.9535
8963	3.5354
8979	5.2695
8995	6.8276
9011	8.2193
9027	9.4463
9043	10.378
9059	12.415
9075	15.196
9091	15.559
9107	12.787
9123	0
9139	0
9155	0
9171	9.5919
9187	34.581
9203	30.419
9219	28.17
9235	26.888
9251	29.952
9267	31.563
9283	31.306
9299	30.723
9315	30.028
9331	28.921
9347	27.601
9363	26.398
9379	25.327
9395	24.294
9411	23.57
9427	23.386
9443	23.707
9459	24.242
9475	24.88
9491	25.599
9507	26.454
9523	27.374
9539	27.971
9555	28.001
9571	27.422
9587	26.616
9603	25.998
9619	25.753
9635	25.864
9651	26.083
9667	26.392
9683	26.834
9699	27.449
9715	28.117
9731	28.529
9747	28.501
9763	27.986
9779	27.245
9795	26.586
9811	26.139
9827	25.85
9843	25.508
9859	25.085
9875	24.593
9891	24.294
9907	24.089
9923	23.153
9939	21.019
9955	17.413
9971	13.318
9987	10.427
10003	9.6107
10019	11.076
10035	13.444
10051	15.362
10067	16.282
10083	16.03
10099	15.395
10115	14.967
10131	14.894
10147	15.342
10163	15.979
10179	16.272
10195	15.992
10211	14.963
10227	13.673
10243	12.993
10259	13.359
10275	14.844
10291	16.688
10307	18.13
10323	18.838
10339	18.854
10355	18.605
10371	18.029
10387	16.985
10403	15.463
10419	13.779
10435	12.459
10451	11.803
10467	11.802
10483	12.101
10499	12.661
10515	13.539
10531	14.671
10547	15.899
10563	17.054
10579	18.024
10595	18.927
10611	19.787
10627	20.151
10643	19.732
10659	18.364
10675	16.597
10691	15.366
10707	15.146
10723	16.15
10739	17.612
10755	18.572
10771	18.615
10787	17.427
10803	15.724
10819	14.652
10835	14.726
10851	16.335
10867	18.467
10883	19.378
10899	18.22
10915	14.671
10931	10.253
10947	6.8916
10963	5.4666
10979	6.226
10995	7.8027
11011	8.9068
11027	9.0564
11043	8.1609
11059	7.012
11075	6.1479
11091	5.7168
11107	5.7186
11123	5.9348
11139	6.4465
11155	7.3695
11171	8.62
11187	9.995
11203	11.446
11219	12.951
11235	14.549
11251	16.101
11267	17.129
11283	17.334
11299	16.761
11315	15.849
11331	14.769
11347	13.556
11363	12.232
11379	10.902
11395	9.9325
11411	9.5762
11427	9.7126
11443	10.056
11459	10.781
11475	12.039
11491	13.976
11507	16.167
11523	17.652
11539	17.894
11555	16.75
11571	15.059
11587	13.711
11603	13.084
11619	13.317
11635	13.848
11651	14.168
11667	14.109
11683	13.562
11699	12.864
11715	12.469
11731	12.577
11747	13.259
11763	14.143
11779	14.783
11795	14.982
11811	14.691
11827	14.22
11843	13.808
11859	13.533
11875	13.465
11891	13.486
11907	13.447
11923	13.301
11939	12.915
11955	12.429
11971	12.292
11987	12.737
12003	13.94
12019	15.427
12035	16.336
12051	16.231
12067	14.891
12083	13.055
12099	11.773
12115	11.527
12131	12.511
12147	13.893
12163	14.634
12179	14.272
12195	12.786
12211	10.948
12227	9.2931
12243	8.0055
12259	6.9646
12275	6.0166
12291	5.6452
12307	6.1961
12323	7.869
12339	10.022
12355	11.537
12371	11.84
12387	10.694
12403	9.0174
12419	7.9666
12435	8.0471
12451	9.4556
12467	11.325
12483	12.669
12499	13.076
12515	12.362
12531	11.22
12547	10.421
12563	10.271
12579	11.029
12595	12.142
12611	12.719
12627	12.36
12643	10.704
12659	8.5549
12675	7.4121
12691	8.014
12707	10.756
12723	14.281
12739	16.578
12755	16.694
12771	14.244
12787	10.824
12803	8.3749
12819	7.7412
12835	9.2141
12851	11.379
12867	12.725
12883	12.635
12899	10.951
12915	8.6955
12931	6.7333
12947	5.3639
12963	4.7926
12979	4.5673
12995	4.1659
13011	3.4139
13027	2.0724
13043	0.599
13059	0
13075	0.79116
13091	3.1515
13107	6.1183
13123	8.4562
13139	9.5819
13155	9.3218
13171	8.5297
13187	7.9803
13203	7.9442
13219	8.5466
13235	9.3128
13251	9.7309
13267	9.605
13283	8.888
13299	7.9546
13315	7.1805
13331	6.7229
13347	6.5576
13363	6.47
13379	6.4399
13395	6.4998
13411	6.8108
13427	7.2758
13443	7.3688
13459	6.7971
13475	5.3015
13491	3.4662
13507	2.4895
13523	2.9864
13539	5.1341
13555	7.8444
13571	9.7851
13587	10.338
13603	9.5596
13619	8.3594
13635	7.0362
13651	5.5965
13667	3.8335
13683	1.9494
13699	1.0785
13715	1.9139
13731	4.6044
13747	7.9715
13763	10.658
13779	12.033
13795	11.974
13811	11.323
13827	10.543
13843	9.7019
13859	9.0171
13875	8.3685
13891	7.3914
13907	5.948
13923	3.7813
13939	1.3785
13955	0
13971	0.33253
13987	2.56
14003	5.4865
14019	7.6727
14035	8.4515
14051	7.8037
14067	6.6812
14083	5.5286
14099	4.4143
14115	3.165
14131	1.7963
14147	1.0853
14163	1.527
14179	3.3906
14195	5.8005
14211	7.3072
14227	7.1894
14243	5.234
14259	2.6357
14275	0.70426
14291	0
14307	0.66095
14323	1.8345
14339	2.8571
14355	3.5232
14371	3.7376
14387	3.8321
14403	4.0888
14419	4.584
14435	5.339
14451	6.1514
14467	6.8012
14483	7.189
14499	7.3235
14515	7.3379
14531	7.232
14547	6.9752
14563	6.591
14579	6.158
14595	5.7691
14611	5.4832
14627	5.2362
14643	4.9995
14659	4.9717
14675	5.2789
14691	6.0342
14707	6.9745
14723	7.5766
14739	7.5708
14755	6.7488
14771	5.5743
14787	4.8418
14803	4.9259
14819	6.1389
14835	7.7795
14851	8.5575
14867	7.8442
14883	5.3696
14899	2.2978
14915	0.25104
14931	0
14947	1.5983
14963	3.8052
14979	5.7101
14995	6.995
15011	7.7836
15027	8.4227
15043	8.4171
15059	7.365
15075	5.1233
15091	2.4466
15107	0.53091
15123	0
15139	0.91297
15155	2.3528
15171	3.6958
15187	4.7484
15203	5.4528
15219	6.0197
15235	6.3948
15251	6.456
15267	6.2839
15283	5.9816
15299	5.4181
15315	4.5063
15331	3.1605
15347	1.643
15363	0.49141
15379	0
15395	0.47635
15411	1.5235
15427	2.3431
15443	2.5369
15459	1.7188
15475	0.46878
15491	0
15507	0.83593
15523	3.2405
15539	6.0995
15555	7.8361
15571	7.7415
15587	5.6923
15603	3.0147
15619	0.94445
15635	0
15651	0.32342
15667	1.1043
15683	1.654
15699	1.734
15715	1.0719
15731	0.16225
15747	0
15763	1.1023
15779	3.6771
15795	6.7593
15811	9.0791
15827	10.026
15843	9.4624
15859	8.2805
15875	7.1715
15891	6.3524
15907	6.0328
15923	5.8847
15939	5.4277
15955	4.4883
15971	2.8516
15987	1.0015
16003	0
16019	0.40897
16035	2.3081
16051	4.7226
16067	6.6967
16083	7.8149
16099	8.0867
16115	8.019
16131	7.5779
16147	6.6099
16163	5.1122
16179	3.3836
16195	1.8727
16211	0.83482
16227	0.29962
16243	0
16259	-0.16851
16275	-0.20845
16291	-0.093169
16307	0.15024
16323	0.37717
16339	0.49886
16355	0.45485
16371	0.38311
16387	0.54877
16403	1.0827
16419	1.9642
16435	2.9421
16451	3.8382
16467	4.5766
16483	5.2057
16499	5.7528
16515	5.9564
16531	5.6381
16547	4.7671
16563	3.6544
16579	2.6647
16595	1.9738
16611	1.6191
16627	1.3832
16643	1.1541
16659	0.9227
16675	0.64319
16691	0.34947
16707	0.12441
16723	0
16739	0.20876
16755	0.79709
16771	1.2898
16787	1.3814
16803	1.5351
16819	2.216
16835	2.6845
16851	2.4876
16867	1.2258
16883	0
16899	2.4582
16915	10.817
16931	21.172
16947	28.457
16963	41.161
16979	64.673
16995	84.996
17011	86.568
17027	72.041
17043	57.285
17059	44.016
17075	27.495
17091	11.928
17107	2.55
17123	0
17139	0
17155	0
17171	0
17187	0
17203	0
17219	0
17235	0
17251	0
17267	0
17283	0
17299	0
17315	1.4764
17331	4.89
17347	7.912
17363	9.0571
17379	5.7662
17395	0
17411	0.095187
17427	11.093
17443	34.353
17459	61.612
17475	81.753
17491	89.327
17507	84.167
17523	74.09
17539	62.991
17555	51.627
17571	39.579
17587	26.854
17603	17.839
17619	15.603
17635	20.68
17651	28.567
17667	34.593
17683	36.718
17699	34.723
17715	31.32
17731	27.472
17747	23.081
17763	18.313
17779	13.394
17795	8.9872
17811	5.6043
17827	3.0358
17843	0.92599
17859	0
17875	0.5705
17891	2.6817
17907	5.3683
17923	7.0602
17939	6.9877
17955	5.0638
17971	2.6187
17987	0.78011
18003	0
18019	0.21064
18035	0.66108
18051	1.0381
18067	1.2886
18083	1.5268
18099	1.8577
18115	2.0487
18131	1.9474
18147	1.1916
18163	0.13135
18179	0
18195	1.4968
18211	5.1039
18227	9.4827
18243	12.261
18259	12.229
18275	9.0209
18291	4.6244
18307	1.2915
18323	0
18339	0.93986
18355	2.648
18371	4.0984
18387	5.0013
18403	5.3386
18419	5.5123
18435	5.4304
18451	4.9099
18467	3.9288
18483	2.7566
18499	1.7358
18515	1.0423
18531	0.7778
18547	0.74304
18563	0.71491
18579	0.62627
18595	0.32236
18611	0
18627	0.20856
18643	1.2314
18659	3.1604
18675	5.3955
18691	7.1833
18707	8.1631
18723	8.2215
18739	7.859
18755	7.4852
18771	7.2224
18787	7.2575
18803	7.3618
18819	7.0001
18835	5.9236
18851	4.0293
18867	1.9004
18883	0.40858
18899	0
18915	0.70143
18931	1.8414
18947	2.9973
18963	4.0436
18979	4.9035
18995	5.6832
19011	6.366
19027	6.8758
19043	7.2821
19059	7.5931
19075	7.5007
19091	6.8118
19107	5.6927
19123	4.5397
19139	3.4228
19155	2.3668
19171	1.1378
19187	0
19203	0.22198
19219	2.5617
19235	6.9374
19251	12.012
19267	16.756
19283	20.718
19299	24.144
19315	27.327
19331	28.927
19347	28.003
19363	25.031
19379	21.736
19395	18.988
19411	17.191
19427	15.224
19443	13.314
19459	16.383
19475	27.439
19491	44.894
19507	61.815
19523	77.537
19539	92.327
19555	94.726
19571	79.45
19587	55.734
19603	38.734
19619	30.084
19635	21.582
19651	13.997
19667	10.866
19683	12.506
19699	16.008
19715	18.717
19731	19.571
19747	18.444
19763	16.71
19779	14.705
19795	12.259
19811	9.3227
19827	6.1487
19843	3.2808
19859	1.0461
19875	0
19891	0
19907	0
19923	0
19939	0
19955	1.6968
19971	3.8881
19987	4.7227
20003	11.241
20019	29
20035	60.203
20051	95.878
20067	122.24
20083	131.65
20099	124.73
20115	112.01
20131	94.958
20147	72.572
20163	50.526
20179	34.049
20195	23.792
20211	15.721
20227	9.0985
20243	4.7439
20259	2.3743
20275	1.3477
20291	1.3932
20307	2.339
20323	4.2625
20339	6.78
20355	8.5449
20371	8.6899
20387	7.0644
20403	4.8047
20419	2.8595
20435	1.5647
20451	1.0102
20467	0.73474
20483	0.45927
20499	0.14617
20515	0
20531	0.2909
20547	0.75222
20563	1.0836
20579	0.70738
20595	0
20611	0.72577
20627	3.9323
20643	9.8135
20659	16.465
20675	21.607
20691	24.138
20707	24.128
20723	23.019
20739	20.93
20755	17.609
20771	13.254
20787	8.6413
20803	4.5502
20819	1.4675
20835	0
20851	0.25276
20867	1.2442
20883	2.6147
20899	6.9203
20915	16.53
20931	28.139
20947	39.988
20963	54.506
20979	76.262
20995	119.16
21011	180.88
21027	240.97
21043	275.17
21059	273.85
21075	251.26
21091	208.94
21107	152.78
21123	99.806
21139	61.975
21155	40.908
21171	25.826
21187	13.031
21203	3.46
21219	0
21235	4.4491
21251	8.5034
21267	5.9864
21283	0
21299	4.4126
21315	22.507
21331	54.916
21347	117.34
21363	215.87
21379	357.24
21395	515.1
21411	666.75
21427	758.49
21443	784.13
21459	746.09
21475	707.01
21491	678.96
21507	665.34
21523	639.07
21539	573.22
21555	472.48
21571	352.25
21587	255.36
21603	202.76
21619	203.74
21635	326.5
21651	674.46
21667	1403.8
21683	2696.6
21699	4529.2
21715	6676.9
21731	8530.2
21747	9637.8
21763	9647.3
21779	8705.3
21795	7150.6
21811	5480.8
21827	4021
21843	2910.4
21859	2112.2
21875	1557.6
21891	1155.7
21907	876.71
21923	668.53
21939	512.54
21955	385.72
21971	287.21
21987	213.84
22003	164.59
22019	129.96
22035	101.53
22051	75.896
22067	61.006
22083	49.389
22099	61.196
22115	87.982
22131	202.89
22147	464.08
22163	1038.7
22179	2053.3
22195	3621.9
22211	5703.8
22227	7864
22243	9341.5
22259	10020
22275	9654.5
22291	8479.7
22307	6570.2
22323	4647.3
22339	3273.6
22355	2546.6
22371	2262.7
22387	2163
22403	2043.9
22419	1861.1
22435	1627.8
22451	1364.6
22467	1107.3
22483	880.42
22499	702
22515	561.34
22531	451.73
22547	363.45
22563	293.6
22579	242.26
22595	202.34
22611	167.13
22627	135.25
22643	109.75
22659	88.798
22675	69.559
22691	51.406
22707	35.873
22723	23.611
22739	14.391
22755	7.9661
22771	3.7387
22787	1.1971
22803	0
22819	0.33427
22835	2.1717
22851	3.9923
22867	4.7897
22883	5.3679
22899	7.5755
22915	11.222
22931	16.075
22947	21.94
22963	30.68
22979	46.959
22995	73.622
23011	108.85
23027	148.53
23043	194.9
23059	249.8
23075	312.94
23091	377.35
23107	435.3
23123	482.48
23139	509.08
23155	519.09
23171	524.11
23187	538.56
23203	578.46
23219	636.39
23235	702.15
23251	754.65
23267	766.72
23283	736.49
23299	660.39
23315	564.81
23331	490.46
23347	459.28
23363	487.4
23379	545.87
23395	597.34
23411	614.09
23427	580.17
23443	516.08
23459	433.2
23475	347.37
23491	274.57
23507	228.11
23523	207.94
23539	222.2
23555	303.69
23571	476.3
23587	771.4
23603	1149.6
23619	1587.3
23635	1981.2
23651	2269.5
23667	2403.2
23683	2360.6
23699	2158.7
23715	1848.2
23731	1508.6
23747	1167.8
23763	867.86
23779	615.21
23795	438.74
23811	300.28
23827	198.87
23843	128.22
23859	86.906
23875	61.342
23891	40.129
23907	20.38
23923	8.1568
23939	2.6341
23955	0.16553
23971	0
23987	2.6241
24003	6.3342
24019	9.2652
24035	11.3
24051	13.4
24067	14.614
24083	13.924
24099	11.45
24115	8.4781
24131	5.65
24147	3.17
24163	1.2267
24179	0
24195	0.12576
24211	2.1421
24227	5.5285
24243	9.8138
24259	16.749
24275	27.495
24291	41.619
24307	56.696
24323	70.386
24339	81.428
24355	92.146
24371	103.79
24387	109
24403	103.21
24419	89.827
24435	80.625
24451	78.525
24467	84.581
24483	110.18
24499	160.42
24515	240.44
24531	334.95
24547	427.71
24563	499.76
24579	524.99
24595	501.79
24611	430.88
24627	335.45
24643	243.45
24659	170.01
24675	116.8
24691	70.301
24707	32.588
24723	9.5728
24739	1.0024
24755	0
24771	0
24787	0
24803	0
24819	0
24835	0
24851	0
24867	0
24883	0
24899	0
24915	0
24931	0
24947	0
24963	5.4667
24979	32.794
24995	77.619
25011	127.37
25027	184.45
25043	251.55
25059	319.45
25075	374.36
25091	406.77
25107	419.97
25123	416.39
25139	402.52
25155	381.82
25171	356.51
25187	330.3
25203	307.7
25219	289.43
25235	276.97
25251	283.74
25267	315.66
25283	366.18
25299	416.42
25315	465.08
25331	511.77
25347	536.39
25363	523.2
25379	465.35
25395	381.22
25411	285.24
25427	191.33
25443	114.67
25459	58.089
25475	23.673
25491	4.6327
25507	0
25523	7.2148
25539	17.629
25555	24.983
25571	28.379
25587	33.188
25603	41.393
25619	52.56
25635	64.15
25651	75.024
25667	91.853
25683	118.52
25699	149.59
25715	176.46
25731	192.68
25747	208.12
25763	224.4
25779	257.94
25795	339.89
25811	490.45
25827	729.97
25843	1031
25859	1382.8
25875	1730.9
25891	2025.4
25907	2172.2
25923	2137.2
25939	1923.9
25955	1606.2
25971	1237.7
25987	888.64
26003	587.66
26019	369.73
26035	222.14
26051	134.52
26067	83.225
26083	53.251
26099	40.257
26115	34.748
26131	33.976
26147	35.384
26163	41.313
26179	54.818
26195	76.234
26211	103
26227	129.38
26243	154.53
26259	177.87
26275	191.7
26291	190.96
26307	175.89
26323	154.18
26339	128.94
26355	101.8
26371	77.149
26387	59.338
26403	46.84
26419	39.13
26435	48.551
26451	83.527
26467	138.14
26483	196.97
26499	261.81
26515	334.93
26531	410.04
26547	471.49
26563	496.83
26579	481.28
26595	429.82
26611	364.03
26627	293.95
26643	224.09
26659	164.16
26675	121.23
26691	106.89
26707	119.72
26723	155.77
26739	201.22
26755	244.83
26771	279.78
26787	300.35
26803	306.68
26819	288.26
26835	245.09
26851	188.71
26867	136.55
26883	97.15
26899	66.241
26915	42.876
26931	25.765
26947	15.83
26963	13.619
26979	18.781
26995	28.58
27011	39.571
27027	49.711
27043	58.036
27059	65.817
27075	73.644
27091	81.155
27107	88.663
27123	95.249
27139	97.986
27155	95.103
27171	87.124
27187	76.812
27203	64.871
27219	51.353
27235	36.105
27251	20.42
27267	7.9997
27283	1.1833
27299	0
27315	1.3765
27331	3.8209
27347	7.0649
27363	10.895
27379	15.155
27395	18.76
27411	20.842
27427	21.544
27443	21.592
27459	20.519
27475	17.857
27491	13.515
27507	8.4711
27523	4.092
27539	1.1031
27555	0
27571	0
27587	0
27603	0
27619	0.82975
27635	6.086
27651	11.018
27667	12.874
27683	15.551
27699	29.706
27715	59.291
27731	106.58
27747	180
27763	286.9
27779	429.22
27795	610.42
27811	820.97
27827	1087.3
27843	1418.4
27859	1890.2
27875	2579.2
27891	3609.7
27907	5082.4
27923	7036
27939	8735.5
27955	9774.7
27971	10007
27987	10013
28003	10017
28019	10017
28035	10017
28051	10017
28067	10053
28083	9984.7
28099	8460.7
28115	6127.5
28131	3551.5
28147	2205.3
28163	1510.1
28179	1117
28195	937.44
28211	894.18
28227	910.63
28243	951.09
28259	982.31
28275	966.93
28291	909.57
28307	807.6
28323	691.46
28339	558.68
28355	430.18
28371	321.08
28387	244.62
28403	195.07
28419	164.83
28435	144.96
28451	133.25
28467	134.62
28483	149.15
28499	174.62
28515	215.22
28531	269.52
28547	331.51
28563	388.5
28579	430.07
28595	452.4
28611	447.33
28627	417.21
28643	364.06
28659	298.02
28675	232.7
28691	176.53
28707	129.59
28723	86.527
28739	53.86
28755	37.886
28771	39.243
28787	49.263
28803	59.277
28819	65.391
28835	66.517
28851	66.942
28867	68.653
28883	71.461
28899	75.219
28915	78.955
28931	81.99
28947	84.01
28963	85.413
28979	86.481
28995	85.034
29011	79.648
29027	73.413
29043	70.238
29059	64.938
29075	54.351
29091	46.741
29107	55.379
29123	75.745
29139	105.44
29155	159.37
29171	259.52
29187	416.74
29203	626.91
29219	894.37
29235	1213.9
29251	1595.2
29267	2021.6
29283	2456.8
29299	2852.4
29315	3186.3
29331	3451.7
29347	3614.7
29363	3650.8
29379	3535.9
29395	3292
29411	2932.8
29427	2501.2
29443	2038.6
29459	1583.5
29475	1182.3
29491	851.62
29507	601.34
29523	418.98
29539	306.99
29555	269.64
29571	299.86
29587	392.71
29603	558.44
29619	803.8
29635	1139
29651	1536.2
29667	1974.7
29683	2403.7
29699	2760
29715	2998.4
29731	3067.4
29747	2979.8
29763	2740.8
29779	2400.8
29795	2004.8
29811	1596.4
29827	1222.4
29843	899.38
29859	650.58
29875	467.51
29891	344.45
29907	263.65
29923	208.65
29939	171.15
29955	145.53
29971	133.73
29987	133.17
30003	141
30019	156.09
30035	177.05
30051	204.21
30067	234.41
30083	257.42
30099	266.63
30115	263.3
30131	255.97
30147	246.41
30163	234.26
30179	216.73
30195	197.27
30211	191.29
30227	207.96
30243	247.26
30259	293.36
30275	332.22
30291	357.57
30307	371.21
30323	378.89
30339	371.6
30355	342.07
30371	291.11
30387	232.36
30403	178.8
30419	136.92
30435	107.53
30451	86.168
30467	77.846
30483	87.803
30499	113.22
30515	147.21
30531	192.27
30547	250.59
30563	319.49
30579	388.75
30595	450.13
30611	498.64
30627	525.77
30643	531.55
30659	516.22
30675	490.34
30691	457.42
30707	427.51
30723	421.37
30739	453.81
30755	535.93
30771	656.3
30787	807.3
30803	971.95
30819	1143.1
30835	1307.1
30851	1435.7
30867	1507.4
30883	1504
30899	1437.3
30915	1317.9
30931	1166.4
30947	989.89
30963	796.49
30979	610.94
30995	453.28
31011	336.32
31027	250
31043	186.81
31059	138.23
31075	101.74
31091	78.4
31107	62.954
31123	49.948
31139	38.504
31155	30.981
31171	25.456
31187	19.428
31203	12.225
31219	5.7006
31235	1.4904
31251	0
31267	0
31283	0
31299	0
31315	0
31331	0
31347	0
31363	1.2539
31379	4.4466
31395	9.9371
31411	16.075
31427	20.386
31443	21.633
31459	19.647
31475	16.321
31491	13.058
31507	10.332
31523	8.4014
31539	6.7529
31555	5.097
31571	3.4782
31587	1.8315
31603	0.44576
31619	0
31635	0.91568
31651	3.0889
31667	5.9105
31683	9.3214
31699	13.37
31715	17.973
31731	22.705
31747	26.904
31763	30.144
31779	32.351
31795	33.842
31811	34.503
31827	34.138
31843	32.972
31859	31.243
31875	28.552
31891	24.653
31907	19.666
31923	14.367
[truncated: 3,402 more rows]
