# Supplementary material for: A machine learning approach to predict pancreatic islet grafts rejection versus tolerance
Source: PLoS One. 2020 Nov 5;15(11):e0241925. doi: 10.1371/journal.pone.0241925 (PMC7644021; doi:10.1371/journal.pone.0241925)
Supplement: S1 File — (ZIP) [file pone.0241925.s001.zip › Supplementary Information/Processed CZE data from aq.H samples/tolerants/T2 muestra 604 1 in 16.elt]

6006	0
A c o n d i c i o n a d a
1	0
2	0
3	0
4	0
5	0
51	0
67	2.4259
83	3.966
99	11.311
115	10.288
131	4.9513
147	3.643
163	7.9025
179	12.584
195	14.613
211	13.794
227	9.6188
243	4.0718
259	0.3314
275	0
291	3.4552
307	8.1835
323	11.73
339	13.111
355	12.218
371	10.523
387	8.7428
403	6.9701
419	5.198
435	3.3684
451	1.9433
467	1.2798
483	1.4328
499	1.9379
515	2.3759
531	2.5823
547	2.4926
563	2.326
579	2.2162
595	2.1766
611	2.3439
627	2.6407
643	2.737
659	2.4679
675	1.5519
691	0.38053
707	0
723	0.95364
739	3.6488
755	7.0337
771	9.2388
787	9.3389
803	6.8305
819	3.331
835	1.2171
851	1.5954
867	4.9052
883	9.2264
899	12.184
915	12.725
931	10.598
947	7.5305
963	5.0934
979	3.8837
995	3.993
1011	4.5427
1027	5.1162
1043	5.679
1059	6.251
1075	6.8919
1091	7.3632
1107	7.4813
1123	7.2332
1139	6.8854
1155	6.7178
1171	6.8598
1187	7.1968
1203	7.5667
1219	8.2086
1235	9.2895
1251	10.948
1267	12.771
1283	13.885
1299	13.815
1315	12.472
1331	10.62
1347	8.9768
1363	7.8401
1379	7.3083
1395	7.0059
1411	6.6926
1427	6.3353
1443	5.8862
1459	5.4816
1475	5.3596
1491	5.6364
1507	6.2498
1523	6.9872
1539	7.7857
1555	8.6278
1571	9.6994
1587	10.903
1603	11.58
1619	11.352
1635	9.8989
1651	7.9548
1667	6.9625
1683	7.6544
1699	10.364
1715	13.791
1731	16.142
1747	16.577
1763	14.817
1779	12.235
1795	10.307
1811	9.6414
1827	10.446
1843	11.736
1859	12.563
1875	12.577
1891	11.629
1907	10.335
1923	9.3275
1939	8.8492
1955	9.0778
1971	9.5859
1987	9.7214
2003	9.1961
2019	7.8843
2035	6.3568
2051	5.4304
2067	5.4999
2083	6.5012
2099	7.8039
2115	9.1534
2131	10.498
2147	12.002
2163	13.544
2179	14.247
2195	13.57
2211	11.377
2227	8.5965
2243	6.3607
2259	5.2053
2275	5.2183
2291	5.6595
2307	6.0794
2323	6.3792
2339	6.4913
2355	6.5627
2371	6.6304
2387	6.6533
2403	6.7747
2419	6.9744
2435	6.8823
2451	6.2937
2467	4.9923
2483	3.445
2499	2.6817
2515	3.2447
2531	5.3369
2547	8.0063
2563	10.035
2579	10.862
2595	10.266
2611	9.1107
2627	8.331
2643	8.2897
2659	9.2036
2675	10.41
2691	11.013
2707	10.624
2723	9.0263
2739	6.9492
2755	5.3959
2771	4.8226
2787	5.5453
2803	6.7897
2819	7.3377
2835	6.6342
2851	4.382
2867	1.6411
2883	0
2899	0.21421
2915	2.3808
2931	5.2236
2947	7.6196
2963	9.1194
2979	9.7964
2995	10.19
3011	10.071
3027	9.1569
3043	7.2837
3059	5.0008
3075	3.3874
3091	3.0262
3107	4.142
3123	5.8385
3139	7.053
3155	7.3342
3171	6.4158
3187	5.0584
3203	4.3175
3219	4.6526
3235	6.2591
3251	8.2628
3267	9.5003
3283	9.431
3299	8.0297
3315	6.165
3331	4.4199
3347	2.9861
3363	1.7697
3379	0.61537
3395	0
3411	0.27677
3427	1.5686
3443	3.2643
3459	4.4492
3475	4.6614
3491	3.8698
3507	2.7578
3523	1.7638
3539	1.0188
3555	0.48495
3571	0.048068
3587	0
3603	0.57249
3619	1.7698
3635	3.2147
3651	4.5603
3667	5.6471
3683	6.4177
3699	7.0067
3715	7.4058
3731	7.548
3747	7.5616
3763	7.4772
3779	6.9874
3795	5.9159
3811	4.1325
3827	2.069
3843	0.5459
3859	0
3875	0.59868
3891	1.6731
3907	2.435
3923	2.5417
3939	1.8587
3955	0.90936
3971	0.2249
3987	0
4003	0.37923
4019	1.0223
4035	1.4596
4051	1.498
4067	0.95597
4083	0.21492
4099	0
4115	0.65967
4131	2.3153
4147	4.2924
4163	5.6967
4179	6.1008
4195	5.4785
4211	4.4677
4227	3.4494
4243	2.5259
4259	1.649
4275	0.75078
4291	0.12819
4307	0
4323	0.62945
4339	1.7213
4355	2.5406
4371	2.6954
4387	1.8708
4403	0.62539
4419	0
4435	0.45859
4451	2.2437
4467	4.44
4483	5.7738
4499	5.6807
4515	4.0747
4531	2.0228
4547	0.52323
4563	0
4579	0.46279
4595	1.2705
4611	2.1478
4627	3.0622
4643	3.8907
4659	4.683
4675	5.5947
4691	6.6717
4707	8.0771
4723	9.5755
4739	10.439
4755	10.263
4771	8.9025
4787	7.0884
4803	5.7931
4819	5.4803
4835	6.2957
4851	7.538
4867	8.5682
4883	9.1594
4899	9.0423
4915	8.5999
4931	8.5517
4947	9.2095
4963	10.983
4979	13.15
4995	14.02
5011	12.722
5027	8.909
5043	4.2117
5059	0.88122
5075	0
5091	1.6784
5107	4.2089
5123	6.334
5139	7.6405
5155	8.0556
5171	8.1482
5187	7.9982
5203	7.4823
5219	6.7062
5235	5.8141
5251	4.791
5267	3.6381
5283	2.2533
5299	0.83506
5315	0
5331	0.034825
5347	1.0642
5363	2.5061
5379	3.4653
5395	3.518
5411	2.4099
5427	0.8753
5443	0
5459	0.28251
5475	1.9976
5491	4.2383
5507	5.68
5523	5.7024
5539	4.0845
5555	1.8813
5571	0.33857
5587	0
5603	0.94882
5619	2.3301
5635	3.4965
5651	4.2333
5667	4.6591
5683	5.0395
5699	5.0572
5715	4.4579
5731	2.9342
5747	1.009
5763	0
5779	0.65756
5795	3.381
5811	6.8775
5827	9.1639
5843	9.2639
5859	6.9337
5875	3.7197
5891	1.1941
5907	0
5923	0.14398
5939	0.74709
5955	1.6238
5971	2.8711
5987	4.7457
6003	6.9337
6019	8.1845
6035	7.7674
6051	5.3226
6067	2.1024
6083	0
6099	-0.079071
6115	2.1493
6131	5.1764
6147	7.2986
6163	7.7837
6179	6.5726
6195	4.8191
6211	3.2455
6227	2.0545
6243	1.1097
6259	0.2205
6275	0
6291	0.86225
6307	2.927
6323	5.4066
6339	7.1481
6355	7.5742
6371	6.6418
6387	5.2082
6403	3.8073
6419	2.5915
6435	1.5932
6451	0.69698
6467	0.10139
6483	0
6499	0.33193
6515	0.83335
6531	1.4129
6547	2.0481
6563	2.767
6579	3.5217
6595	4.0439
6611	4.1607
6627	3.8912
6643	3.4952
6659	3.1367
6675	2.8774
6691	2.6318
6707	2.3831
6723	2.4718
6739	3.1155
6755	4.3899
6771	5.8797
6787	6.9887
6803	7.4172
6819	7.0831
6835	6.4176
6851	5.7853
6867	5.3078
6883	5.1347
6899	5.068
6915	4.7214
6931	3.9293
6947	2.5284
6963	0.92472
6979	-0.060397
6995	0
7011	1.2128
7027	2.8487
7043	4.0731
7059	4.5107
7075	4.1977
7091	3.6718
7107	3.0947
7123	2.4581
7139	1.5161
7155	0.39591
7171	0
7187	0.94951
7203	3.6612
7219	7.0769
7235	9.3116
7251	9.3819
7267	6.9957
7283	3.6809
7299	1.1142
7315	0
7331	0.50547
7347	1.6338
7363	2.7987
7379	3.9038
7395	4.8016
7411	5.6161
7427	6.442
7443	7.2488
7459	8.2159
7475	9.18
7491	9.3926
7507	8.4252
7523	6.1542
7539	3.395
7555	1.1778
7571	0
7587	0.1051
7603	0.8122
7619	1.3984
7635	1.5932
7651	1.0067
7667	0.1076
7683	0
7699	1.2582
7715	4.3967
7731	8.2581
7747	10.669
7763	10.534
7779	7.327
7795	2.9598
7811	0.1045
7827	0
7843	2.9375
7859	6.7465
7875	9.1422
7891	9.2023
7907	6.7453
7923	3.5011
7939	1.0418
7955	0
7971	0.41691
7987	1.2926
8003	2.0907
8019	2.6944
8035	3.0025
8051	3.2088
8067	3.4558
8083	3.7526
8099	4.251
8115	4.8257
8131	4.9523
8147	4.3461
8163	2.8956
8179	1.1795
8195	0.067453
8211	0
8227	0.97973
8243	2.3622
8259	3.8431
8275	5.3637
8291	6.8844
8307	8.3522
8323	9.4604
8339	9.9773
8355	9.9925
8371	9.7455
8387	9.0475
8403	7.7404
8419	5.857
8435	3.7976
8451	2.0714
8467	0.966
8483	0.3639
8499	0
8515	0.22823
8531	1.3233
8547	3.339
8563	5.6719
8579	7.4619
8595	8.2548
8611	8.1158
8627	7.6201
8643	6.7955
8659	5.5415
8675	3.7315
8691	1.6863
8707	0.27433
8723	0
8739	1.0165
8755	2.5151
8771	3.5239
8787	3.6078
8803	2.6357
8819	1.3142
8835	0.34437
8851	0
8867	0.36872
8883	1.0087
8899	1.5475
8915	1.8647
8931	1.8564
8947	1.7325
8963	1.8076
8979	2.2115
8995	3.0194
9011	3.9396
9027	4.4999
9043	4.4624
9059	3.8435
9075	3.0273
9091	2.2379
9107	1.5478
9123	0.89019
9139	0.24963
9155	0
9171	0.44025
9187	1.5996
9203	3.0322
9219	4.3011
9235	5.1884
9251	5.8325
9267	6.4064
9283	6.46
9299	5.6759
9315	3.8179
9331	1.5122
9347	0.019128
9363	0
9379	1.5899
9395	3.6874
9411	5.1488
9427	5.5014
9443	4.7007
9459	3.5125
9475	2.4114
9491	1.528
9507	0.84712
9523	0.26366
9539	0
9555	0.22168
9571	1.043
9587	2.1559
9603	2.8886
9619	2.8761
9635	1.9586
9651	0.71256
9667	-0.062135
9683	0
9699	0.96902
9715	2.2856
9731	3.5273
9747	4.5589
9763	5.397
9779	6.1687
9795	6.702
9811	6.8414
9827	6.4819
9843	5.8585
9859	5.4
9875	5.3171
9891	5.8181
9907	6.5288
9923	6.6932
9939	5.944
9955	4.0551
9971	1.7473
9987	0.20165
10003	0
10019	1.3949
10035	3.4972
10051	5.2221
10067	6.0732
10083	6.0892
10099	5.8681
10115	5.4041
10131	4.549
10147	3.023
10163	1.1252
10179	0
10195	0.24427
10211	2.1013
10227	4.4859
10243	5.9673
10259	5.9251
10275	4.2029
10291	1.9726
10307	0.40612
10323	0
10339	0.99812
10355	2.5614
10371	3.6532
10387	3.7946
10403	2.6743
10419	1.0305
10435	0
10451	0.031892
10467	1.2962
10483	2.9088
10499	3.8618
10515	3.7722
10531	2.6023
10547	1.1778
10563	0.21048
10579	0
10595	0.57174
10611	1.4238
10627	2.2362
10643	2.9056
10659	3.1707
10675	3.2034
10691	3.6648
10707	4.8775
10723	7.035
10739	9.3896
10755	10.433
10771	9.3504
10787	6.7974
10803	2.6216
10819	0
10835	0
10851	0
10867	0
10883	0
10899	25.224
10915	34.52
10931	38.372
10947	35.024
10963	33.068
10979	32.871
10995	31.202
11011	27.907
11027	24.51
11043	21.03
11059	17.208
11075	13.934
11091	11.95
11107	11.451
11123	11.531
11139	11.172
11155	9.9465
11171	7.7817
11187	5.3952
11203	3.3306
11219	1.7709
11235	0.83253
11251	0.29681
11267	0
11283	0
11299	0
11315	0
11331	0
11347	0.86006
11363	2.8829
11379	5.4338
11395	7.1482
11411	7.2567
11427	5.4662
11443	2.869
11459	0.84826
11475	0
11491	0.3345
11507	0.98996
11523	1.6737
11539	2.4457
11555	3.4367
11571	4.5485
11587	5.1041
11603	4.6893
11619	3.2866
11635	1.6383
11651	0.4376
11667	0
11683	0.28506
11699	0.80638
11715	1.403
11731	2.0665
11747	2.6994
11763	3.31
11779	4.0284
11795	4.903
11811	6.0102
11827	7.145
11843	7.7755
11859	7.6
11875	6.7292
11891	5.6524
11907	4.542
11923	3.4455
11939	2.0353
11955	0.46473
11971	0
11987	1.4004
12003	4.963
12019	9.2726
12035	12.263
12051	12.91
12067	11.138
12083	8.4922
12099	6.0047
12115	3.9992
12131	2.3712
12147	0.82976
12163	0
12179	0.32288
12195	1.9924
12211	4.207
12227	5.6413
12243	5.6385
12259	3.983
12275	1.7723
12291	0.26299
12307	0
12323	1.0919
12339	2.6237
12355	3.7712
12371	4.2137
12387	3.954
12403	3.4737
12419	2.9183
12435	2.2697
12451	1.4403
12467	0.52152
12483	0
12499	0.15185
12515	1.0223
12531	2.1325
12547	2.9511
12563	3.2442
12579	3.0334
12595	2.6645
12611	2.2235
12627	1.6934
12643	1.0273
12659	0.33674
12675	0
12691	0.20422
12707	0.97034
12723	1.9438
12739	2.7056
12755	3.065
12771	2.9688
12787	2.6944
12803	2.4656
12819	2.3517
12835	2.4137
12851	2.5283
12867	2.5195
12883	2.3172
12899	1.8536
12915	1.297
12931	0.94394
12947	0.94101
12963	1.4363
12979	2.1753
12995	2.6592
13011	2.651
13027	1.9119
13043	0.90905
13059	0.62481
13075	1.5534
13091	3.8489
13107	6.5796
13123	8.5596
13139	9.2257
13155	8.5381
13171	7.3135
13187	5.9931
13203	4.6713
13219	3.3506
13235	1.9847
13251	0.85012
13267	0.16748
13283	0
13299	0.1557
13315	0.37909
13331	0.49186
13347	0.35583
13363	0.113
13379	0
13395	0.17822
13411	0.75711
13427	1.4811
13443	2.0203
13459	2.2164
13475	2.1432
13491	2.0299
13507	1.8402
13523	1.519
13539	0.87151
13555	0.098825
13571	0
13587	1.0246
13603	3.3532
13619	6.1456
13635	8.1894
13651	8.8896
13667	8.1469
13683	6.8668
13699	5.7799
13715	5.1444
13731	4.9685
13747	4.9113
13763	4.9733
13779	5.2498
13795	5.8097
13811	6.5002
13827	6.9476
13843	6.9455
13859	6.4005
13875	5.647
13891	5.1613
13907	5.1651
13923	5.6774
13939	6.3224
13955	6.772
13971	6.8926
13987	6.801
14003	6.6513
14019	6.1707
14035	5.1683
14051	3.4216
14067	1.3667
14083	0.041214
14099	0
14115	1.6094
14131	3.9645
14147	5.5963
14163	5.7809
14179	4.2843
14195	2.1797
14211	0.60227
14227	0
14243	0.44067
14259	1.2423
14275	2.0438
14291	2.7942
14307	3.5153
14323	4.2313
14339	4.6357
14355	4.5051
14371	3.8501
14387	2.9961
14403	2.1756
14419	1.4805
14435	0.8709
14451	0.29467
14467	0
14483	0.31315
14499	1.3342
14515	2.7043
14531	4.0123
14547	5.016
14563	5.9228
14579	6.8693
14595	7.2309
14611	6.5971
14627	4.4275
14643	1.5177
14659	0
14675	0.96647
14691	4.861
14707	9.6803
14723	12.748
14739	12.852
14755	9.8518
14771	5.8427
14787	2.5182
14803	0.52357
14819	0
14835	0.076459
14851	0.49348
14867	1.3981
14883	2.7581
14899	4.2991
14915	5.5816
14931	6.3368
14947	6.6668
14963	6.8263
14979	6.544
14995	5.5994
15011	3.8664
15027	1.8188
15043	0.36614
15059	0
15075	0.81037
15091	2.1074
15107	3.3656
15123	4.4108
15139	5.1985
15155	5.8953
15171	6.4281
15187	6.6768
15203	6.65
15219	6.46
15235	6.1059
15251	5.5649
15267	4.9671
15283	4.3946
15299	3.7254
15315	2.906
15331	1.7216
15347	0.43797
15363	0
15379	0.88702
15395	3.2007
15411	5.9812
15427	8.0189
15443	8.7417
15459	8.0924
15475	6.8972
15491	5.635
15507	4.4178
15523	3.251
15539	2.0438
15555	0.98936
15571	0.26134
15587	0
15603	0
15619	0
15635	0
15651	0
15667	0
15683	0
15699	0
15715	0.59751
15731	1.4491
15747	2.4331
15763	3.5548
15779	4.9543
15795	6.4581
15811	7.3005
15827	7.0223
15843	5.471
15859	3.4201
15875	1.8481
15891	1.21
15907	1.7034
15923	2.6462
15939	3.3042
15955	3.4002
15971	2.6498
15987	1.5869
16003	1.1941
16019	1.9307
16035	4.1396
16051	6.8929
16067	8.5748
16083	8.3867
16099	5.9952
16115	2.7877
16131	0.58177
16147	0.20706
16163	1.8782
16179	4.2427
16195	5.9899
16211	6.6031
16227	6.0231
16243	5.0381
16259	4.0442
16275	3.1006
16291	2.2093
16307	1.3241
16323	0.67934
16339	0.46219
16355	0.64718
16371	0.99146
16387	1.3807
16403	1.7825
16419	2.2685
16435	2.8063
16451	3.0519
16467	2.7915
16483	1.946
16499	0.88859
16515	0.15294
16531	0
16547	0.45059
16563	1.1049
16579	1.682
16595	2.089
16611	2.3684
16627	2.6154
16643	2.6542
16659	2.3483
16675	1.6287
16691	0.74778
16707	0.13178
16723	0
16739	0.40078
16755	0.96823
16771	1.3209
16787	1.3104
16803	0.86077
16819	0.28365
16835	0
16851	0.17227
16867	0.8366
16883	1.6646
16899	2.2606
16915	2.4469
16931	2.1903
16947	1.7669
16963	1.3801
16979	1.0939
16995	0.95308
17011	0.86786
17027	0.77687
17043	0.67691
17059	0.43308
17075	0.09312
17091	0
17107	0.50278
17123	1.9334
17139	3.8038
17155	5.0539
17171	5.0867
17187	3.7287
17203	1.8431
17219	0.41003
17235	-0.15604
17251	0
17267	0.27882
17283	0.80035
17299	1.7377
17315	3.2656
17331	5.0326
17347	6.0677
17363	5.825
17379	4.2266
17395	2.1966
17411	0.65296
17427	0
17443	0.21157
17459	0.70851
17475	1.3604
17491	2.2129
17507	3.2141
17523	4.2486
17539	5.1285
17555	5.7217
17571	6.1484
17587	6.4879
17603	6.3621
17619	5.5257
17635	3.8619
17651	1.8813
17667	0.4441
17683	0
17699	0.60899
17715	1.6071
17731	2.4634
17747	2.9866
17763	3.2565
17779	3.502
17795	3.5027
17811	3.069
17827	1.9941
17843	0.65899
17859	0
17875	0.40936
17891	2.029
17907	4.0282
17923	5.255
17939	5.1999
17955	3.7141
17971	1.7646
17987	0.37821
18003	0
18019	0.93524
18035	2.4689
18051	3.5572
18067	3.7023
18083	2.5679
18099	0.91485
18115	0
18131	0.54301
18147	2.7567
18163	5.5313
18179	7.8703
18195	9.3672
18211	10.004
18227	10.268
18243	10.111
18259	9.3634
18275	8.0983
18291	6.5957
18307	5.0742
18323	3.6574
18339	2.2528
18355	0.87111
18371	0
18387	-0.092581
18403	0.75746
18419	2.0416
18435	2.9157
18451	2.9882
18467	1.9262
18483	0.47924
18499	0
18515	1.093
18531	4.0865
18547	7.7413
18563	10.056
18579	10.042
18595	7.5187
18611	4.1277
18627	1.4249
18643	0.050476
18659	0
18675	0.4109
18691	1.2414
18707	2.6966
18723	4.7116
18739	6.905
18755	8.7972
18771	10.101
18787	10.939
18803	11.521
18819	11.362
18835	10.102
18851	7.7094
18867	4.8815
18883	2.4714
18899	0.91568
18915	0.25296
18931	0
18947	0.068578
18963	0.5246
18979	1.3362
18995	2.357
19011	3.3837
19027	4.2854
19043	4.9856
19059	5.5637
19075	6.0412
19091	6.3808
19107	6.8095
19123	7.2882
19139	7.2193
19155	6.2725
19171	4.1098
19187	1.4772
19203	0
19219	0.3477
19235	2.7042
19251	5.6854
19267	7.5297
19283	7.4856
19299	5.4154
19315	2.7315
19331	0.74524
19347	0
19363	0.50751
19379	1.3575
19395	1.9735
19411	2.1775
19427	1.9225
19443	1.515
19459	1.1507
19475	0.87152
19491	0.68158
19507	0.50438
19523	0.3128
19539	0.11106
19555	0
19571	0
19587	0
19603	0
19619	0
19635	0
19651	0
19667	1.0012
19683	3.1877
19699	5.814
19715	7.9491
19731	9.1561
19747	9.2737
19763	8.9307
19779	8.7301
19795	8.8812
19811	9.5845
19827	10.435
19843	10.74
19859	10.182
19875	8.5627
19891	6.5277
19907	5.118
19923	4.8456
19939	5.8545
19955	7.2918
19971	8.2203
19987	8.2366
20003	7.3185
20019	6.0789
20035	4.8261
20051	3.6177
20067	2.4258
20083	1.2429
20099	0.36413
20115	0
20131	0.22442
20147	0.71867
20163	1.0529
20179	1.0361
20195	0.56291
20211	0
20227	-0.12159
20243	0.43247
20259	1.6317
20275	3.0091
20291	4.2488
20307	5.2288
20323	6.1901
20339	7.1969
20355	7.4996
20371	6.6357
20387	4.3238
20403	1.5676
20419	0
20435	0.42447
20451	3.604
20467	8.2498
20483	12.026
20499	13.883
20515	12.223
20531	9.2195
20547	10.607
20563	19.321
20579	36.585
20595	56.497
20611	70.473
20627	74.261
20643	67.239
20659	55.825
20675	44.812
20691	35.794
20707	29.312
20723	23.471
20739	17.827
20755	12.81
20771	8.2128
20787	4.088
20803	1.1984
20819	0
20835	0.65133
20851	2.2263
20867	3.4331
20883	3.628
20899	2.4718
20915	0.87881
20931	0
20947	0.4189
20963	2.6091
20979	5.553
20995	7.4917
21011	7.5333
21027	5.2869
21043	2.1895
21059	0.14393
21075	0
21091	2.0263
21107	4.906
21123	7.4447
21139	9.2212
21155	10.035
21171	10.473
21187	11.015
21203	11.768
21219	12.836
21235	13.864
21251	14.226
21267	13.601
21283	12.101
21299	10.282
21315	8.2822
21331	6.1134
21347	3.751
21363	1.4555
21379	0
21395	-0.15412
21411	0.81803
21427	2.2632
21443	4.1961
21459	6.7293
21475	9.9277
21491	13.296
21507	15.75
21523	16.643
21539	15.925
21555	14.433
21571	12.651
21587	10.696
21603	8.6031
21619	6.3649
21635	3.9674
21651	1.4473
21667	0
21683	0
21699	0
21715	0
21731	0
21747	0.63213
21763	5.5729
21779	14.548
21795	36.788
21811	77.273
21827	131.45
21843	185.46
21859	240.24
21875	295.83
21891	332.09
21907	334.46
21923	301.96
21939	254.52
21955	207.61
21971	167.09
21987	133.85
22003	102.47
22019	75.517
22035	56.795
22051	47.244
22067	43.045
22083	39.059
22099	32.956
22115	25.892
22131	22.066
22147	21.786
22163	24.726
22179	29.856
22195	40.715
22211	64.564
22227	105.59
22243	173.22
22259	259.07
22275	349.54
22291	423.23
22307	456.11
22323	446.55
22339	390.43
22355	307.83
22371	222.42
22387	155.28
22403	122.5
22419	120.37
22435	154.51
22451	222.66
22467	304.2
22483	400.6
22499	507.77
22515	673.56
22531	968.02
22547	1537
22563	2541.2
22579	4077.5
22595	6102.9
22611	8154.3
22627	9537
22643	10122
22659	10200
22675	10125
22691	8855.4
22707	6988.6
22723	4807.7
22739	3510.6
22755	2572
22771	1913.9
22787	1451.1
22803	1123.9
22819	896.47
22835	732.03
22851	599.44
22867	494.09
22883	411.46
22899	354.17
22915	313.58
22931	280.03
22947	254.52
22963	241.35
22979	229.5
22995	210.22
23011	187.67
23027	177.4
23043	181
23059	197.93
23075	241.27
23091	318.57
23107	441.99
23123	596.17
23139	747.8
23155	881.25
23171	949.3
23187	1006.9
23203	1129
23219	1457.8
23235	2136.1
23251	3244.9
23267	4827.3
23283	6681
23299	8445.1
23315	9611.4
23331	10019
23347	9483.2
23363	8237.2
23379	6513.6
23395	4779.4
23411	3306.2
23427	2186.3
23443	1435.8
23459	971.41
23475	704.86
23491	549.33
23507	466.06
23523	407.49
23539	367.26
23555	330.63
23571	300.47
23587	275.26
23603	256.21
23619	243.02
23635	234.44
23651	230.14
23667	229.16
23683	228.79
23699	227.09
23715	223.82
23731	220.66
23747	217.78
23763	214.77
23779	211.92
23795	209.69
23811	207.99
23827	206.78
23843	206.09
23859	206.62
23875	209.47
23891	215.36
23907	224.45
23923	236.14
23939	250.1
23955	266.34
23971	285.03
23987	306.2
24003	330.24
24019	357.43
24035	384.74
24051	411.26
24067	443.73
24083	485.89
24099	537.18
24115	586.42
24131	623.2
24147	642.15
24163	631.63
24179	597.4
24195	547.24
24211	499.45
24227	483.24
24243	504.62
24259	557.64
24275	613.01
24291	649.14
24307	661.11
24323	635.34
24339	582.52
24355	511.59
24371	452.02
24387	428.45
24403	467.47
24419	603.01
24435	846.03
24451	1232.4
24467	1733.6
24483	2322.7
24499	2907.3
24515	3396.8
24531	3693.2
24547	3738.2
24563	3547.5
24579	3167.7
24595	2667
24611	2140
24627	1652.4
24643	1265.7
24659	968.63
24675	757.37
24691	604.55
24707	492.03
24723	411.5
24739	359.05
24755	332.56
24771	317.08
24787	300.06
24803	279.15
24819	262.35
24835	249.27
24851	236.39
24867	223.07
24883	210.87
24899	200.6
24915	192.18
24931	185.83
24947	180.83
24963	175.65
24979	169.42
24995	162.02
25011	154.74
25027	148.8
25043	144.69
25059	142.17
25075	140.56
25091	140.33
25107	141.9
25123	145.41
25139	149.8
25155	153.32
25171	155
25187	154.58
25203	153.3
25219	152.15
25235	151.41
25251	151.43
25267	151.84
25283	151.23
25299	148.88
25315	147.07
25331	147.99
25347	148.08
25363	145.3
25379	141.22
25395	143
25411	158.51
25427	192.39
25443	240.7
25459	301.12
25475	386.61
25491	505.68
25507	667.24
25523	850.17
25539	1027.9
25555	1169
25571	1241.9
25587	1245.8
25603	1172.1
25619	1042.8
25635	882.8
25651	720.15
25667	584.4
25683	479.76
25699	406.73
25715	351.56
25731	307.73
25747	274.28
25763	251.93
25779	240.53
25795	232.96
25811	224.31
25827	212.39
25843	203.96
25859	209.96
25875	235.62
25891	277.73
25907	326.23
25923	380.63
25939	441.62
25955	510.39
25971	578.97
25987	627.57
26003	644.11
26019	629.16
26035	598.89
26051	559.83
26067	512.89
26083	458.88
26099	400.66
26115	347.35
26131	305.43
26147	275.8
26163	252.35
26179	233.11
26195	218.6
26211	208.39
26227	202.16
26243	199.86
26259	201.28
26275	205.46
26291	211.7
26307	220.26
26323	231.07
26339	245.82
26355	263.08
26371	276.02
26387	280.74
26403	275.51
26419	267.48
26435	268.04
26451	282.89
26467	310.51
26483	341.43
26499	373.32
26515	406.14
26531	439.67
26547	468.97
26563	485.06
26579	482.21
26595	452.21
26611	400.7
26627	340.74
26643	286.66
26659	242.39
26675	202.85
26691	170.93
26707	152.08
26723	147.7
26739	157.48
26755	184.26
26771	230.97
26787	300.15
26803	387.61
26819	498.98
26835	625.65
26851	747.55
26867	840.25
26883	883.56
26899	880.99
26915	830.37
26931	745.97
26947	640.76
26963	531.59
26979	436.95
26995	365.61
27011	327.1
27027	320.71
27043	340.36
27059	382.99
27075	462.68
27091	587.78
27107	760.89
27123	956.18
27139	1151.3
27155	1319.3
27171	1430.4
27187	1474.5
27203	1427.3
27219	1301.6
27235	1120.5
27251	924.69
27267	746.96
27283	596.01
27299	484.92
27315	407.91
27331	367.75
27347	355.9
27363	355.62
27379	352.05
27395	338.15
27411	320.8
27427	300.18
27443	277.28
27459	256.34
27475	240.35
27491	229.85
27507	221.65
27523	213.66
27539	205.41
27555	196.95
27571	189.55
27587	182.64
27603	175.59
27619	172.5
27635	175.95
27651	177.82
27667	173.52
27683	169.6
27699	181.77
27715	213.76
27731	267.66
27747	351.32
27763	474.96
27779	660.41
27795	903.7
27811	1202
27827	1516.1
27843	1802.6
27859	2021.7
27875	2133.2
27891	2137.3
27907	2019
27923	1804.7
27939	1524.1
27955	1222.8
27971	946.94
27987	715
28003	545.66
28019	428.17
28035	361.55
28051	334.25
28067	332.84
28083	344.23
28099	354.76
28115	361.46
28131	365.27
28147	370.6
28163	371.81
28179	363.99
28195	347.96
28211	333.1
28227	325.68
28243	328.51
28259	350.03
28275	389.9
28291	441.76
28307	493.1
28323	541.33
28339	585.5
28355	615.1
28371	621.05
28387	594.44
28403	542.68
28419	474.46
28435	403.41
28451	344.04
28467	299.57
28483	269.25
28499	245.56
28515	227.07
28531	215.47
28547	209.75
28563	207.98
28579	208.84
28595	212.19
28611	218.43
28627	227.22
28643	238.84
28659	251.41
28675	259.97
28691	261.48
28707	256.22
28723	248.35
28739	239.18
28755	228.79
28771	217.65
28787	206.97
28803	199.34
28819	196.61
28835	197.62
28851	200.85
28867	209.66
28883	226.39
28899	251.34
28915	279.35
28931	303.3
28947	319.37
28963	328.14
28979	334.35
28995	337.04
29011	334.6
29027	329.33
29043	325.92
29059	324.94
29075	326.85
29091	335.04
29107	355.23
29123	389.35
29139	439.2
29155	512.52
29171	616.36
29187	747.42
29203	905.36
29219	1095.1
29235	1338.9
29251	1643.4
29267	2031
29283	2541.6
29299	3210.4
29315	4080.3
29331	5147.4
29347	6376.8
29363	7667.5
29379	8869.1
29395	9680
29411	10080
29427	10126
29443	9828.4
29459	9121.9
29475	7998.8
29491	6713.1
29507	5449
29523	4297.2
29539	3321
29555	2528.6
29571	1910.6
29587	1465.4
29603	1135.6
29619	903.56
29635	739.93
29651	629.89
29667	552.6
29683	498.1
29699	453.72
29715	417.07
29731	386.81
29747	364.46
29763	345.85
29779	326.79
29795	306.53
29811	288.03
29827	272.3
29843	258.94
29859	247.67
29875	238.1
29891	230.38
29907	224.58
29923	220.72
29939	218.14
29955	215.59
29971	212.31
29987	208.33
30003	204.54
30019	201.08
30035	197.84
30051	194.79
30067	192.29
30083	191.14
30099	191.86
30115	194.33
30131	197.85
30147	202.51
30163	208.48
30179	215.26
30195	222.23
30211	229.39
30227	236.69
30243	244.37
30259	251.6
30275	255.94
30291	255.91
30307	251.58
30323	245.14
30339	237.77
30355	229.81
30371	221.46
30387	212.86
30403	204.92
30419	198.36
30435	193.32
30451	189.54
30467	186.45
30483	183.85
30499	184.94
30515	191.22
30531	196.06
30547	195.76
30563	193.52
30579	200.75
30595	225.07
30611	270.73
30627	337.99
30643	430.23
30659	558.77
30675	729.33
30691	963.77
30707	1226.7
30723	1528.4
30739	1835.8
30755	2159.4
30771	2468
30787	2742
30803	2964.7
30819	3127.1
30835	3224.8
30851	3231.6
30867	3137.1
30883	2943.5
30899	2682.6
30915	2370.4
30931	2025.6
30947	1674.1
30963	1339.3
30979	1046.7
30995	801.7
31011	613.34
31027	473.7
31043	372.98
31059	299.57
31075	251.51
31091	229.51
31107	224.35
31123	227.72
31139	228.9
31155	233.99
31171	260.77
31187	328.16
31203	434.08
31219	568.66
31235	746.46
31251	980.01
31267	1277.1
31283	1612.4
31299	1962.3
31315	2291.6
31331	2572.2
31347	2785.9
31363	2893.4
31379	2885.6
31395	2760.2
31411	2552.6
31427	2291.9
31443	2004.4
31459	1709.4
31475	1416.1
31491	1151.1
31507	928.39
31523	748.63
31539	597.36
31555	476.26
31571	390.55
31587	338.32
31603	310.72
31619	301.43
31635	307.07
31651	324.43
31667	351.82
31683	387.25
31699	427.98
31715	470.3
31731	510.05
31747	546.7
31763	578.87
31779	596.33
31795	592.96
31811	571.14
31827	542.23
31843	507.42
31859	466.61
31875	429.82
31891	405.18
31907	394.66
31923	390.52
[truncated: 4,009 more rows]
