# Supplementary material for: A machine learning approach to predict pancreatic islet grafts rejection versus tolerance
Source: PLoS One. 2020 Nov 5;15(11):e0241925. doi: 10.1371/journal.pone.0241925 (PMC7644021; doi:10.1371/journal.pone.0241925)
Supplement: S1 File — (ZIP) [file pone.0241925.s001.zip › Supplementary Information/Processed CZE data from aq.H samples/tolerants/T2 muestra 678 1 in 16.elt]

6006	0
A c o n d i c i o n a d a
1	0
2	0
3	0
4	0
5	0
51	0
67	1.6766
83	1.9301
99	8.9901
115	7.811
131	2.0817
147	0
163	2.5924
179	5.1837
195	6.4083
211	6.9867
227	7.0999
243	6.9332
259	6.3247
275	5.1908
291	3.3632
307	1.2637
323	0
339	0.1925
355	1.935
371	4.2208
387	6.0398
403	6.9554
419	6.9767
435	6.6676
451	6.0693
467	5.0685
483	3.6207
499	1.9764
515	0.66623
531	0
547	0.0055957
563	0.24672
579	0.42243
595	0.47146
611	0.2431
627	0
643	0.30995
659	1.3918
675	3.529
691	6.1075
707	7.7201
723	7.6094
739	5.3352
755	2.1588
771	0.067645
787	0
803	2.3461
819	5.5449
835	7.7041
851	8.01
867	6.2373
883	3.6969
899	1.5671
915	0.27466
931	0
947	0
963	0
979	0
995	0
1011	0
1027	0
1043	0
1059	0.14658
1075	0.45287
1091	1.161
1107	2.4601
1123	4.422
1139	6.6114
1155	8.2948
1171	9.0741
1187	8.8962
1203	8.3062
1219	7.6715
1235	7.0972
1251	6.6248
1267	6.1298
1283	5.6025
1299	5.0888
1315	4.5805
1331	4.0808
1347	3.6108
1363	3.1856
1379	2.9667
1395	2.9431
1411	2.7931
1427	2.353
1443	1.3202
1459	0.11619
1475	0
1491	1.6694
1507	5.253
1523	9.4547
1539	12.763
1555	14.446
1571	14.599
1587	14.127
1603	12.971
1619	10.89
1635	7.7156
1651	4.044
1667	1.2171
1683	0
1699	0.64384
1715	2.0551
1731	3.0305
1747	3.0809
1763	2.0434
1779	0.73886
1795	0
1811	0.1518
1827	1.2152
1843	2.6264
1859	4.0727
1875	5.4762
1891	6.7167
1907	7.8208
1923	8.7734
1939	9.5037
1955	10.306
1971	11.118
1987	11.041
2003	9.5604
2019	6.399
2035	2.6559
2051	0.19977
2067	0
2083	2.1859
2099	5.2597
2115	8.0122
2131	9.9969
2147	11.146
2163	11.973
2179	12.458
2195	12.415
2211	11.843
2227	10.953
2243	9.9361
2259	8.8793
2275	7.9792
2291	7.1891
2307	6.2008
2323	4.8879
2339	2.9891
2355	0.95184
2371	0
2387	0.75512
2403	3.4056
2419	6.7684
2435	9.3466
2451	10.448
2467	9.7814
2483	8.3959
2499	7.4314
2515	7.3257
2531	8.4216
2547	9.902
2563	10.436
2579	9.4093
2595	6.606
2611	3.2213
2627	0.78014
2643	0
2659	0.96403
2675	2.5611
2691	4.0069
2707	5.051
2723	5.6262
2739	6.0406
2755	6.3165
2771	6.3574
2787	6.1992
2803	5.9077
2819	5.4375
2835	4.7554
2851	3.8753
2867	2.9188
2883	2.0365
2899	1.316
2915	0.78211
2931	0.37266
2947	0.099786
2963	0
2979	0.046128
2995	0.23013
3011	0.66283
3027	1.4133
3043	2.4701
3059	3.6644
3075	4.8496
3091	5.9523
3107	6.8558
3123	7.5898
3139	8.2699
3155	8.9224
3171	9.7892
3187	10.68
3203	10.745
3219	9.5135
3235	6.7239
3251	3.3219
3267	0.82672
3283	0
3299	1.2475
3315	3.3994
3331	4.8825
3347	4.9975
3363	3.3901
3379	1.2068
3395	0
3411	0.4967
3427	2.7857
3443	5.63
3459	8.0401
3475	9.6353
3491	10.598
3507	11.335
3523	11.213
3539	9.7388
3555	6.7507
3571	3.2201
3587	0.69699
3603	0
3619	1.0895
3635	2.8012
3651	4.614
3667	6.4263
3683	8.4503
3699	10.572
3715	11.597
3731	10.765
3747	7.8709
3763	4.1854
3779	1.3088
3795	0
3811	0.36183
3827	1.3405
3843	2.3
3859	3.0866
3875	3.7989
3891	4.5739
3907	4.9182
3923	4.4722
3939	3.0166
3955	1.1609
3971	0
3987	-0.0083461
4003	1.2751
4019	2.9701
4035	4.0135
4051	3.9677
4067	2.7252
4083	1.1269
4099	0
4115	-0.45901
4131	-0.18753
4147	0.3826
4163	0.77846
4179	0.8645
4195	0.45263
4211	0
4227	0.26578
4243	1.5213
4259	4.0087
4275	6.8834
4291	8.7213
4307	8.8011
4323	7.0234
4339	4.5599
4355	2.4365
4371	1.0609
4387	0.4277
4403	0.042377
4419	0
4435	0.52387
4451	1.6226
4467	2.9582
4483	4.0946
4499	4.7902
4515	5.1712
4531	5.4704
4547	5.3836
4563	4.679
4579	3.0869
4595	1.1123
4611	0
4627	0.38026
4643	2.5052
4659	5.228
4675	6.9828
4691	7.0491
4707	5.264
4723	2.8421
4739	0.93391
4755	0
4771	0.13785
4787	0.66632
4803	1.1326
4819	1.4137
4835	1.5489
4851	1.7077
4867	1.7656
4883	1.6013
4899	1.0318
4915	0.27225
4931	0
4947	0.50614
4963	1.9173
4979	3.5956
4995	4.5942
5011	4.4844
5027	3.2206
5043	1.6197
5059	0.43732
5075	0
5091	0.24152
5107	0.68267
5123	1.259
5139	2.0107
5155	3.0677
5171	4.2578
5187	4.907
5203	4.6201
5219	3.2888
5235	1.5792
5251	0.34729
5267	0
5283	0.48425
5299	1.2522
5315	2.252
5331	3.5617
5347	5.3669
5363	7.35
5379	8.4501
5395	8.048
5411	5.9701
5427	3.2406
5443	1.0676
5459	0
5475	0.20177
5491	0.87965
5507	1.3474
5523	1.3816
5539	0.88621
5555	0.27712
5571	0
5587	0.2197
5603	0.88901
5619	1.6868
5635	2.4825
5651	3.2476
5667	4.0859
5683	4.9338
5699	5.2953
5715	4.867
5731	3.5518
5747	1.8879
5763	0.58916
5779	0
5795	0.18912
5811	0.64186
5827	0.9554
5843	1.0077
5859	0.68108
5875	0.22664
5891	0
5907	0.3531
5923	1.6664
5939	3.4871
5955	4.7896
5971	4.9803
5987	3.6032
6003	1.4424
6019	0
6035	0.22126
6051	2.5509
6067	5.6043
6083	7.8115
6099	8.4843
6115	7.6436
6131	6.3316
6147	5.0067
6163	3.7405
6179	2.2504
6195	0.61529
6211	0
6227	1.1448
6243	4.4613
6259	8.6045
6275	11.293
6291	11.359
6307	8.5306
6323	4.6445
6339	1.5483
6355	0
6371	0.018609
6387	0.5488
6403	1.3074
6419	2.3789
6435	3.9551
6451	5.7953
6467	6.8704
6483	6.5653
6499	4.6
6515	1.9988
6531	0.23357
6547	0
6563	1.56
6579	3.7433
6595	5.1682
6611	5.246
6627	3.7376
6643	1.6766
6659	0.26141
6675	0
6691	1.0847
6707	2.6344
6723	3.6569
6739	3.7368
6755	2.7181
6771	1.3125
6787	0.30002
6803	0
6819	0.51364
6835	1.3098
6851	1.8664
6867	1.9829
6883	1.6459
6899	1.1838
6915	0.78427
6931	0.49285
6947	0.24353
6963	0
6979	0.0006054
6995	0.40287
7011	1.2967
7027	2.3752
7043	3.1225
7059	3.2772
7075	2.7386
7091	1.9248
7107	1.3326
7123	1.1747
7139	1.5502
7155	2.1046
7171	2.4031
7187	2.2627
7203	1.63
7219	0.84141
7235	0.2486
7251	0
7267	0.19475
7283	0.64751
7299	1.1748
7315	1.7153
7331	2.1083
7347	2.4248
7363	2.9693
7379	3.8764
7395	5.3932
7411	7.1226
7427	8.0045
7443	7.4695
7459	5.2499
7475	2.3735
7491	0.37571
7507	0
7523	1.4034
7539	3.4474
7555	5.1302
7571	6.0754
7587	6.3646
7603	6.4741
7619	6.182
7635	5.2345
7651	3.4511
7667	1.3423
7683	0
7699	-0.13119
7715	1.0029
7731	2.5228
7747	3.4788
7763	3.5054
7779	2.5481
7795	1.3197
7811	0.39704
7827	0
7843	0.25637
7859	0.81617
7875	1.2621
7891	1.3913
7907	1.0621
7923	0.51641
7939	0.11641
7955	0
7971	0.37046
7987	1.0169
8003	1.4554
8019	1.4724
8035	0.89957
8051	0.15865
8067	0
8083	0.787
8099	2.6279
8115	4.8566
8131	6.6986
8147	7.8056
8163	8.0644
8179	7.9763
8195	8.0029
8211	8.301
8227	8.8887
8243	9.4642
8259	9.7855
8275	9.763
8291	9.4947
8307	9.0973
8323	8.3174
8339	6.9833
8355	5.0558
8371	2.9343
8387	1.2247
8403	0.25389
8419	0
8435	0.046063
8451	0.28695
8467	0.74394
8483	1.5163
8499	2.4702
8515	3.0618
8531	2.9668
8547	2.0277
8563	0.77315
8579	0
8595	0.095133
8611	1.1541
8627	2.5341
8643	3.5806
8659	4.0188
8675	3.8524
8691	3.474
8707	2.9915
8723	2.3832
8739	1.5939
8755	0.72093
8771	0.11816
8787	0
8803	0.51702
8819	1.3349
8835	1.9107
8851	1.9988
8867	1.2808
8883	0.24237
8899	0
8915	1.1656
8931	4.1521
8947	7.8107
8963	10.171
8979	10.228
8995	7.6429
9011	4.0225
9027	1.2117
9043	0
9059	0.57084
9075	1.6947
9091	2.375
9107	2.3306
9123	1.4469
9139	0.41772
9155	0
9171	0.3976
9187	1.5915
9203	3.0494
9219	4.1304
9235	4.5372
9251	4.3298
9267	3.9361
9283	3.4174
9299	2.7325
9315	1.6961
9331	0.50464
9347	0
9363	0.51331
9379	2.1377
9395	4.087
9411	5.2493
9427	5.1388
9443	3.6166
9459	1.6449
9475	0.28156
9491	0
9507	1.0246
9523	2.5801
9539	3.6883
9555	3.8835
9571	3.0044
9587	1.7073
9603	0.65599
9619	0.092982
9635	0
9651	0.011059
9667	0.042816
9683	0.096729
9699	0.14351
9715	0.21354
9731	0.31848
9747	0.4452
9763	0.61893
9779	0.81483
9795	0.9136
9811	0.84499
9827	0.58942
9843	0.27312
9859	0.051981
9875	0
9891	0.18578
9907	0.52601
9923	0.86472
9939	1.1152
9955	1.3055
9971	1.4932
9987	1.5721
10003	1.4581
10019	1.014
10035	0.37292
10051	0
10067	0.2312
10083	1.2259
10099	2.4985
10115	3.4291
10131	3.7236
10147	3.4183
10163	2.9404
10179	2.4254
10195	1.8762
10211	1.1205
10227	0.26181
10243	0
10259	0.6752
10275	2.4505
10291	4.5914
10307	5.924
10323	5.8853
10339	4.2784
10355	2.105
10371	0.51152
10387	0
10403	1.0353
10419	2.8724
10435	4.2477
10451	4.54
10467	3.2517
10483	1.2306
10499	0
10515	0.35988
10531	2.7591
10547	5.8261
10563	7.7615
10579	7.7698
10595	5.6961
10611	2.956
10627	0.8763
10643	0
10659	0.32494
10675	1.0204
10691	1.7283
10707	2.397
10723	3.1277
10739	3.9316
10755	4.3152
10771	3.9551
10787	2.7048
10803	1.122
10819	0.076823
10835	0
10851	0.99327
10867	2.3956
10883	3.624
10899	4.4626
10915	4.8125
10931	4.9614
10947	5.0932
10963	5.2254
10979	5.5608
10995	5.9841
11011	5.9526
11027	5.1859
11043	3.3906
11059	1.2044
11075	0
11091	0.37704
11107	2.5413
11123	5.2911
11139	7.0311
11155	7.0533
11171	5.1576
11187	2.6078
11203	0.70657
11219	0
11235	0.69373
11251	1.9055
11267	2.7149
11283	2.7454
11299	1.8339
11315	0.6047
11331	-0.27475
11347	-0.54676
11363	0
11379	1.0709
11395	2.0327
11411	2.4336
11427	1.772
11443	0.54086
11459	0
11475	1.0147
11491	4.0867
11507	7.8682
11523	10.547
11539	11.25
11555	9.9916
11571	8.0782
11587	6.1688
11603	4.4131
11619	2.6045
11635	0.76095
11651	0
11667	0.71884
11683	2.9098
11699	5.4872
11715	6.9916
11731	6.8064
11747	4.8609
11763	2.4325
11779	0.65151
11795	0
11811	0.82276
11827	2.3761
11843	3.6015
11859	3.9508
11875	2.9271
11891	1.1702
11907	0
11923	0.21142
11939	2.2936
11955	4.9961
11971	6.6948
11987	6.6767
12003	4.8657
12019	2.5426
12035	0.77919
12051	0
12067	0.071333
12083	0.37767
12099	1.0386
12115	2.2492
12131	4.1379
12147	6.2968
12163	7.8514
12179	8.3179
12195	7.5622
12211	6.3306
12227	5.4071
12243	5.1175
12259	5.6183
12275	6.4143
12291	6.9817
12307	7.1328
12323	6.6632
12339	5.9593
12355	5.7838
12371	6.5052
12387	8.2553
12403	10.304
12419	11.666
12435	11.865
12451	10.873
12467	9.3996
12483	7.8378
12499	6.2825
12515	4.7668
12531	3.2538
12547	1.9425
12563	1.007
12579	0.46696
12595	0.15827
12611	0.0041794
12627	0
12643	0.078107
12659	0.1931
12675	0.36608
12691	0.60999
12707	0.82885
12723	1.0109
12739	1.3697
12755	2.0227
12771	3.0993
12787	4.3048
12803	4.9763
12819	4.7591
12835	3.5439
12851	1.9489
12867	0.66571
12883	0
12899	0.39961
12915	1.5065
12931	2.4421
12947	2.7545
12963	1.9231
12979	0.52311
12995	0
13011	1.2522
13027	4.7776
13043	9.0634
13059	12.019
13075	12.639
13091	10.802
13107	8.0538
13123	5.507
13139	3.527
13155	2.1333
13171	0.91757
13187	0.1106
13203	0
13219	0.57103
13235	1.44
13251	2.2731
13267	2.9167
13283	3.4473
13299	3.9656
13315	4.1348
13331	3.7129
13347	2.5697
13363	1.1443
13379	0.16519
13395	0
13411	0.82839
13427	2.0466
13443	2.8568
13459	2.9136
13475	1.9441
13491	0.60148
13507	0
13523	0.65806
13539	2.8225
13555	5.499
13571	7.2377
13587	7.3421
13603	5.6903
13619	3.4123
13635	1.5087
13651	0.36851
13667	0
13683	-0.12198
13699	-0.026526
13715	0.41803
13731	1.2267
13747	2.1858
13763	2.9314
13779	3.2561
13795	3.1628
13811	2.9038
13827	2.5462
13843	2.0749
13859	1.4748
13875	0.81613
13891	0.28591
13907	0
13923	0.10779
13939	0.48173
13955	0.79867
13971	0.89374
13987	0.56568
14003	0.059675
14019	0
14035	0.7512
14051	2.4806
14067	4.5377
14083	6.0124
14099	6.4546
14115	5.9059
14131	5.0275
14147	4.0676
14163	3.0551
14179	1.8478
14195	0.55843
14211	0
14227	0.71521
14243	2.7372
14259	5.2048
14275	7.3484
14291	8.8223
14307	9.751
14323	10.449
14339	10.386
14355	9.1448
14371	6.6738
14387	3.7557
14403	1.4183
14419	0.19406
14435	0
14451	0.13547
14467	0.63753
14483	1.718
14499	3.4979
14515	5.5371
14531	6.8753
14547	6.9724
14563	5.8293
14579	4.2658
14595	2.8147
14611	1.6573
14627	0.75117
14643	0
14659	-0.21771
14675	0.35345
14691	1.7316
14707	3.3898
14723	4.7737
14739	5.6184
14755	5.9655
14771	6.1036
14787	5.8782
14803	5.1193
14819	3.8405
14835	2.3849
14851	1.1549
14867	0.3676
14883	0.048874
14899	0
14915	0.31402
14931	1.1177
14947	2.2031
14963	3.3872
14979	4.9181
14995	6.9302
15011	9.6119
15027	12.438
15043	14.126
15059	13.949
15075	11.847
15091	8.9726
15107	6.2741
15123	4.1288
15139	2.6068
15155	1.3315
15171	0.39597
15187	0
15203	-0.045538
15219	-0.011132
15235	0.22867
15251	0.78493
15267	1.7327
15283	2.8147
15299	3.5035
15315	3.51
15331	2.7879
15347	1.7953
15363	0.8961
15379	0.22381
15395	0
15411	0
15427	0
15443	0
15459	0
15475	0
15491	0
15507	0.23698
15523	2.0351
15539	4.3888
15555	6.0227
15571	6.3482
15587	5.2938
15603	3.7668
15619	2.4111
15635	1.4322
15651	0.7818
15667	0.22522
15683	0
15699	0.31112
15715	1.2858
15731	2.5469
15747	3.3537
15763	3.3189
15779	2.3159
15795	0.98427
15811	0.09705
15827	0
15843	0.76072
15859	1.8688
15875	2.9813
15891	3.9936
15907	4.8839
15923	5.7047
15939	6.2508
15955	6.3475
15971	6.0906
15987	5.6858
16003	5.0451
16019	4.093
16035	2.6643
16051	1.0286
16067	0
16083	-0.063718
16099	0.96875
16115	2.3943
16131	3.2594
16147	3.1655
16163	2.0248
16179	0.66955
16195	0
16211	0.27321
16227	1.402
16243	2.8097
16259	4.0758
16275	5.0582
16291	5.7427
16307	6.2807
16323	6.592
16339	6.5707
16355	6.2299
16371	5.7093
16387	5.0972
16403	4.4298
16419	3.7317
16435	3.0078
16451	2.316
16467	1.709
16483	1.1486
16499	0.60713
16515	0.19916
16531	0
16547	0.17359
16563	0.62912
16579	0.9982
16595	1.0716
16611	0.69341
16627	0.12695
16643	-0.17005
16659	0
16675	0.85804
16691	2.0542
16707	2.851
16723	2.875
16739	2.0753
16755	1.0302
16771	0.26111
16787	-0.024939
16803	0
16819	0.090834
16835	0.68578
16851	2.0759
16867	4.3293
16883	6.7677
16899	8.3669
16915	9.457
16931	7.8484
16947	0
16963	0
16979	0
16995	0
17011	0
17027	3.7105
17043	4.822
17059	4.7404
17075	4.4249
17091	4.4
17107	4.2704
17123	4.0481
17139	3.776
17155	3.432
17171	2.9948
17187	2.4916
17203	1.9814
17219	1.4971
17235	1.0598
17251	0.61821
17267	0.1995
17283	0
17299	0.12971
17315	0.70894
17331	1.5168
17347	2.0438
17363	2.0257
17379	1.3109
17395	0.37618
17411	0
17427	0.56851
17443	2.1177
17459	3.9935
17475	5.6674
17491	6.9334
17507	7.7789
17523	8.4105
17539	8.7143
17555	8.5456
17571	7.9322
17587	7.0791
17603	6.1115
17619	5.0829
17635	4.0238
17651	2.9569
17667	1.9992
17683	1.2464
17699	0.6831
17715	0.24064
17731	0
17747	0.004584
17763	0.21872
17779	0.52017
17795	0.79454
17811	0.98646
17827	1.1379
17843	1.2984
17859	1.3227
17875	1.1105
17891	0.67875
17907	0.23219
17923	0
17939	0.072356
17955	0.27401
17971	0.48606
17987	1.034
18003	2.1242
18019	3.9897
18035	6.1315
18051	7.399
18067	7.1754
18083	5.1944
18099	2.5156
18115	0.56438
18131	0
18147	1.1975
18163	3.1414
18179	4.4793
18195	4.6119
18211	3.2804
18227	1.4299
18243	0.1827
18259	0
18275	1.0164
18291	2.4852
18307	3.7732
18323	4.6676
18339	5.1008
18355	5.3471
18371	5.4718
18387	5.4216
18403	5.3287
18419	5.2153
18435	4.8007
18451	3.9331
18467	2.5134
18483	0.94217
18499	0
18515	0.10744
18531	1.1918
18547	2.6012
18563	4.0348
18579	5.4107
18595	6.944
18611	8.5519
18627	9.2471
18643	8.4193
18659	5.9311
18675	2.8819
18691	0.67567
18707	0
18723	0.74176
18739	1.9289
18755	3.4198
18771	5.328
18787	7.7337
18803	10.278
18819	11.977
18835	12.236
18851	11.159
18867	9.5922
18883	7.8363
18899	5.9391
18915	3.6798
18931	1.2886
18947	0
18963	0.49384
18979	2.9729
18995	6.1752
19011	8.3596
19027	8.6916
19043	7.0048
19059	4.5877
19075	2.5221
19091	1.1954
19107	0.70947
19123	0.51998
19139	0.37045
19155	0.26105
19171	0.11284
19187	0
19203	0.063801
19219	0.35538
19235	0.9939
19251	1.7937
19267	2.315
19283	2.3322
19299	1.5859
19315	0.50183
19331	0
19347	0.72597
19363	3.2084
19379	6.456
19395	8.6288
19411	8.7544
19427	6.3476
19443	2.8917
19459	0.46742
19475	0
19491	1.7206
19507	4.0555
19523	5.4628
19539	5.4023
19555	3.7478
19571	1.6651
19587	0.26132
19603	0
19619	0.95077
19635	2.2573
19651	3.1132
19667	3.1754
19683	2.2775
19699	1.0228
19715	0.15701
19731	0
19747	0.79023
19763	1.999
19779	2.7977
19795	2.8098
19811	1.8455
19827	0.58069
19843	0
19859	0.59798
19875	2.3833
19891	4.5635
19907	6.6733
19923	8.566
19939	10.291
19955	11.877
19971	12.794
19987	12.663
20003	11.465
20019	9.771
20035	8.0632
20051	6.5422
20067	5.2871
20083	4.1235
20099	3.0346
20115	2.0914
20131	1.2282
20147	0.453
20163	0
20179	-0.048041
20195	0.33942
20211	0.91639
20227	1.2813
20243	1.2487
20259	0.77476
20275	0.22391
20291	0
20307	0.20086
20323	0.7723
20339	1.4478
20355	1.9915
20371	2.3091
20387	2.4584
20403	2.5581
20419	2.4759
20435	2.1088
20451	1.372
20467	0.50042
20483	0
20499	0.11723
20515	0.88068
20531	1.861
20547	2.5979
20563	2.8933
20579	2.8742
20595	2.8392
20611	2.6444
20627	2.1616
20643	1.1537
20659	0
20675	-0.26513
20691	0.90774
20707	3.6089
20723	6.7737
20739	9.1547
20755	10.173
20771	10.934
20787	12.461
20803	12.478
20819	9.5796
20835	4.1641
20851	0
20867	2.0199
20883	12.941
20899	29.017
20915	47.07
20931	75.8
20947	120.72
20963	184.24
20979	252.76
20995	303.03
21011	322.48
21027	310.25
21043	284.04
21059	254.36
21075	223.97
21091	193.79
21107	162.1
21123	132.78
21139	109.63
21155	93.032
21171	79.571
21187	67.809
21203	57.742
21219	49.153
21235	42.061
21251	36.131
21267	31.002
21283	26.53
21299	22.771
21315	19.539
21331	16.615
21347	14.165
21363	12.243
21379	10.276
21395	7.8918
21411	4.7951
21427	1.6797
21443	0
21459	0.51364
21475	3.2727
21491	6.9246
21507	10.265
21523	12.774
21539	14.39
21555	15.613
21571	16.293
21587	16.157
21603	15.252
21619	13.923
21635	12.323
21651	10.505
21667	8.6987
21683	7.0182
21699	5.3599
21715	3.7227
21731	1.8206
21747	0
21763	-0.29547
21779	1.7728
21795	6.0923
21811	11.137
21827	15.74
21843	19.383
21859	22.342
21875	24.879
21891	25.512
21907	23.204
21923	17.878
21939	11.459
21955	5.7019
21971	1.4056
21987	0
22003	1.1369
22019	2.0236
22035	1.3477
22051	0
22067	1.7132
22083	10.671
22099	29.432
22115	52.662
22131	78.096
22147	120.85
22163	190.1
22179	284.57
22195	381.61
22211	460.14
22227	509.43
22243	516.59
22259	489.21
22275	435.41
22291	370.09
22307	307.21
22323	250.99
22339	204.07
22355	162.44
22371	125.46
22387	93.694
22403	67.548
22419	46.829
22435	31.645
22451	21.14
22467	13.484
22483	7.573
22499	2.6902
22515	0
22531	1.6184
22547	8.3533
22563	18.824
22579	30.483
22595	43.102
22611	56.575
22627	74.262
22643	94.577
22659	103.78
22675	93.839
22691	69.154
22707	46.532
22723	33.378
22739	32.913
22755	42.194
22771	67.504
22787	136.47
22803	266.72
22819	464.82
22835	703.15
22851	956.24
22867	1213.3
22883	1434.6
22899	1646
22915	1891.3
22931	2275.9
22947	2863.3
22963	3614.2
22979	4373.5
22995	4988.7
23011	5300.8
23027	5273.5
23043	4924.1
23059	4328
23075	3659.3
23091	2988.1
23107	2426.8
23123	1946.1
23139	1564.6
23155	1267.4
23171	1034.7
23187	843.83
23203	688.09
23219	571.23
23235	481.78
23251	406.85
23267	343.43
23283	295.93
23299	259.28
23315	227.1
23331	201.18
23347	185.6
23363	173.63
23379	160.14
23395	146.56
23411	144.56
23427	161.06
23443	199.2
23459	273.05
23475	379.9
23491	516.69
23507	659.08
23523	769.21
23539	834.73
23555	830.17
23571	802.22
23587	797.04
23603	902.01
23619	1213.6
23635	1796.3
23651	2682.6
23667	3759.3
23683	4869.9
23699	5771.5
23715	6259.3
23731	6191.8
23747	5581.6
23763	4635.8
23779	3576.3
23795	2613.8
23811	1848.3
23827	1316.2
23843	980.03
23859	770.24
23875	633.12
23891	546.88
23907	480.38
23923	427.11
23939	378.11
23955	336.65
23971	302.17
23987	274.09
24003	250.23
24019	228.84
24035	209.59
24051	193.44
24067	180.21
24083	169.36
24099	160.08
24115	152.49
24131	147.96
24147	147.1
24163	150.62
24179	156.55
24195	160.44
24211	159.84
24227	154.42
24243	148.17
24259	144.66
24275	145.31
24291	151.06
24307	160.59
24323	171.72
24339	183.72
24355	199.72
24371	222.71
24387	249.39
24403	277.97
24419	306.43
24435	343.21
24451	404.43
24467	499.1
24483	637.58
24499	801.72
24515	979.17
24531	1144.2
24547	1245.8
24563	1268.7
24579	1213.7
24595	1131.7
24611	1071.3
24627	1052.7
24643	1105.5
24659	1203.8
24675	1310
24691	1378
24707	1364.7
24723	1279.2
24739	1127.3
24755	945.93
24771	776.04
24787	641.65
24803	554.16
24819	503.75
24835	489.13
24851	517.85
24867	604.28
24883	755.24
24899	981.68
24915	1256.3
24931	1585
24947	1893.9
24963	2136.2
24979	2252
24995	2263
25011	2195.2
25027	2071.1
25043	1907.2
25059	1726.8
25075	1544.1
25091	1374
25107	1216.9
25123	1073.8
25139	940.69
25155	817.62
25171	705.98
25187	605.53
25203	515.32
25219	435.74
25235	367.15
25251	308.47
25267	258.32
25283	217.47
25299	186.27
25315	164.31
25331	148.8
25347	135.89
25363	123.25
25379	110.41
25395	98.987
25411	88.583
25427	78.235
25443	67.752
25459	57.773
25475	48.804
25491	40.961
25507	34.372
25523	28.685
25539	23.327
25555	18.023
25571	12.618
25587	7.5829
25603	3.658
25619	1.1931
25635	0.16996
25651	0
25667	0
25683	0
25699	0
25715	0
25731	0
25747	0
25763	0
25779	1.0691
25795	6.6335
25811	18.149
25827	31.609
25843	46.615
25859	75.603
25875	125.98
25891	199.13
25907	278.8
25923	343.29
25939	381.35
25955	392.28
25971	389.86
25987	378.28
26003	356.68
26019	326.37
26035	289.91
26051	251.03
26067	212.49
26083	175.08
26099	138.22
26115	104.28
26131	75.555
26147	51.553
26163	30.58
26179	14.211
26195	3.8348
26211	0
26227	0
26243	0
26259	0
26275	0
26291	0
26307	0
26323	0
26339	0
26355	0
26371	8.6775
26387	32.22
26403	69.234
26419	111.51
26435	155.45
26451	199.87
26467	245.7
26483	290.86
26499	324.57
26515	339.84
26531	337.11
26547	326.6
26563	314.46
26579	302.82
26595	290.39
26611	276.73
26627	270.61
26643	278.04
26659	299.53
26675	325.23
26691	345.17
26707	354.76
26723	353.99
26739	348.02
26755	335.68
26771	314.83
26787	286.73
26803	255.54
26819	222.84
26835	189.42
26851	158.32
26867	132.92
26883	111.58
26899	93.93
26915	89.504
26931	105.12
26947	138.48
26963	177.29
26979	221.11
26995	269.15
27011	306.39
27027	321.63
27043	313.38
27059	294.63
27075	274.36
27091	255.19
27107	238.16
27123	219.99
27139	199.26
27155	176.33
27171	152.9
27187	130.2
27203	106.16
27219	79.745
27235	50.127
27251	21.519
27267	3.0593
27283	0
27299	10.435
27315	26.35
27331	47.515
27347	74.948
27363	108.02
27379	140.63
27395	163.45
27411	170.75
27427	158.56
27443	133.08
27459	95.803
27475	54.89
27491	18.612
27507	0
27523	12.644
27539	67.543
27555	174.29
27571	333.02
27587	564.15
27603	858.47
27619	1200.1
27635	1537.9
27651	1820.4
27667	2013.7
27683	2074.1
27699	2008.4
27715	1818.7
27731	1546.9
27747	1229.8
27763	904.11
27779	612.2
27795	369.67
27811	193.35
27827	69.35
27843	0
27859	0
27875	0
27891	0
27907	0
27923	0
27939	0
27955	0
27971	0
27987	0
28003	0
28019	0
28035	0
28051	0
28067	6.1806
28083	14.903
28099	21.263
28115	23.098
28131	20.057
28147	15.328
28163	10.956
28179	7.4543
28195	4.992
28211	2.9419
28227	1.1865
28243	-0.092975
28259	0
28275	2.2661
28291	5.4826
28307	8.7819
28323	12.855
28339	21.299
28355	35.999
28371	57.904
28387	93.305
28403	141.68
28419	200.45
28435	258.24
28451	301.53
28467	324.21
28483	319.07
28499	293.7
28515	257.79
28531	222.9
28547	198.7
28563	184.23
28579	179.58
28595	179.97
28611	180.41
28627	178.52
28643	173.84
28659	168.64
28675	163.1
28691	156.57
28707	148.49
28723	139.26
28739	130.14
28755	121.75
28771	115.46
28787	109.89
28803	100.32
28819	84.278
28835	60.667
28851	34.568
28867	13.764
28883	2.1839
28899	0
28915	2.2071
28931	5.7167
28947	9.0573
28963	12.615
28979	17.101
28995	18.874
29011	15.211
29027	5.4008
29043	-6.4731
29059	-15.297
29075	-18.681
29091	-16.377
29107	-11.889
29123	-7.4183
29139	-3.5572
29155	0
29171	4.7343
29187	10.462
29203	16.456
29219	21.495
29235	27.203
29251	39.153
29267	60.429
29283	89.785
29299	121.17
29315	151.68
29331	180.13
29347	207.54
29363	232.44
29379	245.69
29395	241.39
29411	219.92
29427	190.42
29443	158.79
29459	127.22
29475	96.114
29491	65.172
29507	38.494
29523	19.457
29539	9.8365
29555	6.7117
29571	4.6525
29587	1.3367
29603	0
29619	7.3539
29635	21.989
29651	42.772
29667	73.507
29683	124.25
29699	201
29715	307.73
29731	455.84
29747	646.58
29763	884.48
29779	1156.1
29795	1433.9
29811	1700.5
29827	1948
29843	2203.3
29859	2473.1
29875	2783.9
29891	3180
29907	3692.2
29923	4384.6
29939	5222.6
29955	6157.3
29971	7058.2
29987	7798.7
30003	8299.7
30019	8480.1
30035	8353.8
30051	7875.1
30067	7097.2
30083	6103.3
30099	5037
30115	3998.1
30131	3072.4
30147	2304.4
30163	1712.2
30179	1265.4
30195	948.6
30211	732.98
30227	591.03
30243	498.57
30259	443.76
30275	404.93
30291	371.64
30307	343.16
30323	328.61
30339	305.14
30355	287.01
30371	256.9
30387	238.59
30403	212.09
30419	190.51
30435	172.48
30451	156.25
30467	141.62
30483	129.28
30499	119.37
30515	110.99
30531	102.35
30547	92.463
30563	81.043
30579	69.444
30595	58.945
30611	50.008
30627	42.93
30643	36.927
30659	30.91
30675	24.422
30691	17.498
30707	11.104
30723	6.0436
30739	2.6775
30755	0.7664
30771	0
30787	1.355
30803	5.5031
30819	12.07
30835	19.612
30851	27.352
30867	34.912
30883	42.58
30899	49.985
30915	54.716
30931	55.212
30947	51.252
30963	45.217
30979	39.382
30995	34.71
31011	31.517
31027	28.666
31043	25.524
31059	22.071
31075	18.141
31091	14.112
31107	10.646
31123	8.0662
31139	6.7996
31155	6.5471
31171	5.3162
31187	1.9944
31203	0
31219	2.9548
31235	4.4155
31251	0.49424
31267	0
31283	17.491
31299	49.058
31315	92.641
31331	160.26
31347	277.1
31363	455.16
31379	702.32
31395	1040
31411	1481
31427	2041.2
31443	2734
31459	3477
31475	4262.4
31491	4969.1
31507	5592.1
31523	6023.3
31539	6218.9
31555	6154.2
31571	5838.8
31587	5333.1
31603	4689.9
31619	3975
31635	3244.9
31651	2566
31667	1969.2
31683	1475.1
31699	1100.6
31715	822.21
31731	631.73
31747	479.94
31763	367.47
31779	287.55
31795	240.15
31811	210.02
31827	183.53
31843	159.3
31859	145.08
31875	135.84
31891	125.15
31907	113.64
31923	108.54
[truncated: 4,009 more rows]
