# Supplementary material for: A machine learning approach to predict pancreatic islet grafts rejection versus tolerance
Source: PLoS One. 2020 Nov 5;15(11):e0241925. doi: 10.1371/journal.pone.0241925 (PMC7644021; doi:10.1371/journal.pone.0241925)
Supplement: S1 File — (ZIP) [file pone.0241925.s001.zip › Supplementary Information/Processed CZE data from aq.H samples/tolerants/T2 muestra 684 1 in 16.elt]

6006	0
A c o n d i c i o n a d a
1	0
2	0
3	0
4	0
5	0
51	0
67	1.5111
83	1.1824
99	8.6641
115	7.8001
131	2.0183
147	0
163	2.476
179	4.6187
195	5.5385
211	6.151
227	6.6929
243	7.0479
259	6.8239
275	5.8707
291	3.9242
307	1.5161
323	0
339	-0.17323
355	1.0261
371	2.573
387	3.3752
403	3.0919
419	1.7912
435	0.48933
451	0
467	0.32939
483	1.1857
499	2.2091
515	3.1093
531	3.7635
547	4.2748
563	4.735
579	4.818
595	4.3023
611	2.9405
627	1.1567
643	0
659	0.075832
675	1.6269
691	3.6891
707	5.0826
723	5.285
739	4.2739
755	2.9017
771	1.742
787	0.98317
803	0.45384
819	0
835	0.25525
851	1.6149
867	4.3539
883	7.6307
899	9.7092
915	9.6494
931	7.2678
947	4.0442
963	1.462
979	0.14497
995	0
1011	0.1758
1027	0.77514
1043	2.0704
1059	4.1376
1075	6.4735
1091	8.1516
1107	8.652
1123	8.0064
1139	6.9297
1155	5.68
1171	4.2778
1187	2.7279
1203	1.1805
1219	0.15503
1235	0
1251	0.58576
1267	1.4013
1283	2.3285
1299	3.3626
1315	4.6771
1331	6.1081
1347	6.8473
1363	6.4158
1379	4.5502
1395	2.0853
1411	0.35244
1427	0
1443	1.4393
1459	3.7061
1475	5.3746
1491	5.7727
1507	4.8164
1523	3.4524
1539	2.2847
1555	1.4695
1571	0.84594
1587	0.18039
1603	0
1619	0.78887
1635	2.6211
1651	4.7805
1667	6.6268
1683	7.873
1699	8.7002
1715	9.377
1731	9.3122
1747	8.0811
1763	5.5227
1779	2.5073
1795	0.42342
1811	0
1827	1.2829
1843	3.1516
1859	4.761
1875	5.7978
1891	6.3519
1907	6.7699
1923	6.7116
1939	5.8726
1955	4.0502
1971	1.8117
1987	0.26716
2003	0
2019	1.1717
2035	2.8121
2051	3.8038
2067	3.6997
2083	2.3527
2099	0.723
2115	0
2131	0.6387
2147	2.5089
2163	4.7504
2179	6.8227
2195	8.5299
2211	10.176
2227	11.822
2243	12.347
2259	11.039
2275	7.5189
2291	3.1525
2307	0.25231
2323	0
2339	2.6696
2355	6.4233
2371	9.4862
2387	11.151
2403	11.355
2419	11.1
2435	10.802
2451	10.473
2467	9.8778
2483	9.0265
2499	8.7239
2515	9.4594
2531	11.657
2547	14.361
2563	15.627
2579	14.456
2595	10.428
2611	5.3166
2627	1.477
2643	0
2659	1.5193
2675	4.3863
2691	6.4486
2707	6.7577
2723	4.7455
2739	1.8385
2755	0
2771	0.029983
2787	2.347
2803	5.415
2819	7.294
2835	7.185
2851	4.8335
2867	1.8377
2883	0
2899	-0.085858
2915	1.6477
2931	3.9809
2947	5.6048
2963	5.9813
2979	4.979
2995	3.466
3011	2.1767
3027	1.3656
3043	1.0259
3059	0.76416
3075	0.46169
3091	0.13505
3107	0
3123	0
3139	0
3155	0
3171	0
3187	0
3203	0
3219	0.14128
3235	2.4516
3251	5.5933
3267	8.0246
3283	9.0651
3299	8.4843
3315	7.3057
3331	6.4844
3347	6.3542
3363	7.1028
3379	8.1173
3395	8.6296
3411	8.3193
3427	7.0992
3443	5.5852
3459	4.4346
3475	3.9342
3491	4.1594
3507	4.7035
3523	5.3168
3539	5.9521
3555	6.4038
3571	6.7557
3587	7.4429
3603	8.6705
3619	10.634
3635	12.777
3651	13.905
3667	13.371
3683	11.202
3699	8.4641
3715	5.9084
3731	3.8227
3747	2.1028
3763	0.58478
3779	0
3795	0.88139
3811	3.2455
3827	6.2103
3843	8.8937
3859	10.881
3875	12.228
3891	13.344
3907	13.981
3923	13.869
3939	12.83
3955	11.34
3971	10.358
3987	10.391
4003	11.624
4019	13.225
4035	14.157
4051	13.957
4067	12.508
4083	10.567
4099	8.7999
4115	7.452
4131	6.7191
4147	6.2504
4163	5.561
4179	4.4737
4195	2.7902
4211	0.97581
4227	0
4243	0.36297
4259	2.141
4275	4.4445
4291	6.3643
4307	7.4956
4323	7.8275
4339	7.8581
4355	7.6297
4371	7.0376
4387	6.0864
4403	4.9784
4419	4.0342
4435	3.4431
4451	3.2598
4467	3.2898
4483	3.4479
4499	3.7447
4515	4.0077
4531	4.2568
4547	4.8741
4563	6.0581
4579	8.0206
4595	10.252
4611	11.631
4627	11.557
4643	9.877
4659	7.6056
4675	5.8796
4691	5.2063
4707	5.6502
4723	6.4935
4739	7.3346
4755	8.0955
4771	8.8231
4787	9.6051
4803	10.219
4819	10.494
4835	10.206
4851	9.6377
4867	9.523
4883	10.232
4899	12.154
4915	14.541
4931	15.818
4947	15.191
4963	12.189
4979	8.2833
4995	5.8084
5011	5.891
5027	8.9392
5043	13.03
5059	15.864
5075	16.426
5091	14.449
5107	11.554
5123	9.1983
5139	7.9174
5155	7.8936
5171	8.2991
5187	8.4551
5203	8.1627
5219	7.4039
5235	6.5985
5251	6.0622
5267	5.9074
5283	5.9945
5299	6.1908
5315	6.8815
5331	8.3215
5347	10.605
5363	13.161
5379	15.07
5395	15.845
5411	15.44
5427	14.534
5443	13.534
5459	12.544
5475	11.629
5491	10.706
5507	9.8298
5523	9.0958
5539	8.4374
5555	7.8295
5571	7.4876
5587	7.5491
5603	8.161
5619	9.0504
5635	9.6128
5651	9.5374
5667	8.599
5683	7.362
5699	6.8077
5715	7.4125
5731	9.3981
5747	11.893
5763	13.74
5779	14.405
5795	13.542
5811	12.01
5827	11.05
5843	11.196
5859	12.96
5875	15.288
5891	16.176
5907	14.645
5923	10.189
5939	4.665
5955	0.82782
5971	0
5987	2.4638
6003	5.9617
6019	8.1759
6035	8.1808
6051	5.838
6067	2.8618
6083	0.72337
6099	0
6115	0.48188
6131	1.267
6147	2.4039
6163	4.0774
6179	6.652
6195	9.6314
6211	11.374
6227	10.959
6243	7.9326
6259	3.9256
6275	1.4117
6291	1.5882
6307	4.7487
6323	8.9271
6339	12.129
6355	13.531
6371	13.09
6387	12.015
6403	10.806
6419	9.4939
6435	7.9189
6451	6.1472
6467	5.046
6483	5.1692
6499	6.7271
6515	8.7978
6531	10.057
6547	9.8638
6563	8.1809
6579	6.0151
6595	4.077
6611	2.6102
6627	1.4547
6643	0.38627
6659	0
6675	0.69284
6691	2.7205
6707	5.2909
6723	6.909
6739	6.8097
6755	4.7679
6771	2.0842
6787	0.27008
6803	0
6819	1.3032
6835	3.1214
6851	4.8205
6867	6.2248
6883	7.4228
6899	8.5709
6915	9.1956
6931	8.9438
6947	7.6835
6963	6.0194
6979	4.8489
6995	4.6192
7011	5.459
7027	6.6975
7043	7.6871
7059	8.1827
7075	8.0722
7091	7.7524
7107	7.6538
7123	7.9384
7139	8.6293
7155	9.4025
7171	9.9453
7187	10.123
7203	10.015
7219	9.7963
7235	9.2862
7251	8.3437
7267	6.9385
7283	5.408
7299	4.2968
7315	3.9056
7331	4.1739
7347	4.7156
7363	5.528
7379	6.682
7395	8.2681
7411	10.039
7427	11.339
7443	11.786
7459	11.274
7475	10.383
7491	9.7458
7507	9.629
7523	10.119
7539	10.804
7555	11.33
7571	11.58
7587	11.437
7603	11.11
7619	10.939
7635	11.066
7651	11.673
7667	12.446
7683	12.651
7699	11.914
7715	10.148
7731	8.0689
7747	6.5586
7763	6.0434
7779	6.3941
7795	7.0281
7811	8.0142
7827	9.4988
7843	11.734
7859	14.256
7875	15.693
7891	15.263
7907	12.725
7923	9.3836
7939	6.8401
7955	5.8294
7971	6.5013
7987	7.7602
8003	8.7453
8019	9.177
8035	9.0669
8051	8.8414
8067	8.5379
8083	8.0751
8099	7.3265
8115	6.4623
8131	6.0824
8147	6.5289
8163	7.9046
8179	9.6073
8195	10.859
8211	11.289
8227	10.884
8243	10.187
8259	9.4798
8275	8.8232
8291	8.1651
8307	7.4925
8323	7.1371
8339	7.3262
8355	8.1657
8371	9.2898
8387	10.16
8403	10.519
8419	10.205
8435	9.6373
8451	9.4433
8467	9.9047
8483	11.184
8499	12.74
8515	13.77
8531	13.896
8547	12.94
8563	11.555
8579	10.543
8595	10.251
8611	11.012
8627	12.234
8643	12.863
8659	12.424
8675	10.38
8691	7.7174
8707	6.5649
8723	7.9957
8739	12.504
8755	18.057
8771	21.713
8787	22.05
8803	18.756
8819	14.097
8835	10.124
8851	7.6217
8867	6.8698
8883	6.7635
8899	6.5236
8915	5.9918
8931	4.9099
8947	3.7279
8963	3.3404
8979	4.1713
8995	6.3597
9011	9.0248
9027	10.982
9043	11.65
9059	11.027
9075	9.9398
9091	8.7589
9107	7.5422
9123	6.1754
9139	4.7037
9155	3.8018
9171	3.9063
9187	5.1248
9203	6.7446
9219	7.8574
9235	8.0292
9251	7.3629
9267	6.4853
9283	5.4685
9299	4.2462
9315	2.5545
9331	0.70978
9347	0
9363	1.1744
9379	4.4073
9395	8.3775
9411	11.502
9427	13.035
9443	12.911
9459	12.143
9475	11.19
9491	10.096
9507	8.8506
9523	7.4645
9539	6.3022
9555	5.631
9571	5.5699
9587	5.7875
9603	5.8426
9619	5.5491
9635	4.7687
9651	3.863
9667	3.4326
9683	3.7641
9699	4.9673
9715	6.515
9731	7.7526
9747	8.3816
9763	8.2589
9779	7.8375
9795	7.6586
9811	7.9383
9827	8.7952
9843	9.8088
9859	10.376
9875	10.215
9891	9.3048
9907	8.1337
9923	7.0905
9939	6.3259
9955	5.8582
9971	5.539
9987	5.4562
10003	5.721
10019	6.2439
10035	6.8687
10051	7.6702
10067	8.7014
10083	9.974
10099	11.248
10115	12.046
10131	12.08
10147	11.496
10163	10.667
10179	9.4053
10195	7.5437
10211	5.0197
10227	2.3356
10243	0.47401
10259	0
10275	0.74019
10291	1.9304
10307	3.5686
10323	5.7748
10339	8.8543
10355	12.28
10371	14.33
10387	14.006
10403	11.066
10419	7.1634
10435	4.216
10451	3.0995
10467	3.8488
10483	5.2198
10499	6.6885
10515	8.209
10531	9.823
10547	11.456
10563	12.404
10579	12.185
10595	10.91
10611	9.2595
10627	7.4893
10643	5.6597
10659	3.5001
10675	1.1995
10691	0
10707	0.63812
10723	3.4485
10739	7.1038
10755	9.6225
10771	10.041
10787	7.9953
10803	5.032
10819	2.8945
10835	2.3062
10851	3.6988
10867	5.852
10883	7.154
10899	6.9253
10915	4.6296
10931	1.582
10947	0
10963	0.92324
10979	4.8928
10995	9.959
11011	13.274
11027	13.493
11043	10.163
11059	5.5354
11075	2.1559
11091	1.1102
11107	2.649
11123	5.0493
11139	6.8445
11155	7.5197
11171	7.1394
11187	6.4995
11203	5.69
11219	4.5931
11235	2.8756
11251	0.87083
11267	0
11283	1.1595
11299	4.7198
11315	9.1639
11331	12.33
11347	13.142
11363	11.531
11379	9.0653
11395	6.6921
11411	4.671
11427	2.8495
11443	1.0144
11459	0
11475	0.51112
11491	2.759
11507	5.7227
11523	8.1886
11539	9.579
11555	9.8524
11571	9.7606
11587	9.6093
11603	9.4059
11619	9.042
11635	8.5493
11651	8.4272
11667	8.9906
11683	10.451
11699	12.262
11715	13.453
11731	13.543
11747	12.312
11763	10.598
11779	9.5667
11795	9.7586
11811	11.26
11827	13.168
11843	14.673
11859	15.452
11875	15.583
11891	15.488
11907	14.994
11923	13.897
11939	12.124
11955	10.119
11971	8.7004
11987	8.3228
12003	8.9596
12019	9.9793
12035	11.113
12051	12.317
12067	13.691
12083	15.157
12099	16.084
12115	16.074
12131	15.01
12147	13.539
12163	12.471
12179	12.187
12195	12.707
12211	13.476
12227	14.156
12243	14.653
12259	15.15
12275	15.726
12291	15.869
12307	15.257
12323	13.502
12339	11.271
12355	10.191
12371	11.117
12387	14.43
12403	18.563
12419	21.242
12435	21.366
12451	18.786
12467	15.254
12483	12.223
12499	10.239
12515	9.176
12531	8.3644
12547	8.1785
12563	9.018
12579	11.169
12595	13.846
12611	15.389
12627	14.901
12643	12.125
12659	8.5109
12675	5.6935
12691	4.3846
12707	4.7722
12723	5.7857
12739	6.5479
12755	6.7767
12771	6.3776
12787	5.833
12803	5.524
12819	5.5614
12835	5.9441
12851	6.4422
12867	6.9633
12883	7.4964
12899	7.9795
12915	8.3869
12931	8.6693
12947	8.7725
12963	8.9645
12979	9.2381
12995	8.9273
13011	7.6597
13027	4.9826
13043	1.7584
13059	0
13075	0.76876
13091	4.5881
13107	9.565
13123	12.931
13139	13.367
13155	10.422
13171	6.2698
13187	3.3558
13203	2.7152
13219	4.6426
13235	7.4626
13251	9.6428
13267	10.623
13283	10.246
13299	9.4157
13315	8.8354
13331	8.7143
13347	9.0502
13363	9.4627
13379	9.8041
13395	10.066
13411	10.38
13427	10.714
13443	10.584
13459	9.7008
13475	7.9466
13491	5.8852
13507	4.3827
13523	3.8781
13539	4.4133
13555	5.3273
13571	6.1643
13587	6.7783
13603	7.1414
13619	7.3975
13635	7.4393
13651	7.1372
13667	6.5611
13683	5.877
13699	5.0066
13715	3.8858
13731	2.6422
13747	1.5355
13763	0.697
13779	0.21715
13795	0
13811	0
13827	0
13843	0
13859	0
13875	0
13891	0
13907	0
13923	0
13939	-11.824
13955	-3.6258
13971	0
13987	1.2028
14003	2.7987
14019	3.7793
14035	5.1082
14051	6.9706
14067	8.9475
14083	10.022
14099	9.6383
14115	7.8075
14131	5.4766
14147	3.4255
14163	1.9865
14179	0.9351
14195	0
14211	-0.063161
14227	1.2632
14243	4.3656
14259	8.1774
14275	10.601
14291	10.537
14307	7.6008
14323	3.6041
14339	0.74467
14355	0
14371	1.2641
14387	2.807
14403	3.5188
14419	3.1552
14435	1.8444
14451	0.56226
14467	0
14483	0.12452
14499	0.56821
14515	1.1121
14531	1.8325
14547	2.7981
14563	4.1806
14579	5.7067
14595	6.5448
14611	6.2268
14627	4.5083
14643	2.187
14659	0.48872
14675	0
14691	0.87172
14707	2.1608
14723	2.9368
14739	2.8768
14755	1.8572
14771	0.61452
14787	0
14803	0.31522
14819	1.6349
14835	3.3323
14851	4.5867
14867	5.01
14883	4.4869
14899	3.5991
14915	2.8804
14931	2.5214
14947	2.6482
14963	2.9409
14979	2.9806
14995	2.599
15011	1.7081
15027	0.65609
15043	0
15059	0.051487
15075	0.71858
15091	1.564
15107	2.6246
15123	3.9904
15139	5.8789
15155	7.9454
15171	9.0423
15187	8.5108
15203	6.237
15219	3.3517
15235	1.0851
15251	0
15267	0.042523
15283	0.43646
15299	1.0436
15315	1.9464
15331	3.259
15347	4.747
15363	5.6313
15379	5.4478
15395	4.117
15411	2.3666
15427	0.93942
15443	0.15814
15459	0
15475	0.067182
15491	0.34643
15507	0.9065
15523	1.8575
15539	2.9966
15555	3.7038
15571	3.6206
15587	2.5687
15603	1.1297
15619	0.14369
15635	0
15651	0.93203
15667	2.301
15683	3.1974
15699	3.2203
15715	2.1521
15731	0.72727
15747	0
15763	0.22227
15779	1.3541
15795	2.6565
15811	3.3845
15827	3.2927
15843	2.3729
15859	1.242
15875	0.38384
15891	0
15907	0.42631
15923	1.4223
15939	2.2731
15955	2.5414
15971	1.9842
15987	1.0172
16003	0.2761
16019	0
16035	0.15033
16051	0.36242
16067	0.65059
16083	1.1619
16099	2.0676
16115	3.1634
16131	3.7658
16147	3.502
16163	2.2731
16179	0.81505
16195	0
16211	0.075457
16227	1.1288
16243	2.5645
16259	3.5136
16275	3.5897
16291	2.4438
16307	0.79548
16323	0
16339	0.8817
16355	3.8614
16371	7.6369
16387	10.349
16403	11.069
16419	9.7727
16435	7.7952
16451	5.9065
16467	4.309
16483	2.6557
16499	0.80221
16515	0
16531	0.9328
16547	3.9029
16563	7.5221
16579	9.6972
16595	9.4756
16611	6.66
16627	3.0803
16643	0.58931
16659	0
16675	1.3836
16691	3.3094
16707	4.5559
16723	4.6366
16739	3.4118
16755	1.7466
16771	0.49559
16787	0
16803	0.27978
16819	0.80669
16835	1.3475
16851	1.8857
16867	2.385
16883	2.8614
16899	3.247
16915	3.4709
16931	3.603
16947	3.6888
16963	3.5255
16979	2.9848
16995	2.0475
17011	0.99726
17027	0.24208
17043	0
17059	0.23073
17075	0.69073
17091	1.443
17107	2.5556
17123	4.2275
17139	6.1293
17155	7.2154
17171	6.8875
17187	4.9443
17203	2.3833
17219	0.52765
17235	0
17251	0.82011
17267	2.1081
17283	3.4824
17299	4.8982
17315	6.5078
17331	8.1944
17347	9.0315
17363	8.4332
17379	6.3153
17395	3.7304
17411	1.5141
17427	0
17443	0.64463
17459	3.3201
17475	5.7333
17491	6.7529
17507	3.9923
17523	0
17539	4.3521
17555	22.483
17571	53.186
17587	85.314
17603	113.7
17619	136.54
17635	142.36
17651	128.42
17667	104.24
17683	84.36
17699	70.73
17715	56.018
17731	41.489
17747	30.988
17763	24.857
17779	20.54
17795	16.716
17811	13.239
17827	10.045
17843	7.473
17859	5.3666
17875	3.4908
17891	1.8149
17907	0.58163
17923	0
17939	0.1055
17955	0.9584
17971	2.4296
17987	4.4091
18003	6.8846
18019	9.1746
18035	11.314
18051	14.922
18067	20.868
18083	29.617
18099	39.004
18115	45.14
18131	45.933
18147	41.66
18163	35.474
18179	28.598
18195	21.249
18211	13.152
18227	4.9772
18243	0
18259	0.33138
18275	5.73
18291	13.085
18307	20.762
18323	28.251
18339	35.78
18355	43.112
18371	47.465
18387	46.945
18403	41.603
18419	34.212
18435	26.668
18451	19.679
18467	13.162
18483	6.773
18499	1.9995
18515	0
18531	0.98929
18547	3.3833
18563	5.5814
18579	6.8861
18595	7.1161
18611	7.0688
18627	7.0076
18643	6.8363
18659	6.8186
18675	6.9265
18691	6.635
18707	5.6795
18723	3.5729
18739	1.0108
18755	0
18771	1.2881
18787	5.0493
18803	9.469
18819	12.109
18835	11.917
18851	8.7634
18867	4.7094
18883	1.5414
18899	0
18915	0.51471
18931	2.0166
18947	3.2362
18963	3.5724
18979	2.5854
18995	0.98451
19011	-0.037757
19027	0
19043	1.3793
19059	3.3383
19075	4.9829
19091	5.9792
19107	6.3842
19123	6.6017
19139	6.377
19155	5.4431
19171	3.8177
19187	1.9964
19203	0.6097
19219	0
19235	-0.15575
19251	-0.26096
19267	0.25492
19283	1.801
19299	4.9295
19315	8.8032
19331	11.013
19347	10.26
19363	6.5669
19379	2.337
19395	0
19411	0.61762
19427	2.8123
19443	5.3097
19459	11.146
19475	22.313
19491	40.232
19507	60.201
19523	72.89
19539	73.269
19555	60.603
19571	42.811
19587	26.88
19603	15.583
19619	9.3686
19635	4.8756
19651	1.5298
19667	0
19683	0.1847
19699	1.4921
19715	3.278
19731	5.1361
19747	7.1533
19763	9.342
19779	10.638
19795	10.288
19811	8.2536
19827	5.6217
19843	3.342
19859	1.8125
19875	0.86211
19891	0.065735
19907	0
19923	1.114
19939	3.5441
19955	6.4178
19971	8.4548
19987	9.0116
20003	8.0201
20019	6.425
20035	4.8645
20051	3.5331
20067	2.4272
20083	1.3636
20099	0.49786
20115	0
20131	0.41989
20147	1.7217
20163	2.5765
20179	2.1531
20195	1.2363
20211	1.4705
20227	1.4035
20243	0
20259	1.3571
20275	10.082
20291	22.569
20307	37.017
20323	56.246
20339	87.682
20355	150.41
20371	242.86
20387	349.53
20403	440.19
20419	487.29
20435	491.18
20451	452.53
20467	390.73
20483	326.81
20499	271.67
20515	227.27
20531	184.8
20547	146.29
20563	116.52
20579	95.812
20595	80.12
20611	66.593
20627	54.324
20643	42.817
20659	32.995
20675	25.196
20691	19.186
20707	15.026
20723	12.286
20739	9.9565
20755	7.4208
20771	4.3802
20787	1.5741
20803	0
20819	0.029801
20835	1.6627
20851	3.9843
20867	6.0719
20883	7.4901
20899	8.1965
20915	8.6305
20931	8.7095
20947	8.239
20963	7.3468
20979	6.3051
20995	5.1283
21011	3.8166
21027	2.2693
21043	0.72164
21059	0
21075	0.62989
21091	2.4712
21107	4.7256
21123	7.1378
21139	9.6505
21155	12.511
21171	15.422
21187	16.88
21203	15.967
21219	12.639
21235	8.4363
21251	4.7552
21267	2.2094
21283	0.82486
21299	0
21315	0.028472
21331	1.2969
21347	3.5795
21363	6.2662
21379	9.2916
21395	12.658
21411	16.501
21427	20.352
21443	22.796
21459	22.972
21475	20.943
21491	17.964
21507	14.717
21523	11.411
21539	7.8721
21555	4.2203
21571	1.3912
21587	0
21603	1.5506
21619	5.5652
21635	7.3409
21651	4.3079
21667	0
21683	1.4237
21699	7.0694
21715	15.821
21731	32.097
21747	63.185
21763	123.57
21779	209.48
21795	312.42
21811	408.95
21827	467.52
21843	478.68
21859	445.01
21875	391.52
21891	329.62
21907	262.82
21923	203.98
21939	158.84
21955	126.65
21971	99.193
21987	75.355
22003	57.324
22019	43.328
22035	30.918
22051	20.006
22067	11.948
22083	6.5024
22099	3.0562
22115	0
22131	-3.5365
22147	-4.441
22163	0.069124
22179	11.995
22195	26.71
22211	35.844
22227	35.324
22243	23.389
22259	10.591
22275	0
22291	1.9072
22307	31.047
22323	101.03
22339	242.25
22355	443.94
22371	693.78
22387	934.62
22403	1100.6
22419	1131.8
22435	1021
22451	829.36
22467	664.52
22483	603.93
22499	751.13
22515	1145.3
22531	1793.9
22547	2582.1
22563	3359.2
22579	3927.9
22595	4154.4
22611	4016.7
22627	3586.2
22643	3021.1
22659	2405.5
22675	1863
22691	1411.8
22707	1084.6
22723	831.41
22739	632.11
22755	475.4
22771	365.87
22787	286.87
22803	221.18
22819	165.28
22835	126.03
22851	96.864
22867	69.37
22883	45.075
22899	30.21
22915	19.498
22931	8.2184
22947	0
22963	6.5028
22979	30.075
22995	71.559
23011	145.87
23027	259.2
23043	411.21
23059	587.53
23075	756.74
23091	926.61
23107	1095.1
23123	1342.2
23139	1725.6
23155	2303.7
23171	3041.3
23187	3761.7
23203	4251.1
23219	4334.3
23235	4010.8
23251	3374.5
23267	2630.1
23283	1907.7
23299	1348.2
23315	943.28
23331	688.2
23347	518.59
23363	403.3
23379	332.41
23395	280.41
23411	235.41
23427	191.96
23443	157.61
23459	132.27
23475	112.61
23491	96.625
23507	83.573
23523	72.759
23539	64.221
23555	57.405
23571	51.565
23587	47.67
23603	45.615
23619	41.769
23635	33.916
23651	21.072
23667	7.5375
23683	0
23699	1.8476
23715	13.814
23731	30.745
23747	48.134
23763	64.316
23779	78.5
23795	93.11
23811	110.04
23827	129.72
23843	153.83
23859	181.69
23875	207.33
23891	227.48
23907	248.35
23923	279.26
23939	313.26
23955	346.06
23971	388.08
23987	458.28
24003	568.82
24019	712.85
24035	901.12
24051	1116.8
24067	1335.9
24083	1519.5
24099	1604.3
24115	1584.8
24131	1468.2
24147	1329.5
24163	1234.5
24179	1259.2
24195	1394.3
24211	1589.6
24227	1756.8
24243	1824.6
24259	1763.9
24275	1574.9
24291	1331.2
24307	1078.5
24323	887.06
24339	784.82
24355	805.16
24371	920.15
24387	1124.4
24403	1373.2
24419	1599.1
24435	1752
24451	1777.5
24467	1702.6
24483	1562.5
24499	1418.8
24515	1328.9
24531	1297.6
24547	1334.2
24563	1403.6
24579	1471.8
24595	1514.4
24611	1487.1
24627	1420.4
24643	1302.6
24659	1172.2
24675	1009
24691	832.85
24707	666.43
24723	527.45
24739	416.89
24755	320.52
24771	239.93
24787	180.82
24803	142.34
24819	117.2
24835	99.549
24851	86.471
24867	77.18
24883	72.354
24899	68.533
24915	62.563
24931	53.982
24947	45.376
24963	37.738
24979	30.898
24995	24.833
25011	19.377
25027	14.702
25043	10.968
25059	8.2579
25075	6.3112
25091	4.6743
25107	3.1161
25123	1.5459
25139	0.41259
25155	0
25171	0.33688
25187	2.5572
25203	6.7861
25219	10.498
25235	12.364
25251	12.375
25267	14.076
25283	23.071
25299	42.508
25315	68.672
25331	97.341
25347	135.72
25363	188.51
25379	257.67
25395	330.55
25411	384.56
25427	407.19
25443	399.51
25459	379.64
25475	351.66
25491	314.64
25507	279.14
25523	252.43
25539	231.65
25555	207.4
25571	179.53
25587	152.98
25603	127.01
25619	99.612
25635	70.06
25651	41.295
25667	18.444
25683	4.2241
25699	0
25715	1.454
25731	3.0691
25747	2.7016
25763	-1.0922
25779	-4.2669
25795	0.50686
25811	16.855
25827	42.409
25843	70.306
25859	99.958
25875	131.63
25891	168.4
25907	205.4
25923	223.91
25939	212.79
25955	172.68
25971	122.67
25987	76.306
26003	39.047
26019	14.242
26035	0
26051	-0.7617
26067	16.075
26083	47.328
26099	92.845
26115	163.89
26131	267.6
26147	416.15
26163	591.23
26179	767.92
26195	910.83
26211	979.5
26227	969.27
26243	873.89
26259	724.04
26275	551.47
26291	384.41
26307	247.6
26323	141.61
26339	67.478
26355	19.644
26371	0
26387	12.851
26403	61.204
26419	138.75
26435	246
26451	372.04
26467	498.79
26483	601.1
26499	672.39
26515	684.89
26531	646.44
26547	552.79
26563	442.49
26579	322.54
26595	216.9
26611	133.53
26627	76.937
26643	37.707
26659	13.567
26675	2.5626
26691	0
26707	2.3135
26723	7.7429
26739	16.883
26755	29.462
26771	44.029
26787	61.435
26803	79.895
26819	91.382
26835	90.824
26851	78.964
26867	63.276
26883	48.457
26899	36.292
26915	21.743
26931	5.958
26947	0
26963	20.997
26979	73.046
26995	154.68
27011	286.43
27027	474.84
27043	715.82
27059	969.66
27075	1226.2
27091	1432.2
27107	1566
27123	1594.9
27139	1518.9
27155	1345.8
27171	1106.8
27187	850.73
27203	619.23
27219	423.67
27235	284.09
27251	192.92
27267	143.43
27283	118.17
27299	101.13
27315	85.834
27331	66.97
27347	48.559
27363	30.101
27379	12.819
27395	1.7357
27411	0
27427	6.7931
27443	17.462
27459	30.82
27475	46.722
27491	66.132
27507	86.568
27523	99.183
27539	98.523
27555	84.845
27571	66.391
27587	48.292
27603	32.334
27619	18.387
27635	5.9285
27651	0
27667	3.8648
27683	15.785
27699	30.572
27715	47.999
27731	68.717
27747	92.868
27763	117.13
27779	133.19
27795	135.89
27811	129.79
27827	122.83
27843	106.42
27859	74.525
27875	35.583
27891	6.9587
27907	0
27923	11.595
27939	38.005
27955	72.241
27971	112.09
27987	156.02
28003	205.73
28019	256.06
28035	288.45
28051	291.28
28067	264.24
28083	224.17
28099	182.55
28115	143.37
28131	107.23
28147	71.588
28163	41.462
28179	21.542
28195	12.333
28211	8.5466
28227	6.384
28243	4.6242
28259	2.0428
28275	-0.12498
28291	0
28307	3.0107
28323	9.4543
28339	17.192
28355	22.368
28371	22.961
28387	19.759
28403	16.077
28419	12.364
28435	8.4596
28451	3.6969
28467	0
28483	3.277
28499	16.788
28515	39.237
28531	64.488
28547	90.328
28563	116.1
28579	143.12
28595	169.17
28611	184.03
28627	181.31
28643	160.75
28659	132.34
28675	104.17
28691	79.513
28707	58.886
28723	39.506
28739	23.14
28755	12.078
28771	6.2832
28787	3.2716
28803	1.4774
28819	0.36947
28835	0
28851	0.81462
28867	1.6707
28883	1.4991
28899	0.3851
28915	0
28931	0.39131
28947	1.2961
28963	6.1565
28979	16.512
28995	27.02
29011	34.989
29027	40.076
29043	51.764
29059	85.596
29075	150.42
29091	243.42
29107	353.42
29123	485.05
29139	643.2
29155	824.25
29171	1018.1
29187	1203.2
29203	1384.8
29219	1575.8
29235	1815.2
29251	2147.7
29267	2583.9
29283	3155.5
29299	3817.4
29315	4518.2
29331	5150.7
29347	5644.3
29363	5910.2
29379	5859.4
29395	5473.3
29411	4821
29427	4022
29443	3190.1
29459	2393.7
29475	1712.9
29491	1157
29507	749.57
29523	464.31
29539	281.01
29555	168.63
29571	94.585
29587	43.931
29603	10.756
29619	0
29635	0
29651	0
29667	0
29683	0
29699	0
29715	0
29731	0
29747	0
29763	0
29779	0
29795	0
29811	0
29827	0
29843	0
29859	0
29875	0
29891	0
29907	0
29923	0
29939	0
29955	0
29971	0
29987	0
30003	0
30019	0
30035	0
30051	0
30067	0
30083	0
30099	0
30115	0
30131	0
30147	0
30163	1.7159
30179	6.3159
30195	11.991
30211	16.407
30227	18.434
30243	17.849
30259	16.218
30275	14.645
30291	13.437
30307	12.676
30323	11.9
30339	10.844
30355	9.483
30371	8.2618
30387	7.4874
30403	6.0384
30419	3.2517
30435	0.5009
30451	0
30467	0.63147
30483	1.7273
30499	5.9899
30515	17.861
30531	37.965
30547	66.966
30563	106.1
30579	160.32
30595	238.46
30611	346.38
30627	483.23
30643	643.91
30659	834.28
30675	1059.5
30691	1311.7
30707	1580.6
30723	1871.6
30739	2187.9
30755	2535.6
30771	2890.5
30787	3220.6
30803	3484.3
30819	3645.5
30835	3694.7
30851	3606.1
30867	3390
30883	3052.5
30899	2634.5
30915	2181
30931	1733.4
30947	1327.9
30963	971.79
30979	688.1
30995	476.55
31011	331.57
31027	232.49
31043	169.7
31059	138.31
31075	122
31091	111.56
31107	107.81
31123	120.68
31139	149.41
31155	189.09
31171	241
31187	307.11
31203	392.49
31219	491.26
31235	591.94
31251	678.39
31267	739.01
31283	772.61
31299	771.18
31315	736.91
31331	673.14
31347	591.42
31363	504.45
31379	420.36
31395	339.87
31411	260.82
31427	194.03
31443	148.49
31459	124.41
31475	111.34
31491	103.58
31507	99.734
31523	99.158
31539	102.05
31555	105.18
31571	105.79
31587	103.52
31603	100.71
31619	98.092
31635	95.44
31651	92.668
31667	89.826
31683	87.491
31699	86.039
31715	85.474
31731	85.185
31747	84.626
31763	83.553
31779	82.032
31795	80.323
31811	78.045
31827	74.888
31843	71.275
31859	67.909
31875	64.416
31891	60.558
31907	56.979
31923	54.938
[truncated: 4,009 more rows]
