# Supplementary material for: A machine learning approach to predict pancreatic islet grafts rejection versus tolerance
Source: PLoS One. 2020 Nov 5;15(11):e0241925. doi: 10.1371/journal.pone.0241925 (PMC7644021; doi:10.1371/journal.pone.0241925)
Supplement: S1 File — (ZIP) [file pone.0241925.s001.zip › Supplementary Information/Processed CZE data from aq.H samples/tolerants/T2 muestra 685 1 in 16.elt]

6006	0
A c o n d i c i o n a d a
1	0
2	0
3	0
4	0
5	0
51	0
67	1.7809
83	2.8029
99	11.602
115	12.196
131	6.8754
147	3.3539
163	2.5795
179	1.3131
195	0
211	0.068685
227	1.4719
243	3.2129
259	4.7183
275	5.8942
291	6.6945
307	7.3219
323	7.8153
339	8.1298
355	8.3525
371	8.5064
387	8.4335
403	8.0495
419	7.2219
435	6.1953
451	5.5742
467	5.6844
483	6.7455
499	8.1922
515	9.0793
531	8.9542
547	7.5643
563	5.7233
579	4.6422
595	4.889
611	6.6633
627	8.9822
643	10.686
659	11.265
675	10.616
691	9.5465
707	8.7059
723	8.3184
739	8.3935
755	8.6107
771	8.9261
787	9.3966
803	10.071
819	10.845
835	11.432
851	11.67
867	11.448
883	11.019
899	10.814
915	11.035
931	11.784
947	12.673
963	13.143
979	12.927
995	11.941
1011	10.626
1027	9.4345
1043	8.5533
1059	8.0716
1075	7.706
1091	7.133
1107	6.2297
1123	4.9724
1139	3.6209
1155	2.4394
1171	1.5446
1187	0.94506
1203	0.49843
1219	0.17835
1235	0.0069966
1251	0
1267	0
1283	0
1299	0
1315	0
1331	0
1347	0.22802
1363	0.81216
1379	1.8869
1395	3.1408
1411	3.9004
1427	3.8096
1443	2.7448
1459	1.3131
1475	0.281
1491	0
1507	0.52123
1523	1.3105
1539	1.9655
1555	2.3551
1571	2.5633
1587	2.7678
1603	2.7696
1619	2.4113
1635	1.52
1651	0.4323
1667	0
1683	0.76373
1699	2.8262
1715	5.3483
1731	7.4671
1747	8.7705
1763	9.4301
1779	9.8706
1795	9.6227
1811	8.3032
1827	5.5919
1843	2.2819
1859	0.10777
1875	0
1891	2.1764
1907	5.119
1923	7.217
1939	7.7961
1955	6.7572
1971	5.1513
1987	3.6493
2003	2.4277
2019	1.5526
2035	0.82771
2051	0.27578
2067	0
2083	0.0096337
2099	0.17496
2115	0.32545
2131	0.38225
2147	0.20741
2163	0
2179	0.33373
2195	1.5066
2211	3.5687
2227	5.9293
2243	7.8629
2259	9.0091
2275	9.3772
2291	9.412
2307	9.1684
2323	8.575
2339	7.608
2355	6.4448
2371	5.4839
2387	4.9639
2403	4.8917
2419	4.9662
2435	5.0035
2451	4.9531
2467	4.9776
2483	5.1188
2499	4.9771
2515	4.3154
2531	2.7614
2547	0.84044
2563	0
2579	0.92959
2595	3.9956
2611	7.804
2627	10.179
2643	10.087
2659	7.2213
2675	3.4103
2691	0.70323
2707	0
2723	1.4341
2739	3.5263
2755	5.0729
2771	5.6387
2787	5.1956
2803	4.427
2819	3.6038
2835	2.733
2851	1.7531
2867	0.71311
2883	0.037148
2899	0
2915	0.63468
2931	1.4695
2947	1.9661
2963	1.8975
2979	1.2214
2995	0.41464
3011	0
3027	0.14913
3043	0.75817
3059	1.4937
3075	2.271
3091	3.0943
3107	4.0775
3123	5.1029
3139	5.5858
3155	5.1765
3171	3.8227
3187	2.1305
3203	0.78016
3219	0.092192
3235	0
3251	0.13496
3267	0.57768
3283	1.4333
3299	2.8943
3315	4.6344
3331	5.6932
3347	5.5291
3363	3.832
3379	1.5099
3395	0
3411	-0.0059975
3427	1.7769
3443	4.1719
3459	5.7493
3475	5.8913
3491	4.3681
3507	2.2359
3523	0.62664
3539	0
3555	0.81721
3571	2.4051
3587	3.5755
3603	3.752
3619	2.5945
3635	0.90811
3651	-0.12397
3667	0
3683	1.3709
3699	3.0873
3715	4.3376
3731	4.8427
3747	4.6455
3763	4.2185
3779	3.633
3795	2.838
3811	1.7626
3827	0.62501
3843	0
3859	0.16475
3875	1.2338
3891	2.6645
3907	3.5502
3923	3.4305
3939	2.1939
3955	0.57509
3971	-0.69569
3987	-1.3207
4003	-1.2271
4019	-0.85401
4035	-0.47474
4051	-0.14481
4067	0
4083	0.14059
4099	0.68845
4115	1.8041
4131	3.5042
4147	5.4129
4163	7.0931
4179	8.3247
4195	9.0571
4211	9.5253
4227	9.8112
4243	9.8905
4259	9.8248
4275	9.6109
4291	9.1117
4307	8.2565
4323	7.0443
4339	5.6746
4355	4.3988
4371	3.3521
4387	2.5655
4403	1.906
4419	1.3347
4435	0.87195
4451	0.48226
4467	0.16719
4483	0
4499	0.013203
4515	0.26222
4531	0.6456
4547	0.91334
4563	0.93361
4579	0.59445
4595	0.13127
4611	0
4627	0.33863
4643	1.1816
4659	2.1489
4675	2.7125
4691	2.6452
4707	1.9132
4723	0.9821
4739	0.28241
4755	0
4771	0.24796
4787	0.74309
4803	1.0907
4819	1.1046
4835	0.68842
4851	0.1512
4867	0
4883	0.51083
4899	1.5414
4915	2.6774
4931	4.0383
4947	5.7508
4963	8.1318
4979	10.73
4995	12.07
5011	11.32
5027	8.1595
5043	4.0709
5059	1.0376
5075	0
5091	1.3328
5107	3.5727
5123	5.0791
5139	5.1886
5155	3.5079
5171	1.2257
5187	0
5203	0.39095
5219	2.5662
5235	5.2582
5251	6.9016
5267	6.8463
5283	4.9761
5299	2.5454
5315	0.72369
5331	0
5347	0.44761
5363	1.3106
5379	2.0539
5395	2.4877
5411	2.639
5427	2.7363
5443	2.6631
5459	2.2836
5475	1.4961
5491	0.52445
5507	-0.074981
5523	0
5539	0.74109
5555	1.7511
5571	2.8744
5587	4.0904
5603	5.659
5619	7.4099
5635	8.292
5651	7.6869
5667	5.2088
5683	1.9939
5699	0
5715	0.20232
5731	2.9251
5747	6.5189
5763	9.0092
5779	9.5166
5795	7.9535
5811	5.7039
5827	3.6741
5843	2.1328
5859	1.079
5875	0.24341
5891	0
5907	0.65666
5923	2.035
5939	3.6381
5955	5.3399
5971	7.1135
5987	9.1812
6003	11.296
6019	12.282
6035	11.434
6051	8.6025
6067	5.0024
6083	2.0189
6099	0.29449
6115	0
6131	0.26147
6147	0.4802
6163	0.53755
6179	0.28439
6195	0
6211	0.097985
6227	0.72845
6243	2.004
6259	3.4939
6275	4.4772
6291	4.5843
6307	3.757
6323	2.5722
6339	1.5374
6355	0.84999
6371	0.48311
6387	0.18649
6403	0
6419	0.19712
6435	1.0648
6451	2.3262
6467	3.2697
6483	3.4615
6499	2.5305
6515	1.0081
6531	0
6547	0.23035
6563	2.143
6579	4.6643
6595	6.3282
6611	6.4501
6627	4.9342
6643	2.8891
6659	1.2439
6675	0.34923
6691	0.082916
6707	0
6723	0.47204
6739	1.8357
6755	4.2362
6771	7.0268
6787	8.9518
6803	9.3178
6819	8.1323
6835	6.4047
6851	4.7554
6867	3.3796
6883	2.019
6899	0.5661
6915	0
6931	0.94409
6947	3.7269
6963	7.1777
6979	9.3762
6995	9.3711
7011	6.9041
7027	3.5661
7043	1.0292
7059	0
7075	0.66072
7091	1.8876
7107	2.7057
7123	2.7739
7139	1.9512
7155	0.85391
7171	0.12138
7187	0
7203	0.51491
7219	1.203
7235	1.6735
7251	1.7867
7267	1.5845
7283	1.3243
7299	1.047
7315	0.73539
7331	0.34329
7347	0
7363	0.071522
7379	0.75349
7395	2.0487
7411	3.5749
7427	5.0314
7443	6.2939
7459	7.2804
7475	8.0777
7491	8.6975
7507	9.0892
7523	9.4186
7539	9.6533
7555	9.2851
7571	8.0235
7587	5.7346
7603	3.0511
7619	0.96857
7635	0
7651	0.2917
7667	1.0855
7683	1.6551
7699	1.734
7715	1.1313
7731	0.32395
7747	0
7763	0.42308
7779	1.7329
7795	3.3389
7811	4.3554
7827	4.3617
7843	3.2368
7859	1.7012
7875	0.51533
7891	0
7907	0.2994
7923	0.92495
7939	1.3634
7955	1.4149
7971	0.94013
7987	0.2718
8003	-0.10963
8019	0
8035	0.77018
8051	1.8337
8067	2.57
8083	2.6746
8099	2.0527
8115	1.1543
8131	0.41867
8147	0.0099569
8163	0
8179	0.15944
8195	0.30606
8211	0.38504
8227	0.21887
8243	0
8259	0.40627
8275	1.7935
8291	4.2243
8307	7.0003
8323	9.1216
8339	10.062
8355	9.999
8371	9.6094
8387	8.7566
8403	7.2402
8419	4.652
8435	1.5893
8451	0
8467	0.99393
8483	4.8903
8499	9.7813
8515	13.368
8531	14.596
8547	13.321
8563	11.094
8579	8.8834
8595	6.9329
8611	5.3593
8627	3.8865
8643	2.5653
8659	1.5613
8675	0.78703
8691	0.18104
8707	0
8723	0.4145
8739	1.5681
8755	3.0671
8771	4.0723
8787	4.1187
8803	3.0046
8819	1.4321
8835	0.30054
8851	0
8867	0.77197
8883	1.9855
8899	2.7896
8915	2.8333
8931	1.8475
8947	0.5163
8963	0
8979	0.87224
8995	3.2998
9011	6.2467
9027	8.4563
9043	9.336
9059	8.9464
9075	8.1084
9091	7.0188
9107	5.632
9123	3.6607
9139	1.3644
9155	0
9171	0.35915
9187	2.9384
9203	6.4313
9219	8.7115
9235	8.7458
9251	6.0127
9267	2.281
9283	0
9299	0.11676
9315	2.9796
9331	6.7315
9347	9.091
9363	9.1062
9379	6.447
9395	2.9068
9411	0.47226
9427	0
9443	1.7996
9459	4.3842
9475	6.0835
9491	6.183
9507	4.3223
9523	1.7456
9539	0.069595
9555	0
9571	1.7872
9587	4.171
9603	5.7023
9619	5.7766
9635	4.1865
9651	2.0187
9667	0.45711
9683	0
9699	0.69345
9715	1.6721
9731	2.2578
9747	2.2342
9763	1.5638
9779	0.73405
9795	0.15808
9811	0
9827	0.30395
9843	0.7806
9859	1.1353
9875	1.2298
9891	1.0372
9907	0.75675
9923	0.52174
9939	0.36685
9955	0.34476
9971	0.39793
9987	0.4533
10003	0.49294
10019	0.32032
10035	0
10051	0.065783
10067	0.84175
10083	2.5227
10099	4.4894
10115	5.7097
10131	5.6723
10147	4.3145
10163	2.5078
10179	1.025
10195	0.18261
10211	0
10227	0.082911
10243	0.37764
10259	0.9547
10275	1.8902
10291	2.9814
10307	3.6696
10323	3.6283
10339	2.8096
10355	1.71
10371	0.80651
10387	0.29892
10403	0.11886
10419	0
10435	0.050063
10451	0.41795
10467	1.2209
10483	2.184
10499	2.7751
10515	2.725
10531	1.9116
10547	0.82054
10563	0.086574
10579	0
10595	0.93147
10611	2.4579
10627	3.616
10643	3.8817
10659	2.9768
10675	1.5374
10691	0.43124
10707	0
10723	0.38111
10739	1.0196
10755	1.3579
10771	1.2443
10787	0.70101
10803	0.16959
10819	0
10835	0.21155
10851	0.60511
10867	1.0302
10883	1.6128
10899	2.4452
10915	3.6823
10931	5.0512
10947	5.7975
10963	5.5042
10979	4.0115
10995	2.0497
11011	0.56577
11027	0
11043	0.59535
11059	1.6879
11075	2.4374
11091	2.5042
11107	1.5822
11123	0.33628
11139	0
11155	1.1879
11171	4.0816
11187	7.5317
11203	10.136
11219	11.23
11235	10.778
11251	9.7025
11267	8.3971
11283	6.8966
11299	5.2397
11315	3.4864
11331	1.962
11347	0.91198
11363	0.35887
11379	0.066073
11395	0
11411	0.1841
11427	0.46224
11443	0.77108
11459	1.3089
11475	2.1813
11491	3.5891
11507	5.1987
11523	6.083
11539	5.7338
11555	3.9478
11571	1.6277
11587	0
11603	-0.47841
11619	0.30032
11635	1.496
11651	2.248
11667	2.2583
11683	1.4333
11699	0.44449
11715	0
11731	0.26373
11747	1.2563
11763	2.4985
11779	3.2945
11795	3.3165
11811	2.4549
11827	1.2572
11843	0.34923
11859	0
11875	0.26224
11891	0.74354
11907	1.1936
11923	1.5556
11939	1.825
11955	2.0723
11971	2.2354
11987	2.2468
12003	2.087
12019	1.8431
12035	1.6252
12051	1.4835
12067	1.4612
12083	1.4826
12099	1.4168
12115	1.2064
12131	0.80325
12147	0.33871
12163	0.034475
12179	0
12195	0.3552
12211	0.91585
12227	1.3128
12243	1.3695
12259	0.87084
12275	0.15287
12291	0
12307	0.82658
12323	2.8283
12339	5.2249
12355	6.858
12371	7.1549
12387	6.0746
12403	4.5014
12419	3.0616
12435	1.9674
12451	1.1256
12467	0.33448
12483	0
12499	0.36426
12515	1.5825
12531	3.1451
12547	4.1158
12563	4.0468
12579	2.6821
12595	0.89804
12611	0
12627	0.51371
12643	2.696
12659	5.4797
12675	7.2551
12691	7.263
12707	5.1898
12723	2.3471
12739	0.37448
12755	0
12771	1.3278
12787	3.08
12803	4.1062
12819	4.0098
12835	2.6568
12851	0.97357
12867	0
12883	0.1077
12899	1.3928
12915	3.122
12931	4.3198
12947	4.5253
12963	3.6936
12979	2.5287
12995	1.5398
13011	0.89612
13027	0.45552
13043	0.0085417
13059	0
13075	0.83389
13091	2.6397
13107	4.7795
13123	6.4342
13139	7.1909
13155	7.1374
13171	6.8029
13187	6.1201
13203	4.9416
13219	3.1724
13235	1.2178
13251	0
13267	0.029962
13283	1.2387
13299	2.8474
13315	4.4426
13331	5.9003
13347	7.4203
13363	8.9731
13379	9.6325
13395	8.8102
13411	6.2771
13427	3.0774
13443	0.73472
13459	0
13475	1.0266
13491	2.6819
13507	3.9802
13523	4.5584
13539	4.4429
13555	4.1517
13571	3.7167
13587	3.0351
13603	1.9389
13619	0.66422
13635	0
13651	0.2779
13667	1.6428
13683	3.385
13699	4.4188
13715	4.2598
13731	2.8055
13747	1.0277
13763	0
13779	0.072095
13795	1.1026
13811	2.4085
13827	3.6719
13843	4.8298
13859	6.0301
13875	7.2344
13891	7.7279
13907	7.0587
13923	5.1113
13939	2.6822
13955	0.80958
13971	0
13987	0.28343
14003	0.99102
14019	1.8262
14035	2.7472
14051	3.941
14067	5.3219
14083	6.0645
14099	5.6625
14115	3.8173
14131	1.4168
14147	0
14163	0.37539
14179	2.697
14195	5.6644
14211	8.0424
14227	9.3139
14243	9.6067
14259	9.5774
14275	8.9912
14291	7.5581
14307	4.9937
14323	1.9486
14339	0
14355	0.018788
14371	2.2792
14387	5.354
14403	7.5117
14419	7.9701
14435	6.6441
14451	4.7342
14467	3.0535
14483	1.8477
14499	0.99339
14515	0.21791
14531	0
14547	0.69326
14563	2.531
14579	4.8295
14595	6.2916
14611	6.2503
14627	4.4172
14643	1.9166
14659	0.22207
14675	0
14691	1.5199
14707	3.6592
14723	5.0684
14739	5.1621
14755	3.8035
14771	1.9693
14787	0.58112
14803	0
14819	0.15584
14835	0.52011
14851	1.085
14867	1.9619
14883	3.3734
14899	5.0424
14915	6.0025
14931	5.71
14947	3.8671
14963	1.4488
14979	0
14995	0.27026
15011	2.4954
15027	5.402
15043	7.5325
15059	8.2478
15075	7.3962
15091	5.9546
15107	4.6919
15123	3.8528
15139	3.572
15155	3.469
15171	3.1788
15187	2.5945
15203	1.666
15219	0.68609
15235	0.06348
15251	0
15267	0.44685
15283	1.1006
15299	1.9437
15315	3.0229
15331	4.295
15347	5.5882
15363	6.6372
15379	7.272
15395	7.6539
15411	7.9223
15427	7.6448
15443	6.5387
15459	4.4297
15475	1.9473
15491	0.26283
15507	0
15523	1.2672
15539	3.0999
15555	4.6041
15571	5.4143
15587	5.5887
15603	5.5787
15619	5.2613
15635	4.4506
15651	2.9439
15667	1.1223
15683	-0.03687
15699	0
15715	1.5378
15731	3.6926
15747	5.1088
15763	5.1458
15779	3.5506
15795	1.398
15811	0.019112
15827	0
15843	1.3721
15859	3.1392
15875	4.5784
15891	5.4496
15907	5.8311
15923	6.0441
15939	5.8407
15955	4.9899
15971	3.4383
15987	1.6586
16003	0.38131
16019	0
16035	0.4648
16051	1.2018
16067	1.9588
16083	2.6819
16099	3.5295
16115	4.4847
16131	4.9395
16147	4.5182
16163	2.9979
16179	1.0796
16195	0
16211	0.39345
16227	2.3547
16243	4.838
16259	6.8847
16275	8.1
16291	8.4986
16307	8.5669
16323	8.2219
16339	7.2823
16355	5.786
16371	4.075
16387	2.5583
16403	1.4671
16419	0.71332
16435	0.11375
16451	0
16467	0.47225
16483	1.5322
16499	2.7706
16515	3.467
16531	3.2818
16547	2.24
16563	1.0215
16579	0.19068
16595	0
16611	0.26675
16627	0.67179
16643	1.5624
16659	3.175
16675	5.7427
16691	8.6275
16707	10.384
16723	10.217
16739	8.0025
16755	5.0199
16771	2.4949
16787	0.94431
16803	0.33462
16819	0
16835	0.064582
16851	0.81837
16867	2.2295
16883	3.8894
16899	5.3143
16915	6.2387
16931	6.7944
16947	7.2194
16963	7.0937
16979	6.1053
16995	4.1601
17011	1.9024
17027	0.33791
17043	0
17059	0.82636
17075	2.0284
17091	3.2842
17107	4.5388
17123	5.8905
17139	7.2621
17155	7.9672
17171	7.5627
17187	6.0112
17203	4.0278
17219	2.2834
17235	1.073
17251	0.44327
17267	0.078078
17283	0
17299	0.3407
17315	0.9503
17331	1.6737
17347	2.6923
17363	4.105
17379	6.0776
17395	8.2069
17411	9.4481
17427	9.2094
17443	7.4223
17459	5.0439
17475	2.9516
17491	1.5142
17507	0.74462
17523	0.22063
17539	0
17555	0.19688
17571	0.77032
17587	1.4973
17603	2.0856
17619	2.3856
17635	2.5185
17651	2.6691
17667	2.6526
17683	2.3355
17699	1.4076
17715	0.23778
17731	0
17747	1.323
17763	4.6766
17779	8.8167
17795	11.448
17811	11.402
17827	8.109
17843	3.534
17859	0.41392
17875	0
17891	2.8214
17907	6.801
17923	9.4375
17939	9.6637
17955	7.1719
17971	3.7572
17987	1.1442
18003	0
18019	0.38224
18035	1.1512
18051	1.5844
18067	1.5654
18083	0.81994
18099	0
18115	0.33169
18131	2.2775
18147	6.3176
18163	11.174
18179	14.233
18195	14.107
18211	10.255
18227	4.934
18243	1.0742
18259	0
18275	1.9353
18291	4.8132
18307	7.0435
18323	8.13
18339	8.1081
18355	7.7524
18371	7.0306
18387	5.7326
18403	3.8188
18419	1.7444
18435	0.31688
18451	0
18467	0.72753
18483	1.7763
18499	2.7375
18515	3.4748
18531	4.0718
18547	4.6397
18563	4.7964
18579	4.2682
18595	2.984
18611	1.4361
18627	0.32307
18643	0
18659	0.40925
18675	1.0518
18691	1.836
18707	2.8052
18723	4.0377
18739	5.3501
18755	6.1445
18771	6.0619
18787	5.0566
18803	3.68
18819	2.4337
18835	1.5245
18851	0.96797
18867	0.52582
18883	0.18288
18899	0
18915	0.20368
18931	0.77996
18947	1.3098
18963	1.5148
18979	1.1694
18995	0.50534
19011	0
19027	-0.012886
19043	0.76583
19059	1.8639
19075	2.5686
19091	2.5633
19107	1.6661
19123	0.49548
19139	0
19155	0.60516
19171	2.347
19187	4.4411
19203	6.1138
19219	7.0271
19235	7.3011
19251	7.3563
19267	6.9404
19283	5.8111
19299	3.8095
19315	1.4891
19331	0
19347	-0.03658
19363	1.4216
19379	3.4047
19395	5.1551
19411	6.3914
19427	7.1318
19443	7.6745
19459	7.7821
19475	7.2096
19491	5.9985
19507	4.5424
19523	3.1963
19539	2.138
19555	1.2194
19571	0.33844
19587	0
19603	0.60331
19619	2.4898
19635	4.9608
19651	6.5834
19667	6.5939
19683	4.5753
19699	1.7523
19715	-0.051795
19731	0
19747	2.1863
19763	5.027
19779	6.8095
19795	6.8289
19811	4.8665
19827	2.2586
19843	0.43279
19859	0
19875	1.1426
19891	2.8693
19907	4.1015
19923	4.3761
19939	3.9453
19955	3.5699
19971	3.2393
19987	2.8516
20003	1.5961
20019	0
20035	1.0642
20051	6.5217
20067	16.87
20083	28.766
20099	37.694
20115	41.412
20131	39.786
20147	35.936
20163	31.386
20179	26.393
20195	21.032
20211	15.311
20227	10.287
20243	6.7876
20259	5.0074
20275	4.0678
20291	3.2785
20307	2.4449
20323	1.2991
20339	0.22135
20355	0
20371	0.99889
20387	3.3571
20403	6.2309
20419	8.3427
20435	9.0262
20451	8.3469
20467	7.2298
20483	5.9595
20499	4.5335
20515	2.7531
20531	0.84736
20547	0
20563	0.86401
20579	3.4484
20595	6.5836
20611	9.185
20627	10.799
20643	11.431
20659	11.635
20675	11.325
20691	10.299
20707	8.6815
20723	6.8512
20739	5.0778
20755	3.5198
20771	1.9775
20787	0.50298
20803	0
20819	1.0724
20835	3.9567
20851	7.5731
20867	10.219
20883	10.993
20899	9.9291
20915	8.2724
20931	6.5536
20947	4.8521
20963	2.9206
20979	0.85886
20995	0
21011	1.1588
21027	4.2822
21043	7.9821
21059	11.223
21075	13.611
21091	15.315
21107	16.664
21123	16.814
21139	15.133
21155	11.531
21171	7.1665
21187	3.3961
21203	0.89019
21219	0
21235	0
21251	0
21267	0
21283	0
21299	0.35333
21315	0.73086
21331	0.46198
21347	0
21363	2.6631
21379	10.798
21395	25.662
21411	54.136
21427	95.017
21443	143.03
21459	186.31
21475	210.08
21491	211.35
21507	194.34
21523	171.53
21539	144.55
21555	111.55
21571	80.475
21587	58.551
21603	46.867
21619	39.186
21635	32.175
21651	25.555
21667	20.411
21683	18.31
21699	16.953
21715	14.775
21731	12.685
21747	15.643
21763	26.152
21779	45.421
21795	81.722
21811	134.15
21827	200.23
21843	265.17
21859	307.65
21875	318.6
21891	290.61
21907	240.24
21923	184.58
21939	140.08
21955	125.12
21971	137.17
21987	173.95
22003	219.78
22019	256.45
22035	284.15
22051	277.57
22067	274.03
22083	307.29
22099	480.02
22115	901.89
22131	1696.3
22147	2899.4
22163	4397.4
22179	5862.6
22195	6969.4
22211	7371.4
22227	7070.8
22243	6184.5
22259	5052.8
22275	3911.4
22291	2955.5
22307	2225.8
22323	1705.2
22339	1322
22355	1047.7
22371	845.25
22387	701.68
22403	590.79
22419	501.7
22435	430.08
22451	380.57
22467	344.36
22483	311.63
22499	283.71
22515	266.72
22531	252.96
22547	235.79
22563	217.5
22579	210.45
22595	222.93
22611	258.98
22627	318.44
22643	408.15
22659	526.51
22675	707.44
22691	955.3
22707	1349.8
22723	1962.8
22739	2826.4
22755	3893.2
22771	4899.4
22787	5585.4
22803	5715.7
22819	5297.8
22835	4504.6
22851	3568.7
22867	2703.9
22883	2016.7
22899	1521
22915	1177.4
22931	941.05
22947	772.02
22963	653.8
22979	562.26
22995	491.09
23011	436.55
23027	400.87
23043	376.03
23059	353.56
23075	332
23091	315.34
23107	301.55
23123	287.33
23139	272.17
23155	258.17
23171	246.31
23187	236.5
23203	228.43
23219	221.58
23235	216.17
23251	212.38
23267	210.43
23283	209.53
23299	207.64
23315	203.57
23331	197.44
23347	191.07
23363	185.37
23379	180.62
23395	176.78
23411	174.14
23427	173.8
23443	176.52
23459	183.87
23475	195.04
23491	206.87
23507	217.87
23523	224.74
23539	230.88
23555	249.45
23571	287.65
23587	342.31
23603	397.11
23619	447.01
23635	490.63
23651	511.12
23667	502.3
23683	468.23
23699	429.48
23715	403.11
23731	391.97
23747	405.85
23763	435.69
23779	458.92
23795	457.68
23811	424.86
23827	379.02
23843	332.05
23859	295.5
23875	283.62
23891	299.51
23907	350.29
23923	426.89
23939	519.4
23955	615.47
23971	688.8
23987	740.37
24003	788.68
24019	871.68
24035	1010.9
24051	1223
24067	1487.2
24083	1773.6
24099	1993.5
24115	2118.7
24131	2113.2
24147	2004.1
24163	1803.5
24179	1548
24195	1280.9
24211	1031.9
24227	827.58
24243	661.86
24259	532.1
24275	427.59
24291	344.87
24307	283.45
24323	238.27
24339	203.96
24355	179.04
24371	163.64
24387	152.98
24403	142.72
24419	131.8
24435	122.87
24451	116.35
24467	111.36
24483	107.78
24499	105.33
24515	102.98
24531	99.993
24547	96.407
24563	92.897
24579	89.421
24595	85.778
24611	81.739
24627	77.686
24643	74.697
24659	73.37
24675	73.988
24691	75.519
24707	76.433
24723	75.996
24739	74.08
24755	71.939
24771	70.611
24787	70.489
24803	72.087
24819	75.026
24835	78.287
24851	81.468
24867	84.521
24883	88.453
24899	95.955
24915	108.62
24931	121.39
24947	133.47
24963	148.79
24979	178.26
24995	236.03
25011	321.98
25027	441.39
25043	575.98
25059	698.97
25075	784.27
25091	806.11
25107	771.87
25123	683.73
25139	564.59
25155	447.73
25171	353.06
25187	283.25
25203	221.56
25219	169.19
25235	132.75
25251	112.27
25267	101.23
25283	93.818
25299	87.381
25315	81.263
25331	77.585
25347	75.768
25363	74.503
25379	73.911
25395	74.806
25411	77.118
25427	80.618
25443	84.259
25459	88.392
25475	96.305
25491	109.83
25507	128.6
25523	148.49
25539	165.48
25555	177.5
25571	185.46
25587	190.85
25603	189.62
25619	178.8
25635	158.38
25651	133.97
25667	111.59
25683	94.282
25699	82.072
25715	72.194
25731	65.51
25747	63.442
25763	67.602
25779	76.013
25795	83.173
25811	86.234
25827	82.57
25843	77.46
25859	82.981
25875	105.39
25891	142.22
25907	180.67
25923	216.95
25939	250.16
25955	272.74
25971	278.94
25987	265.22
26003	237.05
26019	195.5
26035	145.85
26051	99.378
26067	63.72
26083	41.258
26099	25.837
26115	13.662
26131	4.7243
26147	0
26163	3.3026
26179	15.881
26195	38.311
26211	76.728
26227	131.73
26243	202.14
26259	276.63
26275	345.23
26291	398.78
26307	424.63
26323	421.17
26339	383.91
26355	323.59
26371	252.78
26387	188.31
26403	141.36
26419	116.67
26435	129.56
26451	184.46
26467	282.49
26483	405.88
26499	549.34
26515	696.98
26531	818.07
26547	888.21
26563	886.54
26579	826.65
26595	714.3
26611	571.68
26627	428.57
26643	304.42
26659	211.01
26675	139.06
26691	86.687
26707	50.509
26723	29.314
26739	20.339
26755	16.343
26771	12.023
26787	5.7808
26803	1.3027
26819	0
26835	1.6094
26851	6.4965
26867	13.221
26883	18.91
26899	21.74
26915	21.83
26931	21.26
26947	19.285
26963	14.936
26979	11.461
26995	11.614
27011	10.703
27027	6.1641
27043	0
27059	3.0324
27075	25.267
27091	72.264
27107	149.27
27123	253.43
27139	390.07
27155	550.19
27171	728.79
27187	902.13
27203	1033.5
27219	1098.8
27235	1074.1
27251	977.87
27267	829.12
27283	660.45
27299	497.84
27315	351.53
27331	240.43
27347	165.33
27363	125.72
27379	108.7
27395	102.43
27411	101.18
27427	102.23
27443	108.93
27459	121.72
27475	138.67
27491	158.42
27507	178.88
27523	197.05
27539	210.57
27555	220.7
27571	227.99
27587	225.62
27603	209.02
27619	178.23
27635	141.41
27651	106.32
27667	76.635
27683	52.514
27699	30.827
27715	13.6
27731	3.2454
27747	0
27763	0.75473
27779	2.0505
27795	2.1397
27811	0.84305
27827	-0.00081873
27843	-0.056227
27859	0.33538
27875	0.27837
27891	0
27907	2.2141
27923	8.5148
27939	19.379
27955	31.652
27971	40.54
27987	43.542
28003	40.919
28019	36.182
28035	30.35
28051	23.383
28067	14.847
28083	5.7527
28099	-0.0039959
28115	0
28131	5.3277
28147	11.912
28163	17.131
28179	20.127
28195	20.894
28211	20.743
28227	19.574
28243	16.988
28259	13.698
28275	10.708
28291	7.3639
28307	3.3052
28323	0
28339	-0.88704
28355	-0.29237
28371	1.6506
28387	6.4382
28403	17.464
28419	36.515
28435	64.871
28451	106.65
28467	164.2
28483	235.92
28499	321.93
28515	417.17
28531	534.38
28547	683.58
28563	900.23
28579	1206.5
28595	1667.3
28611	2289.8
28627	3118
28643	4156.6
28659	5342.6
28675	6534.2
28691	7552.3
28707	8279.5
28723	8609.6
28739	8460.4
28755	7860.3
28771	6922.3
28787	5801.1
28803	4632.4
28819	3533.3
28835	2610.1
28851	1898.3
28867	1399.9
28883	1072.2
28899	867.74
28915	738.26
28931	640.3
28947	563.43
28963	491.55
28979	427.07
28995	368.59
29011	317.96
29027	274.9
29043	237.94
29059	205.81
29075	177.83
29091	153.45
29107	132.67
29123	115.36
29139	101.14
29155	89.918
29171	81.124
29187	73.489
29203	66.147
29219	58.701
29235	51.86
29251	46.35
29267	42.334
29283	39.865
29299	38.175
29315	36.133
29331	33.124
29347	29.198
29363	25.104
29379	20.91
29395	16.496
29411	11.765
29427	7.062
29443	3.2925
29459	0.9914
29475	0.15965
29491	0
29507	0.33706
29523	1.2701
29539	2.5897
29555	4.2506
29571	6.037
29587	7.6992
29603	9.3401
29619	10.969
29635	11.718
29651	11.002
29667	9.5002
29683	8.3178
29699	6.7985
29715	4.502
29731	1.5882
29747	0
29763	3.0126
29779	12.743
29795	28.638
29811	49.119
29827	75.617
29843	109.39
29859	153.05
29875	204.6
29891	254.47
29907	297.42
29923	336.48
29939	383.83
29955	443.31
29971	516.25
29987	609.69
30003	728.1
30019	881.01
30035	1059.9
30051	1258
30067	1452.3
30083	1609.6
30099	1705.7
30115	1743.3
30131	1711
30147	1622.3
30163	1467.9
30179	1279
30195	1062.4
30211	842.58
30227	637.1
30243	461.65
30259	315.49
30275	201.23
30291	114.66
30307	56.917
30323	25.583
30339	9.0687
30355	0
30371	0.24135
30387	21.716
30403	66.953
30419	135.82
30435	235.97
30451	371.15
30467	548.2
30483	754.64
30499	979.2
30515	1196
30531	1378.8
30547	1508.7
30563	1556.1
30579	1519.7
30595	1405.2
30611	1242.1
30627	1039.7
30643	811.07
30659	591.97
30675	410.61
30691	279.59
30707	183.18
30723	118.81
30739	83.211
30755	72.502
30771	80.078
30787	96.62
30803	115
30819	135.25
30835	158.33
30851	172.44
30867	168.53
30883	145.83
30899	115.83
30915	87.311
30931	63.446
30947	44.1
30963	25.887
30979	11.102
30995	2.2843
31011	0
31027	0
31043	0
31059	0
31075	0
31091	0
31107	0
31123	0
31139	0
31155	0
31171	0
31187	0
31203	0
31219	0.83953
31235	8.2266
31251	24.083
31267	46.405
31283	72.939
31299	109.16
31315	158.66
31331	217.86
31347	276.79
31363	333.57
31379	387.48
31395	429.8
31411	453.46
31427	453.65
31443	436.57
31459	408.5
31475	377.98
31491	346.94
31507	317.98
31523	302.67
31539	310.43
31555	348.41
31571	409.07
31587	486.17
31603	568.79
31619	648.97
31635	720.34
31651	774.64
31667	806.66
31683	806.29
31699	774.05
31715	712.63
31731	633.67
31747	548.6
31763	464.19
31779	381.56
31795	299.19
31811	225.84
31827	169.01
31843	128.98
31859	98.068
31875	73.152
31891	54.078
31907	40.441
31923	31.512
[truncated: 4,009 more rows]
