# Supplementary material for: A machine learning approach to predict pancreatic islet grafts rejection versus tolerance
Source: PLoS One. 2020 Nov 5;15(11):e0241925. doi: 10.1371/journal.pone.0241925 (PMC7644021; doi:10.1371/journal.pone.0241925)
Supplement: S1 File — (ZIP) [file pone.0241925.s001.zip › Supplementary Information/Processed CZE data from aq.H samples/tolerants/T2 muestra 688 diluted 16 times Borate-SDS 40-20.elt]

6006	0
A c o n d i c i o n a d a
1	0
2	0
3	0
4	0
5	0
51	0
67	7.9023
83	13.093
99	22.53
115	24.046
131	20.814
147	19.709
163	21.681
179	23.114
195	23.364
211	23.37
227	23.255
243	22.926
259	22.456
275	21.987
291	21.451
307	20.86
323	20.606
339	20.947
355	21.909
371	23.063
387	23.938
403	24.309
419	24.264
435	24.072
451	23.575
467	22.624
483	21.028
499	19.151
515	17.899
531	17.768
547	19.063
563	20.944
579	22.052
595	21.743
611	19.704
627	17.083
643	15.478
659	15.624
675	17.735
691	20.566
707	22.812
723	23.928
739	23.805
755	23.263
771	22.883
787	22.824
803	23.099
819	23.452
835	23.863
851	24.393
867	25.033
883	25.687
899	26.222
915	26.559
931	26.67
947	26.632
963	26.447
979	26.088
995	25.763
1011	25.498
1027	24.885
1043	23.706
1059	21.65
1075	19.295
1091	18.119
1107	18.92
1123	21.893
1139	25.626
1155	28.444
1171	29.569
1187	29.03
1203	27.911
1219	26.542
1235	24.892
1251	22.769
1267	20.409
1283	18.958
1299	19.114
1315	21.089
1331	23.752
1347	25.651
1363	26.107
1379	25.131
1395	23.752
1411	22.51
1427	21.534
1443	20.576
1459	19.619
1475	19.702
1491	21.484
1507	25.224
1523	29.701
1539	33.088
1555	34.471
1571	33.689
1587	32.114
1603	30.851
1619	30.286
1635	30.509
1651	30.999
1667	31.598
1683	32.369
1699	33.19
1715	34.032
1731	35.074
1747	36.399
1763	38.117
1779	39.929
1795	41.129
1811	41.323
1827	40.509
1843	39.323
1859	38.243
1875	37.459
1891	36.898
1907	36.41
1923	36.388
1939	37.128
1955	38.657
1971	40.458
1987	41.916
2003	42.724
2019	42.96
2035	42.981
2051	42.652
2067	41.809
2083	40.308
2099	38.527
2115	37.329
2131	37.189
2147	38.293
2163	39.881
2179	41.001
2195	41.227
2211	40.374
2227	39.137
2243	38.352
2259	38.373
2275	39.306
2291	40.521
2307	41.339
2323	41.472
2339	40.914
2355	40.114
2371	39.263
2387	38.384
2403	37.509
2419	36.679
2435	36.078
2451	35.846
2467	35.909
2483	36.137
2499	36.71
2515	37.759
2531	39.282
2547	40.965
2563	42.387
2579	43.315
2595	43.829
2611	44.172
2627	44.174
2643	43.68
2659	42.523
2675	41.048
2691	40.097
2707	40.128
2723	41.31
2739	42.866
2755	43.769
2771	43.543
2787	42.137
2803	40.312
2819	38.606
2835	37.197
2851	36.132
2867	35.237
2883	34.583
2899	34.292
2915	34.295
2931	34.477
2947	34.95
2963	35.795
2979	37.017
2995	38.376
3011	39.496
3027	40.164
3043	40.406
3059	40.467
3075	40.327
3091	39.918
3107	39.214
3123	38.381
3139	37.758
3155	37.544
3171	37.737
3187	38.073
3203	38.413
3219	38.724
3235	39.028
3251	39.326
3267	39.442
3283	39.254
3299	38.762
3315	38.153
3331	37.59
3347	37.143
3363	36.776
3379	36.427
3395	36.217
3411	36.231
3427	36.603
3443	37.166
3459	37.448
3475	37.203
3491	36.266
3507	35.113
3523	34.596
3539	35.139
3555	36.816
3571	38.893
3587	40.646
3603	41.767
3619	42.249
3635	42.484
3651	42.511
3667	42.253
3683	41.673
3699	40.923
3715	40.337
3731	40.11
3747	40.336
3763	40.747
3779	40.996
3795	40.936
3811	40.465
3827	39.864
3843	39.6
3859	39.9
3875	40.779
3891	41.828
3907	42.665
3923	43.124
3939	43.291
3955	43.353
3971	43.069
3987	42.253
4003	40.79
4019	39.077
4035	37.887
4051	37.636
4067	38.378
4083	39.466
4099	40.333
4115	40.754
4131	40.786
4147	40.706
4163	40.359
4179	39.583
4195	38.3
4211	36.843
4227	35.842
4243	35.642
4259	36.249
4275	37.155
4291	38.021
4307	38.732
4323	39.413
4339	40.148
4355	40.514
4371	40.23
4387	39.052
4403	37.52
4419	36.782
4435	37.439
4451	39.64
4467	42.33
4483	44.272
4499	44.899
4515	44.223
4531	43.056
4547	41.644
4563	39.961
4579	38.074
4595	36.171
4611	34.703
4627	33.982
4643	33.75
4659	33.715
4675	34.467
4691	36.403
4707	39.851
4723	43.865
4739	46.485
4755	46.653
4771	44.107
4787	40.544
4803	37.765
4819	36.538
4835	37.036
4851	38.145
4867	39.121
4883	39.782
4899	39.998
4915	40.081
4931	40.333
4947	40.834
4963	41.614
4979	42.405
4995	42.825
5011	42.674
5027	42.035
5043	41.19
5059	40.048
5075	38.508
5091	36.573
5107	34.554
5123	32.995
5139	32.216
5155	32.054
5171	32.131
5187	32.719
5203	34.043
5219	36.287
5235	38.856
5251	40.447
5267	40.335
5283	38.44
5299	35.886
5315	33.61
5331	31.979
5347	31.019
5363	30.322
5379	29.987
5395	30.206
5411	30.952
5427	31.95
5443	32.956
5459	33.844
5475	34.671
5491	35.504
5507	36.071
5523	36.18
5539	35.696
5555	34.957
5571	34.579
5587	34.872
5603	36.032
5619	37.523
5635	38.508
5651	38.599
5667	37.556
5683	36.079
5699	35.241
5715	35.543
5731	37.215
5747	39.369
5763	40.81
5779	40.991
5795	39.755
5811	38.014
5827	36.721
5843	36.267
5859	36.717
5875	37.468
5891	38.122
5907	38.573
5923	38.835
5939	39.046
5955	39.132
5971	39.005
5987	38.518
6003	37.818
6019	37.342
6035	37.318
6051	38.071
6067	39.148
6083	39.365
6099	38.115
6115	35.07
6131	31.428
6147	29.097
6163	29.023
6179	31.382
6195	34.635
6211	37.384
6227	39.073
6243	39.609
6259	39.721
6275	39.643
6291	39.314
6307	38.826
6323	38.23
6339	37.532
6355	36.764
6371	35.746
6387	34.579
6403	33.924
6419	34.165
6435	35.5
6451	37.191
6467	38.01
6483	37.329
6499	35.168
6515	32.538
6531	30.088
6547	28.042
6563	26.233
6579	24.555
6595	23.834
6611	24.636
6627	27.189
6643	30.495
6659	33.106
6675	34.309
6691	33.734
6707	32.449
6723	31.827
6739	32.438
6755	34.708
6771	37.531
6787	39.07
6803	38.451
6819	35.357
6835	31.392
6851	28.572
6867	27.825
6883	29.306
6899	31.588
6915	33.609
6931	35.029
6947	35.759
6963	36.244
6979	36.555
6995	36.585
7011	36.426
7027	36.153
7043	35.636
7059	34.806
7075	33.576
7091	32.193
7107	31.232
7123	31.013
7139	31.623
7155	32.56
7171	33.283
7187	33.559
7203	33.317
7219	32.904
7235	32.61
7251	32.528
7267	32.731
7283	33.043
7299	33.242
7315	33.243
7331	32.867
7347	32.296
7363	32.059
7379	32.416
7395	33.662
7411	35.236
7427	35.899
7443	35.015
7459	32.3
7475	28.927
7491	26.544
7507	25.938
7523	27.365
7539	29.578
7555	31.272
7571	31.921
7587	31.327
7603	30.341
7619	29.862
7635	30.237
7651	31.429
7667	32.799
7683	33.988
7699	34.883
7715	35.699
7731	36.447
7747	36.291
7763	34.708
7779	31.48
7795	27.616
7811	24.616
7827	23.232
7843	23.789
7859	25.176
7875	26.123
7891	26.126
7907	24.785
7923	23.034
7939	22.44
7955	23.735
7971	27.138
7987	31.227
8003	34.258
8019	35.412
8035	34.635
8051	33.099
8067	31.369
8083	29.533
8099	27.65
8115	25.723
8131	24.112
8147	23.107
8163	22.623
8179	22.379
8195	22.526
8211	23.209
8227	24.552
8243	26.189
8259	27.326
8275	27.526
8291	26.633
8307	25.328
8323	24.415
8339	24.241
8355	24.94
8371	25.946
8387	26.642
8403	26.782
8419	26.274
8435	25.55
8451	25.083
8467	25.069
8483	25.504
8499	26.051
8515	26.531
8531	26.896
8547	27.177
8563	27.38
8579	27.239
8595	26.569
8611	25.492
8627	24.314
8643	23.047
8659	21.677
8675	20.014
8691	18.303
8707	17.52
8723	18.236
8739	20.57
8755	23.53
8771	25.987
8787	27.42
8803	27.699
8819	27.502
8835	27.26
8851	27.054
8867	27.008
8883	26.931
8899	26.493
8915	25.556
8931	24.063
8947	22.366
8963	20.969
8979	20.132
8995	19.919
9011	19.969
9027	20.008
9043	19.952
9059	19.69
9075	19.357
9091	19.215
9107	19.372
9123	19.989
9139	20.792
9155	21.082
9171	20.493
9187	18.969
9203	17.189
9219	15.933
9235	15.572
9251	15.927
9267	16.514
9283	17.629
9299	19.534
9315	22.448
9331	25.685
9347	27.733
9363	27.751
9379	25.598
9395	22.582
9411	19.895
9427	18.014
9443	17.097
9459	16.544
9475	16.025
9491	15.526
9507	14.905
9523	14.325
9539	14.247
9555	14.902
9571	16.344
9587	18.074
9603	19.439
9619	20.114
9635	20.094
9651	19.799
9667	19.363
9683	18.769
9699	17.966
9715	17.034
9731	16.307
9747	15.994
9763	16.245
9779	16.745
9795	16.934
9811	16.548
9827	15.422
9843	14.068
9859	13.316
9875	13.57
9891	14.914
9907	16.65
9923	18.09
9939	18.943
9955	19.137
9971	19.057
9987	18.905
10003	18.699
10019	18.524
10035	18.317
10051	17.884
10067	17.141
10083	16.049
10099	14.851
10115	13.925
10131	13.475
10147	13.544
10163	13.851
10179	14.204
10195	14.551
10211	14.721
10227	14.779
10243	15.06
10259	15.716
10275	16.983
10291	18.43
10307	18.938
10323	17.898
10339	15.209
10355	11.955
10371	9.3308
10387	7.8889
10403	7.5664
10419	7.6605
10435	8.1947
10451	9.3425
10467	11.237
10483	13.452
10499	14.977
10515	15.232
10531	14.071
10547	12.358
10563	10.986
10579	10.318
10595	10.48
10611	10.921
10627	11.168
10643	11.075
10659	10.495
10675	9.716
10691	9.2077
10707	9.1749
10723	9.8013
10739	10.659
10755	10.914
10771	10.146
10787	8.2834
10803	6.0841
10819	4.3713
10835	3.5208
10851	3.4462
10867	3.6545
10883	4.2562
10899	5.4216
10915	7.2242
10931	9.2324
10947	10.579
10963	10.77
10979	9.8385
10995	8.4727
11011	6.9537
11027	5.326
11043	3.5241
11059	1.6568
11075	0.34734
11091	0
11107	0
11123	0
11139	0
11155	0
11171	0
11187	0
11203	0
11219	0
11235	0
11251	0
11267	0.42733
11283	1.5346
11299	3.6213
11315	6.1327
11331	7.6885
11347	7.5426
11363	5.2175
11379	1.9858
11395	0
11411	0.41583
11427	3.6423
11443	7.843
11459	11.02
11475	12.315
11491	11.526
11507	9.9358
11523	8.4855
11539	7.4429
11555	6.998
11571	6.7105
11587	6.1127
11603	5.0619
11619	3.4152
11635	1.5869
11651	0.32226
11667	0
11683	0.74928
11699	1.9193
11715	2.7151
11731	2.7783
11747	2.0175
11763	1.0042
11779	0.26553
11795	0
11811	0.23873
11827	0.67361
11843	1.1325
11859	1.5841
11875	2.0333
11891	2.5213
11907	3.0037
11923	3.4366
11939	3.7241
11955	3.918
11971	4.2754
11987	4.9285
12003	5.965
12019	7.0854
12035	7.7081
12051	7.5245
12067	6.6271
12083	5.5181
12099	4.3809
12115	3.2603
12131	1.9089
12147	0.46742
12163	0
12179	1.1751
12195	4.1892
12211	7.8609
12227	10.604
12243	11.628
12259	11.015
12275	9.8493
12291	8.4068
12307	6.6433
12323	4.2268
12339	1.479
12355	0
12371	0.74995
12387	4.0577
12403	8.2806
12419	11.228
12435	11.859
12451	10.086
12467	7.4912
12483	5.1247
12499	3.3085
12515	1.8864
12531	0.5494
12547	0
12563	0.76361
12579	3.1523
12595	6.2111
12611	8.1826
12627	8.1582
12643	5.8564
12659	2.757
12675	0.55822
12691	0
12707	1.2064
12723	3.0377
12739	4.7131
12755	6.0076
12771	6.8332
12787	7.4711
12803	7.9098
12819	8.0291
12835	8.0663
12851	8.0981
12867	7.6632
12883	6.5054
12899	4.1966
12915	1.4193
12931	0
12947	0.87465
12963	4.5349
12979	9.2187
12995	12.224
13011	12.259
13027	8.8194
13043	4.1077
13059	0.78013
13075	0
13091	2.1792
13107	5.3716
13123	7.4736
13139	7.6333
13155	5.5103
13171	2.5983
13187	0.53815
13203	0
13219	1.3222
13235	3.3678
13251	4.7308
13267	4.8043
13283	3.3792
13299	1.4655
13315	0.18416
13331	0
13347	0.88282
13363	2.0985
13379	3.3884
13395	4.7456
13411	6.3009
13427	7.8968
13443	8.7111
13459	8.2349
13475	6.3433
13491	3.8664
13507	1.74
13523	0.38655
13539	0
13555	0
13571	0
13587	0
13603	0
13619	0
13635	0
13651	0.2882
13667	1.6296
13683	3.3756
13699	4.8154
13715	5.6349
13731	5.7225
13747	5.5203
13763	5.3892
13779	5.4312
13795	5.8328
13811	6.3785
13827	6.5301
13843	6.0314
13859	4.7048
13875	3.1209
13891	2.3284
13907	2.8701
13923	4.7285
13939	7.0045
13955	9.0707
13971	10.69
13987	12.01
14003	13.173
14019	13.468
14035	12.4
14051	9.8102
14067	6.5855
14083	3.9539
14099	2.5242
14115	2.5105
14131	3.0597
14147	3.3204
14163	2.9848
14179	1.9052
14195	0.66725
14211	0
14227	0.21883
14243	1.3252
14259	2.7616
14275	4.1449
14291	5.3386
14307	6.3999
14323	7.4188
14339	8.0625
14355	8.0855
14371	7.3903
14387	6.383
14403	5.6775
14419	5.5774
14435	6.1485
14451	6.9235
14467	7.4569
14483	7.5735
14499	7.3297
14515	6.9916
14531	6.5239
14547	5.8559
14563	4.881
14579	3.806
14595	3.2531
14611	3.5786
14627	4.7742
14643	6.2422
14659	7.4905
14675	8.308
14691	8.8277
14707	9.2257
14723	9.011
14739	7.8344
14755	5.57
14771	2.9054
14787	0.87213
14803	0
14819	0
14835	0
14851	0
14867	0
14883	0
14899	0
14915	0.84997
14931	3.1171
14947	7.1694
14963	11.772
14979	14.708
14995	14.832
15011	12.025
15027	8.1369
15043	4.752
15059	2.5006
15075	1.2246
15091	0.20745
15107	0
15123	1.1129
15139	3.8191
15155	7.1408
15171	9.2661
15187	9.2463
15203	6.8931
15219	3.7279
15235	1.2272
15251	0
15267	0.12321
15283	0.75395
15299	1.518
15315	2.3724
15331	3.4451
15347	4.669
15363	5.354
15379	5.0605
15395	3.5043
15411	1.3987
15427	0
15443	-0.063127
15459	1.4958
15475	3.626
15491	4.9965
15507	5.0323
15523	3.5544
15539	1.592
15555	0.25101
15571	0
15587	0.8971
15603	2.1447
15619	3.112
15635	3.5706
15651	3.5046
15667	3.2518
15683	2.8982
15699	2.4119
15715	1.8109
15731	1.1684
15747	0.62445
15763	0.27228
15779	0.089715
15795	0
15811	0.070809
15827	0.36258
15843	0.91923
15859	1.6085
15875	2.2016
15891	2.5818
15907	2.6248
15923	2.5102
15939	2.6257
15955	3.1548
15971	4.2265
15987	5.4492
16003	6.1245
16019	5.8979
16035	4.7163
16051	3.1762
16067	1.8398
16083	0.94243
16099	0.47769
16115	0.15959
16131	0
16147	0.13359
16163	0.68051
16179	1.4577
16195	2.0041
16211	2.0493
16227	1.4556
16243	0.60585
16259	0.041575
16275	0
16291	0.51641
16307	1.1489
16323	1.4613
16339	1.3336
16355	0.67128
16371	0
16387	0.0074642
16403	0.90712
16419	2.8461
16435	5.1113
16451	6.7175
16467	7.1891
16483	6.4517
16499	5.2307
16515	4.0753
16531	3.1688
16547	2.5698
16563	2.0505
16579	1.553
16595	1.1218
16611	0.71169
16627	0.32724
16643	0.071429
16659	0
16675	0.34439
16691	1.039
16707	1.6149
16723	1.7886
16739	1.3007
16755	0.47056
16771	0
16787	0.31305
16803	1.6881
16819	3.4293
16835	4.5373
16851	4.5452
16867	3.3487
16883	1.7471
16899	0.52314
16915	0
16931	0.15349
16947	0.45716
16963	0.69802
16979	0.86965
16995	0.91708
17011	0.91588
17027	0.98099
17043	1.1541
17059	1.5644
17075	2.108
17091	2.3494
17107	2.0553
17123	1.2242
17139	0.34652
17155	0
17171	0.44162
17187	1.3667
17203	2.4016
17219	3.9851
17235	6.411
17251	10.072
17267	14.11
17283	16.383
17299	15.707
17315	11.745
17331	6.4723
17347	2.1978
17363	-0.039424
17379	0
17395	0.86745
17411	1.499
17427	1.5748
17443	0.97765
17459	0.29364
17475	0
17491	0.20197
17507	0.78154
17523	1.4492
17539	2.2271
17555	3.173
17571	4.4625
17587	5.8735
17603	6.5776
17619	6.1012
17635	4.3529
17651	2.178
17667	0.56993
17683	0
17699	0.38886
17715	1.0882
17731	2.0242
17747	3.2739
17763	5.0567
17779	7.0662
17795	8.1797
17811	7.7445
17827	5.5299
17843	2.6469
17859	0.57141
17875	0
17891	1.0843
17907	2.7793
17923	4.2511
17939	5.2229
17955	5.5725
17971	5.6856
17987	5.8054
18003	5.9545
18019	6.256
18035	6.5561
18051	6.4234
18067	5.6356
18083	4.0956
18099	2.2621
18115	0.78936
18131	0
18147	0.16633
18163	0.8777
18179	1.4821
18195	1.6736
18211	1.1789
18227	0.38071
18243	0
18259	0.35464
18275	1.6699
18291	3.2934
18307	4.2464
18323	4.096
18339	2.7391
18355	1.0505
18371	0
18387	-0.089093
18403	0.75863
18419	1.9208
18435	2.9092
18451	3.5601
18467	3.8222
18483	3.9262
18499	3.958
18515	3.8987
18531	3.861
18547	3.834
18563	3.596
18579	3.0361
18595	1.9631
18611	0.68014
18627	0
18643	0.37733
18659	2.0349
18675	4.1673
18691	5.5728
18707	5.6626
18723	4.2944
18739	2.398
18755	0.86195
18771	0.035315
18787	0
18803	0.23248
18819	0.41875
18835	0.51202
18851	0.44915
18867	0.36648
18883	0.46606
18899	0.83125
18915	1.456
18931	2.1493
18947	2.7237
18963	3.0883
18979	3.3112
18995	3.4796
19011	3.3877
19027	2.8927
19043	1.9606
19059	0.89524
19075	0.15942
19091	0
19107	0.38443
19123	0.99533
19139	1.7883
19155	2.7824
19171	4.1275
19187	5.6101
19203	6.4173
19219	6.0707
19235	4.4263
19251	2.285
19267	0.65302
19283	0
19299	0.44342
19315	1.3547
19331	2.3431
19347	3.3306
19363	4.1705
19379	4.9448
19395	5.8191
19411	6.826
19427	8.104
19443	9.4019
19459	9.969
19475	9.3808
19491	7.637
19507	5.4775
19523	3.5187
19539	2.0255
19555	1.0031
19571	0.25904
19587	0
19603	-0.00039352
19619	0.13115
19635	0.23642
19651	-0.20192
19667	-1.3665
19683	-3.7802
19699	-6.6978
19715	-7.957
19731	-6.383
19747	-1.1591
19763	5.6401
19779	10.177
19795	10.544
19811	6.7497
19827	2.2327
19843	0
19859	0.95823
19875	3.5282
19891	6.334
19907	12.42
19923	23.845
19939	41.902
19955	61.902
19971	74.893
19987	76.067
20003	64.848
20019	48.683
20035	33.681
20051	22.162
20067	14.387
20083	7.7471
20099	2.5835
20115	-0.036523
20131	0
20147	1.5787
20163	3.1579
20179	3.7978
20195	3.309
20211	2.6369
20227	2.1243
20243	1.6822
20259	1.1862
20275	0.52545
20291	0
20307	0.091126
20323	0.89635
20339	1.9803
20355	3.3534
20371	5.0605
20387	7.3156
20403	9.7391
20419	11.06
20435	10.536
20451	8.0176
20467	4.7339
20483	1.9895
20499	0.36498
20515	0
20531	0.12528
20547	0.2982
20563	0.45857
20579	0.43832
20595	0.39913
20611	0.68918
20627	1.4482
20643	2.9279
20659	4.7212
20675	5.802
20691	5.6289
20707	3.825
20723	1.3811
20739	0
20755	0.35929
20771	2.773
20787	5.8737
20803	7.7498
20819	7.578
20835	5.0746
20851	1.8886
20867	0
20883	0.14962
20899	2.4315
20915	5.4428
20931	7.6679
20947	8.4555
20963	7.8989
20979	6.9719
20995	5.8799
21011	4.5597
21027	2.7105
21043	0.67775
21059	0
21075	1.6602
21091	5.93
21107	11.24
21123	15.859
21139	19.006
21155	20.376
21171	20.993
21187	21.782
21203	23.016
21219	24.844
21235	26.595
21251	27.352
21267	26.686
21283	24.638
21299	21.977
21315	18.863
21331	15.26
21347	12.107
21363	10.051
21379	7.4229
21395	3.3278
21411	0
21427	1.1912
21443	5.6342
21459	12.65
21475	27.066
21491	54.194
21507	97.69
21523	150.9
21539	216.4
21555	286.2
21571	332.24
21587	336.95
21603	298.77
21619	242.79
21635	188.46
21651	142.94
21667	107.37
21683	74.569
21699	46.735
21715	27.991
21731	19.42
21747	16.936
21763	14.656
21779	9.8308
21795	3.391
21811	0
21827	1.4833
21843	8.3245
21859	16.362
21875	26.276
21891	52.238
21907	102.55
21923	177.02
21939	256.6
21955	325.15
21971	375.1
21987	388.11
22003	369.32
22019	340.62
22035	326.76
22051	344.57
22067	378.3
22083	410.08
22099	421.76
22115	392.15
22131	328.98
22147	246.38
22163	176.47
22179	127.37
22195	126.18
22211	182.21
22227	370.27
22243	772.03
22259	1535.3
22275	2727.3
22291	4320.1
22307	6102.2
22323	7747.5
22339	8831.3
22355	9065
22371	8442.8
22387	7222.9
22403	5792.9
22419	4430.5
22435	3315.6
22451	2467.3
22467	1853
22483	1416.9
22499	1108.7
22515	893.56
22531	723.87
22547	582.33
22563	461.36
22579	372.06
22595	307.55
22611	256.01
22627	215.94
22643	190.12
22659	172.03
22675	155.26
22691	136.09
22707	123.16
22723	116.67
22739	137.08
22755	184.06
22771	298.31
22787	545.03
22803	991.51
22819	1724.6
22835	2742.8
22851	4001.7
22867	5302.8
22883	6360.1
22899	6881.4
22915	6696.6
22931	5899.3
22947	4735.1
22963	3567.6
22979	2636.3
22995	2075.4
23011	1824.9
23027	1753.2
23043	1722.5
23059	1628.6
23075	1479.7
23091	1294.4
23107	1116.5
23123	942.54
23139	791.54
23155	667.69
23171	568.99
23187	484.13
23203	410.6
23219	350.67
23235	302.49
23251	262.79
23267	230.56
23283	205.56
23299	185.2
23315	167.12
23331	150.88
23347	137.51
23363	126.12
23379	115.55
23395	105.56
23411	96.951
23427	90.199
23443	85.351
23459	82.249
23475	80.49
23491	80.106
23507	81.14
23523	83.241
23539	85.952
23555	89.114
23571	92.57
23587	96.836
23603	101.68
23619	104.37
23635	103.25
23651	100.34
23667	99.2
23683	98.298
23699	96.585
23715	94.779
23731	98.957
23747	116.47
23763	151.67
23779	209.91
23795	285.79
23811	379.71
23827	480.7
23843	569.04
23859	630.01
23875	646.22
23891	628.24
23907	594.33
23923	568.45
23939	569.15
23955	589.84
23971	633.75
23987	686.93
24003	719.31
24019	713.52
24035	660.01
24051	585.87
24067	515.73
24083	470.98
24099	482.76
24115	545.69
24131	651.69
24147	763.42
24163	840.69
24179	868.69
24195	812.22
24211	718.38
24227	589.19
24243	469.39
24259	348.75
24275	246.39
24291	170.99
24307	130.59
24323	127.77
24339	168.19
24355	269.14
24371	441.76
24387	699.47
24403	1020
24419	1400.9
24435	1799.9
24451	2147.1
24467	2382.5
24483	2447.5
24499	2363.8
24515	2156.8
24531	1884.6
24547	1585.7
24563	1278.5
24579	993.93
24595	745.39
24611	549.78
24627	401.16
24643	291.41
24659	206.79
24675	143.36
24691	101.94
24707	74.634
24723	53.347
24739	36.356
24755	26.567
24771	20.855
24787	15.257
24803	8.8915
24819	3.9745
24835	1.1826
24851	0
24867	0.51102
24883	2.3528
24899	4.5384
24915	6.3805
24931	7.9184
24947	9.4891
24963	10.282
24979	9.6274
24995	7.5782
25011	5.1265
25027	2.974
25043	1.4102
25059	0.46865
25075	0
25091	0.89313
25107	3.9648
25123	8.4657
25139	13.678
25155	21.001
25171	31.306
25187	45.012
25203	59.782
25219	70.929
25235	75.82
25251	76.039
25267	75.95
25283	73.493
25299	66.873
25315	60.279
25331	61.098
25347	68.717
25363	82.989
25379	111.2
25395	161.26
25411	243.44
25427	351.27
25443	477.53
25459	602.24
25475	707.78
25491	782.2
25507	803.95
25523	772.44
25539	690.24
25555	580.11
25571	462.31
25587	350.45
25603	259.99
25619	191.13
25635	142.67
25651	107.25
25667	83.014
25683	69.91
25699	67.343
25715	71.838
25731	76.306
25747	76.08
25763	70.743
25779	64.487
25795	57.37
25811	48.145
25827	37.305
25843	26.597
25859	16.884
25875	8.6168
25891	2.7391
25907	0
25923	1.0842
25939	6.7413
25955	15.543
25971	27.899
25987	50.079
26003	85.902
26019	133.8
26035	186.11
26051	238.73
26067	289.87
26083	339.81
26099	386.97
26115	421.83
26131	437.92
26147	437.54
26163	429.57
26179	414.17
26195	390.23
26211	356.02
26227	317.84
26243	293.64
26259	294.21
26275	316.12
26291	342.25
26307	371.34
26323	405.8
26339	435.03
26355	443.86
26371	440.56
26387	404.33
26403	357.31
26419	289.58
26435	228.65
26451	162.09
26467	102.16
26483	57.767
26499	30.491
26515	12.201
26531	1.8954
26547	0
26563	1.9305
26579	3.7082
26595	6.4601
26611	13.924
26627	23.43
26643	32.591
26659	42.44
26675	59.703
26691	88.057
26707	129.27
26723	195.38
26739	286.15
26755	392.65
26771	493.67
26787	574.09
26803	630.33
26819	649.09
26835	634.92
26851	592.78
26867	545.06
26883	516.61
26899	522.98
26915	584.63
26931	692.25
26947	840.33
26963	1000.9
26979	1142.6
26995	1241.8
27011	1273.3
27027	1240.7
27043	1144
27059	1003.2
27075	830.35
27091	642.49
27107	467.75
27123	322.68
27139	215.98
27155	135.94
27171	79.661
27187	43.611
27203	21.204
27219	7.0106
27235	0
27251	0.99216
27267	4.3301
27283	5.038
27299	2.1754
27315	0
27331	1.0528
27347	5.6633
27363	13.294
27379	22.508
27395	33.842
27411	47.793
27427	63.815
27443	80.111
27459	94.382
27475	105.18
27491	115.05
27507	125.49
27523	128.69
27539	119.81
27555	102.96
27571	90.163
27587	85.729
27603	91.789
27619	108.66
27635	143.9
27651	214.45
27667	331.35
27683	506.88
27699	725.42
27715	975.11
27731	1225.7
27747	1447.7
27763	1616.5
27779	1697.1
27795	1684.1
27811	1569
27827	1379.8
27843	1141.4
27859	887.72
27875	653.85
27891	455.98
27907	315.61
27923	228.46
27939	189.32
27955	182.54
27971	199.76
27987	236.18
28003	286.1
28019	341.37
28035	392.35
28051	430.87
28067	444.25
28083	430.59
28099	392.08
28115	340.18
28131	276.85
28147	204.78
28163	138.34
28179	88.504
28195	56.147
28211	31.496
28227	13.028
28243	2.5942
28259	0
28275	2.7402
28291	7.0629
28307	10.685
28323	12.929
28339	15.683
28355	19.784
28371	25.019
28387	31.124
28403	37.418
28419	43.477
28435	49.036
28451	54.052
28467	58.301
28483	60.689
28499	60.45
28515	58.044
28531	54.465
28547	49.002
28563	41.099
28579	31.028
28595	20.533
28611	11.614
28627	5.4291
28643	1.8158
28659	0
28675	1.6097
28691	7.9877
28707	18.519
28723	31.04
28739	44.886
28755	59.831
28771	76.184
28787	92.838
28803	105.99
28819	113.24
28835	114.38
28851	112.76
28867	110.87
28883	109.57
28899	109.11
28915	108.68
28931	108.39
28947	108.65
28963	110.11
28979	112.85
28995	115.15
29011	116.1
29027	118.22
29043	124.5
29059	132.45
29075	140.7
29091	150
29107	167.27
29123	202.16
29139	260.41
29155	342.05
29171	441.72
29187	563.39
29203	711.23
29219	876.35
29235	1058
29251	1250
29267	1481.2
29283	1782.9
29299	2210.4
29315	2800.4
29331	3610.5
29347	4663.8
29363	5946.9
29379	7438.4
29395	8773.7
29411	9623.4
29427	9913.9
29443	9920
29459	9926
29475	9924.1
29491	9922.4
29507	9991.2
29523	9632.3
29539	7973.1
29555	5784.3
29571	3704
29587	2697.3
29603	1977.2
29619	1460.1
29635	1091.6
29651	844.02
29667	681.84
29683	584.64
29699	521.46
29715	478.38
29731	450.76
29747	442.79
29763	439.99
29779	428.15
29795	405.98
29811	383.63
29827	360.89
29843	334.27
29859	304.25
29875	274.84
29891	249.28
29907	229.19
29923	215.07
29939	206.33
29955	205.25
29971	212.97
29987	228.57
30003	253.42
30019	274.77
30035	322.1
30051	373.16
30067	436.76
30083	479.97
30099	514.81
30115	530.8
30131	523.03
30147	489.09
30163	437.07
30179	369.05
30195	290.73
30211	215.81
30227	154.04
30243	105.92
30259	63.887
30275	30.401
30291	9.4953
30307	1.219
30323	0
30339	0
30355	0
30371	0
30387	0
30403	0
30419	0
30435	0
30451	0
30467	0
30483	1.4497
30499	5.4581
30515	10.504
30531	15.665
30547	20.639
30563	25.015
30579	28.852
30595	32.158
30611	34.738
30627	37.4
30643	39.982
30659	39.355
30675	33.668
30691	24.525
30707	16.246
30723	9.0515
30739	2.8245
30755	0
30771	5.1745
30787	20.877
30803	49.052
30819	92.918
30835	156.48
30851	241.26
30867	349.12
30883	488.27
30899	662.44
30915	872.24
30931	1106
30947	1362
30963	1627.8
30979	1884.6
30995	2106.1
31011	2270.1
31027	2367.4
31043	2371.8
31059	2283.6
31075	2113.7
31091	1896.2
31107	1653
31123	1397.4
31139	1146.4
31155	911.15
31171	708.88
31187	544.25
31203	417.09
31219	318.15
31235	247.21
31251	206.28
31267	187.26
31283	185.06
31299	205.52
31315	260.33
31331	347.39
31347	462.06
31363	614.71
31379	813.34
31395	1064.1
31411	1348.8
31427	1651.3
31443	1943.3
31459	2202.3
31475	2409.4
31491	2529.1
31507	2548.8
31523	2462
31539	2297.5
31555	2069
31571	1800.6
31587	1527.1
31603	1275.2
31619	1069.6
31635	906.38
31651	781.05
31667	679.98
31683	601.75
31699	546.36
31715	501.88
31731	456.88
31747	408.23
31763	363.31
31779	322.06
31795	283.84
31811	253.65
31827	235.32
31843	227.82
31859	225.82
31875	228.09
31891	234.6
31907	245.79
31923	259.14
[truncated: 4,009 more rows]
