# Supplementary material for: A machine learning approach to predict pancreatic islet grafts rejection versus tolerance
Source: PLoS One. 2020 Nov 5;15(11):e0241925. doi: 10.1371/journal.pone.0241925 (PMC7644021; doi:10.1371/journal.pone.0241925)
Supplement: S1 File — (ZIP) [file pone.0241925.s001.zip › Supplementary Information/Raw CZE data from aq.H samples/non-transplanted controls/T1 Control 1.crm]

40
  -20.63
  -12.85
 -0.1971
   171.1
   519.2
   507.2
   442.3
   445.5
   449.7
     478
   459.2
   481.2
   518.5
   490.3
   505.2
   531.2
   528.9
   488.3
   483.5
   427.4
   486.7
   544.1
   485.4
   466.3
   507.8
     526
   517.5
   584.7
   517.5
   539.9
   494.8
   536.4
   538.3
   507.2
   492.6
   566.2
   504.2
   506.5
   510.4
   527.6
     490
   569.1
   566.5
     489
     537
     514
   475.7
   539.9
   499.4
   486.4
   544.5
   543.8
   508.1
   455.9
   525.3
   496.5
     465
   499.4
   506.2
   459.2
   518.5
   498.1
   505.5
   530.2
   489.6
   557.1
     500
   550.6
   469.5
   563.6
   516.2
   531.5
   514.6
   472.1
   473.4
     477
     500
   545.8
   524.7
   500.3
   459.5
   504.9
   553.6
   479.9
   492.2
   496.8
   494.2
   523.4
   534.1
     524
   547.4
   474.7
   497.1
   518.2
   518.5
   552.6
   544.1
   472.5
   477.3
     478
   491.9
   521.4
   463.7
   535.1
   460.1
   507.2
   472.1
   528.2
     502
   536.4
   511.1
   497.8
   488.3
   494.8
   511.1
   507.2
   529.5
   528.2
   532.1
   490.3
   508.8
   498.1
     513
   490.9
   525.3
   486.7
   494.2
   500.7
   507.8
   510.7
   495.8
   504.9
   515.3
   479.6
   511.7
   563.6
   492.2
   516.9
   498.1
   537.3
   509.8
   515.9
   481.2
   488.7
     525
   460.8
     501
   564.6
   509.4
   478.6
   494.8
   532.5
   509.4
   472.5
   488.3
   480.2
   539.3
     550
   519.8
   546.7
   502.6
   493.5
   505.9
   493.9
   505.2
   490.9
   532.8
   504.6
   511.7
   586.3
   465.6
   457.5
   499.1
   530.5
   517.5
   568.8
   470.8
   450.4
   499.1
   508.8
     514
   521.1
   505.9
   552.3
   533.1
   497.1
   481.2
   505.9
   488.3
   490.3
   516.9
   515.3
   467.9
   479.6
   484.8
   515.6
   455.9
   527.6
     549
   534.4
     466
   526.6
   537.7
   543.5
   517.2
   528.9
   491.3
   493.9
   528.9
   495.8
   540.3
   498.7
   549.3
   474.4
   491.3
   488.7
   535.7
     465
   505.5
   504.6
   504.6
   511.1
     526
   491.9
   527.6
     512
   500.7
   539.6
   537.3
   485.4
   482.5
   457.5
   530.5
   480.2
   557.8
   537.3
   489.3
   511.1
   557.4
   514.6
   514.6
   509.1
   509.4
   550.6
   505.5
   508.8
   598.3
   511.7
     489
   486.4
   468.6
   473.4
   516.9
   544.5
     489
   515.9
   555.5
   516.6
   505.9
   491.6
   509.4
   517.9
   528.6
   528.2
   480.9
   489.6
   522.1
   532.8
   500.7
   528.9
   529.2
   504.2
   547.7
   535.4
   507.5
   502.3
   510.1
   499.4
   459.8
     560
   556.5
   508.8
   549.3
   470.5
   519.5
   517.2
   555.5
   515.6
   536.7
   528.6
   506.2
   453.3
     501
     502
   526.9
   558.1
   537.3
   469.5
   554.5
   501.6
   524.4
   531.5
     549
   597.3
   471.5
   544.8
   506.5
   528.9
   545.8
     478
   497.1
   516.2
   498.4
   483.2
   503.3
   483.5
   533.4
   455.9
   510.1
   567.2
   548.7
   505.5
   543.2
     502
   529.9
   477.6
   527.9
   504.2
   542.8
   494.5
   523.4
     573
   493.2
   513.6
   526.6
   510.7
   546.4
   482.8
   486.7
   530.8
   513.6
     488
     538
   535.7
   531.8
   565.9
   557.4
   543.8
   484.5
   531.2
   517.2
   511.4
   533.8
   500.3
   524.4
   533.1
   531.2
   536.7
   493.9
   479.3
   515.6
     514
     465
   533.8
     548
   435.8
   519.5
   513.6
   536.7
   504.2
   588.3
   532.8
   528.2
   490.9
   525.7
   523.1
   514.9
   521.8
   531.5
   533.1
   532.5
   509.4
   569.1
   504.9
   513.6
   540.3
   524.7
   546.4
   498.7
   554.8
   485.4
   472.8
   530.2
   473.1
   494.2
   481.9
   516.2
   531.8
   529.5
   469.2
   468.6
   480.6
   515.9
   526.3
   488.7
   517.9
   533.8
   511.7
     539
   486.1
   492.6
   498.1
   539.9
   515.3
   534.4
   538.3
   510.4
   524.4
   535.4
   608.7
     537
   518.5
   563.6
   517.2
   537.3
   537.7
   527.9
     537
   484.5
   541.9
   500.7
   527.9
   536.4
     487
   552.3
   554.5
   507.5
     524
   520.8
   530.5
   525.7
   509.1
   498.4
   598.3
   518.2
   523.1
   478.3
   525.3
   552.3
   520.5
   526.9
   563.3
   522.7
   569.8
   499.4
   497.4
   540.3
     574
   568.1
   523.7
   493.5
   476.3
   525.3
   497.1
   539.9
   567.2
   519.2
     500
   480.6
   534.1
   544.8
   531.5
   552.6
   563.6
   554.8
   476.3
     560
   493.2
   524.7
   560.7
   508.5
   489.3
   497.8
   496.1
   515.3
   533.8
   450.1
     487
   538.3
   520.5
   478.3
   546.4
   528.2
   546.7
   524.7
   474.1
   503.9
   493.2
   553.6
   497.8
   524.7
     465
     488
   497.1
   564.3
   502.9
   483.8
   523.7
   483.5
   511.1
   480.9
   550.6
   476.3
   532.5
   461.7
   490.6
   525.3
   519.8
   534.1
   589.2
   485.4
   525.7
   508.5
   497.4
   476.3
   491.9
     502
   479.9
   492.2
   553.2
   490.9
   514.3
     525
     476
   474.4
   531.2
   460.4
     539
   545.4
   533.4
   496.1
   494.5
   489.3
   527.6
   466.6
   472.8
   527.3
   506.8
   551.9
   496.8
   518.8
   531.2
   498.7
     476
   502.9
     513
   540.9
   527.9
   509.8
   499.7
     563
     524
   515.9
   523.4
   527.6
   508.8
   483.2
   521.8
     475
   529.9
     514
   543.8
   492.9
     490
   541.9
     549
   546.1
   490.6
   504.2
   582.7
   509.1
   481.5
   458.2
     502
   531.2
   507.5
     500
   522.4
   512.4
   506.8
   553.2
   563.3
   502.6
   544.5
   484.5
     524
   522.7
   508.8
   521.8
   541.9
   518.2
   467.9
   551.9
   564.9
   542.5
   499.1
   496.5
     561
   505.2
   482.5
   526.3
   534.4
     502
   622.3
     513
   480.6
   537.7
   520.8
   505.2
     537
   507.8
   513.6
     525
   506.5
   539.6
   543.8
   581.4
   532.8
   548.4
   502.9
     477
   566.5
   529.2
   538.6
   527.9
   488.3
   526.6
   496.5
   485.4
   503.3
   515.3
     464
   466.6
   520.8
   523.4
   539.9
   521.1
   455.6
   466.9
     454
   496.8
   468.6
   563.9
   463.4
   539.9
   511.7
   517.2
   503.6
   496.1
   508.1
   496.8
   564.3
   484.1
   512.7
   490.6
     513
   530.2
   533.1
   515.9
   486.7
     514
   530.8
     526
   488.3
   484.5
   499.1
   504.6
   526.6
   513.3
   505.5
   471.8
   466.9
   528.9
   514.9
   509.4
     560
   495.5
   510.1
   514.9
   537.3
   519.5
   522.1
     513
   544.8
   544.5
   499.1
     537
   598.6
   478.9
   466.9
   509.8
   507.2
   537.3
   538.3
   462.1
   535.4
   487.4
   519.2
   548.7
   481.5
   490.6
   530.8
   522.1
   547.4
     524
   534.7
   528.9
   511.1
   532.1
   509.1
   540.3
   544.8
   512.7
     489
     537
   508.5
   514.9
   534.1
     572
   520.1
   573.3
   493.2
   508.8
   483.2
   451.4
   536.7
   541.5
   510.7
   572.4
   545.4
   554.5
     512
   484.5
     513
   534.7
   484.1
   508.5
     487
   478.3
   533.4
   480.6
   497.1
   499.4
   466.3
   538.3
   513.3
   518.8
   599.9
   571.4
   444.9
   525.3
   506.5
   485.4
   538.3
   506.2
     488
   505.5
   520.8
   497.1
     514
   531.8
   485.8
   490.9
   514.6
   502.3
   509.8
   484.1
   489.6
   525.3
   472.8
   477.3
   496.8
   521.8
   477.3
   531.5
   506.2
   571.4
   479.3
   485.4
   588.3
   483.5
   529.2
   473.7
   531.8
   511.4
   512.4
   501.3
   525.7
   481.5
   579.8
   501.3
   530.8
   494.8
   496.8
   528.9
   535.1
   546.7
   527.6
   566.9
   510.7
   526.6
   525.7
   504.2
   527.3
   506.5
   540.3
   533.8
   490.3
     501
   538.3
   549.3
   553.2
   506.2
   462.7
   516.6
   532.5
   532.8
   474.1
   469.2
   475.4
   521.8
     475
   457.5
   515.9
   512.7
   529.9
   504.9
   543.2
   556.8
   515.6
   523.7
   519.5
     502
   533.4
   489.3
   491.6
   530.8
     562
   513.6
   479.3
   540.9
   447.5
   491.9
   501.3
   500.3
   522.4
   540.6
   533.1
   462.7
     501
     500
   502.9
   514.6
   476.7
   502.6
   528.2
   520.5
   461.7
   538.6
   517.2
   493.5
   488.7
   540.3
   504.2
   506.2
   557.1
   546.7
   512.4
   496.8
   489.6
   532.5
   504.6
   518.8
   512.4
   496.5
   475.7
   502.9
   517.2
   551.3
   499.1
     525
   496.8
   543.2
   509.4
   474.1
   513.3
   533.4
   471.2
   485.1
   456.6
   518.5
   544.8
   581.4
   541.2
   543.8
   459.2
   510.7
   505.9
   546.4
   520.5
   484.1
   510.1
   494.5
     514
   520.1
   488.7
   509.4
   514.9
   528.2
   554.5
   448.8
   504.9
   537.3
   532.5
   528.2
   531.5
   468.9
   554.5
   587.9
   498.7
   483.5
   504.2
   531.2
   489.6
   492.9
   525.3
   530.5
   486.4
   543.5
   525.7
     526
   503.6
   588.3
   550.6
   540.3
   485.4
   477.6
   527.3
     501
   474.7
   561.3
   482.5
   524.7
   486.1
   506.8
   505.9
   531.2
     536
   534.7
     478
   529.2
   531.5
   492.2
   513.6
   541.2
     465
     464
   517.5
   545.1
   528.9
   461.1
   487.4
   493.5
   516.9
   508.1
   482.8
   498.4
   503.6
   496.5
   532.8
   486.7
   533.1
   484.8
   534.1
   570.1
   502.9
   465.6
   501.3
   595.4
   536.7
   577.6
     563
   506.8
   545.8
   542.8
   483.8
   578.9
   509.8
   497.8
   532.5
   524.7
     464
   507.8
   468.9
   541.2
   543.5
   498.1
   556.5
   498.7
   529.9
   538.3
   512.7
   539.3
   565.2
   497.8
   521.8
   511.7
   533.4
   562.3
   504.6
   521.8
   498.7
   564.3
   481.5
   526.3
   502.3
   505.2
   590.5
   486.1
   543.2
   503.9
   511.4
   544.8
   471.2
   516.9
   473.1
   523.4
   481.5
   495.8
   501.6
   531.8
   514.3
   487.4
   521.4
   495.5
   482.2
   477.6
   557.1
   446.2
     476
   526.6
   526.9
   534.7
   530.5
     501
   483.8
   538.6
   548.7
   531.8
   561.3
   519.2
   491.6
   526.9
   514.3
   515.3
   470.8
   525.7
   560.4
   509.4
   491.6
   515.9
   490.9
   590.2
   476.7
   596.4
   490.6
   495.8
   519.2
     538
   522.1
   585.3
   515.6
   498.4
   533.8
   516.2
   499.1
   518.5
   478.6
   497.4
   499.7
   508.1
   480.2
   485.4
   519.8
   447.8
   479.3
   499.1
   513.3
   528.9
   528.2
   547.7
   514.6
     476
   540.9
   459.8
   462.4
   471.2
   486.7
   496.5
   468.9
   518.5
     539
   531.2
   480.2
   568.1
   542.8
   504.6
   517.5
     536
     537
   550.6
   507.2
   527.9
     525
   549.7
   543.8
   518.8
   530.8
   504.2
   535.7
   477.6
   514.9
   493.5
   478.9
   480.6
   473.1
   527.6
   511.4
   501.6
   530.5
   505.5
   530.2
   592.8
   559.1
   549.3
   515.6
   560.4
   552.3
   543.2
   479.3
   541.5
   494.8
   516.2
   531.8
   531.5
   485.4
   504.6
   562.3
   515.6
   543.5
   559.1
   475.4
   492.2
     536
   490.3
     536
   571.7
   503.9
   534.4
   564.6
   454.6
   531.8
   566.9
   480.6
   506.5
     501
   461.1
   505.5
   551.9
   517.5
   510.4
   547.1
   546.4
   466.3
   542.8
   557.4
   539.3
   502.9
   546.7
   511.7
   494.8
   497.4
   490.9
   499.4
   551.6
   467.3
   474.1
     525
   550.3
   445.2
   543.2
   462.7
   498.1
   551.6
   496.1
   506.5
   519.5
   459.8
   518.2
   474.1
   537.3
     537
   516.2
     513
     525
   475.7
   485.8
   556.8
   514.6
   477.6
   513.3
   508.5
   532.8
   533.8
   499.7
   604.5
     466
   467.9
   532.8
   521.4
   540.9
   522.7
   496.8
   489.6
   515.3
   479.9
   473.4
   518.2
   547.1
   564.6
   546.4
   515.9
   487.7
   502.9
   505.2
   522.7
   503.3
   514.9
   495.5
   504.6
   523.4
   462.7
   498.1
   458.2
   528.6
     536
   538.3
   524.7
   485.1
   487.4
   502.3
   598.3
     490
   532.5
   486.4
   508.5
   522.4
   506.2
   532.1
   543.5
   523.7
   537.7
   504.2
   462.1
   532.5
   488.7
   507.8
     524
   512.4
   503.3
   489.6
   510.4
   524.4
     560
   527.3
   519.5
   496.5
   487.7
   454.6
   487.4
   504.2
   498.7
   542.2
     488
   569.1
   516.6
   501.3
   512.4
   508.5
     501
   542.8
   534.7
   559.1
   525.7
   468.9
   518.5
   558.1
   510.1
   463.4
   509.8
   489.3
   503.3
   555.2
   497.1
   471.8
   484.8
   503.3
   509.8
   507.5
   474.1
   546.7
   454.3
   492.6
   532.8
   471.2
   521.1
   562.3
   532.1
   482.2
   505.9
   541.5
   476.3
   509.8
   541.5
   537.3
   504.6
   502.6
   489.6
   484.5
   554.8
   478.3
   527.6
   519.8
   541.5
   498.7
     500
     550
   552.9
     477
   499.1
   478.6
   486.7
   543.5
   582.7
   497.1
   489.6
   549.7
   499.1
     489
   563.6
   548.4
   478.6
   521.1
   522.1
   531.8
     502
   541.9
   570.7
   473.1
   523.7
   516.9
   472.5
   523.4
   488.7
   518.2
   531.5
   509.4
   580.5
   508.1
   480.2
   523.1
   482.5
   511.7
   543.8
   546.7
   527.9
   543.8
   502.3
   581.8
   504.2
   512.7
   503.9
   467.3
   513.3
   525.7
   479.9
   557.8
   475.4
     536
     538
   483.8
   486.1
     464
   511.7
   536.4
     454
     586
   487.4
   480.6
   576.9
     539
   518.8
   524.7
   515.9
   478.9
   578.9
   491.6
     512
   477.6
   537.3
   509.4
   488.3
   521.4
   513.6
   488.3
   523.1
   552.6
   480.9
   501.3
   510.7
   542.5
   494.5
   561.3
   519.5
   526.3
   548.7
     524
   551.3
     453
   481.5
   541.5
   541.5
   466.9
   518.5
   523.7
   510.4
   528.6
   535.1
   477.6
   526.9
   518.5
   510.7
   495.2
   494.2
   470.8
   521.4
   519.2
   526.6
     500
   475.7
     489
   525.3
   489.3
   523.1
   538.6
   535.4
   532.8
   532.8
   495.8
   459.5
   534.7
   471.2
   586.6
   551.6
   606.8
   542.5
     514
   503.3
   509.1
   517.2
   522.4
     512
   541.2
   513.3
   536.4
   552.9
   546.1
   503.3
   536.7
   494.2
     500
   532.1
   538.3
     526
   525.7
   492.6
   529.2
   470.8
   547.1
   531.5
   496.1
   492.9
   510.4
   530.8
   531.5
   491.3
   503.3
   503.6
   507.5
   511.7
   536.4
   497.8
   470.8
   540.6
   537.7
   467.9
   530.2
   513.3
   529.9
   482.2
   517.5
   461.7
   544.8
   522.7
   558.4
   494.8
   525.3
   509.4
   508.1
     526
   534.1
   488.3
   542.5
   548.4
   557.8
     487
   503.9
   552.3
   529.5
   512.7
     537
   490.6
   469.9
   516.6
   494.2
     490
   502.3
   574.6
   472.8
   494.5
   490.9
   515.3
   548.4
   546.7
   520.1
   544.8
   487.4
   487.7
   561.7
   535.4
   516.6
   550.6
   536.7
   496.1
   540.9
   531.2
   508.8
     562
   545.4
     489
   500.3
   557.4
     539
   534.7
     539
   496.5
   547.4
   456.2
   505.2
   495.2
   534.4
   602.5
   510.1
   519.8
   515.6
   559.7
   529.2
   528.2
   512.4
   513.3
   530.2
   522.4
   453.6
   533.8
     500
   560.7
   454.3
     453
   543.5
   546.7
   503.6
   479.3
   520.8
   522.4
   569.4
   571.1
   504.6
   512.7
   520.5
   503.3
   536.7
   518.8
   495.5
   529.2
   464.3
   528.9
   497.1
   517.5
   539.3
   498.4
   507.8
   512.4
   557.8
   512.4
   510.7
   522.7
   547.1
   531.8
   494.5
   465.6
   532.8
   491.9
   535.1
   544.5
   498.7
   505.2
   498.1
   482.5
   505.5
   497.4
   480.2
   475.7
     563
   516.9
   511.4
     513
   528.6
   557.8
   496.1
   463.7
   564.9
   490.6
     465
   506.2
   538.3
   500.3
   569.8
   498.7
   471.8
   484.8
     477
   448.4
   518.8
   466.3
   514.3
   557.4
   543.5
   525.7
   524.4
   516.6
   568.8
   507.2
     524
   477.6
   527.6
   468.9
   504.2
   498.4
   530.8
   483.8
     500
   550.3
   536.4
   506.8
   584.4
   515.3
   477.3
   510.7
   565.6
   486.4
   547.4
   519.8
   505.2
   496.1
   525.3
   467.3
   553.2
     475
     500
   534.1
   516.6
   479.9
   498.7
   533.4
   531.5
   496.8
     538
   530.8
   600.3
   515.6
   521.8
   532.8
     512
   542.2
     562
   547.1
   510.1
   482.2
   508.5
   542.8
   486.7
   465.3
   521.4
   487.7
   514.3
     539
   504.6
   538.3
   509.1
   522.4
   541.2
   529.2
   481.2
   495.5
   490.3
   475.7
   465.6
   531.2
   527.3
   514.9
   490.3
   557.8
   470.2
   514.3
   523.7
   508.5
   540.6
   515.3
   495.2
   539.9
   487.7
   544.5
   566.2
   470.5
   519.8
   557.8
   465.3
   488.7
   526.9
     525
   483.5
   529.2
   528.2
   526.6
   540.6
   496.8
   506.5
   507.8
   521.8
   500.7
   511.7
   469.2
   458.2
   521.4
   557.1
   529.2
     500
   566.5
   494.2
   450.7
     488
     514
   485.8
   463.7
   492.2
   481.9
   529.2
   492.2
   523.1
   564.9
   480.9
   498.1
   517.5
   552.3
   498.1
   519.5
   510.4
   509.8
   498.7
   542.2
   501.3
     526
   474.4
   506.5
   493.9
   509.4
   553.2
   488.7
   479.3
   545.4
     513
   532.1
     512
   481.9
   546.4
     551
   510.4
   557.4
   513.3
     514
   482.5
   461.7
   497.8
     512
   545.4
   507.5
   539.6
   467.3
   578.2
   547.4
   536.4
   493.2
   502.3
     539
   496.1
   466.6
   491.3
   478.3
   504.6
   521.4
   502.3
   499.1
   530.2
   546.7
   525.7
   526.9
   490.9
   509.4
   599.6
   539.6
   532.8
   503.9
   531.8
   499.7
   529.5
   507.5
   515.9
   536.4
   498.1
   471.5
   481.5
   485.4
   497.8
   547.7
   554.2
   508.5
     512
   461.1
   504.9
   553.2
   530.8
   546.4
   513.3
   522.7
   513.3
   504.2
   530.8
   463.7
   503.6
   512.7
   551.9
   535.7
   513.6
   498.1
   489.6
   502.9
   519.2
   557.1
   533.1
     587
   495.8
   557.8
   541.2
   523.1
   467.9
     524
   514.3
   550.6
     526
   515.9
   521.8
   549.3
     524
   499.1
     513
   541.9
   529.2
   477.3
     514
     501
   540.3
   448.1
     454
   509.4
   470.2
   559.7
   458.2
     514
   517.2
   493.2
   495.8
   491.9
   517.2
   510.7
   521.4
   517.9
   472.5
   524.7
   500.3
   523.7
   525.3
   512.7
     490
   517.5
   505.9
     561
   570.1
   496.8
   568.1
     537
   497.4
   489.6
   490.6
   511.4
   492.9
   485.4
   545.8
   484.5
   530.8
   486.1
   533.1
     538
   498.1
   474.4
   570.1
   484.1
   508.8
   519.8
   546.7
   500.7
   487.4
   528.6
   469.9
   493.2
   457.2
   534.1
   498.4
   536.4
   506.2
   491.9
     501
   525.7
   502.6
   498.7
   470.2
   514.6
   489.3
   479.9
   494.5
   487.7
     465
   513.3
   511.7
   504.9
   484.5
   497.4
   519.8
   562.6
     513
   521.8
   513.3
   493.5
   551.9
   493.5
   561.3
   532.1
   505.9
   511.1
   488.3
   556.5
   534.1
   481.5
   509.8
   514.6
   472.8
   535.7
     490
   458.2
   543.5
   494.8
   512.7
   531.5
   504.2
   524.7
   509.4
   550.3
   473.7
   527.9
   501.6
   495.2
   508.5
   492.2
   549.3
   507.2
   561.3
   522.1
   561.7
   516.2
   495.5
   534.1
   469.5
     490
   516.6
   498.1
   494.8
   535.1
   461.1
   493.5
   564.9
   482.5
   507.2
     489
   480.2
   497.8
   526.9
   486.7
   472.1
     526
   554.5
   535.1
   527.9
   520.1
   564.3
   480.2
   534.7
   550.6
   514.3
   519.5
   517.9
   504.6
   521.4
   536.4
   481.9
   509.8
   524.7
   485.8
   518.5
     488
   485.4
   519.2
   445.5
   511.4
     502
   502.6
   511.1
     538
   505.5
   526.9
   531.2
   500.7
   493.2
   543.2
   492.9
   516.6
   480.6
   492.6
   509.8
   507.8
   494.8
     525
   525.3
   486.4
   541.5
   513.3
   509.1
   500.3
   554.2
   509.8
   466.9
   509.1
   483.8
   545.1
   551.6
   509.4
   529.5
   539.3
   559.7
   475.7
   540.9
   478.9
     537
   455.6
   486.7
   449.1
   527.9
   528.9
   499.1
   505.2
   519.8
     501
   490.3
   515.9
   481.9
   515.3
   476.7
     502
   522.7
   465.6
     550
   557.4
   514.3
     525
   488.3
   497.4
   552.9
   497.4
   503.3
   496.8
   473.1
   538.6
   480.9
   556.5
   556.5
   533.4
   516.2
     574
   542.2
   509.8
     539
   477.6
   516.6
   556.8
     524
   503.9
   478.3
   489.3
   476.3
   496.5
   507.8
   500.3
   501.6
   542.2
   528.9
   516.2
   473.7
   500.7
   539.3
   478.3
   519.5
   473.7
   532.1
   496.8
   507.8
   544.8
   467.9
   485.4
   507.2
   447.5
   508.5
   500.7
   502.3
     548
   555.5
     513
   497.1
   560.4
   529.9
   543.8
   515.6
     489
   486.7
     562
   524.7
   477.3
   542.8
   536.7
     539
   527.3
   543.2
   532.1
   512.4
   461.7
   518.8
     501
   477.6
   499.1
   530.2
   504.2
   483.2
   530.2
   494.5
   559.1
   502.6
   550.3
   507.5
   528.9
   476.7
   491.9
   497.8
     514
   510.4
   547.7
   525.3
   563.9
   532.8
   518.8
   496.5
   528.6
   541.9
   557.8
   500.3
   553.2
   499.1
     513
   482.8
   486.4
     500
   553.2
   515.3
   463.7
   543.5
   514.3
   504.6
   498.4
   522.1
   490.9
   476.7
   493.5
     514
   493.9
   559.4
   533.4
   535.1
   485.8
   516.9
     524
   524.7
   508.5
   488.3
   478.9
   493.5
   533.4
   508.1
   562.6
     490
   550.6
   483.8
   454.9
   493.5
   504.9
   570.7
   531.8
   549.3
     489
   540.6
   492.6
   498.1
   516.6
   507.5
   499.1
   505.2
   515.3
   476.7
   531.5
   504.6
   480.9
   517.2
   485.1
   527.9
   494.5
   514.9
   523.4
   536.4
   517.2
   491.9
   494.5
   484.8
   524.7
   550.3
   571.7
   531.8
   553.9
   519.5
   502.9
   486.4
   511.1
   514.6
   473.7
   558.1
   479.9
   499.1
   482.2
   480.9
   524.7
   498.4
   527.6
     514
   552.9
   535.4
   508.8
     464
   557.8
   534.4
   564.6
   521.8
   483.8
   510.1
     597
     550
     478
   537.7
   522.4
   489.6
     584
   508.1
   512.4
   521.8
   555.2
   488.7
   490.9
   519.5
   491.9
   530.5
   498.4
   535.4
   583.7
   584.4
   505.5
   496.8
   459.5
   569.1
     466
   500.3
   509.1
   470.8
   524.7
   490.6
   488.7
   468.9
   528.9
   520.8
   497.8
   495.5
   538.6
   528.2
   529.2
     524
   496.8
   508.1
     501
   519.5
   519.8
   496.1
   457.2
   515.9
     466
   534.7
   507.5
   521.4
   552.9
     514
   512.7
   502.6
   523.1
   501.3
   521.8
   490.3
   515.6
   522.4
   582.1
   473.4
   535.7
   510.7
   512.4
   491.9
     478
   517.5
   518.2
   553.6
   498.4
   548.7
   513.3
   449.7
   531.8
   509.4
   535.4
   503.3
   535.4
   469.2
   524.4
   510.7
   542.2
   519.5
   511.4
   546.1
   486.1
   460.8
   520.8
   509.1
   490.6
   547.4
   488.7
   481.9
   523.7
   494.8
   509.1
   483.2
   516.9
     487
   558.1
   484.8
   503.6
   486.1
     487
   497.8
     574
   508.5
   470.5
   505.9
     526
   494.2
   516.6
   488.3
   507.8
   482.2
     490
   495.5
   474.4
   570.4
   560.4
   513.6
   483.8
   481.5
   494.5
   477.6
   547.7
   456.6
   532.8
   459.5
   473.1
   530.5
     598
   494.5
   496.8
   545.4
   504.2
   503.6
   472.8
   504.9
   508.1
   557.8
   502.6
   502.6
     489
   517.5
   488.3
   475.4
   526.6
   539.3
   537.7
   532.5
   513.3
   497.4
   538.3
   500.3
   521.8
   519.2
   517.2
     476
   497.8
   474.7
   523.7
     502
   503.3
   523.4
   513.3
   519.8
   466.3
   556.5
   529.9
   510.1
   513.6
   509.1
   515.6
   569.8
   519.5
   535.1
   537.7
   480.2
   483.8
   517.5
   492.6
   524.4
   563.9
   481.2
     537
   470.5
   597.3
   489.3
   514.9
   577.9
   505.5
   546.7
   534.1
   539.3
   503.9
   467.3
   489.3
   478.6
   495.2
   527.9
   534.1
   513.6
   511.4
   494.5
   498.7
   541.9
     526
   496.8
   515.6
   499.4
   486.4
   529.5
   501.6
   531.8
   510.4
     464
   524.4
   494.8
   547.7
     563
   438.4
   506.8
   517.9
   531.2
   517.9
   519.8
   502.3
   559.7
   547.1
   449.7
   480.9
     524
   562.6
     478
   481.9
   516.9
   497.1
   537.7
   508.8
   486.7
   520.8
   517.9
   485.1
   484.1
   510.1
   533.4
   504.2
     487
   500.7
   559.4
     475
   546.1
   515.6
     464
   489.6
   459.8
   576.3
   515.6
   507.8
     464
   514.3
     549
   478.9
   554.5
   503.9
   550.6
   532.5
     477
   473.7
   538.3
     536
   493.9
   471.2
   498.4
   509.4
   461.4
   526.6
   476.3
   539.9
     501
   502.9
   531.8
   466.6
     488
     502
   506.2
   511.4
   508.5
   556.1
   556.1
   532.5
   470.5
   543.8
     442
   527.9
   520.5
   498.1
   509.1
   520.5
   511.1
   502.9
   477.6
   499.7
   529.2
   460.8
   493.2
   552.6
   456.9
     513
   525.3
   482.8
   551.9
     490
   579.2
   474.1
   492.9
   523.4
   513.3
     514
   527.9
   527.6
   506.2
   545.8
   483.5
   516.6
   497.8
   537.3
     490
   490.3
   504.9
   546.1
   509.8
   491.6
     525
   479.9
   504.9
     563
     514
   481.5
   579.8
   485.4
   481.9
   497.1
   508.1
   550.6
   504.9
   553.2
   507.8
     501
   464.3
   500.3
   465.6
     512
   508.1
   446.8
   517.5
   535.1
   551.3
   526.3
   495.8
   479.6
   484.8
   510.1
   512.4
   560.4
   572.4
   518.8
   496.5
   507.8
   532.5
     490
   485.4
     452
     489
   490.9
   507.8
   504.2
   540.3
   517.9
   451.4
   498.1
   498.4
   511.1
   488.7
   459.8
   518.8
   503.6
   487.4
   460.8
   500.3
   479.3
   492.9
   507.5
   491.3
   578.2
   486.4
     500
     524
   499.1
   491.9
   503.6
   527.9
   548.4
   484.8
   454.3
     551
   478.6
   526.6
   516.9
   493.5
   526.6
   521.1
   480.6
   518.8
   479.3
   511.4
   447.8
   484.1
   557.1
   495.2
     514
   545.8
   530.8
   470.5
   498.4
   497.4
   545.1
   515.6
   511.1
   513.3
   509.4
   509.4
   532.1
   536.4
   479.3
   556.5
     514
     454
   556.1
   494.5
   541.2
   483.8
   474.7
     502
   505.5
   511.7
   540.6
   470.5
   495.8
   528.2
   493.2
   527.6
   481.2
   446.5
   489.6
   510.1
   567.8
     524
   547.1
   518.2
   467.9
   563.9
   495.5
     463
   546.4
   531.5
   478.3
   529.9
   549.3
     490
   485.8
   510.7
   543.5
     478
   530.2
   523.7
   550.6
   516.6
   528.6
   479.9
   519.5
   514.3
   509.8
   498.7
   470.8
   494.8
   466.6
   523.1
   518.8
   497.4
   468.9
   472.5
   527.9
   492.9
   529.9
   482.8
   494.5
   498.1
   465.6
   502.6
   526.3
   484.1
   471.5
   533.8
   499.4
   530.5
   534.4
   494.2
   544.5
   495.8
   541.9
   520.5
   533.1
   539.9
   538.3
   494.8
   482.2
   491.9
   506.2
   505.5
   463.4
   488.7
   547.4
   491.6
   521.8
     526
   508.1
   510.4
   478.9
   537.3
   460.1
   515.9
   473.7
   482.2
     489
     478
   526.9
   492.2
     573
   486.4
   492.9
   558.1
   534.7
   493.9
   504.6
   522.7
   535.7
   492.6
   514.6
   494.2
   530.5
   517.5
   501.6
   550.6
   490.9
   541.2
   472.5
   474.7
   571.1
   522.1
   525.3
   513.3
   521.4
   517.2
   527.6
   529.9
   499.7
   520.5
     477
   517.2
   505.5
   462.7
   469.5
   504.6
   514.9
   530.2
   522.7
   504.6
   510.1
   479.9
   497.4
   528.6
   492.2
   530.5
   489.3
     526
   497.1
   520.1
   511.4
   489.3
   475.7
   472.8
   499.7
   485.8
   504.9
   517.5
   503.3
   533.1
   466.3
   481.2
   470.2
   487.7
   537.3
   497.4
     539
   518.5
   548.4
   533.1
   522.1
   485.8
   480.9
   532.1
   499.7
   529.9
   513.6
   551.6
   515.3
   521.4
   535.4
   506.8
   527.9
   498.7
   490.9
   499.4
   494.5
   526.6
   555.2
   425.1
     561
   520.5
   504.9
   474.7
   495.5
   508.8
     538
   502.6
   464.3
   521.4
   517.5
   497.1
   525.7
   433.5
   506.5
   474.1
   503.3
   492.9
   517.2
   535.4
   496.1
     489
   491.6
   514.3
   553.2
   498.7
   567.5
   517.2
   546.1
   516.9
   561.3
     513
   504.2
   570.1
   493.2
   503.9
   500.7
   532.8
   510.4
   494.5
   502.9
   522.1
   487.4
   493.5
   485.4
   488.7
   491.6
     538
   516.9
   471.2
   505.2
   470.2
   493.9
   522.1
   560.7
   544.1
   507.8
   504.2
   507.5
   481.5
   553.6
   497.8
   505.2
   527.6
   482.8
   461.4
   483.2
   553.6
     465
   549.3
   512.7
   469.9
   549.3
   521.4
   516.9
   497.1
   484.5
   496.1
   472.1
   537.3
   508.5
     475
   517.5
   502.9
   550.6
   481.5
     539
   459.2
   497.4
   520.5
   532.8
   493.2
   502.6
   529.9
     524
   497.1
   547.7
   519.5
   510.1
   463.7
   546.1
   510.1
   511.4
   523.4
   468.6
   523.7
   458.5
   551.3
   468.2
   605.5
   505.5
   511.7
   531.2
   524.7
   484.5
   470.2
   495.5
   493.9
   478.6
   542.5
   558.7
   508.1
   478.3
   474.7
   543.5
   474.1
     500
     526
   541.5
   508.8
   533.8
   503.3
   500.3
   469.2
   546.7
   495.8
   545.8
   521.8
   493.9
   530.8
   506.2
   507.2
   469.9
   573.7
   498.1
   529.5
   482.8
   514.3
   580.5
   510.1
   459.2
   504.2
   529.9
   502.9
   503.9
   520.8
   557.1
   579.2
   530.2
   511.7
   516.2
   493.9
     514
   528.6
   529.5
   476.3
   525.7
   522.7
   498.7
   506.2
   523.7
     525
   499.4
   509.8
   505.5
   503.9
   515.3
   527.9
   498.4
   483.5
   517.2
   528.9
   485.4
   493.5
   508.8
   530.5
     525
     526
   515.3
   546.7
   492.2
   529.2
   530.2
   489.6
   513.3
   522.1
   541.2
   518.2
   522.7
   529.9
   514.3
   506.8
   474.4
   495.5
   543.8
     539
   518.2
   485.8
   471.5
   530.8
   526.3
   518.8
   486.7
   485.8
   472.8
   475.7
   547.4
   524.7
   517.5
   515.3
   480.6
   475.7
   523.7
     475
   512.4
   528.6
   503.3
   470.8
   568.8
   515.9
     526
   476.3
     465
   530.2
   482.2
   502.9
   483.5
   530.2
   498.1
   484.1
   532.8
     512
   545.1
   518.2
   507.8
   490.3
   541.5
   490.6
   534.1
   530.5
   509.1
   503.3
   526.6
   494.5
   489.3
   507.8
   546.4
   518.2
   451.7
     501
   470.8
   485.8
     489
   558.1
   516.2
   490.9
   544.5
   541.9
   471.5
   491.6
   492.6
   550.3
   469.2
   468.9
     463
   519.5
   526.9
   550.6
   523.4
   530.8
   472.5
   484.5
   516.9
   545.1
   520.1
   473.1
   442.9
     548
   544.1
   491.6
   565.6
   471.5
   497.1
   497.1
   532.5
   487.7
   496.1
   482.2
   507.5
   576.6
     537
   502.9
   484.5
   488.7
   467.3
   506.2
   534.7
   511.7
   502.9
   495.2
     513
   559.1
   516.2
   541.9
   470.8
   527.6
   494.8
   492.2
     537
   511.4
   450.4
   518.2
   512.4
   537.3
   517.5
   471.8
   521.4
   536.7
   483.2
   504.6
   424.1
   512.7
   494.2
   518.5
   519.2
   536.4
   502.9
   534.7
   507.2
   532.1
   522.1
   491.9
   484.5
     487
   524.4
   493.5
   521.4
   498.4
   527.6
   492.2
   499.1
   501.3
   493.9
   504.2
   525.7
   483.5
   485.4
   486.4
     487
   494.8
   493.2
   499.7
   456.6
   498.4
   479.6
   475.7
   514.6
     525
   470.5
   532.1
   489.3
   514.6
   492.9
     502
   518.2
   484.8
     490
     488
   514.9
   540.3
   468.2
   490.3
   522.1
   466.3
   431.6
   519.8
   550.3
   529.9
   520.8
   517.2
   477.3
   455.9
   502.3
     500
   544.1
   525.3
   504.9
   551.9
   537.3
   482.5
     526
   542.8
   512.7
   474.1
   497.8
   567.8
   583.4
   546.7
   511.7
   457.2
   508.8
   528.6
   495.2
   452.7
   496.5
   519.8
   504.2
     561
   540.9
     489
   577.6
   492.2
     526
   466.9
   448.8
   517.9
   502.9
   454.3
   530.8
   490.6
   439.4
   533.4
   498.1
   555.2
   532.1
   556.1
   461.4
   527.3
     466
     537
   542.5
     500
   528.6
     513
   475.4
   501.3
     500
   520.1
   499.4
   579.5
   488.3
   477.6
   498.1
   486.4
   479.3
   516.6
   496.8
   479.6
   534.1
   527.9
   504.6
   510.7
   557.8
   561.7
   485.1
   490.6
   524.4
   513.3
   482.2
   495.5
   510.1
   496.8
   481.5
   448.8
   544.5
   540.9
   485.4
   494.5
   493.9
   495.2
   509.8
   457.9
   460.1
   481.2
   488.7
   492.9
     513
   481.9
   527.9
   504.2
   494.5
   560.4
   558.4
   459.2
   478.6
   504.9
   463.4
   473.4
   469.2
     464
   553.9
   513.3
   486.1
   489.6
   525.7
   492.2
   545.8
     478
   502.3
   509.1
   476.3
   503.9
   508.8
     548
     562
   532.5
   499.4
   493.9
   470.8
   538.6
   533.1
   531.5
   487.7
   478.3
   507.2
   491.3
   495.2
   531.2
   502.6
   444.9
   555.5
   465.3
   489.6
   539.6
   467.9
   503.6
   511.4
   533.1
     488
   502.9
   504.2
   495.5
   492.9
     490
   471.2
   544.5
   528.6
   522.4
   520.8
     539
   493.9
   503.6
   482.5
   490.6
   531.5
   540.9
   516.6
   550.6
   493.2
   489.3
   435.5
   517.5
   480.2
   521.8
   469.9
     465
   553.9
   491.3
   491.9
   468.9
   522.4
   580.2
   563.6
   505.5
   551.6
   493.9
   541.2
     466
   461.1
   540.3
   532.8
   483.5
   474.4
   499.7
   515.3
   508.8
   501.3
     525
   482.5
   518.8
   499.4
   481.9
   474.7
   522.1
   498.7
   501.6
   465.6
   501.3
   446.5
   479.6
   486.1
   534.7
   515.9
   496.5
   497.4
   500.3
   472.1
     489
   510.4
   459.2
   517.2
   497.8
   519.5
     514
   499.7
   546.7
   498.7
   510.7
   526.9
   470.2
   521.8
   518.2
   522.1
   520.8
   510.4
   484.5
   436.4
   515.9
   511.7
   513.3
   464.3
   529.9
   471.5
   468.9
   531.8
   528.6
   534.4
   488.7
   467.6
   538.6
   499.1
     502
   499.7
   507.5
   522.4
   495.8
   505.9
   509.8
   435.1
   544.1
     526
   505.5
     463
   456.6
   442.6
   493.9
   499.7
   576.9
   505.5
     537
   484.5
   446.2
   464.7
     538
   487.7
   473.1
   471.5
   551.3
   497.1
   517.2
   478.3
     500
   528.6
   514.3
   501.6
   522.1
   472.8
   515.3
   461.7
   508.8
   510.7
   509.4
   518.5
     478
   479.3
   520.8
   499.4
     524
   518.5
   479.3
   490.9
   478.6
   528.9
   476.3
   509.8
   478.3
   503.6
   486.7
   511.4
   491.9
   544.8
   507.8
     465
   489.6
   485.1
   524.4
   529.5
   469.5
   492.2
   463.4
   493.5
   555.2
   473.4
   490.3
   491.6
   533.4
   524.4
   457.9
   478.6
   505.9
   508.8
   474.7
   509.8
   494.5
     489
   457.9
   489.3
   478.9
   496.5
   483.8
   568.5
     551
   469.9
   529.5
   445.5
   516.2
   529.5
   489.6
   470.2
   469.2
   538.6
   491.6
   513.3
   523.7
   486.4
   459.8
   452.3
   526.9
   522.7
   499.4
   502.3
   519.2
   491.6
   477.6
     464
   501.6
     514
   537.3
     526
   527.3
   475.4
   534.1
   475.4
   508.8
     538
   561.7
   494.8
   517.2
   533.4
     501
   554.5
   521.4
   463.4
   450.4
   478.6
   533.8
   497.1
   451.4
   543.2
   495.2
   504.2
   518.5
   435.8
   485.4
   506.2
   493.5
   502.9
   489.6
   523.4
   508.1
     464
   506.8
   480.2
   484.8
   520.5
   500.7
   501.6
   539.3
   515.9
   522.4
   492.2
   558.7
   512.4
   516.6
   450.1
     536
   514.6
   517.5
   483.5
   487.7
   496.8
   574.3
   534.7
   520.5
   514.3
   546.1
     487
   544.1
   495.5
   461.7
   516.2
   547.1
   475.7
   526.6
   555.8
   512.7
     562
   514.6
   496.1
   502.6
   542.2
   461.7
     514
   541.9
   495.5
     500
   515.3
   465.6
     489
     441
   485.1
   472.5
   473.4
   474.7
   493.5
   505.2
   528.6
   464.7
   460.8
   526.6
   520.5
   481.2
   545.4
   499.4
   473.1
   510.7
   468.9
   511.7
   510.7
   506.8
   482.5
     524
   486.7
   473.7
   552.9
   505.9
     536
   491.6
   501.3
   502.6
   481.9
   495.2
   498.1
   495.8
   565.6
   509.1
   458.8
   512.7
   429.6
   519.5
   483.8
   561.3
   512.7
   450.4
   489.3
   462.4
   538.3
   466.9
   483.8
   496.5
   507.2
   509.4
   492.9
   510.7
     514
   483.2
   456.6
   511.1
   476.3
   545.8
   514.6
   487.4
   477.3
   489.3
   512.4
   463.4
   482.5
     502
   492.9
   540.9
   517.5
   503.3
   508.5
   424.4
   489.3
     464
   510.4
   532.8
   514.6
     513
   547.1
   533.1
   476.3
   516.9
   521.1
   533.4
   480.2
   518.5
   505.2
   499.1
   490.3
   535.1
   519.2
   502.9
   498.7
   509.8
   528.2
   496.8
   475.7
   523.7
   499.4
   508.8
   542.8
   529.5
   517.2
   492.9
   514.3
   515.9
   570.7
   468.6
     487
   453.6
   494.8
   510.7
   472.5
   511.1
   480.2
     477
   484.5
   503.3
     524
   446.5
   491.3
   470.5
   535.4
   503.3
   524.7
   515.6
     454
   505.5
   425.4
     502
   567.2
   480.6
   498.7
   464.7
   522.4
   508.5
   551.3
   474.7
   508.1
   510.1
   531.8
     500
     524
   519.2
   538.3
   481.9
   516.6
   495.8
   531.2
   498.4
   529.9
   495.5
   522.4
     466
     501
   511.1
     476
   510.4
   452.7
     512
   486.1
   527.6
   506.2
   496.1
   503.3
   446.8
   532.1
   542.8
   515.6
   507.2
   455.9
   533.8
   474.7
   549.7
   500.3
   464.3
   542.2
   526.9
   491.9
   504.2
   480.9
   523.1
   525.3
   435.1
   500.7
   484.1
   494.8
   527.6
   534.1
   485.1
   541.5
   526.6
   500.3
   514.9
   541.9
   508.5
     548
   494.2
   426.1
   511.1
   484.8
   494.2
   553.9
   480.6
   504.6
   456.2
   504.2
   494.8
   514.9
     487
   505.5
   526.9
   530.2
   505.5
   481.9
   451.4
   513.3
   556.1
   486.7
   503.3
   499.1
   524.7
     501
   504.2
   528.9
   514.3
   502.3
   534.1
   470.5
   524.4
   509.8
   483.8
   473.1
   503.9
   479.9
   544.1
   517.2
   544.8
   500.3
   540.9
   511.7
   468.9
   587.6
   528.9
   520.8
   474.7
   554.2
   449.7
   521.8
   496.8
   544.1
   489.6
   506.5
   486.1
   532.8
   586.3
   494.5
   495.8
   497.4
   523.7
   508.1
     513
   509.1
   526.9
   522.4
   517.2
   504.6
   499.1
     490
   527.3
   543.5
   500.7
   503.3
   482.2
   518.5
   484.1
   528.9
   491.3
   542.8
   539.6
     563
   480.6
   573.3
   523.1
   501.3
   511.1
   488.7
   512.7
   463.4
     513
   556.1
     526
   505.5
   505.9
   487.7
   495.8
   484.1
   481.9
   466.6
     489
   474.1
   527.9
   485.4
   493.5
   471.5
   539.3
   535.1
   510.1
   531.5
   503.6
     487
   543.8
   511.7
   492.2
   472.8
   508.8
   527.6
   474.1
   529.9
   502.6
     489
   476.7
   532.8
   489.6
   520.5
   515.6
     502
   454.6
   483.2
   517.2
   518.8
   497.1
   565.9
   490.9
   520.1
   490.6
   560.7
     476
   529.5
     500
   491.3
   468.9
   499.7
   502.9
   531.5
   500.7
   457.2
   475.7
   514.6
   471.8
   539.3
   478.3
   477.3
   493.9
     514
   504.6
   495.8
   538.3
   509.4
   490.9
   490.6
   560.4
   511.7
     551
   502.9
     561
   510.1
   475.4
   515.6
   534.7
   493.2
   525.7
   487.7
   516.2
   540.9
   530.2
   479.6
   503.9
   547.7
   505.9
   530.8
   519.5
   576.9
   578.2
   508.5
   588.3
   534.7
   474.4
   552.6
   517.9
     501
   552.3
   542.5
   466.9
   486.1
   530.5
   486.4
   539.6
   509.4
   533.4
     513
   523.1
   537.7
   504.2
     536
   509.8
   492.9
   521.8
   511.7
   526.3
   520.1
   471.5
   533.4
   486.4
     537
   495.8
   460.4
   500.3
   515.9
   514.6
   474.7
   515.9
   568.1
     490
   499.7
   534.1
   496.5
   489.3
   475.7
   485.1
   491.6
   450.4
   524.4
   539.6
   512.4
   493.5
   508.1
   492.2
   530.8
   493.2
   503.6
   508.1
   457.5
   484.5
   534.1
   525.7
   479.6
   494.8
     490
   536.4
   477.3
   496.8
   562.3
   516.2
   509.8
   499.7
   531.8
   511.4
   532.8
   503.3
   518.2
   458.8
   513.6
   541.5
   443.9
   471.8
   502.6
   510.7
   495.5
   493.5
     476
   542.8
   457.5
   536.7
   495.8
   524.7
   545.4
   458.5
   527.3
   504.2
   521.4
   525.3
   517.5
   521.1
   483.2
   528.2
   504.2
   509.8
   472.8
   548.4
   471.2
   494.5
   498.1
   519.2
   484.8
   518.2
   528.9
   541.9
   498.1
   505.9
   511.7
   489.6
   471.2
   512.7
   519.2
   511.4
   488.7
   497.8
   455.9
   482.2
   512.7
   490.3
   523.4
   513.6
   520.1
     477
   496.8
   490.3
   495.2
   503.9
   516.6
   544.1
     502
   489.3
   460.8
   496.1
   498.4
   507.2
     500
   486.1
   457.5
   557.8
   510.4
     513
   510.4
     501
   502.6
   555.8
   495.8
   451.4
   482.5
   504.6
   521.4
   507.8
   466.3
     501
   490.9
     514
     490
   545.4
   494.2
   515.9
   520.1
   462.4
     488
   514.9
   472.8
   527.3
   515.6
   530.5
   532.5
   491.9
   520.1
   506.2
   502.9
   507.5
   468.6
   471.2
   584.7
   500.7
   484.8
   528.2
   515.3
   528.6
   523.4
   502.9
   516.9
   557.1
   474.7
     488
   456.6
   534.4
   468.2
   479.9
   506.8
   545.8
   429.6
   507.8
   478.3
   535.7
   523.4
   539.9
   529.9
   501.3
   536.4
   470.8
   527.3
   501.6
   529.2
   531.2
   538.6
   456.6
   481.9
   492.2
   464.3
   490.3
     539
   500.7
   531.8
   523.7
   501.3
   546.1
     475
   514.9
   488.7
   504.2
   475.7
   497.4
   514.9
   512.7
   496.8
   486.4
   513.6
   521.4
   454.6
   511.1
   542.2
   492.6
   528.9
   524.7
   499.4
     539
   476.3
   491.3
   508.8
   490.3
   496.5
   495.8
   467.3
   527.6
   504.6
   567.2
   531.5
   526.9
   492.9
   521.4
     525
   482.8
   503.3
   525.3
   558.4
   462.4
   456.6
   509.4
   494.2
   502.6
   527.3
   492.2
     539
   530.2
     500
   526.6
   514.3
   497.4
   488.7
   505.5
   495.5
   475.4
   519.5
   487.7
   501.6
   449.1
   512.4
   483.8
   515.6
   478.9
   503.9
   539.3
   523.1
   500.7
   509.4
   543.2
   529.5
   543.5
   492.2
   468.9
     512
   485.1
   540.6
   498.7
   574.6
     500
   591.5
   496.8
   509.8
   521.1
   514.3
   481.2
     489
   530.5
   494.8
   504.6
   534.7
   493.2
   516.2
   513.3
   497.4
     475
     574
   476.3
   526.9
   448.1
   480.9
   517.2
   503.6
   468.2
     513
   551.6
     526
   509.4
   496.1
   492.2
   515.3
   510.1
   467.3
   501.6
   532.1
   542.8
   516.2
   507.5
   499.7
   496.1
     526
   528.2
   497.4
   474.4
   491.3
   474.7
   490.9
   525.7
     539
   458.2
   509.8
   479.9
   542.5
   512.7
   540.3
   454.6
   514.3
   508.5
   532.1
   531.8
   489.3
   465.3
   521.1
   502.9
   480.2
   496.1
   466.9
   542.8
   483.8
   526.3
   495.8
   492.6
   505.5
   495.2
   435.5
   509.4
   443.3
   525.3
   518.5
   524.7
   525.7
     502
   557.4
   471.8
   526.3
   504.2
   504.9
   523.4
   474.7
   560.4
     490
   546.7
   484.8
   476.7
   524.4
   505.5
   564.9
   468.9
   470.2
   504.9
     514
   484.8
   496.5
   515.3
   556.1
   517.5
   499.1
   535.4
   520.8
   518.8
     487
   505.9
   487.7
   487.4
   503.6
   495.2
   504.9
   507.5
   520.8
   492.2
   484.5
   494.2
   528.9
   479.9
   521.1
   509.8
   503.6
   448.8
   531.2
   507.8
   502.9
   496.1
   526.3
   516.2
   522.4
   471.5
   460.1
   500.3
   514.9
   549.3
   485.1
   502.6
   564.6
   561.3
   462.7
   490.9
   471.5
   546.7
   537.3
   498.4
   540.3
     538
   516.2
   514.6
   513.6
   463.7
   547.4
   498.4
     524
     512
     525
   523.1
   498.7
   538.3
   458.5
     502
     536
   523.4
   494.8
   497.8
   535.1
   494.8
   469.2
   523.7
   539.3
     500
   516.2
   506.8
   542.5
   505.9
   480.9
   548.7
   499.7
   569.1
   550.6
   471.8
   512.7
   534.1
   432.9
   515.3
     488
   557.1
   496.1
     539
   460.4
   490.3
   433.8
   565.2
   511.4
   520.1
   518.2
   495.5
   523.4
     454
   492.6
   498.4
   566.2
   523.7
   557.1
   483.2
   493.5
   508.5
   546.7
   502.3
   488.7
   517.2
   521.1
   506.5
   531.8
   478.6
   508.8
   510.4
   565.2
   523.4
   507.5
   506.5
   492.9
   450.1
   453.3
   511.4
   501.3
   533.1
   508.8
     501
   516.9
     476
   471.2
   466.9
   499.7
   517.9
   493.9
   499.1
   484.8
   507.2
     501
     502
     477
   509.4
   527.9
     548
   578.5
   507.5
   476.3
   575.3
   472.8
   492.2
   543.8
   469.2
   483.5
   519.5
   467.9
   462.1
   453.3
   509.8
   553.2
   491.3
   504.2
   566.2
   532.1
   563.9
   520.8
   502.3
   527.9
   552.9
   515.3
   495.8
   480.6
   529.5
   485.4
   517.9
   482.5
   512.4
   530.8
   517.5
   512.7
   504.6
   511.1
   529.9
   488.3
   506.5
   484.8
   576.3
   489.3
     514
   455.6
     488
   481.9
   532.5
   515.6
   506.8
   528.9
   519.2
   572.7
   517.9
   486.4
     536
   511.7
   529.9
   540.6
   541.2
   506.2
   522.4
   509.1
   460.8
     536
   509.1
   499.4
   498.7
   529.5
   464.3
   527.3
   503.6
   502.3
   447.1
     512
   479.3
   473.4
   479.9
   461.7
   512.7
   509.4
   528.6
   551.6
   512.7
   491.3
   462.1
   495.5
   490.3
   495.5
   494.2
   517.9
   525.3
   515.3
     478
   488.7
   532.5
   522.1
   516.2
   485.8
   517.2
   492.6
   529.2
   520.8
   552.6
   471.2
   512.7
   499.4
   496.1
   527.9
   473.4
   496.5
   504.9
   522.7
   485.1
   508.5
   523.1
   509.8
   518.2
   499.7
   533.1
   547.4
   492.6
   527.3
   481.9
   480.6
   509.1
   487.7
   495.8
   486.7
   480.6
   517.2
   536.7
     463
     463
     598
   505.2
   516.9
   541.2
   503.9
   474.1
   458.8
   502.3
   494.5
   514.9
     502
   484.8
   496.1
   457.9
   521.4
   443.6
   498.1
   533.4
   516.2
   512.7
   445.2
   474.4
   485.4
   483.2
   477.6
   540.6
   589.6
   483.5
   461.4
   515.9
   517.2
   511.7
   510.1
   546.1
   515.6
   476.7
     502
   479.6
   514.3
   520.1
     475
   542.5
   514.9
   510.1
   503.6
   495.2
   514.9
   460.1
   454.9
   506.2
   480.9
   501.3
   516.2
   516.6
   462.4
   493.9
   429.6
   442.3
   482.8
   511.4
   539.9
   511.1
   495.5
   480.9
   511.1
   482.5
   474.1
   501.6
   459.8
   534.4
     488
   496.1
   543.5
   514.9
   488.7
   469.5
   520.8
     442
   496.8
   504.2
   515.6
   506.2
   473.7
   504.2
   526.3
   479.9
   505.5
   503.9
   486.1
   512.7
   523.1
   511.7
   522.1
   539.9
   514.9
   526.9
   539.6
   504.2
   545.1
   485.4
   521.1
   483.2
   500.3
   495.2
     513
   533.1
   497.1
   508.1
   501.3
   482.5
   537.7
   466.3
   500.3
   486.1
   467.6
     476
   470.8
   534.4
   489.3
   546.7
   474.1
   469.5
   516.9
   537.7
   508.5
   469.9
   501.3
   496.1
     525
   492.9
   503.6
   441.3
   474.1
   534.1
   495.5
     452
   491.6
   509.8
   496.1
     489
   503.3
     514
   469.2
   510.1
   444.2
   505.5
   506.5
   498.4
   485.1
   522.4
   571.7
   502.6
   483.5
     502
   502.3
   553.9
     563
   488.7
   503.9
     513
   475.7
   528.6
   488.7
   531.2
   493.2
   509.8
   525.7
   493.2
   501.6
   511.4
     537
   478.3
   497.1
   505.5
   507.2
   509.4
   512.7
   504.9
   517.5
   474.1
   558.4
     538
   493.5
   528.2
   496.8
   533.4
   493.2
   548.4
   484.1
   523.1
   536.7
   469.9
   493.2
   456.2
   514.6
     539
     500
   488.3
   481.2
   473.7
   532.5
     574
   513.3
   485.1
   482.2
   526.6
   498.7
   500.3
   529.5
   489.3
     513
   466.3
   504.2
   514.3
   491.3
   517.5
   520.5
   484.8
   517.9
   523.7
   430.6
   503.9
   518.8
   511.4
   518.2
   470.5
   557.4
   519.5
   512.4
   534.7
   492.6
   517.5
   465.6
   558.4
   515.9
   482.5
   531.5
   486.7
   495.2
   522.7
   532.5
   512.4
     466
   499.4
   448.8
   505.2
   478.9
   482.2
   461.1
   588.9
   481.9
   461.7
   548.4
   511.4
   559.4
   528.2
   534.1
   536.4
   510.1
   452.7
   526.3
   522.1
   482.8
   501.3
   500.3
   470.8
   543.2
     525
   500.7
   499.1
   527.9
   518.8
   503.6
   483.2
   463.4
   510.4
   471.5
   523.7
   504.2
   516.6
   472.1
   493.9
   547.4
   476.7
   452.7
   515.6
   537.7
   506.8
   512.4
   555.8
   485.4
   529.9
   487.4
   510.1
     488
   466.9
   491.9
   485.4
   484.1
   533.8
   525.7
   494.2
   531.2
   446.5
   505.2
   443.3
   466.9
   469.2
   469.9
   492.2
   506.5
   467.9
   503.9
   457.2
   472.8
   574.6
   505.5
   511.1
   478.3
   479.6
   545.1
   526.3
   482.2
   442.6
   478.3
   489.6
   517.5
   442.3
     477
   501.6
   508.8
   531.5
   480.2
   559.7
   518.5
   449.7
   468.2
   448.8
   492.6
   530.5
   521.1
   486.7
   480.9
   502.9
   509.4
   517.5
   456.6
   507.5
   482.8
   522.7
   491.6
   496.5
   529.9
   526.9
   429.3
   525.7
   517.5
   482.2
   499.4
     513
   460.1
     489
   461.7
   507.2
   517.5
   460.8
   509.4
   530.2
   512.7
   469.2
     549
   528.2
   494.5
   516.6
   511.4
   533.4
   515.9
     551
   521.1
   522.1
   518.2
   480.6
   558.7
   451.4
   495.2
     514
     524
   508.5
   499.4
   524.4
   495.2
   505.9
   468.9
   490.9
   462.1
   448.1
   506.2
   472.1
     490
   499.7
   542.5
   513.6
   540.3
   470.8
   560.4
   468.9
   538.6
   507.2
   460.8
   548.7
   541.2
   511.4
   517.9
   541.9
   529.9
   508.8
   501.6
   514.3
   484.8
   484.5
   494.8
   507.2
   511.1
   553.6
   483.5
   482.2
   460.1
   495.5
   472.5
   551.9
   569.4
   498.7
   515.6
   456.6
     464
   484.5
   481.5
   461.1
   510.1
   500.7
   473.7
   530.2
   515.9
   500.3
   545.4
   490.3
   494.8
   496.8
   500.7
     513
   482.2
   442.9
   534.1
   558.7
   514.6
   514.6
   498.1
   504.6
     526
     502
   505.2
     500
   499.1
   486.4
   541.9
   518.5
   516.2
   536.4
   495.2
   533.8
     512
   510.7
   468.9
   517.5
   473.1
   490.9
   552.9
   504.2
     488
   530.8
     526
   488.3
   508.8
   494.2
   540.3
   469.9
     573
   502.3
   507.2
   540.6
   523.1
   513.3
   504.9
     490
   523.4
   461.4
   516.2
   532.5
   469.2
   509.8
   521.4
   504.6
     478
   519.8
   520.5
   503.6
   492.9
   459.8
   502.6
   481.9
   486.4
   481.5
   481.5
     548
   512.4
   465.6
   548.7
   532.5
   536.7
   502.3
   514.3
   488.7
   527.9
   547.7
     476
   536.7
   527.6
   507.5
   464.3
   521.4
   511.4
   504.6
   490.9
   496.8
   478.6
     405
   455.6
     501
   510.4
   521.1
   544.8
   507.5
   515.9
   504.2
   528.2
   462.1
   488.7
     539
   474.4
   493.5
   479.3
   514.3
   537.3
     501
   473.7
   448.4
   517.5
     536
   550.6
   475.7
   514.9
   490.3
   546.1
   531.8
     501
   567.8
   456.6
   519.5
   497.1
   498.1
   497.8
   529.9
   487.4
   528.2
   524.4
   504.9
   462.7
   480.2
   475.7
   491.9
   474.4
   510.7
   544.8
   445.5
   528.6
     560
   540.3
   505.2
   504.6
   553.2
   520.5
   505.2
   496.1
   535.4
   493.2
   488.7
   518.8
   497.1
   493.5
   542.8
   546.1
   506.8
   482.5
     537
   484.5
   498.1
   517.9
   467.3
   495.5
   445.9
   450.7
   467.3
   480.2
   480.2
   518.2
   538.3
   551.3
   477.3
   567.5
   482.2
   490.3
   489.6
     525
   539.9
   563.6
   539.3
   496.1
   509.1
   527.9
   513.3
   516.2
   499.4
   567.5
   528.9
   467.6
   506.5
   546.7
   521.4
   541.2
   498.7
   531.5
   483.2
   516.9
   476.7
   475.7
   560.4
   495.8
     502
   517.9
   545.1
   507.2
   544.8
   492.9
   510.4
   484.5
   461.4
     476
     478
   497.4
   491.3
   462.1
   486.7
   492.2
   533.8
   466.3
     513
   539.3
   511.1
   510.1
   489.6
   495.8
   524.4
   502.3
   518.5
   474.4
   536.4
   528.2
   514.9
   487.7
   434.8
   531.5
   535.4
   493.9
   507.8
   503.9
     501
   466.9
   481.5
   507.5
   498.7
   510.1
     514
   501.3
   459.8
   505.9
   486.1
   525.7
   506.5
     536
   479.3
   559.4
   504.6
   476.3
   468.6
   489.3
   529.5
   548.4
   574.6
   537.7
   502.6
   535.7
   459.5
   560.4
   544.1
   514.3
   514.9
   501.3
   493.5
   453.3
   544.1
   492.2
     477
   467.9
   484.1
   502.3
   479.6
   495.8
   529.5
   515.6
   495.8
     513
   560.4
   493.2
   461.7
   529.9
   439.7
   532.1
   513.6
   482.8
   514.9
   520.5
   513.6
   487.4
   551.3
   538.6
   466.9
   498.4
   505.9
   496.1
   552.3
   505.9
     539
   484.8
     465
   486.4
   462.7
   461.1
   462.1
     464
   475.4
   498.4
   481.5
   520.5
   514.3
   513.3
   472.8
   544.1
   477.3
   493.9
   512.7
   534.4
   545.1
   508.8
   503.6
   502.3
     514
     490
   563.3
   506.5
   510.4
   484.8
   508.5
   485.8
   427.4
   530.5
   497.4
   528.2
   496.5
   557.4
   532.5
   484.5
     514
   461.7
   498.7
   530.2
   491.6
   499.4
     463
   526.3
   496.8
   521.8
   537.7
   517.9
   444.6
   495.2
   528.6
     488
   488.7
   503.6
   528.6
   497.8
   470.2
   471.8
   482.8
   514.3
   526.9
   440.3
   512.7
   517.5
   480.2
   508.5
   490.9
   564.9
   549.3
   533.4
   449.4
   438.4
   494.2
   527.3
   530.5
   523.4
   525.7
   505.5
   485.1
   509.4
   518.2
   422.2
   502.6
   481.9
   483.8
   516.9
   514.9
   545.8
   503.6
   544.5
   522.1
   486.7
     464
   499.7
   492.2
   530.2
   465.6
   451.7
   499.1
   485.1
   528.2
   503.9
   441.6
   520.8
     501
   511.1
   473.1
   522.4
   450.7
     477
     514
   512.4
     524
   507.5
   498.1
   535.1
   540.6
   483.8
     550
   520.5
   555.5
   562.3
   497.1
   538.3
   487.7
   497.8
   477.3
   546.1
   503.9
   503.3
   525.7
     490
   511.7
     502
   474.1
   475.4
   534.7
   491.3
   455.3
   498.7
   540.6
   526.9
   531.2
   531.5
   479.3
   500.3
   506.2
   509.4
   506.8
   519.8
   519.8
   484.8
   512.7
   530.8
   554.2
   543.8
     465
   479.6
   518.2
   500.3
   459.5
   526.9
   509.4
   483.5
   484.5
   521.1
   500.7
   485.1
   518.5
     502
   519.5
   527.9
   515.6
   514.9
   495.2
   518.5
   523.7
   528.2
   539.3
   531.5
   516.6
   512.7
   482.8
   523.4
   470.8
   516.2
   515.3
   495.8
   460.4
   491.3
   528.2
     489
   504.9
   435.5
   519.5
   521.4
   529.5
   506.8
   521.4
   501.3
   524.4
   505.2
   546.7
   487.7
   533.1
   516.9
   499.4
   509.8
   531.2
   471.5
     500
   471.2
   512.4
   515.6
   515.3
   519.8
   510.1
   516.9
   503.9
   406.3
   514.3
   520.1
   506.2
   507.5
   483.8
   533.8
   460.1
   507.8
   476.3
   535.7
   503.3
     487
   485.8
     502
   501.3
   502.6
   516.9
     475
   534.1
   498.7
   491.3
     514
   568.1
   504.9
   510.4
   502.3
   530.2
   540.9
   472.8
   511.4
   490.6
   515.6
   529.9
     548
   472.1
   545.1
   498.7
   509.1
   519.8
   520.5
   489.6
   533.8
   506.2
   514.9
   494.5
   516.2
   509.8
   499.7
   540.9
     502
     524
   475.7
   484.8
   546.1
   517.9
   480.6
   460.8
   543.8
   531.5
   486.1
   538.3
   550.6
   492.6
   504.2
   474.7
   554.5
   491.6
   550.3
   445.2
   481.2
     526
   478.6
   450.1
   508.5
   531.5
   495.2
   468.2
     478
   493.2
   510.4
     501
     539
   486.4
   458.2
   513.6
   543.2
   497.1
   506.2
   483.8
     500
   556.1
   479.9
   547.1
   522.7
   495.2
   540.9
   501.3
   477.6
     562
   511.7
   556.8
   486.1
   491.9
   530.5
   513.6
   462.1
   504.6
   511.1
   515.9
   521.8
   533.8
   494.2
   490.6
   495.8
   497.8
   485.4
   502.6
   554.8
   445.2
   498.1
   481.2
   461.4
     500
   546.7
   529.5
   501.3
   484.8
   476.7
     584
   521.4
   521.1
     514
   479.9
   499.7
   520.1
   507.5
   514.9
   497.8
   542.2
   458.8
   462.1
   491.3
   555.2
   503.9
   509.1
   512.7
   509.1
   510.7
   486.4
   546.1
   471.2
   541.5
   502.3
   534.7
   539.6
   476.3
   495.5
   515.6
   503.6
     539
   495.5
   459.8
     501
   470.2
   480.9
   511.1
   511.1
   512.4
   509.1
   534.4
     525
   489.3
   565.9
   543.8
   498.1
   516.9
     478
   523.4
     475
   504.6
   482.5
   576.3
   553.9
   584.4
     476
   510.7
     452
   520.5
   505.9
   506.2
   543.2
   499.4
   497.8
   532.1
   549.3
   487.7
   544.5
   549.7
   475.4
   494.8
   529.9
   518.8
   545.1
   478.9
   488.7
   525.3
   484.1
   520.1
   464.3
   478.3
   494.8
   454.3
   484.5
   507.8
   510.1
   528.2
   497.4
   498.7
   499.7
     562
   495.5
   515.3
   522.4
   482.5
   448.8
   455.3
   495.5
   517.2
   526.3
   455.9
   505.9
   464.3
   503.3
   553.2
   503.9
   502.9
   495.2
   500.7
   501.3
   471.2
   552.6
   509.4
   509.4
     537
   497.1
   462.1
     513
   504.6
   498.7
   511.4
   565.9
   515.6
   539.3
   484.1
   512.7
   506.2
   462.1
   508.5
   502.3
   505.9
   496.1
   503.3
   520.8
   519.8
   474.4
   490.9
   483.2
   463.4
   552.6
   504.6
   546.1
   508.8
     464
   501.6
   482.5
     487
   555.5
   482.5
   531.8
   491.6
   502.9
   479.9
   508.8
   488.7
   474.7
   515.6
   532.1
   486.1
   488.3
   497.4
   481.2
   531.5
   472.5
   545.8
   486.1
   507.8
   484.5
   485.8
   468.6
   496.1
   486.4
   518.5
     476
   464.7
   491.6
   536.4
   488.3
   525.7
   516.9
   529.5
   494.2
   505.2
   480.2
   496.1
   509.4
   528.9
   509.8
   473.4
   487.7
   456.6
   454.9
   528.9
   523.1
   547.4
   516.6
   512.4
   455.3
   505.5
   488.7
   520.8
   480.2
   489.3
   504.9
     488
     478
   542.8
   539.6
   540.3
   505.2
     537
   480.9
   493.5
   481.2
   487.7
   511.1
   495.5
   546.1
     500
   542.8
   503.6
   499.4
     502
   577.2
   526.3
   499.1
   515.9
   478.9
   479.3
     549
   508.1
   517.2
   547.1
   515.6
   515.6
   471.2
   509.1
   495.2
   472.5
   589.6
   453.6
   535.1
     488
   516.2
   534.4
   530.2
   460.8
     512
   482.5
   505.2
   480.6
   468.9
   484.8
   513.6
   480.2
   508.8
   499.1
   500.7
   509.1
   496.5
     487
   469.2
   556.8
   489.6
   520.8
   497.8
   542.5
   534.7
   518.8
   510.7
   493.2
   535.7
   539.6
   514.9
   506.2
     537
   437.1
   462.4
   496.8
   518.5
   555.8
   520.5
     572
   467.9
   527.3
   484.5
   493.2
   499.7
   468.9
   509.4
   478.3
   491.3
   484.8
     512
   516.2
   520.5
   444.2
   571.1
   478.9
   472.5
   521.1
   571.7
   545.8
   488.7
   498.1
   495.8
   517.5
   465.6
   534.4
   525.3
   487.7
   511.7
     514
   455.6
   541.2
   539.6
     489
     537
     488
   540.3
   537.7
   501.6
   471.8
   524.7
   549.7
   495.5
   513.6
   543.2
   504.6
     575
   496.5
     501
   460.8
   499.1
   506.2
   505.2
   525.7
   516.9
   498.1
   475.7
   516.9
   518.5
   545.1
   480.6
   470.8
   454.9
   499.7
   497.8
   489.3
   532.8
   549.3
   612.9
   480.2
   484.5
     488
   471.5
   446.5
   505.2
   481.2
   496.5
     525
   484.8
   533.1
   482.5
   479.6
   470.5
     536
   476.7
   515.9
   527.9
   494.5
   515.9
   535.7
   511.1
     526
   543.5
   464.3
   493.9
   495.8
     442
   484.8
   472.8
   456.6
   519.5
   466.3
   467.6
   489.3
   560.4
   556.5
   514.3
   510.1
   522.7
   540.3
   558.7
   500.7
   498.1
   468.9
   477.6
     538
     587
   512.7
     502
   517.5
   491.3
   559.7
   461.4
   529.5
   534.7
   505.9
   470.2
   552.9
   483.2
   469.5
   506.2
     500
   501.3
     476
   506.8
   491.3
   480.9
   520.5
   450.7
   524.7
   515.3
   516.6
   529.9
   506.5
   484.5
   510.7
   578.9
   532.5
   527.3
   489.6
   475.7
   517.5
   519.2
   485.4
   508.1
   436.1
   499.7
   507.5
   486.7
   497.1
   533.4
   473.1
   526.3
   488.7
   498.4
   482.2
   499.1
   535.4
   506.5
     512
   532.1
   492.9
   502.9
   481.2
   547.4
   473.1
   505.9
   496.5
   482.2
   529.9
   542.2
   490.6
   543.8
   515.9
   495.8
   554.5
   463.7
   518.8
   437.7
   543.5
   523.7
   501.6
   509.8
   526.3
   506.2
   546.7
   513.3
   499.4
   477.6
   545.8
   512.7
   502.9
   519.5
   516.2
   511.4
   500.7
   459.8
   512.7
   493.9
   523.4
   520.8
   471.8
   472.8
   487.4
   489.3
   491.6
   454.3
   497.1
   511.1
   462.4
   499.7
   498.4
   529.9
   458.8
   462.1
   511.4
   468.2
   473.4
   515.9
   503.9
   544.1
   490.6
   502.3
   538.3
   525.7
   547.7
   479.9
   521.8
   467.6
   472.5
   474.1
   459.5
     539
   515.9
     489
   468.9
   557.1
   514.9
   537.7
   504.6
   518.5
   494.5
     501
   526.3
   506.2
   464.3
   528.2
   507.8
   461.4
   527.6
   541.9
   484.8
   531.2
   540.3
   510.4
   479.6
   473.7
   467.6
   515.3
   520.1
   490.9
   496.8
   550.3
   485.8
   454.6
   486.7
   490.6
   517.5
   554.2
     500
   456.9
   516.2
   492.6
   527.3
   545.8
   488.3
   458.5
     490
   487.4
   535.4
   529.5
   541.5
   533.1
   472.8
   530.2
   519.8
   499.1
   481.9
   528.6
   514.6
   516.9
   513.6
   590.9
   496.8
   541.5
   490.9
   483.5
   539.6
   500.3
   510.4
   520.1
     487
     513
   542.8
   498.4
   504.2
   478.3
   505.5
     501
   544.1
     549
   458.2
   490.9
     525
   538.3
   522.1
   538.6
   500.3
   574.3
   509.1
   485.1
     526
   493.2
   466.6
   490.6
   540.9
   511.7
   527.9
   490.9
   447.1
   554.2
   474.1
   557.8
   551.3
   504.2
   522.4
   522.1
   504.6
   484.8
     537
   521.8
   460.8
   523.7
   498.1
   491.6
   541.9
   521.8
   503.9
   475.4
   472.8
   490.9
   515.9
   460.4
   484.5
   515.6
     490
   471.5
   498.4
   511.4
   535.1
   465.3
   509.8
   480.2
   522.1
   499.4
   512.7
     475
   473.1
     513
   439.4
   546.4
   552.6
     574
   470.8
   473.1
   527.3
   512.4
     502
   535.7
   492.6
   455.6
   487.7
   499.4
   546.4
   492.9
   511.4
   467.3
   485.8
   534.1
   516.6
   527.3
   484.5
   505.5
     452
   467.6
   453.3
   503.6
   489.3
   466.3
   462.4
     524
   505.2
   492.2
   476.3
   510.7
   556.1
   522.4
   524.4
   477.6
   495.2
   496.8
   495.5
   517.2
   481.2
   488.3
   446.5
   538.3
   530.2
   514.3
   479.9
   532.8
   523.4
   438.1
   498.4
   522.7
   495.5
   532.1
   465.3
     525
   527.6
   438.7
   522.4
   514.6
     466
   443.9
   507.5
     475
   505.9
     490
   480.9
   496.1
   492.9
   552.6
   521.4
     526
   478.6
   545.1
   486.7
   523.7
   533.8
   513.6
   504.9
     475
     465
   460.4
     490
   470.2
     475
   483.8
   514.9
   493.2
   497.1
     488
   531.8
   506.5
   481.5
   477.6
   491.9
   478.3
   503.6
   447.8
   500.3
   482.8
   592.2
   454.6
   510.7
     465
   492.9
   544.5
   535.4
   466.3
   517.5
   556.1
   534.1
   516.9
   473.7
   490.3
   575.3
   507.8
   510.7
   513.6
   494.8
   483.5
   525.3
   533.8
   527.3
     452
   479.9
   474.4
   490.9
   492.9
   507.5
   492.6
   485.4
   527.3
   509.8
   514.6
   527.9
   519.2
   517.5
   495.2
   491.3
   512.4
   506.2
   509.1
   503.9
   495.8
   467.3
   515.6
   564.3
   517.9
   507.2
   479.6
   440.3
   446.8
     477
   477.6
   514.9
   510.1
   503.9
   472.5
   499.1
   494.8
   511.1
   511.4
   475.7
   515.3
   485.8
   520.1
   484.8
   506.2
   515.9
   510.1
   535.1
   546.1
   518.8
   522.7
   499.1
   515.9
   483.8
   568.1
   511.1
   486.4
   545.8
   552.6
   448.4
   471.8
   527.3
     490
     562
   522.7
   524.4
   491.6
   490.6
   475.4
     536
   521.4
     502
   470.8
   575.3
   513.3
   517.9
   491.3
   504.9
   524.4
   494.8
   462.4
   492.6
     524
   509.4
   532.8
   499.7
   507.5
   528.9
     441
   502.9
   484.5
   450.4
   475.7
   516.2
   480.6
     562
   518.8
   524.4
   442.9
   480.9
   514.3
   520.5
   528.9
   487.4
   478.6
   530.2
   517.2
   485.4
   537.3
   517.9
   516.6
   513.3
   527.6
   529.9
   510.4
   483.5
   514.9
   516.2
   502.9
   509.8
   458.5
   513.3
   488.3
   521.8
   535.7
   509.4
   480.2
   547.1
     526
   448.8
   511.1
   497.1
   496.8
   532.5
   492.6
     502
   495.8
   522.4
   565.6
   495.2
   537.7
     513
     500
   487.4
   519.2
   461.7
   521.1
   535.1
   522.4
   501.3
   516.2
   484.8
   465.3
   477.3
   468.6
   517.9
   481.2
     465
   498.7
   495.2
     487
   536.4
   535.1
   544.5
     488
   499.1
   475.4
   508.1
   428.7
   519.8
   481.9
   478.9
     513
   509.4
   541.2
   476.7
   533.8
   469.2
   507.2
     526
   505.9
   490.9
     478
   465.6
   525.3
   506.5
   506.2
   474.7
   497.1
   461.4
   499.4
   505.9
   537.7
   496.8
     524
   519.8
   506.5
   537.7
   461.1
     490
   480.6
   450.7
   516.2
   496.5
     524
   511.1
   481.2
   463.7
   493.2
   498.7
   484.5
   521.1
   554.5
   482.5
     525
   489.6
   498.1
     465
     512
   446.5
   536.4
   458.8
   483.8
   503.3
   497.4
   474.4
   515.6
   473.4
   514.3
     454
   515.6
   509.4
   485.4
   474.1
   475.7
     526
   519.5
   458.8
   503.6
   511.7
   465.6
   489.6
   444.9
   507.2
   511.1
     500
   568.8
   458.8
   506.2
   516.2
   507.2
   482.2
   506.8
   545.1
   485.4
   519.5
   552.6
   513.6
   473.7
   434.8
     476
   492.6
   519.5
   472.5
   513.6
   485.8
   506.2
   557.4
   518.8
   469.5
   558.1
     488
   467.9
   461.7
   467.3
   475.7
   525.7
   511.4
   482.8
   509.1
   502.9
   517.9
   507.8
   539.6
   485.4
   495.5
   514.3
   506.5
   552.6
   527.9
   462.7
   478.3
   534.4
   486.4
   513.3
   500.3
   489.3
   526.9
   472.5
   490.3
   532.1
   502.6
   518.8
   464.3
   487.4
   493.5
   492.6
   519.2
   526.6
   508.5
   554.8
   520.1
   485.4
   528.2
   517.2
   466.9
   482.5
   447.1
   483.2
   532.1
     502
   482.2
   445.5
   484.8
   493.5
   513.3
   468.6
   478.3
   525.3
   460.8
   550.6
   436.8
   516.6
   450.1
     465
   489.6
   455.6
   527.3
   479.6
   491.9
   514.9
   481.9
   537.7
   518.8
     525
   513.3
   499.4
   509.1
   493.9
   576.3
   515.6
   495.8
   490.3
   482.5
   471.5
   481.2
     560
   547.7
   437.7
   503.3
   543.8
   475.4
   464.3
   517.5
   541.9
   517.5
     512
   502.9
   540.3
   470.5
   524.7
   460.4
     489
   504.6
   511.1
   485.1
   539.6
   505.5
   485.1
   520.8
   485.8
   440.7
     489
   455.9
   495.5
   505.9
   524.4
   510.7
   487.4
   530.5
   504.6
   518.8
   503.6
   507.5
   488.7
   518.8
   499.7
   490.6
   502.3
   481.5
   552.3
   539.6
   552.6
   512.7
   478.3
   478.3
   493.5
   487.7
   446.2
   514.6
   523.4
   545.8
   457.5
   533.1
   476.7
   542.5
   496.8
   532.5
   508.1
   503.9
   490.3
   444.9
   528.6
   487.7
   496.1
   511.4
   473.4
   481.5
   553.6
   533.4
   469.2
   487.4
   518.5
   493.2
     514
   485.4
   552.3
   450.4
   504.9
   525.7
   558.1
   448.4
   471.2
   532.8
   506.2
     487
   523.1
   514.3
   489.6
   465.6
   482.5
   487.7
   524.4
   510.4
   474.1
   528.2
   526.9
   493.2
   480.2
   473.1
   512.7
   520.1
   491.3
   513.3
   454.3
   515.9
   503.9
   533.1
   476.3
   486.4
   502.3
   492.6
   524.7
   499.1
   510.1
   494.2
   528.6
   472.5
     524
   517.2
     475
   506.5
   505.5
   555.8
   479.3
   470.5
     524
   480.9
   533.8
   488.7
   526.9
   550.6
   419.2
   500.7
   499.1
   498.7
   492.9
   547.4
   509.4
   520.5
   426.4
   490.6
   495.8
   490.6
   539.9
   495.2
   466.3
   473.1
   545.4
     500
   473.4
   551.9
   472.1
   519.2
   530.5
   443.6
   518.5
   494.2
     478
   472.5
   522.4
   480.2
   483.8
   485.1
   478.3
     441
   495.8
   459.5
   527.6
   510.4
   492.9
   540.3
   507.8
   515.9
     512
     524
   504.9
   492.9
   486.1
   484.8
   505.5
   463.7
   533.1
   498.4
   511.4
   493.9
   450.7
   515.6
   480.2
   455.3
   532.5
   480.6
   521.8
   531.8
   491.9
   577.2
   478.3
   523.7
   507.2
     513
   474.7
     464
   494.5
   514.9
   529.9
   518.8
   575.6
   494.5
   494.8
   499.1
   530.8
     490
   520.8
   447.5
   467.9
     560
   493.9
   484.1
   491.9
   489.6
   496.5
   562.3
   515.3
     526
   502.6
   472.1
   522.7
   492.2
   497.8
   550.3
   515.3
   490.3
   497.4
   463.7
   485.8
   504.6
   517.5
   507.2
   510.1
   592.5
   485.4
   504.2
   552.9
     453
   525.7
   470.8
     513
   463.4
   516.6
   504.6
   509.8
   504.2
   519.2
   531.8
   458.8
   480.9
   510.7
   490.9
   527.9
   481.2
   490.3
   481.2
   496.8
   514.6
   568.5
   549.3
   509.1
     513
   520.8
   519.8
   539.6
   584.4
   485.4
     488
   479.9
   519.8
   499.4
   530.8
   478.3
   507.8
   533.4
   447.1
   526.9
   508.8
   499.7
   552.6
   487.4
   488.7
     525
   527.6
   451.4
   501.3
   517.2
   443.6
   530.8
   495.2
   499.1
   504.2
   536.7
   524.7
   502.6
   525.3
   510.7
   485.8
   485.1
   523.1
   505.5
   506.2
   481.9
   525.7
   488.7
   498.7
   547.7
   506.8
   470.8
   513.6
   486.1
   536.7
   532.1
   533.1
   503.3
   498.1
   467.6
   543.8
   472.5
   495.5
     512
     487
   513.3
   473.1
   491.6
   505.2
   469.5
   499.1
   492.9
   530.8
   513.3
   486.1
   475.4
   546.4
   505.2
   546.4
   473.4
   548.4
   518.5
     514
   498.7
   526.3
   476.7
   544.5
   470.8
   481.9
   522.4
   450.1
   531.8
   554.5
   500.7
   486.1
   509.4
   544.8
   517.9
   521.1
   467.3
   469.9
   533.1
   517.9
   489.3
   545.8
   491.3
   495.8
   494.8
   499.1
   532.8
   523.4
     488
   501.3
   510.7
   519.8
   550.6
   442.9
   512.4
   496.5
   539.6
   466.9
   515.6
     513
   469.5
   449.1
   558.1
   474.7
     490
   477.3
   454.6
   447.1
   485.8
   518.5
   537.7
   491.3
   474.1
   474.7
     537
   467.3
   474.1
   455.6
     476
   556.1
   482.8
   501.6
   485.8
   471.8
   517.9
     538
   461.4
   492.9
   545.4
   464.3
   569.1
   525.7
   523.4
   498.7
     476
   471.2
   497.8
   514.9
   510.1
   446.8
   521.1
   510.4
   498.4
   475.7
   458.5
   577.6
   555.5
   530.5
   468.6
   486.4
   497.4
   479.3
   520.1
   482.2
   511.1
   477.3
   474.7
   498.4
   506.2
   476.3
   565.6
   511.4
   531.2
   521.1
   498.1
   467.9
   520.5
   497.4
     501
   504.2
   508.5
   526.3
     489
   525.3
   500.7
   515.3
   453.6
   509.8
     489
   498.7
   525.7
   558.7
   482.5
   509.4
   511.4
   462.7
   505.5
   488.3
   507.2
     513
   504.2
   511.1
   540.9
   534.7
   500.7
   478.3
   544.1
   479.6
   555.5
   547.4
   521.1
   508.8
   516.9
   475.4
   510.1
   551.9
   500.3
   538.3
   518.8
   537.7
   508.8
   502.3
   516.6
     513
   501.3
   481.9
   496.1
   519.8
   517.2
   490.3
   521.4
   543.8
   498.1
   535.4
   549.7
   482.2
   507.2
   512.7
   501.3
   439.7
   521.4
   498.7
   497.1
   500.3
   504.6
     501
   475.7
   519.2
   547.7
   517.5
   481.9
   504.9
   522.4
   506.8
     524
   464.3
   474.4
     490
   564.9
   485.1
   533.4
   517.2
   491.3
   502.9
   511.1
     454
   517.5
   518.8
   546.1
   546.7
     514
   529.2
   491.3
   549.3
   509.8
   497.4
   474.7
   553.2
   554.8
   528.6
   519.5
   460.8
   491.6
   519.2
   539.6
   510.1
   530.8
   535.7
   551.6
   490.6
   505.9
     490
   547.1
   523.4
   511.4
   559.7
   466.6
   556.5
   496.8
   492.9
   549.3
   511.7
   513.6
   505.5
   511.1
   503.3
   509.1
   497.4
   542.2
   531.8
   476.7
   505.2
   449.4
     500
   560.4
   519.2
   492.6
   492.2
   514.6
   500.3
   556.1
   486.1
   497.4
   438.4
     512
   537.3
   533.1
   496.1
   488.7
   456.9
   531.8
   477.6
   517.5
   514.3
   518.5
     440
   597.7
   510.4
   522.1
     526
   493.9
   493.9
   496.8
   515.9
   535.7
   577.6
   492.2
   489.3
   459.2
   544.5
   569.4
     512
   546.4
   492.2
     500
     488
   512.4
   492.9
   521.4
   509.1
     526
   546.1
   517.2
   515.9
   506.2
   484.8
   469.9
   502.3
   471.5
   481.2
   494.2
   533.1
   496.5
   554.2
   497.4
   532.1
   504.6
   494.2
   535.1
   507.5
   531.8
   534.7
   479.6
   495.2
   483.5
   512.4
   485.8
   560.7
   432.5
   467.9
   523.4
   499.4
   530.8
   512.4
   517.5
   481.5
   497.4
   499.7
   485.8
   506.2
   500.7
   471.5
   446.2
   534.1
   557.1
   497.4
   535.7
   470.5
   518.8
   505.5
   495.5
   460.4
   480.9
   531.5
   523.4
   534.4
   516.9
     475
   511.4
   532.8
     487
   490.9
   529.2
   507.2
   534.7
     500
   512.7
   499.4
   495.5
   485.4
   502.3
   541.2
   525.7
   491.3
     465
   492.9
   502.6
   514.6
   466.6
   507.5
   513.6
   493.5
   483.5
   471.8
   474.4
   477.3
   503.9
   545.4
   512.4
   504.2
   536.4
   500.3
   485.1
   485.1
     476
   579.8
   499.1
   490.3
   486.7
   486.1
   516.9
     539
   518.2
   502.9
   536.4
   516.2
   505.2
   538.6
   539.6
     537
     489
   485.4
   475.7
   509.8
   517.9
   491.3
   496.1
   494.2
   522.1
   525.7
   519.2
     454
   538.3
   530.5
   502.3
   490.3
   492.9
   494.8
   492.2
   458.2
   548.7
   510.4
   511.4
   486.1
   519.8
   543.2
   505.2
   488.7
   541.2
   523.4
   517.9
   520.8
   491.6
   505.9
   510.1
   542.5
   476.3
   489.6
   513.3
   511.1
   541.2
   511.4
   493.5
   508.1
   544.8
   504.2
   457.5
   509.1
   506.8
   510.4
   492.6
   516.9
   503.9
   503.6
   480.6
   453.3
   503.6
   470.8
   526.9
   441.6
   522.1
   502.3
   477.6
   499.1
   512.4
   471.8
   434.5
   464.7
   484.8
   507.8
   541.2
     502
   519.5
   531.8
   520.1
   504.2
   521.4
     563
   511.1
   538.6
   495.8
     476
   530.8
   521.4
   540.9
   506.2
   502.6
   539.9
   507.5
   489.3
   528.6
   513.6
   497.4
   485.4
   473.1
   532.5
   514.3
   532.5
   486.4
   544.1
   527.9
   535.7
   517.5
   511.4
     465
   532.8
   530.2
   521.4
   535.7
   489.6
   500.3
   553.2
     548
   547.4
   511.4
   525.7
   535.1
   496.5
   503.6
   467.3
   485.1
   519.2
   522.1
   542.5
   547.4
   538.3
   514.6
   478.6
   540.9
   523.7
   478.9
   493.2
   507.8
   548.7
   518.8
   514.3
   515.9
   538.6
   494.5
   537.3
   475.4
   505.5
   484.1
     489
   485.4
   516.6
     537
     512
   507.2
   519.8
   492.9
   552.6
   523.4
   473.4
     476
   485.4
   464.7
   508.8
     476
   511.7
   457.5
   497.1
   502.6
   476.3
   530.5
   507.5
   481.5
   555.5
     502
   486.4
   489.6
   511.1
     487
   504.9
   444.9
   498.4
     490
   505.2
   454.3
   491.9
     487
   528.9
   477.3
   511.1
   481.2
   486.7
     489
   506.8
   539.9
   508.5
   501.6
   516.2
   480.2
   504.9
   513.3
   490.9
   534.4
   513.3
   498.7
   580.5
   532.1
     452
   507.8
   510.1
   535.7
   485.1
   466.3
   520.5
     512
   531.2
   479.9
   465.3
   457.2
   510.1
   496.1
   485.4
   526.9
   517.5
   523.1
     525
   461.4
   515.9
   506.5
     490
   464.7
     549
   519.2
   490.9
   474.7
   495.2
   467.6
     487
     560
   475.7
     538
   523.1
   494.5
   454.3
   477.3
   482.8
   519.2
   514.9
   546.4
   449.7
     502
   504.9
   526.9
   488.3
   437.4
   492.6
   529.9
     513
   504.9
   473.1
   507.8
   478.9
   505.9
   517.5
   492.9
   517.2
   472.8
   477.3
   507.2
   490.9
   484.5
     490
   535.1
   532.5
   471.8
   485.1
   550.3
   508.1
     514
   514.3
   492.2
   516.2
   502.6
   525.7
   471.8
   516.6
   501.6
   533.8
   495.8
   553.9
   469.9
   511.4
   507.2
     477
   490.6
   541.2
   478.3
   504.2
   503.9
   491.3
   508.1
   509.8
   497.1
   507.8
   509.4
   481.5
   471.8
     561
     562
     490
   474.7
   520.1
     513
   541.5
   496.1
   461.4
   510.7
   508.5
   516.9
   493.5
   488.3
   511.4
   503.3
   471.2
   478.9
   480.9
   486.4
   521.1
     500
     514
   541.5
   566.5
   475.7
   494.8
   470.2
   568.1
   486.7
   499.1
   519.2
   495.8
   526.9
   526.3
   527.3
     550
   504.2
   571.1
   527.3
   513.6
   536.7
   515.6
   472.8
   539.3
   506.5
   529.2
   474.1
   496.8
   469.5
   482.2
   518.5
   555.8
   462.1
   475.4
   467.9
   491.3
   419.6
   506.2
   499.1
   515.6
   488.3
   506.5
   487.4
   487.4
   471.5
   507.8
   506.5
   543.8
   501.6
     490
   510.4
   472.5
   468.9
   503.6
   551.6
   529.2
   543.8
   501.3
   482.2
   528.9
   500.7
   512.7
   491.9
     575
   487.7
   499.1
   471.8
   461.1
   512.4
   484.8
   529.2
   553.9
     502
   499.4
   527.9
   493.9
   518.2
   555.8
   484.1
   501.6
   461.4
   509.1
   533.8
   481.9
   515.6
   492.9
   535.4
   496.8
   508.8
   535.7
   496.5
   469.9
   510.7
   469.5
   468.6
     464
   533.8
     512
   480.9
   465.6
   561.3
   481.9
   507.8
     489
   493.5
   480.6
   511.4
     526
   513.3
   542.5
   521.4
   500.7
   510.4
   530.5
   520.5
   486.4
   449.1
   504.9
   543.8
   458.2
   531.5
   506.2
   481.2
   551.9
   478.3
   520.1
   534.4
   519.2
   547.7
   515.9
   522.1
   528.2
   461.1
   492.6
   458.2
   521.1
   488.3
   479.9
   490.3
   480.6
   517.5
   497.1
   520.1
   551.3
   486.7
     489
   502.6
   495.5
   457.2
   505.2
   526.3
   520.8
   536.4
   498.1
   484.5
   520.8
     478
   488.3
   468.6
   458.2
   498.1
   474.7
   520.5
   526.9
   499.7
   438.7
   446.5
   504.9
   527.6
   477.3
   492.9
     524
   543.8
   505.5
     512
   531.5
   509.4
   526.3
   506.8
   515.3
   482.5
   528.2
   487.7
   544.1
   552.3
   502.3
   482.5
   496.1
     441
   508.1
   468.6
   517.9
     513
     524
   558.4
   470.2
   468.2
   530.8
   476.3
   496.5
   524.4
   531.2
   533.4
   478.6
   520.5
   496.5
   522.7
   547.1
   473.7
   549.3
   498.1
   472.8
   487.7
   518.2
   521.8
   495.5
   505.9
   540.3
     488
   484.8
   467.9
   564.3
   505.9
   505.2
   491.9
   504.6
   542.5
     477
   468.9
   503.6
     513
   504.2
   523.7
   489.6
   476.7
   501.3
   508.1
   513.3
   486.4
   496.1
   502.6
     502
   449.7
   507.8
   534.7
     488
   528.2
   523.4
   474.4
   494.2
   495.8
   476.7
     502
   473.1
   484.1
   582.4
   530.2
   451.7
   547.7
   575.3
   480.6
   475.7
   463.4
   508.5
   505.9
   519.5
   508.8
   483.2
   518.2
   470.2
   559.7
   511.1
   459.5
   531.8
     478
   483.8
   566.5
   537.3
   534.4
   532.5
     512
   524.4
   522.1
   514.9
   532.1
   525.7
   513.6
   500.7
   497.1
   519.8
     476
     466
   501.6
   522.4
   500.7
   491.6
   566.5
   493.2
   527.9
   517.5
   461.1
   445.5
   519.8
   523.4
     465
     502
   510.1
   493.9
   448.4
   455.9
   515.6
   481.5
   476.7
   450.4
   507.2
   479.9
   480.6
   523.1
   543.5
   497.8
   530.5
   464.7
   531.2
   498.4
   502.6
   507.2
   505.9
   554.2
   475.7
   523.7
   514.9
   498.1
   499.7
   500.3
   487.7
   519.5
   474.4
   511.7
   534.4
   535.7
   529.9
   481.9
   522.7
   463.4
   552.3
   485.8
   482.5
   477.3
   514.9
   473.1
   503.9
   483.8
   499.7
   484.8
   445.5
   507.8
   521.4
   445.9
   486.7
   479.9
   482.5
   570.1
     526
   539.6
   524.7
   461.7
   519.8
   483.5
     500
   479.6
   500.3
   527.6
   521.1
   470.5
   494.5
   494.2
   536.7
   529.9
   460.8
   533.1
   453.3
   539.9
   488.3
     490
   480.2
   495.5
   488.7
   555.8
   509.1
   509.4
   541.5
   524.4
   512.4
   470.5
   551.6
   444.6
   539.3
   474.1
     488
     463
   528.2
   514.6
   518.5
   472.8
   455.9
   499.1
   502.6
   529.5
   501.3
   522.1
   541.2
   508.1
   496.5
   460.1
   423.5
   495.5
   491.9
   520.5
     537
   526.9
   480.2
   535.7
   463.7
   487.4
   464.3
   469.2
     488
   488.3
   542.2
   484.8
   524.7
   510.1
     453
   537.3
   451.4
   469.9
   485.8
   527.3
   512.7
   521.8
   509.4
   488.3
   527.9
     488
   502.9
   532.5
   460.1
   556.1
   541.5
   522.7
   508.5
     512
   500.3
   478.3
   531.5
   509.8
   516.6
   469.9
   496.1
   494.8
   487.7
   470.2
   501.6
   523.7
   511.4
   519.5
   461.1
   493.9
   488.7
   519.5
   480.2
     501
   507.5
   521.4
   499.4
   509.8
   509.1
   517.2
   526.6
   505.9
   523.1
   481.2
   524.7
   466.9
   530.5
   519.5
   521.8
   544.5
   505.9
   543.2
   489.3
   515.9
   505.5
   474.1
     475
   510.4
   492.2
   489.6
   491.3
   470.2
   498.7
   575.9
   503.9
   541.2
     537
   515.3
   542.2
   525.7
   491.3
   507.2
   537.7
   458.5
   473.7
   529.9
   455.9
     548
   523.1
   583.4
   496.1
   528.6
   521.4
   505.5
     489
   494.5
   505.2
   537.3
   505.2
   519.8
   499.7
   532.8
   460.1
   487.7
   501.6
   520.1
     551
   496.1
   565.9
   506.8
   470.5
   466.9
   481.5
   540.9
   514.9
   513.6
   508.5
   486.4
   541.2
   483.5
   548.7
   441.6
     464
   522.1
   516.9
     513
     477
   520.1
   490.6
   493.5
   499.4
   503.6
   463.4
   466.6
   508.1
     548
   517.9
   471.8
   496.8
   472.8
   479.9
   515.9
   503.6
   469.5
   503.3
   486.4
   500.7
   458.2
   511.7
   509.8
   471.2
   544.8
   562.3
   476.7
   482.5
   471.8
   491.6
   508.1
   539.9
   554.2
   515.6
     524
   532.5
     524
   493.9
   493.9
   484.1
   480.2
   519.5
   519.5
   534.4
   466.9
   472.8
   520.8
   503.9
   479.3
   481.9
     475
   448.8
   464.3
   467.6
   471.5
   473.7
   489.6
   497.8
   488.3
   499.7
     560
   519.2
   573.3
   516.2
   490.6
   554.2
     489
     512
   511.1
   517.5
   501.3
   525.3
   551.3
   497.8
   483.8
   504.9
   480.2
   445.2
   488.7
   480.2
     502
   517.2
   495.5
   547.4
   523.7
     500
     488
   534.7
   545.8
   516.6
   514.9
   450.1
   539.3
   513.3
   481.9
   506.2
     550
   525.3
     573
   470.5
   486.4
   527.3
   526.9
   513.3
   515.3
   544.8
     560
   464.7
   498.4
   505.9
   493.9
   496.8
   499.7
   481.5
   553.2
   440.7
   480.2
   476.7
   502.9
   518.2
   534.4
   473.7
   530.2
     466
     513
     536
   492.6
   537.3
   424.1
   489.6
   566.9
   491.6
   529.9
   525.3
     597
   480.6
     513
   452.7
   485.4
   510.4
   509.4
   542.2
     487
   467.6
   533.4
   496.8
   504.9
   467.6
   486.7
   504.6
   504.2
   534.4
   455.9
   503.6
   506.2
   541.9
   521.8
   482.5
     539
     549
   485.4
   538.6
   493.9
   496.5
   492.2
   522.4
   514.6
   516.2
   489.3
   495.2
   459.5
   551.6
   512.4
   514.3
     500
   486.4
   494.2
   458.2
   483.2
   527.9
   537.3
   465.3
   544.1
   471.5
   462.7
   493.9
   481.9
   511.1
   476.3
   510.1
     537
   502.3
   497.1
   459.2
   518.2
     514
   529.9
   521.4
   541.2
     490
   499.4
   517.2
   466.9
   512.7
   555.8
   508.5
   482.2
   507.2
   499.1
   491.9
   491.6
   527.3
   540.6
   483.2
   482.8
   501.6
   533.4
     502
   486.1
   526.3
   489.6
   497.4
   468.9
   494.2
   518.2
   455.9
   494.2
   547.4
   533.1
   543.8
   506.2
   502.6
   500.7
   438.4
   491.3
   504.6
   491.3
   547.7
   543.8
   543.2
   518.5
   522.4
   490.6
   497.8
     586
   546.7
   453.3
   462.7
   459.8
   494.8
   490.9
   520.1
   524.7
   517.5
     488
   459.5
     500
   504.9
   434.8
   498.4
   517.9
   491.3
   534.4
   525.7
   510.1
   472.5
   471.5
   487.7
   503.9
   539.9
   502.6
   510.7
   532.5
     475
   471.8
   522.7
   508.1
   504.9
   483.8
   507.8
     476
   490.6
   501.3
   541.2
   526.6
   520.8
   515.3
   525.3
   478.9
   497.4
   472.1
   515.9
   477.6
   487.4
   469.2
   512.7
     490
   497.8
   526.6
   519.8
   514.6
     465
     513
   518.2
   497.8
   446.5
     514
   567.2
   499.7
   511.4
   540.9
   534.7
   481.2
   485.8
   484.1
   496.1
   525.3
   455.3
   484.8
   478.3
   507.5
   466.6
   500.3
   487.7
   527.9
   493.5
     490
   463.7
   472.8
   515.3
   489.3
   563.6
   474.4
   496.8
   479.9
   508.8
   478.9
     526
   524.7
   490.3
   489.6
   527.6
   475.7
   544.5
   482.5
   556.5
     525
     526
   464.7
   518.2
   506.5
   471.8
   503.3
   480.6
     454
   488.7
   470.5
   531.2
   454.9
   544.8
   503.3
   532.5
   511.4
   442.3
   516.9
   519.2
   512.4
   534.7
   538.3
     465
   530.2
   474.1
   474.7
   464.3
   504.9
   547.4
   479.6
   471.2
   541.9
   535.1
   486.1
   527.9
   501.6
   497.4
   539.3
   494.8
   538.3
   481.5
   497.4
   494.5
   533.8
   543.8
   488.3
   495.5
   502.6
   467.3
   504.2
   454.3
   491.9
   513.3
     525
   546.1
   480.6
   510.1
   464.7
   531.2
     513
   493.9
   445.2
   496.1
   508.1
     466
   462.7
   551.9
   456.2
   484.5
   455.3
   450.1
   426.7
   521.4
   510.4
   487.7
   516.6
   522.7
   517.9
     501
   526.3
   523.4
   527.6
   444.9
   486.1
     478
   521.1
   525.7
   493.2
   493.2
   515.6
   513.6
   464.3
   518.2
   501.3
   492.6
   473.4
   510.4
   505.5
   564.9
   514.6
   509.1
   484.1
   488.7
   523.7
   537.3
   516.2
   486.4
   497.8
   564.3
   539.9
   488.7
   495.5
   498.4
   556.5
   449.1
   509.1
   464.3
   521.1
   483.2
   513.6
   531.5
   496.1
   550.6
   510.7
   546.7
   520.8
   493.9
   491.9
   529.5
   501.3
   486.7
   491.6
   545.8
   458.2
   530.5
     524
   533.8
   496.8
   558.4
     539
   514.3
   518.5
   571.1
   507.5
   470.2
   542.5
   519.2
   512.7
   472.1
   550.6
   547.7
   476.3
   523.4
   501.6
   490.3
   524.4
   514.6
   519.8
   509.8
   517.5
   471.2
   488.3
   528.6
   518.2
   462.1
   539.3
   484.1
   544.5
   516.2
   496.5
   472.8
   533.4
   514.9
   544.8
     513
   540.6
   523.7
     501
   521.1
     502
   523.4
   501.3
   468.2
   461.4
   487.4
     513
   518.2
   472.8
   525.3
   455.9
   488.7
   495.2
   567.2
   478.9
   493.9
   516.9
   530.8
   517.9
   477.3
   484.5
   552.3
   486.1
   501.3
   496.8
   486.7
   551.3
   523.1
   516.6
   497.8
   433.5
   514.9
   506.2
   535.1
   520.8
   487.4
   474.7
   499.1
   518.2
   447.1
   480.2
     464
     488
   511.7
   515.6
   492.2
   526.3
   470.2
   469.5
   522.4
   490.3
   504.2
   513.3
   517.9
   522.1
   483.5
   544.5
   486.4
   485.8
   515.3
   500.3
   556.5
     487
   488.7
   542.5
     536
   515.6
   502.9
   467.3
   515.6
   516.6
   546.1
   498.7
   473.1
   498.4
     513
     500
   485.4
   466.9
   501.6
   468.9
   528.9
   483.8
   536.7
   565.6
   549.7
   474.7
   511.7
   495.2
   502.3
   461.7
   468.6
   450.4
   522.7
   507.8
   519.2
   498.7
   539.6
   536.4
   532.8
   490.6
   502.3
   519.2
   504.2
   539.9
   520.5
   501.6
     488
   506.2
   547.7
   500.7
   517.9
   515.9
   495.2
   534.4
   554.2
   512.7
   521.4
   490.3
   512.7
   529.5
   529.5
   464.3
   517.5
   532.5
   472.5
   521.4
   522.4
   528.6
   530.8
   482.5
   488.3
   503.3
   459.8
   443.9
   529.2
   494.2
   535.4
     501
     537
   471.2
   517.9
   464.7
   490.9
   547.4
     487
   528.2
   475.4
   480.2
   476.7
     561
   433.5
   529.2
   561.3
   503.3
   484.5
   484.5
   502.3
   477.6
   476.3
   506.8
   524.7
   488.7
   503.6
   486.4
   510.1
   508.1
   511.7
   483.8
   479.9
   511.4
   494.2
   493.9
   493.5
   502.3
     560
   500.3
   492.2
   473.4
   471.8
   481.5
   506.5
   527.9
   504.6
   541.9
     500
   504.9
   515.6
   475.4
   510.1
   481.5
   527.9
   466.9
   499.1
   524.7
   544.1
   496.8
   474.7
   495.2
   471.2
   533.8
   519.8
   422.2
     526
   519.5
     513
   505.9
   508.5
   526.3
   500.7
     513
   520.5
   482.5
   462.1
   531.8
   535.4
   559.4
   518.2
     488
   490.9
   520.5
   531.5
   460.8
   492.6
   511.4
   488.7
   504.6
     539
     524
   419.6
   520.5
   446.5
   504.9
   502.9
   533.4
   491.9
   503.9
   538.3
   501.3
   466.9
   494.5
   489.6
   511.1
   519.2
   533.1
   480.9
   495.8
   476.3
   489.3
     475
   538.3
   427.4
   496.1
   491.6
   486.7
   495.8
   473.1
   511.7
   521.4
   478.3
     524
   491.9
   523.7
     502
   513.6
   467.3
   475.4
   471.2
     478
   491.9
   507.2
   503.9
     454
   520.5
   510.4
   553.6
   455.9
   466.9
   539.9
     548
   509.4
   491.3
     514
   495.5
     536
   491.6
   502.6
   516.6
   467.3
   508.5
   465.3
   513.3
   497.8
   473.1
     513
   548.4
   518.8
   476.3
   538.6
   453.3
   470.2
   488.7
   498.1
     549
   507.8
   536.7
   502.9
   453.3
   498.7
   551.9
   481.9
   550.6
   451.7
   469.5
   531.5
   521.4
   496.5
   481.5
   520.8
   542.2
   527.6
   507.2
   483.8
     501
   533.1
   509.8
   522.1
     477
   484.1
   508.8
   486.7
   527.9
   553.6
   449.4
   495.5
   507.2
   514.3
   539.3
   480.2
   521.4
   460.4
   493.2
   474.4
     525
   506.8
   524.4
   498.7
   518.2
   504.2
   499.1
   496.8
   512.7
   492.2
   508.5
     476
   498.7
   462.7
   492.2
   508.1
   505.9
   460.4
   523.1
   509.4
   508.8
   501.6
   529.2
   551.6
   541.2
   496.1
   445.5
   503.9
     500
   449.7
   511.1
   486.7
   498.4
   488.7
   488.7
   495.2
   535.4
   497.4
   530.2
   468.9
   471.5
   498.4
   512.4
   505.2
   527.3
     512
   520.5
   545.1
   519.8
   497.8
   511.7
   445.2
     513
   467.6
   564.9
   529.2
   533.4
   504.2
   508.8
   458.2
     476
   503.6
   501.6
   504.6
   501.6
   514.3
   493.5
   536.7
   501.6
   476.7
   510.7
     477
   460.4
   521.8
   517.5
   464.7
     584
   495.2
   498.1
   500.3
   526.3
   498.4
   452.7
   483.8
   456.9
     524
   496.8
   477.3
   516.2
   504.6
   505.2
     500
   494.5
   472.5
   488.7
   494.5
   521.1
   448.1
   519.8
   482.2
   546.1
   543.5
   489.3
   549.3
   502.9
   454.6
   479.9
   483.2
   521.8
   515.3
   473.1
   481.5
   518.2
   524.4
   469.5
   527.3
   518.2
   567.2
   518.2
   494.5
     477
   477.3
   498.7
   523.7
   463.4
     489
   512.7
   516.2
   499.1
   517.5
     563
   461.4
   535.4
   513.6
   514.9
   495.2
   439.7
     525
   521.1
   488.3
   462.4
   530.5
   492.2
   536.7
   506.8
     477
     478
   482.2
   475.4
   524.4
   484.8
   473.1
   502.3
   475.7
   516.6
   483.8
   502.6
   527.3
   497.1
     524
   552.9
   511.7
   464.7
   526.6
   472.1
   510.4
   527.9
   514.6
   499.4
   492.2
   552.9
   520.8
     512
   492.9
   460.4
   550.3
   492.9
   482.5
   510.1
   492.2
   511.7
   503.3
   510.7
   498.7
     477
   445.5
   540.9
   487.7
   559.7
   516.9
   547.7
   517.9
   456.6
   508.5
     454
   497.1
   493.2
   557.1
   526.6
   451.7
   514.9
   496.8
     514
   512.7
   510.7
     513
   468.2
   511.4
   492.2
   495.2
   532.8
   493.2
     489
   500.3
   447.5
   556.5
   525.7
   513.3
   479.9
   502.6
   511.1
   537.7
   509.8
     478
     502
   484.5
   540.9
   564.6
   575.6
   472.1
   474.4
   493.2
   491.9
   535.1
   498.1
   511.1
   559.1
   540.9
     502
   491.9
   495.8
   542.5
   480.6
   521.4
   507.8
   522.7
   529.9
   535.4
   544.5
   512.7
   548.7
     512
   491.9
   517.5
   494.5
   431.9
   503.6
   493.2
   531.2
   508.1
   553.9
   489.3
   490.9
   497.4
   523.1
   522.7
   494.5
   461.1
   520.1
   457.5
   511.4
   541.2
   511.4
     526
   456.2
   547.4
   488.3
   486.4
   501.3
   496.1
     526
   474.7
   506.2
   496.1
   521.8
   552.9
     501
   521.1
   437.1
   506.8
   532.8
     478
     549
   508.8
   445.2
   459.2
   510.7
   457.9
     488
     524
   486.1
   472.8
   554.8
   515.3
   483.5
   523.4
   468.6
     478
   506.2
   454.6
   474.7
   549.3
   491.9
   478.3
   502.3
   476.3
   534.4
   488.7
   534.7
   516.6
   509.4
   499.1
   498.4
   492.6
   485.8
     502
   472.1
   510.1
   494.2
   443.9
   517.2
   458.8
   507.5
   523.7
     476
   494.2
   455.6
   473.7
   591.2
   495.8
   523.7
   493.5
   488.3
   554.2
   499.4
   527.3
     514
   484.8
   480.9
   510.7
   515.6
   477.3
   495.2
     502
   516.2
   474.1
   482.5
   494.5
   530.5
     465
   495.8
   491.6
   505.5
   480.2
   543.2
   487.7
   515.6
     489
   552.6
   491.3
   505.5
   467.9
   486.1
   461.1
   494.8
     490
   545.8
   489.3
   496.8
   498.7
   514.6
   462.4
   522.7
   516.2
   494.8
   516.2
   556.1
     524
   520.8
   485.4
   482.8
   504.2
   436.1
   499.7
   511.7
   421.8
   496.1
   526.9
     512
   515.6
   487.7
   511.4
   519.2
   490.9
   473.7
   518.8
   461.7
   520.5
   490.6
   458.5
   495.2
   497.8
   507.5
   457.9
   552.6
   539.6
   523.7
   522.4
   466.6
   510.4
   515.6
     478
   477.3
   465.3
   510.7
   424.8
   498.1
   577.2
   469.9
   514.6
   450.4
   467.3
   554.8
   524.4
   495.2
   551.3
   457.9
   500.3
   455.3
   530.5
   463.7
   495.5
   538.6
   527.6
   480.2
   498.4
   518.2
   497.4
   523.4
   535.4
   527.9
   481.2
   534.4
   524.4
   478.9
   517.9
     524
   511.1
   566.5
   555.2
   543.5
   527.3
   501.6
   527.3
     466
   529.2
   541.9
   504.2
   435.8
   498.7
   488.3
   462.1
   472.1
   489.3
     477
     513
   498.4
   514.3
   492.9
   539.6
   503.6
   476.7
   480.9
   503.6
   529.2
   544.1
   505.5
   547.1
   483.2
   547.4
   535.4
   460.8
   575.9
   512.4
   512.4
   466.3
   533.8
   533.8
   523.4
   492.9
   513.3
   484.8
   498.1
   539.3
   462.7
   523.1
   498.4
     526
   514.3
   506.8
   510.1
   547.7
   517.9
   509.8
   510.7
   493.5
   491.6
   505.5
   503.9
   490.9
   547.4
   494.2
   531.8
     550
   451.7
   475.7
   469.2
   536.7
   482.5
   533.4
   503.6
   513.3
   453.3
   480.6
   497.1
   525.3
   475.4
   491.6
   494.5
   538.6
     513
   491.6
   546.1
   477.3
   509.1
     502
   532.8
   523.7
   446.2
   527.6
     514
   466.6
   485.1
   518.2
   497.4
   486.4
     501
     539
   473.7
   486.7
   508.5
   527.3
   510.1
   545.8
     466
   533.1
     500
   505.2
   482.5
   533.8
   499.4
   507.5
   520.5
   531.5
   492.6
   516.6
   478.3
   476.7
   504.6
   473.4
   488.3
   493.5
   509.1
   528.6
   541.2
   479.9
   496.1
   482.5
   497.4
   508.1
   490.3
   508.1
   492.6
   496.8
   492.9
   494.5
   508.8
     539
   494.2
   510.1
   477.6
   495.8
     477
   440.3
   530.2
   485.8
   550.3
     465
   551.3
   486.7
   529.2
   528.2
   524.4
   520.5
   501.6
   511.4
   498.1
   479.6
   532.5
   522.7
   556.5
   538.3
   524.7
   478.3
   457.2
   484.5
   475.7
   456.6
   467.9
   475.4
   501.6
   530.2
   507.8
   476.3
   553.9
   516.2
   453.6
   508.8
   490.6
     502
   500.7
   522.1
   535.7
   483.2
   502.3
   516.9
   496.1
   503.3
   478.9
   506.2
     536
   453.3
   532.5
     500
   534.4
   569.1
   513.3
   455.3
   457.5
     524
   554.8
   579.2
   491.9
     513
   501.6
   468.2
   500.7
   460.8
   514.3
   515.3
   544.1
   497.4
   448.4
   513.6
   534.1
   525.3
   523.1
   496.8
   488.7
     489
   428.3
   486.4
   553.6
     573
   472.8
   532.5
   510.1
   485.8
   506.5
   521.4
   458.8
   509.4
   501.6
   538.6
   480.9
   496.1
   486.1
   518.2
   531.8
   493.2
   482.5
   472.1
   497.8
     538
   502.3
   470.2
   506.5
   500.7
   509.8
     561
     526
   483.2
   494.2
   546.7
   496.8
   523.4
   495.2
   499.1
   523.7
     500
   519.2
   488.7
   529.9
   495.8
   462.7
   486.7
     538
   505.2
     501
   487.4
   456.9
   567.2
   505.9
   447.5
   493.5
   497.1
   526.3
   530.8
     513
   475.7
   514.6
   501.3
   455.9
   484.5
   488.3
   419.6
   495.2
   494.5
   478.3
   507.5
   514.9
     476
     490
   479.6
   515.9
   507.8
   528.9
   526.3
   556.1
   514.6
   517.9
   507.8
   501.6
   491.3
   507.5
     502
   484.8
   448.8
   522.4
   511.4
   512.4
   551.3
   523.7
   497.1
   494.2
   487.7
   507.5
   531.2
   542.2
     477
   465.3
     488
   441.6
   459.2
   457.9
   516.9
   467.9
   501.6
   504.6
   528.2
   516.6
     500
     465
   530.5
   485.4
   505.2
   518.5
   528.2
   528.2
     490
   536.4
   514.6
   543.8
   527.3
     526
   545.1
     549
   492.9
   479.9
   580.2
   477.3
   509.1
   475.4
   509.8
   494.8
   528.9
   533.1
   459.5
   470.5
   476.7
   505.5
   507.5
   479.6
   471.5
   505.5
   506.5
   520.1
   513.6
   479.3
   530.5
   500.7
   481.9
   479.9
     452
   503.6
   549.7
   509.8
   504.6
   511.7
     524
   489.3
   499.4
   495.5
   502.3
   528.6
   494.8
   493.5
     549
   527.9
   515.6
   519.8
   476.7
   485.4
   514.3
   500.3
   486.7
   480.2
   508.8
   486.7
   499.4
   477.6
   552.9
   470.5
   527.9
   484.1
   552.9
   472.8
   498.1
   512.4
   459.5
   525.7
   491.9
   450.1
   504.9
   460.1
     500
   471.8
   524.4
   446.5
   498.1
   559.4
   523.1
     476
   447.1
   454.3
   495.8
     487
   535.1
   492.6
   528.9
   511.1
   544.1
   499.4
   513.3
   507.8
   461.7
   451.7
   516.9
   479.9
   475.7
   497.4
   450.4
   479.3
   537.3
   499.4
   494.8
   521.8
   504.2
   479.6
   534.1
   545.4
   507.5
   459.2
   505.9
   490.6
   485.8
   529.5
     502
   464.3
   508.5
   469.5
   485.8
   514.3
   513.3
     489
   490.6
   483.2
   491.3
   535.1
   514.3
   472.8
   527.6
   488.7
     513
     500
   508.5
   514.3
   527.9
   518.2
   534.1
   478.6
   486.4
   565.6
   479.3
   499.7
   504.9
   495.5
   496.1
     525
   482.8
   510.7
   473.1
   497.4
   450.4
   522.7
   502.6
   466.6
   493.2
   517.9
   531.5
     466
   466.6
   498.4
     538
   532.1
   513.3
     513
   505.5
   543.5
   533.1
   530.2
   480.6
   491.3
   474.1
   528.6
   532.1
   451.4
   492.6
   528.9
   534.4
   508.8
   469.2
   527.9
   466.9
   550.6
   540.6
   485.4
   491.3
   468.6
   521.8
   487.7
   463.4
   474.7
   520.8
   483.2
   504.2
   504.9
   477.6
   500.7
   508.8
   446.5
   475.7
   540.9
   524.7
   484.1
   507.8
   545.1
   434.2
   523.1
   502.9
   484.8
   513.6
   516.9
   476.7
   549.3
   508.1
   530.8
   471.5
   510.4
   504.6
   501.3
   482.2
   523.4
   522.4
   543.5
   517.9
   521.1
   491.9
   534.4
   505.9
   544.1
   588.3
   535.1
   539.6
     490
     490
     539
   538.3
   514.9
   497.4
   554.2
   566.5
   483.8
   495.2
   550.3
   497.8
   500.3
   456.9
     466
   540.3
   525.3
   531.2
   498.1
   489.3
   443.3
   505.2
   527.9
   507.2
   514.9
   523.1
   490.6
   508.8
   494.2
   518.8
   484.1
     478
   518.8
   529.9
   492.9
   512.7
   477.6
   482.8
   548.4
   491.9
   509.4
   514.6
     490
   493.9
     463
   491.3
   507.5
   462.4
   488.3
   449.7
   507.5
   467.6
     500
   492.9
     490
     502
   533.1
   482.5
   483.5
   554.8
   494.2
   485.4
   500.7
   517.2
   497.4
   536.4
   513.6
   538.6
   496.1
   524.7
   484.1
   520.8
     463
   473.4
   496.1
   499.1
   487.7
     501
   496.1
   522.7
   570.1
   543.2
     524
   506.2
   495.5
   530.2
   508.5
   508.5
   520.1
     500
   441.3
   479.6
   489.6
   503.3
   531.2
   506.8
   483.2
   437.4
   517.9
   532.1
   539.9
   557.1
   517.5
   499.1
   476.7
   502.3
   488.7
   475.7
   575.9
   467.3
     490
   469.2
   523.7
   549.7
   557.4
   557.4
   477.6
   530.5
   461.4
   501.3
   513.3
   494.2
   537.7
   508.1
     550
   542.8
   472.8
   495.5
   477.3
   474.7
   531.5
     551
   511.4
   499.1
     501
   535.1
   508.1
   478.3
   540.6
   517.5
   466.9
   569.8
   483.5
   488.3
   532.1
   502.6
     549
   496.1
   474.1
     524
   531.2
   520.8
   499.1
   570.1
   495.8
   496.1
   486.4
   482.5
   503.6
   515.6
   468.9
   505.9
   477.3
   473.7
     464
   562.6
   554.5
   489.6
   493.9
     500
   564.3
   520.5
   461.1
   517.5
   544.5
   506.8
   511.7
   538.6
   502.6
   515.6
   494.5
   462.7
   496.5
   502.6
   480.6
   511.7
   504.9
   505.9
   481.2
   530.2
   509.1
   505.9
   525.3
   491.6
   507.8
   484.5
   523.7
   518.8
   479.3
   515.9
     513
   544.1
   501.6
   531.2
   474.1
   445.9
   536.7
   492.9
   540.3
   503.9
   529.2
   488.7
   445.5
   514.9
   522.4
   527.6
     501
   516.9
   500.7
   507.8
     477
   505.2
   490.6
   520.1
     488
   478.9
   454.9
   541.9
   491.9
   458.2
   547.4
   517.9
   511.7
   477.6
   486.1
   489.6
   491.9
   519.5
   508.1
   503.3
   498.7
   493.9
   551.3
   498.1
   479.6
     487
   474.1
   498.4
   509.1
   501.3
   555.5
   440.3
   515.6
   506.5
   523.4
   471.5
   499.1
   454.6
   492.6
   481.5
   463.7
   493.5
   491.6
   479.9
   490.3
   515.6
   504.6
   523.7
   496.1
     513
   457.9
   512.7
     501
   483.2
   476.7
   523.1
   495.2
   510.7
   490.3
   486.1
   466.3
   536.7
   499.4
   485.4
   536.4
   500.7
   481.2
   551.6
   548.7
   507.8
   484.1
   515.9
   546.1
   475.4
   510.1
   450.4
   526.9
   541.2
   500.7
   501.3
   513.3
   520.5
   534.1
   487.7
   504.9
   565.2
   458.5
   504.6
   491.9
   514.3
   494.2
   529.2
   465.6
   527.9
   479.9
     524
   460.8
     501
   519.8
   538.6
   464.3
   419.9
   488.7
   460.1
   469.5
   519.5
   533.1
     538
   506.2
   501.3
   523.7
   476.7
   534.1
   527.3
   502.9
     501
   510.4
   462.7
   511.7
   516.2
   531.2
   504.2
   546.4
   536.4
   522.7
   457.2
   497.4
   455.6
     536
   486.4
   469.2
   495.2
   492.9
   478.9
   491.6
   508.8
   518.2
     502
     490
   480.2
   533.1
   494.8
   480.6
   526.3
     500
   520.1
   507.5
     475
   488.3
   493.9
   520.8
     466
   508.8
   499.1
   482.2
   503.3
   465.3
   458.5
   547.1
   516.9
   537.3
   540.9
     488
   527.3
   495.8
     539
   561.7
   502.3
   528.6
   519.8
   522.1
   497.4
   529.2
   488.7
   516.9
   498.7
   526.6
   547.7
   529.9
   487.4
     463
   506.8
     514
   541.2
   484.1
   525.7
   474.4
   510.1
   503.9
   506.5
   525.7
   454.3
   471.5
   537.7
   578.9
   477.6
   498.7
   515.9
   484.5
   479.9
   477.3
   495.5
     539
   569.4
   508.8
     488
   492.2
   483.5
   494.8
   498.7
   480.2
   553.6
   498.1
   519.8
   505.2
   527.9
   555.5
   502.6
   516.9
   475.7
   505.9
   539.6
   486.4
   479.9
   493.5
   500.7
   421.2
   505.2
   525.3
   496.1
   498.1
   505.2
   459.5
   488.3
   498.7
   488.7
     463
   539.3
   570.1
   489.3
   510.1
   514.3
   521.1
   540.9
   492.6
   473.4
   497.1
   486.1
   456.2
   506.2
   472.8
   481.5
     500
   491.3
     512
     536
   516.2
   532.5
   445.9
   509.4
   533.1
     464
   482.2
   475.7
   459.5
   527.9
   489.6
   489.6
   528.2
   512.4
   500.7
     539
   527.9
   512.4
   546.7
   549.3
   500.7
   494.8
   524.4
   509.4
   533.4
   522.1
   522.4
     487
   507.5
   473.4
   449.7
   517.5
   526.3
     490
   496.8
   490.9
   512.4
   528.9
   494.2
   431.3
   492.6
   523.4
   493.2
   507.5
   544.8
   488.7
   557.1
   530.8
   486.4
   525.3
   514.9
   491.9
   514.3
   510.4
   477.6
     500
   518.2
   498.1
   517.9
   509.8
   444.9
   539.6
   481.9
   515.9
   442.3
   479.6
   480.6
   551.6
   499.7
   521.8
   491.9
   476.3
   515.9
   507.5
   530.2
   517.9
   491.3
   495.2
   511.7
   492.6
   499.1
   503.9
   540.9
   461.4
   489.3
   509.8
   519.2
   483.2
     502
   519.2
   476.7
   468.2
   504.9
   490.3
   482.5
   512.7
   517.2
   450.7
     502
   465.6
   436.8
     512
   477.6
     489
   551.9
   490.6
   491.3
   462.1
   493.9
   555.8
   519.2
   503.9
     478
   466.9
   479.3
   509.8
   530.2
   496.1
   482.8
   481.9
   518.8
     525
   465.3
   521.8
   486.1
   518.8
   547.1
   588.6
   507.8
     452
   459.2
   492.9
   512.4
     453
   469.5
   529.9
   555.5
   478.6
   498.7
   539.6
   533.1
   484.1
   488.7
   442.6
   522.1
   490.9
   508.1
   485.8
   529.5
   506.2
   513.6
   529.2
   506.5
   510.4
   491.3
   457.2
   534.4
   461.1
   519.2
     536
   518.8
   515.6
   520.8
     488
   525.7
   509.4
   496.5
   486.4
   474.7
   466.3
   472.8
   525.3
   508.8
   498.4
   531.2
   522.1
   551.6
     453
   474.1
   498.4
   511.1
   464.3
   508.8
     476
     501
   508.5
   492.6
   484.5
     488
   469.5
   497.8
   507.5
   511.7
   517.2
   482.5
   494.8
   509.4
   456.6
   493.2
     549
   480.9
   418.6
   556.8
   502.9
   493.2
   464.7
   497.8
   478.9
   545.8
   483.5
   503.9
   502.3
   553.9
   487.4
   497.4
   485.4
   516.2
   490.6
   505.9
   527.6
   482.2
   485.4
   536.4
   525.7
   549.3
     538
   531.2
   552.3
   505.5
   524.4
     526
   509.1
   530.5
   522.1
     464
     551
   493.2
   453.6
   493.9
     476
   479.6
   466.6
   473.7
   510.1
   515.9
   492.2
   510.7
   518.5
   514.9
     536
   468.9
   506.2
   450.1
   515.3
   491.3
   509.1
   508.5
   476.7
   508.8
   459.2
     550
   499.1
     500
     463
   499.1
   496.5
   554.5
   534.1
     464
   462.7
   480.6
     514
   515.6
   469.2
   474.7
   484.1
     487
   499.7
   575.3
   465.6
   498.4
   480.9
   496.1
   483.2
   575.9
   531.5
   522.1
   501.3
   447.8
   510.7
   485.8
   506.8
   489.3
   506.2
   500.3
   454.6
   501.3
   533.1
   478.9
   431.9
   508.8
   503.9
   502.9
     466
   485.1
   517.2
   542.5
   510.4
   491.9
   555.5
   523.4
   448.4
   480.6
   493.5
   572.4
   491.6
   510.4
   504.9
     514
   483.2
   469.5
   540.3
   478.6
   548.4
   484.5
   529.9
   443.3
   490.3
   544.5
     548
   505.9
   509.8
   550.3
   488.7
   486.4
   431.3
   504.6
   479.6
   487.7
   480.9
   480.2
   476.7
   589.9
   495.8
   474.4
   564.3
   495.2
   608.7
   530.8
   546.4
   477.3
     487
   516.6
   503.9
   441.3
   522.4
   472.5
   491.6
   519.8
   506.5
   492.9
   506.8
   469.5
   459.8
   472.5
   480.9
   487.7
   506.8
   492.9
   483.8
     502
   478.3
     465
   536.4
   494.2
   504.2
   487.4
     526
     538
   508.8
   504.6
   466.6
   470.5
   565.9
   511.7
   496.1
   484.1
   489.3
   474.4
     526
   540.3
   493.2
   449.7
   481.9
   503.9
   455.6
   478.9
   492.9
   502.9
   566.9
   477.6
   495.8
   455.6
   518.5
   480.6
   511.1
   474.4
   465.6
   462.7
   471.8
   524.7
   508.5
   539.6
   525.3
   490.9
     502
   494.2
   536.7
     487
   486.7
   507.5
   514.3
   481.5
     464
   488.7
   492.9
     560
   529.5
   529.9
   497.8
   486.7
   486.1
   501.6
   488.7
   492.2
   523.7
   498.1
   465.6
   532.5
     490
   495.8
   550.3
   502.3
   517.2
     487
   535.4
   515.6
   471.8
   507.8
   476.7
   543.2
   522.4
     477
   495.5
   557.4
   509.4
   521.8
   440.3
   511.7
   516.6
     513
   545.4
   503.3
   526.6
   458.2
   498.4
   473.7
   508.5
   460.1
     550
   477.3
   494.2
   538.6
   521.4
   483.2
   523.1
   464.3
   505.2
   492.9
   451.4
   515.9
     512
     549
   481.2
   538.3
     514
   506.8
   513.6
   483.5
   518.5
   470.5
   510.7
   557.8
   499.4
   498.1
   502.6
   479.6
   460.8
   513.6
   522.4
   533.4
     477
   470.8
   491.6
   558.1
   505.5
   529.5
   481.5
     501
   582.7
   510.4
   544.5
     475
   514.6
   486.4
   532.5
   540.9
     502
   510.7
   487.7
   496.8
   516.2
   547.7
   481.2
   457.2
   446.5
   495.2
   495.8
   535.4
     501
   508.8
   508.8
   501.6
   510.7
   481.9
   559.7
   506.8
     404
   485.8
   459.5
   491.9
   544.5
   559.7
   482.8
   476.3
   495.8
   514.9
   507.2
   529.5
   522.4
   494.5
   507.8
     501
   533.1
   480.9
   488.3
   507.2
   502.6
   546.4
   529.5
   532.8
   438.1
   470.2
   507.2
     490
   541.2
   466.3
   466.3
     476
   503.6
   525.7
     475
   469.9
   515.6
   486.1
   479.3
   499.7
     454
   485.1
   494.8
   514.6
   496.5
   530.5
   469.2
     466
   522.1
   485.4
   492.6
   488.7
   493.5
   426.1
   486.7
   430.6
   493.5
   496.1
     500
   505.9
     538
   508.8
   463.7
   520.8
   509.8
   486.7
   495.8
   502.9
   524.7
   491.9
   473.1
   507.2
   504.6
   487.4
   557.8
   465.6
   555.5
   522.4
   552.9
   539.3
   518.5
     477
   488.3
   554.2
   477.6
   516.6
     489
   492.2
   527.3
   519.5
   514.3
   481.5
   504.2
   541.5
   494.2
   494.2
   526.3
   514.9
   502.3
   527.3
   545.1
   528.9
   509.4
   541.5
   485.1
     477
   506.5
     539
     526
   482.5
     490
   558.4
   481.9
     477
     477
   459.5
   522.4
   513.6
   533.8
   485.1
   506.5
   494.5
   539.9
   491.6
   483.2
   485.8
   493.2
   500.3
   491.9
   458.8
   484.1
   529.2
   493.9
   500.3
   502.9
   509.4
   505.5
   482.2
   492.9
   497.1
   522.1
   526.9
   507.8
   534.7
   520.5
   508.1
   488.3
   457.2
   466.6
   507.8
   507.2
   508.5
     452
   480.9
   517.5
   486.4
   522.4
   516.9
     487
   483.2
   502.6
   510.7
   465.3
   557.1
   507.2
   550.3
   531.5
   482.2
   486.4
   463.4
   483.2
   486.1
   507.2
   481.5
   507.8
   530.5
   513.6
     475
     501
   525.7
   497.8
   518.8
   507.2
   521.4
   541.2
   542.8
   508.5
   492.9
   498.1
     475
   490.6
   482.2
   510.7
   516.6
   503.9
   550.6
   507.8
   496.8
   512.4
   469.5
     525
   484.5
   511.1
   527.3
   525.3
   466.9
   547.7
   497.4
   532.1
   516.6
   522.1
   498.1
   511.1
   508.5
   534.7
   512.4
   526.6
     525
   461.7
   463.4
   567.5
   461.4
   528.9
   499.4
   539.6
   521.8
   508.1
   506.8
   481.2
   483.5
   489.3
   504.9
   458.8
     464
   494.8
   501.3
   447.5
   566.5
   504.6
   521.1
   453.6
   525.3
   492.9
   504.9
   532.8
   496.1
   543.5
   553.9
   487.7
   495.8
   492.2
   495.8
   505.9
   490.9
   472.5
   493.5
   497.4
   512.7
   479.9
   550.3
     573
   525.3
   454.3
   492.6
   522.7
   466.9
   473.7
   453.6
   475.7
   479.3
   522.4
   509.4
   472.8
     463
   499.7
   470.8
   482.5
   548.7
   505.9
   492.2
   511.4
   481.5
   528.6
   449.7
   481.2
   535.1
   462.4
   523.1
     514
   524.4
   486.7
   538.3
   474.4
   504.2
   535.4
   535.7
   499.1
   503.6
   432.9
   447.1
   473.4
   454.6
   482.2
   478.3
     548
   523.4
     500
   445.5
   525.7
   506.2
   505.2
   489.3
   480.2
   496.8
   502.9
   525.3
   543.2
   494.5
   483.8
     476
   553.9
   518.2
   534.4
     526
   505.2
   481.2
     466
   504.6
   525.3
   472.8
   503.6
   527.9
   500.7
   495.2
   477.6
   484.5
   480.9
   511.1
   501.3
   522.4
   485.8
   457.5
   517.9
   484.8
   483.8
   479.3
   511.7
   512.7
   493.5
   489.6
     512
   495.5
   533.1
   499.7
   495.8
   495.5
   459.2
   497.1
   460.4
   496.5
   485.1
   527.3
   479.9
   497.8
   494.8
   520.5
   507.5
   476.7
     514
     464
   494.2
   520.5
   509.8
   520.5
   431.6
   489.6
   495.8
   473.1
   527.6
   458.2
   509.1
     475
   456.9
   469.5
   468.6
   506.8
   493.9
   480.9
     475
     488
   488.3
   505.2
   486.7
   481.5
   497.1
   442.6
   545.1
   465.3
   520.5
   501.6
   551.6
   529.5
   511.7
   526.6
   499.1
   487.7
   515.9
   540.6
   524.7
   516.6
   453.6
   443.3
   471.8
   547.1
   442.3
   530.2
   527.9
   477.6
   468.9
   544.1
     536
   518.2
   521.8
   414.1
   509.4
   532.1
     536
   539.6
   510.7
   456.2
     488
   477.6
   498.7
   492.2
   535.1
   455.9
     475
   508.8
   470.5
   513.3
   505.5
   481.2
   489.6
   512.4
   489.3
   482.8
   495.8
   507.2
   484.1
   514.3
   521.8
   513.3
   512.4
     500
   493.2
   551.6
   527.6
   489.6
   518.2
   538.6
   515.6
   493.2
   520.8
     501
     526
   473.4
   499.1
   520.1
   513.3
   447.5
   526.3
   491.6
   538.3
   495.2
   484.5
   456.6
   484.1
   515.3
     487
   532.1
     514
   516.6
   522.7
   526.9
   525.3
   470.2
   477.3
   491.3
   487.7
   540.3
   530.5
     488
   507.2
     500
     524
   486.4
   479.3
     514
   484.8
   495.2
   510.1
   452.3
   574.6
   485.8
   524.4
   515.3
   476.7
   545.4
   505.9
   499.7
   484.1
   513.3
   493.2
   516.6
   516.2
   469.9
   493.9
   528.6
   482.8
   534.1
   587.6
   494.5
   478.6
   540.9
   493.2
   472.1
   519.2
   484.5
   541.2
     501
     563
   523.4
   509.8
   490.6
     488
   497.8
   499.4
   516.2
   458.2
   488.7
   536.7
     490
   513.6
   500.3
   503.3
   500.7
   482.8
     538
   528.9
   434.5
     502
   515.3
   546.7
   517.9
   462.7
   509.1
   472.1
   457.9
   499.4
   484.5
   468.9
   537.3
   527.9
     476
   566.2
   516.2
   468.2
   408.9
   507.8
     514
   567.8
   503.6
   467.9
   470.5
   450.1
   493.5
   503.9
   519.2
   491.9
   510.1
   524.4
   485.1
   520.1
   535.7
   504.9
   523.7
   485.8
   539.9
   509.4
   494.5
   521.1
   514.6
   476.3
   519.5
   492.6
   511.7
   447.5
   489.6
   511.7
   543.5
   530.5
   478.9
   503.6
   518.5
   529.5
     514
   517.2
   469.9
   521.8
   492.2
   517.9
   489.3
   519.5
   509.8
   508.5
   491.6
   515.3
   492.2
   510.1
   418.3
   510.7
   534.1
   503.3
   511.1
   535.7
   484.8
   486.4
   531.5
   520.5
   546.4
   481.9
   508.1
   442.6
   498.1
   493.9
   497.4
   540.3
   495.5
   517.5
   500.7
   545.1
   516.9
   518.5
   541.2
   508.5
   484.1
   521.1
   530.5
   462.7
   506.2
   509.8
   460.4
     585
   464.3
   489.3
   499.1
   491.3
   532.5
   541.2
   469.9
   490.6
   510.4
   475.7
     536
   519.2
   543.5
   485.4
   521.8
   398.2
   602.2
   483.5
   490.6
   433.8
     464
   547.4
     465
   485.8
   505.5
   473.7
   527.3
     512
   483.2
   462.4
   526.6
   462.7
   474.1
   545.4
   450.7
   486.4
   460.4
   484.8
   518.8
     501
   479.9
   457.5
   497.1
     501
   532.8
   477.3
   478.9
   483.8
   487.7
   554.2
   540.6
   520.5
   481.9
   417.3
   457.9
   463.7
   526.3
   500.3
   475.7
   523.7
   484.5
   482.8
   524.4
   520.1
   505.5
   524.4
   509.1
   495.2
   492.2
   507.8
     453
   471.5
   479.6
   521.4
   474.4
   523.4
   508.1
     489
     488
   520.1
   506.5
   514.6
     548
   507.5
   438.1
   446.8
   526.6
   520.5
     490
     464
   512.4
   484.5
   471.2
   466.3
   567.8
   522.7
   505.2
   533.4
   496.5
   490.9
   494.8
   455.3
   482.2
     501
   502.6
   541.9
   500.7
   530.8
   489.3
   497.4
   567.2
     463
   526.9
   487.7
   538.3
   467.6
   518.2
   526.3
   439.7
   443.9
   469.9
   510.7
     465
     490
   516.2
   527.6
   539.3
   464.3
   514.9
   518.8
   524.4
   504.2
   514.6
     538
   519.5
   485.4
   522.7
   509.8
   461.7
   458.5
   498.7
   482.5
     502
   496.8
   482.2
   552.9
   520.5
   478.6
   498.1
     477
   472.8
   508.5
   507.8
   460.8
     512
   517.5
   498.1
   550.6
   495.2
   502.6
   494.5
   482.5
     537
   454.6
   482.5
   490.9
   566.9
   525.3
   502.9
   492.2
   479.6
   474.4
   503.6
   496.8
     538
     466
   506.2
   533.1
   486.7
   505.5
   513.6
     536
   552.3
   540.9
   534.1
   519.5
   501.6
   490.6
   499.1
   478.6
   507.8
     514
   502.9
     525
     477
   450.4
   542.2
   498.7
   484.8
   510.4
   466.3
   502.3
   543.2
     489
   507.5
   546.1
   496.1
   467.6
   508.5
   489.6
   500.3
   510.7
   519.2
   472.1
   467.9
   486.1
   556.8
   490.6
   547.4
   466.9
   492.9
   495.2
   464.7
   457.2
   484.1
   498.7
   508.1
   473.1
   502.9
   564.3
   478.3
   506.2
   482.2
   489.3
   520.5
   531.5
   527.9
   484.5
   502.3
   483.8
   514.3
     489
   476.7
   566.2
   532.8
   517.2
     465
   544.5
   490.9
   485.8
   525.7
   506.2
   516.9
     488
   496.8
   495.2
   515.6
   492.2
   538.3
   488.3
   500.3
   441.3
   539.9
   536.4
   535.7
   532.8
   516.2
   486.7
   453.3
   527.9
   515.3
   499.1
   510.1
   506.8
   513.6
   476.3
   498.7
   521.4
   509.8
     488
   528.6
   511.4
   464.7
   453.3
     454
   512.4
   509.1
     488
   496.5
   473.7
   499.4
   472.1
   489.3
     464
   546.4
   496.5
   524.7
   478.6
   496.8
   523.1
   471.5
   512.7
   507.8
   513.3
   541.5
   509.1
     513
   482.5
   568.8
   539.6
   461.4
     538
   533.8
   499.7
   547.1
   484.8
   533.4
   510.4
   472.1
   491.3
   451.7
   527.9
     463
   542.8
   471.2
   497.1
   469.2
   529.2
     463
     560
   499.1
   500.3
   505.2
     514
   499.4
   497.4
   469.9
   472.8
   487.4
   486.7
   473.7
   514.9
   502.3
   539.9
     501
   473.4
   542.8
   520.1
     477
   486.7
   519.8
   468.6
   531.8
   503.3
   495.2
   518.2
   521.8
   502.3
   524.4
   477.3
   564.9
     550
   499.4
   495.8
   473.7
   515.9
     501
   511.7
   490.9
   486.4
     487
   532.1
   501.3
     502
   530.2
   508.8
   576.6
   492.9
   507.5
   507.2
     487
   467.9
   455.6
   455.3
   505.5
   502.6
   479.3
   469.5
   499.7
   523.7
   427.7
   540.3
   572.4
   505.9
   488.7
   486.7
   520.1
     513
   470.8
   501.6
   492.6
   471.5
   577.2
   517.5
   526.9
   491.3
   471.5
   458.2
   505.2
   507.8
   509.4
   485.1
   496.8
   493.2
   473.4
   470.8
   490.3
     513
   478.6
   499.4
   436.8
   512.4
   501.3
   470.2
   473.7
     488
   550.3
     512
   473.1
   447.5
     501
   529.5
   548.7
   524.4
   543.5
   564.3
   453.6
   503.6
   509.4
   508.5
     463
   517.2
   472.5
   535.4
   507.2
   521.4
   509.8
   528.9
   490.3
   474.4
   498.7
   511.4
   510.7
   525.7
   456.9
   511.7
   498.1
     514
   474.7
   534.4
     513
   480.9
   481.9
   542.8
   484.5
   550.3
   469.5
     514
   489.3
   506.5
     514
   543.5
   472.5
   458.5
   465.3
   499.4
   535.7
   518.2
   575.3
   505.2
   528.2
   464.7
   499.1
   491.9
   544.1
   499.4
   523.1
   555.5
     475
   484.1
   522.1
   524.4
   492.9
   514.6
   568.8
   516.9
   462.1
   438.1
   503.9
   495.8
   462.1
   510.7
   506.2
   573.7
   534.4
     453
   532.8
   457.2
   502.9
   483.5
   483.2
   553.6
   530.2
   464.7
   508.1
   503.9
   509.4
     488
   509.8
   524.7
   472.1
   467.9
   532.5
   506.2
   549.3
   466.9
   549.3
   489.6
   506.5
   516.9
   492.6
     478
   516.6
   483.2
   531.2
   558.1
   496.1
   509.4
   475.4
   508.5
   510.1
   537.7
     500
   470.5
     452
   506.2
   450.7
   496.5
   494.5
   476.3
   483.5
   490.3
   505.5
   475.4
   496.8
   508.5
   526.6
   523.4
   559.7
   543.8
     487
   488.7
   470.5
   565.2
   482.8
   546.1
   494.8
   463.4
   474.1
   450.7
   499.4
   538.3
     465
   482.8
   477.6
   528.6
   485.8
   527.6
   507.8
   439.7
   490.3
   514.9
   466.9
   503.9
   510.4
     536
   530.5
   477.3
   472.1
   479.6
   492.2
   479.9
   519.5
     524
   479.6
   533.1
   466.6
   495.5
   467.9
   528.2
   515.9
   566.2
   528.9
   516.9
   506.2
   486.4
   492.9
   519.8
     488
   507.5
   577.2
   538.6
   535.7
     476
   492.6
     487
   469.2
   521.1
   512.7
     512
   492.2
   489.6
   493.9
   562.6
   496.5
   434.2
   493.5
   484.1
   559.7
   500.3
   488.7
   504.9
   464.7
   516.2
     501
   507.8
   505.2
   479.6
   543.5
   529.2
   470.5
   515.6
   517.9
   508.5
   513.6
   542.5
     500
   458.8
     465
   466.6
     501
   496.5
   485.1
   518.8
   506.5
   517.2
   492.6
     501
   484.5
   549.7
   458.5
     525
     478
   522.7
     502
   489.6
   522.4
   470.5
   545.4
   479.6
   521.8
   507.2
   518.8
   486.4
   527.9
   471.2
   556.5
     500
   530.5
   516.6
     548
   504.2
   445.9
   556.5
   535.4
   514.9
   456.9
   506.2
   541.9
   552.6
   486.4
   496.5
   498.7
   501.6
   516.9
   479.6
   505.9
   490.6
   450.1
   476.3
   508.5
   529.2
   501.6
   455.3
   524.7
   568.5
   458.5
   467.6
   504.6
   538.6
   491.9
   489.6
     487
   503.9
   477.3
   474.7
   519.5
     502
     490
   466.9
   494.2
   520.8
   460.1
   504.9
   510.1
   505.2
   499.1
     488
   495.8
   520.8
   509.8
   522.1
   492.6
   491.9
   567.5
   529.5
   489.3
   517.5
   529.5
   512.4
   489.6
   494.8
   534.4
   493.9
     537
   534.4
   526.3
   472.8
   540.3
     548
   495.8
     537
   526.3
   511.4
   482.5
   517.9
   470.2
   530.2
   458.8
   505.2
   496.5
   526.9
     488
     487
   541.2
     476
   539.6
   466.3
   514.6
   543.5
   473.4
   457.2
   519.8
   476.3
   492.2
   476.7
   501.6
   506.8
   508.1
   495.2
   502.9
   510.4
     525
   528.9
   487.4
   543.2
   490.3
   491.6
   479.6
   441.3
   496.1
   520.1
   529.9
   505.9
     502
   509.8
   512.7
   499.1
   506.5
   490.6
     538
   534.7
   535.1
   458.8
   555.2
   529.9
     512
     440
   539.9
   521.8
   503.6
   499.1
   496.8
   490.3
   524.4
     502
   564.3
   493.2
   483.5
     488
   479.9
   535.1
   552.6
   535.1
   496.8
   479.6
     488
   494.2
   478.9
   482.5
   433.8
   512.4
   532.5
   508.5
   531.8
   496.1
   466.6
   529.2
   437.7
   476.7
   529.5
   509.1
   530.5
   481.5
   490.9
   497.4
     475
   496.1
   493.9
   525.7
   469.5
   522.4
   472.8
   511.7
   529.5
   494.8
   490.6
   508.5
   529.5
   517.2
   529.9
   495.5
   471.5
     512
   468.2
   502.3
   541.2
   516.2
   497.1
   502.3
   516.2
   503.6
   504.2
   538.6
   519.8
   457.9
   494.8
   503.9
   502.6
   552.9
   521.8
   551.9
   480.2
     526
   503.3
     512
   517.5
   509.1
   505.5
   440.3
   532.1
   514.3
   470.2
   467.3
   504.6
   517.2
   550.3
   530.8
   520.1
   554.2
   464.3
     526
   491.3
   535.1
   515.9
   497.8
   555.2
   491.6
   497.8
   490.6
   508.5
   466.9
   481.9
   514.3
   474.7
   499.7
   502.3
   506.8
   489.6
   498.7
   479.3
   520.1
   484.8
   502.9
   529.2
   521.4
   524.7
   529.9
   491.9
   486.7
   566.9
     513
   509.8
   482.5
   502.3
     488
   507.5
   502.3
   490.3
   484.1
   521.4
   505.2
   449.1
   542.2
   494.5
   436.8
   512.7
   517.2
   496.1
   475.7
   449.1
     487
     513
   526.9
   490.6
   524.7
   503.3
   450.4
   557.8
   533.8
   473.7
   449.7
   530.2
     526
     514
   518.5
   466.3
   517.9
     501
   576.3
     429
   483.8
   519.8
   452.3
   508.8
   484.8
   512.4
   552.3
   483.8
   513.6
   511.4
   466.3
   522.1
   521.8
     488
   456.6
   542.8
   539.6
   521.8
   507.5
   508.5
   507.5
     476
   485.4
   510.4
   481.2
   507.2
     524
   512.4
   502.6
   485.1
     488
   496.5
   508.1
     502
   530.2
   448.4
   480.6
     513
   518.5
   463.7
   502.9
   499.4
     525
   535.1
   502.3
   452.7
   534.7
   498.4
   486.4
   499.1
   540.9
   420.2
   515.9
   520.5
   502.6
   554.2
   483.5
   482.8
   481.2
   526.3
   494.8
   460.4
   451.4
     463
   495.2
   486.7
   523.7
   519.5
   467.9
   482.2
   480.2
   468.6
   519.5
   574.6
   555.8
   473.1
   442.6
   489.6
     513
   472.8
   506.8
   442.6
   524.4
   506.5
     539
   494.8
     524
   529.9
   517.9
   500.3
     525
   483.5
   492.9
   487.7
     487
   524.7
   473.1
   500.3
   501.3
   455.3
     513
   505.2
   503.9
   480.2
   455.9
   492.6
   494.2
     441
   473.4
     502
   492.2
   470.8
   486.4
   484.1
   544.1
   496.1
   453.3
   521.8
     476
   525.3
   481.9
   507.8
   493.5
   540.6
   500.7
   472.8
   537.3
   476.3
     453
   481.5
   498.4
   502.6
   488.3
   523.1
     463
     539
   490.9
   502.3
   479.6
   472.1
   517.5
   506.2
   496.8
   497.8
   495.2
   513.3
   477.6
   463.7
     487
   481.2
   498.4
   499.7
   535.1
   508.5
   478.3
   507.2
   471.5
   547.4
   488.3
   474.4
   486.1
   464.3
   485.4
   502.9
   504.9
   462.4
   501.6
   510.4
   532.1
   509.8
   521.4
   523.4
   488.3
   484.8
   515.3
   483.5
   490.9
   445.9
   493.2
   483.8
   533.1
   511.7
   502.6
   550.6
   484.1
   473.4
     525
   519.2
     502
   486.1
   451.4
   503.3
   491.9
   490.3
   446.5
     539
   516.2
   432.9
   472.1
   515.3
   491.9
   529.5
   511.7
   526.6
     475
   491.9
   479.3
   557.4
     538
   524.4
   520.1
   533.8
   477.3
   484.5
   493.5
   474.7
     502
   516.2
   511.1
   509.8
   495.2
   474.1
   508.5
   516.2
   470.8
   428.7
   513.3
   527.9
   523.1
   555.8
   528.2
   500.7
   472.5
   525.3
   531.2
   471.5
   519.8
   493.2
   550.6
   551.9
   532.5
   560.7
   502.6
   508.1
   471.5
   523.1
   512.4
   449.1
     476
   496.8
     548
   502.6
   483.5
   490.9
     487
   488.3
   520.1
   491.6
   481.9
   472.1
   467.6
   547.1
   511.1
   535.7
   527.3
     442
   570.7
   521.1
   492.2
   461.1
   469.9
   527.6
   498.4
   508.8
   514.6
   494.5
     490
     500
     513
   456.6
   473.7
   511.4
   492.6
   533.4
   502.9
   483.2
   483.5
   551.9
   466.3
   468.6
   474.1
   486.4
   475.7
   519.8
   519.8
     487
   502.3
   505.2
   528.6
   509.1
   522.4
   488.7
     539
   460.8
     501
   457.9
   492.6
     536
   539.6
   523.1
   507.8
   561.3
   483.2
   499.7
   463.7
   525.7
     538
   528.6
   503.9
   523.1
   504.6
   454.9
   521.8
   461.1
     512
   480.9
   494.2
   535.1
   525.3
   503.9
   507.8
   559.4
   523.1
   488.7
     487
   465.6
   523.1
   515.9
   520.8
   509.1
   514.3
     488
   479.6
     514
   467.9
   480.6
   502.3
     488
   502.9
   528.9
   543.2
   504.6
   518.2
     464
   554.2
   534.4
   523.1
   549.7
   475.4
   534.4
   519.8
   515.9
   457.9
   481.9
   439.7
   551.6
   485.4
   488.3
   443.3
   535.1
   506.8
   505.9
   467.6
     537
   538.6
   506.2
   529.2
   539.9
   502.3
   486.4
   520.1
   516.9
   575.6
   506.2
   516.6
   541.9
     585
     526
   505.2
   507.5
   476.7
   454.6
   476.7
   494.8
   469.9
   456.2
   514.3
   534.4
   506.5
     478
   548.7
   542.2
   541.9
   491.9
   510.7
   490.6
   455.6
     502
   513.3
   504.9
   487.7
   504.2
   495.8
   454.9
   531.2
   526.6
   470.2
   488.3
   469.9
   461.1
   460.8
     487
   562.3
   496.5
   526.6
   509.4
   521.1
   496.1
     490
   485.8
   508.8
   519.5
   486.1
   506.5
   505.5
   502.6
   511.1
   555.2
   510.4
   498.1
   520.5
   492.6
   515.9
   474.4
     548
   473.1
   502.6
   544.8
   562.3
   465.3
   507.2
   478.3
   488.7
   503.6
   520.5
   535.1
   518.2
   496.1
   499.4
   559.1
   508.1
   524.7
   536.7
   554.8
   503.6
   510.4
   541.9
   497.8
     502
   519.5
     539
   484.5
   493.5
   514.3
   538.6
   491.3
   524.7
   479.3
   482.5
   508.5
   474.7
   475.7
     489
   500.7
   500.7
   547.4
   496.5
     418
   524.4
   511.4
   462.4
   483.8
   562.3
     478
   492.6
   522.1
   504.9
     537
   554.5
   505.2
   484.1
   531.8
     464
   509.8
   456.9
     551
   514.3
   483.8
   458.8
     572
   500.7
   482.5
   465.3
   503.6
   515.6
   546.7
   515.6
   448.1
   533.8
   522.1
   512.7
   493.9
   510.7
   452.7
   508.5
   468.9
   514.3
   493.5
     463
   525.3
   481.5
   499.7
     487
   499.1
   487.7
     478
   533.4
   505.9
   508.1
   466.6
   525.7
     476
   489.6
   495.8
   513.3
   478.6
   423.1
     538
   467.6
   537.7
     526
   507.2
     539
   509.4
     551
   527.6
   552.9
     500
   499.1
   547.4
   484.1
   525.3
   468.6
     562
   472.5
   499.4
     488
   527.6
   496.8
   472.5
   498.1
   482.5
   496.5
   508.1
   566.9
   516.2
   493.9
   488.7
   517.9
   461.4
   510.7
   478.3
   492.9
   499.4
   526.3
   480.9
   506.2
   496.1
   485.8
   560.4
   512.4
   507.2
   496.5
   472.1
     501
   489.6
   479.6
   539.9
   515.6
     489
   471.2
   540.3
     537
   585.3
     488
   465.6
   500.3
   516.2
   482.8
   408.5
     525
   466.9
   545.8
   424.4
     476
   460.8
   484.1
   507.8
   525.7
   494.5
   540.3
   463.4
   519.2
   500.7
   531.8
   497.1
   507.8
   545.8
   487.4
   499.1
   528.2
   482.8
   429.3
   487.7
   492.9
   481.9
   537.7
   459.5
   481.2
   422.8
   483.8
   485.4
   524.7
   453.6
   493.2
   472.1
   541.5
   512.7
   485.1
   467.3
   503.6
   533.4
   507.5
   528.9
   516.6
   526.6
   498.4
   487.4
   491.6
   514.6
   440.3
   488.7
   469.9
     512
   530.8
   508.1
   503.6
   467.6
   434.8
   526.9
   485.8
   475.4
   471.8
   500.3
   483.8
     549
   503.3
   494.8
   475.7
   523.7
   508.5
     477
   525.3
   488.3
   480.2
   481.2
   470.2
   491.6
   539.9
     538
   468.9
   557.8
   493.5
   500.7
   515.3
   538.3
   486.4
   492.9
   542.2
   483.8
   516.9
   510.1
   553.2
   526.6
   511.1
   467.3
   551.3
   474.7
   525.7
     500
   460.1
   479.6
     478
   492.2
   491.6
   469.2
   544.5
     537
   534.7
   500.3
   490.9
   526.3
   481.9
   540.6
   503.6
   448.1
   488.3
     487
   503.3
   457.9
   483.2
   504.6
   494.2
   484.5
   553.2
   518.8
   478.9
   519.2
   489.6
     451
   511.1
   496.8
     512
   529.9
     548
   538.3
   494.2
     489
   511.1
   523.7
   577.6
   527.6
     475
   546.1
   561.3
   530.5
   450.7
   505.2
   552.6
   469.5
   486.4
   497.8
   511.4
   521.4
   553.6
   472.1
   539.3
   462.1
   488.3
   546.4
   522.1
     429
   526.3
   508.8
   495.2
   496.8
   532.1
   474.4
     488
   463.7
   565.9
   504.6
   533.8
   517.9
   492.9
     478
     478
   549.7
   511.1
   473.7
     500
   531.5
   527.9
   483.8
   557.1
   470.2
   519.2
   494.2
   486.7
   481.5
   486.1
     502
   528.9
   457.9
   487.4
   485.1
   438.1
   489.6
     466
   510.1
   478.6
   511.4
   518.8
   488.7
   527.9
   449.1
   499.4
     487
   505.2
   477.6
     514
   521.1
   476.3
   539.9
   506.2
   433.5
   482.2
   509.4
   492.2
   496.1
   542.5
   535.7
   477.6
   486.7
   515.6
   508.8
   504.2
   567.2
   528.2
   510.4
   534.1
   476.3
     524
   507.2
   509.1
   511.7
   489.6
     488
   516.6
     513
   483.8
     502
   505.5
   496.1
   536.4
   508.8
   531.5
   551.3
   519.8
   500.3
   505.2
     524
   545.1
   463.4
   556.1
   484.5
     488
   460.1
   509.1
   483.8
   485.4
   514.9
   469.5
     478
   506.5
   520.8
   493.2
   504.2
   521.4
     476
   516.6
   545.1
   511.1
   495.2
   501.6
   494.8
   510.1
   534.1
   473.4
   536.7
   494.2
   500.3
   555.8
   459.5
   434.8
     502
   497.4
   470.5
     501
   531.8
     475
   489.3
   542.8
   509.4
   469.5
   472.1
   526.9
     537
   503.6
     489
   495.2
     526
   508.8
   486.1
   541.2
     501
     538
   468.2
     501
   530.5
   518.2
   511.7
     525
   514.9
   507.5
   460.1
     524
   460.1
   471.8
   470.8
   524.4
   530.5
   486.1
   503.9
   506.2
   553.6
   527.6
   448.8
   541.5
   553.9
   490.9
   521.4
   495.5
   547.1
     500
   571.4
   517.5
   545.4
   465.6
   555.5
   504.9
   510.1
   499.4
   487.4
   520.8
   512.7
   535.7
   526.9
   522.7
   485.4
   514.6
   453.6
   532.1
   559.7
   504.2
   534.4
   495.2
   562.3
   468.9
   480.2
   480.2
   497.1
   582.4
   489.3
   474.7
   503.3
   521.1
   526.3
     573
   516.6
   489.3
   539.9
   543.2
   540.3
   500.3
   553.2
   539.3
   517.9
   502.9
   509.4
   466.3
   542.5
     514
   461.1
   525.3
   528.6
   500.7
   568.5
   507.5
   532.1
   496.5
   486.7
   598.6
   470.8
     513
   514.9
   503.6
     465
   490.9
   536.4
   503.9
   530.8
   518.2
   508.5
   494.8
     537
   519.2
   564.3
   539.3
     538
   547.7
   518.2
   548.7
   567.8
   486.7
   491.9
   559.4
   512.4
   506.8
   506.8
   514.3
   502.9
     512
     524
   492.2
   556.5
   517.9
   496.1
   449.7
   521.4
   481.2
   523.1
   508.8
   499.7
   550.3
   526.6
   504.6
   531.2
   503.9
   520.5
   532.5
   530.2
     549
   553.9
   579.2
   551.9
   519.5
   486.7
   540.9
   527.9
   549.3
     537
   473.4
   576.6
   546.1
   492.9
   506.8
   488.3
     478
   487.4
   543.5
   523.7
   526.9
   539.9
   496.5
   523.7
   489.6
   495.8
   509.1
   516.9
   478.6
   553.9
   560.7
   538.6
   493.2
     465
   536.7
   578.2
   559.4
   571.7
   510.7
   443.6
   487.4
   471.8
   497.1
   493.9
   491.6
   524.4
     476
   558.1
   540.6
   559.4
     537
   457.9
   532.1
   508.8
   480.6
   524.7
   486.4
   491.6
   461.7
   508.8
   578.9
   481.9
   555.2
   474.7
   510.4
   470.8
     490
   558.4
   547.4
   511.4
   455.3
   507.2
   570.1
   537.7
   538.6
   591.5
   546.4
   551.9
   521.1
   535.1
   504.9
   543.2
   532.8
   508.8
   493.9
   533.1
   560.7
   522.7
   493.5
     550
   483.8
     539
   541.9
   554.8
     477
   506.8
   541.9
   540.6
   506.2
   505.5
   504.9
   488.3
   564.9
   575.9
   496.8
   492.2
   528.9
   566.2
   522.7
   506.2
   528.6
   515.3
   525.3
   519.5
     608
   519.5
   520.5
   532.5
   518.5
   588.6
   544.1
   489.6
   493.5
     549
   507.2
   477.6
   511.4
   508.5
   557.4
   509.4
   543.8
   470.2
   535.1
   571.4
     513
   503.9
   530.2
   558.1
   518.5
   558.4
   535.7
   549.3
   557.8
   504.2
   484.1
     537
   505.2
     550
     548
     537
     526
   534.1
   561.3
   536.4
   583.4
   530.8
   528.9
   508.5
     487
   512.7
   543.8
   517.2
     525
   515.6
   557.8
   519.2
   555.8
   529.2
   519.2
   497.1
   495.2
   542.8
   580.5
   505.9
   482.2
   527.9
   491.3
   518.5
   525.7
   558.4
   547.7
   493.5
   539.9
   554.2
   568.1
   531.2
   511.7
   506.8
   510.1
   537.3
     536
   537.3
   559.1
   500.7
   518.2
   540.6
   520.5
   559.1
   463.7
   494.5
   506.5
   489.3
   551.3
   494.8
   520.1
   532.8
     536
   496.1
   553.2
   527.9
   558.7
   519.5
   516.6
   490.9
   497.4
   528.2
   567.8
   506.2
   496.1
   495.5
     575
   523.4
   462.7
   559.4
   530.8
   532.1
   510.1
   518.2
   516.9
     560
   482.8
   497.4
   508.8
   523.1
     550
   556.8
   497.8
   492.6
   570.7
   518.8
   522.7
   530.5
   546.4
   525.7
   451.4
   520.5
   547.1
   498.4
   565.9
   578.5
   531.8
   490.6
   514.3
   488.7
   529.5
   550.3
   527.6
     502
   490.3
   546.4
   511.4
   524.4
   508.5
   521.4
   589.2
   512.4
   551.6
   467.6
   498.4
   549.3
   533.8
   475.7
   576.3
   549.7
     563
     574
   545.8
   498.4
   496.8
     512
   519.5
   530.2
     475
   521.4
     561
   482.8
   551.6
     550
   500.7
   524.4
   573.3
   564.9
   519.2
   553.6
   547.1
   551.3
   522.7
   516.9
   547.1
   500.7
   495.8
   533.1
   474.4
   505.9
   482.2
     476
   491.9
   466.3
     539
   550.3
   505.2
   501.6
   493.5
   474.4
   517.5
   558.4
   504.2
   488.7
   516.9
   512.4
   486.1
   472.1
   516.9
     526
   509.1
   509.4
   534.4
   479.3
     513
   518.5
   531.8
   470.2
   547.4
   518.8
   517.9
   506.2
   483.5
   495.5
   490.6
   534.4
   504.2
   565.2
   525.3
   519.5
   523.1
   516.9
   522.1
   559.1
   530.8
   511.4
   571.4
     536
   538.3
   546.4
   518.5
   552.3
   496.5
   472.5
   492.9
   528.2
   497.1
     536
   477.6
   540.6
   525.7
   519.5
   533.1
   517.5
   514.9
     487
   543.5
   539.3
   500.3
   544.5
   544.8
   537.3
   529.2
   501.3
   547.7
   519.8
   512.7
   546.7
   557.8
   535.4
   519.2
   518.8
   520.5
   495.8
   563.6
   561.7
   497.4
   483.5
   553.6
     477
   494.5
   521.4
   487.7
   499.4
   486.7
   526.9
     500
   527.9
   535.1
   542.5
   502.9
   531.5
   488.7
   535.4
   534.7
   542.5
   551.9
   548.7
   516.2
   485.8
   508.1
   484.1
   581.8
   517.5
   522.1
   497.1
   503.3
     500
   556.8
   553.9
   539.3
   495.2
     597
   502.9
   534.7
   504.2
   522.1
   557.4
     524
   536.7
   527.3
   515.3
   526.3
   540.3
   551.3
   519.8
   606.4
   549.3
   508.5
   529.2
   567.2
   520.1
   589.2
   526.9
   596.7
   534.7
   552.9
   565.9
   521.4
   557.4
   554.5
   545.1
   533.1
   525.3
   506.2
   566.5
   515.3
   577.9
   522.1
   558.7
   529.9
   558.4
   521.1
     465
   547.4
   566.9
     500
   511.1
   518.8
   493.5
     514
   544.5
     561
   493.9
   520.5
   519.8
   534.1
   557.8
   548.7
   492.2
   581.8
   549.7
   526.6
   495.5
   566.9
     536
   571.7
   477.6
   537.7
   511.7
   524.4
   564.9
   526.9
   479.9
   529.2
   530.5
   476.7
     574
   540.9
   497.4
   541.5
   540.9
   499.4
   524.4
   519.2
   529.5
   563.3
   592.5
   517.2
   509.4
   551.6
   501.6
   530.8
   504.9
   547.1
     598
   533.1
   533.4
     584
   539.3
   567.5
   526.3
     562
   532.5
     488
   533.8
   595.1
   528.6
   546.7
     549
   573.3
   578.9
   559.4
   512.4
   553.2
   547.1
   508.1
     561
   517.5
   587.9
   571.4
     537
   597.3
   519.8
     550
   578.9
   554.2
   569.8
   566.2
   582.1
   532.1
   532.8
   579.2
   533.4
   504.6
   517.2
   544.8
   521.4
   527.3
   581.1
   512.7
   576.9
   508.5
   561.7
   526.6
   576.9
   535.1
   568.1
   547.1
   510.4
   514.9
   521.8
   548.4
   489.3
   541.9
   516.2
   529.9
   603.8
   539.3
   567.8
   492.2
   538.3
   565.6
   531.8
   468.6
   516.2
   519.2
   531.5
   515.6
   535.7
   522.4
   556.8
   567.8
   553.2
   519.2
   578.2
   556.8
   496.5
   544.5
   539.9
   553.9
   524.7
     586
   586.6
   528.2
   516.2
   514.6
   562.3
   481.2
   546.7
   572.4
   528.2
   533.8
   521.4
   538.3
     502
   506.8
   526.9
   540.3
   575.9
   511.1
   532.1
   548.4
   505.5
   504.6
     562
   543.2
   562.3
   550.3
   576.6
   481.5
   554.5
     538
   469.9
   505.9
   505.2
   543.2
   525.3
   502.9
   484.8
   559.7
   528.9
     549
   532.5
   548.4
     551
   557.4
   519.5
   572.7
   567.5
   532.5
   537.3
     548
   578.5
   552.3
   553.9
   544.5
   577.6
   522.1
   552.9
   542.2
   552.9
   516.6
   581.8
   512.4
   526.6
   602.2
   497.4
   502.6
   512.7
   565.2
     538
   509.4
   608.4
   524.4
   568.5
   555.8
   477.6
   535.4
   578.9
   542.8
   551.6
   507.2
   491.6
   581.1
   494.2
   544.1
   542.5
   559.1
   551.6
   501.6
   543.8
   517.9
   540.3
   484.1
   528.6
   538.6
   547.4
   561.3
     502
     526
   556.1
   503.6
   558.4
   527.9
   502.3
     538
   539.6
   558.4
   524.7
   524.7
     537
   551.6
     575
   554.5
     560
   534.4
   489.3
   550.6
   579.5
     502
   522.4
   515.6
   526.9
   541.9
   544.8
     563
   513.6
   512.4
   573.3
   534.1
   512.7
     502
   563.3
   571.1
   512.4
   548.4
   554.5
   588.6
   495.8
   592.8
   560.7
   549.3
   519.5
   515.9
   578.9
   515.9
   611.3
   572.4
   513.6
   534.4
   534.4
   575.9
   580.8
   516.6
   530.5
   551.3
   521.1
   508.1
   529.9
   602.2
   479.9
   549.3
   512.7
   537.7
   546.7
   554.5
   502.3
     537
   543.8
   544.8
   471.5
   518.8
   543.2
   546.4
   568.5
   504.2
   522.7
   527.6
   581.8
   593.8
   536.7
   553.2
   516.2
   527.3
     574
   486.7
   534.4
   465.6
   582.7
   556.1
   489.3
   552.3
   541.2
   530.5
   553.6
   539.9
   542.2
   557.8
   531.8
   500.7
   550.6
   526.9
   576.9
   482.5
   604.5
   517.2
   531.2
   545.4
   521.1
   558.4
   547.7
   599.9
   515.3
   554.8
   634.3
   520.5
   502.3
   511.4
   535.7
   573.3
   540.9
   590.5
   510.4
   600.9
   554.2
     536
   534.4
   537.3
   507.8
   471.5
   523.4
   533.8
   590.5
   532.5
   559.7
   570.7
   509.4
   497.4
   533.4
   594.1
   496.5
   535.4
   496.1
     525
   567.2
   547.1
   564.9
   568.1
   539.6
     500
   488.7
   538.3
     539
   522.7
   565.2
   559.1
   503.6
     524
   529.9
   526.9
   528.9
   559.7
   579.2
   596.7
   566.2
   554.8
   574.3
     585
   483.8
   531.8
   509.1
   547.4
     548
   526.9
   516.6
   536.4
   570.1
   520.1
   508.5
   481.5
   518.2
   491.6
   521.4
   544.5
     536
   492.6
   523.7
   517.9
   521.1
   530.5
   553.6
   547.7
   537.3
   496.5
   541.2
   511.4
   564.9
   474.7
   535.7
   485.8
   554.8
   505.5
   538.3
     573
   505.2
   606.1
     549
   547.7
   521.1
   540.9
     536
   500.3
   607.7
   558.1
   564.6
   473.1
   529.5
   517.9
   529.2
   566.5
   609.3
   563.6
   509.1
   486.1
   498.7
   591.5
   580.2
   476.3
   545.4
   549.3
   522.4
     551
   542.2
   570.1
   487.4
   523.7
   561.3
   520.1
   570.4
   541.9
   519.2
   588.9
   542.2
   562.3
   515.3
     525
   550.6
   521.4
   505.9
   573.7
     572
   522.4
   521.1
   560.4
   552.3
   591.2
   551.6
   515.3
   562.6
   522.7
   491.6
   531.8
   482.8
   531.5
   509.4
   568.1
   515.9
   590.2
   572.7
   509.1
   503.9
   539.3
   549.7
   589.9
     537
   522.1
   519.8
   540.3
   518.8
   519.8
   547.4
   542.8
   522.7
   539.6
   509.1
   511.1
   559.1
     550
   523.7
     514
     539
   548.7
   540.3
   521.1
   548.4
   541.2
   521.8
   543.5
   572.4
   510.7
   532.1
   512.4
   532.5
   562.6
   539.6
   516.9
     572
   511.7
   533.4
   495.5
   557.8
   545.4
   516.2
     490
   569.1
   498.1
   520.5
   541.2
   528.9
   484.5
   552.6
   539.3
   632.1
     551
   593.5
   516.2
   552.6
   553.9
   544.5
   561.7
   515.3
   554.2
   522.1
     537
   553.2
   493.5
   532.5
     572
   543.8
   473.4
   530.2
   560.7
   546.1
   580.5
   503.9
   567.2
   545.4
   551.3
   571.1
   505.9
   538.3
   517.5
   532.8
   559.7
     488
   571.4
   545.4
   605.5
   537.3
   555.2
   532.5
   564.6
   558.7
   599.9
   578.2
     513
   546.7
   556.1
   500.7
   509.4
   537.3
   568.5
   553.6
   548.4
   528.6
     585
   524.4
   480.6
   552.9
   518.8
   493.9
   543.5
   503.6
   520.8
   486.4
   540.9
   558.4
   581.8
   472.8
     560
   523.4
   566.9
   551.9
   562.6
   490.6
   565.6
   487.4
   530.8
   502.3
   543.2
   583.4
   601.2
   532.5
   557.4
   531.5
   529.9
   567.8
   572.7
   523.1
   588.9
   520.1
   535.7
   527.9
   542.2
   551.3
   545.4
   526.3
   509.1
   532.1
     539
   544.8
   518.8
   535.1
   519.2
   521.1
   533.8
   574.6
   542.2
   543.2
   516.6
   551.6
   522.4
   548.4
   528.6
   535.4
   552.9
   483.5
   543.2
   541.9
   607.1
   564.9
   503.6
   545.8
   483.5
   583.7
   504.6
   554.8
   555.5
   490.6
   517.9
   529.2
   558.1
   542.2
   604.8
   549.7
   576.9
   523.4
   503.6
   510.7
   527.3
   571.4
   591.8
   538.6
   513.6
   532.8
   520.1
   517.2
   521.4
     538
   534.4
     538
   540.3
   594.7
   558.7
   522.7
   528.6
   492.2
   612.6
   494.2
   539.3
   563.6
   547.4
   519.8
   574.6
   545.1
     501
   518.8
   535.7
   573.3
   515.6
   501.3
   543.2
   509.8
   498.1
   514.6
   516.2
   478.9
   502.3
     536
   526.6
   543.2
   553.9
   582.1
   521.8
   493.9
   547.1
   520.5
   545.4
   555.2
   604.2
   562.3
   560.7
   538.3
   499.7
   553.2
   549.3
   522.1
   519.2
   519.2
   543.8
   558.4
   479.3
   612.9
   490.6
   549.7
   601.2
   539.6
   540.6
   578.2
   477.6
   503.9
   526.9
   539.6
   515.6
   556.8
   581.4
     539
   479.9
   565.6
   526.3
   554.5
   539.6
   526.6
   519.5
   483.5
   550.6
   542.8
   526.6
   545.1
   552.6
   547.1
     560
   541.5
   510.7
   539.6
   552.3
   548.7
   532.8
   610.3
     488
   515.3
   538.6
   587.9
   574.3
     538
   532.8
   524.7
   514.6
   492.9
     539
   594.1
   516.6
   553.2
   546.4
   510.4
   509.8
   492.6
   547.7
   528.6
   517.5
   544.8
   532.8
   555.5
   486.1
   517.2
   528.2
   528.9
   506.5
     501
   498.4
   551.9
   557.1
   526.9
   511.1
   522.4
     478
   590.5
   509.4
   522.4
   494.5
   565.6
   507.2
   562.3
   521.4
   513.3
     537
   537.3
   528.6
   555.5
   507.5
   562.3
   527.3
   559.7
   546.1
   549.3
   526.9
   521.4
   512.7
   517.2
   532.1
   547.4
   512.4
   489.3
   565.2
   573.3
   546.1
   554.2
   609.3
   454.6
   542.2
     524
   562.3
   529.9
   563.3
   529.5
   559.7
   506.2
   527.9
   542.2
   469.5
   514.6
   503.3
   508.5
   563.3
   563.9
   554.8
   507.2
   577.6
   504.2
   547.1
   499.1
   546.1
   551.6
   531.2
   551.3
   507.8
   481.5
   520.8
   522.1
   578.5
   545.8
     549
   543.8
   529.5
   482.5
     599
   524.7
   509.8
   447.5
     538
   575.6
   506.2
   500.7
   518.2
   529.5
   490.3
   515.3
   511.1
   475.7
   563.6
   499.1
   488.7
   532.8
   542.2
     537
   492.9
   527.3
   509.1
   518.8
   569.8
   542.5
   520.8
   504.9
   549.7
   506.5
   528.9
   488.7
   485.1
   528.9
   509.4
   549.3
     500
   549.3
   499.1
   472.8
   509.4
     598
   550.3
   502.3
   514.9
   580.8
   563.3
   574.3
   514.6
   548.4
   530.8
   529.5
   526.9
   551.6
   497.8
   503.3
   529.9
   551.9
   564.9
   511.1
   517.2
   486.7
   542.5
   558.1
   536.4
   524.4
   500.3
   538.6
   561.7
   498.1
   516.2
   512.4
   504.2
   520.8
     513
   555.2
   521.4
   569.1
   494.8
   548.7
   544.8
     539
   532.8
     584
   559.7
   555.5
   510.1
   511.7
   569.8
   475.7
   556.1
   482.5
   506.2
   567.5
   480.9
     501
     536
   509.8
   591.2
   528.9
   554.5
   556.5
   590.5
   545.1
   481.5
   562.6
   628.8
   544.1
   579.5
   526.6
   498.1
   528.2
   500.7
   508.8
   511.4
   556.5
   539.9
   581.8
   546.1
   512.4
   526.3
   546.7
   541.2
   498.1
   538.6
   553.6
   544.1
   496.8
   472.5
     502
   515.3
   533.8
   557.8
   555.8
   529.5
   575.3
   578.9
   473.1
   462.1
   546.1
   499.4
   568.1
   522.4
   503.9
   534.7
   524.7
   574.3
   511.1
   535.4
   520.1
   519.5
   548.4
   541.2
   616.2
   510.7
   510.1
   575.6
   561.3
   533.4
   570.7
   530.2
   493.5
   536.7
   511.1
   547.1
   498.7
   538.3
   509.4
   542.8
     539
   554.5
   545.8
   551.9
     537
   542.2
     536
   580.5
   504.2
   552.3
   503.6
   510.1
     574
   514.6
   559.7
   499.7
     572
   510.7
   528.9
   557.8
     550
   559.4
   582.4
   619.1
   509.8
   542.5
   491.3
   525.3
   542.5
   506.8
   510.1
   554.8
   524.7
   554.8
   576.9
   485.4
   489.6
   622.3
   579.5
   499.4
   514.3
   588.6
   542.8
   510.7
   556.8
   532.8
   495.8
   487.7
   544.1
   527.9
   518.5
   483.5
   533.4
   524.4
   475.7
   529.2
   511.4
   516.9
   531.5
     574
   525.3
   536.4
   535.4
   559.4
   553.6
     551
   571.4
   521.1
   526.3
   496.8
   532.8
   552.6
     550
   558.1
   520.5
   519.5
   522.4
   499.4
   595.7
   527.9
   505.9
   502.6
   507.2
   534.1
   486.1
   517.9
   498.1
   569.1
   544.5
   513.6
   570.7
   565.9
   579.5
   577.6
   499.1
   546.1
   552.3
   578.5
   558.1
   518.5
   525.3
   546.7
   502.3
   611.6
   574.3
   542.2
   551.3
   545.4
   517.5
   536.4
     502
   502.6
   524.7
   517.9
   492.2
   516.9
   542.5
   553.9
   509.8
   546.1
   514.9
   588.6
     561
   514.9
     549
   556.1
   563.3
     599
   567.8
     525
   510.7
   515.3
   504.6
   506.2
     539
   487.4
   552.9
   565.2
   554.5
   578.5
   495.8
   518.2
   534.4
   495.5
   521.1
   579.5
   500.7
   450.1
   511.1
   589.6
   495.8
   498.4
   533.8
   509.8
     562
   551.9
   569.8
   534.1
   593.5
   541.9
   518.2
   545.8
   489.6
   503.9
   568.5
   530.2
     524
   537.3
   530.2
   512.4
     538
   569.8
   532.5
   581.1
   516.2
   529.5
   514.9
   488.7
   607.1
   510.7
   502.3
   517.5
     536
   499.1
   466.9
   508.8
   459.2
   491.9
   546.1
   563.3
   489.3
   489.3
   556.1
     538
   545.4
   481.2
   528.6
   580.5
   536.4
   564.9
   528.2
   530.8
   521.4
   529.5
   511.4
   535.7
   535.7
   535.7
   556.8
     514
   552.9
   542.2
   547.1
   501.6
   503.6
   519.8
   495.8
   574.6
   569.4
   528.6
   569.4
   521.1
   538.3
   527.6
   509.8
   518.5
   526.3
   597.7
   571.1
   546.4
   551.6
   544.5
   540.3
     525
   551.9
   526.6
   496.8
   533.8
     526
   502.9
   547.4
   568.8
   568.5
   521.8
   508.1
   530.2
   505.9
   560.4
     512
   507.5
   513.3
   527.6
   532.8
   558.4
   539.3
   535.7
     524
   556.5
   480.6
   515.9
   572.4
   530.2
   533.8
   581.1
   527.6
   471.8
   525.3
     548
   494.5
     551
   504.2
   498.7
   567.8
   525.3
   539.6
   506.5
   513.6
   503.3
   525.7
     550
   478.9
   509.8
   496.5
   574.3
   537.3
   527.3
   570.7
   504.2
   530.5
   505.5
   455.3
   574.3
   523.1
   517.2
     585
   556.1
   517.9
   496.8
   551.3
   540.9
   486.7
   543.8
   534.4
   566.5
     550
   494.2
   524.7
   537.3
   560.4
   543.8
     524
   556.5
   505.2
   498.4
   525.3
   561.7
   527.9
   512.4
   549.7
   514.9
   571.1
   517.9
   540.6
   527.3
     514
   547.1
   500.7
   496.1
   546.1
   579.5
   558.7
   515.9
     513
   522.7
   503.6
   548.7
   568.1
   562.6
   544.1
   491.3
     538
     513
   521.1
   516.9
   510.1
     563
     537
   572.7
   532.1
   551.3
   569.8
     572
   575.9
   480.6
   576.6
   529.2
   537.3
   507.2
   506.2
   567.2
   568.5
   524.7
   518.8
   513.3
   570.1
   551.9
   538.3
     573
   491.3
     560
   531.5
   517.9
   529.5
   498.4
   526.3
     525
   552.9
   481.5
   529.5
   524.4
   465.3
   542.8
   508.8
     562
   544.5
   516.6
   539.9
   554.5
   516.9
   473.1
   510.4
   536.7
   522.7
   510.4
   521.1
   507.8
   501.3
   530.2
   472.1
     551
   546.4
   503.3
   576.6
   534.7
   526.6
   505.2
     512
   511.7
   521.1
   508.8
   560.4
   505.2
   511.1
     463
   520.1
   522.1
   529.2
   551.6
   486.7
   510.4
   566.5
   531.8
   522.7
   504.2
   534.7
   553.2
   545.4
   547.4
   564.9
   530.5
   521.1
   555.5
   513.6
   524.7
   586.6
   498.1
   513.6
     562
   553.9
   600.3
   535.7
   554.5
   554.2
   555.2
   554.2
   553.2
   508.8
   544.5
   554.2
   533.1
   496.5
   523.7
   553.6
   519.8
   533.1
     562
   485.8
     575
   531.2
   531.8
     490
   546.1
   503.9
   515.6
   510.7
   508.8
     549
   541.2
   525.3
   545.4
   556.8
     539
   472.8
   566.5
   509.1
   486.7
   540.9
   511.7
   604.5
   561.7
   485.1
   561.7
     489
   553.6
   544.5
   523.1
   557.4
   520.8
   483.5
   557.1
   540.9
     537
   566.9
   511.1
   532.1
   511.4
   486.1
     475
   498.1
   518.5
   544.8
   564.6
     525
     489
   514.3
   528.9
   548.7
   504.9
   556.5
   539.6
   496.8
   551.9
   571.1
   493.9
   509.8
   530.5
   519.8
     561
   519.8
   508.8
   557.8
   542.8
   532.8
     526
   518.2
   572.7
   516.2
   436.1
   543.8
   502.9
     537
   499.1
   500.7
     560
   565.2
     536
   539.6
   567.2
   528.9
     539
   563.9
   525.3
     562
   544.8
   542.2
   493.2
   497.1
   510.1
   530.2
   515.6
   537.3
   497.8
   502.9
   525.3
   524.7
   544.8
   484.5
   551.6
   533.4
   489.6
   516.9
   519.5
   587.6
   527.3
   486.4
   541.5
   534.1
   485.8
   602.9
   529.2
   483.8
   522.7
   523.1
   539.3
   517.5
   559.7
   631.1
   491.6
   548.4
   583.1
   538.6
   596.4
   480.6
   535.1
   476.7
   483.8
   504.9
   547.4
   519.5
   475.7
   547.4
   572.4
   523.1
   514.9
   532.1
   542.2
   484.1
   476.7
   548.7
     478
   542.5
   480.6
   538.6
   540.9
   471.2
   531.8
   525.7
   546.4
   499.7
   561.3
     536
   472.5
     477
   492.9
   473.1
   458.5
   556.5
   540.6
   470.5
   538.3
   561.3
   554.2
   545.4
   542.2
   542.8
   563.6
   492.2
   492.6
   513.6
   554.2
   542.8
   521.1
   559.4
   522.1
   532.5
   514.6
   522.1
   509.1
   486.4
     586
   565.6
   590.5
   522.7
   574.6
   528.6
   532.1
   569.1
   515.9
   483.5
   531.8
   522.1
   535.4
   548.7
   502.3
   527.6
   532.1
   534.4
   493.5
   527.6
   520.1
     476
   534.4
   540.6
   551.3
   557.8
   563.6
   559.1
     548
   513.6
   525.3
   537.3
   563.6
   515.3
   508.5
   515.6
   545.8
   504.2
   534.1
   544.1
   523.7
   532.1
   570.1
   474.7
   510.1
   505.5
   542.8
   516.6
   550.6
   444.6
   543.5
     502
   529.5
   500.7
   511.7
   543.8
   509.8
   548.4
   529.5
   506.2
   543.8
   585.3
   552.6
     538
   530.5
   547.7
   496.8
   555.5
   539.6
   488.7
   491.6
   525.3
   553.2
   512.7
   504.9
   524.4
   561.7
   549.7
   566.5
   490.3
   513.6
   528.9
   475.7
   513.3
   543.2
   539.6
   498.1
   523.1
   497.1
   545.8
   498.1
   517.2
   510.7
   562.3
   556.1
   497.4
   496.8
   510.1
   478.3
     514
   582.4
   562.3
   524.7
   540.9
   551.9
   525.3
   521.4
   552.9
   490.6
   520.1
   497.4
   506.5
   497.1
   508.5
   549.7
   488.7
   536.7
   549.3
   522.1
   515.9
   541.2
   511.1
   511.4
   551.9
   519.2
   595.4
   476.3
   591.5
   497.4
   523.7
     586
   553.6
   509.4
   523.1
   499.4
   539.9
   534.7
   604.5
   566.5
   515.3
   515.6
   498.1
   501.6
   530.2
   494.5
   529.2
   525.7
   556.1
   482.8
   541.5
   563.3
   523.1
   539.6
   547.4
     490
     500
   554.8
   575.9
   502.6
   587.6
   524.4
   512.7
   537.7
   540.6
   518.2
   546.4
     487
     550
   587.3
   485.1
   490.3
   438.1
     538
   545.1
   501.6
   534.4
     539
     490
   527.6
   535.4
   510.7
     524
   546.4
   507.8
   527.3
   474.4
   516.6
   546.1
   492.6
   518.5
   583.4
   538.6
   528.6
   518.8
   586.6
     536
     513
   532.5
   544.8
   542.8
   532.8
   510.1
   473.1
   528.2
   514.9
   546.4
   515.3
   526.3
   518.5
   486.1
   493.2
   509.4
   506.8
     490
   545.8
   493.5
   542.5
   516.2
   575.9
   554.8
   500.7
   479.6
   542.2
     524
   490.3
   527.6
   540.3
   497.1
   511.1
   555.5
   545.1
     539
   506.2
   524.4
   550.3
   526.9
     587
   567.2
   529.2
   520.1
   527.3
   503.3
   530.2
   574.6
   568.1
   520.1
   539.3
   526.6
   561.3
   560.7
   521.4
   513.3
     536
   506.5
   490.3
   534.1
   450.7
   545.1
   484.8
   528.2
   475.7
   476.3
   516.2
   554.8
   515.6
   527.9
   521.4
   533.4
   504.9
   537.7
   543.5
   492.9
   534.1
   475.7
     525
   506.5
   543.5
     550
   495.5
   545.8
   465.3
   516.6
   515.9
   587.6
   540.3
   527.6
   501.6
   468.9
   553.6
   550.6
     560
   452.7
   539.6
   565.6
   563.6
   502.3
   583.7
   473.7
   579.8
   520.5
     561
   518.8
   529.5
   547.1
   572.7
   505.5
   542.5
   514.9
   506.2
     502
   525.7
   529.9
   501.6
   506.2
   550.6
     514
   498.7
   558.4
   554.5
   530.2
     500
   518.8
   574.6
     502
   510.4
   517.2
   533.1
   527.6
   543.5
   510.4
   528.6
   520.8
   493.2
   535.1
   534.4
   533.4
   472.8
   472.8
   504.6
   495.5
   530.5
   580.8
   533.8
   500.3
   583.1
   534.7
   527.9
     550
   494.2
   503.3
   473.7
   474.7
   558.1
   511.1
   480.9
   543.5
   565.6
   590.2
   556.8
   528.9
   490.9
   541.9
   512.7
   516.6
   512.7
   498.1
   521.4
   492.2
   445.5
   521.8
   473.7
   524.7
   520.1
   499.1
   502.6
   531.8
     537
     560
   523.4
   511.7
   570.7
   555.2
   563.9
     563
   545.8
   456.9
     574
   527.9
   534.4
   498.7
   510.1
   545.4
   535.7
   502.3
   505.5
   545.1
   499.7
   516.9
   572.7
   553.6
   500.7
   512.4
     536
   526.3
   541.5
   499.7
   533.4
   520.1
   541.5
     512
     575
   541.9
   467.3
   517.5
     537
   490.3
   570.7
   552.6
   505.2
   534.4
   541.5
   507.2
   506.8
   527.9
   546.7
   547.7
   510.4
   519.5
   558.1
   515.6
   567.2
   509.8
     514
   529.2
   563.9
   497.1
   498.7
   558.7
   516.6
   544.8
     538
   581.8
   547.7
   501.6
   521.1
   498.7
   567.2
   542.2
   499.1
   510.1
   503.3
   505.9
   505.9
   542.2
   527.3
   534.7
   559.1
   526.9
   506.2
   556.8
   562.3
     548
   544.1
   494.2
   563.9
   555.2
   558.4
   549.3
   501.6
   521.8
     598
   526.6
   522.4
   529.2
   548.7
   508.8
   506.5
     539
   586.3
   535.1
   541.5
   483.2
   550.3
     513
   544.1
   530.8
   528.2
   544.8
   541.9
   517.9
   534.4
   494.2
   595.1
   542.2
   581.4
   599.3
   508.1
   518.8
   492.2
   497.8
   522.1
   531.8
   546.1
   501.3
   552.9
   550.3
   507.2
   559.7
     488
     549
   519.2
   574.6
   491.6
   461.7
     561
   510.7
   556.8
   553.6
   520.1
   575.3
     539
   544.1
   546.7
     538
   519.2
     524
   550.6
   516.6
   495.5
   473.4
   493.9
   533.4
   507.5
   500.3
   570.4
   542.8
   553.6
   518.8
   522.1
   566.9
   517.9
   495.2
   603.8
   528.2
   550.3
   559.4
   537.7
   514.6
   534.7
   523.1
   540.6
   587.9
   505.9
   563.9
   515.3
   475.7
   588.9
   515.3
   486.1
   483.2
   536.4
   512.7
   529.5
   535.1
   525.7
   551.6
     598
   546.4
   529.9
   501.3
   494.2
   532.1
   481.5
   560.7
   521.1
   488.3
     514
   485.8
   578.5
   540.9
   521.1
     539
   534.4
   529.5
     465
   520.5
   517.2
   530.2
   492.2
   550.6
   541.2
   510.7
   565.6
   579.5
     500
     538
   524.7
   552.6
   465.6
   433.2
   551.6
   524.7
   566.9
   535.1
   537.3
   485.4
     539
   478.6
   481.5
   564.6
   530.2
   564.6
   574.6
   557.1
   481.9
   520.8
   546.1
   513.6
   527.3
   512.7
     549
   487.4
   494.2
   558.1
   483.2
   473.7
     502
   516.9
   529.9
   543.8
   600.6
   531.2
   509.1
   521.1
   591.2
   511.7
   589.2
   562.3
     549
   520.1
   512.4
   553.6
   503.6
     488
   516.6
   591.8
   517.9
   545.8
   538.6
   527.9
   542.5
   557.8
   522.1
   552.6
   479.6
   541.5
   515.9
   528.9
   546.7
   604.5
   535.1
   538.3
   575.3
   524.7
   471.8
   525.7
   526.3
     539
   524.4
   551.9
   539.6
   507.5
   511.4
     524
   477.6
   496.8
   518.8
   544.8
   509.4
   551.3
   542.5
   526.3
   552.3
   485.8
   540.9
   570.7
   515.3
   535.1
   506.8
   496.8
   473.7
   558.4
   541.5
   520.1
   512.7
   503.9
   513.3
   522.4
   471.5
   570.7
   478.3
   581.4
   549.3
   486.1
   575.6
   465.6
   550.3
   514.9
   556.8
   535.7
   528.6
     537
   497.8
   496.1
     562
   513.6
     463
     526
   542.8
   526.3
   515.9
   547.1
   550.3
   499.1
   464.7
   474.7
   493.9
   520.1
   556.1
   551.9
   479.9
   533.1
   504.2
   503.6
   539.3
   523.7
   524.7
   570.1
   552.9
   524.7
     549
   567.8
   499.1
   568.8
   530.8
   564.9
   499.4
   480.9
   503.9
   523.4
   496.1
   519.2
   504.2
   560.4
     548
   555.2
   486.7
   511.4
   532.1
   532.8
   529.2
   521.4
   522.4
   541.2
   550.3
   519.8
   549.7
   547.7
   546.1
   483.5
   569.8
   484.1
   513.3
   563.3
   468.6
   530.2
   489.3
   544.8
   557.8
   492.2
   496.1
   549.7
   485.1
   559.4
   506.2
   568.5
     514
   514.6
   508.1
   510.1
   497.8
   544.8
   528.2
     539
   504.9
   438.7
   497.4
   513.6
   518.2
   513.3
   541.9
   534.4
   507.5
   551.6
   536.4
   551.3
   562.6
   508.1
   485.4
   474.7
   526.9
   478.3
   522.7
   478.6
   509.4
   498.7
     621
   567.5
   540.6
   474.7
   499.7
   479.9
   544.8
   608.4
   502.6
     478
   497.4
   528.2
     585
   494.5
   522.7
   498.4
   521.8
   503.9
   566.5
     536
   508.1
   517.2
   484.8
   498.4
   496.8
     551
   546.4
   515.3
   510.4
   549.7
   519.5
   567.5
   581.1
   566.2
   524.7
     536
   538.6
   511.1
   520.1
     502
   524.4
   469.9
   526.3
   558.1
   515.9
   540.6
   555.2
   557.4
   598.6
     538
   554.5
   486.4
   489.3
     475
   516.6
   514.9
   568.5
   514.6
   526.3
   497.4
     536
   515.3
   465.6
   565.6
   513.3
   507.8
   463.4
   597.7
   531.8
   498.7
   523.1
   541.9
   575.3
   497.4
   519.8
     513
   497.8
     514
   526.3
   521.1
   525.7
   551.6
   515.9
   496.5
   461.4
   497.8
   565.2
     572
   556.8
   520.8
     478
   541.9
   514.9
   581.4
   502.9
   496.5
   501.6
   503.9
   535.1
   563.6
   554.5
   496.5
   531.8
   525.3
   541.5
   528.2
   545.4
   464.3
   519.2
   509.1
   530.8
   534.4
   484.5
   540.3
     524
   486.4
     513
   523.7
   499.1
   523.7
   495.5
   503.3
   524.7
     466
     500
   515.3
   563.6
   495.2
   474.7
   478.3
   547.1
   521.1
   493.2
   504.6
   523.4
     560
   491.3
   543.8
   516.2
   498.1
   526.6
   521.8
   554.5
   537.3
   534.7
     526
   499.1
   461.7
   558.7
   507.8
   563.3
   483.2
   547.7
   488.3
   481.5
   526.6
   517.2
   509.8
   530.2
   533.4
   579.5
   551.3
   541.2
   558.4
   569.8
   543.5
   496.5
   534.4
   530.8
   540.9
   520.8
   528.9
   499.1
   479.3
   529.2
   506.2
   570.4
   568.5
   520.8
   528.2
   507.5
   518.5
   539.9
   486.4
   501.6
   504.6
   534.7
   520.8
   594.7
   507.8
   480.9
   486.1
   552.3
   508.5
   469.5
   516.6
   523.1
   514.6
   528.2
   494.2
   509.4
   562.6
   506.8
   510.7
   482.8
   538.6
   462.1
   525.7
   512.7
   523.7
   526.3
   511.1
   570.1
   513.3
     536
   534.7
   552.3
   528.2
   517.5
   494.8
   543.2
   546.7
   554.5
   530.5
   567.5
   563.9
   527.9
   469.2
   542.5
   479.9
   514.9
   527.3
   472.8
   454.6
   532.1
   457.5
   507.5
     501
   510.7
   551.6
   491.6
   491.9
   504.2
   472.1
   505.5
   541.9
   546.4
   486.1
   514.6
     525
   539.3
   509.8
   531.5
   460.4
   531.8
   507.5
   538.3
   542.5
   533.8
   534.4
   517.5
   546.1
   486.7
   581.4
   480.6
   520.5
   518.8
   521.8
   574.6
   542.8
   514.3
   516.9
   522.1
   577.2
   538.3
   539.6
   480.6
     489
   521.8
   535.1
   520.1
   554.5
     477
   530.5
   500.3
     500
   511.7
   523.4
   560.4
   533.8
   529.5
   458.5
   508.8
   559.7
   509.4
   511.4
   538.3
   553.9
   553.2
   521.8
   552.9
     489
   550.3
   464.7
   544.8
   564.3
   501.3
   497.1
     487
   534.1
   534.7
   556.8
   514.6
   529.2
   515.3
   534.7
   491.9
   513.6
   521.8
   563.3
   514.3
   525.7
   481.9
   529.5
   526.3
   545.8
   558.4
   532.1
   523.1
   479.6
   574.3
   559.1
   539.3
   533.4
   545.1
   468.9
     525
   508.1
   518.2
   558.1
   521.4
   566.5
   484.8
   504.6
   565.6
   544.8
   504.2
   466.9
   543.8
   496.1
   580.2
   508.8
   565.9
   492.9
     513
   522.7
   522.1
   517.5
   533.8
   525.3
   550.6
   550.3
   466.6
   491.6
   516.9
   503.3
   534.7
   503.9
   519.2
   524.4
   519.2
   569.4
   558.4
   491.3
   542.5
     477
   530.8
   475.7
   528.2
   527.3
   503.6
   546.4
   496.5
   535.4
   467.9
   528.9
   515.6
   587.6
     501
   517.5
   540.9
   521.4
   548.7
   488.3
     513
   479.9
   533.4
   494.8
   499.7
   515.9
   539.6
   485.1
     501
   485.8
   511.4
   542.2
   549.7
   532.8
   557.4
   516.6
   524.7
   502.6
   528.9
   516.9
   571.7
   543.8
   510.1
   540.9
   530.2
   539.3
   529.2
     513
   498.1
   474.1
   525.7
   507.5
   481.2
   488.7
   530.8
     536
   509.1
   518.2
     476
   535.1
   568.8
   557.4
   521.4
   566.5
   514.3
   511.7
   469.5
   491.6
     575
   610.3
     501
   550.6
   500.7
   514.3
   436.4
   493.5
   587.3
   550.3
   505.9
   517.9
   499.1
   562.6
   503.9
   544.1
   528.2
   541.2
   482.2
   532.5
   512.7
   513.6
   495.5
   530.8
   534.4
   550.6
   443.6
   480.6
   513.3
   497.1
   499.4
   540.9
   542.8
   536.7
   548.4
   563.6
   509.4
   512.4
     478
     526
   511.1
     526
   532.8
   495.5
   585.3
   492.9
     539
   496.5
   498.7
   500.3
   539.9
   522.7
   473.1
   494.5
   504.2
   496.1
   520.5
     489
     475
   511.7
   513.3
   499.1
   538.6
   584.4
   476.3
   498.7
     514
   539.3
   531.8
   515.3
   542.5
   553.9
   469.2
     550
   552.3
   539.6
   521.4
     525
   559.7
   515.3
   520.1
   496.8
   546.7
   561.3
   551.9
   483.2
   535.7
   504.6
   498.4
   533.4
   517.9
   534.1
   531.2
   515.6
   500.3
   546.7
   527.3
   484.8
   533.4
   442.3
   553.6
     488
   485.8
   527.6
   545.1
     560
   518.8
   525.3
   481.9
   539.3
   501.6
   547.4
     489
   505.9
   481.9
   513.3
   512.7
   529.5
   537.7
   519.5
     573
   480.2
   555.2
   571.4
   541.9
   504.9
   462.7
   518.5
   582.4
   562.6
   502.9
   522.4
   435.8
     526
   471.8
   534.4
   480.2
   487.4
   472.1
   521.8
   537.3
   544.8
     490
   536.4
   515.9
   508.5
   528.9
   512.4
   507.2
   511.4
   534.7
   559.4
     538
   553.2
   540.9
   490.3
   531.5
   505.5
   558.1
     524
   498.1
   507.8
   528.2
   569.8
   571.1
   554.2
   503.9
   471.5
   483.8
   493.2
   515.9
   554.5
   535.7
     513
   502.6
   529.9
   561.3
   492.2
   574.3
   533.8
   582.1
   526.3
   551.6
   495.2
   493.2
   492.2
   509.4
     548
     536
   550.6
   529.9
   572.7
   494.5
   471.8
   564.9
   532.5
     550
   593.8
   529.5
   546.1
   534.7
   528.9
   525.7
     466
   541.5
   507.8
     572
   469.9
   603.8
   517.9
   545.1
   539.6
   498.7
     514
   544.5
   497.4
   499.4
   514.9
   523.7
   492.9
   523.4
   483.5
   547.1
   518.5
   526.9
   568.1
   513.6
   502.6
   545.1
   507.2
   547.7
   503.3
   474.7
   519.8
   534.7
   548.4
   518.5
   589.6
   550.3
   528.2
   533.4
   490.6
   565.6
   573.3
   508.8
   504.2
   491.6
   543.8
   564.3
   531.5
   548.7
   552.9
   540.9
   487.4
   529.2
   561.3
   561.7
   559.1
   505.9
   548.4
     536
   499.7
   550.6
   585.3
   563.9
   508.5
   507.8
     501
   527.3
   531.5
   487.4
     478
   520.5
   525.3
   535.4
   498.4
     526
   519.8
   529.9
   547.7
   529.5
   467.9
   531.2
   509.4
   537.3
   555.8
   508.8
   531.2
   523.1
   515.6
   505.9
   544.5
   482.2
   559.1
   560.4
   525.3
   540.6
   541.5
     611
   517.2
   467.9
   487.7
   520.8
   506.2
   497.8
     500
   592.2
   503.3
   475.7
   509.4
   509.1
     488
   507.5
   495.8
   590.5
   570.1
   519.8
   486.7
   522.4
   526.9
   545.1
   540.6
     525
   528.9
   498.4
     537
   510.1
   546.1
   525.7
   495.5
   548.4
   543.2
   488.7
     513
   492.6
   490.3
   481.5
   475.4
   518.8
   484.5
   465.3
   555.2
   563.3
   516.2
   494.5
     585
   530.5
   527.9
   526.3
   493.5
   529.2
   527.3
   501.3
   595.7
   467.3
   572.4
   546.7
   555.8
   464.7
   528.2
   525.3
   507.2
   507.5
   499.1
   507.2
   472.5
   524.7
   511.4
   543.8
   522.7
   534.4
   475.4
   528.6
   483.5
   503.6
     500
   532.8
   534.7
   543.5
   484.1
   529.9
   489.6
   526.9
   479.6
   491.9
   509.8
   481.5
   482.5
   501.6
   577.9
   519.5
     478
   533.8
   484.1
   489.3
   502.6
   559.7
   507.2
   528.6
   538.3
     549
   504.9
   509.1
   530.8
   548.7
     537
   502.6
   523.7
   593.8
   509.1
   524.4
   509.4
   517.2
   534.4
     477
   522.4
   535.4
   572.4
   503.6
   539.3
   514.9
   484.5
     451
   495.5
     597
   465.6
   531.5
   512.4
   510.7
   482.2
   509.1
   532.1
   532.5
   531.8
     500
   514.6
   485.4
   503.3
   473.1
   535.4
   519.2
   479.6
   584.7
   512.7
   514.9
   517.9
   485.4
   586.3
     548
   531.2
   545.8
   553.9
   550.3
   489.6
   549.3
   519.2
   495.2
   554.5
   558.4
   514.3
   535.1
   523.4
   531.8
   577.6
   525.3
     561
     539
     490
   535.7
   569.4
   515.9
     560
   514.6
   519.2
   504.9
   519.8
   539.6
   492.6
   554.5
   535.4
   533.1
     513
   520.1
   527.6
   563.6
   516.2
   536.4
   489.6
   565.6
   522.1
   535.7
     551
   544.1
   516.2
   482.2
   522.7
   537.7
   528.9
   544.5
   550.6
   541.5
   504.6
   520.8
   521.1
   536.7
   564.3
   496.8
   581.1
   550.6
     587
   551.3
   502.3
   530.5
   557.8
   515.6
   539.9
     584
   484.5
   525.7
   551.6
   550.3
   557.1
   551.6
   560.7
   535.7
   486.4
   509.4
   539.3
   503.6
   516.6
   532.8
   526.3
   504.2
   510.7
   532.1
   583.1
   579.8
   525.3
   509.1
   501.6
   532.8
   496.5
   542.2
   552.6
   497.4
   528.2
   553.6
   523.7
   523.1
   513.3
   563.3
   520.5
   543.5
   501.3
     548
   530.8
   540.9
   520.5
   519.8
   555.2
   535.4
   515.3
   546.1
   486.1
   490.3
   518.2
   489.3
   510.1
   517.9
   527.3
   558.7
   552.9
   523.4
   507.8
   499.4
     463
   522.4
   519.8
   526.6
     575
   530.5
   551.3
   539.6
   553.9
     561
     526
   534.7
   571.1
   497.1
   542.5
   520.1
   550.3
   510.4
   503.3
   562.3
   564.3
     513
   543.5
   537.7
   527.3
   533.4
   500.7
     550
   531.5
     549
   556.5
   519.8
   501.6
   514.3
   567.2
   503.3
   528.9
   568.1
     548
   476.7
   524.4
     526
   536.7
   574.3
   539.6
   516.2
   528.9
   537.7
   556.8
   503.9
   537.3
   551.3
     525
   561.3
   569.8
   526.9
   570.7
   578.5
   555.2
   531.5
   541.2
   508.1
   554.2
   561.3
   498.1
   534.7
   538.3
   494.5
   474.7
   503.3
     561
   510.7
   500.7
   554.8
   462.1
     488
   518.5
   477.3
   514.9
   539.9
   543.5
   541.5
   517.2
     538
   529.2
   519.5
   520.5
   541.9
     525
   483.8
   516.6
   503.9
   549.3
   523.4
   538.6
   571.4
     563
   601.9
   545.1
   492.6
     551
   533.8
   504.9
   505.5
   500.7
   527.6
   492.6
   564.3
   547.1
   571.4
   499.1
   547.4
   486.4
   521.1
   529.9
     488
   529.9
   524.4
   529.2
   516.6
   523.1
   589.6
   531.2
     477
   511.1
   533.1
     525
   563.6
   515.6
   616.2
   511.1
   496.5
   528.2
   535.7
   531.5
   556.1
   478.9
     489
   544.5
   514.3
   524.4
   527.9
   502.9
   532.1
   552.3
   521.4
   553.2
     502
   552.6
   567.2
   538.6
   482.8
   496.5
   546.7
   499.1
   488.3
     463
     513
   503.3
   515.6
   569.8
   491.3
   570.1
     487
   530.5
   530.8
   536.7
   588.3
   534.1
   493.5
   556.8
     512
   505.2
   566.2
   510.4
   543.5
   518.5
   478.9
   519.8
   505.9
   522.4
   496.1
   527.6
   593.1
   567.8
   525.7
   535.4
   547.7
     490
     539
   559.7
   445.9
   595.4
   550.3
   537.7
   518.8
   539.6
   522.7
   533.8
   515.9
   521.1
   576.9
   545.4
     489
     524
   481.5
   461.1
   533.1
   581.1
   523.1
   520.8
   579.8
   533.1
   529.5
   492.6
   527.6
     587
   493.9
   535.7
   557.4
   605.1
     551
   512.4
   535.7
   551.6
     513
   497.1
     551
   507.2
   523.7
   526.6
   559.4
   570.7
   541.9
   511.4
   500.3
   557.8
   551.3
   546.1
   521.1
   512.7
   539.3
   554.2
   587.6
   551.9
   530.2
   544.1
   527.6
   548.4
   521.8
   623.6
   524.7
   502.6
   474.4
   556.8
   568.5
   611.3
   511.7
     562
   554.8
   568.1
   531.2
   530.2
   574.6
   500.3
   509.1
   583.7
   562.3
     550
   542.8
   529.9
   547.4
   540.3
   564.6
   555.2
   528.6
   565.9
   573.7
     537
   551.6
   524.4
   544.8
     536
   521.1
   545.1
   524.4
     551
   499.1
   521.1
   602.5
   501.3
   531.5
   592.8
   567.8
   502.9
   506.5
   540.3
   537.7
   550.6
   537.7
     551
   553.2
   595.4
     561
   551.6
   569.4
   559.1
   577.2
   545.1
   506.5
   577.6
   555.5
     610
   567.8
   518.8
   550.3
   486.7
   583.7
   554.8
   552.3
   544.5
   535.7
   564.9
   570.4
   555.2
   593.8
   538.6
   574.6
   603.2
   533.1
   544.1
   525.3
   498.4
   556.1
   538.6
   558.7
   611.6
   527.9
   633.4
   547.4
   503.6
   552.3
   570.4
   600.3
   541.2
   519.5
     597
   553.9
     573
   508.8
   575.6
   543.2
   581.4
   530.8
   521.4
   565.9
   534.7
     562
   579.8
   534.4
   559.1
   584.4
   581.1
     658
   540.3
   592.2
   598.6
   553.6
   561.3
   544.8
   515.9
   509.1
   572.4
   535.4
   505.5
   521.1
   533.1
   509.1
   562.6
   511.7
   583.7
   548.4
   536.4
   565.2
     512
   545.1
   512.7
   567.5
   516.2
   531.5
   553.6
   565.2
     550
   561.7
   555.2
   522.4
   510.4
   538.6
   573.7
   545.8
   539.3
   534.4
   514.6
   523.1
   535.1
   517.5
   518.5
   518.5
   581.8
   471.8
   573.3
   544.1
   546.7
   557.8
   558.7
   565.2
   542.8
     550
   532.8
   520.5
     464
   561.7
     539
   593.8
   537.3
   566.9
     549
   550.3
   524.7
     573
   518.2
   500.3
   568.8
   503.3
   570.4
   580.5
   555.5
   503.3
     526
   517.9
     551
   563.6
   587.3
   505.5
   528.6
   571.4
   556.5
     563
   542.2
   573.7
   530.2
   571.1
   535.4
   495.8
   557.4
   514.6
   488.3
   518.2
   484.1
     539
   602.9
   568.5
     524
   540.3
   516.2
   532.5
     513
   515.6
   565.6
   592.8
     512
   595.1
   538.3
   560.7
   557.4
   528.6
   593.8
   532.1
   497.1
   532.1
   533.8
   484.5
   503.9
   536.7
   507.5
   551.3
     536
   583.1
   573.3
     539
   578.2
   546.1
   535.7
   579.2
   556.5
   526.6
   520.5
   557.8
   481.2
   544.1
   500.7
   581.8
   488.3
     549
     539
     548
   541.2
   544.8
     489
   535.4
   468.9
   547.4
   544.8
   483.8
   478.9
     574
   567.8
   513.3
   579.2
   498.7
   580.2
   566.2
   501.3
   532.8
   477.3
   553.2
   532.1
     550
   483.8
   493.2
     586
   599.6
   550.6
   537.7
   523.1
   513.6
   566.5
   512.7
   545.8
   458.5
   540.9
   505.9
   517.5
   551.9
   581.1
   501.3
   511.7
   467.9
   546.4
   497.1
   495.2
     561
   523.1
   528.9
   544.8
   523.7
   536.7
   549.7
   491.3
   487.7
   570.7
   492.2
   554.2
   489.6
   465.3
   550.6
   521.8
   536.7
   535.1
   530.8
   511.1
   551.9
   471.8
   515.9
   542.8
   539.6
   538.6
   514.3
     548
   478.3
   522.1
   532.5
   488.7
   508.1
   582.7
   520.8
   549.7
   518.8
   595.1
   523.4
   479.3
   491.6
   511.4
   528.2
   538.6
   551.6
   594.1
   547.4
   540.6
   536.7
   546.4
   575.3
   514.6
   590.2
   503.6
   541.2
   529.2
   511.7
   513.3
   550.3
   534.4
   535.7
   498.4
   554.5
   541.5
   554.5
   520.1
     513
   555.5
   534.7
   555.2
   467.9
   478.3
     514
   526.3
   570.1
   537.7
   523.1
   508.1
   510.7
   522.1
   509.4
   564.9
   527.9
   578.2
   553.2
   523.4
   482.5
   517.9
   475.4
   484.5
   521.8
   512.4
   489.3
   506.8
   601.9
   525.3
   565.6
   542.5
   502.3
   556.8
   558.4
   543.2
   513.6
   579.5
   569.4
   531.5
   529.9
   514.6
   511.7
   508.8
   535.1
   526.6
   502.6
   492.6
   514.6
   543.5
   529.9
     524
   498.7
   553.2
   517.5
   544.1
   481.2
   642.4
   540.9
   504.6
   538.3
   580.2
   567.8
   523.1
   543.2
   574.3
   528.6
   498.7
   473.7
   540.3
     585
     536
   565.9
   518.8
   547.1
   542.5
   541.2
   546.7
   529.9
   547.1
   523.1
   546.1
   549.7
   566.5
   543.8
   532.8
   493.9
   547.1
   588.9
   537.7
   555.5
   534.1
   564.6
   511.7
   473.1
   520.8
   491.9
   517.5
   552.6
   495.8
   517.2
   536.4
     464
   506.8
   509.1
   493.9
   583.7
   550.3
   471.8
   544.8
   547.4
   564.6
   541.2
   536.4
   529.9
   510.4
   541.5
   523.7
   555.2
   484.5
   457.5
     512
   515.3
   518.8
   539.9
   542.8
   562.3
   600.6
   581.4
   539.9
   516.6
   538.6
     514
   605.1
   550.3
   527.9
   514.6
     572
   519.2
   575.6
   569.1
   505.2
   588.9
   611.9
   515.3
   543.5
   528.9
   558.7
   551.3
   589.6
     572
   605.1
     551
   555.8
   599.9
   532.5
   613.9
   615.2
   556.1
   586.3
   584.7
   574.6
   589.9
   610.6
   571.4
   555.2
   590.5
   547.7
     635
     573
   542.5
   596.4
   615.5
   574.6
   599.6
   600.6
   583.7
   593.5
   563.3
   571.7
   583.7
   600.3
   575.6
   569.4
   535.7
   542.2
   612.6
     608
   571.4
   539.3
     572
   581.4
   548.7
   564.6
   607.4
   587.3
   592.8
     598
   602.9
   597.7
   533.8
   559.1
   573.7
   553.2
   557.8
   618.4
   584.7
   550.6
   533.1
   514.3
   604.8
   555.8
   598.6
     548
   570.7
   581.1
   569.4
   606.4
   526.6
   573.7
   559.7
   550.6
   552.9
   559.4
   627.2
   537.3
   598.3
   554.5
   519.5
   524.7
   553.9
   533.4
   538.3
   574.3
   586.6
   602.2
   525.7
   544.1
   567.8
   574.6
   531.2
     584
   482.2
   604.8
     539
   613.9
   584.4
     549
   589.6
   560.7
   555.5
   594.1
   589.6
   571.4
   524.4
   573.7
   581.8
   499.4
   551.3
   559.4
   550.3
   549.3
   543.8
   535.7
   542.2
   559.7
     512
   549.3
   575.6
   565.6
     548
   570.7
   543.5
   568.1
   570.4
   548.7
   576.3
   524.4
   519.2
   534.7
   637.9
   556.5
   538.6
     549
   570.1
   568.1
   575.6
   612.6
     561
   590.9
   588.3
   547.1
   542.2
   553.2
   549.3
   504.9
   499.1
   593.8
   590.2
   553.6
   526.3
     550
   529.9
   533.4
   546.1
   560.4
   500.3
   554.2
   529.5
   556.8
   565.2
   534.1
     560
   547.1
   542.8
   510.1
   595.7
   565.9
   546.1
   579.8
   502.3
   517.5
   581.4
   553.9
   555.8
   611.3
   565.6
   551.6
     537
   559.7
   540.9
   577.9
   507.8
   539.6
   557.4
   539.6
   546.4
   536.4
   537.3
   486.4
   530.8
   552.9
   534.7
   564.3
     514
   537.3
   576.9
   553.9
   487.7
     500
   531.5
     525
   503.6
   546.1
   516.2
   638.9
   565.9
   585.7
   531.8
   485.1
   517.5
   533.8
   488.7
   534.4
   580.5
   528.6
   521.8
   489.6
     539
   534.4
   581.4
   580.8
   534.1
   565.2
   546.7
   519.2
   498.4
   533.4
   570.1
   590.9
   545.8
   498.4
   513.3
   568.5
   529.5
   566.9
   548.7
   539.6
   536.7
   576.9
   537.3
   570.4
   565.2
   567.2
     536
   584.7
   587.9
   530.5
   543.2
   565.2
   502.6
   550.3
   583.1
   511.4
   564.3
   538.3
   521.1
   521.4
   576.9
   523.7
   553.9
   582.1
   511.7
   547.1
   528.2
     538
   576.9
   552.6
   495.8
   528.2
   552.3
   561.7
   553.9
   576.3
   510.7
   518.5
   543.2
   546.1
   523.7
   510.7
   559.1
   578.2
   525.7
     584
   528.6
   483.8
     526
   548.4
   543.5
   510.4
   541.9
   522.7
   540.6
   512.7
     536
   512.7
   512.4
   608.4
   514.3
   599.6
   572.7
   536.7
     587
     561
   552.6
   566.5
     560
   532.5
   503.6
   551.6
   558.4
   532.5
   531.2
   563.6
   530.8
   542.2
   591.5
   535.1
   515.6
   543.2
   491.9
   496.8
   555.2
   540.6
   543.5
   577.9
   545.4
   528.9
     574
     514
   511.4
   574.6
   554.5
   551.9
   568.8
     537
     551
   559.4
     562
   500.3
   543.8
   530.5
   573.7
   573.3
   582.4
   557.8
   565.2
   489.3
   553.2
   504.9
   538.3
   515.3
   510.4
   522.1
   535.7
   531.2
   558.1
   539.3
   507.2
   520.8
   575.9
   540.9
   525.7
   506.8
   510.1
     514
   531.2
   549.3
   491.3
   557.1
   491.6
   515.3
   584.4
     502
   614.2
   561.3
   563.9
   506.8
   525.7
   513.6
   505.5
   502.9
   522.7
     526
   509.4
   519.8
   537.3
   525.7
   565.2
   542.5
     562
   597.3
     551
   510.7
   521.4
   557.4
   539.3
   514.9
   540.3
   555.8
   557.8
   528.6
   573.7
   567.5
   568.1
   570.4
   580.5
   569.8
   563.6
   557.4
   570.4
   511.4
   531.8
   553.2
   484.1
   492.9
   527.3
   515.3
   593.8
   554.5
   508.8
   564.9
   546.4
   535.7
   498.4
   564.6
   527.3
   600.9
   507.5
   552.9
   544.5
   574.6
   536.4
   541.5
   484.5
   551.9
   586.6
   529.5
   541.9
   498.4
   492.9
   576.6
   579.8
     550
     548
   546.1
   545.4
   504.9
   482.8
   480.6
   530.5
   544.1
   554.8
   531.8
     597
   540.9
   517.2
   562.6
   541.2
   570.7
     598
   530.5
   497.1
   582.7
   511.7
   505.2
   534.7
   507.5
   554.2
   534.7
     560
   543.5
     551
   556.5
   523.4
   527.9
   508.1
   540.3
   520.8
   522.4
   555.5
   558.1
   533.8
   521.1
   558.4
   538.3
   564.3
     536
   572.7
   537.7
   510.4
   538.6
     574
   572.7
     561
   519.2
   560.4
   475.7
   525.7
   551.9
   525.7
   507.5
   532.8
   557.4
   530.2
   502.3
   512.4
     539
   523.4
   515.6
   554.2
   536.7
   495.2
   531.8
   487.4
   532.8
   494.2
     563
   531.2
   554.2
   524.7
     561
   514.9
   531.8
     550
   532.5
   580.5
   504.9
   553.6
   520.5
   556.5
   563.9
   586.6
   556.1
   559.7
   545.1
   519.5
   578.2
   509.4
   590.2
   533.8
   546.4
   533.4
   534.1
   527.3
   533.8
     536
   540.9
   589.9
     537
   583.7
   559.1
   581.8
   513.3
   566.2
   525.3
   542.5
   588.9
   499.4
   503.3
   533.8
   496.5
   569.8
   517.9
   568.8
   541.9
   514.3
     584
   570.7
   593.8
   600.6
     476
   583.1
   516.9
   569.4
   510.1
   547.4
     539
   510.7
     551
   572.7
   553.9
   534.7
   485.4
   579.8
   551.3
   525.7
   567.5
   563.9
   534.4
   535.4
   535.7
   579.2
   532.8
   537.7
   558.4
   562.6
     524
     526
   547.4
   535.4
   552.3
   546.7
   543.8
   563.9
   543.5
   569.1
   581.8
   487.4
   514.3
   527.9
   506.5
   546.7
   595.1
   603.8
   502.6
   476.7
   562.3
     464
   549.7
   504.9
   600.3
   520.5
     514
   542.5
   539.9
   515.3
     500
   505.9
   519.2
   508.8
   533.1
   571.7
   486.7
   487.7
   601.9
     525
   499.1
   531.5
   533.1
   534.4
   493.5
   508.8
   546.7
   549.7
   497.1
     574
     598
   530.2
   524.7
   552.9
   503.6
   542.5
   582.7
     525
   494.8
   524.7
   531.5
     550
   494.5
   521.1
   562.3
   556.1
   549.7
   521.4
   499.7
   521.8
   539.3
   581.8
   503.3
   492.9
   604.5
   553.9
   487.7
   474.7
   494.5
   532.8
   536.4
   567.5
   489.3
     488
   573.7
   571.1
   579.2
     585
   537.3
   550.3
     549
     562
   549.7
   577.9
   573.3
   529.5
   531.8
   553.9
   621.7
   533.1
   521.1
   492.6
   588.9
   478.9
   559.1
   532.8
   581.1
   542.5
   527.9
   527.9
     560
   555.2
   579.5
   529.5
   518.2
   581.4
     502
   485.4
   567.5
     512
   497.4
   560.4
     524
   602.2
     526
   519.8
   566.9
   560.4
   530.8
   578.2
   541.2
   602.9
   556.1
   532.5
   567.2
   598.3
   553.2
   531.8
   557.8
   570.1
   535.7
   519.5
   623.9
   582.4
   539.9
     537
     561
   556.8
     538
   575.6
   498.1
   555.8
   530.5
   571.7
   497.4
   603.5
   490.9
   573.7
   537.7
   561.3
   557.8
   556.1
   516.9
   537.7
   554.2
   552.9
   552.9
   550.3
   538.6
   532.5
   544.1
   533.4
   587.9
   578.9
   572.4
   547.1
   566.5
   516.9
     575
   552.3
   563.3
   515.6
   571.4
   521.8
   592.8
   581.1
     597
   538.6
   526.3
   570.4
   598.6
   549.7
     573
   505.5
   562.3
   549.3
     562
   585.3
   540.6
   518.8
   552.6
   542.2
   603.2
   567.2
   590.5
   570.7
   584.4
   535.4
   541.9
   564.9
   525.7
   542.5
     572
   533.4
   497.4
   571.1
   544.8
   568.8
   553.2
   539.3
   534.7
     548
   509.4
   567.8
   509.1
   555.2
   573.3
   512.4
   547.4
   516.2
   587.9
   530.8
   597.3
   533.4
   531.2
   539.9
   586.3
   541.9
   523.4
   622.6
   594.1
   581.8
   548.7
   590.9
   586.6
   544.1
   595.7
   531.5
   553.2
   581.8
     538
   603.8
   579.8
   530.8
   524.7
   598.6
   540.9
     548
   608.4
     572
   552.9
   548.4
   548.7
   552.3
   579.5
   493.9
   540.9
   607.1
   532.1
   579.8
   569.1
   536.7
   578.5
     584
   547.4
   545.1
   594.1
   582.7
   571.1
   577.9
   655.7
   544.1
   575.9
   561.3
   569.8
   528.6
     573
     596
   581.8
   558.7
     587
   600.9
   598.6
   631.1
   553.6
   574.3
     525
   588.9
   559.4
   616.5
   573.3
   615.8
   625.9
   657.7
     550
   593.1
   572.4
   580.8
   612.6
   605.8
   652.2
   599.9
   583.1
   554.5
   587.6
   632.7
   571.7
   597.7
   627.8
     586
   624.3
   603.5
   610.3
   620.1
     575
   592.2
   610.3
   571.1
   571.7
   546.4
   613.2
   600.6
     584
   577.6
   620.7
   627.5
   583.7
   608.4
     586
   611.6
   509.1
   567.8
   593.8
   656.1
   545.4
   547.7
   561.7
   588.6
   585.3
   532.5
     526
   539.9
   617.1
   517.9
   610.6
     548
   528.2
   588.9
   565.9
   557.8
   581.4
   566.2
   586.6
     585
   531.8
   616.2
   526.6
   586.6
   535.1
   519.8
   515.9
   623.6
     549
     633
   580.2
   535.1
   572.7
   567.2
   632.7
   543.2
   568.1
   554.5
   516.9
   573.3
   583.4
   480.6
   536.4
     574
   536.7
   528.2
   560.7
   568.1
   539.6
   515.9
     551
   551.6
     586
   615.2
   535.1
   516.6
   505.5
   600.9
   540.6
   552.6
     561
   573.3
   576.3
   555.5
   529.9
   544.8
   591.2
   540.9
   559.4
   547.7
   562.3
   573.3
   587.3
   571.4
   554.2
   561.3
   582.1
   571.7
   496.8
   515.3
     488
   579.8
     610
   533.1
   576.3
   587.6
   549.3
   572.4
   566.9
   568.8
   543.5
   593.5
   562.3
   570.1
   568.8
     514
   604.8
   606.1
   581.1
   564.6
     609
   558.1
   541.2
   598.6
   568.1
     539
   559.1
   596.7
   593.8
   594.4
   637.6
   630.4
   635.9
   578.9
   606.1
   601.2
     551
   515.6
   522.4
   587.9
   565.9
   559.7
   539.3
   585.3
   564.9
   603.2
   595.4
   628.5
   610.6
   518.5
   603.8
   613.9
   588.6
   522.1
   565.9
   648.9
   554.5
   624.9
   591.2
   635.9
   572.7
   579.2
   636.9
   587.6
   577.6
   595.1
   593.5
   608.7
     536
   601.2
   667.7
   580.5
   587.6
   572.7
   659.3
     611
   647.3
   614.2
   540.3
   577.9
   576.6
   522.7
   566.9
   587.9
   609.7
   592.5
   594.1
   635.3
   584.4
   651.5
     560
   689.1
   608.7
   620.7
   602.9
   590.5
   673.6
   632.1
   668.4
   641.1
   624.9
   633.7
   627.5
   673.6
     609
   634.3
   622.3
   625.6
   607.1
   635.9
   605.1
   625.6
   640.2
   655.4
   630.4
   628.2
   627.8
   646.3
   706.7
   643.7
   659.6
   703.1
   639.2
   584.7
     659
   644.1
   653.8
   599.9
   630.4
   681.4
   642.8
   642.8
   648.3
   668.7
   675.5
   661.3
   689.5
   664.2
   670.7
     660
   679.1
   686.6
   641.8
   637.6
   663.2
   622.6
   710.9
   587.6
   692.1
   663.5
   629.8
   659.3
   669.7
   667.1
   689.5
   685.3
   692.1
   690.4
   645.7
   710.2
   678.1
   677.5
   719.6
   685.6
   688.5
   709.9
     694
   668.7
   687.5
     802
   661.3
   690.4
   665.1
   700.5
   735.9
   654.1
   724.2
     681
   732.6
     705
   684.3
   698.9
   631.1
   663.8
   782.9
     732
   632.7
   649.2
   657.4
   713.8
     718
   653.8
   712.8
     683
   688.2
   632.1
   687.9
   666.1
   667.4
   695.6
   636.9
   664.5
   668.1
   627.5
     731
   657.7
   620.1
   651.2
   695.3
   629.8
     683
   676.8
   597.3
   619.1
   661.9
     660
   601.9
   657.4
     611
   668.4
   649.6
     682
   651.8
   646.7
   628.8
   642.4
   640.5
   645.4
   646.3
   605.8
   604.2
     611
   615.2
   611.6
   622.6
   590.9
   599.9
   605.5
   657.7
   566.9
   580.8
   650.5
   584.4
   620.1
   593.1
   598.6
   618.1
   564.3
     550
   514.3
     611
   620.1
   598.3
   576.9
   543.5
   599.3
   570.4
   653.1
   561.7
   605.8
   576.6
   592.8
   554.8
   597.3
   607.1
   547.1
   566.5
     647
   617.1
   519.5
   613.2
   559.1
   575.9
   565.6
   551.9
   593.5
   592.8
   529.2
   612.9
   522.1
   619.4
   563.3
   564.3
   583.1
   610.3
   565.2
   581.8
   547.1
   531.5
   571.7
   600.6
   568.1
   530.8
   565.6
   557.4
   592.8
   520.1
   551.9
   540.3
   588.3
     550
     512
   549.3
     539
   552.3
   561.7
   555.5
   576.6
   568.1
   632.1
     587
   576.3
   583.4
   587.9
   552.9
     539
   526.6
   571.1
   540.6
   590.2
   580.2
   535.7
   519.5
   577.6
     572
   541.2
   582.1
   575.9
   550.6
     587
     502
   568.1
   579.5
   571.4
   541.9
   559.7
   509.1
   608.7
   569.1
     573
   551.9
   537.7
   519.8
   539.3
   582.7
   556.5
   530.2
   592.8
   531.8
   517.5
   586.3
   568.5
   582.1
     599
   551.9
   560.4
   528.9
   530.8
     536
   555.8
   539.3
   568.5
   528.2
   566.5
   531.5
   573.3
   499.7
   595.1
   578.2
   545.4
   536.4
   559.1
   532.8
   532.1
   546.1
   536.7
   498.4
   535.7
     563
   537.3
   512.7
   566.9
   534.4
   579.2
   542.2
   530.8
   522.7
   579.5
   577.2
   554.5
   515.9
   571.7
   559.4
   560.4
   544.1
   593.1
   551.9
   502.3
   530.8
     574
     599
   544.8
   577.9
   590.2
   507.2
   562.3
   561.3
   499.1
   563.3
   540.9
   536.4
   555.5
   554.8
     538
   603.5
   528.9
   585.3
   538.3
   569.1
   586.6
   526.3
   561.7
   567.2
   519.5
   532.1
   574.6
   546.1
   546.7
   563.3
   569.1
   529.9
     584
   552.3
   558.7
   518.2
   542.2
   565.6
   568.5
   624.3
   525.7
   568.1
   526.9
   569.8
   566.9
   565.2
   505.2
   559.4
   508.8
   513.3
   585.3
   582.1
   601.6
   538.3
   540.6
     539
   616.8
   612.6
   562.3
   546.4
   559.4
   538.6
   514.9
   605.1
   512.7
   601.9
   566.2
   607.4
     574
   550.3
   609.7
   657.7
   589.2
   576.9
   555.8
   527.9
   568.5
   554.2
   558.1
   557.8
   614.9
   538.6
   575.3
     609
   529.9
   545.1
   558.7
   605.5
     608
   526.9
   559.7
   567.8
   527.3
     609
   540.3
   591.5
   586.3
   544.5
   574.6
     525
   569.1
   528.2
   541.9
   603.8
   555.5
   558.7
   571.7
   571.7
     536
   589.9
   569.1
   535.7
     548
   542.2
   569.1
   529.9
   597.7
   573.3
   571.1
   592.2
   567.5
   582.7
   571.1
   556.8
   556.8
     537
   551.9
   569.1
   588.3
   569.1
   597.3
   577.6
   539.6
     549
   612.3
     622
   552.9
   581.8
   624.3
   564.3
   521.4
   532.1
   575.6
   578.5
   558.7
   566.9
   556.5
   595.4
   585.7
   580.2
   561.7
     536
   553.2
   635.9
   555.5
   589.2
   529.5
   598.6
   594.7
   634.6
   511.1
   613.6
   582.1
   577.6
   623.6
   619.4
   576.6
   531.5
   606.4
   536.4
   574.6
   526.3
   580.8
   584.4
   580.5
   568.8
     587
   609.7
   571.1
     536
   569.4
   580.5
   525.3
   519.5
   562.6
   519.2
   518.2
   601.2
     548
   590.5
   619.4
   619.1
   556.8
   537.3
   571.1
   582.1
   587.6
   534.4
   555.8
   575.6
   581.4
   603.2
   616.5
   585.3
     573
   583.7
   566.9
   570.7
   545.4
   581.1
   554.2
   564.9
   580.2
   605.8
   545.4
   567.8
     560
   550.6
   551.9
   626.5
   612.9
   562.3
   592.8
   541.9
   578.2
   536.4
   575.9
   558.1
   589.2
   493.2
   562.3
   590.2
   581.4
   640.2
   602.9
   570.7
   552.6
   570.4
   529.2
   548.4
   620.1
     584
   615.2
   559.7
   582.7
   565.2
   617.8
   597.7
   595.1
   615.5
   616.5
   571.4
   541.5
     574
   588.3
   526.6
     599
   561.7
   551.3
   611.9
   557.4
   607.4
     539
   603.5
   530.5
   566.5
   566.9
   569.4
   617.8
   555.5
   552.3
   578.2
   578.5
   563.9
   573.7
   613.2
   570.4
   586.6
     597
   598.3
   624.6
   639.5
   554.2
   563.6
   568.8
   542.5
     573
   602.5
   569.1
   578.9
   602.9
   609.7
   606.1
   556.5
   582.1
   564.6
   554.5
   587.3
   608.7
   572.4
   557.8
   670.7
   588.9
   601.6
   587.3
   587.3
   603.8
   651.5
   645.7
   558.4
   539.9
   559.1
   589.2
   576.6
     574
   509.4
   582.4
   573.3
   577.2
     599
   553.6
   541.2
   578.2
   588.6
   627.2
   571.4
   624.6
   585.7
   643.4
   581.8
   531.2
   591.8
   583.4
     572
   608.4
   527.6
   587.3
   613.6
   573.7
   556.5
   512.7
   590.9
   557.4
     551
     598
   505.5
   571.7
   587.9
   590.2
   558.4
   547.1
   614.2
   638.2
   541.9
     561
   520.1
   619.7
   582.7
   634.3
   558.4
   630.4
   537.3
     572
   597.7
   567.2
   576.3
   562.6
   592.5
   546.7
   600.9
   578.9
   565.2
   571.4
   597.7
     597
     514
   600.9
   590.5
   576.6
   628.5
   559.1
     550
   616.2
   554.2
   599.9
   546.4
   625.9
   565.2
   607.7
   595.7
   618.4
   560.7
   606.4
   570.4
   636.9
   596.4
   618.8
   604.2
   550.3
     670
   590.9
   601.9
     635
   616.8
   613.2
   604.8
   589.9
   601.2
   648.9
   652.8
   570.1
   652.8
   646.3
   641.8
   590.5
   643.4
   639.2
   627.5
   609.3
   610.3
   619.7
   629.8
     695
   590.2
   607.4
   615.8
   693.7
   683.3
   667.7
   658.3
   637.6
   672.3
   703.1
   616.2
   674.9
     598
   665.5
   649.2
   640.8
   653.1
   666.1
   629.5
   637.2
   634.6
   645.4
   670.7
   627.2
     611
   702.4
   635.9
   685.9
   585.3
   712.8
   633.7
   663.5
   641.5
   693.7
   740.7
   666.1
   642.1
   633.7
   672.9
   726.5
   609.3
   642.8
   629.5
   623.9
   670.7
   635.6
   651.2
   636.3
   676.5
   649.6
     672
   634.3
   614.9
   610.6
   614.5
   638.5
     610
   631.4
   606.8
   597.7
   635.3
   627.8
   655.7
   619.7
   635.3
   613.9
   545.1
   622.6
     634
   609.3
   619.7
   586.6
   627.2
   673.9
   685.6
   623.6
   594.1
   602.2
   597.7
   593.8
   614.9
   596.7
   612.9
   680.4
   619.7
   586.3
   610.3
   591.5
   618.4
   622.6
   570.1
   583.1
   665.8
   578.2
   572.4
   616.8
   626.2
   656.7
   602.5
     562
   652.5
   627.5
   638.5
   585.3
     659
   570.7
   538.3
   530.8
   586.3
   629.8
   573.7
   582.7
   604.2
   586.3
   655.4
   606.1
   603.8
   596.7
   574.3
   567.8
   578.2
   521.1
   607.1
   607.7
   550.6
   625.9
   604.8
   572.4
   572.7
   577.6
   628.2
   606.1
   598.3
   620.1
   593.8
   613.2
   602.2
   588.9
   599.6
   591.2
   609.7
   627.5
   637.9
   577.2
   604.8
   547.1
   600.3
   594.1
   584.7
   602.9
     596
   590.9
   568.8
   606.1
   621.3
   589.6
   576.9
     537
   625.2
   567.5
   554.8
   599.9
   589.2
   589.9
   553.9
   619.4
   618.4
   578.2
   653.1
   601.2
   562.6
   551.3
   603.8
   661.9
   601.2
   603.2
   574.6
   546.7
   587.6
   584.7
   623.6
   567.5
   625.2
   615.2
   558.1
     574
   606.4
   583.4
   563.3
   582.1
   573.7
   601.6
   591.2
   576.6
   590.2
   630.4
   572.4
     635
   556.8
   603.2
   564.3
   607.1
   605.8
   569.1
   620.1
   575.3
   567.5
   615.2
   597.7
   599.6
   604.5
     575
   626.9
   615.5
   583.4
   626.5
   589.9
   589.6
   578.5
   616.5
   616.8
   579.5
   571.7
   581.4
     548
   503.3
   609.7
     681
   662.2
   581.1
   604.2
   534.1
     574
   580.2
   604.8
   614.5
   619.1
   639.2
   639.5
     623
   619.1
   556.8
   591.5
   584.4
     563
   577.9
   572.7
   608.4
   636.9
   603.2
   601.2
   628.2
   611.9
   634.6
   606.8
   570.7
   588.6
   607.7
   577.2
     587
   581.4
   632.7
   612.6
   605.5
   625.2
   646.7
   565.6
   556.8
   604.2
   640.5
   681.7
   559.4
   611.6
   594.1
   648.6
   617.5
   652.5
   559.4
   628.2
   574.3
   632.7
   617.5
   591.2
   582.1
   625.6
   613.9
     598
     621
   633.4
   606.8
   656.1
   616.2
   609.3
   625.2
   599.9
   594.7
   613.6
   579.8
   654.1
   620.1
     635
     645
   604.8
   640.5
   642.8
   654.1
   610.6
   635.9
   571.7
   589.2
   581.4
   547.1
   617.5
   666.1
   632.7
   636.9
   655.1
   647.6
   577.2
   611.3
   594.7
     646
   593.5
   665.8
   593.5
   577.2
   629.5
   634.3
   605.1
   594.4
   624.6
   581.4
   562.3
   566.5
   548.7
     610
   600.9
   625.6
   573.3
   594.4
     572
   652.5
   604.2
   575.6
     621
   585.7
   599.3
     585
   546.1
   590.5
   572.4
   578.5
     550
   615.8
   593.1
   604.5
   642.4
   587.3
   600.9
   587.6
   521.8
   547.1
   600.3
   625.6
   628.5
     635
   572.4
   588.3
   604.5
   559.7
   575.3
     585
   593.1
   623.3
   593.1
   613.9
   601.6
     599
   631.1
   575.3
   556.1
   593.8
     560
   588.9
   605.8
     609
   593.1
   541.5
   590.2
   600.6
   584.7
   558.4
     597
   551.9
   545.8
   599.3
   540.9
   613.2
   552.6
   587.9
   555.8
   572.7
   545.1
   556.8
     574
   655.4
   565.6
   569.8
   583.7
   569.1
   598.6
   626.9
   546.1
   562.3
   551.6
   581.8
   591.5
   546.1
   569.4
   551.6
   563.6
     563
   566.2
     597
   563.6
   590.9
   577.6
   541.2
   532.5
   582.7
   531.8
   568.1
   616.8
   519.8
   520.1
   562.3
   529.2
   556.8
     560
   541.5
   565.6
   563.3
   517.5
   586.3
   514.6
   613.6
   569.4
   581.1
   567.2
   528.2
   571.1
   551.9
   581.4
     551
   582.1
   540.6
   546.1
   548.7
   528.9
   539.9
   591.5
   519.8
   510.4
     514
   580.8
   560.4
   515.6
   552.9
   525.7
   571.4
   583.1
     561
   584.7
   548.4
   552.3
   619.7
   529.5
   579.2
   508.1
   565.6
   541.2
   553.6
   578.9
   561.3
   541.9
   525.3
   606.1
   581.1
   553.9
   541.5
     536
   525.7
   543.5
   576.3
   509.8
     549
   557.1
   481.5
   552.6
   553.2
   543.5
   566.2
   532.8
   567.8
   532.5
   570.4
   559.1
   580.8
   604.5
   592.2
   593.5
   522.4
   570.1
   539.9
   543.8
   550.3
   566.9
   560.4
   597.3
   578.5
   502.6
   566.9
   538.3
   556.5
   601.6
   523.4
   577.6
   563.6
   587.6
   543.5
   534.4
   614.5
   611.9
   544.1
   507.2
   552.9
   575.9
   488.3
   536.4
   570.1
   576.6
     563
   516.9
   526.6
   539.6
   511.7
   521.8
   539.9
   540.9
   526.3
   575.3
   573.3
     572
   541.9
   551.6
   532.1
   570.4
   537.3
   521.4
   599.9
   547.7
   607.1
   588.3
     550
     584
   581.1
   467.6
   520.8
   571.4
   558.4
   589.9
   548.7
   606.1
   532.5
   548.7
   628.8
   526.3
   562.3
     524
   607.1
   612.3
   547.7
   562.6
   547.4
   575.3
   557.8
   568.5
   540.6
   562.6
   558.4
   526.3
   600.3
   550.6
   560.4
   564.9
     562
   576.6
   617.8
   546.7
   576.6
   565.9
   563.9
   536.4
   557.1
   607.1
   527.6
   569.4
   553.6
   543.2
   568.8
   546.7
   557.8
   551.6
   551.6
     574
   602.5
   563.6
   567.5
   598.6
   565.6
     574
   557.8
   578.5
   528.9
     524
   550.6
   551.9
     512
   526.3
   585.3
   571.7
   522.4
     513
   560.4
   563.6
   562.3
   527.3
   523.4
   554.8
   541.9
   547.7
   566.9
   563.9
   515.3
   524.7
   541.9
     584
   554.2
   532.8
   537.3
     538
   534.1
   541.2
   541.2
     560
   593.8
   589.9
   582.1
   617.8
   599.3
   619.1
   523.4
   522.1
   558.7
   519.8
   546.1
   544.1
   541.5
   549.7
   563.6
   527.6
   580.2
   548.4
   528.9
   587.3
   530.2
   547.1
   627.2
   604.5
   541.2
   566.9
     513
   544.8
   491.3
   575.6
   598.6
   513.6
   631.7
   538.3
   560.7
     501
   609.7
   615.5
     584
   561.7
   553.2
     611
   512.7
   568.5
   573.7
   608.4
   571.1
   617.1
   546.1
   604.8
   579.5
   515.3
   571.7
   583.1
   550.6
   555.5
   565.2
   615.8
   545.8
   544.1
   534.4
     549
     549
   521.1
   541.2
   570.7
   555.2
   544.1
   584.4
   550.3
   534.7
   543.8
   559.4
   544.1
   560.7
   626.9
   597.3
   567.2
     598
   558.4
     563
   576.9
   619.7
   514.3
   571.1
   575.6
   529.5
   558.7
   616.5
     587
   563.3
   597.7
   545.8
   540.3
   553.2
   540.3
   571.4
   558.7
   582.4
   547.1
     561
   616.2
   526.3
   582.7
     550
   627.8
   546.7
   559.1
   592.5
   587.6
   622.3
   603.5
   564.6
   605.5
   557.1
   583.4
   509.8
   546.4
   550.6
   600.6
   558.7
   616.5
   570.4
   570.4
   556.8
   578.2
   555.2
   607.1
   590.9
     586
   589.2
   631.1
   575.3
   616.2
   554.2
   627.2
   653.8
   586.6
   625.9
   601.9
   572.7
   548.4
   553.9
   604.2
   600.6
   598.6
   599.3
   576.6
   626.2
   595.1
   647.3
   625.6
   581.4
     648
   630.4
   631.1
   604.2
   549.7
   522.1
   593.5
   664.8
     646
   602.2
   626.2
   628.2
     609
   635.6
   607.7
   614.5
   626.5
   662.2
   582.4
   639.2
   601.9
   648.3
   581.4
   600.3
   672.9
   582.4
   649.2
   582.7
   570.4
   627.8
   595.7
   629.1
   568.1
   619.1
   694.3
   624.9
   577.6
   617.1
   600.9
   558.7
   665.1
   610.6
   603.5
   618.8
   661.6
   601.2
   623.3
   633.7
   644.4
   601.2
   613.2
   540.3
   588.3
   604.2
   616.5
   645.7
   618.1
   644.1
   603.8
   627.8
   603.8
   593.5
   625.2
     608
   578.2
   621.3
   571.7
     609
   564.9
   587.6
   624.3
   594.1
   618.1
   571.4
   606.1
   613.2
   625.6
   593.1
   570.4
   580.5
   594.7
   622.6
   562.6
   615.8
   554.8
   599.9
   626.5
   545.4
     622
   571.1
   603.8
   562.3
   573.3
   582.7
   619.1
   582.4
   520.5
   555.8
   619.7
   553.9
   557.4
   599.3
   636.6
   608.7
   588.6
   611.3
   674.2
   656.7
   592.8
   641.5
   588.3
   566.5
   670.7
   634.3
   600.9
     596
   630.1
   567.8
   578.5
     587
   629.5
   560.4
   536.4
   554.8
   641.5
   583.1
   637.6
   578.5
   588.6
   594.1
   608.4
   571.1
   578.2
   589.9
     575
   609.7
   561.7
   548.4
   601.9
     562
   571.4
   534.7
     596
   542.5
   553.9
     539
   565.9
   575.9
     648
   583.4
     598
   686.9
   553.9
   540.9
   645.7
   577.6
     596
   582.7
   625.2
   553.6
   534.4
     585
   574.3
     597
   582.1
   566.2
   572.4
     575
   597.7
   607.7
   587.9
   568.8
   580.5
     611
   627.5
   506.5
   589.2
   560.4
   575.9
   577.9
   590.9
   605.8
   559.4
   568.1
   516.9
   514.3
   583.7
   646.3
   590.2
   591.8
   580.8
   527.6
   576.6
   563.3
   534.7
   566.2
   574.3
     561
   587.9
   566.2
   561.7
   569.4
   580.8
   578.5
   580.5
   607.4
   588.9
   542.8
   546.7
   545.4
   529.2
   539.3
     596
   584.4
   578.2
   517.2
   598.6
   555.5
     572
   572.4
   593.8
     548
   640.5
   603.5
   592.8
   595.1
   610.3
     596
   602.2
   619.4
   554.2
   556.1
   558.1
   515.9
   605.1
   582.7
   545.4
   605.8
   568.5
   560.7
   553.9
   559.4
   559.1
   570.4
   580.8
   556.8
     549
   579.8
     585
   547.4
   603.8
   576.9
   581.4
   491.9
   574.6
   526.9
   555.2
   563.3
   513.3
     621
   632.4
   604.5
   615.5
   604.8
     560
   582.1
   518.8
   583.4
   533.4
   563.3
   579.5
   531.2
   571.1
   554.2
     585
   581.4
     548
   571.7
   570.4
   565.2
   539.6
   596.4
   569.8
   560.4
   542.5
   580.8
   642.4
     526
   526.6
   523.4
   512.4
   550.6
   536.7
   608.4
   558.4
   567.5
   588.3
   577.6
   641.1
   527.3
     597
   555.2
   570.1
   568.8
   527.9
   618.8
   545.8
   543.8
   569.4
   634.6
   576.6
   546.4
   556.5
   542.5
   560.7
   533.1
   563.3
   641.5
   607.7
   631.1
     584
   593.5
   546.1
   562.6
   590.5
   552.3
   566.2
     585
   589.9
   560.7
   598.6
   640.5
   602.2
   577.2
     560
     574
   528.2
   569.4
   582.7
   570.1
     598
   552.3
   570.1
   558.4
     563
   590.2
   595.4
   572.7
   595.7
   614.5
   632.4
   604.5
   587.3
   544.5
   615.5
   605.5
   591.8
   538.3
   560.7
   618.4
   608.7
   531.2
   542.5
   564.6
   600.6
   599.6
   569.4
   573.7
   575.3
   630.8
   546.7
   544.1
   543.2
   485.1
   534.7
   604.5
   540.9
   583.4
   599.6
     560
   600.3
   581.1
   607.4
   565.2
   553.2
   618.1
   581.1
   611.3
   621.7
   586.3
   576.6
   581.1
   595.1
   550.6
   625.2
     574
   574.6
   612.6
   544.8
   613.2
   534.1
     622
   551.6
   602.9
   591.8
   546.4
   591.5
   585.7
   571.7
   600.9
   581.1
   601.2
     562
     539
     563
   567.8
   619.1
   514.3
   587.3
     611
   593.5
   520.1
     551
   584.7
   520.8
   568.1
   497.8
   568.1
   588.9
   578.9
   588.9
   549.7
   535.1
   554.2
   591.8
   582.4
   502.6
   584.7
   565.6
   598.3
   555.8
   574.6
   574.3
     586
   608.7
   620.7
     575
   578.2
   552.3
   608.4
   586.6
   571.7
   606.4
   604.5
   609.3
   544.5
   569.8
   543.8
   602.5
   661.3
   551.3
     573
   540.3
     597
   607.7
   590.2
     573
   687.9
   578.5
   610.3
   566.2
   588.9
   618.8
   542.5
   545.4
   542.5
   605.1
   579.5
   632.1
   595.1
   592.5
   572.4
   591.2
   588.9
   641.1
   553.6
   516.2
   630.1
   580.5
   568.8
   567.5
   582.7
   660.3
   573.7
   581.4
     648
   651.2
   575.9
   585.3
   526.3
   581.4
   609.7
     551
   547.1
   546.7
   609.7
   554.5
   619.1
   616.8
   598.3
   540.6
   566.2
   571.4
   522.7
     610
   603.5
   605.1
   601.6
   590.2
   576.3
   601.6
   578.5
     635
   615.8
   584.4
   588.3
   602.5
   562.6
   601.6
   534.7
   605.8
   619.7
     646
   594.7
     597
   601.9
     587
   606.4
   593.1
     608
   602.9
   597.7
   589.2
   599.6
     563
   588.9
     560
   619.7
   624.9
   592.2
     635
   593.1
   571.1
   671.6
   598.3
   558.4
   601.2
   615.8
   623.9
     560
   636.6
   630.1
   635.3
   599.3
     587
   539.6
   577.9
   626.5
   704.7
   605.8
   661.3
     586
   568.1
   661.6
   568.5
   595.7
   535.1
   597.7
   600.3
   561.7
   530.2
   639.8
   626.9
   574.3
   588.3
   621.7
   587.3
   594.1
   612.6
   558.7
   546.4
   616.2
   571.1
   583.7
   556.8
   614.9
   600.6
   611.9
   536.7
   567.8
   612.6
   617.5
   565.2
   586.3
   576.3
   550.3
   590.9
   599.9
   583.1
   592.8
   575.3
   580.2
   568.8
   611.3
   579.5
   661.6
   574.6
   614.2
   568.8
   616.2
   611.6
   613.6
   606.8
   585.7
   592.5
   599.3
   583.7
   584.4
   613.2
   565.2
   556.8
   602.9
     550
   582.1
   642.1
   619.1
   575.6
   573.7
   583.7
   604.2
   620.7
   550.6
   561.3
   581.1
   603.5
   570.7
   630.4
   601.6
   566.9
   591.8
   583.7
   591.2
   637.9
   574.6
   552.9
   608.4
   610.3
   679.7
     611
   631.7
   589.2
   593.1
     596
   602.9
   581.1
   665.8
   564.9
   574.3
   588.3
   533.4
   587.3
   596.4
   689.1
   615.2
   629.5
   576.6
   558.1
   583.1
   639.5
   577.2
   607.1
     549
   637.6
   586.6
   637.9
   583.4
   535.1
   592.8
   598.3
   525.3
   595.4
   626.5
   598.6
   539.9
   623.6
   591.2
   528.2
   577.9
   608.4
   557.1
   572.7
   567.2
   599.3
   559.4
   577.6
   613.2
   550.6
   596.7
   553.6
   599.6
   557.4
   607.4
   564.6
     561
   612.3
   566.2
   601.9
   581.4
   584.4
   529.2
     648
   584.7
   603.8
   581.1
   572.4
   593.5
   585.7
   567.5
   547.7
   601.2
   532.5
   601.6
   611.6
   533.1
   556.8
   648.3
   555.5
   608.4
   561.3
   576.6
     587
   551.9
   564.6
   557.1
   562.3
   579.2
   541.2
   546.4
   566.9
   613.6
     550
   581.4
   543.5
   573.3
   599.9
   592.5
   582.4
   592.5
   548.7
   521.4
   542.2
   583.7
   527.9
   610.6
   631.1
   573.3
   588.3
   619.7
   580.5
   572.4
   568.5
   595.4
   591.2
   598.6
   538.6
   533.4
   543.8
   594.4
   596.7
   567.8
   543.8
   518.5
   574.6
   523.1
   585.7
   531.5
   594.1
   590.2
   592.5
   547.1
   519.2
   625.6
   574.6
   554.2
   536.7
   605.1
   558.1
     574
   585.7
   559.4
   576.9
   604.5
   594.4
   518.2
   612.6
   548.4
   594.1
   611.6
   553.6
   530.2
   609.3
   580.5
   563.9
   596.7
     514
     621
   569.4
   560.7
   610.3
   617.1
     538
   569.4
   572.7
   589.9
   526.3
   566.2
   608.7
   556.5
   545.8
   543.8
   601.2
   575.6
   546.4
   677.5
   577.6
   590.2
   553.9
   589.2
   607.4
   585.7
   590.2
   545.1
   614.2
   543.8
   615.8
   539.9
   590.9
   584.4
     575
   546.7
   528.2
   539.3
   618.1
     633
   548.4
   565.9
   575.3
   527.9
   585.7
   551.3
   603.5
   585.3
     584
   617.1
   575.3
   600.6
     596
     572
   598.6
   571.7
   584.4
   564.3
   631.7
     548
   560.4
   564.3
   516.2
   579.8
   577.2
   605.8
   582.7
   571.1
   615.2
   601.6
   576.6
   522.1
   565.6
   613.2
   546.1
   601.6
   584.4
   583.4
   620.4
   576.6
   563.3
   579.5
   580.5
   660.9
     551
   625.2
   531.8
   620.4
   584.7
   542.5
   628.8
   589.6
   565.6
   583.7
   528.2
   530.8
   565.6
   528.2
   538.3
   608.4
   595.7
     572
   579.5
   577.2
   579.8
   559.7
   551.6
   566.9
   576.9
   571.4
   606.4
   572.7
   590.2
   593.8
   629.8
   563.6
   576.9
   564.9
   561.7
   591.2
   569.1
   543.8
   544.1
   524.7
     526
   579.8
   546.7
   601.2
   585.3
   593.5
   548.7
   566.5
   568.5
   564.6
   588.3
   557.1
   562.3
   529.9
   523.4
   576.6
   582.4
   596.4
   595.1
   559.7
   544.8
   591.8
   512.7
   531.2
     563
   609.7
   546.4
   576.6
   551.9
   522.7
   545.1
   563.3
   648.6
   579.2
   568.1
   603.8
     502
   568.5
   577.6
   576.3
   545.8
   601.2
   577.9
   608.4
   558.1
   590.9
     584
   570.7
   636.6
   543.2
   592.8
   566.2
   611.9
   544.8
   544.5
   576.6
   597.3
     659
   567.2
   589.6
   610.6
   602.9
   580.2
   599.3
   617.8
     596
   541.2
   567.8
   611.9
   575.3
   584.7
   559.7
   607.7
   530.5
   599.6
   596.7
   546.1
   600.6
   575.3
   583.4
   600.9
   564.3
   528.9
   562.6
     587
   594.1
   576.3
   566.9
   595.4
   577.6
   640.2
   606.8
   605.1
   623.6
   624.9
     621
   588.3
   590.9
   639.8
   612.9
   536.4
   579.5
   646.3
   595.1
   649.6
   647.3
   615.5
   591.8
   643.1
   594.4
   611.9
   583.4
   589.9
   632.1
   612.3
   599.6
   629.1
   615.5
   606.8
   603.5
   596.7
   587.6
   640.2
   655.1
   617.8
   619.7
   587.3
   570.4
     562
   623.9
   583.4
   585.3
   612.9
   591.2
   607.4
   571.4
   575.9
   619.4
   569.8
   596.7
   570.1
   600.6
     647
   577.6
   634.3
   580.2
   569.8
   624.9
   595.4
   607.7
   592.2
   580.8
   582.7
   590.9
   605.1
   593.5
   610.3
   527.6
   610.6
   590.2
   613.2
   570.4
   637.2
   580.5
     609
   581.8
   569.8
   551.6
   587.6
   575.9
   595.7
   627.5
   566.9
     621
   634.6
   592.2
   611.6
     599
   650.5
   604.5
   636.9
   600.6
     599
   551.6
   565.2
   626.2
   567.2
     587
   594.7
   583.1
   600.6
   628.8
   596.4
   639.5
   593.8
   547.4
   610.6
   594.1
   594.4
   594.7
   599.9
   581.1
   586.3
   602.5
   666.1
   581.1
     563
   577.2
   651.5
   614.5
   628.2
   584.7
   630.4
   578.9
   584.7
   582.7
     551
   612.6
   638.5
   588.6
   655.4
   618.1
   629.1
   640.2
   632.7
   654.8
   656.4
   605.5
   655.1
   643.4
   627.5
   641.5
   625.9
     648
   602.2
   611.6
   615.5
   645.7
   655.1
   660.3
     646
   667.7
   602.5
   666.4
   770.9
   657.7
   722.6
   674.6
   647.6
   686.9
   698.6
   703.7
   666.1
   714.5
     769
   637.9
   720.9
   689.1
   696.6
   695.3
   718.7
   772.5
   749.2
     766
   708.9
   744.3
   686.6
   776.1
   794.3
   789.1
   749.2
   768.6
   721.3
   789.7
   815.3
   783.2
   770.2
   771.9
   782.9
   777.7
   805.9
     754
   802.4
   771.5
     769
   759.2
   757.3
   865.3
   847.5
   770.2
   708.6
   802.4
   736.8
   802.7
   783.5
   792.6
   813.1
   806.6
     803
   737.2
   813.4
   812.1
   769.6
   796.8
   876.7
   871.8
   772.2
   789.7
   838.7
   800.1
     926
   767.3
   813.4
   807.9
     817
   784.5
   805.9
   803.7
   808.9
   843.6
     805
     827
   785.8
   833.8
   756.3
   794.3
   812.1
   833.5
   840.6
   748.5
   771.5
   754.4
   839.7
   753.7
   779.7
   769.9
   797.5
   734.9
   710.2
   721.6
   750.5
     756
     717
   727.1
   784.5
   724.5
   701.2
   793.3
   787.1
   797.8
   710.9
   727.8
   738.8
     754
   704.1
   747.9
   776.4
   742.4
     682
   711.2
   744.3
   711.2
   692.7
   687.2
     742
   701.8
     693
   724.2
     707
   712.8
   758.2
   674.6
   682.3
   711.9
   743.6
   739.8
   666.1
   680.4
   685.9
     732
   698.2
   747.5
   717.4
   712.2
   687.2
   680.7
   648.3
   692.4
   598.6
   702.1
   631.7
   658.3
   626.2
   654.8
   662.5
   726.8
   716.1
   676.8
   687.5
   704.4
   723.9
     681
   691.1
     622
   695.3
     672
   645.4
   654.1
   623.6
   640.5
     681
     657
   646.7
   652.2
   687.2
   670.3
   635.9
   674.9
   627.8
   667.1
   652.5
   645.4
   614.9
   654.4
   607.4
   651.8
   643.4
   655.7
   676.2
   630.1
   611.6
   615.2
   643.1
   652.5
   688.5
   651.2
   608.4
   643.4
   660.6
   589.2
   620.4
     599
   614.2
   590.2
   613.2
   648.3
   591.5
   623.3
   630.1
   582.4
   607.1
     706
     599
   690.8
   642.4
   593.8
   565.9
   631.4
   680.4
   669.4
   630.1
   623.6
   626.9
   636.9
   629.8
     622
   629.5
   604.8
   652.5
     633
   602.9
   595.1
     623
   605.5
     694
   610.3
     611
   635.6
   593.1
   605.8
   615.2
     560
   591.2
   620.7
   578.2
   551.6
   637.9
   591.5
   589.6
   558.4
   598.6
   585.3
   598.6
   576.6
     621
   626.5
   623.3
     621
   629.5
   563.3
     598
   603.8
   601.9
   642.4
   611.6
   601.6
   601.6
   550.3
   605.5
     548
   590.9
   599.3
   588.6
   614.5
   614.2
   562.6
     609
   579.2
   637.6
   585.7
   611.9
   595.1
   551.9
   570.4
   562.3
   617.1
   574.3
   600.9
   612.9
   581.4
   662.9
   582.7
   566.9
   538.3
   521.1
   577.9
   590.5
   572.7
   572.4
   606.8
   609.3
   527.6
   542.8
   547.7
   596.4
   557.1
   606.1
   565.6
   561.3
   565.2
   602.5
   567.8
   565.6
   526.3
   530.2
   595.4
   622.3
   575.3
     585
   582.4
   602.2
   575.9
   575.9
   626.9
   558.7
   551.6
   632.1
   581.1
   565.6
   583.7
   491.9
   534.1
   576.6
   542.2
   586.3
   573.3
   553.9
   594.7
   581.8
   566.5
   590.2
   660.6
   578.2
   577.6
   579.8
   655.4
   598.6
   556.5
   562.3
     586
   532.1
   574.6
   587.9
   584.7
   531.5
   520.5
   601.6
   593.8
   531.2
   598.3
   570.4
   578.2
   567.2
   575.3
   568.1
   624.3
   619.4
   567.8
   561.3
   594.1
   593.1
   550.3
   593.8
     561
     524
   541.9
   546.7
   641.5
     548
   536.4
   543.2
   613.6
   537.7
   514.6
   614.9
   602.9
   629.5
   559.7
   530.8
   569.8
   564.9
   551.3
   568.8
     538
   578.5
   560.4
     610
   623.6
   579.2
   577.2
     621
   578.9
   581.4
   544.8
     585
   613.6
     586
   567.5
   581.8
   615.5
   602.5
   590.2
   556.8
   553.6
   572.4
   547.4
   544.8
   568.1
   591.2
     563
   588.6
   542.8
   590.9
   586.6
     560
   548.4
     587
   601.9
   609.7
     585
   619.4
     585
     563
   604.8
   575.3
   607.7
   635.9
   557.1
   539.3
     598
   640.2
     562
   585.3
   627.2
   621.3
   604.2
   586.6
     648
   634.6
   604.5
   599.9
   649.9
   648.3
   612.9
   639.8
   606.8
   641.1
   638.9
   604.2
   648.6
   676.5
   667.4
   670.7
   669.7
   653.5
   608.4
   607.4
   640.2
   619.7
   604.8
   615.8
   638.9
   672.3
   649.9
   658.7
   682.7
   672.9
   667.4
   672.3
   721.9
   680.4
   653.1
   643.1
   678.4
   712.2
     719
   709.6
   698.6
   676.8
   694.3
   664.2
   720.6
   663.8
   696.3
   720.6
   691.1
   693.7
   741.4
   652.5
   676.2
   675.2
   709.6
   654.4
   712.5
   678.4
   667.7
   665.1
   735.5
   708.9
   716.7
   725.2
     693
   727.1
     730
     659
   680.7
   646.3
     671
   661.9
   686.2
   704.1
   741.4
     657
     696
   674.6
   680.7
   683.6
   694.3
   639.2
   632.7
   701.5
   712.5
   764.1
   662.5
   701.8
   688.2
   667.4
   661.9
   634.3
   631.4
   670.3
   683.6
   651.5
   661.6
   660.3
   677.5
   647.6
   659.6
   634.6
   630.1
   721.6
   636.6
   641.1
   656.4
   655.1
   613.9
   658.7
   616.8
   609.3
   613.2
   642.4
   631.7
   688.5
   570.7
     657
   619.1
   617.8
   598.3
   651.2
   650.5
   604.5
   607.4
   660.3
   582.4
   577.9
     660
   654.4
   611.6
   589.9
     598
   584.4
   600.6
   619.1
   620.4
   575.3
   581.4
   631.1
   606.4
   618.1
   646.7
   576.6
   618.1
   620.7
   616.2
   601.9
   602.2
     575
   569.8
   640.5
   626.9
   611.6
   637.9
   643.4
   607.1
   575.9
   652.8
   624.3
   612.9
   679.1
   634.6
   603.2
   613.6
   589.2
   626.2
   647.3
   589.9
   590.2
   589.6
   601.6
   616.5
   666.4
     657
   632.1
   604.8
   582.1
   630.8
   554.8
   649.6
     622
   596.7
   722.6
   635.6
   639.8
   606.8
   679.1
   641.8
   593.8
   661.6
   669.4
   591.5
   642.8
   616.5
   610.3
     647
   589.9
   624.6
   630.1
   663.5
   637.2
   619.7
   577.9
   611.3
   619.7
   652.2
     669
   605.1
     634
   652.5
   653.1
     635
   650.5
   657.7
   631.1
   637.9
   591.8
   651.2
   654.4
     669
   648.3
   686.9
   617.8
     684
     608
   673.6
   619.1
   657.7
   637.9
   688.5
   680.7
   627.8
   690.1
   742.7
   594.7
   663.8
   704.4
   644.4
   690.4
   590.2
   620.4
   638.2
   675.8
   724.5
   668.1
   651.2
   729.4
   725.8
   692.7
   715.1
   636.9
   654.4
     659
   637.2
   637.9
   649.6
   657.7
   693.4
   714.5
   692.7
   685.9
   706.3
     694
     769
     696
     695
   630.1
   742.4
   700.5
   760.2
   725.5
     669
   725.5
   701.5
   690.8
   662.5
   713.2
   784.2
   726.5
   735.9
   742.7
   715.4
   686.6
     767
   771.9
   790.7
   748.8
     768
   772.5
   732.9
   830.6
   862.1
   758.9
   774.5
   797.8
   829.9
   844.9
   824.7
   891.9
   832.5
   870.5
   926.3
   868.2
   920.8
   904.5
   963.9
   903.6
   946.7
   942.5
   973.3
     937
   912.3
   916.6
   926.3
    1023
    1084
    1103
    1057
    1061
    1142
    1128
    1154
    1036
    1109
    1233
    1127
    1162
    1218
    1282
    1328
    1263
    1358
    1305
    1344
    1384
    1416
    1406
    1508
    1463
    1500
    1514
    1516
    1591
    1593
    1645
    1622
    1800
    1808
    1711
    1737
    1882
    1995
    1951
    1871
    2017
    2059
    2023
    1986
    2094
    2104
    2221
    2098
    2322
    2262
    2301
    2298
    2393
    2398
    2619
    2454
    2516
    2657
    2620
    2771
    2764
    2752
    2818
    2821
    2793
    2694
    3039
    3018
    2966
    3062
    3138
    3083
    3149
    3244
    3195
    3205
    3316
    3278
    3382
    3493
    3406
    3410
    3389
    3434
    3441
    3483
    3497
    3531
    3530
    3637
    3686
    3720
    3731
    3787
    3848
    3798
    3742
    3780
    3657
    3721
    3828
    3775
    3742
    3743
    3728
    3728
    3856
    3603
    3825
    3674
    3717
    3662
    3769
    3779
    3577
    3692
    3628
    3742
    3624
    3651
    3672
    3585
    3529
    3617
    3588
    3515
    3551
    3488
    3581
    3516
    3440
    3490
    3395
    3300
    3340
    3225
    3208
    3354
    3201
    3166
    3184
    3105
    3103
    3033
    3056
    3029
    2959
    3061
    2844
    2978
    2901
    2834
    2755
    2766
    2715
    2789
    2653
    2733
    2610
    2513
    2602
    2595
    2482
    2544
    2409
    2405
    2417
    2392
    2298
    2219
    2291
    2205
    2172
    2279
    2125
    2210
    2124
    2118
    2102
    2065
    2050
    2033
    2071
    2076
    2013
    1913
    1881
    1860
    1871
    1893
    1891
    1771
    1744
    1824
    1776
    1778
    1745
    1803
    1647
    1662
    1665
    1708
    1632
    1551
    1570
    1622
    1554
    1564
    1518
    1584
    1689
    1515
    1441
    1485
    1398
    1433
    1535
    1498
    1405
    1311
    1468
    1397
    1286
    1362
    1352
    1366
    1209
    1391
    1358
    1301
    1234
    1278
    1265
    1283
    1258
    1284
    1230
    1172
    1091
    1124
    1207
    1128
    1199
    1217
    1156
    1145
    1155
    1148
    1063
    1083
    1070
    1111
    1050
    1070
    1123
    1112
   978.5
    1059
    1050
   975.3
   977.2
    1005
    1015
   975.6
    1019
    1003
    1054
    1037
     974
    1064
    1046
   934.4
    1021
   977.2
    1008
    1004
     959
   851.3
   924.7
   889.3
   926.9
     937
   915.9
     864
   888.7
   893.8
   934.4
     877
   930.8
   845.8
   876.3
   850.7
   885.7
   933.1
   833.8
   854.3
   841.9
   921.4
   893.5
   891.9
   908.8
   878.9
   899.4
   842.6
   821.2
   812.7
   850.4
   880.9
   837.1
   794.6
   814.4
   820.5
   836.4
   809.5
   811.1
   757.3
   776.1
   828.3
   792.6
   765.7
   817.3
   751.1
   790.4
   787.8
   792.6
   805.9
     829
   821.8
   825.1
   800.4
   809.5
   779.3
   806.3
   794.3
   790.7
   800.7
   735.5
   798.5
   793.6
   746.9
   738.5
   728.1
   712.5
   799.8
     719
   781.9
   790.4
   798.5
   723.2
   788.1
     731
   764.4
   779.7
   733.6
   756.9
     802
   721.6
   722.6
   754.7
   728.7
   771.5
   753.7
   728.7
   705.4
   730.3
   735.9
   717.7
   702.4
   741.7
   723.2
   704.1
   723.9
   698.6
   749.8
   713.2
   685.6
   745.9
   733.3
   638.5
   691.7
     684
   668.7
   671.3
   689.1
   723.2
   653.8
   647.3
   638.2
   674.9
   635.3
   690.1
   692.4
   697.6
   665.5
   676.2
   667.7
   698.9
   619.1
   717.4
   642.4
   605.5
     657
   662.5
   692.7
   685.3
   638.5
   563.3
   741.7
   635.3
   672.9
   676.2
   650.9
   655.7
   723.5
   629.8
   578.9
   647.3
   601.9
   618.1
   677.5
   654.1
   680.7
   647.3
   620.1
     693
   654.1
   660.6
   669.7
   642.8
   640.2
   677.5
   647.6
   654.4
   623.6
   629.5
   723.2
   618.1
   643.1
   610.6
   607.7
   692.1
   563.3
   620.1
   630.8
     659
   633.7
   652.8
   648.6
   656.4
   647.3
   655.7
   692.1
   628.5
   655.4
   659.3
   629.1
   666.1
   632.4
   646.3
   637.2
   586.6
   679.1
   632.1
   686.9
   645.7
   644.4
   628.5
   614.9
   660.9
   650.2
   653.1
   613.2
   635.3
   696.3
   618.1
   611.6
   636.3
   652.2
   625.9
   703.4
   664.5
   590.5
   684.9
   628.8
   629.8
     598
   646.3
   602.9
   664.8
   670.3
   675.2
   636.9
   619.7
     681
   583.1
   680.1
   635.9
   689.5
   666.1
     671
   607.1
   645.7
   643.7
   588.9
   653.5
   634.6
   604.2
   620.1
   673.9
   687.5
   612.6
   637.6
   661.9
   599.9
   658.7
   593.5
   646.7
   654.8
     599
   646.3
   670.3
   612.9
   631.4
   632.1
   627.2
   648.6
   636.3
   611.9
   624.9
   624.6
   626.5
   622.3
   624.9
   567.8
   650.5
   605.8
   621.3
   650.2
   612.6
   595.7
   563.9
   583.4
   609.7
   604.2
   637.6
   654.1
     622
   587.9
   564.6
     657
   624.3
   616.8
   625.9
   589.6
   612.6
   639.2
   623.9
     634
     657
   647.3
   581.1
   619.7
   633.4
   613.9
   639.5
   651.5
     633
   636.9
   640.5
   624.6
   659.3
   639.5
   642.1
   598.3
   646.3
   579.8
   602.5
   717.7
   712.2
   646.3
   607.7
   637.6
   670.3
   618.1
   663.8
   633.4
   665.5
   592.5
   666.1
   719.6
   653.1
   615.5
   686.6
   659.6
   664.8
   636.9
   739.8
   601.6
   658.7
   613.2
   705.4
   734.6
   757.9
   670.3
   676.8
   699.5
   677.1
   640.5
   665.1
   718.7
   638.9
   732.3
     646
   696.3
     802
   694.7
   766.4
   773.2
   713.8
   675.8
   738.1
   711.9
   745.9
   748.2
   785.2
   725.2
   731.3
   763.1
   726.1
     793
   749.5
   770.2
   670.3
   753.7
   777.7
     742
   787.8
   828.3
   788.4
   893.5
   727.8
   732.6
   811.4
   825.7
   740.7
   739.8
   750.1
   777.1
   783.2
   822.8
   872.4
   753.4
   828.3
   750.8
   771.5
   808.9
   854.6
     804
   843.2
   779.7
   823.8
   794.3
   788.7
   824.1
   808.2
   772.8
   764.1
   830.9
   837.4
   819.6
   758.6
   848.4
   817.3
   835.8
   781.9
     888
     804
   728.7
   814.7
   740.4
     805
     876
   808.9
   788.7
   874.4
     851
   845.8
   797.5
   854.9
   821.8
   797.2
   812.7
   874.4
   782.9
     816
   819.2
   812.7
     814
   918.5
   795.2
   805.9
   861.1
   834.5
   861.1
   866.6
   846.5
   819.9
   841.6
   893.2
   826.7
   865.9
   880.5
   893.2
   907.1
   910.7
   902.6
   855.9
   822.2
   885.7
   866.6
   921.1
   873.1
   815.3
   906.2
   855.2
   938.6
   864.3
   878.9
   953.9
   946.1
   888.7
   932.8
    1001
   970.7
    1041
   946.4
   943.8
    1020
   987.3
   991.2
    1004
    1039
    1035
   965.2
   994.1
    1035
    1072
   990.5
    1049
    1032
   987.6
    1040
    1053
    1121
    1162
    1079
    1074
    1122
    1148
    1169
    1116
    1149
    1189
    1263
    1223
    1245
    1260
    1230
    1322
    1265
    1258
    1329
    1338
    1363
    1348
    1382
    1281
    1267
    1378
    1365
    1388
    1405
    1483
    1475
    1432
    1384
    1528
    1513
    1567
    1497
    1684
    1703
    1574
    1654
    1702
    1652
    1673
    1689
    1747
    1729
    1702
    1761
    1672
    1843
    1775
    1800
    1829
    1958
    1869
    1891
    1933
    1880
    1950
    1920
    2040
    2013
    2038
    1925
    2001
    2125
    2086
    2207
    2203
    2212
    2172
    2221
    2233
    2258
    2200
    2352
    2323
    2422
    2383
    2388
    2347
    2336
    2494
    2546
    2506
    2640
    2509
    2525
    2481
    2444
    2458
    2607
    2641
    2691
    2682
    2680
    2665
    2685
    2778
    2687
    2668
    2629
    2737
    2770
    2684
    2760
    2683
    2744
    2667
    2796
    2756
    2748
    2683
    2734
    2705
    2715
    2814
    2675
    2779
    2704
    2724
    2752
    2696
    2709
    2669
    2574
    2847
    2744
    2761
    2609
    2698
    2617
    2613
    2609
    2608
    2552
    2602
    2504
    2542
    2425
    2467
    2458
    2397
    2453
    2313
    2437
    2423
    2280
    2374
    2354
    2364
    2248
    2178
    2129
    2225
    2113
    2135
    2067
    2039
    2153
    2046
    2012
    1877
    1902
    1814
    1913
    1836
    1845
    1914
    1736
    1812
    1765
    1789
    1686
    1647
    1688
    1646
    1577
    1670
    1686
    1545
    1593
    1495
    1432
    1507
    1512
    1373
    1410
    1376
    1414
    1378
    1349
    1329
    1265
    1276
    1271
    1270
    1223
    1284
    1272
    1299
    1091
    1152
    1137
    1043
    1059
    1130
    1115
    1010
    1086
    1032
    1009
    1014
   968.1
    1111
    1011
   978.8
    1028
   908.4
   830.3
   971.7
   891.6
   951.9
     961
   906.8
   931.1
   964.2
     864
   909.7
   859.5
   906.8
     887
   876.7
   881.5
   880.5
   923.7
   820.2
   871.5
   845.5
   855.9
   785.8
   855.6
   858.5
   825.1
     791
   830.6
     826
   818.9
   860.4
     768
   832.2
   734.9
   783.5
   816.3
   769.3
     768
   844.9
   775.8
   800.7
     792
   775.4
   771.9
     729
   722.6
   742.7
   691.1
   757.6
   781.6
   762.5
   675.2
   766.7
   675.5
     707
   757.6
   739.8
   749.2
   708.6
   778.7
     706
   734.9
   792.3
     743
   735.9
   721.3
   723.2
   684.9
   709.6
   677.5
   719.6
   749.8
     683
   667.1
   639.8
     621
   737.5
   689.1
   708.6
   733.6
   701.8
   707.6
   632.7
     658
   695.3
   695.3
   662.9
   734.2
   686.6
   666.8
   668.4
   682.7
   741.4
   753.4
   723.2
   620.4
   662.9
     646
   690.4
   640.2
   658.7
   674.9
   663.8
   653.8
   661.9
   641.5
   704.4
   654.4
   616.8
   707.6
   708.3
   602.9
   661.6
   685.9
   639.8
   679.7
   661.9
   714.1
   624.3
   651.5
   678.1
   662.2
   639.2
   681.4
   728.1
   672.3
     694
   659.6
   601.2
   645.7
     696
   620.7
   622.6
   669.7
   705.7
   640.2
   671.3
   639.2
   700.5
     683
   610.6
   653.8
   623.3
   654.4
   651.8
   655.4
   672.3
   657.7
   616.2
   687.2
   663.8
   603.5
   678.4
   649.6
   665.8
   688.2
   597.7
   583.7
   675.8
   615.2
   638.5
   662.2
   651.2
   642.8
   712.5
   614.9
   613.9
     575
   680.4
   674.9
   600.9
   607.7
   602.5
   626.2
   643.4
   640.5
   691.7
     621
     645
   710.9
   617.1
   585.3
   624.9
   627.2
   607.1
   642.1
     672
   619.7
   594.4
   595.1
   636.3
   590.5
   653.5
   719.3
   648.6
   609.7
   620.4
   649.6
   617.8
   560.4
   591.2
   601.9
   700.8
   658.7
   673.9
   686.2
   622.6
     633
   687.2
   606.8
   664.8
   656.4
   598.3
   638.5
   651.5
   621.3
   635.6
   615.2
     645
   619.7
   554.5
   674.2
   631.1
   658.3
   665.1
   532.8
   637.9
   555.8
   578.5
   610.3
   665.8
   621.7
   652.5
     658
   618.1
   604.2
     633
     683
   657.4
   650.2
   574.3
   679.4
   636.9
   576.6
     633
   584.4
   563.6
     635
   651.5
   589.6
   654.8
   655.4
   633.4
   660.9
   626.9
   645.7
   592.2
   597.7
   600.6
   633.7
   633.7
   569.4
   601.6
   612.3
   622.6
     648
   643.4
   593.5
   635.6
   671.3
   581.8
   643.1
   615.5
   647.6
   641.8
   624.6
   636.9
     621
   606.8
   599.6
   686.6
   611.9
   630.4
   571.4
   623.6
   605.1
     635
   628.2
   611.3
   578.2
   596.7
   628.5
   641.5
   585.7
   606.4
   586.6
     623
     633
   589.6
   616.8
   667.7
   636.6
   558.4
   572.7
   552.3
   625.2
   599.3
   663.5
   623.9
   577.9
   604.2
   612.6
   633.4
   605.5
   638.2
   608.7
   596.4
   603.2
     608
   610.6
   579.5
   640.8
   637.6
   654.4
   552.6
   590.5
     611
   660.6
   636.3
   620.4
   608.7
   588.6
   625.2
   632.7
   647.6
   655.1
   599.6
     623
   606.4
   609.7
   587.9
     584
   666.4
   635.6
   657.7
   616.8
     574
   653.8
   619.7
   635.3
   655.1
   642.4
   618.8
     647
   595.1
   647.6
   653.5
   632.1
   636.6
   616.2
   680.1
   638.5
   669.4
   605.1
     596
     681
   616.8
   623.3
   651.2
   647.6
   602.5
   558.7
   609.7
   646.7
     671
   621.3
   615.5
   643.1
   685.3
   643.1
   673.3
   641.8
   682.7
   663.8
   590.9
   675.8
   605.5
   619.4
   655.1
   645.7
   662.9
   573.3
   621.3
   689.1
   708.6
   648.3
   657.7
   695.6
   623.9
   690.8
   592.2
   628.5
   694.3
     660
   629.1
   604.2
   673.3
   684.3
   725.8
   686.9
   676.5
   679.7
   669.7
   666.1
   669.7
   663.8
     598
   661.6
   653.5
   677.5
     635
   703.1
   624.3
   630.4
     683
   652.8
   680.4
   702.4
   703.7
   665.1
   661.6
   672.9
   637.6
   686.6
   661.9
     648
   684.3
   639.5
   784.5
   723.2
   686.6
   663.5
   702.1
   686.9
   730.7
   643.4
   709.6
   690.4
   721.3
   736.2
   700.2
   765.7
   726.1
   683.6
     658
   692.7
   734.6
   718.3
     693
   670.3
   650.5
   720.3
   760.5
   715.7
   692.4
   690.4
   701.8
   747.5
     707
     719
   744.3
   709.3
   731.3
     694
   676.2
   653.5
   744.9
   704.7
   734.6
   686.9
   732.6
   669.7
   707.3
   657.4
     718
   764.1
   761.8
   716.4
   725.8
   690.1
   720.6
   761.8
   721.3
   784.5
   732.3
   722.9
   705.4
     732
   691.4
   715.4
   726.5
   723.9
   668.1
   677.1
   700.5
   735.5
   694.7
   782.3
   682.7
   709.9
     707
   705.4
   717.7
   739.4
   663.2
     672
   695.3
   756.9
   713.2
     705
   712.8
   715.7
   772.8
     708
   721.9
   649.9
   758.2
   711.9
   710.6
   832.5
   693.7
   722.9
   705.7
   718.7
   715.1
   675.8
   725.2
   761.8
   720.3
   743.6
   740.1
   699.9
   731.6
   677.8
   684.9
   689.8
   681.4
   709.9
   798.5
   690.8
   769.9
   683.6
   716.1
   747.2
   708.9
   711.9
     696
   706.3
   765.4
   755.3
   630.1
   699.2
   656.7
     708
   755.7
   662.5
     658
     755
   708.9
   752.7
   703.4
   750.1
   656.7
   708.6
     670
   727.4
   689.8
   669.4
   754.4
   686.9
   787.1
   753.4
   714.1
   747.5
   678.4
   676.8
   716.1
   689.5
     708
   727.1
   730.3
   722.9
   720.3
   707.6
   706.3
   745.3
   700.2
   720.6
   691.1
   658.3
   650.9
   704.4
   695.3
   705.4
   677.5
     720
   714.8
   700.8
   716.4
     683
   739.8
   721.9
   807.2
   741.4
   725.5
   749.8
   746.6
   721.6
   757.6
   791.7
   739.4
   676.2
   728.4
   737.2
   692.7
     669
   757.3
   727.4
   707.6
   727.4
   755.3
   675.5
   758.9
   711.9
   656.7
   714.1
   707.3
   759.9
   725.2
   781.9
   726.8
   733.9
   718.3
   764.4
   776.4
   741.7
   698.6
   739.1
   728.7
   774.1
   734.2
   817.9
   730.7
   804.6
   757.6
   855.2
     708
   749.5
   777.4
   786.5
   749.2
   795.9
   706.7
   837.7
   795.2
   832.2
   790.7
   787.1
   858.8
   824.1
   778.7
   809.5
   830.9
   825.1
   810.5
   851.3
   892.5
   872.1
   900.7
   873.4
   882.2
   866.6
   915.3
     961
   942.2
   906.5
     900
   905.8
   959.7
   920.8
     960
    1035
   974.6
    1047
    1070
    1045
   935.7
    1021
    1049
   974.6
   943.2
    1027
    1059
    1089
    1155
   991.8
    1130
    1182
    1110
    1089
    1171
    1112
    1114
    1112
    1183
    1148
    1156
    1195
    1172
    1187
    1226
    1278
    1211
    1218
    1138
    1227
    1234
    1409
    1251
    1279
    1326
    1356
    1271
    1239
    1266
    1392
    1273
    1356
    1235
    1448
    1405
    1356
    1419
    1361
    1344
    1438
    1440
    1313
    1413
    1399
    1400
    1377
    1435
    1377
    1368
    1411
    1389
    1421
    1411
    1266
    1378
    1316
    1430
    1466
    1369
    1384
    1303
    1325
    1306
    1272
    1335
    1292
    1293
    1271
    1336
    1299
    1311
    1314
    1286
    1336
    1268
    1300
    1329
    1271
    1262
    1330
    1237
    1277
    1199
    1211
    1265
    1165
    1132
    1271
    1247
    1152
    1183
    1139
    1151
    1169
    1215
    1141
    1043
    1124
    1179
    1099
    1195
    1097
    1123
    1116
    1128
    1160
    1111
    1153
     996
    1178
    1100
    1038
   980.8
    1068
    1060
    1047
    1061
   993.8
    1043
    1034
    1075
    1045
    1069
    1065
    1103
    1108
    1077
    1083
    1064
    1105
    1136
    1075
    1072
    1046
    1057
    1038
    1062
    1030
    1082
    1065
    1114
    1168
    1106
    1139
    1091
    1111
    1164
    1165
    1107
    1219
    1222
    1168
    1239
    1214
    1203
    1221
    1193
    1281
    1186
    1130
    1238
    1276
    1254
    1312
    1258
    1268
    1276
    1304
    1267
    1358
    1339
    1275
    1361
    1402
    1410
    1374
    1385
    1328
    1426
    1402
    1350
    1413
    1532
    1433
    1438
    1407
    1499
    1490
    1548
    1487
    1486
    1595
    1547
    1554
    1454
    1626
    1649
    1607
    1566
    1590
    1508
    1620
    1548
    1600
    1635
    1625
    1596
    1492
    1585
    1576
    1607
    1535
    1642
    1736
    1562
    1613
    1543
    1617
    1554
    1680
    1648
    1591
    1538
    1518
    1559
    1564
    1611
    1536
    1578
    1517
    1556
    1536
    1446
    1543
    1535
    1538
    1509
    1537
    1452
    1632
    1499
    1512
    1506
    1444
    1457
    1479
    1442
    1468
    1487
    1505
    1464
    1439
    1447
    1431
    1449
    1403
    1395
    1418
    1424
    1389
    1347
    1366
    1313
    1239
    1347
    1336
    1379
    1338
    1372
    1398
    1274
    1302
    1277
    1289
    1282
    1349
    1242
    1273
    1273
    1299
    1289
    1259
    1283
    1233
    1274
    1242
    1252
    1261
    1321
    1260
    1301
    1256
    1299
    1283
    1272
    1419
    1379
    1318
    1276
    1285
    1313
    1273
    1299
    1310
    1330
    1270
    1242
    1360
    1448
    1338
    1377
    1269
    1399
    1322
    1365
    1364
    1319
    1326
    1338
    1320
    1398
    1431
    1499
    1494
    1439
    1421
    1506
    1370
    1460
    1455
    1551
    1542
    1569
    1414
    1573
    1503
    1583
    1646
    1536
    1484
    1632
    1707
    1669
    1674
    1637
    1617
    1681
    1663
    1763
    1767
    1804
    1745
    1839
    1777
    1832
    1838
    1776
    1844
    1972
    1887
    1985
    1931
    1997
    1980
    1936
    2001
    2066
    2019
    2013
    2093
    2146
    2208
    2064
    2097
    2152
    2122
    2216
    2324
    2104
    2250
    2214
    2247
    2220
    2288
    2335
    2405
    2298
    2342
    2381
    2381
    2335
    2435
    2461
    2446
    2505
    2436
    2477
    2545
    2485
    2577
    2536
    2626
    2653
    2663
    2554
    2588
    2688
    2669
    2664
    2748
    2630
    2758
    2845
    2729
    2806
    2676
    2801
    2940
    2858
    2835
    2780
    2808
    2899
    2932
    2907
    2949
    2980
    3064
    3016
    2995
    3008
    2983
    2988
    3017
    3021
    3020
    3086
    3119
    3019
    3072
    3059
    3038
    3017
    3133
    3157
    2973
    3054
    3081
    2994
    3083
    3127
    3063
    3121
    2955
    3140
    3166
    3001
    3069
    3109
    2936
    2976
    3011
    2981
    3033
    2943
    3023
    2957
    3044
    2823
    2989
    2953
    2979
    2899
    2970
    2947
    2886
    2897
    2767
    2830
    2796
    2800
    2743
    2694
    2739
    2775
    2649
    2668
    2696
    2649
    2627
    2614
    2680
    2594
    2605
    2430
    2459
    2402
    2498
    2532
    2286
    2255
    2285
    2388
    2179
    2167
    2207
    2193
    2198
    2104
    2191
    2134
    2071
    2106
    2028
    2022
    1962
    2025
    1989
    1904
    1922
    1945
    1809
    1843
    1818
    1855
    1725
    1698
    1801
    1747
    1741
    1627
    1639
    1656
    1581
    1653
    1568
    1565
    1554
    1495
    1483
    1532
    1401
    1502
    1443
    1428
    1357
    1381
    1326
    1294
    1341
    1294
    1335
    1308
    1335
    1254
    1238
    1267
    1143
    1189
    1153
    1097
    1132
    1102
    1080
    1149
    1122
    1095
    1074
    1107
    1088
    1057
    1037
   975.3
    1031
    1003
   994.1
    1008
   998.6
   941.5
   972.7
   965.2
   943.2
   978.2
   966.8
   965.9
   853.3
   906.2
   976.2
   894.5
   863.4
   866.6
   925.3
   905.8
     863
   873.7
     902
   933.4
   943.8
   819.6
   937.3
   930.2
   928.2
   810.1
   867.2
     877
   808.2
   847.8
   850.4
   854.3
   776.4
   848.8
   798.8
   846.2
   891.6
   861.7
   851.3
   885.7
   851.3
   837.4
   799.4
     829
   844.2
   861.1
   821.8
   807.9
   833.8
   830.6
     779
   690.8
   861.7
   819.9
     778
     780
     767
   806.6
   774.1
   739.1
   807.2
   806.9
   746.9
   811.4
   818.9
   821.2
   820.2
   915.6
   797.8
     805
   808.2
   834.8
   818.9
   786.8
   796.2
   807.9
   833.2
   751.8
   781.6
   836.1
   812.7
   740.4
   809.5
   737.8
   711.9
   775.1
   750.5
     778
   724.8
   759.2
   819.2
   710.9
   764.1
   819.9
   843.9
   741.7
   806.9
   764.4
   752.1
   760.2
   793.6
   790.7
   812.7
   830.3
   842.9
   712.8
   771.9
   741.4
   696.6
   757.9
   698.2
   717.7
   753.7
   792.6
   723.5
   716.1
     669
   789.7
   800.1
   710.9
   731.3
   693.4
   742.7
     781
   711.2
   779.3
   720.9
   788.4
   760.5
   675.5
   736.2
   703.4
   774.8
   661.3
   684.3
   705.4
   619.7
   726.8
   697.6
   664.8
     717
   705.7
   689.5
     768
   699.9
   766.4
   703.7
   686.9
   745.6
   685.6
   642.4
   702.4
   739.1
   671.3
   643.7
     744
   704.7
   736.5
   682.3
   688.2
   748.5
   739.8
     705
     694
   692.1
   700.2
   648.3
   665.8
   702.4
   693.7
   714.8
   674.2
   699.5
   717.7
   658.3
   680.7
   615.8
   689.1
   691.1
   668.1
   694.7
   664.5
   720.6
   670.7
   722.9
   718.3
     683
   662.5
   668.4
     635
   598.3
   669.4
   736.8
   711.5
   711.9
   672.9
   603.5
   651.5
   670.7
   680.1
     670
   668.4
     611
   678.4
     682
   639.8
   667.1
   620.4
   617.5
   682.3
   615.2
   656.1
   677.5
   698.9
   683.3
   608.7
   618.4
   680.1
     669
   718.3
   645.7
   619.7
   712.8
   605.8
   678.4
   646.7
   652.5
   704.4
   645.4
   644.7
   667.4
   689.8
   631.4
   679.1
   725.8
   666.4
   667.7
   636.3
     669
   666.8
   703.7
   610.6
   682.7
   696.3
   649.9
   607.1
   692.1
   635.3
   682.7
   665.1
   667.4
     705
   632.1
   653.1
   638.5
   684.6
   619.4
   679.4
   687.9
   625.6
   656.4
   688.2
     669
   661.9
   657.4
   633.7
   676.2
   639.5
   727.4
   652.5
     718
   716.7
   673.9
   651.8
   702.4
   675.8
   649.2
   602.5
   656.7
   719.3
   701.8
   728.7
   660.6
   688.8
     684
   673.9
   675.2
   726.5
   728.4
   606.8
     681
   634.3
   673.6
   698.2
   698.6
   690.8
   657.7
   632.7
   651.2
   625.2
   713.8
     635
     684
     730
   607.4
   726.1
   732.9
   708.6
     720
   697.3
   720.9
   629.8
   676.8
     683
   722.2
   716.1
   718.3
     695
   714.8
   757.6
   730.7
   722.2
   649.9
   730.7
   709.6
   716.7
   727.8
   682.3
   709.9
   711.5
     730
   738.1
   731.6
   728.1
   723.9
   772.8
   759.2
   741.7
   705.4
   783.2
   742.7
   803.7
   773.8
   763.8
   760.2
   727.4
   730.7
   732.9
   732.9
   743.3
   746.6
     767
   749.5
   764.7
   737.8
   750.1
   748.2
   770.9
   763.1
   743.3
   832.5
   747.5
   724.2
   713.2
   752.4
   744.6
     805
   786.1
   767.7
   746.2
   741.7
   770.2
   822.8
   734.9
   827.3
   793.6
   812.7
   867.9
   784.5
   851.7
   718.7
   776.4
   772.2
   816.6
   750.1
   797.8
   776.4
   798.8
   783.9
   822.5
   831.2
   736.5
   855.6
   812.1
   786.8
     767
   763.8
   777.4
   812.4
   788.1
   795.9
   752.4
   844.2
     769
   866.6
   795.9
   781.6
   817.9
     838
   785.5
   822.5
   857.2
   782.9
   750.1
   773.5
   780.3
   803.7
   792.6
   796.5
   774.5
   862.7
   730.7
   802.7
   745.9
   844.2
   789.1
   783.2
   778.4
   782.9
   722.9
   761.2
   822.5
   789.4
   777.7
   696.9
   797.8
     814
   776.4
     838
   823.8
   808.9
   741.7
   761.8
   821.8
   776.1
   769.9
   747.2
   815.3
   765.4
     780
   762.8
   751.8
   741.4
   772.2
   763.4
   747.9
   741.1
   763.4
   818.3
   766.7
     717
   755.3
   734.9
   776.1
   698.9
   718.3
   719.3
     778
   761.2
   786.8
   741.4
   838.4
   762.1
   751.1
   753.4
     769
   707.6
   722.2
   743.3
   775.1
   735.2
   743.3
   707.6
   738.8
     730
   701.8
     755
   810.1
   664.2
   767.7
   780.3
     767
   788.4
   776.7
   653.8
   794.9
   729.7
   721.9
   771.5
   819.9
   799.4
   760.8
   703.7
   758.2
   726.8
   722.2
   709.3
   736.2
     684
   736.8
     791
   741.7
     694
   765.7
   724.5
   714.8
   753.7
   754.7
   748.2
   726.8
   795.9
   756.9
   724.5
   705.7
   761.8
     756
   715.1
   732.3
   696.9
   813.4
   747.5
   751.4
   708.9
     670
   720.3
   730.3
   672.6
   722.2
   688.5
   765.4
   739.8
   693.7
   833.8
   741.7
   736.5
   768.6
   831.9
   755.3
     694
   729.7
   723.2
   636.9
   709.9
   768.3
   749.2
   696.6
   710.9
   722.6
   689.8
   769.6
   848.1
   768.6
   776.7
   767.7
   741.4
   756.6
   750.8
   695.3
   691.7
   650.9
   725.8
   737.2
   780.6
   722.6
   763.8
   692.7
     756
   759.2
   690.8
   713.8
   755.3
   721.6
   752.4
   741.1
   799.8
   721.3
   734.9
   765.4
   709.9
   699.9
   721.9
   731.3
   703.1
   743.6
   687.2
   752.1
   748.2
   710.6
   771.5
   733.9
   701.8
   717.7
   710.9
   688.8
   695.6
   746.6
   706.3
   756.3
   747.9
   651.8
   736.2
   708.6
     755
     754
   724.5
   760.8
     693
   753.4
   800.1
   751.4
   752.4
   757.9
   751.1
   740.1
   777.1
   763.4
   696.3
   734.2
   789.7
   704.4
   746.9
     769
   752.7
   729.7
   736.8
   697.9
   728.4
   690.4
   755.3
   733.3
   707.6
     705
   777.7
   655.1
   768.6
     729
   697.6
     732
   683.6
   707.6
   687.2
   777.7
   691.4
     744
   723.9
   741.4
   707.3
     693
     780
   722.9
   718.3
   692.4
   713.8
   686.6
   780.6
   720.3
   698.9
   670.7
   713.8
   728.4
   673.6
     732
   663.2
     732
   742.7
   724.5
   732.3
   756.3
   707.6
   723.5
   692.4
   729.7
   663.8
     731
   759.2
   785.5
   709.9
   746.9
   702.1
   742.7
     694
   674.6
   759.2
   709.9
   630.1
   711.9
   670.3
   698.2
   733.9
   727.4
   702.4
   701.5
   704.4
   680.4
     694
   737.5
   699.5
   706.3
   724.5
   711.5
   700.5
   697.9
   651.8
     708
   689.8
   650.9
   671.6
   661.3
   748.5
   734.6
   695.3
   666.4
   709.3
   674.2
   693.4
   654.4
   681.7
   730.3
   663.8
   720.3
   686.2
   710.2
   661.9
   669.7
   726.8
   730.3
   641.1
   691.1
   686.6
   689.1
   685.3
   645.7
   638.2
   725.5
     705
   654.4
   688.2
   667.4
   627.8
   705.4
   664.5
     669
   648.9
   640.2
   687.5
   613.6
   661.3
     670
   643.1
   654.1
   737.5
   639.2
   689.5
   695.3
   651.2
   684.3
   664.8
   679.7
   698.9
   738.1
     647
   692.7
   673.6
   631.1
   708.3
   669.7
   724.8
   628.8
   672.9
   640.2
   700.8
   650.2
   684.9
   702.8
   655.4
   761.5
   698.9
   675.8
   703.7
   713.8
   652.5
     696
   658.3
   740.7
   704.1
   704.4
   721.9
   715.4
     743
   726.8
   689.1
   650.2
   709.6
   686.2
     682
   770.6
   751.1
   701.8
   744.3
   730.3
   759.5
     769
   677.8
   734.2
   710.6
   747.5
   704.7
   772.8
   767.7
   830.6
   813.7
   789.1
   792.3
   769.6
   889.3
   788.7
   749.5
   850.4
   753.7
   843.2
     802
   792.6
   844.5
   877.3
   831.2
   876.7
   823.8
   834.2
   860.8
   841.3
   854.6
   889.6
   868.2
     889
   883.1
   946.7
   908.4
   938.3
   796.2
   912.7
    1001
   952.2
   933.4
   951.9
    1040
   986.9
   956.5
    1043
    1054
    1047
    1014
   991.5
    1021
    1047
     985
    1042
    1055
    1074
    1093
    1058
    1074
    1114
    1058
    1131
    1167
    1134
    1231
    1146
    1107
    1102
    1082
    1155
    1173
    1188
    1161
    1160
    1243
    1168
    1194
    1160
    1165
    1253
    1242
    1195
    1209
    1231
    1287
    1194
    1221
    1207
    1204
    1211
    1265
    1203
    1250
    1269
    1283
    1179
    1271
    1216
    1175
    1264
    1231
    1198
    1174
    1242
    1267
    1182
    1249
    1253
    1209
    1291
    1254
    1230
    1117
    1196
    1270
    1260
    1207
    1238
    1289
    1262
    1171
    1235
    1196
    1117
    1145
    1251
    1201
    1099
    1190
    1189
    1152
    1139
    1143
    1168
    1100
    1191
    1136
    1083
    1080
    1109
    1081
    1046
    1109
    1097
    1110
    1103
    1101
    1129
    1039
    1050
    1127
    1046
    1076
   985.6
    1038
    1004
    1002
   978.8
    1021
   989.2
   967.2
    1001
   952.9
   976.2
   981.4
   983.1
   984.7
   987.3
   926.9
   980.5
   953.5
   987.9
   959.4
   958.7
   911.7
   922.7
   919.1
   940.2
   883.1
   906.2
     877
   924.7
   933.7
   819.9
   890.6
   938.6
   895.5
   869.5
   881.5
     877
   880.5
   905.5
   870.5
   833.8
   870.5
   834.5
   767.3
   838.7
   831.9
   824.1
   771.2
   820.2
   898.1
   819.2
   826.4
   774.1
   877.6
   821.2
   820.9
   818.9
     805
   794.9
   832.2
   819.9
     754
   808.9
     767
   767.7
   786.1
   820.2
   743.3
   753.1
   779.7
   798.1
     781
   750.5
   732.3
   757.6
   790.7
   784.8
   811.4
   732.6
   750.5
   730.3
   724.2
   749.5
   758.9
   713.2
     743
   772.2
   721.3
   752.7
   733.6
   751.4
     768
   735.5
   762.8
   776.4
   734.2
   749.2
   769.9
     754
   763.8
   752.4
   739.1
   745.9
     756
   784.5
   799.4
   746.9
   782.9
   737.8
   680.1
   787.4
   732.9
   681.4
   765.4
   760.8
   756.3
   739.1
   764.1
   800.7
   737.5
   730.7
   799.1
     670
   682.3
   683.3
   707.6
     720
   744.6
     683
   743.6
   697.6
   721.3
   757.3
   748.2
   680.1
     646
   732.3
   701.8
   719.6
   696.6
   807.6
   716.4
   723.5
   708.3
   736.8
   684.3
   714.1
   697.9
   742.4
   650.2
   704.1
   665.8
   742.4
   759.5
   688.2
   757.9
   701.8
   689.8
   724.5
   735.5
   691.7
   772.8
   701.2
   737.5
   734.6
   729.7
   750.5
   747.2
   692.4
   734.9
   736.8
   737.8
   653.1
   756.6
   701.8
   700.5
   712.2
   685.6
   698.6
   685.9
   718.3
   678.1
   697.9
   685.3
   693.7
   718.3
   717.7
   781.6
   683.6
     720
   723.5
   744.3
   622.6
   727.1
   752.7
   734.2
   753.7
   747.5
   688.8
   734.6
   706.7
   722.2
   734.9
   780.6
   783.2
   712.2
   704.7
   710.6
   660.6
   778.7
     684
   677.5
   748.8
   727.8
   710.6
   698.9
   740.7
   736.8
     693
     754
   787.1
   714.1
   752.4
   712.2
   686.6
   734.2
   736.5
   736.5
   761.2
   779.3
   751.1
   704.1
   742.4
   805.9
   658.3
   785.8
   713.5
   753.7
   759.2
   779.7
   705.7
   769.9
   721.6
   821.5
   798.1
   725.5
   732.9
   808.5
   757.6
   747.5
   772.5
   742.4
   822.8
     730
   728.7
   781.9
     804
     730
   825.4
   802.7
     731
   780.6
   777.1
   728.4
   811.8
   763.8
   767.3
   738.1
   758.6
   726.1
   800.4
   774.8
   760.8
   725.2
   781.9
   776.4
   822.2
   821.2
   772.2
   711.5
   834.2
   762.5
   765.7
   834.8
   851.3
   760.2
   789.7
   765.1
   754.7
   721.3
   792.3
   831.9
   802.7
   764.4
   771.9
   756.9
   762.8
   700.8
   778.4
   771.9
   755.3
   763.8
   846.8
   828.6
   779.7
   797.5
   739.8
     840
   770.6
   805.3
   800.1
   799.1
   794.6
   861.4
     802
   721.3
   751.4
   786.8
   804.3
   749.5
   808.9
   737.5
   812.7
   803.7
   747.9
     778
   752.4
   801.7
   764.7
   835.5
   738.5
   756.6
   728.4
   779.7
   769.6
   790.4
   789.4
   789.1
   799.1
   769.9
   808.9
   849.4
     829
   765.4
   794.3
   873.4
     802
   857.2
   794.9
   836.4
   862.4
   791.7
     743
   815.7
   824.4
     804
   795.2
   822.2
   823.4
   834.5
   820.2
   879.2
   824.7
   846.2
     838
   859.8
   848.1
   742.4
   797.8
   829.6
   824.1
   838.4
   861.4
   821.8
   917.2
   861.4
   822.2
   759.2
   864.6
   847.8
   865.6
   810.5
   866.3
     889
   767.3
   849.1
   954.5
   884.8
     875
   859.8
   831.6
   819.6
   878.6
   879.2
   853.9
   863.4
   776.7
   886.4
   832.9
   846.5
   838.7
   839.7
   797.5
   905.8
   866.6
   872.4
   875.4
   843.9
   812.4
   847.8
   866.6
   884.1
   862.1
   841.3
   865.9
   873.7
   816.6
   786.5
   765.4
   823.4
   850.4
   784.8
   889.3
   882.5
   862.1
   794.9
   823.4
   842.3
   924.7
   869.5
   858.8
   885.4
   899.7
   867.9
   885.1
   881.8
   833.5
   893.2
     839
   855.9
   853.3
   872.1
   909.4
   784.8
   806.6
   829.9
   856.5
   830.3
   826.4
   877.9
   880.9
     829
   875.4
   924.3
   894.8
   884.1
   853.9
   751.1
   770.2
   826.7
   866.6
   885.7
   804.3
   885.1
   848.8
   863.7
   799.8
   877.9
   820.5
   855.2
   816.6
     838
   799.8
   812.7
   857.5
     876
   880.2
   858.5
   794.9
     840
   834.2
   785.8
   859.5
   814.7
   870.2
   785.5
   834.5
   771.9
     781
   887.4
   808.2
   838.7
     841
   827.7
   806.3
   791.7
   828.3
   752.1
   811.8
   807.2
   801.7
   810.5
   804.6
   818.3
   785.5
   819.9
   819.2
   747.9
   842.9
   818.3
   805.6
   809.5
   726.8
   762.5
   781.9
   807.2
   814.4
   752.1
   811.4
   777.1
   810.1
   743.6
   786.8
   796.8
   723.9
   841.6
   785.8
     729
   820.2
   740.4
   737.5
   798.1
   710.6
   777.7
   820.5
   778.4
   799.4
     769
   767.7
   737.2
   750.1
   798.8
   735.2
   702.4
   781.6
   675.8
   803.3
   758.2
   737.2
   745.6
   733.3
   710.2
   720.9
   702.8
   692.1
   694.3
   663.5
   737.8
   688.5
   721.6
   716.4
     717
   737.2
   685.9
   728.7
   802.4
   740.4
   688.5
   689.1
   744.9
   757.9
   689.5
   668.1
   745.9
   744.6
   739.8
   714.5
   643.4
   753.4
   677.1
   711.5
   748.5
     754
   710.2
   738.8
   708.3
   773.5
   711.9
   735.9
   752.4
   733.6
   703.1
   783.5
   691.7
   709.9
   675.5
   711.9
   718.7
   686.6
   738.8
   714.5
   744.9
     732
   654.8
   671.6
   709.9
   736.5
   727.8
   724.8
   714.1
   758.6
   732.9
   671.3
   714.5
   710.9
   724.5
   728.4
   751.4
   711.9
   734.9
   729.4
   799.8
   771.5
   752.1
   735.2
   784.8
   758.6
   737.5
   771.2
   776.1
   703.7
   763.4
   769.6
   762.8
   770.6
   781.6
   756.6
   733.6
   796.5
   748.2
   710.6
   743.3
   737.5
   771.2
   749.5
   763.8
   755.7
   725.5
   771.9
   738.1
   781.6
   762.8
   724.5
   748.2
   801.7
   819.2
   775.4
   854.3
   795.2
   827.3
   793.6
   727.8
   799.1
   829.9
   833.2
   824.7
   754.4
   783.9
   856.5
   798.5
   770.2
   793.9
     826
   777.1
   781.9
   817.6
   838.7
   820.5
   787.1
   850.7
   881.2
     755
   834.8
   796.8
   758.2
   775.4
     814
   829.6
   857.2
   887.7
   819.9
   818.9
   796.2
   858.5
   866.6
   865.6
   866.9
   815.3
   808.2
   843.9
   868.5
   789.1
   862.1
   791.7
   808.9
   785.8
   772.8
     827
   870.2
   832.2
   854.9
   801.1
   853.9
   858.2
   896.1
   880.5
   821.8
   807.6
   872.1
   839.7
   805.3
   837.4
   785.5
   798.5
   890.9
   895.5
   786.1
   815.7
     888
   861.4
   849.7
   861.7
   833.2
   842.9
   905.8
   881.5
   862.4
   856.2
   806.3
   817.9
   878.3
   892.2
   851.3
   785.2
     839
   812.7
   898.7
   843.6
   784.8
   860.4
   816.3
   866.6
   806.9
   847.1
   806.3
   821.8
   793.3
   876.7
   816.3
   729.7
   809.5
     865
     793
   851.7
   894.5
     851
   763.8
   801.1
     829
   785.8
   829.3
   803.7
   832.5
   799.8
   829.3
   832.9
   791.3
   816.6
   785.2
   863.7
   810.1
   878.9
   841.3
   895.8
   929.2
   810.8
   809.5
   858.5
   853.6
     838
   856.9
   926.6
   933.1
   858.2
     829
   859.1
   829.6
   781.6
   881.8
     851
   869.2
   831.2
   868.2
   877.9
   839.7
     863
   853.6
   848.4
   880.9
     911
   899.7
   855.2
   931.8
   874.1
   916.9
   896.1
   855.9
     841
   886.1
   908.1
     888
     911
   907.5
   845.5
   905.2
   849.1
     826
   897.1
   884.1
     911
   887.7
   883.1
   936.7
   898.7
   969.8
   923.4
   938.9
   950.6
   915.9
    1023
   918.8
     926
   930.5
    1003
   981.1
   923.4
   876.7
   890.6
   894.2
   868.2
   890.3
   923.7
   918.5
   864.3
   940.2
   873.7
   901.6
   912.3
     925
   907.1
   903.6
   969.1
   978.5
   911.7
     901
     937
   932.1
   914.9
     890
   907.1
   897.1
   889.6
   945.4
   899.4
   918.8
   849.7
   959.7
    1014
   910.4
   978.5
   952.6
   962.9
   919.8
     923
   875.7
   873.7
   879.9
   879.9
   938.3
   921.1
   934.1
   903.9
   842.3
     889
   906.8
   927.9
   904.9
   874.7
   920.8
   901.3
   861.7
   829.6
   854.9
   855.9
   867.6
     852
   843.9
   789.1
   857.5
   861.1
   839.3
   788.4
   842.6
   812.4
   902.3
   818.3
   886.1
   778.7
   849.7
   823.4
   864.6
   814.4
   825.1
   807.9
   813.1
   791.3
   797.5
   800.1
   817.6
   890.6
   859.1
   768.3
   861.4
   802.7
   763.8
   762.8
     767
   778.4
   749.2
   829.3
   807.6
     793
   774.8
   803.7
   700.2
   771.2
   747.2
   811.8
   757.9
   791.7
   814.7
   733.9
   787.4
     755
   795.9
   752.1
   856.9
   783.2
   778.4
   782.3
   793.6
   830.9
   867.6
   779.3
   738.8
   803.7
   877.3
   787.8
   842.3
   801.1
   827.7
   772.2
   813.4
   800.1
   826.7
   749.2
   807.6
   775.8
   775.4
   858.5
   862.7
   841.6
   845.2
   835.1
   825.4
   842.6
   839.7
   848.8
   866.3
   840.3
   905.5
   822.2
   841.9
   965.5
   916.2
     889
   907.8
   879.9
   922.7
   954.5
   920.8
   957.1
    1046
   883.1
   926.6
   859.5
   942.8
   921.4
   951.9
   971.1
   987.9
   996.4
   945.4
   951.3
    1016
    1002
    1025
    1035
    1006
   990.2
    1004
    1098
    1074
    1044
    1116
    1061
    1208
    1113
    1134
    1094
    1093
    1102
    1089
    1028
    1161
    1161
    1051
    1135
    1194
    1243
    1188
    1215
    1127
    1197
    1149
    1203
    1171
    1209
    1280
    1216
    1315
    1147
    1208
    1233
    1225
    1291
    1324
    1285
    1308
    1259
    1344
    1302
    1281
    1344
    1252
    1248
    1270
    1351
    1303
    1273
    1342
    1329
    1288
    1349
    1287
    1391
    1343
    1293
    1370
    1339
    1329
    1306
    1306
    1362
    1309
    1310
    1287
    1303
    1295
    1349
    1300
    1359
    1195
    1212
    1269
    1285
    1313
    1278
    1242
    1353
    1310
    1243
    1280
    1262
    1249
    1372
    1278
    1257
    1236
    1257
    1271
    1277
    1292
    1285
    1156
    1265
    1194
    1270
    1231
    1198
    1171
    1136
    1174
    1179
    1201
    1109
    1121
    1169
    1043
    1100
    1097
    1111
    1131
    1136
    1043
    1085
    1105
    1075
    1099
    1063
    1065
    1095
    1035
    1049
    1010
    1106
   999.9
    1006
   977.9
     937
    1014
    1016
   951.9
   965.2
    1037
    1003
   954.2
   999.3
    1018
   839.3
   958.4
    1029
   960.3
     876
   858.2
   840.6
   918.2
   858.8
   894.8
   825.7
   918.2
   832.5
   815.7
   899.4
   813.4
   832.9
   827.7
   858.2
   816.3
   763.4
     756
   768.3
   793.9
   763.1
   759.5
   778.4
   817.3
   791.7
   758.6
   771.5
   816.6
   740.1
   805.9
   761.2
   769.6
   784.8
   761.8
   735.9
   769.9
   737.8
   710.9
   737.5
   723.5
   701.5
   695.6
   766.4
   741.1
   735.2
   756.9
   733.9
     720
   692.4
   752.7
   732.3
   724.2
   704.4
   693.4
   702.8
   738.1
   726.8
   787.1
   737.5
     683
   697.6
   720.3
   731.6
   724.2
   671.6
   783.2
   717.7
     684
   717.7
   789.4
   719.6
     705
   746.9
   711.5
   692.1
   710.2
   725.5
   740.7
   731.3
   761.5
   789.7
   677.5
   769.9
   746.9
   666.1
   764.7
   692.4
   722.2
   777.1
   702.1
   701.8
   725.2
   751.8
   735.2
   727.4
   801.1
   772.2
   769.6
   699.9
   782.3
   777.1
   772.2
     766
   782.9
   769.9
   789.4
   801.1
   813.7
   773.8
   756.3
   799.8
   764.1
   793.3
   788.7
   857.5
   850.7
   782.3
   829.9
     852
   869.8
   862.7
   866.6
   849.1
   888.7
   801.1
   862.4
   842.3
   878.6
     901
   925.6
   851.7
   867.6
   919.8
     911
   817.9
     829
   842.6
   870.8
   842.9
   872.1
   840.3
   950.3
    1010
   891.9
     949
   965.5
   960.7
   905.2
   942.8
     959
     959
   876.3
   958.7
   961.3
   926.3
    1003
    1001
   916.2
   992.1
   959.4
   936.3
   961.6
   924.3
   957.4
   965.2
    1023
     959
   931.8
    1041
   949.6
   991.2
    1080
    1047
   981.4
    1031
    1042
   977.2
    1076
    1008
    1022
    1073
   973.3
   989.2
   995.1
   966.8
    1071
    1017
    1057
    1019
    1016
    1048
    1005
    1020
    1028
   960.3
   990.5
   992.1
   952.2
    1014
   957.1
   990.5
    1068
    1022
   945.7
    1002
   973.6
    1037
   982.4
    1000
   966.2
   995.1
   981.8
   991.2
   941.2
   976.2
    1004
     947
   908.1
   936.3
   941.2
   931.8
   926.3
   915.9
   986.9
   929.9
    1007
   973.6
    1023
   922.1
   868.5
   912.3
    1020
   875.7
   968.1
   870.5
   858.8
   853.6
   898.7
   934.1
   902.6
     899
   866.3
   903.3
   857.5
   872.8
   856.2
     816
   872.4
   824.7
     841
   847.5
     852
   897.7
   868.2
   815.3
   814.4
   822.8
   817.3
   865.9
   772.2
   852.6
   871.8
   794.3
   795.2
   781.3
   834.2
   773.5
   824.7
   763.4
   745.3
   831.2
   769.6
   736.5
   764.1
   745.3
   713.8
   774.5
   822.2
   769.9
   761.8
     756
   687.2
   683.3
   840.6
   806.6
   769.6
   758.2
   784.8
   799.8
   703.4
   757.3
   803.3
   752.7
   739.1
   712.2
   725.5
   773.2
   744.6
   760.8
   741.7
   729.4
   738.5
   753.4
   696.6
   685.6
     684
   720.3
   753.4
   708.3
   642.1
     731
   696.3
   663.2
   786.8
   782.9
     717
   761.5
   668.4
   735.9
   741.1
   789.7
   741.1
   698.6
   698.6
   751.1
   749.5
   707.6
   698.9
   685.9
   759.5
   723.5
   657.7
   678.4
   685.9
     717
   713.8
   672.6
   658.3
   712.5
   688.8
   631.4
   637.6
   721.3
   687.2
   633.7
   688.8
   703.4
   649.9
   696.3
   653.8
   673.9
   684.6
   657.4
     766
   672.6
     660
   674.2
     672
     696
   651.2
   725.5
   693.7
     696
   662.9
   675.8
   706.7
   616.5
   659.6
   645.7
   629.8
   662.5
   663.5
   642.4
   627.5
   653.5
     635
   663.2
     646
   651.8
   713.8
     634
   661.3
   612.3
   637.6
   782.9
     681
   652.2
   612.6
   700.5
     621
   685.9
   632.4
   682.3
   683.3
   685.6
     635
   678.1
   644.4
   636.6
   611.9
   623.3
   618.1
   651.5
   638.9
     671
   685.9
   668.4
   632.4
   677.1
   681.7
   661.9
   671.3
   701.5
   667.7
     659
     669
   704.7
   661.9
   723.5
   669.7
   661.6
   624.3
   686.2
   660.3
     669
   673.9
   687.2
   665.1
   691.7
   611.3
   684.9
   733.3
   745.6
   661.9
   693.7
     705
   630.8
   715.1
   730.7
   661.3
   667.4
   737.5
     717
   736.5
   684.6
   732.9
   725.2
   753.4
   734.2
   693.4
   773.5
   665.8
   725.8
   752.7
   753.1
   763.1
   756.3
   765.1
     803
   757.6
     768
   822.2
   813.1
   762.5
     826
   845.2
   808.5
   819.2
   807.9
   858.2
   848.4
     853
   857.5
   836.4
   861.1
   871.1
   831.2
   897.7
   878.6
   968.8
    1043
   993.1
    1035
   930.2
    1005
    1058
    1028
   950.3
    1025
    1069
    1046
    1140
    1100
    1172
    1073
    1139
    1154
    1161
    1080
    1160
    1190
    1305
    1237
    1177
    1253
    1237
    1241
    1318
    1299
    1233
    1387
    1251
    1318
    1305
    1386
    1376
    1414
    1423
    1478
    1436
    1425
    1452
    1423
    1503
    1568
    1524
    1501
    1643
    1555
    1453
    1603
    1612
    1546
    1795
    1656
    1591
    1736
    1659
    1694
    1616
    1691
    1787
    1818
    1784
    1774
    1784
    1839
    1814
    1824
    1890
    1743
    1874
    1913
    1917
    1982
    1914
    1856
    1862
    1976
    1852
    1935
    1942
    1995
    1895
    2033
    2040
    2072
    1997
    2024
    2007
    2019
    2008
    2037
    2037
    2075
    2022
    2095
    1999
    2082
    1995
    2084
    2107
    2065
    2089
    2141
    1949
    2047
    2077
    2033
    1995
    2062
    2002
    2006
    1947
    2098
    2052
    2096
    2019
    2012
    1989
    1919
    1968
    1887
    1951
    1930
    1884
    1979
    1932
    1934
    1833
    1830
    1885
    1887
    1848
    1928
    1886
    1942
    1916
    1731
    1766
    1794
    1791
    1830
    1782
    1707
    1766
    1695
    1705
    1739
    1726
    1705
    1643
    1625
    1638
    1626
    1613
    1647
    1601
    1580
    1573
    1527
    1547
    1577
    1493
    1427
    1585
    1528
    1479
    1541
    1446
    1444
    1361
    1402
    1406
    1435
    1237
    1396
    1317
    1253
    1334
    1299
    1260
    1304
    1343
    1344
    1260
    1286
    1228
    1176
    1188
    1212
    1269
    1124
    1195
    1135
    1144
    1149
    1132
    1191
    1093
    1108
    1134
    1098
    1113
    1076
    1166
    1084
    1061
    1065
    1086
    1039
    1072
    1188
    1055
   977.9
   989.9
   963.9
    1004
     986
    1047
   993.4
    1033
    1003
   970.4
    1030
   954.2
    1027
   886.7
   933.1
    1007
   969.1
    1010
   907.5
   930.2
   978.5
   946.4
   938.6
   877.9
   934.7
   999.9
   894.2
   890.6
   920.8
   950.3
   922.4
     876
   944.5
   894.8
   946.7
     959
    1006
   952.9
   982.4
   982.1
   919.8
   898.1
   988.9
   959.4
   894.2
   914.3
   907.5
   888.7
   965.9
   887.7
   910.7
     935
   952.6
    1005
   919.5
   940.9
   854.3
   920.8
   939.6
   967.8
   877.3
    1010
     950
     961
   939.3
   946.7
   927.3
   916.6
   944.8
   920.8
   937.3
   918.5
   958.4
   949.6
   957.1
   808.5
   932.1
   983.1
   919.1
   942.5
    1021
   905.5
   907.1
   865.3
   964.2
   906.5
   971.1
   878.9
   855.6
   922.7
   956.1
   969.4
   903.9
   986.6
   922.1
   974.3
   846.5
   932.4
     947
   951.9
     899
   833.5
   979.5
   865.6
     959
   967.5
   940.9
   898.1
   983.7
   914.3
   897.4
     938
   915.3
   922.7
   965.2
     901
   933.4
   881.8
   885.7
   862.4
   936.3
   896.4
   945.4
   965.9
   881.8
   979.5
   893.2
   880.5
   886.4
   896.1
   931.8
   852.6
     841
   898.1
   868.2
   853.6
   855.6
   837.7
   836.1
   833.5
   858.8
   867.9
   741.1
   893.8
     815
   880.5
   861.1
   897.1
   761.8
   852.6
   826.7
   883.5
   772.2
     853
   835.8
   793.3
   797.8
   811.8
   752.4
   794.9
   785.5
   779.3
   820.9
   848.8
     805
   777.1
   769.6
   737.2
     778
   823.4
   788.1
     767
   809.8
   780.3
   851.7
   753.7
   714.1
   774.1
   772.8
   714.1
   708.9
     732
   761.5
   728.1
     732
   725.5
   786.8
   792.3
   764.4
   756.6
     803
   773.2
   760.8
   803.7
   774.1
   760.5
   701.5
   854.6
   784.8
   788.1
   800.7
   756.9
     779
   761.8
   691.4
   746.2
   756.6
   699.9
     720
   677.1
   723.9
   769.3
   751.1
   698.9
   703.1
   784.8
   770.2
   706.3
   788.4
   709.3
   768.6
   670.3
     767
   718.3
   680.1
   722.9
   703.1
   696.6
     743
   677.5
   663.5
   707.3
   667.7
     803
   690.8
     671
     781
   737.8
   690.4
   734.9
   658.7
   765.1
   716.7
   760.2
   679.4
   752.7
   754.7
   726.5
   737.2
   727.8
   685.3
   747.5
   776.1
   797.2
   741.4
   754.4
   710.2
   674.6
     671
   840.3
   696.9
     717
     755
   728.1
   728.1
   746.9
   698.6
   751.8
   766.7
   734.2
   662.5
   667.4
     720
   680.4
   726.1
   771.9
   723.5
   770.6
   716.1
   733.9
   698.9
   776.1
   729.4
   648.6
     708
   668.7
     694
   705.4
   702.1
   657.7
   758.6
   789.7
   740.7
   690.1
     742
   727.8
   696.9
   802.4
   793.6
   698.6
   732.3
   764.4
   749.8
   711.5
   686.9
   740.4
   770.6
   736.8
   704.1
   676.5
   720.9
   690.4
   737.5
   753.1
   707.3
   716.7
   727.1
   748.2
   759.5
     681
   789.7
   701.2
   658.7
   684.3
   708.9
   727.4
   704.4
   782.9
   752.4
   751.8
   764.7
     720
   681.4
   709.3
   708.6
   675.5
   724.2
   714.1
   727.8
     729
   684.9
   739.8
   765.1
   732.6
   715.7
     730
   738.1
   737.5
   747.5
     660
     729
   738.5
   699.2
     744
   684.6
   738.8
   762.5
   786.8
   696.3
   701.2
   690.4
   672.9
     742
   702.8
   709.3
   630.8
   709.3
   711.9
   728.4
   668.7
   677.8
   658.7
   689.8
   688.8
     744
   670.7
   695.6
   666.1
     718
   737.8
   673.9
   712.8
   655.1
   729.7
   708.3
     684
   685.6
   699.5
   738.1
   723.5
     732
   692.7
   746.6
   693.7
   685.6
   736.5
     660
   617.5
   659.3
     743
   641.1
   744.9
   771.9
   692.1
   702.4
   676.8
   727.4
   740.4
   715.1
   722.9
   725.8
   690.8
   680.7
   712.8
   738.1
   771.9
   734.2
   671.6
   708.9
   712.8
   728.7
   638.5
   691.1
   729.7
   722.2
   675.5
   706.3
   714.1
   675.2
     671
   690.1
   736.8
   734.2
   717.4
   747.5
   690.4
   715.7
   747.9
   690.1
   685.6
   685.9
   721.6
   781.9
     707
   762.5
   740.1
   716.4
     731
   764.4
   724.2
     729
     707
   712.2
   724.8
   753.4
   727.8
   696.3
   753.7
   655.7
   740.1
   809.5
   756.6
   734.2
   763.4
   809.2
     778
   858.8
   747.9
   747.9
   764.4
   737.2
   739.4
   744.6
   780.6
   734.9
   746.2
   688.2
   716.1
   802.4
   771.5
   801.4
   778.4
     781
   781.9
   785.8
   797.5
   734.9
   835.1
   738.5
   757.6
   789.7
   741.4
   770.2
   875.4
     780
   794.3
   796.5
   797.5
   806.9
   789.4
   775.1
   804.6
   829.3
   783.9
   846.2
   817.9
   790.4
     876
   875.4
   914.3
   893.5
   855.9
   892.9
   929.9
   896.8
   865.9
   858.2
     914
   856.2
   867.9
   891.9
   858.8
   954.2
   932.8
   932.1
   914.9
   906.2
   952.9
   914.9
   914.9
   942.8
   967.2
   964.9
   955.5
   939.3
     937
   978.2
    1079
    1004
    1021
   989.5
   980.8
    1101
    1089
    1049
    1029
    1063
    1079
    1093
    1062
    1127
    1056
    1051
    1045
    1051
    1068
    1132
    1005
    1009
    1092
    1048
    1121
    1199
   969.4
    1156
    1135
    1131
    1158
    1144
    1245
    1128
    1114
    1102
    1122
    1191
    1146
    1114
    1179
    1137
    1195
    1127
    1175
    1150
    1154
    1188
    1164
    1176
    1189
    1139
    1191
    1177
    1140
    1248
    1214
    1134
    1197
    1129
    1186
    1328
    1209
    1186
    1186
    1206
    1273
    1222
    1151
    1169
    1250
    1218
    1197
    1163
    1145
    1130
    1096
    1162
    1160
    1285
    1177
    1192
    1216
    1183
    1145
    1192
    1184
    1115
    1134
    1088
    1112
    1145
    1200
    1095
    1225
    1093
    1111
    1128
    1021
    1067
    1062
    1099
    1093
    1033
    1116
    1017
    1064
    1112
    1068
    1064
   995.4
    1026
    1059
    1071
    1020
    1084
    1015
   978.8
    1016
    1067
    1040
   992.8
    1019
    1001
   988.2
   977.9
   980.8
   908.8
   982.4
   995.7
   915.9
   980.5
   954.5
   918.5
   908.8
   895.5
   913.6
     935
     925
     865
     938
   842.9
   939.3
     817
   927.6
   858.2
   870.2
   893.2
     948
   863.4
   844.9
     853
   891.6
     827
   817.6
   809.8
   869.5
   858.8
   813.4
   865.9
   811.4
     840
     804
   812.4
   832.9
   735.5
   741.1
   796.2
   783.5
   827.3
   808.5
     805
   779.3
     731
   756.3
   770.6
   711.5
   766.4
   795.2
   781.6
   770.6
   777.4
   785.8
   783.2
   688.8
   757.6
   799.1
   763.1
   858.5
   782.6
   799.8
   807.2
   771.2
   776.1
   760.5
   846.8
   687.9
   786.1
   769.3
   719.3
   755.7
   776.1
   756.3
   746.2
   758.2
   786.8
   766.4
   822.8
   777.7
   807.9
   758.9
   787.4
   759.5
   812.7
   782.6
   703.1
     791
   748.2
   796.8
   731.3
   749.2
   771.2
     729
   843.6
   783.2
   760.5
   770.2
   717.4
   796.5
   748.2
   769.6
   765.7
   758.2
   757.9
   826.7
   739.1
   787.1
     828
   698.6
   740.1
     754
   869.8
   797.8
   769.6
   738.8
   798.1
     769
   797.2
   717.4
   790.7
   757.6
   788.1
   808.5
   811.8
   749.8
   771.2
   886.1
   890.3
   826.4
   829.9
   804.3
   833.5
   850.4
   789.1
   762.8
   796.5
   806.6
   753.7
   815.7
   917.5
   824.1
     840
     779
     803
   813.7
   779.7
   750.1
   757.3
   836.1
   849.1
   888.3
   821.5
   785.8
   854.3
     828
   852.6
   886.1
   828.6
     888
   863.4
     817
   858.8
   837.7
   831.6
   825.7
   888.7
   808.9
   867.2
   848.1
   792.3
   869.5
   819.9
   823.1
   839.3
   852.3
   858.2
   873.1
   896.1
   845.2
   819.6
   841.9
   886.4
   879.9
   779.7
   847.5
   859.1
   931.5
   798.8
     769
   806.3
   869.5
   828.6
   849.7
   850.4
     851
     814
   880.2
   828.6
   859.8
   883.5
   884.1
   843.6
   829.9
   826.7
   880.9
   817.3
   848.8
   815.7
   865.9
   805.6
   860.1
   822.5
   861.1
   798.1
   781.9
   845.2
   832.5
   823.8
   806.6
   826.4
   869.8
   810.1
   895.5
   862.7
   794.3
   827.7
     888
   825.1
   865.6
   864.6
   875.7
   817.9
   860.1
   840.3
   808.9
   841.9
   898.1
   785.5
   783.2
   809.5
   890.3
   877.3
   841.9
   800.4
   815.3
   839.7
   844.5
   844.9
   825.1
   801.7
   746.9
     875
   864.3
   793.3
   783.2
   764.1
   855.2
   803.3
   815.3
   776.4
   777.4
   856.9
   823.1
   777.7
   859.1
   864.3
   783.2
   835.5
   805.9
   822.5
   860.4
     926
     851
     790
   819.6
   837.1
   859.5
   800.7
     792
   814.4
   778.4
   775.8
   810.5
   815.3
   786.5
   787.1
   804.6
   823.1
   847.8
     840
   824.7
   834.5
   782.6
   811.8
   815.7
   796.8
   871.5
   766.7
   818.9
   804.3
   800.4
     804
   765.4
   781.3
   811.8
   800.1
   793.6
   807.2
   800.7
   803.7
   813.4
   750.5
     793
   784.8
   853.9
     805
   764.4
   729.7
   765.4
     731
   868.9
   836.1
   773.8
   872.1
   809.2
   803.7
   794.3
   845.8
   861.4
   780.3
   691.1
   813.4
     755
     769
   851.3
   783.9
   768.3
     865
   826.7
   800.4
   806.6
   811.1
   847.5
   786.1
   765.7
     718
   764.7
   792.3
   807.6
     793
   826.4
   737.5
   739.1
   756.6
   730.3
   769.6
     780
   796.2
   793.6
   730.7
   747.5
   762.5
   770.9
     769
   824.1
   745.9
   858.8
   822.5
   742.7
   725.5
   812.7
     744
   713.5
   729.7
   757.3
   810.1
     755
   781.6
   722.6
   807.6
     756
   752.7
   749.8
   741.1
   787.8
     720
   799.4
     826
   722.9
   797.8
   866.6
   738.1
   787.8
   770.6
   742.7
   783.5
   749.5
   740.7
     791
   760.8
   740.7
   803.7
   828.3
   717.4
   735.5
   784.2
   780.3
   722.2
   787.4
   797.5
   785.5
   798.8
   751.1
   812.7
   723.5
   817.6
   789.1
   807.2
   751.4
   727.8
   764.7
   754.7
   752.7
   735.9
   796.8
   774.8
   749.2
   763.1
   779.7
     768
   738.1
   725.8
   797.8
   791.3
     815
   770.9
   782.6
   765.4
     779
   752.1
   775.8
   789.7
   806.9
   785.8
   755.7
   760.5
   769.9
   715.1
   791.3
   733.6
   781.6
   829.3
   795.9
   791.7
   780.6
   760.8
   762.5
   844.5
   786.1
   898.1
   870.5
   829.9
   783.5
   798.5
   891.2
   842.6
   784.5
   816.6
   789.7
   772.2
   879.6
   822.8
   796.8
   766.7
   738.8
     841
   864.3
     841
   850.4
   916.9
   749.5
   885.7
   811.8
   845.8
   836.4
   831.6
   853.3
   854.6
   831.9
   838.7
   868.9
   802.7
   862.1
   815.3
   866.6
   818.3
   830.9
   832.9
     877
   891.6
   832.5
     947
   885.7
   832.9
   828.3
   915.6
   830.9
   877.3
   955.8
   859.8
   939.9
   881.5
   830.9
     937
   858.8
   936.7
     890
   914.6
     888
   915.6
     890
   862.1
   839.3
   870.8
   890.3
     877
   808.9
   891.6
   862.4
   828.3
   813.4
     926
   927.3
   835.5
   814.7
   910.1
   953.9
   861.7
   871.5
   808.9
   867.9
   885.7
   809.5
     875
   909.1
   903.9
   872.8
   853.6
     877
   803.7
   824.7
   882.5
   847.5
   825.1
   774.1
   887.4
   958.4
   771.9
   806.6
   798.8
   852.6
   879.9
   823.1
   861.1
   884.1
   843.6
   888.7
   788.7
     851
   816.6
   789.4
   823.4
   781.9
   765.1
   844.2
   800.7
     851
   879.2
   764.4
   859.1
   741.4
   772.8
   854.3
   784.2
   808.2
   772.5
   777.1
   812.4
   765.1
   749.8
   772.5
   687.2
   751.4
   798.1
     742
     781
   805.6
   746.9
   700.8
   765.7
   783.9
   746.9
     766
   733.9
   820.9
   722.2
     708
   679.4
   710.9
   764.4
   755.7
   712.8
   687.2
   813.4
   791.7
   800.7
   747.9
   757.6
   721.9
   715.7
   812.7
   751.8
   778.7
   712.2
   753.4
   737.5
   789.4
     708
   718.7
   732.3
     707
   744.9
   749.8
   662.5
   691.4
   656.4
   707.6
   740.7
   793.3
   679.4
   730.7
   691.4
   713.8
   746.9
   733.3
   650.9
   690.1
   724.2
   710.2
   747.9
   678.4
   689.8
   709.9
   677.8
   650.5
   717.4
   751.4
   706.3
   724.2
   652.5
   703.1
   662.2
   636.3
   708.6
   708.3
   691.7
   721.3
   690.8
   722.9
   735.5
   671.3
   732.9
   693.7
   636.3
   751.4
   728.7
   739.1
   662.9
   673.3
   670.7
     706
   688.5
   697.9
   674.2
   754.4
   669.4
   719.6
   647.3
   675.8
   657.7
   675.8
   699.5
   717.7
   692.1
   630.4
   758.6
   720.9
   678.8
   631.4
   634.3
   669.7
   711.9
   655.7
   724.2
   712.5
   673.3
   652.5
   657.7
   593.1
   672.3
     743
   692.7
   720.3
     660
   692.4
   630.4
   650.2
   624.9
   708.6
   701.5
   704.1
   690.8
   721.3
   630.1
   665.8
   664.5
   740.1
     695
   741.4
   656.1
   676.5
     683
   738.1
   693.7
   676.8
   716.7
   701.5
     660
   697.3
     717
   654.4
   705.7
   694.3
   699.2
   707.6
   697.3
   707.3
   675.5
   652.5
   660.6
   676.8
   663.2
   706.7
   698.6
   692.1
     633
   650.2
   651.5
   688.5
   743.6
   653.1
   715.7
   675.5
   683.3
   707.6
   698.9
   659.3
   702.4
     730
   680.4
   699.5
   692.4
   729.7
   640.5
   726.8
   706.7
   716.1
   589.2
   786.1
   712.5
   651.5
   674.6
   718.7
   671.6
   677.1
   747.9
   724.8
   672.9
   712.8
   680.1
   702.4
   720.6
     694
   663.5
   680.1
   679.4
   662.5
   704.4
   684.9
   695.6
   688.8
   724.2
   707.6
   752.4
   719.3
   784.2
   710.2
   681.7
   708.6
   709.6
   729.7
   666.4
   691.1
   713.5
   708.3
   672.3
     729
   726.5
   724.2
   753.1
   698.9
   748.8
     708
     671
   731.3
   698.6
   705.7
   735.2
   693.4
   757.3
   712.8
   736.8
   727.4
   739.1
   721.6
   714.5
     706
   728.7
   782.6
   803.3
   744.3
   669.7
   760.2
   749.8
   701.2
   747.9
     781
   703.1
   677.1
     743
   710.6
   711.9
   657.7
   823.8
   763.4
   749.5
   776.4
   811.8
   736.8
   779.3
   833.2
   767.3
   728.1
   745.9
   776.4
   696.3
   796.5
   754.7
   708.6
   703.1
   762.1
   682.7
   773.8
   815.3
   712.8
   739.1
   710.9
   780.6
   788.1
   801.4
   788.4
     829
   769.9
   722.6
   762.5
   740.4
   771.5
   767.7
   785.5
   748.8
   758.2
   720.3
   727.1
   750.1
   795.6
   767.3
   781.6
   799.4
   786.8
   764.4
   766.4
     742
   728.7
   808.9
   808.9
   770.2
   738.1
   697.9
   825.1
   769.6
   800.7
   745.6
     817
   772.5
   772.8
   768.6
     865
     791
   700.5
   830.3
     756
   754.7
   739.4
   762.5
   714.5
   760.2
   751.4
     815
   754.7
   746.2
   789.1
   762.1
   743.3
   780.3
   679.1
   681.4
   768.3
     804
   797.2
   722.2
   798.5
   740.1
   758.6
   709.3
   725.2
     768
   695.6
   753.7
   758.6
   744.3
   798.5
   708.6
   715.1
   771.2
   749.8
   720.3
   667.1
   721.3
     719
   745.6
   686.9
   796.8
   716.4
   729.4
   728.1
   700.5
   762.1
   704.1
     766
   727.1
   737.8
   691.7
   735.5
   691.7
   787.4
   682.3
   706.3
   692.7
   753.1
   725.8
   715.4
   693.4
   694.3
   663.8
   748.5
   701.8
   730.7
     767
   688.5
   736.8
   758.9
   726.5
   704.1
   731.3
     669
   704.7
   740.7
   772.8
   668.4
   720.6
   657.7
     742
   721.9
   715.1
   707.3
   631.7
   692.4
   699.2
     647
     732
   679.7
   695.6
   735.2
     635
   715.1
   619.1
   684.9
   716.4
   648.3
   688.8
   732.3
   713.5
   665.1
   700.8
   697.3
   601.9
   675.2
   644.4
   685.9
   760.2
   691.1
   698.9
   653.8
   719.3
   648.3
   701.5
   667.7
   778.4
   698.9
   708.3
   680.4
   739.8
   673.6
   677.5
     766
     672
   647.3
   685.6
   672.9
   664.8
   661.3
   731.6
   645.7
     681
     705
   661.6
     645
   648.9
   660.6
   659.3
   694.3
   619.4
   620.1
   723.5
   728.7
   652.8
   719.3
     681
   733.9
     670
   689.5
   734.2
     671
   644.7
   692.1
   630.4
   668.1
   619.4
   677.5
   650.5
   678.4
     682
   673.3
   700.2
   696.6
   713.8
   703.1
   700.5
   674.6
     693
   628.2
   748.2
   681.7
   683.3
   630.8
   642.8
   716.1
   722.9
   728.4
   720.6
   730.3
   672.9
   671.6
   631.7
   653.8
     684
   712.2
   730.7
   634.3
   688.2
   700.5
   696.9
     608
   681.4
   661.6
   676.5
   635.9
   665.8
   679.7
   665.8
   644.4
     635
   677.8
   658.3
     720
   732.3
   777.7
   664.2
   678.1
   675.8
   667.4
   654.1
   730.3
   684.3
   683.6
   652.5
   675.2
   662.5
   706.3
   692.4
   667.4
   699.9
   671.3
   676.5
   661.3
   687.2
   717.4
   689.1
   698.6
     621
   721.3
   653.5
   690.4
   711.2
   698.6
   599.6
   697.6
   653.1
   715.7
   698.9
   674.2
   651.5
   665.8
     681
   674.6
   680.1
   675.5
   686.9
     684
   684.6
     660
   726.8
   736.8
   699.2
   687.2
   678.4
   682.3
   643.4
   710.6
   692.1
   667.7
     669
     718
   663.5
   702.1
   661.3
   648.6
   709.3
   743.3
   648.6
   637.6
   739.4
     670
   652.8
   724.2
     672
   680.7
   654.8
   670.3
   652.2
   619.4
   670.3
   744.3
   688.2
   727.1
   684.9
   649.9
   710.6
   713.5
   684.9
   677.8
   680.4
   704.4
   680.1
   634.3
   663.5
   661.3
   661.6
   626.2
   735.2
   668.7
   611.6
   690.1
   645.4
   692.7
     693
   673.6
     622
   633.4
   674.6
   644.7
   629.5
   645.4
   721.9
   695.3
   741.4
   728.1
   706.7
   645.4
   671.6
   745.6
   712.8
   710.9
   701.8
   649.6
   682.7
     684
     683
   698.6
   678.4
   720.6
     742
   712.8
   721.9
   690.4
   725.5
   704.7
   666.8
   635.6
   680.1
   696.9
   649.6
   669.4
     778
   728.7
   720.3
   695.6
   727.1
   676.5
   744.9
   673.6
   739.8
   737.2
   757.9
   719.6
   773.2
   712.5
   789.1
   688.5
   737.5
   703.4
   747.2
   716.7
   731.3
   700.5
     804
   724.2
   797.5
   771.2
   758.2
   728.4
     754
     756
   807.6
   788.1
   727.1
   781.9
   822.2
   799.4
   757.6
   761.8
   746.6
   761.5
   710.6
   796.8
   749.8
   776.4
   814.7
   798.1
   768.3
   828.3
     754
   842.6
   805.9
   782.9
   833.8
   822.8
   798.5
   834.2
   820.9
   799.8
   878.6
   764.1
   850.1
   787.8
   835.5
   870.2
   815.3
   927.6
   824.1
   814.7
   812.1
   895.1
     853
   865.9
   831.9
   842.9
     925
   925.3
   838.7
   962.3
   934.4
   941.5
   878.3
   820.5
   971.7
   937.6
   932.4
   960.7
   956.1
   885.4
    1005
   923.7
    1022
   949.6
   953.2
   985.6
   970.1
   953.5
   988.9
    1082
   929.9
   983.1
    1116
   966.8
    1028
   964.9
    1074
    1086
   990.8
    1095
    1112
    1112
    1054
    1142
    1079
    1170
    1125
    1164
    1141
    1210
    1243
    1191
    1156
    1164
    1261
    1185
    1220
    1257
    1214
    1142
    1211
    1252
    1192
    1221
    1268
    1257
    1244
    1284
    1312
    1270
    1310
    1366
    1287
    1318
    1332
    1301
    1349
    1360
    1353
    1408
    1346
    1437
    1419
    1453
    1351
    1393
    1409
    1443
    1442
    1427
    1438
    1503
    1407
    1485
    1475
    1479
    1499
    1509
    1440
    1608
    1498
    1517
    1480
    1421
    1416
    1549
    1571
    1549
    1592
    1563
    1591
    1598
    1608
    1559
    1620
    1548
    1575
    1704
    1583
    1566
    1682
    1530
    1534
    1572
    1666
    1616
    1595
    1677
    1643
    1699
    1587
    1649
    1662
    1735
    1675
    1681
    1691
    1710
    1643
    1705
    1803
    1711
    1788
    1678
    1779
    1777
    1772
    1729
    1759
    1841
    1818
    1743
    1807
    1815
    1887
    1797
    1820
    1903
    1869
    1936
    1850
    1943
    1927
    1918
    1967
    1943
    2008
    1933
    2071
    1999
    2043
    1950
    2066
    2168
    2163
    2159
    2080
    2186
    2237
    2132
    2164
    2182
    2068
    2231
    2349
    2237
    2188
    2260
    2257
    2303
    2160
    2304
    2347
    2403
    2468
    2447
    2498
    2504
    2510
    2589
    2653
    2570
    2677
    2627
    2688
    2752
    2642
    2859
    2861
    2749
    2787
    3001
    2824
    3071
    2957
    3028
    3042
    3141
    3007
    3118
    3140
    3118
    3076
    3099
    3164
    3341
    3322
    3290
    3502
    3328
    3320
    3383
    3545
    3562
    3483
    3573
    3593
    3573
    3594
    3699
    3801
    3692
    3719
    3825
    4060
    3772
    3796
    3993
    3839
    4082
    3937
    3949
    4093
    4138
    4158
    4097
    4168
    4208
    4124
    4157
    4248
    4283
    4312
    4248
    4527
    4477
    4300
    4300
    4446
    4380
    4434
    4574
    4405
    4584
    4519
    4616
    4540
    4544
    4610
    4569
    4611
    4705
    4542
    4605
    4611
    4721
    4716
    4800
    4568
    4476
    4634
    4755
    4724
    4659
    4660
    4701
    4532
    4564
    4736
    4423
    4649
    4673
    4519
    4713
    4528
    4672
    4543
    4482
    4490
    4530
    4548
    4432
    4592
    4367
    4393
    4416
    4497
    4354
    4512
    4300
    4344
    4208
    4379
    4211
    4174
    4255
    4101
    4084
    4271
    4034
    4151
    4083
    4071
    3946
    3962
    3999
    4004
    3940
    3869
    3652
    3977
    3779
    3707
    3838
    3744
    3526
    3656
    3503
    3464
    3558
    3420
    3380
    3402
    3325
    3357
    3335
    3184
    3282
    3294
    3130
    3170
    3054
    3158
    3041
    3010
    2966
    2777
    2939
    2826
    2720
    2670
    2659
    2817
    2708
    2568
    2507
    2552
    2513
    2512
    2515
    2461
    2407
    2293
    2343
    2310
    2284
    2292
    2293
    2135
    2067
    2156
    2137
    2154
    1974
    2055
    1983
    2033
    1913
    1985
    1931
    1865
    1775
    1821
    1803
    1759
    1850
    1694
    1715
    1740
    1660
    1700
    1572
    1599
    1565
    1591
    1501
    1541
    1457
    1458
    1409
    1425
    1463
    1427
    1359
    1349
    1270
    1381
    1256
    1305
    1301
    1256
    1279
    1265
    1304
    1238
    1204
    1230
    1170
    1121
    1191
    1152
    1109
    1148
    1144
    1141
    1031
    1106
    1099
    1119
    1045
    1003
    1045
    1009
   980.5
   978.2
    1019
   999.3
   994.1
   993.8
     961
     972
    1010
   933.7
   929.5
   961.3
    1003
   898.4
     935
   879.2
   969.4
   922.7
     948
   935.7
   863.4
   934.7
   942.2
     923
   914.6
   861.4
     948
   903.9
   863.4
   860.8
   842.3
   845.8
   874.1
   909.4
   954.5
   902.9
   885.1
   829.3
   842.6
   866.9
     817
   874.1
   851.7
   884.4
     901
   883.5
   774.5
   882.5
   838.7
   833.2
   821.8
   812.4
   854.6
   862.7
   857.5
   861.4
   863.4
   849.1
   805.9
   831.6
   873.1
   853.9
   815.3
   829.9
   799.4
   749.5
   801.7
   847.1
   805.3
   823.4
   765.7
   824.4
   808.2
   786.1
     829
   816.3
   832.9
   838.4
   789.1
     864
   748.8
   822.2
   810.5
   835.1
   753.7
   763.4
     828
   809.2
   862.4
     838
   776.1
   833.2
   861.4
   800.7
   746.9
   813.1
   826.7
   777.7
   798.8
   758.2
   827.7
     840
   794.9
   823.1
   791.3
   831.9
   818.6
   733.3
   780.6
   797.8
   770.2
   816.6
   803.7
   767.3
   789.1
   764.4
   731.3
   769.6
   793.9
   797.8
   761.5
   802.7
   747.2
     729
     742
   841.3
   815.7
   823.1
   727.4
   796.8
   757.6
   873.4
   832.2
   839.7
   811.8
   771.9
   745.9
     793
   797.2
   698.6
   830.6
   783.5
   800.1
   741.4
   748.2
   779.3
   775.4
     781
   796.8
   856.9
   757.9
   782.6
     841
   757.3
   771.9
   824.1
   781.9
   726.5
   755.3
   741.4
   712.8
   786.1
   765.1
   734.6
   770.6
   776.1
   762.1
   688.8
   758.2
   762.5
   756.9
   729.4
   722.6
   740.1
     792
   694.7
   726.8
   723.9
   716.7
     766
     791
   761.2
   751.4
   721.9
   773.2
   758.9
   765.4
   787.1
     827
   774.5
   831.2
   750.1
   794.9
   713.8
   747.5
   760.2
   781.3
   697.6
   748.2
   710.9
   716.7
   800.4
   799.8
   729.4
   726.8
   710.2
   740.7
   686.2
   655.4
   758.2
   758.6
   709.6
   807.6
   720.3
   704.1
   728.4
   728.7
   702.4
   774.1
   736.2
   779.7
   762.8
   776.1
   737.5
     729
   738.5
   691.4
   773.8
   756.3
     730
   740.1
   721.9
   744.6
   630.8
   744.9
   674.6
   688.5
   755.7
   745.3
   764.7
   712.8
   674.9
   730.7
   725.2
   652.8
   705.4
   737.2
   686.9
   737.8
   725.8
   675.8
   710.9
   679.1
   700.8
     633
   714.8
   710.2
   721.6
   711.2
   679.7
   687.5
   724.5
   731.3
   679.1
   733.3
   727.1
   686.9
   674.6
   688.8
   753.4
   709.3
   648.3
   696.9
   749.2
   719.3
   669.7
     672
   672.6
   753.4
     718
   710.9
     781
   711.2
   742.7
     694
   682.7
   688.5
   688.8
   698.6
   732.3
   658.7
   617.1
   672.6
     743
   674.6
   690.1
   624.3
   676.2
   680.1
   658.3
   619.4
   666.4
   728.4
   656.4
   716.1
   697.6
   727.8
   689.1
   681.4
     707
   646.7
   699.2
   731.6
   659.3
   672.9
   743.3
   680.1
   684.6
   721.6
   672.6
   781.9
   637.6
   641.1
     718
   686.2
   645.4
     682
   638.2
   652.2
   691.7
   688.2
   663.8
   683.6
   700.5
   684.3
   702.1
   663.8
   674.9
   653.1
   643.1
   680.1
   667.7
   646.7
   667.1
     729
   724.2
   709.6
   688.2
     670
   712.8
   664.5
   660.3
     707
   650.2
   698.2
   676.5
   640.5
   705.4
   671.6
   663.8
   728.1
   719.6
   696.6
   667.1
   709.9
   656.1
   614.9
     681
   598.6
   684.9
   711.2
   678.4
   646.7
   649.6
   710.6
   629.1
   692.4
   634.3
   637.6
     671
   692.1
     705
   723.5
     646
     671
     670
   676.2
   651.8
   651.8
   643.7
   728.7
   647.6
   628.2
   723.2
   664.8
   624.3
   603.8
   669.4
   665.1
   662.9
   618.1
   709.3
   676.5
     705
     683
   642.4
   670.3
   681.7
   626.2
   719.6
   688.8
   648.3
   593.8
   687.9
   720.9
   699.9
   656.7
   639.8
   627.2
   664.8
   711.9
   673.3
   684.6
   684.3
   684.6
   717.4
   713.5
   644.7
   672.9
   640.2
   652.2
   687.5
   628.2
     696
     730
   688.2
   686.2
   617.8
   696.6
   648.6
   714.5
   648.9
   688.2
   677.1
   677.1
   607.7
   673.6
   700.5
   671.6
   684.6
   696.6
   688.8
   665.8
   690.8
   703.1
   709.6
   678.1
   724.5
   677.8
   716.7
   695.3
     707
   656.4
   666.1
   662.9
     708
   685.6
   691.4
     695
   704.4
   783.5
   671.6
   738.8
   696.3
   667.4
   685.6
   651.2
   648.9
   642.4
   676.8
     670
   679.1
   666.8
   728.4
   646.7
   618.4
   658.3
   712.5
   692.1
   638.9
   739.4
   682.3
   691.1
   716.1
     669
   693.7
   697.6
   654.1
   686.2
   625.9
   734.6
   668.7
   625.9
   671.6
   701.2
   647.6
   667.7
   683.3
   686.9
   658.3
   587.9
   795.6
   670.7
   637.2
   726.5
   664.2
   688.8
     669
   762.1
   657.7
   727.8
   680.7
   693.7
   702.1
   678.1
   648.3
   653.8
   668.4
   671.6
   654.1
   697.3
   686.6
   644.4
   656.7
   728.4
   716.1
   720.3
     660
   712.5
   676.5
   682.3
   687.2
   706.3
   629.5
   650.9
   673.9
     694
   696.9
   575.9
   681.7
   683.3
   662.2
   717.4
   676.5
     670
   636.3
   689.1
     694
     706
     670
   699.5
   660.6
   712.5
   685.3
   687.5
   699.9
   665.8
   714.5
   685.6
   657.4
   656.4
   709.9
   618.4
   708.9
   677.5
   731.6
   665.8
     671
   709.3
   675.8
   656.1
   675.8
   634.6
   707.6
   688.2
     707
   707.3
   669.4
   659.3
   692.4
   714.8
   706.7
   687.5
   708.9
   634.6
   685.3
   683.3
     633
   670.7
   715.4
   651.5
   703.7
   746.9
   661.9
   695.6
   625.9
     719
   674.2
   655.1
   674.2
   717.7
   687.5
   690.8
   650.9
   725.2
   702.4
   686.9
   740.1
   656.4
   600.3
   675.2
     707
   626.9
   709.9
   749.8
   658.7
     696
     706
   636.9
   652.2
   635.9
     705
     694
   651.5
   720.6
   677.1
   717.7
   671.6
     720
   662.2
   649.2
   678.4
     693
   616.8
   682.3
     633
     707
   623.6
   697.9
   639.5
   683.6
     705
   693.4
   636.9
   643.7
   685.6
   709.3
   683.3
   713.5
   638.5
   703.1
   673.3
   632.7
   666.8
   736.5
     684
   700.5
     659
   633.7
   654.8
   648.9
   722.9
   624.6
   711.2
   728.1
   640.5
   665.5
   683.6
   663.5
   673.6
   705.4
   682.7
   679.7
   634.3
   650.2
   676.8
   645.4
   630.8
   683.6
   656.7
   676.2
   711.5
   698.9
   680.4
   668.4
   669.4
   664.2
   719.6
   641.8
   654.8
   669.4
     707
   750.1
   721.3
   689.1
     754
   685.9
     634
   694.7
   733.9
   684.9
     635
   640.8
   692.4
   723.5
   719.3
   615.2
   715.7
   654.8
   687.2
     684
   742.4
   705.7
   756.3
   703.7
   694.3
   632.1
   685.6
   720.6
   710.2
   702.1
   627.5
   704.4
   677.5
     635
   701.8
   688.2
   705.4
   677.5
   742.4
   721.3
   675.2
   664.8
   698.6
   724.2
   708.6
   670.7
   715.4
   641.1
   634.3
   714.8
   692.7
   703.1
   673.6
   737.5
   724.2
   699.5
     719
   679.4
   736.8
   712.2
   687.5
   785.5
   698.9
   687.2
   667.1
   749.5
   779.7
     742
   764.4
   753.4
   722.9
   763.1
     706
   770.2
   738.8
   790.4
   727.4
     744
     708
   758.9
   761.2
   741.1
   830.6
   723.9
   738.8
   745.6
   686.2
   795.6
   781.3
   697.3
   775.8
   726.8
     792
   761.2
   840.3
   855.2
   712.5
   774.8
   789.4
   730.7
   848.4
     805
   782.9
   739.4
   769.6
   879.6
   749.2
   786.5
   764.1
   820.9
   786.8
   776.7
     743
   777.1
   806.9
   879.2
   780.6
   786.5
   791.7
   774.1
   852.6
   829.6
   837.1
   844.2
   746.2
   820.5
   828.6
   797.8
   799.8
     817
   789.7
   819.2
   831.9
   863.4
   825.1
   863.4
   765.4
     875
   908.4
   847.5
   836.7
   858.8
   860.4
     829
   854.6
   835.8
   872.8
   759.5
   783.9
   838.4
   854.9
   877.6
   857.8
   856.9
   850.4
   805.3
   875.7
   874.1
   811.1
   879.6
   854.9
   954.2
   798.1
   904.9
   827.3
   867.6
   799.1
   872.4
   843.9
   939.3
   859.5
   830.9
   789.7
   857.5
   921.1
   850.7
   918.8
   856.5
   834.5
   863.7
   908.1
   883.5
   878.6
   881.2
     781
   818.3
   869.5
   865.6
   802.7
   810.1
   823.4
   864.6
   819.9
     853
   902.9
   839.3
   851.7
     852
   830.6
     852
   784.8
   842.6
   832.9
   900.7
   850.7
   831.2
   816.6
   879.9
   873.7
   856.9
   829.6
   800.1
   813.7
   824.4
   842.9
   827.7
   785.2
   769.6
   835.5
   773.5
     814
   811.1
   747.5
   842.6
   822.8
   831.6
   797.5
   812.1
   801.1
   834.8
     754
   810.1
   760.2
   819.2
   786.5
   787.8
   758.6
   771.9
   759.5
   835.5
   764.7
   754.7
   758.9
   759.9
   751.4
   752.7
   748.2
   785.8
   771.9
   759.5
   726.5
   745.3
   754.7
   739.4
   723.2
     729
   658.3
   750.8
   734.2
   777.4
     742
   729.7
   762.5
     717
   672.9
   698.6
   762.8
   790.4
   711.2
   732.3
   744.9
   650.5
   699.5
   749.2
   697.3
   750.1
   722.6
   688.2
   763.4
   740.4
   745.3
   762.5
   709.9
   678.8
   682.3
   692.4
   711.5
   786.8
   703.1
   688.5
   763.4
   678.1
   769.9
     671
   673.3
   671.6
   736.5
   696.3
   699.2
   654.4
   709.6
   687.9
   720.9
   700.8
   728.4
   670.3
   647.3
   684.6
   663.5
   681.4
   672.6
     708
   641.1
   731.3
   656.1
   716.7
   702.8
     695
   689.8
   715.7
   674.2
   719.3
   703.7
   679.1
   667.7
   696.9
   692.4
   604.5
   636.6
   602.2
   637.2
   674.9
   688.5
   761.8
   748.8
   625.6
   729.4
   697.6
   680.4
   644.1
   713.2
   692.4
   666.1
   677.5
   648.6
   691.1
   750.1
   650.2
   675.5
   672.9
   690.1
   664.8
   690.1
   709.3
   698.9
   694.7
   692.7
   716.1
   668.7
     658
   695.6
   686.6
     693
   658.3
     717
   677.5
   684.6
   672.3
   675.8
   702.1
     778
   688.2
   685.3
   687.9
   687.9
   721.6
   695.3
   748.2
   648.9
   675.8
   703.4
   731.3
   739.8
   795.6
   710.9
   800.1
   681.7
   772.2
   785.5
   751.8
     732
   796.2
   697.3
   798.8
   746.6
   840.6
   791.3
     743
   779.7
   822.2
   789.7
   729.4
   765.4
   860.8
   846.5
   762.8
     790
   810.1
   804.6
   914.9
   906.5
   805.3
   831.6
   866.9
   927.3
   877.6
   906.8
   935.4
   871.8
     962
   946.4
   933.4
   944.1
   969.8
   901.6
   964.6
     985
    1018
   958.1
    1065
    1050
   965.5
    1021
    1078
    1064
    1128
    1034
    1135
    1098
    1182
    1190
    1155
    1189
    1207
    1220
    1303
    1219
    1251
    1314
    1319
    1396
    1291
    1404
    1309
    1465
    1461
    1383
    1489
    1534
    1560
    1511
    1537
    1579
    1558
    1680
    1738
    1641
    1733
    1766
    1721
    1808
    1864
    1899
    1896
    1934
    1940
    2047
    2135
    2164
    2182
    2153
    2174
    2278
    2275
    2220
    2385
    2399
    2453
    2407
    2564
    2570
    2500
    2697
    2769
    2728
    2792
    2793
    2840
    2922
    2827
    3061
    3067
    3124
    3089
    3103
    3285
    3271
    3421
    3498
    3516
    3538
    3534
    3631
    3639
    3753
    3878
    3864
    3950
    3874
    4106
    4000
    4152
    4256
    4267
    4267
    4413
    4405
    4520
    4552
    4597
    4632
    4759
    4797
    4867
    4961
    4875
    5045
    5066
    5322
    5435
    5407
    5341
    5427
    5653
    5648
    5544
    5878
    5698
    5914
    5872
    5864
    6020
    6011
    6049
    6395
    6384
    6416
    6326
    6533
    6565
    6722
    6804
    6627
    6953
    6775
    7057
    6965
    6964
    7175
    7210
    7321
    7325
    7400
    7374
    7519
    7714
    7586
    7645
    7865
    7888
    7941
    7987
    7998
    8089
    8234
    8104
    8186
    7944
    8309
    8113
    8104
    8309
    8361
    8332
    8241
    8648
    8501
    8535
    8689
    8604
    8643
    8760
    8970
    8878
    8861
    8732
    8941
    8871
    9033
    9155
    9036
    9137
    9167
    9207
    9128
    9113
    9192
    9168
    9293
    9282
    9253
    9236
    9424
    9242
    9791
    9552
    9309
    9390
    9447
    9332
    9557
    9556
    9549
    9488
    9570
    9667
    9554
    9526
    9622
    9548
    9578
    9701
    9513
    9755
    9552
    9478
    9371
    9529
    9477
    9592
    9443
    9560
    9395
    9542
    9722
    9694
    9524
    9655
    9413
    9599
    9404
    9519
    9401
    9466
    9206
    9477
    9523
    9235
    9399
    9152
    9443
    9117
    9144
    9302
    9245
    9315
    9090
    9175
    9333
    9314
    9068
    8973
    9132
    9151
    9030
    9006
    8846
    8935
    8919
    8752
    8706
    8613
    8553
    8921
    8830
    8604
    8473
    8638
    8499
    8252
    8315
    8276
    8252
    8339
    8502
    8168
    8002
    8010
    8212
    8144
    8094
    8049
    7771
    7783
    7821
    7832
    7869
    7701
    7646
    7714
    7602
    7418
    7529
    7329
    7412
    7376
    7372
    7435
    6907
    7168
    7132
    7180
    7042
    7071
    6974
    6758
    6941
    6950
    6787
    6808
    6580
    6693
    6518
    6420
    6659
    6449
    6290
    6359
    6288
    6228
    6148
    6213
    5848
    5943
    5944
    6162
    5902
    5661
    5765
    5561
    5551
    5726
    5367
    5529
    5336
    5260
    5345
    5311
    5038
    5166
    5130
    5007
    5000
    4991
    4822
    4901
    4731
    4811
    4732
    4575
    4621
    4566
    4524
    4304
    4286
    4303
    4291
    4155
    4115
    4078
    4009
    3932
    4045
    3958
    3999
    3847
    3786
    3833
    3727
    3544
    3605
    3630
    3483
    3420
    3408
    3334
    3487
    3514
    3365
    3256
    3275
    3196
    3132
    3073
    3047
    3176
    3103
    2834
    2966
    2770
    2758
    2951
    2742
    2710
    2752
    2919
    2649
    2598
    2606
    2747
    2492
    2530
    2503
    2403
    2478
    2476
    2400
    2349
    2380
    2376
    2182
    2280
    2255
    2176
    2145
    2186
    2189
    2184
    2141
    2039
    2057
    2136
    2028
    2054
    2042
    1980
    1905
    1957
    1849
    1857
    1783
    1866
    1824
    1945
    1855
    1733
    1744
    1807
    1763
    1732
    1662
    1686
    1657
    1704
    1683
    1579
    1573
    1664
    1612
    1572
    1544
    1644
    1626
    1515
    1501
    1562
    1540
    1587
    1559
    1536
    1445
    1472
    1530
    1378
    1524
    1511
    1446
    1480
    1329
    1360
    1451
    1431
    1385
    1433
    1384
    1337
    1353
    1384
    1428
    1317
    1357
    1382
    1347
    1464
    1332
    1285
    1370
    1331
    1310
    1299
    1274
    1326
    1292
    1359
    1365
    1225
    1368
    1378
    1276
    1286
    1273
    1284
    1328
    1240
    1238
    1256
    1277
    1323
    1256
    1286
    1306
    1241
    1331
    1310
    1221
    1254
    1243
    1273
    1290
    1343
    1239
    1204
    1265
    1185
    1313
    1296
    1228
    1260
    1263
    1289
    1329
    1254
    1219
    1209
    1300
    1220
    1242
    1257
    1275
    1237
    1243
    1247
    1229
    1264
    1290
    1237
    1195
    1200
    1253
    1206
    1172
    1198
    1255
    1220
    1178
    1263
    1170
    1205
    1260
    1182
    1242
    1217
    1177
    1248
    1235
    1183
    1269
    1204
    1236
    1222
    1226
    1189
    1209
    1200
    1241
    1224
    1227
    1266
    1187
    1272
    1262
    1269
    1209
    1146
    1330
    1255
    1192
    1227
    1221
    1272
    1212
    1306
    1206
    1314
    1218
    1245
    1266
    1232
    1260
    1258
    1190
    1234
    1262
    1199
    1217
    1291
    1214
    1233
    1179
    1252
    1259
    1330
    1291
    1292
    1314
    1257
    1319
    1294
    1278
    1363
    1336
    1379
    1268
    1360
    1298
    1411
    1275
    1287
    1397
    1273
    1217
    1468
    1298
    1397
    1359
    1339
    1426
    1399
    1398
    1393
    1365
    1366
    1448
    1411
    1444
    1403
    1473
    1346
    1414
    1460
    1489
    1491
    1483
    1479
    1570
    1488
    1503
    1437
    1439
    1511
    1533
    1530
    1590
    1575
    1624
    1608
    1526
    1532
    1542
    1567
    1578
    1649
    1621
    1672
    1608
    1683
    1837
    1674
    1730
    1632
    1822
    1821
    1778
    1855
    1804
    1870
    1770
    1933
    1782
    1912
    1814
    1947
    1990
    1971
    1892
    2030
    2050
    1978
    1933
    2095
    2067
    2155
    2136
    2255
    2063
    2117
    2191
    2155
    2292
    2104
    2166
    2306
    2201
    2307
    2373
    2515
    2262
    2393
    2379
    2433
    2489
    2439
    2527
    2492
    2484
    2593
    2495
    2646
    2672
    2612
    2674
    2604
    2586
    2777
    2691
    2810
    2666
    2782
    2769
    2820
    2840
    2841
    2807
    2983
    2995
    2956
    3067
    3028
    3142
    3009
    2998
    3069
    3097
    3189
    3110
    3111
    3324
    3170
    3187
    3330
    3153
    3207
    3312
    3304
    3312
    3396
    3315
    3452
    3415
    3424
    3339
    3341
    3474
    3340
    3592
    3489
    3558
    3420
    3520
    3490
    3600
    3540
    3609
    3603
    3615
    3522
    3641
    3715
    3788
    3673
    3641
    3539
    3765
    3704
    3747
    3643
    3620
    3774
    3703
    3645
    3556
    3730
    3711
    3737
    3768
    3721
    3592
    3693
    3784
    3662
    3664
    3743
    3729
    3597
    3532
    3742
    3708
    3667
    3659
    3603
    3576
    3749
    3815
    3628
    3558
    3455
    3544
    3646
    3648
    3494
    3657
    3448
    3517
    3547
    3474
    3551
    3440
    3301
    3504
    3362
    3406
    3334
    3329
    3411
    3228
    3296
    3380
    3228
    3375
    3184
    3157
    3233
    3178
    3110
    3168
    3325
    3296
    3058
    3233
    3096
    3060
    3049
    2937
    2940
    3112
    2866
    2978
    2942
    2932
    2981
    2868
    2858
    2860
    2918
    2775
    2612
    2838
    2739
    2707
    2576
    2644
    2709
    2574
    2481
    2762
    2657
    2640
    2542
    2591
    2582
    2580
    2429
    2459
    2437
    2521
    2436
    2420
    2440
    2340
    2307
    2343
    2367
    2248
    2326
    2121
    2229
    2259
    2203
    2221
    2244
    2158
    2259
    2103
    2149
    2190
    2044
    2091
    2174
    2035
    2101
    2005
    2085
    2026
    2068
    2069
    2036
    2045
    1935
    1935
    1954
    2016
    2040
    2003
    1833
    1846
    1787
    1847
    1849
    1753
    1783
    1816
    1781
    1740
    1815
    1776
    1849
    1887
    1740
    1802
    1655
    1740
    1749
    1733
    1647
    1681
    1692
    1705
    1664
    1656
    1644
    1775
    1585
    1615
    1569
    1613
    1644
    1571
    1548
    1663
    1606
    1667
    1496
    1602
    1651
    1580
    1651
    1645
    1539
    1532
    1551
    1541
    1483
    1501
    1573
    1570
    1543
    1541
    1559
    1567
    1632
    1482
    1588
    1497
    1529
    1549
    1483
    1527
    1542
    1518
    1458
    1519
    1598
    1628
    1478
    1507
    1573
    1479
    1515
    1533
    1482
    1511
    1510
    1542
    1514
    1519
    1593
    1495
    1460
    1497
    1475
    1561
    1556
    1534
    1479
    1567
    1558
    1567
    1488
    1499
    1487
    1516
    1512
    1498
    1483
    1503
    1546
    1431
    1579
    1511
    1431
    1582
    1546
    1536
    1520
    1543
    1543
    1430
    1600
    1467
    1532
    1592
    1573
    1565
    1544
    1538
    1547
    1503
    1499
    1479
    1449
    1539
    1502
    1465
    1483
    1523
    1594
    1626
    1522
    1504
    1490
    1524
    1571
    1554
    1546
    1477
    1482
    1484
    1479
    1496
    1598
    1511
    1565
    1470
    1446
    1576
    1560
    1454
    1538
    1570
    1528
    1525
    1534
    1517
    1531
    1583
    1485
    1581
    1525
    1593
    1480
    1579
    1508
    1560
    1472
    1511
    1566
    1516
    1561
    1549
    1522
    1522
    1443
    1510
    1524
    1472
    1529
    1572
    1521
    1538
    1524
    1573
    1520
    1437
    1553
    1588
    1575
    1571
    1511
    1525
    1567
    1513
    1520
    1512
    1578
    1475
    1602
    1488
    1545
    1545
    1595
    1550
    1463
    1528
    1523
    1677
    1551
    1560
    1586
    1616
    1596
    1657
    1607
    1594
    1664
    1567
    1524
    1576
    1652
    1634
    1564
    1608
    1647
    1563
    1594
    1582
    1611
    1573
    1586
    1580
    1541
    1572
    1686
    1593
    1608
    1682
    1582
    1637
    1608
    1620
    1665
    1740
    1550
    1662
    1707
    1657
    1737
    1688
    1669
    1691
    1657
    1734
    1770
    1727
    1733
    1781
    1714
    1624
    1686
    1599
    1704
    1717
    1725
    1782
    1788
    1790
    1756
    1745
    1717
    1782
    1628
    1747
    1715
    1719
    1802
    1719
    1755
    1767
    1800
    1778
    1756
    1893
    1775
    1716
    1820
    1794
    1837
    1862
    1814
    1904
    1841
    1874
    1804
    1927
    1870
    1783
    1765
    1947
    1955
    1882
    1826
    1826
    1862
    1868
    1748
    1878
    1898
    1811
    1911
    1961
    1962
    1968
    1943
    1908
    1931
    1973
    1838
    2050
    1884
    1793
    1982
    1931
    1951
    1871
    1913
    2004
    1842
    1898
    1902
    1900
    1962
    1931
    1975
    2026
    2040
    1895
    1995
    1898
    2028
    2099
    2040
    1935
    1980
    1989
    1979
    1975
    2042
    1915
    1883
    2093
    1963
    2081
    1916
    2000
    1952
    2070
    1997
    2014
    2010
    1979
    1929
    2015
    1959
    1957
    1963
    1959
    1965
    2070
    1978
    1918
    2003
    1986
    1997
    1959
    2049
    1926
    1852
    1782
    2087
    1879
    1916
    2020
    1975
    1923
    1852
    1972
    1918
    1905
    1860
    1830
    1920
    1973
    1821
    1956
    1935
    1911
    1870
    1888
    1862
    1911
    1848
    1895
    1947
    1898
    1851
    1843
    1780
    1883
    1997
    1863
    1700
    1752
    1767
    1720
    1805
    1806
    1778
    1710
    1714
    1733
    1760
    1771
    1784
    1764
    1693
    1774
    1716
    1796
    1681
    1771
    1701
    1739
    1738
    1784
    1797
    1639
    1649
    1829
    1666
    1627
    1680
    1815
    1615
    1709
    1560
    1670
    1612
    1615
    1746
    1608
    1560
    1591
    1682
    1608
    1629
    1543
    1645
    1585
    1583
    1541
    1524
    1525
    1635
    1539
    1584
    1438
    1555
    1525
    1645
    1591
    1537
    1610
    1559
    1600
    1580
    1458
    1529
    1568
    1574
    1436
    1510
    1506
    1489
    1442
    1523
    1529
    1506
    1499
    1569
    1528
    1549
    1493
    1549
    1474
    1463
    1558
    1488
    1574
    1587
    1638
    1554
    1533
    1596
    1561
    1527
    1520
    1533
    1624
    1496
    1484
    1555
    1486
    1605
    1532
    1404
    1546
    1585
    1611
    1442
    1538
    1491
    1520
    1587
    1511
    1593
    1566
    1560
    1468
    1525
    1591
    1574
    1581
    1557
    1506
    1516
    1585
    1524
    1568
    1564
    1534
    1560
    1658
    1631
    1530
    1558
    1571
    1605
    1579
    1630
    1604
    1520
    1525
    1534
    1578
    1651
    1627
    1665
    1606
    1622
    1623
    1621
    1735
    1646
    1573
    1584
    1663
    1591
    1588
    1763
    1665
    1626
    1682
    1657
    1703
    1682
    1685
    1701
    1602
    1646
    1621
    1662
    1686
    1709
    1697
    1640
    1619
    1688
    1752
    1772
    1671
    1654
    1657
    1620
    1645
    1722
    1671
    1663
    1756
    1761
    1680
    1720
    1713
    1747
    1733
    1737
    1772
    1669
    1727
    1744
    1798
    1746
    1705
    1778
    1707
    1787
    1669
    1706
    1768
    1762
    1890
    1735
    1711
    1720
    1652
    1647
    1698
    1778
    1766
    1645
    1808
    1740
    1817
    1746
    1676
    1634
    1708
    1760
    1593
    1662
    1764
    1682
    1601
    1691
    1799
    1680
    1664
    1763
    1765
    1736
    1761
    1711
    1657
    1738
    1756
    1650
    1697
    1787
    1653
    1797
    1654
    1744
    1733
    1655
    1708
    1720
    1649
    1669
    1667
    1702
    1669
    1646
    1702
    1702
    1645
    1717
    1607
    1607
    1703
    1598
    1630
    1668
    1580
    1574
    1568
    1643
    1596
    1561
    1644
    1583
    1519
    1617
    1660
    1603
    1604
    1565
    1536
    1540
    1572
    1491
    1549
    1583
    1556
    1654
    1576
    1581
    1634
    1463
    1545
    1630
    1614
    1608
    1511
    1439
    1481
    1492
    1447
    1492
    1523
    1488
    1414
    1538
    1597
    1495
    1436
    1439
    1429
    1519
    1490
    1483
    1356
    1392
    1456
    1429
    1509
    1436
    1401
    1405
    1417
    1450
    1393
    1363
    1420
    1475
    1365
    1350
    1426
    1362
    1353
    1415
    1360
    1302
    1361
    1343
    1408
    1337
    1368
    1335
    1354
    1276
    1350
    1353
    1382
    1276
    1380
    1299
    1393
    1314
    1366
    1285
    1396
    1349
    1267
    1252
    1344
    1216
    1257
    1258
    1274
    1315
    1322
    1220
    1263
    1228
    1348
    1345
    1230
    1250
    1210
    1209
    1242
    1291
    1146
    1252
    1258
    1195
    1269
    1196
    1254
    1187
    1205
    1226
    1253
    1226
    1260
    1243
    1233
    1202
    1185
    1142
    1264
    1230
    1311
    1205
    1215
    1244
    1192
    1235
    1268
    1174
    1247
    1212
    1165
    1229
    1210
    1207
    1273
    1236
    1185
    1229
    1233
    1183
    1257
    1154
    1189
    1199
    1193
    1234
    1257
    1187
    1159
    1124
    1130
    1270
    1190
    1166
    1193
    1249
    1273
    1227
    1191
    1178
    1121
    1220
    1313
    1263
    1194
    1222
    1197
    1218
    1263
    1281
    1216
    1173
    1186
    1273
    1242
    1148
    1268
    1294
    1241
    1265
    1239
    1309
    1264
    1223
    1246
    1353
    1257
    1255
    1278
    1224
    1328
    1274
    1348
    1224
    1235
    1296
    1292
    1341
    1279
    1254
    1361
    1357
    1333
    1330
    1346
    1445
    1347
    1417
    1388
    1336
    1400
    1413
    1397
    1390
    1312
    1423
    1464
    1400
    1400
    1416
    1364
    1392
    1495
    1312
    1482
    1478
    1441
    1536
    1547
    1504
    1588
    1537
    1590
    1543
    1520
    1591
    1521
    1659
    1551
    1649
    1551
    1624
    1490
    1608
    1617
    1614
    1702
    1546
    1570
    1618
    1644
    1719
    1641
    1670
    1645
    1787
    1671
    1658
    1698
    1826
    1710
    1813
    1847
    1755
    1805
    1748
    1695
    1863
    1742
    1771
    1866
    1835
    1766
    1951
    1885
    1940
    1914
    1880
    1903
    1820
    1891
    1960
    1967
    2016
    1885
    1909
    1986
    1977
    2100
    1999
    2076
    2072
    1976
    2067
    2071
    2035
    2137
    2181
    2125
    2157
    2134
    2143
    2067
    2126
    2152
    2164
    2249
    2264
    2182
    2071
    2238
    2145
    2192
    2235
    2085
    2199
    2224
    2244
    2267
    2191
    2306
    2205
    2199
    2312
    2232
    2178
    2109
    2231
    2270
    2410
    2344
    2253
    2356
    2325
    2323
    2396
    2355
    2371
    2376
    2356
    2303
    2431
    2437
    2245
    2437
    2328
    2435
    2436
    2454
    2415
    2396
    2467
    2290
    2358
    2468
    2437
    2355
    2374
    2372
    2450
    2315
    2374
    2374
    2428
    2471
    2354
    2390
    2251
    2297
    2446
    2337
    2338
    2415
    2332
    2451
    2368
    2315
    2391
    2357
    2465
    2316
    2312
    2330
    2299
    2350
    2353
    2157
    2331
    2318
    2417
    2402
    2318
    2265
    2305
    2313
    2279
    2247
    2200
    2248
    2331
    2246
    2171
    2177
    2214
    2324
    2158
    2296
    2158
    2184
    2090
    2172
    2134
    2210
    2217
    2183
    2095
    2091
    2121
    2051
    2049
    1951
    2031
    1969
    2069
    2073
    2077
    2059
    1973
    2010
    2003
    2021
    1987
    1952
    1891
    1974
    1915
    1866
    1930
    1934
    1968
    1841
    1840
    2054
    1939
    1925
    1796
    1871
    1890
    1742
    1911
    1838
    1850
    1789
    1734
    1798
    1884
    1836
    1809
    1870
    1823
    1771
    1694
    1678
    1702
    1727
    1747
    1693
    1652
    1700
    1661
    1578
    1632
    1602
    1760
    1632
    1670
    1656
    1659
    1590
    1596
    1618
    1642
    1602
    1548
    1602
    1561
    1594
    1530
    1502
    1581
    1612
    1491
    1556
    1601
    1437
    1510
    1437
    1484
    1539
    1533
    1517
    1569
    1501
    1461
    1446
    1465
    1586
    1425
    1426
    1397
    1495
    1407
    1406
    1439
    1404
    1416
    1392
    1409
    1443
    1397
    1375
    1421
    1446
    1366
    1436
    1445
    1322
    1308
    1334
    1410
    1344
    1272
    1376
    1271
    1350
    1299
    1247
    1381
    1297
    1382
    1351
    1354
    1333
    1321
    1252
    1277
    1339
    1360
    1342
    1361
    1243
    1266
    1264
    1269
    1279
    1204
    1239
    1241
    1265
    1307
    1312
    1290
    1210
    1227
    1212
    1117
    1209
    1215
    1174
    1251
    1224
    1161
    1169
    1220
    1179
    1296
    1185
    1176
    1223
    1173
    1130
    1189
    1199
    1122
    1160
    1047
    1167
    1197
    1145
    1194
    1120
    1130
    1144
    1181
    1140
    1191
    1130
    1106
    1114
    1095
    1188
    1040
    1089
    1100
    1087
    1138
    1133
    1122
    1092
    1059
    1072
    1077
    1084
    1045
    1075
    1055
    1158
    1097
    1060
    1098
    1067
    1030
    1093
    1076
    1111
    1040
    1015
    1092
    1105
    1111
    1017
    1062
    1028
    1037
    1044
   964.9
    1057
    1071
    1013
    1022
   989.5
   969.8
    1031
     986
   971.7
    1034
   929.5
   935.4
   961.3
    1010
   968.5
    1056
    1063
    1039
     996
   965.9
   986.6
   999.6
    1036
   977.5
   968.8
    1039
   974.6
     949
     911
   978.5
   984.7
    1019
   928.2
   946.1
   917.8
    1035
   975.6
   965.9
   923.7
   978.8
   976.9
   935.4
   963.6
   980.8
   958.1
   962.6
   918.8
   855.2
   904.5
   885.4
   917.8
   891.9
   980.1
   909.7
   960.7
   867.2
   924.7
   933.7
   986.9
   967.2
   917.5
   912.7
   953.5
   884.4
   948.3
   868.5
   997.3
   911.7
   905.5
   940.6
   997.7
   983.1
   909.4
   906.5
   996.7
   846.5
    1017
   942.2
   904.9
   925.3
     899
   882.8
   889.6
   953.5
   900.3
   957.1
   923.7
   869.8
   985.6
   865.3
   958.1
   876.3
   932.1
     984
     899
   942.8
   881.2
   895.5
   917.2
   942.8
   895.1
     914
   898.7
   926.6
   877.9
   990.8
   823.1
   963.3
     828
   843.9
   969.4
   890.9
   920.1
   954.2
   981.1
   934.7
     913
   868.9
   943.2
   875.4
   824.7
   811.4
     853
   880.9
   980.5
   922.7
   866.3
   871.1
   933.1
   957.4
   909.7
   911.4
     923
   916.9
   921.7
   955.2
   874.4
   945.4
   937.3
   896.8
   921.1
   945.1
   917.5
   916.6
   886.4
   948.3
   921.7
   835.1
   981.1
   872.4
     900
   912.7
   832.2
   919.5
   912.7
   946.4
   940.6
   940.2
   883.8
   884.1
     911
   886.7
   914.6
   952.6
   954.8
   884.4
   916.9
   891.6
   843.2
   899.4
   927.3
   915.6
   892.2
   928.9
     887
   907.5
   886.7
     900
   859.8
   841.6
     985
   839.3
   860.8
   904.9
   877.3
   888.7
   848.4
   830.6
     876
   844.5
     805
     864
   911.7
     851
     937
   908.1
   936.7
   918.2
   842.9
   882.2
   906.5
   889.6
   957.1
   922.4
   974.3
     926
   922.4
   871.5
     838
   887.4
   853.9
   910.4
   902.9
   871.1
   914.3
   910.1
   839.7
     902
   951.3
   847.8
     911
   906.2
   905.5
     888
   883.5
     937
   883.8
   937.6
   848.8
   850.7
   921.1
   902.3
   908.4
   950.6
   902.9
   859.1
   884.8
   865.6
     875
   917.5
   869.8
   858.8
   880.9
   880.5
   863.7
     829
   850.1
   917.2
   895.8
   929.5
   883.8
     851
   921.1
   812.4
     949
   850.7
   892.9
     900
   905.2
   867.6
   872.4
   975.6
   896.8
   848.4
   817.6
   948.7
   865.3
   867.9
   882.2
   882.5
   851.7
   903.3
   893.5
   945.4
   915.3
   920.1
   866.9
     877
   892.9
   889.6
     853
   882.5
   918.2
   928.9
   859.5
   875.7
   935.4
   846.5
     841
   903.6
   844.5
   912.7
   945.7
     887
   894.8
   879.9
   840.6
   893.2
   854.3
   930.8
   859.8
   917.2
   914.9
   889.3
   969.8
   911.7
   837.1
   901.3
   849.4
   920.8
   861.7
   872.4
     876
   940.2
   861.4
   943.2
   818.3
   891.6
   941.9
   905.5
   965.9
   817.6
   856.5
   982.4
   846.2
   902.9
   882.8
   846.2
   896.1
   853.3
   893.5
   852.6
   873.4
   868.9
   865.6
   904.9
   863.7
   909.7
   923.7
   913.6
     911
   874.1
   851.7
   873.1
   879.2
   843.9
   897.1
   921.4
   913.3
   939.3
   814.7
   827.7
   911.7
   853.6
   960.3
   886.4
   892.2
   820.9
   880.5
   895.8
   936.3
   918.2
   917.2
   894.8
   868.9
   880.5
   951.9
     851
   895.5
   862.7
     901
   857.5
   820.5
   902.9
   831.2
   857.8
   863.4
   896.8
   859.5
   910.7
   894.2
     839
     827
   840.6
   840.6
   898.1
   922.1
   916.9
     829
   835.5
   861.7
   882.8
   901.6
   838.4
     901
   846.2
   866.3
   836.4
   846.5
   879.9
   878.6
   846.5
   832.2
   943.8
   888.7
   896.4
   917.5
   884.8
   837.7
   885.1
   833.2
   851.7
   839.3
   905.8
   789.4
   802.7
   917.8
     876
   884.4
     936
   890.9
   818.9
   860.4
   801.7
   875.4
     791
   835.8
   846.5
   823.8
   920.8
   860.1
   909.4
   871.8
   833.5
   886.1
   899.4
   850.4
   867.2
   851.7
   824.1
   834.5
   838.4
   862.4
   878.9
     899
   873.7
   842.9
   846.5
   858.5
   944.8
   833.2
   841.6
   862.7
     816
   875.7
   878.6
   867.9
   841.6
   872.1
   808.5
   834.2
   857.5
   974.3
   925.3
   885.4
   846.5
   918.2
     911
   904.2
   818.9
   883.1
   885.1
   923.4
   895.8
   880.2
   808.5
   811.1
   867.2
   856.2
   876.7
   908.4
   884.8
   799.8
     889
     877
   872.8
   798.8
   780.3
   859.1
   819.2
   880.5
   901.6
   821.8
   819.6
   891.2
     913
     779
   840.6
   840.6
   865.3
   853.6
   772.2
   821.2
   767.7
   905.8
   783.5
   871.1
   891.2
   795.2
   849.1
   914.3
   843.9
   824.7
   829.3
   853.6
   803.7
   829.9
   812.1
     889
   850.7
     827
   881.8
   850.1
   829.6
   923.7
   807.2
     815
   836.4
   903.9
   867.6
   795.2
     815
   791.3
   853.9
   809.8
   829.3
   873.1
   805.3
   817.6
   837.4
   865.9
   868.5
   856.2
   824.4
   905.5
   774.5
   845.5
   767.7
   795.6
   867.6
   823.8
   834.8
   877.3
   848.1
   780.3
   850.4
   858.5
   798.8
   904.5
   867.2
   886.4
   800.4
   896.8
   815.7
   872.4
   893.5
   883.5
   907.8
   829.6
   890.9
   869.5
   862.1
   907.5
   825.7
   888.7
   841.3
   891.2
   833.5
   804.6
   836.7
   849.7
   820.5
   821.5
   818.3
   796.5
   855.9
   910.7
     756
   835.5
   796.8
   849.1
     803
   907.5
   865.9
   853.6
   847.8
   842.6
   856.5
   832.2
   773.8
   820.2
   850.1
   843.9
   772.2
   867.9
   831.9
   841.9
   896.1
   871.8
     827
   831.9
   823.1
   884.1
   851.7
   868.9
   818.9
     829
   832.5
   781.9
   806.3
   876.3
   824.7
     827
   846.5
   870.2
   846.5
   849.1
   772.8
   808.5
   857.2
   832.9
   871.1
   885.4
   775.4
   890.9
   866.6
   847.1
   864.6
   852.3
     900
     899
   874.1
   859.1
   861.1
   884.4
   821.2
   877.9
   826.7
   858.8
   872.8
   835.5
   895.1
     887
   853.6
   933.1
   898.7
   896.8
   819.2
     816
   908.1
   842.3
   862.7
   886.7
   843.2
   861.1
   806.3
     937
     899
     902
   810.1
   850.1
   912.3
     889
   838.7
   813.4
   875.7
   808.9
   807.6
   808.9
   858.5
   855.9
   865.6
   852.3
     901
   904.5
   845.2
   860.1
   861.1
   819.6
   845.8
   803.3
   898.1
   877.6
   763.8
   969.4
   868.9
   814.4
   877.3
   799.1
   866.3
   895.1
   858.2
   866.9
   859.5
     889
   898.4
   845.5
   850.4
   867.2
   813.7
   864.3
   826.7
   835.5
   894.5
   888.3
   858.5
   837.1
     864
     876
   950.3
   865.3
   909.1
   906.5
   910.7
   907.1
   867.6
   862.4
   856.2
   886.4
   895.1
   869.2
   823.8
   859.8
   833.8
   847.1
   853.3
   865.6
   930.2
   837.4
   863.4
   886.4
   764.1
   844.2
   969.4
   916.9
   883.5
   862.1
   890.6
   819.6
   827.3
   909.7
   865.9
   922.4
   956.8
   846.5
   953.9
   817.3
   873.7
     865
   908.8
   921.1
   881.8
   847.1
   870.8
   903.3
     877
   835.1
   924.3
   882.8
   884.4
   851.3
   879.2
   797.2
   880.5
   893.5
     902
   905.8
   886.4
   881.5
     826
   890.6
     838
   848.4
   859.1
     877
     827
   901.3
   919.1
     902
   861.1
   833.8
   914.6
   893.8
   833.5
   886.1
   824.7
   878.6
   866.3
   883.1
   856.9
   846.8
     889
   848.8
   823.4
   907.1
   893.2
   820.2
   860.1
   883.8
   921.7
   879.6
   885.1
     827
   866.6
   853.6
     924
   851.7
   843.2
   924.3
   854.9
   788.7
   866.3
   741.4
   853.9
   822.8
   888.7
   796.8
   864.3
   929.5
   788.4
   845.8
   818.9
   925.6
   885.7
   881.2
   856.2
   864.3
   803.7
   814.4
   806.3
   897.4
     889
   831.6
   782.9
   907.5
   827.7
   884.4
   827.7
   873.1
   921.7
   776.7
   780.6
   773.8
   812.7
     804
   857.2
   823.1
   855.6
   830.3
   785.5
     791
     817
   816.3
   943.8
   875.7
   825.1
   839.3
   890.3
   874.7
   916.6
     805
     815
   843.6
     889
     888
   878.3
   858.8
   818.6
   825.7
     840
   834.8
   895.1
   839.7
   868.5
   793.6
   964.9
   818.3
   848.1
   867.9
   845.2
   807.9
   888.7
   811.8
     876
   845.2
   854.3
   836.4
   790.7
   819.6
   844.5
   847.1
   801.4
   867.9
   871.5
   852.3
     793
   819.2
   899.7
   919.1
   873.1
   888.3
   856.9
   829.6
     816
   805.6
   849.1
   943.5
   826.7
   819.9
   881.2
   870.8
   819.9
   817.6
   773.2
   781.3
   880.2
     804
   884.1
   801.4
   897.7
   830.3
     827
   872.4
   836.1
     864
   724.2
   788.4
   858.5
   828.6
   849.4
   865.9
   880.5
   785.5
   812.1
   857.8
   850.7
   776.1
   833.8
   828.3
   808.5
   823.8
   859.8
   817.3
   776.7
   877.9
   791.3
   904.2
   869.2
   772.8
   822.5
   800.4
   821.5
   806.6
   796.5
   788.1
   809.2
   802.7
   814.4
   844.5
     805
   796.8
   769.6
   860.4
   781.3
   740.7
   799.4
   823.1
   807.6
   862.1
   837.1
   810.1
   817.3
   858.8
   843.6
   762.8
   828.3
   763.1
   775.1
   780.6
   800.4
   841.3
   808.5
   845.2
   809.8
   840.3
   812.4
     805
     826
     766
   801.4
   811.4
   848.1
   845.5
   845.2
   810.5
   873.7
   851.7
   844.9
     838
   833.2
   915.3
   889.3
   780.3
   867.2
   845.2
   829.9
   767.7
   844.5
     804
   779.3
     791
   819.6
     817
   829.9
   846.8
   809.8
   749.5
   859.1
   803.7
   793.6
   811.4
   802.7
   749.5
   810.1
   806.3
   811.4
   784.5
   802.7
   871.1
   775.1
   793.3
   745.6
   840.3
   771.9
   759.9
     768
   776.4
   778.7
   800.1
   791.3
   799.8
     778
   834.2
   839.3
   807.6
   807.6
   792.6
   788.7
   748.5
   873.4
     877
   820.5
   805.6
   763.1
   831.2
   745.6
   761.5
   789.4
   787.8
   785.5
   863.7
   870.5
   749.8
   806.9
   807.2
   827.3
   823.1
   806.9
   848.4
   833.8
   828.6
   799.1
   765.1
   791.3
   765.4
   789.7
   776.7
   795.6
   775.1
   798.5
     743
   795.6
   795.6
   776.4
   831.9
     864
   753.7
   786.8
   796.5
   856.2
   839.3
   770.6
   780.3
   753.1
   820.5
   786.1
   761.5
   793.3
   806.9
   823.1
     838
     863
   836.4
   784.8
   830.6
   781.3
   805.6
   821.8
   852.6
   727.4
   839.3
   767.3
   794.6
   820.5
   815.3
   827.7
     778
   765.4
   780.3
   790.7
     720
   806.3
   803.7
   767.3
   854.3
   753.7
   853.6
   776.7
   870.8
   824.1
   782.9
     852
   759.9
   835.1
   803.3
   841.6
   762.1
   821.8
     839
     805
   805.6
   897.1
   781.6
   812.7
   851.3
   843.2
   742.4
   838.4
   833.8
   784.5
   772.5
   761.2
   876.3
   851.7
   798.8
   803.7
   787.1
   775.4
   802.4
   849.4
   810.1
   793.6
   833.2
     838
   745.3
   793.3
     828
   772.2
   834.5
   800.1
   711.2
   843.2
   846.5
   837.7
   831.9
     817
   834.8
   789.1
   814.4
     817
   837.4
   810.1
   819.6
   796.8
   883.8
   779.3
   796.8
   802.7
     766
   817.3
     840
   799.1
   869.8
   834.8
   884.1
     888
   850.7
   841.3
   822.2
   859.1
   787.4
   798.5
   790.4
   817.3
   781.9
   877.3
   785.5
   838.4
   839.7
   843.2
   805.6
   806.6
     805
     754
   846.5
   809.8
   749.5
   817.6
   840.6
   785.2
   845.2
   856.9
   841.6
   865.6
   784.5
   857.8
   821.5
   815.7
   818.3
   812.7
   809.8
   836.7
   763.1
   724.8
   865.9
   820.2
   810.1
   755.7
   861.1
     826
   869.5
   813.4
     781
   766.7
   831.6
   870.2
   860.4
   850.4
   812.1
   827.3
   800.4
   825.1
   798.1
   835.8
   836.4
   869.2
   836.4
   857.5
   787.1
   814.4
   843.9
   807.9
   860.4
   824.1
   813.1
   859.8
   888.7
   837.1
   869.2
   864.6
   849.7
   838.7
   777.1
   850.4
   775.4
   837.1
     804
   776.4
     768
   833.2
   833.2
   874.1
   775.8
     829
   779.3
   836.4
   840.3
   856.2
   908.8
   822.5
   798.1
   866.9
   814.4
   853.9
   843.9
   811.4
   795.6
   799.1
   854.3
   801.1
   814.7
   820.2
     875
   824.7
     805
   764.7
   823.1
   817.3
   798.8
   781.3
   771.9
   809.2
   793.6
   857.2
   772.5
   775.8
   901.3
   853.3
   831.9
   787.4
   796.8
   805.6
   823.1
   762.8
   757.6
   782.6
   837.1
   824.1
   796.5
     853
   885.1
   806.6
     838
   780.6
   871.5
   847.1
   853.9
   830.6
   845.5
   894.8
   823.4
   817.3
   826.7
   813.1
   746.6
   806.6
   799.1
   828.6
   733.6
   786.8
   844.5
   801.7
   818.6
   776.4
   753.4
   884.1
   841.6
   808.9
   765.1
   770.6
   902.6
   847.8
   786.1
     793
   750.8
   807.2
   729.4
   784.5
   802.4
   836.4
   764.1
   777.1
   811.1
   748.5
   784.5
   739.4
   791.3
   717.4
   861.7
   835.5
   810.5
   771.2
   792.3
   817.6
   746.9
   798.5
   782.6
   827.7
   809.8
     829
     767
   776.4
     817
   743.6
   829.9
   883.1
   810.5
   801.4
   833.8
   827.3
   775.4
   809.2
   756.6
   736.8
   748.5
   846.2
     827
   730.3
   770.6
   796.2
   748.2
   847.1
   764.1
   731.3
   767.3
   799.4
   799.1
   777.4
   741.1
   779.7
   771.2
   762.5
   734.9
   853.9
   768.6
   811.1
   716.7
   829.9
   752.4
   808.5
   790.7
   737.5
   806.6
   784.2
   783.5
   781.3
     792
   786.8
   712.5
   785.8
   749.5
   729.7
   799.8
   809.8
   740.1
   840.6
   709.6
   732.6
   774.8
   828.3
     766
     840
   774.8
   756.3
   845.5
   795.6
   782.3
   739.8
   754.7
   775.4
   784.8
   775.4
   830.9
   748.5
     754
   793.3
   793.3
     793
   823.1
   782.9
   782.6
   818.6
   800.4
   796.5
   813.1
     766
   739.1
   714.8
   735.2
   810.5
   756.6
   741.4
   710.2
   802.4
   800.7
   772.8
   750.1
   817.9
   797.8
   726.1
   796.5
   728.7
   809.2
   807.9
   805.3
   738.5
   784.8
   739.8
   739.4
   757.6
   690.8
   717.4
   764.7
     729
   784.5
   761.5
   823.1
   806.6
   758.6
   716.7
   746.9
   765.4
   774.1
   765.7
   733.9
   772.2
   697.9
   761.5
   763.4
   773.2
   776.4
   788.4
   767.3
   766.7
     792
   795.6
   769.6
   791.7
   814.7
   826.7
     802
     829
   784.8
   807.6
     781
   809.5
   771.2
   777.7
   719.6
   826.7
   768.6
   800.1
     829
   758.6
   711.9
   816.6
     731
   748.2
   798.8
   819.2
   785.2
   716.7
   763.1
     791
   828.6
   782.3
   807.2
     742
   801.7
   751.4
   772.5
   807.2
   769.6
   755.7
   842.9
   772.8
   773.2
   830.9
   790.7
   772.2
   718.3
     793
   750.1
   749.8
   784.2
   787.8
   753.1
   780.6
     793
     802
   716.4
   785.5
     838
   783.9
   792.6
   812.1
   784.5
   750.1
   814.4
   710.6
     779
     767
   807.9
   799.4
   732.3
   756.6
   823.8
   782.9
   744.3
   729.4
     695
   774.1
   746.9
   760.8
   796.5
   828.3
   755.3
   777.1
   683.3
   772.8
   765.4
     729
   768.6
   753.1
   825.7
   740.4
   794.9
   733.3
   755.3
   800.1
   798.8
     755
     779
   735.9
     754
   773.2
   774.8
     804
   747.2
   787.1
   772.5
     781
   805.9
   777.1
   801.4
   794.9
     793
   743.3
   801.4
   747.2
   753.4
   800.1
   747.2
   773.2
   765.7
   776.4
     696
   791.7
   820.2
   801.4
   817.6
     754
   797.2
   776.7
   824.7
   748.8
   777.1
   806.9
   803.3
   758.2
   792.6
   792.6
     779
   765.4
   872.1
   801.4
   843.6
   774.1
   836.4
   811.4
     707
   817.9
   793.9
   777.1
   836.7
   806.3
   793.6
   850.4
   807.2
     841
     766
   784.8
   866.9
   808.5
   793.6
   802.4
   738.1
   848.8
   748.2
   835.1
   813.1
   830.3
   797.5
   864.3
   873.7
   862.1
   894.5
   837.4
   846.2
   810.1
   796.5
   850.4
   854.3
   820.9
   846.8
   845.5
   840.3
   746.9
   926.3
   802.7
   844.9
   811.8
   903.9
   879.9
   771.9
   824.4
   862.7
   822.2
   789.4
   830.6
   905.5
   847.5
   837.4
   921.7
   798.5
   884.4
   841.9
   863.4
   782.6
     864
   908.4
   822.8
   833.5
   871.5
   831.6
   885.7
   866.3
   875.7
   839.3
   898.1
   839.3
   884.4
   837.1
   899.4
   892.9
   847.1
   944.1
   879.9
     841
   751.4
   854.9
     960
   869.8
     841
   837.1
   949.3
   846.8
   888.3
   906.8
   875.7
   797.8
   904.2
   989.9
   867.9
   879.6
   907.5
   934.4
   924.7
   921.4
   949.3
   887.7
   895.5
   907.8
   878.6
   888.7
   926.3
     935
   950.9
   940.2
   902.9
   958.4
   811.8
   866.3
   901.3
     877
   878.9
   927.9
   942.8
   901.6
   920.4
   927.6
   928.9
   918.8
   927.3
   890.6
   975.6
   967.2
   986.3
   869.8
   899.7
   995.7
   910.1
   908.4
     935
   914.9
   903.6
   953.2
   977.5
   965.5
   956.1
   967.5
   978.5
   941.2
   979.2
   921.7
   922.1
   907.1
   969.1
   898.1
   898.4
   854.6
   829.6
   940.2
   960.3
     984
   975.3
   872.4
     950
   922.7
   925.3
   934.7
   897.7
   959.7
   934.1
     875
   929.9
   776.4
   954.8
   864.3
   918.8
   932.4
   877.6
   980.1
   857.5
   906.2
   853.9
   899.4
   891.6
   865.9
   936.7
     902
   869.8
   870.8
   871.8
   934.4
   845.5
   868.2
   984.7
   896.4
   941.2
   820.5
   829.3
   885.4
   892.5
   868.9
   882.2
   910.1
   860.8
   892.2
   875.7
   823.4
   833.5
   874.1
   850.4
   910.1
   905.5
   834.8
   884.4
   934.7
   868.2
   905.2
   887.7
   858.8
   884.8
   902.6
   899.7
   899.7
   822.2
     959
     852
   876.7
   924.7
   873.1
   854.9
   851.7
   850.7
   830.6
     876
   883.1
   825.4
   842.3
   917.2
   866.3
     877
   807.2
   917.8
   833.5
   761.5
   832.2
   836.4
   810.1
   857.5
   892.2
   879.9
   815.3
   842.6
   831.2
   853.3
   823.1
   757.3
   875.7
   795.9
   835.5
   823.8
   884.1
   871.8
   795.6
   844.9
   833.8
   848.8
   830.3
   902.3
   728.1
   868.9
   855.2
   831.2
     838
   783.2
   820.2
   897.4
   853.6
   833.8
   787.1
   800.7
   843.6
   775.8
   830.9
   864.3
   823.4
   776.1
   837.1
   889.6
     851
   798.8
     815
   794.3
   885.7
   861.7
   783.2
     780
   807.6
   816.6
   803.3
   797.2
   754.4
   815.3
   813.4
   796.8
   779.3
   807.2
   743.3
   743.6
   781.6
   854.3
   807.2
     790
   762.8
   769.9
     769
     814
   784.8
   810.5
   845.2
   756.9
     767
   808.2
   862.1
   812.1
   878.3
   761.5
   810.1
     829
   806.6
   735.2
   813.4
   813.1
   810.8
   814.7
     718
   789.4
     805
   797.2
   763.4
   789.7
   750.1
   821.2
   748.8
   801.7
   805.3
   797.5
   853.9
   760.2
   796.2
   824.7
   753.7
   814.4
   836.4
   774.5
   762.5
   789.7
   790.4
   908.8
   800.4
   782.3
   790.4
   772.8
     778
   808.9
   859.1
   793.6
   766.4
   800.7
   809.8
   745.9
   791.3
   775.4
   787.4
   790.4
   737.5
     829
   752.7
   785.5
   808.5
   772.8
   776.7
   818.3
   752.4
   743.3
   834.2
     790
   786.1
   787.8
   798.8
   713.2
   710.9
   776.1
   723.2
   759.9
   798.8
   807.2
   769.3
   793.9
   699.9
     754
   837.1
   725.5
   771.9
   746.2
   848.8
   831.6
   819.2
   764.1
   690.4
   760.8
   752.1
   691.4
   757.3
   777.4
   756.6
   724.2
   800.7
   745.6
   782.6
   780.3
   724.8
   750.5
   691.1
   727.4
   769.9
   725.8
     719
   752.1
   794.3
   828.3
   729.7
     742
   772.5
   752.1
   876.7
   813.1
   782.6
   724.2
     778
   850.1
   727.4
   787.8
   741.7
   767.3
   732.6
   736.2
   778.7
   786.1
   769.9
   741.7
     707
   755.7
   797.2
     755
   695.6
     743
   709.9
   773.5
   727.4
     790
   793.3
   709.3
   736.2
   698.2
   756.9
   766.7
   735.9
   785.2
   770.6
   753.1
   757.3
   657.7
   740.4
   737.8
   746.2
   778.4
   711.5
   809.2
   737.2
   778.4
   752.1
   841.6
   782.6
   733.6
   730.7
     744
     769
   740.1
   767.7
   779.3
     707
   825.7
   761.2
     768
   739.4
   750.8
   776.4
   788.7
   736.8
   729.7
   723.5
   816.6
   797.5
   784.8
   747.5
   790.7
     792
   688.5
   810.5
   792.3
   756.6
   753.1
   758.6
   764.7
   851.7
   704.7
     791
   764.1
   788.1
   740.4
   756.3
   823.4
   808.9
   728.7
   707.6
   783.9
   779.3
   908.1
   762.5
     729
   741.7
   736.5
     766
   708.6
   746.2
   808.5
   788.4
     720
   731.6
   791.7
   784.5
   787.4
   735.2
   701.5
   735.2
   728.4
   721.3
   762.1
   780.3
     755
   710.9
   763.4
   695.6
   839.3
   741.7
   725.2
   797.2
   753.4
   752.4
   748.5
   836.4
   757.6
   783.9
   708.3
   742.7
   753.7
   795.9
   775.1
   788.7
   786.8
   761.8
   779.3
   763.4
   730.3
   778.4
   790.7
   837.1
   754.4
   700.5
   744.3
   753.4
   777.4
   788.1
   769.6
   739.8
   801.4
   748.5
   673.9
   798.8
   686.9
   786.8
   783.5
   796.2
   786.8
     790
   758.2
     717
   759.9
   695.3
   755.7
   702.4
     769
   721.3
   762.5
     792
   807.6
   738.1
   763.8
   799.4
   773.8
   768.6
   727.1
   790.4
   784.5
   745.6
   824.7
   751.8
   795.2
   781.3
   675.5
   720.9
   824.7
   786.1
   832.9
   742.4
   728.1
   689.8
   760.2
   777.1
   720.6
   751.8
   787.4
   799.4
   775.4
   760.8
   703.4
   708.9
   770.6
   711.5
   665.8
   707.3
   749.2
   752.1
     732
   794.9
   749.8
   823.1
   828.3
   763.8
   770.2
   750.1
   727.4
   834.8
   723.5
   821.5
   753.1
   781.9
   799.8
   739.8
   791.7
   777.7
   771.5
   776.4
     816
   703.7
     769
   741.7
   782.6
   712.8
   762.5
   713.8
   758.6
   744.3
   757.3
     742
   793.6
   710.2
   720.6
     780
   745.9
   772.8
   781.9
   736.2
   751.1
   813.4
   733.9
   663.2
   722.9
   755.7
   722.2
   764.7
   785.8
     792
   801.1
   777.4
   761.8
     792
   711.5
   803.7
   763.8
     816
   792.6
   760.2
   742.7
   744.9
   824.1
   841.3
     717
     708
   760.5
   717.4
   727.4
     865
     781
   738.8
   734.6
   740.4
   754.7
   740.1
   834.5
   776.7
   772.5
   743.6
   697.6
   739.1
   749.8
   767.7
   845.5
   780.3
   699.9
   829.9
   762.5
   763.8
   843.2
   762.5
   737.8
   772.8
   836.7
   742.7
   816.3
   764.4
   747.2
   773.8
   752.7
   780.3
   722.2
   720.3
   804.6
   772.8
   741.7
     769
   687.2
     780
   752.1
   711.5
   739.1
   762.5
   696.9
   708.6
   774.5
   722.6
   757.9
     744
     791
   707.6
   788.4
   704.7
   752.1
   782.9
     780
   744.9
   740.7
   767.7
   741.4
     826
   725.2
   778.4
   715.7
   764.7
   724.8
   739.8
   741.1
   735.5
   818.3
   764.4
   722.9
   726.5
     744
   736.5
   816.6
     756
   782.9
   678.4
   733.6
   697.9
   769.9
   736.2
   750.1
   729.7
   726.5
   784.5
   767.7
     766
   804.3
   839.7
   777.4
   810.8
   765.1
     805
   803.7
   784.5
   773.2
   729.7
   813.4
   781.3
   732.3
   811.8
   769.6
     778
   711.5
   745.3
   735.2
   723.2
   756.6
   732.9
   751.8
   796.5
   761.8
   726.5
   773.5
   757.9
   736.2
   762.1
   725.2
   746.6
   738.5
   722.9
   732.3
   776.4
   748.2
     781
   765.7
   669.7
   737.8
   716.7
   763.4
   741.1
   688.2
   786.5
   775.8
   766.4
   753.4
   764.4
   719.3
   736.2
   730.7
   764.4
   675.5
   706.7
   757.9
   739.4
   814.7
   757.9
   746.9
   699.2
   768.6
   756.3
   757.6
     769
   744.3
   702.8
   801.1
   864.6
   730.3
   741.1
   798.1
   751.8
   723.5
   726.5
   788.1
   745.3
     717
   708.3
   830.9
   735.2
   770.6
   755.3
     816
   749.2
   765.1
   809.8
   798.1
   764.1
   821.8
   782.9
   744.3
   741.7
     732
   787.4
   758.9
   736.2
   799.1
   811.4
   790.7
     791
   818.3
   694.3
   750.5
   783.2
   744.6
   764.1
   798.1
   741.1
   741.1
     732
   748.5
   799.8
   756.9
   755.7
   753.1
   693.4
   819.2
   714.8
     769
   802.7
   735.9
   786.1
   855.6
   800.4
   774.1
   752.4
   744.9
   731.3
   728.1
     705
   750.8
   714.5
   759.5
   708.3
   751.4
     671
   768.3
   773.8
   761.8
   798.5
   772.2
   762.1
   732.6
   776.4
   847.1
   744.3
   746.6
   803.3
   766.7
   747.5
   756.6
   742.4
   704.1
   751.1
   759.5
   796.2
   785.5
     768
   765.7
   793.9
   759.5
   750.1
   715.7
   725.5
   765.1
     729
   784.8
   696.3
   744.3
     720
   689.8
   745.3
   806.9
   649.9
   767.3
   793.9
   837.4
   672.6
   773.8
   793.6
     756
   764.7
   786.1
   729.7
   747.9
   710.9
   730.7
   799.4
   697.9
   709.6
   750.8
   746.6
   794.9
   771.2
   786.5
   797.2
   748.8
   763.8
   774.8
   810.1
   771.2
   760.5
   738.1
   765.4
   832.5
   805.3
   728.1
   756.6
   789.4
   719.3
   800.7
   749.5
   755.7
   801.1
   798.5
   786.5
     781
     756
   777.4
   736.2
   769.6
   794.9
   710.6
   714.5
   798.8
   799.4
   805.6
   796.2
   746.2
     779
   744.6
   772.2
   725.5
   725.8
   760.8
   744.6
   762.1
   746.2
   811.4
   758.9
   758.2
   804.3
   769.6
   763.8
   805.3
   813.4
   788.4
   744.3
   720.6
   772.2
   721.6
   788.1
   750.5
   782.9
   788.4
   752.7
   786.1
   717.7
   713.8
   711.9
   781.6
   757.3
   755.3
     803
     817
   769.6
   734.2
   772.2
   760.5
   753.7
   725.8
   684.3
   843.6
   796.8
   760.2
   759.5
   765.4
   781.6
   778.7
   775.8
   732.3
   789.1
   774.8
   689.5
   755.3
   769.6
   729.7
   788.4
   685.6
     791
   758.6
   775.4
   746.9
   737.8
   785.2
   743.3
   774.8
     805
   736.5
     793
   751.8
   793.6
   747.5
   744.6
   751.4
   743.3
   796.5
   761.2
     802
   794.6
   789.7
   728.4
   780.3
   758.9
   715.4
   752.4
   713.5
   759.2
   810.5
     781
   753.4
   797.2
   739.1
   763.8
   755.3
   750.5
   734.6
   737.8
   782.9
   748.8
   761.8
   711.2
   718.3
   734.2
     803
   729.4
   746.6
   713.8
   740.7
   762.1
   783.5
   752.7
   773.8
   745.9
   745.3
   758.2
   767.3
   745.6
   743.6
   831.6
   772.5
   720.6
   751.1
   776.1
   735.2
   784.2
     717
     708
   721.3
   769.3
   732.9
     743
   770.6
   742.4
     790
   739.1
   754.4
     828
   750.8
   692.7
   796.5
   728.4
   723.5
   761.5
   700.8
   735.9
   766.4
   783.9
   771.2
   748.2
   759.5
   757.3
   739.1
   715.7
   770.6
   756.3
   725.5
   740.7
   798.8
   698.9
   782.6
     779
   784.8
   740.7
   765.4
   744.3
   796.8
   771.5
   727.4
   771.5
     814
   783.5
   811.8
   761.5
   742.4
     720
   787.1
   793.3
   701.2
   824.1
   762.8
   807.9
   800.4
   789.4
   751.1
   765.7
   809.2
   740.4
   789.4
   732.6
     805
   738.1
     732
   752.4
   761.5
   740.7
   767.3
   795.9
   726.8
     769
   777.4
   769.9
   769.3
   746.2
   742.4
   761.2
   781.9
   759.5
   773.2
   721.6
   699.5
   766.7
   793.6
   734.6
   763.8
   709.6
   777.7
   713.8
   736.5
   738.5
     732
     829
     720
   775.8
   775.4
   721.3
   694.7
   776.7
     769
   758.6
   734.9
   747.2
   793.9
   744.9
   775.8
   823.1
   843.2
   655.1
   738.1
   760.8
   763.1
   703.1
   752.4
   795.2
   744.9
   757.3
   794.9
   749.2
   752.4
     791
   832.2
   806.3
   758.2
   726.8
   782.9
   771.5
   762.1
   784.2
   755.7
   766.7
   811.8
   779.7
   756.9
     778
   794.3
   810.1
     742
   746.9
   736.8
   757.6
   741.4
   782.3
   778.7
   763.1
     684
   781.9
   745.9
   789.1
   765.7
   765.4
   734.9
   818.3
   778.4
   781.3
   759.9
   739.4
   784.8
   748.5
   739.8
   735.5
   784.8
   772.2
   768.6
   730.7
   806.3
     756
   758.2
   770.2
   780.6
   749.8
   761.8
   765.7
     744
   786.1
   777.1
   763.4
   762.1
     767
   713.2
   716.1
   765.1
   757.6
   714.1
     755
   716.4
     793
   741.7
   786.5
     778
   746.9
     742
   759.9
   740.1
   765.4
   768.3
   698.6
     814
   733.6
     732
   795.2
     754
     743
   757.6
   740.4
   787.8
   811.1
   751.8
   771.2
   739.4
   772.8
   742.4
   813.7
   722.9
   721.6
   775.8
   820.9
   726.8
     805
   698.9
   785.2
   840.3
   786.1
   785.8
   756.9
   784.2
   783.2
   806.3
   801.4
   755.3
   760.2
   720.9
   722.2
   772.5
   735.2
   674.9
   739.4
   746.2
   709.9
   829.6
   756.6
   793.6
   757.3
   766.4
   778.4
   759.2
     779
   738.8
   756.6
     756
   785.5
   773.5
   805.3
   793.3
   744.6
   807.2
   769.9
   753.4
   750.1
   762.8
   823.8
   745.9
   816.3
   794.6
   755.7
   767.3
   728.1
   821.8
   807.2
   797.8
     778
     744
     781
   748.8
   754.7
   735.9
     756
   789.7
   758.2
   735.9
   769.6
   759.5
   770.2
   759.5
   838.4
   803.7
   807.2
   779.3
   808.9
   850.7
   780.3
   805.3
   813.4
   756.6
   771.5
   796.5
   764.1
     791
   776.1
     877
   795.9
     803
     864
   838.7
   798.1
   819.9
     802
   816.6
   874.1
   745.6
   840.6
   810.5
   816.3
     802
   845.2
   858.2
     827
   829.3
   889.3
   790.7
   815.3
   857.8
   812.4
     814
   876.7
   839.3
   770.6
   882.5
   825.7
   874.1
   875.7
   822.8
   882.2
   878.3
   871.8
   871.1
   818.6
   880.2
     888
   921.1
   858.2
   927.9
   856.2
   834.8
   858.8
   918.5
   938.6
   823.1
     864
   949.6
   857.8
   852.6
   878.3
   870.8
   930.5
   904.5
   911.4
   858.5
   944.8
   817.9
   926.6
   857.5
   961.3
   876.7
     926
   861.4
   908.8
   873.7
   869.2
   854.6
   864.3
   896.1
   836.1
   969.8
   914.9
   841.9
   868.5
     828
   969.1
   888.7
   926.9
   930.5
   892.9
   848.4
   957.1
   915.3
   865.6
   913.6
   866.9
   935.4
   921.4
     912
   942.2
     877
   879.9
   888.3
   995.1
   931.5
   949.3
   935.4
   946.7
   939.6
     962
   979.5
   917.2
    1038
   908.4
   942.2
   998.3
   967.8
   929.5
     997
     948
   953.5
   954.2
   955.8
   900.7
   909.1
   843.2
   837.7
   933.7
   902.6
   881.5
   985.6
   977.5
     901
   907.8
     937
   890.6
   915.9
   857.8
   930.5
   950.3
   898.1
   913.3
   879.6
    1007
   968.5
   955.2
   941.2
   951.9
   868.5
    1024
   943.5
   918.8
   916.2
     938
   966.8
   921.4
   877.6
   898.4
   934.1
   923.4
   914.6
   949.6
   845.2
   922.1
   919.5
   936.3
     888
   926.9
     901
   917.8
   858.2
   956.8
     899
   878.3
   902.3
   920.8
   819.2
   950.6
   919.1
   849.1
   888.7
   891.6
   919.5
   860.4
   906.2
   845.8
   881.8
   879.2
   871.5
   933.1
     938
   877.3
   927.3
   946.7
   782.9
   890.9
     865
   904.5
   906.8
   871.8
     840
   890.9
   854.9
   837.7
   874.4
   964.6
   835.1
   833.8
     826
   881.2
     793
   803.3
   911.4
   794.9
   818.6
   909.1
     779
     911
   930.8
   878.9
   874.4
   864.6
   843.2
     839
   838.4
   825.7
   810.5
   801.1
   903.3
   765.7
   844.2
   821.5
   806.6
   837.7
   808.2
   808.9
   751.8
   796.5
   821.8
     827
   757.3
   808.5
   855.2
   805.9
   829.3
   793.6
     877
   773.2
   884.8
   810.1
   795.2
   838.7
   821.8
   793.6
   790.7
   822.8
   777.7
   839.3
   819.9
   809.5
   817.9
   777.4
   845.5
   853.3
   785.8
   744.6
   772.8
   825.1
   810.5
   780.3
   784.8
   790.7
   784.8
   793.3
   846.8
   799.8
   760.8
   767.7
   782.6
     790
   683.6
     756
   787.1
   764.7
   794.6
   794.3
   800.1
   777.7
   825.7
   751.8
   791.3
   801.1
   752.1
   805.3
     790
   795.2
   753.7
   772.5
   773.8
   791.3
   773.2
   781.3
   807.9
   774.5
   822.2
   713.2
   746.6
   748.2
     792
   774.1
   773.5
   740.7
   746.6
   841.3
   763.8
   762.8
   690.8
   766.7
   822.2
   789.1
   769.6
   741.1
   747.5
   708.9
   751.4
   783.9
   764.4
   776.7
   744.6
   785.5
   753.4
   826.7
     719
   788.1
   730.7
   728.1
   859.8
   762.8
   760.8
   800.7
   745.6
   765.4
   732.9
     732
   766.4
   815.3
   721.3
   744.9
   757.6
   788.4
   783.5
   764.1
   793.9
   777.1
   806.3
   872.8
   776.4
   835.1
   762.1
   724.8
   752.1
   748.2
   738.8
   808.9
     792
   813.7
   822.2
   809.8
   772.2
   786.5
   810.5
   802.4
     768
   819.6
   790.4
   772.5
   767.3
   827.3
   731.6
   785.5
   784.8
   774.8
     755
   759.2
   810.8
   813.7
   776.4
   756.6
   708.9
   747.2
   793.9
   832.2
   724.5
     742
     731
   727.4
   744.3
   756.9
   749.2
   732.9
     814
   763.4
   795.9
   792.6
   756.6
   740.1
   763.8
   741.4
   749.8
   740.7
   794.6
   679.1
   745.6
   757.9
   765.4
   759.2
   726.8
   769.3
     720
   712.5
     829
   769.9
   808.2
   720.3
   806.3
   763.4
   763.1
     767
   749.8
   735.5
   773.2
     696
   718.7
   761.2
   750.8
   777.1
   798.1
   814.4
   855.6
   709.9
   764.7
   762.8
   798.1
   762.5
   761.2
   764.7
     779
   795.9
   706.7
   765.1
   786.1
   714.5
     780
   768.3
   786.8
   737.8
   670.3
   750.8
   741.4
   783.2
   746.9
   726.5
   780.6
   791.7
   761.5
   760.5
   782.6
   760.2
   782.9
   767.3
   726.1
   716.4
   747.9
   792.6
     781
   757.3
   745.6
     815
   737.8
   784.2
   722.9
   719.6
   718.3
   817.6
   775.1
   747.2
   784.8
   737.2
   761.8
   738.1
   732.3
   713.8
   746.9
   790.4
   748.5
   681.7
   734.6
   760.2
   782.3
   710.2
   764.7
   779.3
   810.1
   732.6
   712.5
   752.1
   698.9
   756.6
   751.8
   763.1
   710.9
   797.8
   764.1
   735.9
   738.1
   719.6
   736.8
   722.6
   738.8
   778.7
   794.9
   746.2
   781.9
   754.4
   699.2
   738.1
   728.4
   747.2
     683
   745.6
   694.7
   736.2
   785.2
   762.1
   762.5
   708.9
   736.5
   757.3
   776.4
   774.8
   739.1
   774.8
   704.1
   742.7
   758.6
   750.8
   763.4
   736.2
   739.1
   729.4
   781.3
     719
     769
   717.7
   737.8
   759.9
   763.4
   732.9
   716.1
   778.4
   756.9
   732.6
   768.6
     743
   777.1
   731.3
   711.9
   719.3
   708.6
   793.6
   706.7
   713.8
     754
   739.4
   730.7
   663.2
   752.1
   782.6
   728.4
     717
   762.5
   726.8
   690.4
     717
   747.2
   753.1
   693.7
   732.9
   738.1
   677.1
   732.6
   731.6
   733.3
   754.4
   704.4
   725.8
   682.7
   786.5
   754.7
   723.9
   782.3
   699.2
     693
   756.6
     729
   776.7
   773.8
   786.1
   737.8
   746.2
   722.6
   732.6
   749.2
   769.6
   732.6
   759.9
   710.6
   710.2
   771.9
   729.7
   698.6
     767
   734.2
   722.6
   727.4
   761.5
   740.1
   664.2
   730.3
   679.7
   736.5
   720.6
   711.5
   692.7
   715.7
     729
   703.4
   738.5
   738.1
   698.9
   747.2
   717.7
   732.6
   748.5
   752.4
   713.8
   792.6
   735.9
   711.5
   712.5
   810.8
   696.6
   797.5
   639.5
   723.9
   747.2
   746.9
   730.7
   758.9
   657.7
   746.9
   749.2
   719.6
   775.8
   769.9
   757.9
   716.4
   741.4
   740.7
   801.1
   755.7
   745.6
   741.4
   726.1
   763.1
     669
   716.7
   732.6
   748.2
   679.7
   750.5
   735.2
   769.3
   776.7
   713.8
   711.5
   724.5
   782.6
   785.2
   780.6
   756.3
   714.8
   747.5
   760.2
   787.8
   744.9
   729.7
   734.9
     766
   761.8
   683.3
   727.4
     768
   757.9
   730.7
     729
   710.9
   684.9
   741.1
   764.1
   750.8
   689.5
   768.3
   744.6
     708
     695
   773.5
   719.6
   764.7
     729
   738.5
   699.5
   721.3
   679.1
   695.3
   744.9
   739.8
   740.7
     681
   761.8
   724.5
   785.8
   747.9
   741.7
     695
   776.4
   796.8
   763.8
   751.8
   704.4
   698.9
   713.8
   736.5
   792.3
   788.4
   733.6
   760.8
   665.5
   732.3
   730.3
   745.3
   761.8
   775.4
     681
   756.3
   735.5
     791
   765.1
   744.6
   799.8
     731
   750.5
   689.5
   789.4
   733.9
     719
   739.4
     732
   756.3
   721.6
   756.6
   787.4
   692.7
   766.4
   741.1
   776.4
   735.5
   682.7
     743
   744.6
   734.9
   762.8
   757.6
   758.6
     767
   737.5
   695.3
   720.6
   703.7
   819.2
   747.2
   781.9
   703.4
   737.2
   683.3
   740.1
   712.2
   806.3
   795.9
   728.1
   761.5
   756.3
   747.2
   775.8
     705
   714.1
   719.6
   781.3
     766
   737.8
   752.7
   711.5
   702.4
     743
   789.4
     707
   741.7
   740.4
   752.1
   732.3
   739.1
   726.8
   784.2
   747.5
   731.6
   716.4
   753.7
     815
   817.6
     706
   794.9
   848.4
     730
   795.2
   744.9
   743.3
   792.6
   778.4
   746.9
   702.4
   751.1
   747.5
   732.6
   761.5
   757.6
   727.1
   802.4
   750.5
   747.5
     693
   788.7
   670.7
   773.8
   747.9
   744.6
   786.8
   662.5
   789.1
   664.8
   721.9
   796.5
   735.2
   749.2
   772.2
     754
   820.2
   793.3
   735.5
   716.4
   763.8
   705.7
   773.8
   729.4
   715.1
   759.9
   755.7
   788.4
   767.7
   755.3
   710.6
   697.3
   794.3
   769.6
   720.9
   665.1
   844.5
   755.3
   811.1
     814
   773.5
   769.6
   698.2
   765.7
   696.3
   727.4
   810.8
   733.3
   840.6
   755.7
   740.1
   701.8
   700.5
   821.8
     792
   733.6
   722.6
   716.1
   751.8
     781
   749.8
   752.1
     729
     780
   699.5
   772.5
   641.8
   786.1
   775.1
   689.5
   801.4
     707
   672.3
   744.9
   748.2
   723.5
   788.7
   747.2
   747.5
     805
   728.1
   786.1
   738.1
   749.8
   727.1
   722.6
   708.3
   744.6
   747.5
   730.3
   769.6
   710.6
   810.1
   713.5
   746.9
   761.5
     684
   738.8
     695
   762.5
   752.4
   755.3
   823.1
   721.9
   698.2
   788.1
   795.2
   745.3
   756.6
   804.6
   787.1
   754.7
     743
     829
     766
   778.4
     781
     732
   787.8
   766.7
   749.5
   779.7
   738.5
   760.2
     778
   679.7
   784.8
   764.7
   753.4
   789.7
   747.5
     731
   792.6
   774.8
   752.7
   776.4
   739.1
   736.2
   744.3
   787.4
   743.6
   672.6
   758.2
   708.3
     681
     838
   726.8
   807.6
   799.1
   708.6
   809.5
   787.8
   735.2
   789.4
     754
   807.2
     696
     695
   781.9
   769.3
   786.8
   726.1
   812.4
   693.4
   809.2
   743.6
   773.8
   734.6
   697.9
   781.6
   733.3
     804
   760.5
   739.8
   781.6
   773.8
     743
   801.7
     744
     767
   699.5
   734.2
   748.8
   771.5
   762.8
   778.4
   736.8
   783.9
   761.5
     732
   810.1
   770.2
   798.1
   793.9
   774.5
     681
   766.7
   748.2
   709.3
   751.4
   714.1
   813.1
   772.2
   710.2
   758.6
   713.8
   708.3
   820.2
   795.9
     766
   811.8
   772.2
   762.5
   728.7
   806.6
   713.2
   859.8
   749.5
   769.6
     744
   809.8
     719
   764.7
     778
   800.7
   720.6
   808.9
   740.4
   764.4
   774.5
   799.1
   749.5
   804.3
     766
   786.5
   823.1
   829.6
   763.4
   794.3
   773.5
   746.6
   735.2
   723.2
   763.1
   837.4
   734.6
   760.2
   722.9
   705.4
   730.7
   744.3
   767.3
   748.5
   841.6
   726.5
   756.3
   780.3
   760.2
   809.5
   803.7
     851
   736.2
   759.9
     743
     730
   692.4
   686.9
   731.3
   748.5
   791.7
   761.2
   776.7
   758.9
   793.3
     743
   772.8
   768.3
   789.7
   742.4
   822.5
   750.5
   730.7
   785.5
   765.7
   735.9
   725.2
     839
   751.4
   832.5
   760.2
   689.5
   725.8
   711.2
   817.9
   801.7
   740.1
     708
   765.1
   810.5
   770.9
   776.7
   760.8
   751.1
   769.6
   751.1
   749.8
   742.7
   744.3
   681.4
   771.9
     754
   700.8
   768.3
   755.7
   746.2
   834.2
   731.3
   762.5
   758.2
   687.9
   734.9
   712.2
   801.7
   730.3
   792.3
     729
   812.7
   770.9
   789.1
   721.6
   774.1
   760.5
   721.3
   750.8
   771.9
   740.7
   759.5
   690.8
   723.2
   805.3
   742.7
   755.7
   814.7
   795.2
     719
   736.5
     754
   742.7
   771.2
   745.6
   722.2
   740.4
   804.6
   701.2
   738.1
   699.5
     705
   770.6
   785.5
     755
   774.8
   696.6
   751.1
   739.8
   733.6
   731.3
   787.8
   770.2
   782.9
   751.1
   787.4
   744.3
   736.2
   739.4
   750.5
   745.3
   727.4
   738.5
   676.2
   790.7
   779.7
   768.6
   813.7
   761.5
   750.5
   774.8
   743.3
   800.7
   741.4
   690.4
   709.3
   773.5
   749.2
   676.8
   777.7
   673.3
   726.5
   775.8
   770.2
   736.2
   724.2
   693.7
   769.6
   751.4
   726.1
   700.8
   760.5
   807.2
   644.4
   740.7
     694
   733.3
   773.5
   719.6
   714.5
   757.3
   736.2
     742
   729.7
   782.6
   746.9
   758.9
   723.5
     792
   791.3
   813.7
   672.6
   690.1
   809.5
   770.6
   757.3
   710.9
   691.7
   809.5
     695
     705
   761.2
   725.2
   785.5
   769.6
   741.7
     707
   747.9
   769.3
   785.5
   812.7
   765.7
   751.8
     769
   757.9
   748.8
     755
   803.7
   810.5
   711.9
   779.7
   784.8
   703.1
   722.6
   660.9
   767.7
   679.7
   765.7
   776.4
   788.1
     718
   769.6
   831.9
   788.4
   718.7
   802.7
   783.5
   732.3
   736.8
   772.5
   711.2
   822.5
   799.1
   756.9
   748.2
   802.4
   747.9
     731
   709.3
     731
   764.4
   727.1
   773.2
     779
   801.4
   748.8
   771.2
   734.2
   752.4
   748.8
   768.6
   738.8
   722.9
   794.3
   753.4
   783.5
   783.5
   774.5
   754.7
   753.7
   721.6
   749.2
   778.4
   765.1
   735.2
   808.2
   735.9
   756.3
   737.2
   737.8
   748.8
   805.9
     756
   688.2
   831.6
   720.9
   789.4
   869.8
   787.4
   744.9
   813.7
   735.2
   766.4
   688.8
   743.6
   770.9
   758.9
   769.6
   773.8
   710.9
   770.9
   757.9
   749.2
   769.6
   781.6
   667.7
     754
   739.8
   714.5
     780
   776.7
   732.6
   754.7
   762.5
   793.3
   781.9
   736.8
   758.9
   692.1
   748.8
   760.8
   783.5
   713.2
   713.5
   762.8
   722.6
   760.5
   712.2
   735.2
   744.9
   740.4
   771.2
   815.7
   706.7
     744
   777.1
   763.1
   793.6
   740.4
   753.7
   729.4
   783.9
   747.9
   757.6
   720.9
     826
   690.1
   666.4
   670.7
   764.7
     708
   767.7
   727.4
   815.7
   692.4
   787.4
   777.4
     778
   799.8
   763.1
   703.4
   756.9
   728.1
   715.7
   666.1
     742
   750.1
   763.1
   775.1
   767.3
   686.9
   708.3
   696.9
   743.6
   719.3
   770.6
   726.8
   781.6
   751.1
   749.2
     717
   744.6
   717.7
   751.4
   771.5
   792.3
   669.7
   716.7
   801.7
   754.4
   723.5
   727.4
   720.9
   712.8
   734.6
   732.9
   739.1
   752.4
   718.7
   734.2
   728.7
   747.9
   790.4
   711.2
   773.5
   753.4
   743.3
   759.2
   711.5
   727.1
   712.5
   805.3
     778
   726.8
   763.4
   677.8
   739.1
   658.3
   788.4
     793
   741.4
   735.9
   757.9
   712.2
   692.4
   722.2
   734.2
   729.7
   735.5
   710.2
   784.5
   753.7
   713.8
   639.2
   756.6
   720.9
   739.4
   714.5
   720.3
   697.9
     671
   733.6
   742.4
   752.4
     766
     780
   703.1
   731.6
   770.6
   734.9
   759.2
   700.8
   801.1
   777.7
   769.6
   806.9
   677.5
   665.8
   745.6
   727.4
   732.9
   761.2
   800.1
     707
   775.8
   716.7
   762.8
   747.9
   722.9
   734.9
   757.3
   702.1
     754
   730.7
   700.5
   771.2
   734.2
   750.5
   700.8
   737.5
   741.4
   711.2
   708.9
   711.5
   740.7
     693
   753.7
   797.5
   676.2
   746.6
   688.8
     743
   725.5
   811.1
   710.9
     718
   769.9
   734.6
   704.1
   707.3
   712.8
   729.4
   765.4
   722.6
   732.6
   716.1
   731.6
   761.8
   730.7
   757.6
   673.9
   778.7
   739.4
     708
   694.7
   749.8
   720.9
     742
   805.9
   734.9
   694.3
   738.5
   711.2
   734.6
     696
   674.9
   783.5
   710.9
   730.3
   718.7
   713.5
     729
   743.3
   791.7
   754.7
   782.9
   750.1
   746.9
   781.6
   701.5
   758.9
   736.5
   773.8
   718.7
   745.6
   729.4
   797.2
   708.9
   704.7
   754.7
   767.7
     766
   757.9
   816.6
   744.6
   764.7
   839.3
     826
     767
   704.4
   721.3
   715.7
   704.1
   765.1
   795.9
   740.7
   714.1
     828
   757.3
   813.1
   722.2
   727.4
   775.8
   697.6
   768.6
   771.5
   740.7
   768.6
   805.9
   801.1
   756.9
   844.5
   717.7
   787.4
     781
   751.1
   767.7
     720
   812.1
   730.7
   765.7
   839.3
   741.1
   775.1
   758.6
     706
     731
   736.5
   835.8
   781.3
   767.3
     754
   768.6
   759.2
   799.8
     731
   802.7
     743
   835.8
   757.9
   839.7
   748.5
   771.9
   761.2
   737.8
   787.1
     817
   749.5
   808.2
     790
   783.2
   781.9
   746.9
   768.6
   739.1
   774.1
   807.6
     792
   765.7
   837.4
   739.1
   797.8
   823.4
   791.7
   807.9
   786.8
   749.8
   805.6
   798.8
   810.1
   828.3
   774.5
   787.4
   797.5
   804.6
   868.9
   743.3
   846.2
   776.7
   819.9
   818.9
   756.9
   792.6
   737.5
   859.8
   811.4
   803.3
   825.7
   749.5
   796.8
   781.6
   802.4
   818.3
   765.1
   778.7
   806.3
   784.2
   833.2
   820.5
   842.3
   799.4
   815.7
   777.4
   770.9
   799.4
   824.4
   869.5
   816.6
   784.5
   756.6
   788.7
   805.3
   896.1
   801.4
     805
   829.3
   800.7
   833.5
   807.2
   775.4
     732
   820.5
     778
   746.6
   772.8
   878.9
   826.4
   813.1
   898.4
   885.1
   772.8
     841
   856.5
   814.4
   864.3
   860.8
   861.1
   799.4
   770.9
   829.9
   834.5
   856.9
   855.6
   806.6
     829
   805.3
   778.7
   847.5
   813.7
   909.1
   815.7
   879.2
   872.4
   902.6
   787.4
   885.1
   888.3
   839.7
   867.6
   836.4
   835.5
   813.4
   833.5
   882.8
   871.8
   851.7
   812.1
   775.4
   821.8
   796.8
   862.7
     781
   839.3
   841.9
   863.7
   840.6
   845.8
   807.2
   818.6
   852.3
   844.9
   878.9
   843.9
   833.5
   820.2
   892.5
     864
   806.6
   774.1
   860.8
   824.7
   841.9
   811.8
   841.9
   843.9
     802
   797.2
   816.3
   795.6
   888.7
   829.9
   844.5
   910.1
   865.3
   895.1
   954.8
   908.1
   842.3
     851
   904.5
   804.3
   890.6
   860.4
   837.7
     827
     889
   845.8
   815.7
   868.5
   856.9
   820.2
   880.5
   847.8
   863.4
   823.4
   811.1
   806.6
   821.5
   849.1
   783.2
   805.3
   842.6
   847.1
     840
   824.7
   831.6
   843.9
     802
   765.4
   846.5
   812.1
   814.4
   806.6
   797.8
     816
   870.2
   805.9
   813.4
   836.7
   770.2
     804
   865.9
   834.8
   796.5
   856.5
   866.3
   781.6
     805
   809.8
   891.6
   790.7
   833.5
   881.5
     838
   831.9
   833.5
   795.9
   892.9
   830.6
   820.2
   811.8
   832.9
   801.7
   806.6
   871.1
     792
   807.6
   733.6
   834.2
   828.3
   864.3
   796.5
     779
   787.1
   804.6
   779.3
   766.4
     780
   828.6
   854.6
     827
   819.9
   790.7
   765.4
   789.4
   858.5
   785.5
   744.6
   787.8
   785.5
   805.3
   794.9
   801.1
   839.3
   831.9
   765.1
   808.2
   843.6
   816.6
   812.4
   772.5
   835.5
   853.3
   743.3
   751.8
   787.4
     730
   822.2
   825.7
     839
   792.6
     815
   809.2
   785.8
   800.1
   795.2
   863.7
   818.6
   722.6
   778.4
     732
   754.4
   746.2
   795.9
   743.3
   797.2
   771.2
   768.3
   717.7
   850.4
   774.8
   785.8
   788.7
   744.9
   770.9
   707.6
   768.6
   759.5
   801.4
   733.3
   804.3
   777.7
     768
     768
   725.8
   760.5
   748.8
   783.5
   670.3
   767.3
   742.7
   723.5
   685.3
   797.5
   675.5
   758.2
   781.3
   763.1
   703.1
   791.3
   753.4
     718
   775.8
   780.6
   825.1
   698.9
     766
   780.3
   764.1
   757.6
   769.9
   741.7
   680.4
   745.3
   775.4
   748.5
   785.8
   755.3
   738.1
     730
   724.2
   750.5
   795.2
   668.7
   758.2
   724.5
   679.7
     742
   781.3
   726.5
   772.5
   725.5
   709.6
   762.8
     705
   756.6
   744.6
   747.5
   687.2
     719
   719.3
   674.9
   737.5
   690.1
   739.4
   756.9
   745.3
   723.2
   710.6
   726.1
     755
   748.2
   732.6
   754.4
   704.7
   674.2
     720
     706
   699.5
   766.7
   765.1
   726.8
     743
   744.3
   678.4
   698.2
   748.5
   769.9
   702.8
   738.5
   754.4
   736.8
   701.8
   767.3
     708
   743.6
   736.2
   736.2
   718.7
     779
   714.5
   757.3
   735.9
   736.5
   753.4
   704.4
   704.1
   725.2
   690.8
   757.9
   773.2
   778.4
   689.5
   741.4
   729.7
     792
   746.2
   707.3
   774.1
     780
   749.8
   733.9
   697.3
   722.9
   760.5
   825.4
     730
   753.1
   726.5
   739.4
   712.8
   757.3
   690.4
   777.1
   752.1
   690.8
     769
   723.2
   676.5
   748.5
   804.6
   699.9
   732.3
   770.2
   721.3
   756.9
     681
   772.2
   692.7
   736.8
   770.6
     744
   775.8
     742
   758.6
     766
     718
   740.7
   686.2
   711.5
   757.9
     817
   798.5
   686.2
     683
   765.7
   714.8
   763.4
   756.6
   759.9
     743
   697.3
   709.3
     732
   704.4
   755.3
   776.7
   751.8
   750.5
   776.7
   801.4
   753.7
   781.6
   752.7
   665.1
   791.7
   807.9
   820.2
   836.7
     719
   717.7
   759.9
   699.2
   755.3
   727.1
   732.6
   731.6
   774.8
   765.7
   759.2
   688.5
     803
   760.2
   757.3
   827.3
     720
   783.9
   759.2
   781.3
   793.3
   777.7
   771.5
   830.3
   751.4
   758.9
   829.3
   783.5
   777.1
   755.3
   799.4
   807.2
   818.9
     803
   747.9
   857.5
   805.9
   810.5
   795.6
   792.6
   825.1
   805.3
   912.7
   862.7
   841.9
   846.5
   765.7
   851.7
   788.4
   815.3
   851.7
     780
   794.6
   841.3
   911.4
   839.3
     829
   867.2
   858.2
     838
   843.2
   829.6
   853.3
   832.5
   877.6
     828
   821.8
   893.8
   815.3
     779
   879.6
   864.6
   915.3
   913.3
   841.9
     838
   926.3
   893.5
   884.8
   859.5
   965.9
   919.8
   880.9
   882.5
     937
   931.5
   871.1
   923.7
   897.1
   910.7
   853.9
   964.6
   942.2
   956.5
   961.3
   976.6
   902.6
   933.4
    1029
   887.4
   949.3
     936
   990.5
    1015
   997.3
   907.1
   972.3
   990.2
   993.8
   950.6
    1066
   956.1
     996
   948.7
   973.3
    1087
    1030
   989.5
    1011
    1001
    1077
   992.5
    1066
    1073
    1093
    1142
   996.4
    1102
    1012
    1071
    1032
    1076
    1125
    1143
    1088
    1062
    1090
    1037
    1056
    1071
    1077
    1079
    1088
    1137
    1129
    1154
    1152
    1203
    1132
    1087
    1059
    1158
    1157
    1135
    1145
    1252
    1100
    1152
    1016
    1155
    1131
    1170
    1179
    1151
    1197
    1234
    1202
    1177
    1111
    1227
    1151
    1233
    1158
    1162
    1269
    1190
    1153
    1154
    1278
    1256
    1212
    1230
    1227
    1178
    1193
    1265
    1198
    1174
    1199
    1209
    1229
    1232
    1285
    1165
    1176
    1236
    1244
    1311
    1236
    1243
    1264
    1230
    1266
    1233
    1299
    1335
    1247
    1265
    1202
    1219
    1285
    1245
    1267
    1201
    1325
    1257
    1253
    1233
    1254
    1281
    1269
    1203
    1160
    1288
    1220
    1242
    1257
    1133
    1266
    1215
    1242
    1275
    1301
    1269
    1306
    1233
    1184
    1190
    1180
    1265
    1125
    1301
    1279
    1234
    1237
    1269
    1252
    1292
    1212
    1201
    1290
    1124
    1240
    1193
    1204
    1252
    1256
    1258
    1180
    1168
    1156
    1183
    1193
    1120
    1218
    1185
    1126
    1240
    1180
    1130
    1143
    1173
    1135
    1106
    1164
    1134
    1108
    1116
    1141
    1042
    1192
    1100
    1143
    1097
    1142
    1140
    1243
    1107
    1152
    1100
    1080
    1068
    1059
    1043
    1050
    1102
    1094
    1045
    1050
    1148
    1102
    1114
    1010
    1068
    1041
    1080
    1091
    1070
    1053
    1027
    1062
    1039
    1055
   960.3
     996
    1037
    1076
   994.1
    1041
    1092
   998.3
   965.2
    1005
    1022
   987.6
    1023
   944.5
   984.7
   996.4
   955.2
   998.9
   987.3
   983.7
    1009
   909.1
   940.2
    1001
   981.4
   926.6
     937
   907.5
   927.6
     938
   969.1
   930.5
   847.8
   926.3
   927.9
   995.7
     912
     947
   866.9
   879.6
     962
   929.5
     913
   874.4
     911
   928.2
   935.4
   931.1
   954.5
   844.5
   911.7
   833.2
   849.7
   834.5
   908.8
   893.5
   871.1
   939.3
     890
   875.4
   833.5
   847.1
   869.2
   896.4
   933.4
   906.5
   881.5
     853
   791.3
   866.6
   863.7
   866.3
   816.6
   900.3
   825.7
   797.2
   869.8
   854.6
   794.6
     899
   743.3
   857.2
   818.6
   826.7
   892.5
   864.6
   803.3
   867.6
     805
   769.9
   851.7
   798.8
   828.6
   864.6
     887
   867.6
   879.2
   799.4
   844.5
   821.2
   800.4
   808.5
   791.3
   782.9
   829.3
   831.9
   803.3
   860.1
     781
   787.8
   759.9
   773.8
   834.8
   847.5
   794.9
   768.3
   736.5
   820.9
   858.5
   871.1
   859.5
   856.2
   782.9
   867.6
   862.4
   879.9
   800.7
   856.9
   819.6
   879.2
   814.4
   784.2
   823.8
   832.5
   818.6
   829.6
   823.8
     829
   828.6
   813.1
   806.6
   783.2
   754.7
   798.1
     888
   872.1
     829
   822.2
   844.2
   833.8
   754.7
   808.9
   779.3
   894.5
   824.7
   842.3
   797.5
   848.1
     814
   842.9
   814.7
   824.4
   788.4
   852.6
     900
   897.1
   853.9
   796.5
   857.5
   801.1
   784.2
   868.9
   909.1
   832.9
   884.8
   873.4
   886.1
   859.5
   796.8
   814.4
   851.3
   808.2
   829.3
   852.6
   865.9
   806.9
   856.5
   820.5
     889
   854.9
   847.1
   831.6
     876
   820.9
   831.2
   940.2
   869.2
   867.6
   854.6
   842.9
   899.7
   904.2
   876.7
   866.9
   946.1
   871.5
   896.1
   898.7
   826.7
   879.9
   893.5
   898.1
   864.6
   947.7
   867.6
   821.8
   965.2
   894.8
   883.8
   893.8
   897.1
   927.9
   898.7
   866.9
   889.6
     887
   802.4
   998.6
   914.6
   860.1
   946.1
   880.5
   919.1
   852.3
   885.7
   899.7
     851
   930.8
   940.9
   910.1
   919.8
     912
   922.1
   981.1
   971.4
     926
   948.3
     948
    1009
     913
   955.2
   899.7
   928.6
   963.9
   935.4
   956.1
    1026
    1038
   891.9
   953.9
   893.2
   960.7
   968.1
   964.9
   951.6
   937.3
   945.7
   959.4
    1031
   962.3
   918.5
   908.8
   987.3
   928.6
   976.2
   956.5
   922.4
    1029
   895.5
   965.5
    1008
    1029
   977.5
   990.8
    1010
    1021
     973
    1014
    1016
    1011
     986
    1041
   961.6
    1034
    1020
    1046
   918.2
    1007
    1029
    1087
   998.6
   996.4
   985.3
    1016
    1015
    1055
   944.1
    1042
    1105
   984.7
    1001
    1017
   928.9
    1062
    1010
    1053
    1048
    1067
    1015
   995.1
    1047
    1013
    1054
    1093
    1026
    1002
    1158
    1055
    1068
    1013
    1016
   991.5
    1025
   938.6
    1027
    1085
    1046
    1100
    1086
    1016
    1026
    1111
    1109
   988.2
    1090
    1085
    1047
    1041
    1042
    1024
    1112
    1158
    1030
    1081
    1013
    1050
    1097
    1064
    1102
    1097
    1054
    1057
    1158
    1024
    1098
    1062
    1022
    1035
    1098
    1083
    1056
    1091
    1061
    1027
    1058
    1079
    1110
    1060
    1126
    1052
    1012
    1054
    1052
    1063
    1037
    1089
    1103
    1109
    1052
    1043
    1043
    1054
    1075
    1045
    1050
    1071
    1031
    1076
    1076
    1008
    1010
    1122
    1029
    1112
    1045
    1072
    1042
    1056
    1076
    1116
    1085
    1051
   983.4
    1068
    1094
    1030
    1088
    1076
    1034
    1058
    1009
   976.2
    1017
    1039
    1059
    1050
    1041
    1016
   968.1
   941.5
    1067
   996.4
   998.6
    1069
   989.5
    1027
   981.1
    1012
    1105
    1049
    1014
    1033
   939.9
    1015
    1044
    1018
    1036
    1004
   978.5
   985.6
    1026
    1001
    1017
   987.6
   988.6
    1005
    1002
   989.5
   998.6
    1022
   961.6
    1074
   961.3
   940.6
   998.9
    1031
   987.9
     998
   956.8
   957.1
   988.9
   983.7
   945.4
   945.1
   993.1
   976.6
    1024
   973.6
   965.9
   934.4
   974.6
   978.5
   953.9
   956.5
   957.4
   914.6
   970.1
   958.1
   949.6
   934.1
   986.3
   971.1
   872.4
    1016
   942.5
   904.5
   945.1
   903.9
   919.5
   938.9
   972.3
     926
   858.8
   930.8
   916.9
   900.7
   880.9
   862.1
   861.7
   885.4
   943.5
   895.8
   923.4
   970.1
   990.8
   902.9
   883.1
   917.5
   920.1
   916.2
   891.9
   871.5
   896.1
   870.2
     914
   909.4
   898.7
   868.9
   910.7
   859.5
     972
   909.7
   837.4
   865.3
   998.6
   908.4
   888.7
   927.6
   890.6
   927.9
   934.4
   873.7
   905.5
   916.6
   895.5
   873.4
     888
   880.5
   841.3
   769.6
   863.7
   824.4
   835.8
   843.2
     914
   919.5
   855.2
   868.2
   909.1
   873.7
   898.7
   824.1
   850.7
     863
   824.4
   899.4
   830.6
   818.9
     961
   872.8
   799.8
     852
   829.9
   913.3
     923
   917.8
   852.6
   813.4
   907.8
   850.4
   873.7
     827
   816.6
   846.8
     853
   877.3
   902.9
   867.2
   889.6
   814.7
   927.3
   889.6
   882.8
   804.3
   812.7
   825.1
   885.4
   916.9
   829.3
   862.1
   868.2
   863.4
   913.3
   779.3
   844.2
     890
   828.6
   856.5
   921.4
   790.4
     875
   919.5
   819.9
   831.6
   835.5
   885.4
   857.5
     851
   924.7
   880.5
   837.7
   861.1
   832.9
   788.4
   918.2
   803.3
     890
   853.9
     877
   838.7
   883.8
   884.1
   941.5
   877.3
   883.5
   847.1
   807.9
   868.5
   876.7
   843.9
   826.4
   879.6
   819.9
   860.4
   787.4
   865.9
   845.5
   875.7
   852.3
   873.4
     839
   839.7
   890.9
   822.2
   857.5
   822.8
   824.1
   834.5
   842.3
   886.1
   862.7
   796.8
     852
   838.7
   819.2
   839.7
     877
   799.1
     876
   894.5
   970.4
   862.1
   867.6
   866.3
     890
   837.4
   866.3
   793.6
   872.4
   851.3
   857.5
   823.8
   897.7
   839.3
   814.4
   796.5
   887.4
   847.5
   873.7
   793.3
     914
   879.2
   864.3
   826.4
   862.4
   885.7
   849.1
     828
   833.5
   851.7
   864.3
   832.2
   875.7
   861.1
     851
   836.7
   816.3
   796.8
   892.9
   830.9
   841.6
     814
   811.8
   907.5
   908.4
   870.5
   809.5
   859.8
   838.4
   847.8
   872.8
   886.1
   834.5
   813.7
   878.3
     839
   827.7
   811.8
     887
   896.8
   862.7
   975.6
   872.4
   908.4
   862.4
   809.5
   809.5
   836.1
   872.1
   817.6
   849.7
   865.6
   842.6
   831.9
   859.5
   854.3
   860.4
   824.1
   843.9
   805.3
     828
   885.7
   871.1
   809.2
   843.6
     851
   844.5
   865.3
   829.6
   817.6
   844.5
   819.2
   810.8
     901
   805.3
   825.1
   842.6
   844.5
   849.4
   810.1
   813.1
   833.8
   824.7
     864
   879.2
   744.6
   824.7
     805
     840
   768.3
   825.7
   826.7
   806.3
   798.1
   841.9
   844.9
     815
   849.7
     814
   870.5
   819.9
   766.7
   812.4
   804.3
   804.6
   807.9
   894.8
   885.4
     852
   843.2
   842.3
   764.1
   823.8
   805.6
   823.1
   800.1
   844.5
     876
   825.7
     838
   884.4
   810.5
     827
   943.5
   867.9
   824.7
   877.3
   856.5
   802.4
   848.8
   887.7
   856.5
   910.4
   878.9
     899
   939.6
   832.2
   899.4
   858.5
   848.4
   787.8
   880.2
   894.8
   898.1
   853.6
   858.5
   870.5
     899
   848.1
   854.9
   847.1
     851
   865.9
   854.6
   865.3
   928.6
   885.1
     877
     889
   856.5
   829.3
   865.3
   851.3
   883.1
   967.8
   942.5
   858.8
   932.8
   916.9
   873.4
   859.1
   977.5
   851.3
   903.3
   874.1
   892.5
   925.3
   929.5
   951.9
   879.9
   885.1
   948.3
   929.9
   918.8
   914.6
   977.5
   915.9
   982.4
   950.6
   959.7
   968.1
   907.5
   897.7
   927.3
   948.3
   879.6
   907.8
   981.4
   896.4
   849.7
   884.4
   928.9
   907.1
   993.1
   948.3
   968.8
   984.4
   966.8
   902.9
   977.5
   907.5
   915.3
   967.2
    1058
    1007
    1025
    1021
    1045
    1015
   986.9
   966.5
   947.7
   947.7
   951.3
    1018
   972.3
   878.6
     973
    1033
   971.1
    1015
    1003
   977.2
   925.6
   989.2
    1038
   975.3
    1082
   933.4
    1009
   964.6
   986.6
    1038
   990.2
   898.7
   975.9
   997.3
    1044
    1007
    1006
    1028
   985.6
   920.4
   963.6
    1026
   991.5
    1020
    1043
    1065
    1063
   999.6
    1025
   967.2
    1040
    1027
    1038
    1022
    1017
    1002
    1003
   980.8
   975.3
    1046
   990.2
   987.6
     960
    1020
    1013
   980.8
   931.1
    1091
   994.7
     972
    1042
    1041
    1009
    1024
   979.2
   992.5
   988.2
    1044
   992.1
    1030
   907.5
   971.7
    1024
   908.1
    1049
   989.2
   998.9
   976.9
     985
    1004
   960.3
   910.4
   944.5
   944.8
   893.8
   982.4
   981.8
    1016
   953.5
   969.4
   920.8
    1021
    1042
   956.5
   976.2
     962
     998
   963.9
     937
   962.3
   979.5
   926.9
   955.8
   999.6
   977.5
   963.9
   972.3
   915.3
   945.1
     974
     887
   954.2
   921.7
    1041
   962.3
   991.2
   981.4
   937.6
   987.6
   916.9
   916.9
   954.5
   902.6
   915.6
   925.6
   952.2
   934.4
   951.6
   955.8
   945.1
   884.4
   951.9
   862.7
   933.4
   822.5
   981.4
   934.4
   990.2
   904.5
   920.4
   929.9
   955.5
   906.2
   904.5
   831.9
   863.7
   895.1
   837.1
   938.3
   932.8
   903.3
   891.6
   884.4
   884.8
   930.8
   828.6
     877
   892.9
     900
   887.4
   917.8
   867.9
   892.9
   917.5
   898.7
   853.9
   825.4
   882.5
     865
   938.3
   832.2
     851
   914.6
   828.3
     839
   879.9
   893.2
   831.9
   820.2
   893.5
   846.5
   823.1
   864.3
   809.5
   858.8
   907.5
   841.6
   936.7
   882.2
   845.5
   914.6
   842.9
   848.4
   801.7
   859.5
   764.1
   829.9
   886.4
   784.5
   783.5
   861.4
   804.6
   826.4
   846.2
   838.4
   810.1
   809.5
   764.4
   791.7
   821.8
   811.8
   801.7
   755.7
   763.8
   783.5
   847.1
   849.7
   845.2
   827.3
   755.7
   692.4
   803.7
   833.2
     732
   745.3
   762.5
   837.7
   768.3
   774.1
   815.7
   789.7
   823.4
   776.7
   791.3
   757.9
   759.5
   772.5
     839
   794.9
   774.5
   786.8
   886.1
   770.6
   755.7
   771.9
   886.4
   744.6
   835.8
   773.8
   756.6
   777.7
   740.1
   761.5
   766.7
   794.9
     717
   812.1
   711.2
   735.5
   766.4
   784.5
   681.4
   777.1
   732.3
   781.9
   745.3
   817.3
   749.5
     781
     696
   775.4
   707.3
   745.9
   720.6
   726.8
   735.9
   763.4
   735.2
   691.4
   781.9
   711.5
     768
   747.5
   704.1
   781.9
   713.5
   713.2
   766.7
   730.7
   713.2
   772.8
   758.2
   781.6
   766.7
   736.5
   711.2
   727.1
   670.3
   703.4
   756.9
   735.9
   764.4
   723.5
   714.8
   714.1
   790.7
   752.7
   722.6
     719
   758.2
   773.2
   728.7
   748.5
   707.6
   774.1
   699.9
   781.9
   708.3
   704.1
   817.3
   775.8
     744
   727.4
   773.8
   797.5
   700.5
   733.9
   733.6
   741.7
   731.6
   819.9
   717.7
   728.4
   716.4
     766
     778
   733.3
   737.8
   768.6
   728.7
   717.4
   724.2
   751.4
   682.7
   703.1
   715.4
   633.7
   769.9
     768
   733.6
   746.6
   730.3
   714.1
   756.3
   753.1
   760.5
   769.6
   734.6
   714.8
   719.6
   727.4
   759.5
   658.3
   699.2
   760.5
   711.2
   679.1
   718.3
   727.1
     756
   710.9
   760.5
   702.8
   792.3
   697.9
     695
   779.3
   734.9
   753.4
   702.8
   757.6
     720
   822.2
   741.4
   783.2
   728.1
   765.7
   724.8
   777.7
   751.8
   680.7
   735.9
   694.3
   728.7
   746.2
   670.7
     672
     681
   758.2
   726.5
   730.7
     768
   765.4
   732.9
   731.3
   763.8
   736.8
   753.4
   770.6
   759.2
     730
   704.1
   774.1
   704.1
     793
   729.7
   745.6
   652.8
   755.7
     816
   813.1
   738.8
   714.5
   733.9
   795.2
   722.6
   777.1
   674.9
   736.8
   724.5
   757.3
   835.1
   729.7
   749.8
   793.9
   694.7
   701.8
   728.1
   751.4
   746.6
   736.5
   801.1
   767.7
   732.6
   763.4
     792
   709.6
     646
   782.9
   756.6
   776.4
   751.1
   796.5
     754
   803.3
   734.9
   755.7
   788.1
   816.3
   787.1
   777.7
   753.1
   781.9
   829.9
   757.3
   743.3
   749.2
   791.3
   798.1
   729.7
   745.9
   774.1
   803.7
   803.3
   847.1
     817
   845.8
   756.9
   773.5
   777.4
   871.1
   745.9
   830.6
   791.7
   811.4
   810.1
     802
   782.3
   801.4
   786.5
   811.8
   793.9
   844.9
   827.3
   785.5
     841
   849.1
   797.5
   787.1
   798.5
   852.6
   847.5
   800.4
   862.7
   827.3
   799.8
   823.1
   824.4
   815.3
   763.4
   788.4
   821.2
   824.1
   890.9
     826
   781.9
   849.4
   893.8
   773.2
   788.1
   825.7
   881.5
   893.2
   836.4
   826.7
   818.6
   850.4
   801.4
   820.2
   878.3
   802.4
   810.5
   821.5
   880.9
   843.9
   962.9
   928.9
   904.9
   966.5
   879.2
   871.5
   856.2
   905.8
   921.4
   888.3
   943.8
     923
   849.4
     925
   896.4
   869.2
    1017
   969.4
   888.7
   950.6
   963.9
   974.3
   924.7
   920.4
   921.1
   953.9
   951.6
   947.7
   932.1
   855.6
     840
   903.9
   942.2
   915.3
   919.1
   911.7
   975.9
    1002
   982.4
   970.7
   904.9
    1018
   986.9
    1032
   941.2
   915.9
   955.5
    1011
   973.6
    1038
    1043
   942.5
    1050
   963.9
    1080
   955.2
   939.3
   962.6
   987.6
    1006
    1025
    1056
    1050
    1069
    1043
    1038
   974.3
    1039
    1050
    1040
    1052
    1065
    1118
    1015
    1045
    1029
    1043
   943.8
    1096
    1134
    1091
    1148
    1112
    1032
    1116
    1061
    1049
    1098
    1011
    1023
    1015
    1035
    1070
    1027
    1019
    1088
    1108
    1075
    1055
    1033
    1072
    1166
    1052
    1013
    1059
    1164
    1108
    1053
    1032
    1068
    1070
    1104
    1084
    1160
   963.3
    1118
    1115
    1121
    1141
    1131
    1128
    1085
    1077
    1151
    1126
    1071
    1110
    1121
    1221
    1108
    1133
    1187
    1100
    1129
    1120
    1141
    1160
    1098
    1091
    1197
    1144
    1135
    1088
    1075
    1134
    1151
    1158
    1218
    1153
    1221
    1223
    1140
    1171
    1146
    1086
    1116
    1120
    1146
    1116
    1114
    1206
    1155
    1176
    1143
    1152
    1115
    1027
    1080
    1114
    1119
    1069
    1136
    1182
    1172
    1072
    1112
    1142
    1179
    1134
    1104
    1040
    1169
    1081
    1103
   992.5
    1101
    1086
    1050
    1136
    1131
    1117
    1125
    1100
    1136
    1091
    1182
    1152
    1097
    1122
    1047
    1079
    1066
    1058
    1088
    1089
    1042
    1119
    1035
    1089
    1078
    1106
    1033
    1044
    1041
    1013
    1167
    1061
    1115
    1050
    1091
    1052
    1067
    1030
    1081
    1032
    1069
    1055
    1097
    1008
    1028
    1023
   994.4
   991.8
    1077
   929.5
    1036
    1005
    1022
     998
    1119
    1040
   995.7
    1037
    1088
    1026
   989.2
    1050
    1064
   997.3
    1101
    1003
   972.3
    1028
    1049
    1020
     972
   957.4
    1047
    1045
    1029
    1029
    1067
    1018
    1012
   985.6
    1052
   975.3
   995.1
   931.1
    1007
   964.9
    1048
   986.6
   903.3
   947.4
    1050
    1046
   956.5
    1025
   979.5
     950
    1059
    1050
   981.4
    1014
   994.7
   987.3
   994.1
    1040
   942.5
    1055
    1048
     937
    1005
   970.1
   963.9
   996.4
    1019
    1027
   953.5
   989.5
   947.7
    1029
   976.9
   967.2
    1029
    1062
   979.2
   914.3
   996.7
   950.6
    1022
    1031
    1041
    1002
   925.3
    1011
    1004
   948.3
    1047
    1079
    1071
    1023
   983.4
   977.5
   987.3
   993.8
   979.5
   976.6
    1008
    1011
   969.8
    1040
   961.6
    1041
    1030
   964.2
     948
    1063
    1006
   952.2
    1005
    1019
    1012
   990.5
    1124
   904.9
    1031
   981.1
    1017
   961.6
   958.4
    1049
   978.2
    1015
    1023
    1095
   952.2
   975.6
   985.3
    1062
    1046
    1055
    1005
    1022
    1084
   980.8
   964.2
    1006
   998.9
    1008
    1019
   950.6
    1017
    1028
    1034
    1040
   957.1
    1096
    1099
    1026
    1079
   987.9
    1075
    1063
    1060
    1029
    1014
   973.6
    1045
    1020
   981.1
    1011
    1029
   968.5
   984.4
   971.7
    1013
   981.4
    1025
    1030
   962.6
     997
    1043
    1023
    1029
   992.8
    1008
    1011
    1045
    1047
    1028
   969.1
    1010
    1005
    1048
    1036
    1066
    1008
    1010
   978.5
   978.5
    1008
    1032
    1063
   957.8
   994.1
    1058
   999.3
   966.5
   962.9
    1058
    1007
   993.4
   978.5
   999.3
     997
     923
   981.8
   933.1
   921.1
    1007
    1137
   972.7
   946.1
    1053
    1028
   933.7
    1049
   903.9
    1006
   945.1
    1018
   984.4
    1027
   968.8
     959
   898.7
    1005
     959
   962.9
   986.9
   973.3
   922.1
   970.4
   983.4
   953.9
     948
     938
   951.3
   894.2
   934.1
   929.2
   966.8
   914.3
   938.6
   982.7
   963.9
   945.7
   903.9
    1009
    1022
   873.4
   984.4
     899
   914.9
   930.5
   919.8
   965.2
   981.1
     900
   952.2
   885.4
     936
   820.2
     899
   935.7
     926
   954.2
   892.2
   905.2
   891.6
   877.3
   905.8
   944.5
   913.3
   930.5
   875.7
   874.4
   944.5
   856.9
   888.3
   850.7
   812.4
   819.9
   831.2
   923.7
   869.5
     959
   950.3
   907.5
   908.4
   918.5
   862.7
   911.7
   923.7
   937.3
     853
   894.2
   847.8
   836.4
   864.6
   902.3
   814.4
   817.3
   852.3
   784.8
   853.3
   870.8
   827.3
   872.1
   811.4
   900.7
   867.2
   880.5
   809.8
   800.4
   783.2
   806.9
   798.5
   807.9
   781.9
   825.7
     778
   877.9
   745.9
   817.3
   793.6
   720.3
   860.1
   865.9
   832.2
   828.3
   868.2
   792.3
   807.2
   834.5
     865
   796.5
   821.5
   812.1
     768
     780
   821.8
     889
   752.7
   843.2
   861.7
   768.3
   776.4
   773.5
   783.5
   817.6
   722.6
   843.6
   782.9
   740.1
   841.3
     804
   761.8
   769.9
     756
   790.7
   756.9
   820.2
   768.3
   794.9
     756
   821.2
     768
   831.9
     743
   745.9
   775.4
     742
   809.5
   734.6
   703.4
   713.5
   776.7
   735.5
   780.6
     755
   776.7
   791.7
   790.4
   808.5
   759.5
   749.5
   777.1
   779.3
   771.9
   735.9
   728.7
   787.1
   756.9
   807.9
     768
   737.2
   764.1
   715.4
   704.4
   766.7
   773.8
   780.3
   705.4
   748.2
   772.2
   703.7
   721.6
   730.7
   752.7
   699.5
   697.9
   747.5
   684.3
     803
   775.8
   727.4
   690.1
   702.1
   768.6
   704.7
   713.8
   681.7
   740.1
   783.2
   696.3
   738.8
   761.5
   741.1
   734.6
   691.4
   735.9
     731
   736.8
   748.2
     805
   762.1
   738.8
   768.6
   671.6
   702.4
   767.7
   725.8
   731.6
   757.9
   775.8
   735.5
   795.6
   777.7
   726.1
   745.3
   701.2
   782.6
   718.7
     743
   768.6
   743.6
   685.9
   738.8
   731.3
   769.9
   714.8
   810.5
   789.4
   712.2
   822.8
   772.2
     705
   745.3
   744.6
   714.8
   741.1
   753.1
   773.5
     742
   731.3
   732.9
   739.8
   705.4
   745.3
     755
   716.4
   719.3
   732.3
   735.2
   755.7
   742.4
     827
   801.1
   749.5
   777.4
   688.8
   704.7
   700.8
   755.7
   703.7
   740.4
   739.8
   796.2
   791.3
   842.3
   734.6
     838
   727.8
   763.4
   752.7
   745.6
   767.3
   768.3
   766.4
   781.6
   762.8
   753.1
   691.4
   800.4
   830.3
     766
   752.1
   769.6
   772.8
   834.8
   753.1
     729
   784.8
   811.4
   822.8
     816
     790
   743.3
   783.9
   723.2
     755
   792.6
   703.1
   753.1
     755
   849.1
   796.5
   859.8
   818.3
   775.4
   817.3
   766.4
   853.9
   791.7
   814.7
   817.3
   776.4
   807.6
   856.9
   738.8
     781
   796.2
   814.7
   826.4
   871.8
     829
     887
   872.1
   862.4
   894.8
   811.4
   828.3
   877.9
   855.9
   867.2
     852
   894.5
   926.3
   767.3
   813.1
   844.5
   757.3
   863.4
     864
   872.4
     840
   857.5
   834.5
     877
   817.3
   839.3
   870.2
   849.4
   826.4
   835.1
   925.6
   901.3
     863
   839.3
   926.6
     828
   845.2
   874.4
   861.7
     851
   931.8
   865.9
   888.3
   908.1
   938.6
   958.1
   928.6
   812.1
   949.3
   909.4
   893.5
   874.4
   940.6
   967.2
    1024
   916.9
   974.6
   976.6
   974.6
   969.4
   919.1
   955.5
   934.4
   903.6
   909.7
    1015
   934.1
    1028
   992.1
   915.9
   925.3
   994.4
    1095
   975.6
    1046
   916.2
   958.1
    1005
   980.1
   997.7
    1020
   903.9
   962.9
   967.8
    1030
   993.4
   995.1
    1065
    1082
   935.4
    1002
    1002
    1021
    1034
    1020
    1024
    1037
   984.7
   971.7
   958.7
    1061
   987.9
    1054
    1043
   986.3
    1038
    1099
    1039
    1180
    1022
    1083
    1039
    1008
    1045
    1019
   998.9
    1035
    1052
    1044
    1072
    1063
   987.6
    1068
    1084
    1024
    1140
    1009
   983.7
    1092
    1054
    1072
    1130
    1146
    1100
    1141
    1162
    1164
    1242
    1132
    1146
    1105
    1061
    1132
    1057
    1100
    1101
    1069
    1158
    1160
    1155
    1114
    1087
    1168
    1097
    1193
    1189
    1196
    1173
    1078
    1182
    1161
    1081
    1168
    1114
    1075
    1088
    1100
    1139
    1180
    1087
    1184
    1160
    1123
    1039
    1170
    1136
    1199
    1179
    1158
    1069
    1212
    1212
    1265
    1249
    1105
    1195
    1216
    1220
    1124
    1186
    1120
    1055
    1118
    1175
    1160
    1174
    1149
    1103
    1145
    1179
    1125
    1123
    1137
    1215
    1118
    1126
    1179
    1144
    1079
    1206
    1259
    1160
    1197
    1200
    1156
    1132
    1095
    1155
    1179
    1162
    1021
    1159
    1167
    1075
    1101
    1157
    1207
    1098
    1260
    1159
    1177
    1053
    1142
    1152
    1268
    1127
    1167
    1097
    1108
    1145
    1142
    1078
    1236
    1190
    1125
    1145
    1118
    1115
    1099
    1152
    1055
    1149
    1114
    1171
    1033
    1048
    1115
    1053
    1142
    1122
    1099
    1109
    1021
    1146
    1105
    1139
    1120
    1095
    1094
    1134
    1082
    1083
    1032
    1123
    1126
    1121
    1068
    1106
    1041
    1040
    1047
    1115
    1039
   991.2
    1014
    1014
    1017
    1044
    1018
    1034
    1037
    1130
    1094
    1048
    1017
   987.6
    1001
    1013
   992.1
    1010
     984
   988.2
    1023
    1016
   991.8
    1051
    1018
    1045
    1023
    1011
   981.1
   975.6
   968.5
    1014
    1019
    1011
   966.5
   968.1
    1017
    1053
   960.3
   978.2
   997.3
   943.8
   986.3
   909.1
     972
   960.3
     938
    1033
   953.2
   979.2
    1003
   892.5
   927.3
    1022
   892.5
   977.2
   952.6
   971.1
     890
   928.9
   939.3
   949.3
     899
   987.9
   895.1
   963.9
   966.8
     935
     901
   955.2
   909.1
   908.8
     974
   907.5
   994.1
   931.8
   928.6
   897.7
   833.8
   938.3
   946.1
   944.1
   882.5
   846.8
   903.9
   925.3
   943.8
   918.8
   915.6
   975.9
   919.5
   938.9
    1018
   882.8
   876.3
   872.1
   910.7
   862.1
     911
   854.3
   879.9
   918.5
   934.7
   854.6
   806.9
     890
   849.1
   918.8
   910.4
     890
   859.8
   937.6
   970.4
   875.4
   883.5
   942.8
   932.1
   884.4
   806.3
   800.4
   881.2
   862.4
   903.3
   878.9
   895.8
   838.4
   893.2
   836.7
   874.7
   886.7
   902.9
   847.1
   889.6
   897.1
   896.8
   835.8
   870.5
   876.3
   877.3
   883.5
     899
   883.8
   904.2
   878.9
     937
   974.3
     902
   941.2
   945.4
   930.2
   932.4
   943.2
   868.5
   951.9
   872.8
   861.1
   868.9
   876.7
   872.1
     926
   912.3
     864
   868.2
   816.6
   818.6
   884.1
   847.8
   859.8
   842.3
   878.9
   831.9
   850.1
     838
   858.5
   861.1
   896.4
   907.1
     863
   889.3
   935.7
   833.5
   849.1
   929.2
   810.1
     938
   911.4
   926.9
     838
   823.8
   844.2
   846.8
   862.7
   855.9
   808.2
   845.2
   940.9
   868.9
   870.5
     959
   870.5
   903.3
   859.8
   790.7
   884.8
   938.6
   867.2
   852.6
   796.2
   894.5
     864
   877.6
   835.1
   801.4
   831.9
   896.1
   826.4
   902.3
   893.5
   957.1
   907.8
     888
   833.8
     935
   919.8
   910.1
   841.9
   850.7
   844.9
   904.5
     911
   856.2
   846.2
   897.7
   868.5
   902.6
     852
   886.4
   920.1
   895.1
   906.8
     912
   876.7
   909.1
     853
     863
     863
   881.2
   925.6
   993.4
   877.3
   886.4
   860.8
     901
   855.9
   874.1
   803.7
     851
     851
   912.7
   862.7
   925.6
   917.5
   906.5
   920.4
   940.9
   951.3
   864.6
   881.5
   912.7
   963.9
   898.4
   809.2
   904.2
   965.5
   860.8
   896.8
   873.7
   890.3
     863
   829.9
   890.3
   850.4
   970.1
   873.7
   899.4
   856.9
   864.3
   909.1
   886.7
   920.8
   829.3
   883.5
   955.8
   889.6
   840.3
   910.7
   911.4
   868.9
   896.4
   937.6
   951.9
   861.7
   878.9
   931.8
   989.9
   847.1
   893.2
     960
   934.1
   909.1
   854.3
   940.9
   890.3
   821.2
   824.4
   868.2
     900
   867.2
   947.4
   836.4
   849.7
   895.8
   877.6
   901.6
   879.2
   877.6
   943.2
   852.3
   878.6
     887
   938.3
     829
   881.8
   874.4
   915.3
   935.4
   892.9
   934.1
     926
   946.4
   892.9
   821.2
   860.8
   872.1
   835.5
   787.8
   909.7
   915.3
   879.2
   882.2
   844.2
   894.5
   858.8
   847.8
   860.1
     877
   860.4
   906.8
   914.9
   898.1
   898.4
   893.2
     853
     865
   978.5
   914.6
   897.1
   853.9
   865.3
     947
   900.7
   935.4
   807.9
   879.9
   828.6
   862.1
   867.2
   929.5
   940.2
     851
   862.1
   773.8
   898.4
   854.9
   972.7
   843.9
   940.9
   820.5
     754
   820.5
   943.8
   812.4
   843.9
   843.2
   845.8
     827
   885.7
   837.1
   825.4
   807.9
   832.9
   846.2
   875.7
     865
     840
   778.7
   892.5
     852
   848.8
   828.6
   859.1
   890.9
     839
   828.3
   837.4
   928.6
   853.3
   882.5
   800.7
   806.3
   807.2
     839
   824.7
   853.3
   898.7
   892.5
   822.8
   867.6
   809.8
   829.9
   897.7
   841.3
     890
     901
   787.1
   844.5
   874.4
   868.5
     865
     852
   928.6
   874.1
   909.1
   943.2
   900.3
   841.3
   914.9
   922.7
   925.6
   863.7
   903.6
   909.1
   928.6
   932.8
   880.9
   905.8
     962
     911
     936
   927.6
   920.4
   930.8
   857.2
   950.3
   895.8
   943.2
     912
   942.5
   902.3
   933.7
   902.3
   879.9
   966.5
   939.9
     947
   947.4
   975.9
   914.6
   926.3
   897.4
     914
   895.5
   943.5
   962.3
   929.5
    1012
     959
   976.6
   967.2
   962.9
   917.5
   992.5
   989.5
   980.8
   927.9
     938
   983.4
    1005
   985.3
    1026
    1022
   944.5
     960
   990.5
   952.6
   995.7
   988.6
    1018
    1024
   993.8
    1098
    1077
    1108
    1023
    1127
    1058
    1143
    1084
    1059
    1016
    1100
    1062
    1067
    1106
    1117
    1078
    1065
    1136
    1170
    1098
    1072
    1074
    1118
    1054
    1061
    1084
    1125
    1173
    1114
    1170
    1116
    1051
    1201
    1046
    1254
    1136
    1223
    1185
    1133
    1266
    1183
    1206
    1200
    1253
    1237
    1326
    1210
    1185
    1244
    1259
    1212
    1241
    1346
    1191
    1266
    1368
    1267
    1282
    1293
    1301
    1279
    1414
    1346
    1199
    1331
    1288
    1384
    1337
    1388
    1313
    1334
    1414
    1336
    1309
    1301
    1389
    1307
    1343
    1363
    1299
    1379
    1454
    1486
    1318
    1373
    1282
    1433
    1404
    1359
    1476
    1529
    1469
    1383
    1344
    1461
    1427
    1404
    1463
    1480
    1463
    1451
    1490
    1401
    1445
    1455
    1513
    1538
    1528
    1468
    1439
    1678
    1440
    1527
    1489
    1457
    1518
    1493
    1385
    1466
    1515
    1498
    1544
    1506
    1548
    1564
    1537
    1524
    1502
    1510
    1521
    1492
    1544
    1583
    1514
    1596
    1532
    1483
    1554
    1625
    1591
    1577
    1525
    1482
    1581
    1614
    1624
    1501
    1520
    1562
    1580
    1672
    1579
    1566
    1572
    1606
    1580
    1688
    1524
    1671
    1534
    1605
    1611
    1589
    1616
    1599
    1503
    1591
    1632
    1596
    1630
    1606
    1619
    1630
    1572
    1563
    1549
    1651
    1652
    1655
    1645
    1542
    1551
    1578
    1633
    1563
    1579
    1620
    1513
    1564
    1579
    1542
    1534
    1583
    1637
    1500
    1485
    1533
    1576
    1525
    1604
    1562
    1472
    1552
    1560
    1504
    1538
    1589
    1490
    1511
    1500
    1532
    1513
    1410
    1550
    1461
    1414
    1500
    1490
    1431
    1429
    1457
    1505
    1524
    1559
    1404
    1595
    1491
    1517
    1457
    1511
    1527
    1520
    1551
    1461
    1495
    1364
    1457
    1436
    1478
    1520
    1390
    1402
    1350
    1367
    1429
    1451
    1494
    1456
    1348
    1402
    1461
    1450
    1440
    1463
    1406
    1430
    1337
    1373
    1443
    1385
    1336
    1381
    1363
    1360
    1373
    1353
    1333
    1263
    1303
    1295
    1280
    1395
    1382
    1327
    1331
    1298
    1273
    1207
    1274
    1390
    1264
    1225
    1332
    1235
    1251
    1284
    1269
    1316
    1260
    1295
    1226
    1203
    1216
    1248
    1230
    1271
    1218
    1241
    1271
    1195
    1197
    1162
    1222
    1233
    1278
    1147
    1199
    1230
    1194
    1286
    1144
    1131
    1207
    1211
    1183
    1197
    1184
    1171
    1275
    1129
    1172
    1138
    1148
    1177
    1166
    1125
    1180
    1152
    1135
    1075
    1144
    1075
    1079
    1111
    1101
    1039
    1084
    1054
    1151
    1129
    1153
    1133
    1041
    1100
    1120
    1070
    1112
    1016
    1066
    1052
    1053
    1100
    1093
    1065
    1040
    1016
    1019
    1013
    1054
    1072
    1020
   998.6
    1078
    1036
    1044
   971.4
    1021
    1036
   967.5
   982.1
    1018
    1002
   979.8
    1095
    1048
   999.9
    1054
    1013
   955.2
    1063
    1039
   995.7
    1034
   990.2
   920.8
   938.3
   951.3
   944.1
     972
   981.1
   940.9
   964.6
   953.5
   975.6
    1008
   945.4
   987.9
   955.5
   958.4
   983.4
   991.5
   951.3
    1072
   923.7
   959.4
   944.8
   849.4
   912.3
   932.1
   943.2
     914
   896.1
   932.8
   980.5
   997.7
   907.1
   921.4
   896.4
   950.9
   932.4
   877.3
   886.4
   894.5
   877.6
   868.9
   855.6
   839.3
   860.1
   873.1
     960
   830.9
     852
     865
   899.4
   878.9
     900
   905.2
   911.4
     828
   797.5
   867.2
   950.9
   874.7
   883.1
   854.6
   793.6
   830.9
   850.7
   786.8
   891.6
   903.9
   900.3
   834.8
   885.7
     864
   903.9
     923
   871.8
   869.2
     911
   845.5
   921.4
   885.1
   866.9
   921.4
     838
   906.2
     912
     912
   880.5
   897.7
   913.6
   902.3
   926.9
   934.4
   874.7
   881.8
   916.6
   909.1
   969.8
   882.8
   915.6
     865
   879.6
   779.7
   826.4
   862.1
   847.8
   874.4
   889.3
   817.9
   871.5
     902
   830.6
   821.2
   849.7
   843.2
   814.4
   872.8
   818.9
   871.5
   897.1
   774.5
   807.9
   852.6
   907.5
     802
   845.8
   797.8
   884.8
   921.4
   876.3
   843.2
   846.2
     889
   915.6
   952.2
   757.9
   878.9
   892.9
   829.9
   840.3
   905.2
   863.4
   811.8
   842.3
     902
   846.2
   817.9
   865.3
   859.1
     877
   914.3
   867.9
   910.4
   845.8
   902.6
   784.5
   846.2
   884.1
   871.1
   867.2
   877.6
   929.9
   828.3
   855.6
   829.6
   804.3
   834.8
     876
   851.7
   932.8
   876.7
   845.5
     828
   804.3
   806.6
   741.7
   805.3
   866.3
   873.1
   880.9
   960.3
   817.3
   928.9
   895.5
     851
   852.3
   828.6
   909.4
   837.4
   908.4
   856.5
   894.8
   897.4
   848.4
   802.7
     877
   920.1
   916.6
   830.3
   856.5
   831.2
   825.7
   830.6
   915.3
   857.2
   871.8
   841.6
   790.7
   831.2
   843.2
   828.6
   812.1
   904.2
     841
   894.5
   854.9
   800.1
     853
   834.8
   895.8
     852
   867.6
   836.4
   856.2
   828.6
   898.7
   867.9
   838.7
   866.9
   931.1
   807.6
   892.5
   856.2
   858.8
     803
   853.6
   805.6
     838
   862.4
   825.1
   842.6
   825.4
     890
   796.2
   764.7
   877.9
   856.2
   889.3
   883.1
   873.7
   855.6
   855.9
   825.1
   876.3
   888.7
   939.3
   835.1
   835.1
   873.7
   901.3
   795.2
   927.6
   823.1
   924.3
   824.7
     877
   883.5
   885.7
   860.1
   801.1
   878.3
   935.7
   808.9
   861.4
     802
   839.3
   904.2
   863.4
   848.1
   876.7
   874.7
   837.1
   914.9
   946.4
   905.8
     959
   857.8
   782.9
   828.3
   917.2
   847.5
   818.3
   829.6
   875.7
   847.8
     889
     841
   903.9
   869.8
     828
   950.9
   918.5
   754.4
   821.8
   798.8
     852
   895.5
   865.6
   822.5
   811.1
   837.7
   842.9
   833.5
     875
   886.7
   806.6
   865.9
   814.4
   777.7
   866.9
   924.3
   841.9
   878.3
   926.6
    1047
    1074
    1008
   992.8
   873.4
   849.4
   842.9
   861.4
   793.9
   786.8
   927.6
     864
   817.6
   804.3
   839.3
   824.1
   860.8
   754.4
     838
   823.4
   897.4
   824.1
   836.4
   832.2
   810.5
   860.1
   842.9
   809.8
   835.5
   809.5
   894.5
   876.3
   866.6
   844.9
   811.4
     829
   857.8
   807.9
     911
   879.2
   836.1
   839.3
   789.1
   782.6
   836.7
   796.2
   853.9
   873.4
   826.7
   788.7
   916.6
   882.5
     838
   934.4
   855.9
   918.5
   886.7
     841
   846.2
   926.6
   819.9
     887
   863.4
   825.7
   812.4
   862.7
   819.9
   854.9
   790.7
   786.1
   835.5
   896.4
   859.5
   788.4
     841
   849.7
   903.9
   863.7
   821.5
   848.1
   816.3
   912.7
   862.7
   854.6
   873.4
   825.4
     913
   965.5
   926.9
     803
   871.5
   904.2
     863
   940.9
   843.6
   898.1
   873.1
   906.2
   903.3
     924
   882.5
   856.9
   952.6
   902.9
   872.8
   924.3
   916.2
   907.5
   893.8
   886.4
   822.5
     925
   875.7
     877
   903.6
   877.6
   902.6
   845.8
   875.7
   883.8
   884.4
   928.9
   908.4
   969.1
   944.8
   877.9
   964.6
     960
   940.9
   934.4
   924.3
   935.4
   893.5
   934.4
   906.5
    1033
   920.8
    1031
    1028
    1024
    1016
    1060
    1027
    1014
     998
   971.7
    1107
   983.7
    1031
    1037
    1022
    1038
    1024
    1017
    1028
   980.5
    1052
    1079
    1044
    1102
    1025
    1076
    1084
    1074
    1061
    1019
    1109
    1052
    1124
    1044
    1091
    1085
    1088
    1062
    1126
    1115
    1094
    1193
    1126
    1195
    1189
    1153
    1178
    1093
    1158
    1133
    1188
    1264
    1200
    1218
    1149
    1190
    1293
    1248
    1239
    1216
    1205
    1298
    1215
    1294
    1315
    1291
    1413
    1400
    1402
    1320
    1354
    1507
    1323
    1424
    1330
    1534
    1428
    1400
    1417
    1418
    1431
    1447
    1523
    1441
    1493
    1531
    1462
    1399
    1481
    1456
    1543
    1594
    1520
    1491
    1575
    1583
    1571
    1616
    1669
    1635
    1616
    1696
    1599
    1683
    1708
    1739
    1736
    1768
    1862
    1747
    1737
    1705
    1857
    1787
    1904
    1868
    1878
    1809
    1921
    1947
    1850
    1820
    1900
    2058
    1919
    2000
    1878
    1971
    2009
    2153
    2122
    2119
    2058
    2129
    2048
    2055
    2170
    2084
    2138
    2236
    2121
    2210
    2319
    2406
    2305
    2261
    2316
    2447
    2400
    2331
    2408
    2482
    2443
    2511
    2455
    2487
    2455
    2496
    2554
    2549
    2604
    2712
    2552
    2646
    2545
    2696
    2649
    2752
    2786
    2725
    2741
    2765
    2820
    2821
    2808
    2849
    2824
    3004
    2905
    3010
    2891
    2950
    2941
    3075
    3209
    3194
    3106
    3167
    3183
    3133
    3075
    3263
    3112
    3175
    3277
    3257
    3230
    3277
    3415
    3338
    3337
    3470
    3419
    3496
    3370
    3476
    3538
    3517
    3626
    3428
    3704
    3696
    3462
    3608
    3669
    3716
    3703
    3609
    3724
    3625
    3839
    3643
    3557
    3678
    3770
    3611
    3761
    3758
    3796
    3799
    3739
    3868
    3729
    3792
    3911
    3891
    3869
    3893
    3892
    4050
    3879
    3887
    3920
    3863
    3963
    3887
    3986
    4073
    4033
    3875
    3952
    4050
    4175
    4123
    4134
    3992
    4119
    3927
    3986
    4180
    4105
    4114
    4203
    4107
    4204
    4094
    4246
    4134
    4165
    4275
    4201
    4184
    4370
    4032
    4277
    4057
    4319
    4059
    3998
    4094
    4154
    4113
    4032
    3959
    3933
    3987
    3968
    4189
    4140
    3916
    4042
    4092
    3970
    3912
    3945
    4083
    4027
    4001
[truncated: 464,381 more chars]
