# Supplementary material for: A machine learning approach to predict pancreatic islet grafts rejection versus tolerance
Source: PLoS One. 2020 Nov 5;15(11):e0241925. doi: 10.1371/journal.pone.0241925 (PMC7644021; doi:10.1371/journal.pone.0241925)
Supplement: S1 File — (ZIP) [file pone.0241925.s001.zip › Supplementary Information/Raw CZE data from aq.H samples/non-transplanted controls/T1 Control 2.crm]

40
  -18.36
  -12.85
   26.08
     198
     380
   396.5
   353.1
   385.5
   434.8
   396.2
   424.4
     428
   429.3
   424.4
   391.7
   450.7
   406.9
   393.3
   394.9
   455.9
     463
   413.1
     430
   484.5
   406.9
   446.5
   426.7
   451.4
   390.4
   471.5
   472.1
   441.3
     439
   467.9
   460.4
   398.5
   443.6
   399.5
   445.9
   447.5
   429.3
     355
   433.2
   424.1
   447.1
     417
   426.1
   393.6
   449.4
   433.8
   435.8
   400.1
   418.3
   434.5
   385.5
   386.5
   410.5
   418.3
     441
   429.6
   462.4
   392.3
   424.4
   447.1
   407.2
   451.7
   430.9
     404
   396.9
   443.3
   409.2
   460.1
   430.3
     403
   427.7
   474.4
   478.6
   469.2
   403.4
   447.1
   396.2
   446.8
   383.2
   394.3
   464.3
     487
   410.2
   408.9
   449.4
   438.7
   450.7
   422.5
   424.8
   444.9
   436.8
   459.5
   456.9
   437.7
   402.1
   406.6
   424.8
     442
   410.8
   414.1
   471.2
   432.5
   400.4
   425.4
   435.8
     418
   475.7
   432.2
     441
   432.2
   436.8
   470.5
   396.2
   448.8
   439.4
   455.9
   398.5
   418.6
   470.8
   430.6
   420.9
   422.2
   399.1
   411.8
   432.5
   446.5
   405.9
     476
   404.3
   396.2
   385.2
   411.1
   421.8
   460.8
   359.9
   384.9
   393.9
   438.4
   408.9
   467.9
   410.2
   428.3
   438.4
   461.1
   436.8
   461.1
   408.9
   412.1
   410.5
   415.7
   423.1
   446.8
   434.8
   435.1
   422.8
   423.8
   445.2
   435.8
   413.7
   402.1
   412.1
   393.3
   462.4
   451.7
   415.4
   418.3
   435.8
   409.5
   435.1
   447.5
   455.6
     465
   435.8
   397.8
     440
   418.6
   423.1
   400.4
   416.3
   407.9
   469.9
   451.7
   433.8
   427.7
   508.1
   418.6
   438.1
   468.9
   450.1
   448.4
   456.2
   466.3
   434.5
   404.7
   446.5
     430
   406.6
   485.4
   444.9
   430.6
   445.5
   412.1
   425.1
   391.4
   444.6
   424.4
   414.1
   414.1
     405
   429.3
   410.2
   444.9
   385.2
   400.1
   447.5
   394.3
   447.1
   411.1
   371.6
   449.1
   406.6
   446.8
   467.3
   430.9
   432.9
   405.3
   431.9
   485.4
   427.4
   459.8
   431.3
   437.4
   414.7
   427.4
   423.5
   396.9
   428.7
   433.8
   480.6
   401.1
   393.6
   455.6
   466.9
   414.1
   444.2
   423.1
   422.8
   468.6
   439.7
   442.6
   409.8
   408.2
     441
   424.1
   446.8
   392.6
   454.6
   428.3
   417.3
   439.4
   479.3
   409.8
   482.5
   421.5
     427
   430.3
   403.4
     430
   444.9
   392.6
   439.7
   446.8
   407.9
   458.5
   393.9
   424.8
     439
   421.8
   432.5
     466
   392.6
   413.1
   412.4
     452
   423.1
   400.4
   462.7
   474.7
   444.6
   444.2
   432.2
   428.7
   411.1
   363.8
   440.3
     429
   417.3
   408.9
     464
   477.3
   402.7
   433.5
   423.8
   433.2
   454.3
   411.8
   426.1
   425.4
     429
   421.5
   439.7
   433.2
   449.7
   440.7
     453
   445.9
   452.7
   471.5
   448.1
   417.3
     475
   431.6
   473.7
   435.5
   449.7
   388.1
   454.3
   457.2
   441.3
   437.4
   429.6
   405.6
   385.8
   457.9
   455.3
     451
   418.6
   409.2
   418.6
   412.8
   423.1
   452.7
   461.7
   435.1
   400.1
   456.6
   447.5
   450.7
   409.8
   438.1
   426.7
   462.1
   423.5
   425.1
   428.3
   450.4
     442
   423.5
   439.4
   464.3
   409.5
   412.4
   446.2
   424.1
   371.6
   441.3
   422.5
   438.7
   380.3
   419.2
   443.6
   473.7
   445.2
   436.1
   449.4
   417.6
   382.6
   415.7
   395.2
   446.5
   415.4
   415.7
   382.6
   443.9
   401.4
   434.5
     427
   392.6
   491.9
     442
   433.2
   450.7
   450.1
     489
   424.4
   383.6
   432.5
   420.9
   371.2
   449.7
   430.9
     416
   402.7
   409.2
   404.3
   424.8
   445.2
   462.4
     418
   411.8
   432.5
   426.7
   444.9
   401.4
   406.6
   408.2
   442.6
   396.5
   421.5
   444.9
   422.8
     466
   449.4
   434.2
     415
   431.6
   428.3
     475
   436.8
   425.1
   415.7
   420.5
   393.6
   418.9
     366
   441.3
   424.4
   462.7
   440.3
   420.5
   451.4
   446.8
   412.4
   449.7
     453
   431.3
   398.5
     428
   419.9
   411.8
   433.5
   443.6
   433.2
   421.5
   433.8
   379.3
   435.8
   446.8
   467.3
   420.9
   448.8
   442.9
   439.7
   434.8
   415.4
   428.7
     427
   435.5
   438.1
   442.6
   468.9
   438.7
   424.1
   459.5
   454.3
   413.1
   456.2
   394.3
   470.8
   481.2
   410.2
   387.1
   461.7
     430
   435.1
   430.9
   409.5
   421.2
   432.5
   434.8
   408.2
   466.9
   421.5
   403.7
   445.9
   466.9
   450.4
   419.9
   402.4
   430.6
   448.1
   430.9
   425.4
   397.5
     427
   421.2
   431.9
   381.3
   432.5
   445.5
   471.8
   412.1
   414.4
   454.9
   455.9
   417.6
   490.6
   428.3
     427
   420.5
   427.7
   436.8
   424.4
   464.3
   465.3
   455.3
     418
     430
   412.8
   406.3
     430
     452
   430.3
     428
   463.4
   412.8
   443.3
   429.6
     417
   434.5
   433.8
   467.6
   437.1
   378.1
   444.6
   401.4
   465.3
     463
   408.5
   442.9
   430.6
   425.4
   402.7
   397.2
   395.2
   395.6
     490
     404
   470.5
   423.1
   437.1
   446.2
   443.6
   417.6
   390.4
   419.2
   398.2
   396.5
   398.8
   445.9
   438.7
   454.6
   449.7
   442.9
   375.8
   427.4
     439
   473.4
   458.2
   461.4
   423.5
   383.2
   484.8
   423.5
   433.2
   484.5
   436.4
   448.1
     430
   431.9
   417.6
   473.7
   405.9
   438.7
   441.6
   422.5
   395.9
   438.1
   417.3
   415.7
   430.3
   422.5
   430.3
   442.3
   457.9
     440
   418.3
   431.9
   450.1
   445.5
   435.1
   415.7
     417
   390.4
   465.3
   425.7
   472.5
   427.7
   381.6
   471.8
     428
   410.8
   413.1
   483.2
   421.2
   459.2
   390.1
   442.9
   413.7
     441
   436.1
   384.2
   424.4
   442.6
   458.5
     428
   352.4
   447.1
     452
   452.7
   423.8
     415
   471.8
   426.1
   442.9
   456.2
     440
   418.6
   389.7
   444.6
   450.7
   413.7
   396.2
   424.1
   396.2
   408.2
   394.3
   422.5
   433.5
   466.3
   396.9
   438.4
     415
     415
   446.5
   444.2
   417.3
   397.8
     440
   420.5
     403
   414.4
   449.1
   436.4
     415
     475
   443.3
   433.2
     427
   410.5
     430
   497.8
   418.3
   443.6
   420.9
   441.3
   455.9
   460.8
   468.9
   452.7
   423.1
   410.5
   436.1
   411.8
   473.4
     440
   454.3
   486.4
   429.3
   383.2
   412.8
   446.2
   403.4
   438.4
   443.6
   430.3
   415.4
   414.7
   456.6
   427.4
   418.6
   450.4
     417
   476.7
   420.9
   426.7
   418.9
   434.2
   395.2
   374.8
   441.6
   428.3
   398.5
   420.2
   455.6
   416.7
     453
   468.2
     417
   441.3
   378.1
   426.4
   410.8
   448.4
   440.7
   429.6
   445.5
   376.8
   455.3
   428.7
   433.2
     428
   435.5
     430
   406.9
     391
   498.1
   442.6
   400.8
   451.7
   394.6
   436.8
   431.3
   379.3
   405.9
   413.4
   456.2
   458.2
   497.4
   444.2
     427
   443.6
   434.5
   413.7
   449.1
   430.6
   468.9
   419.9
   412.8
   456.9
   430.9
   468.2
   445.5
   448.4
   399.1
   413.4
   388.8
   420.5
     380
   435.1
   409.8
   450.1
   455.6
   471.5
   472.5
   429.6
   394.3
     440
   438.7
   473.4
   459.8
   433.8
   409.8
   421.2
   434.8
   449.4
   439.7
     441
   420.9
   431.3
   432.5
   431.3
   426.4
   371.2
   416.7
   474.1
   443.6
   413.1
   470.2
   389.4
     418
   412.8
   408.2
   485.1
   380.6
   427.4
     404
     440
   429.3
   454.6
   422.2
   421.8
   423.8
   425.7
     415
   429.3
   461.1
     442
   410.2
   434.5
   425.4
   456.2
   441.6
   456.2
   422.5
   458.5
   466.6
   418.3
   432.5
   426.7
   479.9
   429.6
   389.1
   411.5
   431.6
   456.9
   399.1
   401.4
   434.5
   419.9
   414.1
   449.1
     403
   405.9
   408.2
   462.1
   435.5
   433.5
   437.4
   412.4
   445.5
   441.3
   426.1
   415.4
   398.2
   384.9
   444.9
     404
     428
   389.4
   407.9
     417
   430.9
   429.3
   439.4
   397.8
   405.3
   407.6
   413.7
   453.3
   411.1
   405.6
   434.2
   375.1
   421.2
   405.9
   423.1
   439.7
     429
   454.6
   418.6
   402.1
   390.4
   468.2
     417
   437.7
   456.9
   415.7
   411.1
   394.3
   440.7
   461.1
   413.7
   436.4
   450.7
   447.8
   440.3
     453
   433.5
     430
   439.7
   418.9
   445.5
   416.3
   430.3
   432.2
   396.2
   470.5
   390.1
   435.8
   472.1
   446.2
   387.5
   425.7
   433.5
   477.6
     466
   466.9
   425.4
   417.6
   443.3
   388.4
   442.9
   437.1
   464.7
   422.8
   467.9
   411.1
     442
   408.5
   420.9
   429.6
   444.9
   429.6
   426.4
   434.5
   441.3
   413.7
   455.9
   422.2
   440.3
   446.5
   413.4
   402.1
   424.4
   401.7
   398.8
     440
   422.8
   470.8
   436.4
   449.1
     392
   437.1
   460.8
   426.4
   432.9
   423.5
   422.2
   424.4
   425.1
   466.6
   400.1
   450.4
   502.3
   396.5
   424.1
   437.4
     454
   395.9
   431.6
   425.1
   451.7
   434.2
   424.4
   454.9
   382.9
   474.7
   466.6
   435.1
   448.4
   449.4
   410.2
     465
   440.3
   416.7
   466.6
   433.5
   402.7
   371.2
   396.9
   444.9
     489
   393.3
   421.2
     440
   435.8
   436.4
     393
   408.9
   415.4
   455.9
   463.7
   440.7
   408.9
   432.5
     430
   414.4
   424.8
   411.8
     466
   451.7
   416.3
   430.6
   419.6
   465.3
   444.6
     418
   401.7
     428
     463
   423.1
   419.6
   406.6
   472.1
   395.9
   439.7
   422.2
   487.7
   485.8
   455.3
   473.4
   461.1
     415
   381.3
     439
   487.7
   413.4
   500.7
   424.1
   438.7
   398.8
   445.5
   421.2
   468.6
   418.3
   433.8
   428.7
     452
   401.4
   419.2
   432.5
     440
   439.7
   446.8
   371.6
   426.4
   433.8
   428.3
   420.5
   481.5
   435.5
   435.5
   392.6
   396.9
   450.4
   418.6
   453.3
   476.3
   455.6
   449.7
   439.4
   404.7
   408.9
   391.4
   474.4
   386.5
   438.1
   409.2
   390.7
   442.6
   398.2
   431.9
   390.4
   457.2
     404
   436.1
   431.9
   445.5
   450.1
   429.3
   447.8
   399.1
   450.4
   398.2
   388.8
   390.7
   444.9
   424.4
     452
     416
   401.7
   407.2
   408.2
   420.5
     380
   451.7
     463
   419.9
   456.6
   448.1
     453
   381.9
   413.7
   455.3
   447.1
   414.7
   410.8
   435.1
   432.9
   420.9
     430
   411.1
   454.6
   457.2
   449.4
   419.9
   397.8
   436.1
   460.4
     440
   416.3
   421.5
   430.6
   436.8
   417.6
     415
   418.3
   467.3
   412.8
   445.5
   437.1
     440
   434.2
   426.1
   446.8
   447.5
   408.5
   424.1
   423.1
   439.4
   369.3
   424.8
   408.9
   460.4
     441
   411.5
   429.3
   458.2
   416.3
   442.6
   383.6
   422.8
     477
   445.9
   447.1
   458.2
   407.6
   460.1
   474.4
     466
   405.6
   424.1
   415.4
   459.2
   396.5
   420.2
   435.5
     430
   428.7
   417.6
   400.8
   471.2
   450.1
   436.4
   435.8
   409.5
   403.7
   469.9
   438.4
   375.1
     379
   433.5
   429.6
     441
     429
   428.7
   414.1
   462.1
   437.7
   387.5
     430
     442
   465.3
   410.8
   440.3
     415
   450.7
   440.3
   469.9
     418
   434.8
   373.2
   470.2
   437.7
   425.7
   422.5
     418
   403.7
   427.7
   393.3
   470.8
   434.8
   422.8
   439.7
   475.7
   455.3
   435.1
   435.8
   448.1
   433.2
   438.1
   447.5
   436.8
   443.3
     453
   421.2
   392.6
     429
   454.9
   411.1
   421.8
   460.1
   420.9
   387.5
   402.1
   415.4
   394.3
   426.1
   451.4
   392.3
   409.5
     428
   442.6
   410.5
   387.8
   432.2
   414.7
   396.2
   454.3
   470.2
   373.5
   410.5
   424.8
   444.2
   416.3
   448.1
   412.8
   453.3
   429.6
   476.7
   389.7
   447.5
   418.6
   437.1
   436.4
   436.4
     464
   459.2
   427.7
   455.3
   390.1
   386.8
   413.1
   413.4
   434.5
   438.4
   450.7
   425.7
     453
   466.3
     439
   408.2
   487.7
   410.5
   443.6
   470.8
   416.7
   393.6
   432.5
     418
   393.6
   417.6
   482.8
   440.3
   447.5
   424.4
     454
     476
   427.7
   435.5
   398.2
   415.4
   410.8
   426.1
   443.6
   459.8
   453.6
   467.3
   431.6
   453.3
   419.6
   428.7
   422.8
   446.2
   433.8
   427.7
   461.1
   445.2
   420.5
   442.3
   472.5
   475.7
   526.3
   419.9
   406.6
   433.5
   390.1
   413.1
   455.3
   423.5
   474.1
   405.3
   421.8
   435.5
     404
   429.3
   403.4
   437.4
   377.4
   451.4
   417.6
   402.4
   426.4
   462.7
   415.4
   408.9
   414.7
   454.3
     405
   449.1
   401.4
   389.4
   422.2
   434.2
   440.3
   416.7
   461.7
   403.4
   462.1
   431.9
   438.7
   406.6
   416.3
     451
   396.9
   423.1
   448.4
   401.7
   418.3
   436.4
   437.7
   423.8
   451.4
   406.6
   413.4
   404.3
   419.2
   478.3
   438.4
   406.9
   400.8
   425.1
   421.8
   452.3
   465.6
   431.9
   398.8
   433.2
   445.5
   408.9
   441.3
   412.1
   442.6
   470.2
   372.9
   432.9
     465
   451.7
   474.7
   410.8
   420.5
   459.8
   423.5
   449.1
   399.5
   442.9
   412.1
   460.4
   483.5
   405.3
   413.7
   455.3
   379.7
   437.4
   447.8
   427.4
   423.5
   453.6
   485.4
   412.1
   392.3
   427.4
   366.7
   457.2
   412.1
   435.8
   435.1
   449.4
   441.3
   432.9
   421.5
   400.4
     439
     429
   444.2
   433.8
   515.9
   442.6
     439
   467.3
   480.9
   476.7
     442
   436.1
   431.9
   427.7
   453.3
   438.4
     453
   445.5
   384.9
   446.8
   508.1
   425.4
   459.8
   426.1
   425.1
   400.4
     415
   455.9
   446.8
   417.6
     487
   406.3
     418
   408.9
   433.8
   418.3
   434.5
   404.7
     429
     440
   471.8
   420.9
   433.8
   401.7
   448.4
   390.7
   406.9
   420.2
   406.6
   432.5
   439.7
   404.3
   405.3
   411.8
   446.2
   429.3
   446.8
   476.7
   433.2
   474.7
     452
   480.6
   414.7
   448.1
   395.2
     440
     440
   433.5
   420.2
   468.9
     415
   458.2
   453.3
   450.4
   442.3
   484.5
   485.8
     403
   467.6
   428.7
   398.8
   435.1
   423.1
   479.9
   397.8
   422.2
   416.3
   431.9
     452
   431.9
     439
   427.7
   407.9
   431.3
   421.5
   415.7
   409.2
   400.1
   398.2
   423.8
   446.5
     416
   427.7
   396.9
   444.2
   472.5
   450.7
   394.9
   431.6
   441.6
   420.9
   429.3
   468.2
   439.4
   407.6
   392.6
   431.6
   460.8
   459.2
   448.4
   391.7
     441
     439
   450.1
   422.8
   417.3
     464
   488.7
   412.8
   449.4
   425.7
     430
   438.4
   449.7
   479.6
   435.5
   457.2
   435.8
   469.9
   429.6
   465.6
   407.2
   392.3
   433.8
   388.8
     427
   430.6
   406.6
     441
   398.8
   438.4
   467.9
   413.7
   455.6
   422.2
   401.4
     429
   456.2
   414.1
   437.7
   432.5
   437.7
     428
   438.4
   428.7
   468.6
   480.6
   443.3
     417
   399.5
     405
   428.7
   398.8
   453.3
   403.7
   433.2
   434.8
   392.6
   500.7
   402.7
   424.1
   458.8
   473.1
   422.5
   376.4
   406.9
   413.7
   426.1
   406.6
   458.5
     404
   424.8
   442.6
   468.6
   432.2
   469.2
     451
   461.7
   442.6
   411.1
   433.5
   401.7
   433.8
   479.3
   421.5
   441.3
   432.2
   434.2
   383.9
   399.8
   451.4
   427.7
   425.1
   425.4
   442.9
   434.5
   455.9
   400.4
   423.1
   446.2
   450.4
   410.8
   425.7
   444.9
   432.9
   425.7
   413.7
   425.7
   440.7
   398.8
   463.4
     418
   486.4
   472.1
   426.1
   454.9
   463.7
   433.2
   449.1
   414.4
   448.4
   414.4
   406.9
   423.1
   360.2
   442.9
   392.6
   384.9
   417.6
   447.5
     452
   420.2
     418
   461.4
   431.3
   497.8
   438.4
   419.2
   470.8
   451.7
   431.6
     417
   430.9
   399.8
   463.7
   427.4
   460.1
   500.3
   473.1
   425.4
   471.8
   431.6
   430.9
   407.9
   398.8
   410.2
   448.1
   396.9
   468.2
   449.4
   403.7
   456.2
   395.9
     440
   470.2
     441
   413.1
   450.7
   410.5
   417.6
   437.7
   461.7
   447.5
   416.3
   477.6
   431.6
   412.8
   420.5
   389.1
   434.5
   443.9
   474.4
   448.1
   433.5
   441.3
   431.9
   411.8
   436.8
   395.2
   417.3
   405.9
   426.4
   419.2
   424.8
   429.6
     415
   464.3
   398.5
   445.2
   404.3
   442.3
   437.1
   382.3
   473.1
   442.3
   405.3
   427.4
   392.6
   410.5
   411.8
   493.9
   397.2
     429
   424.8
   437.1
   425.1
   423.5
   457.2
   396.9
   439.7
   408.9
   376.1
   446.8
   448.4
   399.5
   434.2
   393.6
   451.7
   402.7
     418
   419.2
   441.6
   469.5
   400.1
   467.6
   437.1
   436.8
   427.7
   445.5
   426.7
   470.2
   444.6
   446.5
   445.5
   451.7
   454.3
   387.8
   433.8
   413.1
   466.9
   442.3
   423.1
     417
   438.7
   457.2
   461.7
   449.7
   464.7
   452.7
     392
   436.4
   472.1
   418.9
   425.1
   452.3
   464.7
   479.9
   424.1
   382.6
   470.5
   458.5
   452.7
   409.8
   409.8
   413.4
   424.1
   428.3
   456.6
   463.7
   438.7
   438.1
   447.1
   430.3
   407.2
   398.8
   412.8
   461.4
   433.5
   429.6
   406.6
   406.6
   454.6
   385.5
   412.1
   434.8
     416
   409.2
   396.5
   407.2
     416
   414.1
   452.7
   435.1
     464
   407.6
     441
   381.3
     451
   445.5
   430.3
     454
   387.8
   393.6
     440
   447.5
   474.1
     454
   381.6
     403
   412.4
   451.4
   464.3
   439.4
   423.1
   412.1
     452
   440.3
   424.4
   447.1
   398.5
   449.7
     418
   445.2
     442
   420.9
     441
   433.8
   439.7
   468.2
   434.2
   449.7
   404.7
   468.2
   420.5
   407.2
   465.3
   413.4
   427.4
   420.2
   449.7
   452.7
   422.5
   440.3
   418.9
   441.3
     427
   462.4
   459.8
   388.8
   435.1
   413.7
   415.4
   441.6
   498.4
   443.6
   418.9
   460.4
   434.8
   374.5
   437.4
   405.9
   456.9
   466.9
   381.6
   450.4
   437.4
   450.7
   438.1
   417.3
   409.8
     403
   434.8
   454.9
   462.4
   460.4
   438.7
   451.7
   426.7
   435.1
     488
   405.6
   459.5
   447.8
   448.8
   442.3
   491.3
   393.9
   386.5
   450.4
   455.6
   418.9
   403.4
   401.4
   405.9
   414.7
   445.2
   392.6
   409.5
   450.7
   396.9
   428.7
   449.4
   454.3
   400.4
   473.4
   466.3
   469.5
   405.6
   459.8
   376.4
   444.9
   424.1
     428
     428
     453
   402.7
   467.6
   435.1
   449.4
   447.5
   434.8
     405
     379
   459.5
   395.9
   446.8
   438.4
     465
   438.1
   467.6
   399.8
   420.2
   430.6
   396.2
   393.9
     403
   483.5
     451
   447.5
   433.2
   426.7
   388.4
   479.6
   420.9
   450.7
   408.5
   491.3
   441.6
   470.2
   443.3
   423.5
   428.3
   444.2
   432.9
   464.7
   419.9
   413.7
   445.5
   439.7
   426.1
   408.2
   448.8
   407.9
   432.5
   404.3
   495.5
   475.7
   433.5
     453
   435.1
   455.6
   408.2
   462.7
     416
   442.3
   429.6
   415.4
     440
   482.2
   403.4
   455.9
   414.4
   445.5
     430
   464.7
   477.3
   444.6
   435.1
   381.6
   422.5
   408.5
     418
   463.7
   458.8
   422.2
   437.4
   438.1
   458.8
   407.9
   399.8
   445.2
   394.6
   445.5
     466
     417
   454.9
     441
     500
   445.5
   411.8
   447.8
   431.3
   424.4
   434.2
   457.5
   445.5
   412.4
   493.2
   421.8
   457.2
   421.5
   421.8
   479.6
     440
     416
   407.9
     442
   439.4
   433.8
   423.1
   446.5
   416.7
   395.6
     463
   478.3
     452
   421.8
   434.2
   455.9
   445.9
     477
   425.7
   453.6
   456.9
   478.9
   411.5
   437.1
   456.9
   398.8
   437.1
   438.4
   437.4
   444.6
   406.6
   480.9
   454.9
   429.3
   432.2
   423.1
   463.4
   409.8
   416.3
   444.9
   444.6
   473.1
   438.4
   408.5
   481.5
   457.5
   381.3
   472.8
   408.2
   383.2
   409.8
     452
   424.1
     428
   442.6
   429.3
   401.7
   383.2
   410.5
   456.9
   433.8
   521.1
   406.3
   420.5
   443.6
   413.7
   442.6
   443.9
   408.2
   446.8
   391.7
   408.2
   459.2
   412.8
     452
   471.5
   418.3
   474.7
     442
   410.2
   421.2
   443.3
   431.9
   414.4
   425.7
   436.1
   425.7
   447.8
   391.4
   467.3
   457.2
   412.4
   488.7
   418.9
   435.8
   420.9
   462.4
   437.1
   417.3
   440.3
   441.3
   452.3
   408.2
   454.9
   473.7
     417
   430.3
   458.2
   423.5
   427.4
     475
   423.8
   485.1
   429.6
   443.6
   459.5
   438.7
   422.2
   478.9
   387.8
   420.2
   439.4
   406.9
   430.6
   466.3
   396.5
   416.3
     442
   443.9
   409.8
     429
   486.7
   387.8
     440
   422.8
   400.8
   448.8
   437.7
   445.2
   438.7
   430.9
   420.2
   436.1
   411.1
     440
   451.7
   404.7
   401.4
   435.1
   432.9
   438.1
   431.6
   429.3
   432.5
   443.9
     442
   425.1
   447.1
   422.2
   457.9
   418.3
   454.6
   451.4
   410.8
   476.7
   446.2
   422.5
   451.4
   431.3
   410.5
   384.9
     418
   400.1
   471.8
   378.1
   396.9
   454.3
   415.7
   411.1
   440.7
   449.4
   458.2
     428
   437.7
   389.4
   427.7
   472.5
   405.6
   482.5
   426.7
   429.6
   414.4
     415
     453
   428.3
   422.5
   457.9
     478
   400.4
   387.1
   446.2
   448.4
   435.5
     453
   448.1
   426.4
   420.9
   458.8
   446.8
   443.3
   424.4
   430.9
   418.6
   472.1
     418
   406.3
   447.8
   413.7
     428
   423.1
   441.3
   435.1
   448.1
   383.9
     392
   431.6
   385.5
   470.5
   397.5
     418
   413.7
   413.1
   441.6
   448.4
   468.9
   417.6
   423.1
     403
   458.2
     452
   514.9
   460.4
   425.4
   429.3
   445.5
   423.5
   433.8
   417.3
   389.4
   443.6
   447.1
   526.9
   392.6
   461.4
     451
   419.9
   421.2
   405.9
   501.6
   442.6
   477.3
   432.2
   465.6
   424.1
     415
   408.5
   468.6
   435.1
   395.2
     442
   425.4
   387.1
   447.8
   475.7
   430.3
   438.7
   411.1
   422.8
   429.6
   450.7
     405
   428.7
   425.4
   467.9
   419.2
   405.9
   417.6
   417.3
     417
   411.8
     427
   492.2
   421.5
   453.3
   402.4
   454.9
     430
   412.1
   423.5
   423.1
     415
   431.9
   425.1
   444.9
   415.4
   442.9
   470.5
   447.5
   449.7
   442.3
   484.5
   428.3
   395.6
   430.6
   432.2
   387.5
     427
   449.7
   483.5
   400.1
   437.7
   419.6
   420.5
   426.7
   433.5
   407.9
   457.2
   442.6
   430.6
   427.4
   420.5
   440.7
   445.5
   453.6
     403
   400.4
   436.4
   434.8
     487
   381.9
   376.8
   434.5
   475.7
   411.5
     442
     430
   422.2
   438.4
   471.8
   459.2
   414.7
   430.9
   465.3
   426.7
   376.8
   396.9
   405.9
   440.7
   435.8
   433.8
   443.9
   448.1
   441.3
   448.8
   444.2
   424.1
   431.9
   418.9
     403
   418.6
   433.2
   478.9
   394.6
   414.7
     392
   424.1
     441
   420.2
     417
   432.5
   449.7
   411.1
   435.5
   449.4
   463.4
   378.7
   436.8
     403
     416
   427.7
   422.8
   448.4
   415.7
   425.4
   407.6
   418.6
     417
   491.9
   457.5
     417
   459.2
   427.4
   473.7
   419.6
   410.5
   434.5
   410.2
   429.3
   398.8
   485.1
   417.3
   463.7
   413.4
     466
   427.7
   384.9
   440.3
   419.6
   421.2
     452
   456.9
   456.9
   436.8
   407.2
   446.5
   458.5
   450.7
   445.2
   425.4
   511.7
   445.9
   400.1
   421.8
   420.2
   448.8
   442.6
   426.4
   440.7
   439.4
   430.9
   458.5
   470.8
   449.4
   399.5
     453
   460.8
   437.1
   510.7
   448.4
   419.6
   382.6
   465.3
   461.4
     391
   499.7
   412.8
   414.7
   448.8
   453.6
     417
   417.3
   418.9
     428
   434.2
   461.1
   419.2
     417
   470.2
   422.8
   431.3
   442.6
   448.8
   411.8
   404.3
   439.4
   407.9
   443.3
   468.6
     454
   448.8
     368
   491.6
   449.7
   445.9
   418.3
   437.1
   428.3
   388.1
   434.8
   423.1
     475
   435.5
   447.5
   474.4
     392
   397.2
     441
   373.2
   469.9
   436.1
   434.5
   389.7
   456.6
   426.4
   450.4
   421.8
   442.9
   433.2
   438.7
   450.7
   451.4
   449.1
   457.2
   438.1
   419.2
   440.3
     429
   445.2
   487.4
   438.1
   446.8
   437.4
   438.1
   400.8
   376.8
   393.9
   458.5
   443.3
   422.8
   467.6
   435.5
   418.9
   449.1
   401.1
   474.4
   472.1
   419.6
   405.6
   435.8
   462.7
   393.9
   456.9
   426.7
   479.9
   446.2
   433.5
   433.2
   445.9
   430.3
   411.8
     512
     417
   455.9
   384.5
   441.3
   422.8
   435.8
   408.5
   448.4
     427
   453.3
   420.2
   442.9
   395.6
   444.9
   454.3
   471.8
   439.4
     465
   432.5
   455.3
   447.5
   432.9
     487
   459.8
   388.8
   406.9
   463.7
   443.9
   448.8
   450.7
   425.7
   437.1
   458.2
   433.2
   423.1
   415.4
   413.7
   403.4
   426.7
   409.2
   411.1
     478
   480.2
   435.1
   400.4
   444.9
     439
   447.1
   424.4
   412.8
   407.6
   457.2
   402.4
   446.2
   447.8
   432.9
   430.9
   451.7
     415
   423.1
   456.2
   435.5
   446.5
   457.2
   422.5
     430
   429.6
   456.2
   432.2
   457.2
     415
   375.8
   424.8
   470.5
   439.7
     442
   460.4
   421.5
   419.9
   457.5
   481.9
   434.5
   402.4
   459.8
   465.3
   431.3
   456.2
   458.2
     441
   419.2
   467.9
   450.4
   462.7
   443.6
   363.1
   412.4
   457.2
   448.4
   473.4
     439
   492.2
   419.9
   415.7
   462.4
   445.2
   419.6
   432.9
   452.7
     441
   425.7
     429
   429.3
   430.6
   411.5
     427
     404
   407.9
   386.2
   452.7
   438.7
   422.8
   436.8
   405.9
     416
   475.4
   414.1
   438.1
   379.7
   481.5
   418.3
   357.3
   431.6
     451
   455.9
   482.8
   398.8
   412.4
   451.4
   441.6
   414.7
   479.6
   452.3
   444.9
   431.6
   422.5
   384.5
     466
   467.9
   420.2
   401.1
   438.1
   453.6
   431.3
   426.7
   435.8
   420.9
     442
   387.1
   396.5
   412.1
     418
   429.6
   443.3
   451.7
   465.3
     442
   433.5
   419.2
   433.5
   407.2
     427
   422.5
   450.7
   435.8
   414.7
   448.8
   415.7
   445.2
     416
   404.3
   431.3
   462.1
   433.2
   427.4
   454.9
   375.1
   431.6
   389.4
   446.2
   435.1
   389.1
     403
   383.6
   426.1
   458.5
   403.7
   460.4
     428
   411.5
   463.7
   444.9
   460.1
     452
   468.9
   436.1
   436.8
   397.2
   419.2
     404
   470.5
   397.2
   399.8
   446.5
   408.5
   436.8
   449.1
   414.7
   448.8
   407.2
   442.6
   420.2
   431.6
   387.5
   463.7
   419.6
   436.8
   453.6
   423.5
   396.9
   413.4
     428
   433.8
   414.4
     418
   444.2
   410.8
   389.7
   418.9
     442
   409.8
   440.7
   454.3
   474.4
   402.1
   430.9
   423.8
   451.7
   393.3
   407.6
   402.7
   433.8
   444.6
     415
   400.1
   412.8
   398.8
   446.5
   451.4
   434.2
   428.3
   436.4
   396.5
   482.5
   457.5
     416
   428.3
   496.5
   449.7
     440
   419.9
   460.4
   418.6
   419.9
   470.2
   427.4
   402.4
   446.5
   432.9
   439.4
   480.6
   443.6
   485.8
   421.8
   417.6
   421.8
   428.3
   439.7
     441
   445.2
     465
   415.4
     452
   410.2
   430.3
   411.1
   446.5
   413.7
     454
   469.2
   459.8
   435.8
   448.1
     430
   396.9
   442.3
   440.3
     452
   406.9
   389.4
     440
     418
   460.4
   463.7
   429.3
   447.8
   423.1
   446.8
   399.1
   443.3
     475
   421.8
   460.4
   455.3
   440.3
   432.5
   429.6
   422.8
   412.1
   438.4
   406.9
   441.6
   455.9
   436.1
   444.9
   467.3
     442
   443.3
   461.7
     417
     440
   414.4
     380
   473.4
   372.5
   399.8
   412.8
   441.3
   461.4
   467.9
   407.2
   400.4
   409.8
   396.2
   458.5
   453.3
     404
   445.9
     465
   452.3
   397.8
   473.4
   435.5
   441.3
     441
   383.9
   448.1
   396.9
     428
   396.5
   448.1
   400.8
   474.7
   427.4
   413.7
   453.6
   442.9
   470.2
   431.3
   452.7
   452.7
   469.5
     453
   415.4
     415
   424.8
   441.3
   444.9
   441.6
   413.4
   402.4
   419.2
   404.7
   407.2
   438.1
   415.4
   431.6
   445.9
   419.2
   408.2
   484.5
   401.4
   459.8
   403.4
   410.2
   436.1
   421.8
   446.8
   446.8
   418.3
   422.2
   414.4
     442
   461.1
   412.8
   477.6
     442
   393.9
   458.5
   444.2
     439
   459.8
   436.1
   432.5
   473.7
   442.9
   420.9
   415.4
   447.5
   415.7
   421.2
   468.6
   410.2
     430
   409.5
   398.5
   397.8
   432.2
   419.6
   435.5
   438.4
   404.7
   400.4
   407.2
   439.7
   443.3
   446.8
   408.2
   428.3
   450.1
   432.2
     393
   461.1
   442.6
   459.8
   427.7
   447.1
     417
     475
   427.4
   462.7
   446.8
   445.5
   440.7
   386.5
   462.7
   411.1
   402.4
   444.6
   491.6
   402.4
   432.2
   400.8
   438.7
   476.7
   463.7
   424.1
   491.6
   449.4
   463.4
     429
   452.7
   431.9
   458.5
   425.7
   426.4
     440
   443.3
   455.6
   435.8
   443.6
   420.9
   393.3
   416.7
   398.5
   457.5
   396.2
   494.8
     453
   424.4
   427.4
   414.1
   410.8
   434.5
   476.3
   409.8
   430.3
   454.6
   439.4
   405.9
   434.8
   429.3
   422.5
   422.5
   438.4
   404.3
   385.5
     466
   448.8
   472.5
   447.8
   410.8
   438.7
   443.3
   423.1
   412.8
   459.5
   423.1
   396.2
     404
   474.4
   437.1
   413.7
   447.1
   454.3
     466
     393
   422.8
   451.7
   460.4
   418.3
   486.1
   471.5
     427
   422.5
   435.1
   419.9
   439.7
   445.2
   417.6
   397.5
   448.8
   406.3
   436.8
     439
   401.1
   456.2
   435.1
   418.9
   492.9
   442.3
   474.1
   416.3
   426.7
   428.7
   390.4
   432.9
   428.3
   413.4
   468.2
   413.7
   435.8
   423.8
   447.5
   453.3
   401.4
   419.9
   417.3
   422.8
   419.9
     427
   448.1
   457.2
   462.7
   421.8
   440.3
   437.4
   485.4
   434.8
   414.1
   408.2
   426.1
   395.6
   396.5
   414.1
   403.4
   412.4
   399.1
   388.4
   454.9
   443.9
   462.1
     391
     430
   413.7
   426.4
   405.3
   417.3
   413.7
   388.8
   447.8
     475
   406.6
   405.9
   472.5
   461.1
   430.3
   410.2
   425.7
   397.8
   405.3
   406.6
   413.7
   410.8
   429.3
   440.3
   474.7
     393
   439.4
   488.7
   434.2
   466.3
   422.2
   482.5
   406.3
   435.5
   418.6
   474.4
   442.3
   444.6
   443.9
   420.2
     466
   463.4
   420.5
   434.5
     393
   487.7
   443.9
     441
   435.5
   421.2
   466.3
   428.7
   439.4
   420.5
   468.9
     429
     428
   444.2
   450.1
   404.3
   446.8
   420.5
   401.4
   430.3
   398.5
     453
   413.1
   456.9
   434.2
   413.4
   453.3
   473.4
   414.1
     478
   442.6
   473.4
   448.8
   433.8
   440.3
   458.5
   430.6
   384.9
   416.7
   436.8
   479.6
   435.5
   432.5
   437.4
   437.1
   455.6
   466.9
   441.6
   466.3
   422.2
   441.3
   409.8
   393.9
   444.9
   412.4
   449.7
   435.5
   437.4
   424.1
   430.9
   372.2
   435.1
     465
   414.7
   468.2
   430.6
   442.3
   475.4
   371.9
   462.7
   400.1
   425.4
   478.3
   439.7
   446.2
   418.6
   458.2
     428
   448.4
   453.3
   426.7
     453
     442
   377.1
   431.9
   475.4
   440.3
   411.8
   409.2
   431.6
   405.9
   435.5
     441
   442.6
   461.7
   428.3
   453.6
   443.3
   433.5
   400.4
   422.5
   413.4
   422.5
   415.4
   457.9
   478.9
   455.6
     418
   436.8
   429.6
   407.6
   420.5
   421.5
   407.2
   404.7
   459.2
   466.6
   427.7
   447.1
   415.4
   427.4
   435.1
   409.5
   419.6
     391
   412.1
   424.1
   401.4
   420.2
   427.7
   406.6
   428.3
   443.6
   473.7
     442
   414.4
   402.1
   446.8
   400.4
   406.9
   408.9
   450.1
   443.3
   433.2
   396.9
   429.6
   472.5
   447.1
   452.7
   398.8
   454.6
     418
   442.6
   445.9
   448.4
   401.4
   402.1
   424.4
   439.7
   445.5
   440.7
   438.4
   456.6
   447.5
     439
   441.6
   450.1
   376.4
   469.9
   448.1
   413.1
   462.4
   440.3
   418.6
   457.5
   450.7
   462.1
   386.2
   422.2
   457.2
   396.2
     441
   437.1
   404.3
   469.9
   413.7
   430.9
   410.8
   460.1
   435.8
   423.1
   440.3
   385.5
   396.2
   427.4
   395.2
   419.2
   408.9
   430.3
   442.3
   444.9
   449.1
   466.3
   430.6
   464.7
   430.6
   462.4
   450.4
   424.8
     355
     427
   428.7
   388.4
     452
   425.4
   417.3
   405.9
   447.8
   435.8
   411.1
     489
   423.1
   401.1
   415.7
   384.2
   422.2
   423.8
   417.6
   434.8
   462.7
   456.6
   426.4
   450.1
   401.4
   370.6
   439.4
   419.9
     416
     392
   458.5
   436.8
   457.9
   439.7
   449.1
   433.2
   441.6
     430
   494.2
   442.6
   441.6
   431.3
   433.8
   417.6
   443.6
     416
   425.7
   396.9
   398.5
   421.8
   394.9
     428
     417
   425.1
   464.7
   441.6
   401.1
   478.9
   495.5
   398.2
   470.8
   467.6
   434.8
   456.2
   479.9
   424.8
   410.5
   447.8
   397.2
   433.8
   447.1
   413.4
   448.1
   431.9
   443.9
     478
     453
   402.7
   464.3
     404
   432.5
     466
   480.2
   390.7
   478.3
   412.1
   433.2
   473.4
   433.5
   462.7
   510.7
   426.7
   432.5
     440
   418.9
   430.9
   457.9
   426.1
   436.8
   386.2
   396.5
   401.7
   428.3
   408.5
   447.8
   423.5
   388.8
   395.2
   440.3
   484.5
   436.8
   472.1
   464.7
   410.8
   418.3
   442.3
   423.5
   437.1
   449.7
   439.4
   434.5
   452.7
   448.1
   421.2
   382.6
     440
   423.5
   426.1
   417.6
   471.8
   455.6
   427.4
   473.1
   481.2
   431.3
   430.3
   440.3
   466.3
   477.6
   411.8
     466
   432.2
   432.9
   436.1
   435.1
     427
   431.9
   436.8
   444.2
   435.5
   471.8
     415
   420.9
   423.1
   426.7
   418.3
   428.7
   442.9
   423.8
   493.9
   419.2
   437.4
   418.6
   454.3
   395.9
   457.5
   405.9
   475.4
   434.2
   430.6
   444.9
   423.1
   435.5
   391.4
   472.8
   443.9
   491.3
   431.9
     439
   432.9
   440.3
   460.1
   505.2
   473.7
   445.2
   441.6
   419.6
   434.5
   411.8
   458.5
   420.5
   457.2
   441.6
   465.3
   443.3
   434.8
   424.4
     451
   432.9
   442.3
   450.4
   458.5
   455.9
   422.8
   437.4
   458.2
   436.4
     453
   433.8
   395.2
   417.3
   408.5
   450.1
   446.2
   433.5
   429.3
     463
   420.2
   438.1
     442
   396.9
   429.6
   395.2
   450.1
   427.4
   420.5
   429.3
   462.7
   437.7
     454
   505.5
   448.4
   445.5
   436.4
   468.2
   425.4
   453.6
   390.1
     428
     439
   404.3
   437.1
   468.9
   387.1
   432.9
   431.6
   436.4
     428
   369.6
   448.8
   421.8
   451.4
   432.2
   391.4
   443.9
   455.6
   384.2
   476.3
   507.8
   433.5
     417
   418.9
   398.2
   401.7
   378.7
   400.1
   419.9
   469.5
   422.5
   480.6
   418.3
     403
   442.6
   437.4
   433.8
   449.4
   458.2
   411.5
   446.8
   446.5
   449.4
   414.1
   374.8
   414.1
   408.5
     487
   424.4
   435.5
   447.1
   459.8
   470.8
   437.1
   443.9
   440.3
     417
   418.9
   424.4
   447.8
   444.6
   407.2
   402.7
   436.1
   410.8
   374.5
   485.1
   408.5
   465.6
     441
   436.8
   449.1
   412.8
   445.2
     428
   451.4
   437.1
     417
   431.6
   430.9
   414.7
   432.2
   439.4
   431.6
   399.8
   422.5
     441
   360.2
   459.8
   397.2
   435.1
   443.6
     454
   446.2
   476.3
   402.7
   444.2
   433.2
   418.9
   440.7
   484.1
   396.5
   436.1
   426.4
     404
   411.8
   451.7
   446.2
     490
   441.3
   479.6
   413.4
   449.7
   464.3
   409.5
   422.2
   417.3
     403
   480.2
     430
   466.3
   423.5
   460.1
     430
   450.4
   398.2
   414.1
   413.4
   448.4
   455.6
     428
   461.7
   429.6
   448.8
   426.1
   450.4
     427
   386.5
   438.1
   400.4
   448.4
   443.6
   459.5
   448.8
   423.8
   458.5
   429.3
   438.1
   415.7
   472.1
   408.9
   463.4
   438.4
   419.2
   471.8
   441.3
   382.9
   439.4
   434.2
     453
     392
   430.6
   412.8
   430.9
   412.4
   422.5
   453.3
   459.5
   465.3
   382.6
   434.8
   454.9
   419.6
   487.4
   462.7
   399.5
   437.7
   484.8
   418.9
   391.7
   431.6
   409.2
   412.1
   413.4
   424.8
   399.5
   436.1
   438.4
   415.4
   425.4
   431.6
   423.8
   477.6
   433.2
   439.4
   414.7
   451.7
   415.4
   442.6
     391
   404.3
   401.7
   431.3
   397.5
   470.8
   432.5
   424.4
   420.2
   414.7
   435.8
   425.1
   387.1
   418.3
   437.7
   420.2
   417.6
     453
   409.5
   459.2
   421.2
     428
   398.5
     417
   438.1
   467.3
   431.9
   444.9
     440
   446.5
   457.5
   436.4
   437.4
   468.9
   492.2
   470.2
   454.3
   461.1
   411.5
   445.2
   478.6
     440
   440.7
   426.4
   379.7
   383.6
   382.9
   429.3
     403
     441
   407.2
   392.6
   457.2
   415.7
   444.9
   437.7
   383.9
   452.7
   482.5
   381.3
   431.3
   424.8
   431.6
   417.3
   430.6
   419.2
   443.9
   482.8
   442.3
     476
   422.8
   421.8
   464.7
   402.1
   409.8
   416.7
   408.5
   449.4
   404.3
   432.5
   412.4
   449.7
   437.4
   408.5
   422.5
   419.2
     452
   444.9
   437.4
     463
   445.9
   439.7
   476.3
   451.7
   458.2
   424.1
   420.9
   433.2
   427.7
   448.8
   407.2
   401.4
   429.6
   453.3
     427
   446.8
   455.9
   449.1
   424.1
   463.4
   425.4
   419.2
   479.3
   445.5
   423.8
   411.5
   401.7
   457.2
   470.5
   413.7
   414.7
   452.3
   403.7
   436.4
   410.8
   426.4
   465.3
   429.3
   503.3
   438.4
   420.9
   465.6
   391.4
   426.4
   457.5
   470.8
   442.3
   422.5
   417.3
     451
   444.6
   410.2
   449.7
   419.6
   366.4
   441.6
   395.9
     439
   443.6
   432.9
   409.2
   383.6
     466
     430
   427.7
   407.9
   438.7
   449.7
   464.7
   393.6
   438.7
   419.9
   396.2
     417
   400.4
   424.1
     441
   428.7
   398.2
   431.3
   406.9
   410.8
   459.5
   460.4
   445.9
     416
   474.4
   430.9
   401.7
   447.1
   454.6
   416.3
   446.2
   469.2
   429.6
   381.9
   433.2
   407.6
   429.6
   433.5
   456.9
   455.9
   416.3
   428.3
   417.3
   430.9
   450.1
   418.6
     464
   454.9
     404
   435.5
   418.3
   487.7
   432.5
   445.9
   462.7
   433.5
   446.2
   410.5
   427.7
   445.5
   455.6
     430
   408.5
   418.6
     453
   462.7
   454.3
   434.5
     442
   444.9
   386.8
   480.6
   432.9
   424.1
     454
   392.6
   423.8
   432.2
   433.2
   402.1
   412.1
     417
   436.4
   407.6
   400.4
   447.1
   418.3
   438.4
   418.9
   401.7
   473.7
   423.1
   413.1
   458.5
   419.2
   455.6
   427.4
   412.8
     404
   401.7
   420.2
   422.2
   429.6
   480.6
   430.6
   438.7
   478.9
   426.4
   452.7
   487.7
   422.5
   472.5
   440.3
   413.4
   492.6
     442
   466.6
     476
     415
   433.8
   428.7
   423.1
   420.9
   484.1
     418
   442.6
   442.3
     391
   449.4
   456.2
   398.8
   392.6
     442
     452
   433.2
   442.6
   417.6
   403.7
   434.2
   398.5
   444.6
   381.9
   434.5
   469.9
   442.3
   397.8
   432.5
   440.7
   437.7
   446.8
   422.2
   431.6
   384.2
   447.5
   424.8
   401.4
   433.5
     464
   385.2
   455.6
   469.9
   397.2
   435.1
   434.2
     416
   413.1
   458.2
   451.4
     429
   443.6
   417.6
   475.4
   448.1
   460.1
   455.6
     442
   432.2
   458.5
   458.2
   457.9
   421.8
   448.8
   453.6
   419.9
   409.8
   386.8
   452.7
   460.1
   474.1
   446.5
   443.6
   451.7
   397.2
   415.4
   444.2
   411.1
   411.5
   433.5
     428
   444.6
   385.5
   398.8
     427
   423.1
   444.9
   471.5
     418
   449.1
   432.5
   387.1
   446.8
   462.1
     476
   449.1
   421.5
   442.3
     451
   461.1
   472.1
   452.7
   404.3
   410.5
     428
   453.3
     417
   444.9
   440.3
   461.1
   435.5
   437.4
   438.1
   424.1
   485.8
   448.4
   452.3
   430.3
     451
     465
   473.7
   389.4
   434.5
   463.4
   399.5
   444.6
   407.2
   441.6
   469.9
   426.4
     454
   470.8
   457.5
   477.3
   430.3
   422.5
   442.6
   478.3
   432.9
   398.8
   420.2
   441.6
   434.5
   409.5
   476.3
   419.2
   449.7
   413.7
   417.6
   426.4
   453.3
   431.9
     466
     393
   478.9
   437.1
   399.8
   460.4
   391.7
   444.9
   438.4
   459.2
   452.7
   436.1
     441
   449.7
   460.8
   453.6
   427.4
   400.4
   406.3
   443.9
   483.5
   420.5
   437.1
   450.1
   392.6
   472.8
   423.5
   427.4
   424.1
   429.3
   481.2
   460.8
   473.7
   441.3
   407.9
   441.3
   456.6
   406.9
   410.5
   449.1
   425.1
   449.1
   467.3
   409.5
   423.1
   454.3
   433.8
   447.5
     440
   425.4
   409.5
   397.2
   452.3
   456.2
   451.4
   382.3
   409.8
   443.9
     429
   448.8
   408.5
   428.7
   414.7
   404.3
   480.9
     379
   430.6
   453.6
   447.5
     418
   427.4
   434.5
   394.9
   417.6
   434.5
   452.3
   422.2
   441.6
   450.1
   418.6
   441.3
   412.8
     451
   492.2
   390.1
   465.6
   442.6
     415
   410.5
   493.5
   405.6
   441.6
   420.2
   411.5
   470.8
     417
   429.3
   443.6
   424.1
   444.6
   423.5
   433.8
     451
   364.8
   427.4
   390.1
   448.1
   415.7
   429.6
   393.6
   446.8
   473.7
   424.4
   434.8
   399.1
   403.7
   451.7
   416.7
   466.9
   420.2
   450.1
   424.1
   468.2
   460.4
   444.9
     452
   394.6
   397.5
   443.6
   416.3
   427.4
   422.8
   463.4
   441.6
     428
   456.2
   460.1
   415.7
   449.4
   411.1
   442.9
   420.9
   459.8
   461.1
   423.1
   425.4
   425.4
   455.6
   466.9
     440
   415.7
   434.8
   428.7
   412.1
   456.2
   445.5
   429.6
   438.4
   431.3
   422.2
     442
   447.8
   450.7
     427
   413.7
   468.2
   463.7
   431.9
   431.3
   450.4
   423.8
   422.2
   369.3
   433.8
   485.8
   437.1
   409.5
   413.1
   444.2
     452
   449.1
   408.2
     427
     418
   460.1
   431.9
     417
   427.4
   442.9
   440.7
     453
   447.8
   444.9
     441
   463.7
   482.5
   449.7
   438.7
   408.9
   413.1
   418.3
   448.1
   440.3
   477.6
   441.3
   470.8
   396.2
   406.9
   447.5
   409.8
     393
   466.3
   484.1
   429.3
   422.8
   439.4
   460.8
   451.4
   482.5
   451.7
   386.8
   476.7
   482.2
   456.9
   451.7
   405.9
   420.9
   415.4
     415
   423.8
   420.5
   449.4
   454.6
   417.3
   405.3
   402.7
   406.3
   415.4
   421.5
   427.7
   382.9
   419.2
   420.2
   420.2
   458.5
   457.5
   452.7
   419.9
   441.3
   399.5
   480.6
   409.8
   443.6
   442.9
   468.6
   440.3
   443.6
     442
   461.1
   418.3
   395.2
   420.2
   376.1
   443.6
   420.5
   381.9
     429
   463.7
   439.4
   438.7
   443.6
   427.4
   404.3
   447.1
   439.7
   411.5
   435.8
   396.2
   495.8
   430.9
   429.3
   420.9
   405.9
   410.5
   439.4
   389.7
   422.5
   469.9
   446.2
   381.9
     454
   418.3
   439.7
   420.5
   431.6
   489.6
   422.8
     427
   412.8
   411.1
   421.8
   390.4
   418.6
     417
   442.9
   428.3
   413.1
   433.5
     392
   419.9
   415.4
   462.7
   462.1
   438.7
   408.2
   453.3
   386.5
   434.2
   420.2
   399.8
   481.2
   387.1
   433.5
   486.4
   433.8
   417.6
     451
   436.4
   457.5
   466.3
   436.1
   473.1
     428
   426.1
     430
   456.6
   406.6
   470.5
   405.6
     429
   485.8
   450.1
   389.1
   460.1
   458.2
   461.4
   433.5
     439
   432.5
   486.7
     487
   427.7
   474.4
   478.6
   422.8
     466
   393.3
   398.8
   429.6
   450.1
   434.5
   405.6
   410.5
     417
   435.5
   415.7
   482.8
   408.2
   428.3
   422.8
   431.3
   430.6
   437.4
   424.8
     416
   483.2
   497.8
   447.8
   381.9
   392.3
   389.7
   460.8
   416.3
   459.5
   457.9
   434.2
   431.3
   462.7
   436.8
   421.2
   491.9
   435.8
   480.6
   401.4
   469.5
   400.8
   416.7
   414.1
   413.4
     404
   449.1
   460.8
   432.9
   429.3
   444.2
   477.6
   466.9
   445.2
   410.2
   436.1
   423.1
   421.5
   404.7
   443.3
   426.1
   425.7
   374.5
   411.5
   477.6
   488.7
   447.1
   413.1
   412.4
   450.4
   381.3
     415
   451.4
   411.8
   445.2
   437.4
   461.1
     451
     418
   440.7
   466.3
   433.8
   452.3
   485.4
   422.5
   434.2
   487.7
   442.9
   402.1
   440.7
     478
   466.6
   411.8
   425.4
   450.1
   398.8
     454
     452
   442.9
   376.4
   449.1
   455.9
   406.9
   431.9
   441.6
   422.8
   369.3
   497.8
   400.8
   455.3
   502.3
   439.7
   424.8
   470.2
     440
   422.2
   387.5
   442.9
   459.2
   442.3
   389.4
   417.6
   434.5
   412.8
     441
   487.7
   443.9
     417
   409.5
   440.3
     439
   390.7
   436.8
   418.9
   439.4
   470.5
   446.8
   433.5
   450.4
   504.2
   425.4
   419.9
   431.6
   415.4
   384.9
   393.3
   420.5
   426.4
   390.7
   465.3
   382.6
   417.3
   423.8
   436.4
   441.3
   406.6
   468.6
   441.6
   423.5
   416.7
   433.5
   383.6
   412.1
   456.9
   434.2
   454.6
   417.6
   364.4
   396.9
     476
     403
   446.8
   411.5
   507.2
   488.7
   428.3
   460.1
   415.7
   438.7
   413.4
   460.1
   424.4
   441.3
   434.2
   469.2
   477.3
   455.3
   426.7
   474.7
   469.2
     463
   442.6
   471.2
   400.1
   441.3
   440.7
   378.4
   402.7
   419.9
   421.8
   430.9
     439
   444.6
   455.6
   408.5
   426.4
   413.4
   449.7
   411.1
   456.2
   433.2
   450.1
   463.7
   474.7
   395.2
   489.6
   406.6
   449.4
   402.4
   408.9
   418.9
   405.9
   438.1
   409.5
   422.5
   433.5
   404.3
   407.9
   455.3
   435.8
   421.8
   438.4
   448.4
   383.9
     429
   375.8
   418.6
   443.3
   450.4
   409.8
   422.2
   444.9
   460.4
   480.9
   450.1
   446.5
     452
   483.2
     453
   474.4
   399.1
   437.7
   425.4
   473.4
   385.5
   446.5
   421.8
     404
   437.4
   416.7
   405.3
   447.5
   406.3
   446.2
   437.1
   442.6
   428.3
   430.3
   464.3
   414.7
   419.2
   471.5
   420.9
   443.9
   420.9
   457.2
   391.4
     417
   442.3
   441.3
   465.6
   425.7
   441.6
   434.5
     452
   403.7
   472.1
   431.3
   426.7
   430.6
   456.6
   434.5
   447.8
   464.3
     417
     428
   455.9
   415.7
   418.3
   443.6
   450.4
     440
   443.3
   436.8
   425.1
   429.3
   454.3
   437.7
   410.2
   483.2
   434.5
   468.6
   457.5
   443.9
   407.9
   430.3
   393.6
   457.9
   410.8
   450.7
   512.7
   409.8
   456.2
   428.7
   460.8
   481.2
   444.2
     404
   460.4
   425.4
     428
   401.7
   435.1
   457.9
   447.1
   409.8
   459.2
   457.2
   433.5
   415.7
   482.8
   438.1
   470.2
     478
   449.1
   446.5
   457.5
   444.2
     465
   410.2
   460.4
     465
   468.9
   425.4
   450.4
   464.7
   401.4
   365.7
   427.4
   431.6
   432.5
   408.5
   440.3
   401.4
     452
   431.6
     415
     478
   459.5
   411.5
   489.3
   440.7
   376.1
   424.1
   444.2
   445.5
   406.6
     441
   413.1
   439.7
   394.6
     442
   408.9
   385.5
   443.3
   435.8
   446.8
   448.1
   429.6
   425.7
   464.7
   384.5
   442.9
   406.9
   416.7
   438.7
   442.3
   425.4
   464.7
   397.5
     439
   464.3
   442.6
   434.2
   473.4
   435.5
   406.3
   496.8
   410.5
   431.6
   435.5
   430.3
   449.7
   468.9
   412.8
   422.5
   458.8
   447.5
   431.6
   471.2
   422.5
   421.5
   432.5
   434.2
   413.4
   462.4
   434.5
   445.2
   458.5
   450.4
     440
   422.8
     464
   442.6
   458.5
   438.7
     466
   456.2
   436.8
     454
     418
   446.5
   423.8
   423.1
   449.7
   410.8
   419.6
   374.2
   448.4
   459.2
   419.2
     429
   440.7
   429.6
   423.8
   468.6
   432.2
   448.8
   398.2
   480.2
   462.7
   451.4
   460.1
   435.5
   471.2
   454.3
   432.9
   428.7
   409.8
   401.4
   440.7
   410.5
   442.6
   401.1
   433.5
   499.4
     451
     463
     465
   450.4
   424.1
   459.2
   488.7
     464
   458.8
   464.3
   443.3
   444.9
   433.8
   510.7
   445.9
   443.3
   410.8
   400.8
   484.5
   449.7
   457.2
   417.6
   459.2
   458.8
   408.9
   412.8
   440.3
     404
   421.8
   471.8
   506.5
   412.1
   479.3
   467.3
   497.4
   432.2
   415.4
     465
   433.5
   429.6
   406.3
   467.3
   411.8
     427
   442.6
   435.1
   450.1
   460.1
   470.2
   455.3
   382.6
   470.8
   439.7
   434.8
   498.1
   477.6
   468.2
   402.1
   430.3
   435.8
   462.1
   438.1
   391.4
   370.6
   426.4
   442.6
   421.8
   405.9
   388.1
   443.6
   422.5
   449.4
   432.2
   450.1
     463
   445.9
   458.5
   411.1
   428.7
   425.4
   458.8
   408.9
   431.9
     490
   411.8
   398.8
   356.6
   417.6
   420.5
   404.7
   412.4
   453.6
   384.9
   442.6
   428.7
   459.2
     452
     393
   406.6
   436.8
   420.5
   417.6
   443.9
   445.2
   420.9
     454
   433.8
   441.3
   443.6
   414.4
   430.9
   468.6
   424.4
   449.1
   449.4
   409.2
   449.1
   400.4
   414.1
   437.4
   436.1
   468.6
   454.3
   434.8
   442.9
   475.7
   439.7
   458.8
   432.2
   460.1
   414.7
   441.3
   481.2
   400.4
   422.2
   446.8
   426.1
     442
   449.4
   470.8
   435.8
   421.8
   425.7
   446.2
   396.9
   442.3
   386.5
   408.9
   454.3
   452.7
   429.3
   462.7
   441.6
   409.5
   501.3
   434.5
   453.6
   437.7
   455.3
   435.5
   449.7
   388.4
   470.5
   432.5
   438.1
   430.6
   448.4
   470.8
   459.2
   391.7
   422.8
   412.8
   452.7
   432.5
   438.7
   494.8
   415.4
   427.7
   431.3
   399.5
     404
   424.4
   435.1
   449.7
   449.7
   390.7
     415
   421.8
     429
     439
   441.6
   389.7
     430
     441
   416.3
   443.6
     442
   444.2
   484.1
   449.7
   458.2
     440
   468.2
   438.1
   469.9
     454
   422.8
     475
   504.2
   461.1
   450.4
   419.9
     441
   394.9
   430.6
   467.6
   423.8
   447.8
   422.8
   445.2
   437.7
   449.1
   438.7
   431.6
   410.2
   459.8
   432.2
   459.8
   441.3
   410.5
   439.7
   407.2
   449.4
   435.1
     430
   412.1
   463.4
   427.7
   452.7
   419.6
   437.7
   425.4
   460.1
   416.7
   434.5
   441.6
   455.3
   426.4
   447.8
   399.5
   444.6
   394.3
   439.4
   411.5
   449.1
   480.6
   448.1
   407.9
   429.6
   451.7
   376.4
   356.3
   435.5
   460.1
     441
   450.4
   406.6
   446.8
   501.3
   414.1
   400.4
   411.1
   449.1
   464.7
   430.9
   435.5
   413.7
     427
   418.6
   431.6
   443.6
   423.8
     440
   422.2
   467.3
   467.6
   383.9
   452.7
   426.1
   447.1
   390.7
   431.9
   421.2
   478.3
   411.8
   404.3
   402.1
   431.9
   421.5
   414.4
   442.3
   460.8
   439.7
   472.5
   469.5
   410.2
   434.2
   475.4
   529.9
   422.2
   418.9
   483.2
   468.6
   446.2
   444.9
   436.1
   427.7
   465.6
   464.7
   451.7
   468.9
   412.1
   446.2
     464
   462.7
   423.1
   449.1
   469.5
   424.8
   461.1
   446.8
   483.8
     452
   426.1
     466
   430.3
   415.7
   448.8
   434.2
   439.4
   455.9
   421.2
   366.4
   468.9
   454.3
   454.9
   422.2
   405.9
   428.7
   443.6
   430.9
   428.3
   460.8
   430.3
   475.4
   446.5
   414.4
   446.5
   448.8
   429.3
   419.9
   440.3
   408.5
     475
   419.2
   425.7
   432.2
   450.4
   378.4
   437.4
   447.1
   443.9
   431.9
   492.9
   446.2
   457.5
   466.6
   448.1
   470.5
   462.4
   460.1
   418.6
   432.9
   431.3
   456.9
   421.2
   420.9
   436.1
   443.9
   410.8
   447.1
   485.1
   459.5
     465
     451
   413.4
     466
     430
   466.3
   459.2
   434.2
     464
   422.2
   460.4
     430
   433.5
   444.2
   456.6
   424.1
   448.8
   421.5
   459.5
   455.6
   437.7
   442.3
   403.7
   476.7
   405.9
     440
   420.2
   436.8
   414.4
   415.7
     415
   442.6
   385.8
   444.2
   404.7
   459.2
   449.4
   442.6
   423.5
     476
   438.7
   448.4
   447.1
   466.9
     442
   440.7
   421.5
   439.7
   497.1
   400.4
   434.8
   450.4
     428
   422.5
     404
   386.8
   461.7
   457.9
   426.4
   475.7
   461.4
   466.3
   421.5
   452.3
   413.7
   468.2
     427
   407.9
   445.2
     416
   420.2
   445.5
   490.9
   417.6
   470.8
   506.5
   418.9
   422.2
     405
   414.4
     405
   458.2
     415
   476.3
   483.2
   470.5
   431.9
   399.1
     429
   449.7
     441
   400.1
     430
   461.7
   463.4
   419.6
   441.6
   422.2
   418.9
   459.8
   457.2
   425.7
   415.7
   451.7
   408.9
   449.1
   456.2
     428
   423.5
   450.7
   433.5
   470.8
   467.6
   473.1
   392.6
   431.9
   469.2
   423.1
     452
   520.8
   460.8
   505.2
   451.7
   405.3
   474.7
   397.5
   440.3
   459.5
   449.7
   456.6
   516.6
   426.1
   442.3
   454.6
   391.7
   432.5
   425.4
   437.4
   406.6
   422.2
   424.8
   381.9
   397.8
   444.6
   397.8
   453.6
   460.8
   415.4
   409.8
   403.4
   431.6
   458.5
   412.8
   419.2
   405.3
   425.7
   438.4
     430
   403.7
   420.9
   435.5
   426.4
   472.1
   450.1
   469.5
   444.9
   429.3
   446.2
   474.4
   432.2
   418.3
     454
   447.5
   446.2
   461.1
   454.6
   448.1
   445.5
   389.1
   415.4
     404
   419.2
   434.5
   461.1
     415
   429.6
   428.7
   438.7
   444.9
   446.5
   471.5
   453.3
   421.2
   443.9
   435.8
   435.5
   448.1
     440
   451.4
   438.4
     415
     453
   400.8
   458.5
   396.9
   416.3
   435.1
   443.9
   430.3
   435.1
   435.8
     405
     428
   490.6
   407.2
   420.2
   416.3
   485.8
   431.6
   449.4
   419.2
   431.3
   441.6
   487.7
   468.2
   458.8
   435.1
     463
   452.7
   437.4
   421.8
   396.5
   419.6
   411.8
   411.5
   466.9
   474.7
   416.3
     451
   414.1
   448.1
   384.9
     487
   458.5
   428.7
     427
   446.5
   411.8
     453
   416.3
   469.5
   408.5
   490.9
   456.2
   403.7
   428.3
   492.2
   404.3
   423.5
   416.7
   427.4
   464.3
   436.4
   457.9
   479.6
   439.4
   426.4
   423.8
     453
   437.7
   410.5
   433.8
   464.3
   473.7
   445.5
   448.8
   433.5
   450.4
   447.8
   463.4
   423.5
   416.3
   400.4
   451.7
     464
   457.2
     429
   402.7
   432.5
   477.3
   431.6
   422.2
   442.3
   424.4
   460.8
   405.9
     452
   402.1
   420.5
     403
   431.3
   400.8
     452
   453.3
     418
   465.3
     452
     463
   466.3
     439
   456.2
   434.8
   471.2
   416.7
     415
   461.7
     415
     429
     465
   383.9
   422.2
   389.1
   454.9
   477.3
   455.9
   435.5
     442
   434.8
   474.1
   426.7
   375.1
   434.2
   476.7
   423.1
   401.1
   424.4
   446.2
   425.4
   464.7
   450.7
   438.7
   450.7
   395.9
     441
   465.3
   439.7
   443.6
   437.4
   415.4
     441
   455.9
   401.4
   439.7
     452
   419.2
   447.1
   423.8
   461.7
   402.7
   413.7
   402.1
   415.7
   448.8
   425.7
   400.4
   427.7
   460.1
     427
   398.8
   461.7
     429
   470.2
   429.3
     403
   425.1
   407.9
   447.5
   444.2
   450.4
   448.8
     417
   481.5
   429.3
   399.5
   446.8
   439.7
   426.4
   401.4
   404.7
   390.1
   396.5
   415.4
   468.2
   462.1
     427
   458.2
   482.8
   472.5
   447.1
   423.1
   435.1
   392.6
   421.8
   436.1
   455.3
   440.3
   424.1
   457.5
     416
   436.1
   496.5
   420.5
   455.6
   448.4
   482.2
   441.3
   444.6
   459.8
   423.8
   454.9
   394.6
     463
   460.4
   480.9
   391.7
   399.5
   435.1
   455.3
   410.5
   436.1
   403.4
   458.8
   428.7
   444.6
   439.4
   405.6
   395.6
     418
   450.7
   451.4
   400.8
   402.1
   510.1
   447.1
   405.9
     454
   423.1
   397.2
   420.5
   427.4
   420.5
   444.9
   457.5
   371.6
   438.7
   411.8
   439.4
   429.3
   396.5
   398.5
   412.8
   396.9
   439.7
   421.8
   460.1
   462.7
     453
   416.7
   388.4
     442
   454.6
   419.9
   450.4
   386.8
   421.2
     380
   496.5
   474.1
   453.3
     453
   403.7
   401.7
   469.9
   467.6
   411.1
   465.6
   458.5
   433.2
   404.7
   468.6
   435.5
   470.2
   451.4
   454.3
   437.1
     441
   460.4
   444.2
   444.6
   409.8
     418
     442
   401.1
   447.1
   421.8
   405.9
   400.1
     430
     427
   427.7
   454.6
   455.3
   443.9
   446.8
   470.8
     417
   431.6
   410.2
   417.6
     416
   430.3
   393.3
   446.2
   474.1
   437.1
     428
   463.7
     418
   392.6
   405.3
   446.8
   458.5
   426.1
   425.4
   436.4
   424.4
     442
   463.4
   408.9
   451.7
   443.9
   461.7
   417.3
   446.5
   445.9
     442
   423.5
     476
   470.5
   462.1
   405.3
     393
   459.2
     417
   435.5
   459.5
   448.1
   481.2
   466.9
   445.5
   421.8
   403.7
   418.9
   476.7
   457.2
   377.1
   406.6
   417.3
   391.7
   471.2
   403.4
   433.5
   423.1
   500.7
     440
   492.9
   421.2
     415
   401.4
   411.8
   398.2
   446.8
     430
   431.6
   403.7
   412.1
   406.6
   457.5
   460.8
   449.1
   458.8
   413.7
   372.9
   498.4
   409.5
     381
   453.3
   466.6
   412.4
   447.5
   428.3
   465.3
   405.9
   403.7
   439.4
   459.8
   443.6
     453
     418
   444.9
   461.1
   411.1
   434.5
   449.4
     416
   413.1
   422.2
   431.9
   451.7
   384.9
   454.9
   458.5
   414.4
   440.7
   446.8
   376.8
   441.3
   454.6
   396.9
   389.7
   450.4
     427
   457.9
   439.7
     439
   407.2
   440.7
   470.5
   385.8
   442.3
   430.6
     440
     478
   456.6
     430
   472.1
     427
   456.9
   422.8
   411.5
   456.6
   400.1
   450.1
   423.5
   426.4
   485.8
   454.3
   418.6
     466
   412.8
   409.2
   447.1
   420.9
   472.8
   409.5
   493.5
     453
   466.9
   448.1
   443.6
   462.1
   470.5
   460.8
     417
   429.3
   430.3
   438.7
   460.8
   471.5
   424.8
   445.2
   438.4
   430.6
   468.6
   415.4
   432.5
   407.6
   402.1
   433.5
     403
   477.6
   466.3
   426.7
   411.1
   472.5
   450.7
   453.6
   461.1
   437.7
   388.1
   458.5
   419.6
     441
   423.8
   421.8
   415.4
   424.4
   419.9
   412.1
   393.6
   443.6
   457.2
     442
   421.2
   410.2
   454.9
   455.6
   409.8
   459.2
   448.1
   402.7
   437.7
   432.2
   428.3
   469.9
   450.4
   411.8
   443.6
     452
     428
   440.3
   462.7
   446.5
   460.8
   436.8
   410.8
   443.6
   432.5
   497.4
   471.8
   419.6
   417.3
   462.4
   483.5
   474.7
   431.9
   466.3
   387.1
     439
   431.3
     418
   425.4
   440.7
   466.9
   406.3
   429.3
   428.3
   438.1
   420.5
   455.9
     451
   405.3
   438.1
   381.9
   405.3
   462.1
   459.5
   419.9
   420.9
   371.2
   434.5
     478
   466.9
   404.7
   449.7
   471.8
   410.8
     428
     451
   431.6
   408.5
   397.2
     440
   410.8
   453.3
   432.5
   455.3
   427.7
   364.4
   420.9
   431.3
   435.5
   420.5
   418.3
     476
   446.5
   463.7
   427.4
   399.1
   404.3
   424.1
   434.2
   457.5
   413.4
   457.2
   423.1
   448.4
   482.5
   444.6
   449.7
   434.8
   456.2
   432.2
   467.6
     463
   467.3
   449.4
   392.6
   423.5
   434.5
   416.7
   457.9
   480.6
   456.6
   469.5
   433.8
   439.7
   423.8
   452.7
   402.7
   448.1
     441
   415.4
   436.1
   423.5
   410.5
   488.7
   483.8
   433.2
   461.1
   416.3
   454.3
   460.8
   465.6
   407.6
   418.3
   434.2
   477.3
   449.7
   416.3
   435.8
   425.7
   461.7
   443.6
   438.7
   438.4
     380
   459.8
   489.6
   438.7
   430.3
   443.3
   422.8
   456.6
     403
   413.1
     427
   443.6
   455.6
   423.8
   483.2
   445.9
   414.7
   443.9
     463
   446.8
   446.2
   416.3
   406.9
   398.5
   404.3
   393.6
   449.7
   419.2
   412.1
   499.4
   417.6
   433.2
   420.9
   465.6
   443.6
     489
   441.3
   452.7
   407.2
     429
   419.2
   423.8
   461.7
   447.1
   487.4
     453
   450.1
   447.1
   399.1
   455.3
   420.5
   423.8
   445.5
   430.9
   438.1
   445.5
   407.2
   410.2
   444.6
   447.1
   399.8
   418.6
   420.5
   448.4
   462.1
   371.2
   417.3
   481.2
   470.5
   420.5
   446.8
   438.4
   446.5
   440.3
   477.3
   504.9
   436.8
   465.6
   443.3
   421.5
   411.8
   442.3
   431.3
   440.3
   429.3
   420.2
   461.7
   408.2
   427.4
   434.8
   441.3
   431.6
   397.5
   459.5
   458.5
   393.3
   382.3
   473.1
   476.3
   427.7
   432.9
   466.6
     429
   433.2
   389.7
   434.8
   435.5
   453.3
   453.3
     452
   390.4
   416.3
   405.6
   414.1
   443.3
   423.5
   462.4
   418.3
   460.4
   433.5
   422.8
   395.9
   437.4
     439
   440.3
   430.9
   414.4
   422.8
   438.4
   428.3
   454.9
     427
   419.2
   443.9
   408.5
     478
   460.4
   437.7
     463
   391.7
     428
     428
   401.4
   397.2
   423.5
   426.4
   408.2
     478
   400.8
   418.6
   446.5
   447.8
   441.6
   425.1
   481.2
   446.8
   462.1
   473.1
   388.4
   414.1
   423.5
   426.7
   404.3
   408.2
   425.1
   452.3
     439
     403
   412.4
   443.6
   422.8
   422.2
   428.7
   464.7
   455.6
   445.2
   446.5
   461.1
   455.9
   422.5
   439.7
   382.9
   438.7
   423.1
   445.2
   422.2
     379
   484.8
   453.6
   432.2
   445.2
   446.5
   427.4
   458.2
   413.1
   450.1
   440.7
   454.6
   391.7
   450.1
   420.2
   483.8
   418.3
   397.8
   442.6
   418.6
   427.4
   429.3
   432.5
   408.5
   426.1
   430.9
   425.7
   489.3
     440
   482.5
   452.7
   455.6
   422.8
   480.2
   432.9
   462.7
   417.3
   418.3
   479.9
   446.2
   424.8
   469.5
   420.9
   441.3
   445.2
   436.4
   413.7
   433.2
   420.5
     475
   466.9
   411.8
   416.3
   444.6
   420.5
   440.7
   407.2
     417
   421.8
   445.9
   424.8
   477.6
   454.3
   474.1
   431.6
   440.7
   448.4
   406.9
   411.1
   447.8
   406.9
   390.1
   458.2
   431.6
   458.5
   475.7
   435.1
   447.1
   415.7
   465.6
   444.9
   461.7
   407.9
   419.9
     454
     416
   428.3
   386.2
   371.2
   405.9
   469.2
   481.5
   479.9
     429
   447.8
     392
   442.3
   453.3
   455.3
   479.6
   466.6
   467.6
   461.7
   408.2
     440
   390.1
   426.7
   417.6
   380.6
     477
     463
   392.3
     429
   439.4
   395.2
   413.4
   444.2
   478.9
   436.1
   373.8
   441.3
   436.8
   414.1
   434.5
   416.7
   421.2
   436.1
     465
   438.1
   447.1
   429.3
   428.3
   449.7
     477
   439.7
   466.3
   488.7
   454.6
   415.4
   413.1
   419.2
   406.6
   418.9
   466.6
   454.9
   437.1
   434.2
   429.3
   477.3
   466.9
   491.3
   414.1
   432.5
   424.1
   482.8
   427.7
   448.1
     466
   466.9
   464.3
   454.9
   442.3
   404.3
   479.9
   410.2
   374.2
   379.7
   456.2
   406.6
   454.6
     466
     428
   406.6
   416.3
     441
   435.8
   418.9
   463.4
   450.4
   405.3
     441
   450.7
   449.7
   414.1
   467.3
   405.9
   489.6
   454.3
   504.9
   420.5
   422.5
   459.5
   401.4
   398.8
     428
   450.4
   390.4
   466.6
   409.8
     403
   432.9
   435.1
   424.8
   419.2
     404
   431.9
     403
   414.1
   456.6
   421.2
   452.3
   439.4
   437.4
   416.3
   488.3
   393.9
   363.1
   435.5
   453.6
   435.8
   450.7
     417
     403
   444.6
     490
   425.7
   435.8
   438.4
   400.8
   479.9
   484.1
   409.8
   391.4
   438.1
   437.1
   474.7
   430.6
   441.6
     418
   461.1
   456.6
   425.1
   460.1
   445.5
     429
   413.1
   468.9
   425.4
   405.9
   455.6
   454.9
   430.9
   421.2
   391.7
   439.7
   414.4
   432.2
   449.4
   436.4
   447.5
   444.9
   387.1
   414.4
   469.5
   380.6
   464.7
   404.7
   446.8
   484.1
   419.2
   447.5
   467.9
   456.6
   460.4
   413.7
   473.4
   429.3
   426.4
   447.1
   461.4
   456.2
   431.3
   438.1
   449.4
   433.2
   437.1
   436.1
   460.4
   459.8
   416.3
   437.4
   465.6
   413.7
   431.6
   447.1
   430.3
   431.6
   481.2
   476.7
     427
   447.1
   420.9
   405.6
   468.9
   463.7
   447.1
     477
     418
   459.2
   387.8
   462.4
     465
   492.9
   436.1
   456.6
   457.5
   406.6
   432.2
   431.6
   429.3
   467.3
   419.2
   427.4
   437.1
   447.5
   469.9
   410.2
   394.3
   422.2
   386.8
   472.5
   422.8
   427.7
     428
     393
   439.4
     429
   498.7
   383.2
   434.2
   445.5
   451.7
   447.5
   402.1
   450.4
   457.9
   479.9
   423.5
   462.7
   471.8
     463
   430.6
   453.3
   405.3
   431.3
   470.8
   450.7
     451
   452.7
   450.7
   421.2
   419.9
     415
   461.1
     403
   433.2
   434.5
   432.9
   449.1
   468.2
   419.9
     451
   495.2
   448.4
   456.6
   390.7
   446.2
   402.1
   427.7
   382.6
     418
   461.1
   415.7
   392.6
   457.9
   425.1
   432.5
   409.2
   452.3
   449.4
   430.6
     428
   403.4
     380
   438.7
   455.9
   437.1
   413.1
   399.1
   423.5
   434.5
   412.8
   457.5
   414.1
   480.6
   434.8
   434.2
   457.9
   407.2
   457.2
   425.7
   507.2
   441.6
     463
   455.9
     452
   445.5
   478.9
     427
   465.3
   379.3
   423.8
   429.6
   428.7
   435.5
   418.6
   393.9
   443.9
   416.7
   432.2
   445.2
   433.5
   412.8
     368
   420.5
   430.6
     439
   433.5
   471.5
   457.5
   426.4
   442.3
   411.8
   464.3
     439
     416
     453
   454.3
   420.5
     463
   437.4
   419.9
   446.5
   418.6
   407.6
   434.5
   447.5
   423.5
   415.4
   419.9
   448.1
   461.1
   433.5
     441
   466.6
   445.2
   448.8
   435.8
   401.7
   455.3
   411.1
   437.4
   414.7
   442.3
   488.3
   459.5
   443.3
     441
   421.5
   454.3
   442.6
   461.1
   460.8
   428.3
   410.5
   459.2
   433.8
   434.8
   421.8
   497.1
   447.1
     441
   425.1
   424.8
   468.6
   456.6
   420.5
   437.7
   399.8
   398.8
   435.5
   408.9
   426.4
   443.3
   444.9
   409.2
     416
   420.9
   445.2
   429.3
   494.8
   418.3
   446.8
   444.2
   446.2
   480.6
   395.9
   469.5
   430.9
   426.7
     440
   454.9
     464
   481.9
   417.6
   444.2
   415.7
   412.8
   438.7
   459.8
   407.2
   392.6
     451
   392.6
   441.3
     439
   456.2
   456.2
   401.7
   444.2
   444.2
   445.5
   446.5
   439.4
   433.5
     451
   421.5
     451
   447.8
   424.1
     430
   465.6
   483.5
   469.2
   390.4
   397.5
   431.3
   426.1
   444.9
   430.3
   410.5
   406.6
   455.6
   474.7
   434.5
   410.2
   417.3
   449.1
   449.4
   474.4
     464
   406.3
   399.5
   436.1
   412.1
   449.1
     452
   413.1
   447.8
   455.3
   416.3
   413.4
   449.4
   452.7
   396.2
   421.5
   383.9
   462.4
   457.2
   397.2
   462.4
   449.4
   456.6
   471.5
   472.8
   445.2
   458.2
     428
     405
   423.1
   459.2
   403.4
   420.5
   421.8
   419.6
   397.2
   461.4
   454.6
   402.4
     440
   427.4
   463.4
   417.3
   444.9
   410.2
   434.2
   389.7
   400.1
   413.7
   457.5
   425.4
   448.8
   469.2
   424.4
   451.4
   449.1
   461.7
   439.7
   410.5
   433.2
   420.2
   410.2
     417
   444.9
     405
   407.2
   440.7
   431.9
   436.1
     415
   448.1
   419.9
   473.7
   470.8
   476.7
   410.2
   453.6
   413.4
   391.7
   473.4
   423.8
   419.2
   447.1
   494.5
   414.4
   477.6
   439.4
     405
   456.2
   482.2
   466.6
   476.3
   436.4
   438.4
   432.5
   445.5
   437.1
   400.8
   461.1
   444.9
   421.8
     453
   462.7
   449.7
   437.1
   424.8
   448.4
   495.2
   425.4
   469.9
   424.1
   464.3
   453.3
   430.3
   423.5
     439
   450.7
   413.1
   363.8
   418.3
   420.5
   455.3
   463.7
   469.2
   479.3
   504.6
   404.7
   494.8
     417
     439
     451
   471.8
     417
   441.3
   445.5
   405.6
   456.6
   419.9
   420.9
   440.7
   445.9
   421.5
   411.8
   435.5
   426.7
   458.5
   483.2
   419.9
   432.2
     439
   454.3
   432.5
   445.5
   411.8
   462.1
   472.5
   396.2
   397.8
   443.9
   397.2
   409.5
     453
   412.1
   448.8
   454.9
   398.5
   377.4
   454.6
   435.1
   403.4
     418
   447.1
   471.2
   432.9
   455.9
   473.4
   445.9
   412.1
   420.9
   412.1
   420.9
   506.5
   515.3
   424.4
   432.5
     463
   442.9
   462.1
   437.1
   434.8
   455.9
   409.2
   454.3
   428.3
   439.4
   403.7
   396.5
   425.1
   453.3
   460.8
   436.4
   456.6
   388.4
   417.3
     489
   447.5
   434.5
   421.8
   405.6
   432.9
   461.1
   405.3
   399.5
   472.1
   460.4
   442.9
   414.1
   411.5
   430.6
   468.9
   441.3
   427.4
   404.7
   469.2
   448.8
   458.5
   423.5
   413.4
   453.6
   440.3
   410.8
   445.2
   438.4
   429.6
   442.6
   455.3
   435.5
   412.1
   488.3
   449.4
   426.1
   434.5
   431.6
   428.3
   475.7
   462.7
   429.3
   453.3
   466.6
   409.2
     439
   409.5
   509.1
   458.5
   412.4
   444.2
     427
   427.7
   418.3
   421.5
   443.3
   424.1
   377.1
   429.3
   399.1
   415.7
   434.8
     416
   463.4
   403.4
   445.2
   479.6
   449.1
   443.9
     464
   430.3
   438.4
   470.5
   462.7
   408.5
   434.8
     441
     441
   449.7
     490
   430.6
   425.4
     452
   467.6
     440
   487.7
   417.3
   457.2
   395.9
   429.6
   430.3
   430.9
   421.2
   407.6
   424.8
   461.1
   457.5
   445.5
     451
   439.7
   471.5
   426.4
   466.3
   455.9
   411.8
   455.6
   449.4
   443.9
   438.4
   389.1
   437.4
   471.2
   474.4
   426.7
   457.2
   427.7
   448.1
   418.6
   461.4
   497.4
   401.1
   459.2
   494.2
     439
   450.4
   439.4
     454
   397.5
   423.8
   446.2
   432.9
   408.9
   483.8
   447.1
   469.2
   420.5
   461.4
   503.3
   406.3
   439.4
   450.7
   461.7
     416
   444.2
   456.2
   423.8
   448.4
   455.6
   506.8
   419.6
     452
   419.6
   407.6
   456.9
   442.3
   453.6
   442.6
   467.3
   429.3
   448.1
   411.8
   468.2
     429
   421.5
   467.9
   458.5
   459.5
   454.6
   397.8
     452
   436.8
   505.9
   450.4
   452.7
   416.7
   443.6
   434.8
   430.6
   419.6
   425.1
   419.2
   466.3
   469.2
   460.4
   440.3
   460.1
   492.9
   424.1
   394.6
   457.5
   438.4
   459.5
   453.6
   436.4
   419.6
   430.9
   413.7
   414.4
   462.1
   434.8
     418
   437.7
   397.5
     429
   437.1
   438.4
   460.1
   431.3
   420.2
   443.6
   455.9
   450.7
   432.9
   430.6
   416.3
   475.4
   464.7
   468.2
   466.6
     440
   412.4
   426.1
   436.8
   426.7
   486.1
   461.4
   484.5
   480.2
   432.2
     454
   432.9
   391.4
   397.5
   459.5
   433.5
     442
   447.1
     428
   419.2
   419.9
   420.5
     418
   429.3
   450.4
   424.1
   389.4
   430.9
   430.9
   427.7
   415.7
   496.5
   447.5
   421.2
   471.2
   463.7
   448.4
   435.1
   474.7
   451.4
     416
   457.9
   414.4
   447.1
   410.2
   432.5
   460.4
     415
   441.6
     452
   464.3
   402.1
     416
   453.3
     418
   465.3
   447.1
   406.6
   491.6
   426.4
   502.9
   427.4
   405.3
   470.2
   485.1
   446.5
   469.5
   464.3
   409.2
   443.6
     416
   461.7
   432.5
   435.5
   408.5
   461.4
   457.2
     488
     430
   425.1
   427.7
   416.7
   448.8
   436.1
   424.4
   447.5
   431.6
   441.6
   451.7
   416.3
   459.2
   412.4
   381.9
   448.4
   454.3
   451.4
   431.6
   392.6
     428
   468.2
     429
   455.3
   487.4
   441.6
   447.5
   472.5
     452
   443.3
   467.6
   407.9
   429.6
   456.6
   485.8
   412.4
   457.9
   463.4
   426.4
   433.5
     441
   452.3
   446.8
   424.4
   413.1
   434.2
   466.3
   379.3
     403
   499.1
   439.7
   473.1
   459.8
   448.8
   430.3
   414.7
   449.1
   459.8
   487.4
   436.8
   421.5
   485.4
   432.2
     427
   394.6
   446.2
   429.6
   458.5
   427.4
   470.8
   469.2
     440
     466
   430.3
     439
   435.5
   454.6
   411.8
   424.8
   419.9
   426.7
   412.1
   428.3
   419.9
   413.1
   438.4
   446.5
     429
   420.9
   462.7
   482.8
   433.5
   418.6
   456.9
   386.2
   430.9
   427.4
   467.6
   448.1
   456.2
   453.3
   435.8
   462.4
   422.5
   413.4
   435.1
   426.4
   407.6
   482.2
   439.4
   424.8
   476.3
   469.2
   455.9
   388.1
   463.4
     478
   457.2
   415.7
   410.2
   455.9
   424.4
   470.5
   426.4
   391.7
   431.9
   381.6
   445.5
   423.8
   462.1
   423.8
   403.7
   446.2
   479.9
     428
   445.5
   431.3
   471.2
   444.9
   472.1
   480.6
   421.5
   452.3
   439.4
   436.8
   444.6
   418.9
   400.4
   425.1
   426.1
   453.3
   410.5
   437.4
   510.4
   443.3
   441.3
   406.9
   406.3
   471.8
   458.5
   411.1
   460.1
   445.9
   468.9
   426.7
   424.1
   407.2
     427
   450.4
   431.6
   436.1
   485.1
   395.2
   461.1
   434.2
   428.7
   430.6
   402.7
   392.3
   455.9
   400.8
   451.4
   393.6
   441.6
   430.9
   397.5
     454
     465
   398.5
   461.4
   436.8
   435.5
   456.2
   446.8
   511.1
   425.1
     439
   472.1
   449.4
   433.5
   416.3
   411.8
   436.1
   432.2
   430.3
   436.1
   445.2
   428.7
   422.5
   458.8
   444.6
   461.4
   431.6
   435.1
   426.4
     439
   454.6
     403
     428
   438.4
   474.1
   437.4
   434.2
   435.8
   424.8
   413.4
   438.4
   459.8
   447.1
   419.6
   416.7
   467.6
   403.7
     417
   458.8
   449.1
   466.9
   433.8
   491.3
   383.9
   445.5
   425.7
   430.6
   444.2
   449.1
   473.7
   458.5
   419.9
   431.9
   407.6
   451.7
   453.3
   460.4
   426.7
   494.2
   439.4
   461.4
   428.3
     418
   451.7
   474.1
   464.3
   421.8
   458.2
   446.8
   417.3
   477.3
     475
     463
   433.5
   438.7
   391.4
   405.6
   472.5
   397.5
   430.3
   469.9
   442.9
   438.1
   438.7
   443.9
   427.4
   426.7
   469.2
     441
   436.8
   466.3
   412.8
   431.6
   456.9
   460.4
   406.6
   422.2
   398.2
     441
   440.7
   407.9
   439.7
   447.5
     441
   464.3
   464.3
   430.9
   440.3
   462.4
   445.2
   437.7
   485.8
   433.2
   449.1
   437.7
   446.8
   417.3
     417
   437.1
   476.3
   439.4
   473.4
   431.6
     452
   421.8
   448.4
   477.6
   475.7
   432.2
   402.4
   442.3
   424.4
   413.1
   434.8
   457.9
   421.5
   450.7
   414.7
   466.6
   487.4
   471.8
   410.5
   424.1
   398.5
   450.1
   413.4
   457.2
   433.2
   408.9
   437.7
   469.9
   440.3
   403.7
   450.1
   438.4
   426.7
   469.9
   451.4
   438.1
   427.7
   461.7
   487.4
   445.2
   402.1
   421.5
   446.5
   471.5
   459.5
   443.6
   467.3
   438.1
   432.2
     417
   448.4
     405
   410.2
   486.4
   482.8
   438.4
   435.1
   414.7
   468.6
   451.4
   439.4
   417.3
   435.8
   455.6
   390.4
   405.3
     366
   414.4
   372.9
     440
   419.6
   439.4
   424.1
   471.2
   428.7
   425.4
   414.7
   457.9
   397.8
   413.1
   486.1
   430.6
   461.7
   395.2
   444.2
   396.9
   462.1
   442.6
   448.1
     440
   393.3
     440
   437.1
   428.3
   478.6
   390.4
   438.4
     416
   392.6
   419.6
   462.1
   486.4
   499.4
   456.6
   423.1
   410.5
   423.1
   434.8
   437.1
     514
   432.9
   425.4
   431.9
   444.2
   438.4
   406.9
   444.6
   406.3
   402.1
   443.9
   484.8
   476.3
     403
   484.1
   437.7
   413.4
   455.6
     451
   407.6
   457.5
   429.6
   435.8
   434.2
   435.1
   425.7
   443.9
   443.3
   418.3
   446.8
   461.7
   425.4
   420.5
   410.8
     440
   433.8
   418.9
   408.2
   442.3
   478.6
   443.3
   482.2
   408.9
   440.3
   485.8
   422.2
   449.1
   462.1
     418
   384.5
   420.2
   457.9
   437.1
   407.2
     465
   389.7
   398.2
   430.3
   426.1
   442.3
   434.2
   437.1
   445.5
   454.6
   406.6
   438.4
   428.7
   405.3
   486.7
   385.2
   441.6
   433.2
   411.1
   420.5
   392.3
   438.4
   410.8
   443.3
   448.8
   460.4
   446.2
   431.6
   392.3
   397.2
   454.3
   442.6
   442.6
   413.1
   460.1
   428.3
     488
   413.4
   422.8
   409.8
   401.7
   421.8
   492.9
   438.1
   432.2
   420.2
   502.9
     440
   449.4
   422.2
   402.7
   471.5
   457.5
   412.8
   446.5
   443.3
   397.8
   423.1
   473.4
   415.7
   416.7
   456.2
   435.8
   395.2
   415.4
   411.1
   404.3
     404
   419.6
     463
   406.6
   459.2
   443.3
   381.9
     464
     418
   443.9
   418.3
   395.2
     440
   382.6
   466.3
   430.3
     464
   432.5
   432.9
   415.7
   416.3
     379
   467.3
   448.4
   471.2
   493.9
   411.1
   443.3
   446.5
   451.4
   411.8
   471.2
   467.9
     454
   417.3
   467.3
     417
   419.6
   430.6
   443.6
   454.3
   442.6
   451.4
   450.1
   454.9
   450.4
   362.2
   401.1
   444.2
   421.2
   472.8
   434.8
   397.5
   435.1
   419.6
   421.2
   445.2
   459.8
   460.8
   468.9
   423.1
     464
   469.5
   418.9
   418.9
   419.2
   429.6
     428
   432.9
     392
   418.3
   431.6
   432.5
   435.8
   446.5
   443.9
   472.8
   445.9
   413.4
   401.7
   475.7
     465
   470.8
   413.1
   424.4
   473.7
   423.5
     454
   427.7
   390.7
   472.1
   416.3
   459.8
   433.2
   477.6
   443.9
   472.5
   450.1
   439.7
   476.7
   458.2
   424.4
   426.7
   389.4
   454.9
   447.1
   463.4
   440.7
   506.5
     439
   469.9
   443.6
   468.2
   463.7
   439.4
     451
   472.5
   431.9
   433.5
   423.1
   423.8
   431.9
   445.5
   461.7
   450.1
   449.7
   460.4
     429
   408.2
     439
   417.3
   419.9
   449.1
   422.2
   437.1
   427.4
   462.7
   433.8
   393.6
   413.4
     430
     415
   414.1
   449.1
   442.6
     453
   435.8
   421.5
     489
   422.8
   455.6
   416.7
     439
     466
     416
   399.5
   424.4
   486.4
   423.1
   397.2
   452.7
   400.8
   426.4
   469.2
   446.2
   501.6
   430.6
   423.8
   397.5
   437.1
   403.7
   446.2
   468.9
   436.4
   442.6
   404.7
   437.4
   448.4
   438.7
   498.4
   447.5
   406.9
   437.1
   466.6
   462.7
   448.1
   419.9
   423.1
   458.5
     453
   459.5
   478.6
   416.7
   444.9
   380.6
   435.5
   437.1
   444.9
   437.7
   450.1
   474.4
   470.2
   407.6
   469.2
   410.5
   420.2
   423.1
     454
   419.6
   393.6
   422.8
   424.1
   397.8
   416.3
     463
   527.3
   448.8
   416.7
   414.1
   407.2
   491.6
   454.6
   448.4
   402.7
   421.8
   462.1
   473.7
     451
   445.5
   441.6
   413.4
   494.5
   475.4
   402.7
   470.5
   463.4
   416.3
   470.8
   468.2
   476.7
   435.5
   414.1
   361.8
   436.4
   436.1
   406.9
   461.4
   447.1
   444.6
   398.5
   434.5
     439
   461.1
   443.9
   408.5
   405.6
   439.4
   457.5
   450.1
     453
   413.4
   497.1
   474.7
   446.2
   463.4
   414.7
   445.2
   471.8
   485.8
   431.6
   430.3
   456.6
   461.1
   466.3
   426.1
   454.3
   394.3
     451
   403.4
   425.7
   434.2
     418
   470.5
   437.4
   385.8
   410.8
   422.2
   391.4
     418
   479.6
   439.7
   478.6
   431.6
   420.9
   448.1
   442.6
   401.7
   405.6
     415
   458.8
   395.2
   451.4
   453.6
   437.4
   471.2
   431.3
   429.3
   395.9
   382.6
   482.2
   420.5
   453.3
     415
   410.8
   420.5
   409.5
   423.8
   439.7
   438.7
   404.7
   413.7
   433.2
   445.5
   470.5
   389.4
   497.8
   475.4
     440
   448.4
   426.1
     440
   452.3
   471.8
   432.5
     490
   453.3
   449.1
   434.5
   432.5
   442.9
   452.3
   442.3
   465.3
   412.4
   458.5
   483.8
     451
   441.6
     452
   410.5
   422.5
   406.3
   390.1
   404.3
   449.7
   423.5
   446.8
   413.7
   401.7
   396.5
   446.2
   393.6
   467.6
   445.9
   401.1
   418.9
     429
   391.7
   489.3
   456.2
   470.2
   424.8
   459.8
   461.7
   401.4
   426.7
   417.6
   427.4
   414.7
   410.8
   435.5
   450.1
   405.3
     453
   438.4
   423.1
   461.1
   452.3
   422.8
   463.7
     416
     415
   400.1
     466
   433.8
   405.3
   433.8
   481.2
   408.5
   401.1
   451.4
   389.7
   434.8
   445.9
   481.9
   483.5
   421.5
   423.1
   394.3
   487.4
   414.1
   420.2
   432.2
   446.5
   499.1
   465.6
   434.5
   454.6
   446.2
     428
   432.2
   400.4
     427
     417
   421.8
   410.2
   455.9
   448.1
   467.6
   455.6
   449.7
   470.8
   452.3
   433.5
   467.6
   441.3
     427
   413.4
   439.7
   450.4
   400.8
   468.9
   423.1
   412.4
   447.1
   460.1
     429
     440
   430.6
   462.7
   457.5
   460.4
   445.9
   416.7
   445.2
   423.8
   476.7
     403
   437.7
   400.1
   460.4
   446.5
   449.1
   435.5
   390.4
   456.6
   427.4
   409.2
   417.6
   435.5
   402.1
     442
   398.5
   455.9
   482.2
   452.3
     416
   460.8
   419.6
     442
   458.2
   443.3
   434.5
     404
   434.2
   477.3
   470.2
   436.4
     463
   459.8
   399.8
   445.9
   449.1
   461.4
   470.2
   424.1
     429
   456.9
     392
   437.7
   486.4
   463.7
   426.1
   424.4
   431.6
   464.3
   438.1
     441
   425.7
   443.6
   434.2
     453
   435.8
   424.4
   451.7
   419.9
   423.8
   415.7
   410.5
   472.5
   464.7
   457.2
   430.3
   434.5
   404.3
   433.2
   421.8
     464
   465.6
   437.1
   447.8
   422.8
   443.9
   444.2
   446.5
     487
   452.7
   436.4
     478
   409.8
   424.8
   448.1
   446.8
   452.7
   436.4
   447.8
   453.3
   399.1
   410.8
   426.4
     430
   491.3
   457.5
   410.2
   449.1
   394.9
   428.3
   470.8
   461.7
   430.9
   390.1
   422.2
   424.8
     418
   423.5
   403.4
   430.3
   445.2
   409.2
   388.8
   448.8
   416.3
   456.6
   427.4
   430.6
   486.1
   442.3
     429
   424.1
   485.8
   438.4
   444.6
   468.2
   445.5
   469.5
   418.3
   483.5
   410.8
   419.2
   452.7
   430.6
   440.7
   468.2
   379.7
   485.4
   473.1
   447.5
   423.5
   382.9
   422.5
   377.7
   493.5
   423.8
   421.8
   481.5
   424.8
   411.1
     442
     441
   422.5
   449.7
   441.3
     427
   475.4
   418.9
   471.2
   470.8
   451.4
     429
   385.2
   443.9
     430
   432.9
   430.9
   486.1
   444.2
     416
   448.8
   467.3
   474.4
   461.7
   410.8
   440.7
     418
   396.9
   401.1
   427.4
   466.9
   462.1
     465
   435.8
   406.3
   461.4
   430.6
   454.6
   430.9
   435.8
   426.1
   443.6
     417
   437.7
   440.7
   421.8
   459.8
   415.4
   372.5
   410.8
     442
   435.5
   454.3
   431.6
   495.5
   422.8
   462.4
   437.4
   478.6
   414.7
   459.2
     439
   440.7
   434.2
   467.9
   406.6
   431.9
   433.5
   436.1
   454.9
   453.3
   434.5
   447.5
     451
     453
   520.1
   424.1
   406.3
   471.5
   447.1
     442
   454.9
   470.8
   456.6
   401.4
   449.1
     476
   433.2
     430
   430.6
   480.6
     415
   420.2
   481.9
   435.5
   395.6
   415.7
   427.7
   472.1
   461.1
     440
   436.4
     451
   414.4
   383.6
   403.4
   472.8
   458.2
   435.1
   442.3
   460.4
   395.9
   402.1
   426.1
   430.9
   430.6
   482.8
   485.4
   410.5
     477
   446.8
   445.2
   462.4
   417.3
   425.4
   487.4
   485.4
   494.8
   473.1
   399.1
   461.1
   432.2
   474.1
   438.1
   426.4
   430.6
   466.6
   448.4
   383.6
   423.5
   486.7
   423.1
   447.5
     427
     428
   411.8
   462.1
   456.9
   416.7
   413.7
   419.6
     430
   462.7
   425.4
   448.4
   436.8
   447.8
   407.6
   428.7
   479.9
   436.8
   447.5
   421.8
   497.1
   400.8
   457.9
   406.3
   373.2
   449.4
   432.2
   450.1
   425.7
   471.5
   480.6
   434.8
   473.4
   447.8
   444.9
   445.2
     442
   452.3
     475
   377.4
   468.6
   420.2
   420.9
   465.6
   402.1
   463.4
     451
   450.1
   466.6
   464.3
   461.4
   465.3
   415.4
   449.7
   454.9
   376.4
   479.9
   435.1
     427
   436.4
   431.3
   436.8
   400.8
   401.7
     417
   430.6
   386.2
   433.8
   424.1
   349.5
   444.9
   382.3
     428
   437.1
     451
   432.5
   457.5
   460.4
     405
   414.4
   458.5
   394.3
   496.1
   449.7
   388.4
   442.3
   436.8
   438.4
   446.8
   487.7
     453
   447.5
   397.8
     440
   464.3
   451.7
   427.4
   404.7
   457.9
   483.5
   440.7
   423.8
   446.5
   445.2
   423.1
   415.4
   429.3
     393
   443.9
   438.1
   404.7
   394.6
   398.2
   436.8
     440
     476
   449.4
   459.2
   440.7
   422.8
   432.9
   447.1
   447.1
   415.4
     427
   430.3
   412.4
   473.1
     451
   422.2
   437.1
   453.6
   473.7
   442.3
   483.2
   407.2
   448.4
   447.8
   421.8
   421.2
   439.4
   443.6
   410.5
   448.8
   376.1
   431.6
   434.2
   479.3
     430
   419.6
   479.6
   482.5
   459.8
   444.9
   439.4
   430.9
   482.8
     440
   477.6
   426.1
   411.1
   385.5
   466.9
   465.6
   390.7
   472.5
   417.3
   458.8
   424.4
   493.5
   497.4
   457.5
   405.9
   481.2
   430.6
   422.2
   424.4
   421.2
   408.5
   416.7
   476.7
   470.2
   439.7
   402.4
   422.2
   444.2
   413.7
   452.7
   387.1
   446.5
   451.4
   446.2
   437.4
   434.8
     441
   438.1
   435.8
   462.1
     440
     403
   457.9
   448.4
   439.7
   468.2
   428.3
   418.9
   448.4
   419.9
   445.5
   418.6
   422.2
   445.9
   464.7
   466.3
   439.4
   409.2
   415.4
   474.7
     428
   422.2
   460.1
   430.6
   450.4
     442
   426.4
   441.6
   391.4
   438.7
   468.2
   443.6
   421.2
   458.8
   461.7
   434.2
   416.3
   392.3
   414.4
   428.7
   481.2
   447.8
   446.5
   419.2
   458.2
   420.5
   458.2
   414.7
   431.3
   400.1
   477.3
   435.5
   431.3
   458.5
   442.6
   443.6
   437.4
   435.1
   432.5
   424.8
   466.3
   435.5
     477
   467.6
   428.3
   448.8
   482.2
   466.9
   405.6
   425.1
     417
   404.7
   428.3
   423.5
   415.4
   483.8
   389.4
   408.2
   390.4
   422.2
   439.7
   399.5
   413.1
   431.6
   449.1
   460.1
   413.1
   430.6
   437.1
   466.3
   460.4
   411.1
   466.3
     430
   415.4
   444.9
   459.8
   442.3
   388.1
   476.7
   484.1
   416.7
     428
   407.2
   469.2
   430.6
     429
     454
   431.6
   427.4
   410.8
     428
     464
   462.1
   407.6
   401.7
   420.2
   449.4
   473.7
   474.4
   387.5
   418.6
   450.1
   471.8
   393.3
   500.7
   454.6
     403
   430.6
     442
   429.6
   419.9
   474.4
   429.6
   404.3
   424.1
     380
     440
   398.5
   424.4
   443.3
   442.9
   448.4
   458.5
   418.9
   455.3
   422.8
   384.2
   443.6
   454.6
   452.3
   458.8
   485.8
   387.8
   450.4
     417
     428
   465.3
   455.6
   407.2
   429.3
   412.8
   433.2
   442.9
     428
   454.6
   444.6
   431.9
   439.7
   477.6
   390.4
   406.6
   429.3
   440.7
   434.8
   423.8
   447.5
   438.7
   469.5
   409.5
   425.1
   473.4
   437.7
   457.2
   437.7
   452.3
   456.6
   449.4
     427
   419.9
   447.8
   447.5
     488
   411.1
   490.9
   444.6
   437.4
   437.4
   400.1
   510.7
   456.2
   446.2
   457.2
   438.1
   424.4
   451.7
   407.2
   449.1
   458.2
   473.1
   438.7
   460.8
   422.5
   424.1
     452
   482.5
   416.3
     415
   373.5
   497.8
   432.5
     487
   447.5
   411.1
   446.2
   449.1
   504.9
   418.6
   388.8
   425.4
   434.8
     463
   441.6
   434.8
   420.9
   451.7
   402.1
   485.1
   409.8
   459.2
     439
   409.2
     427
   432.2
   420.5
     441
   462.4
     427
   479.6
   456.6
     428
   432.5
     439
   455.3
   430.6
   422.2
   428.7
   414.7
   429.6
   437.1
   423.5
     501
   494.2
   468.9
   417.6
   467.9
   441.6
   420.5
   445.9
   449.1
   438.1
   442.9
   402.7
   411.5
   448.8
   436.4
   397.5
   433.8
   421.5
   435.8
   481.9
   439.7
   439.7
   402.4
   437.7
   452.3
   427.7
   424.4
   419.9
   434.8
     452
   460.8
     429
   455.3
   445.2
   445.5
   471.2
   443.3
   462.4
   423.5
     403
   448.4
   465.6
   418.3
   409.8
     490
   432.5
   457.9
   447.5
     466
   461.4
   452.3
   438.7
   428.7
   479.3
   428.3
   463.7
   411.5
   445.5
   450.1
   452.3
   465.6
   437.7
   458.8
   449.1
   444.9
   405.9
   474.1
   437.4
   425.7
     403
   454.3
     428
   404.3
   384.5
   406.6
   400.1
   411.5
   436.8
   448.8
   407.6
   410.5
   430.9
     477
   411.1
     439
   412.1
   438.1
   427.7
   456.9
   481.2
   438.1
   420.5
   427.4
   416.3
   467.3
   464.7
   444.9
   454.6
   428.3
   427.4
   454.6
   459.8
     477
     442
   399.1
   447.1
   455.3
   431.3
   417.6
   418.9
   431.3
   438.7
   464.7
   440.3
   492.2
   404.7
     440
   438.7
   404.3
   432.2
   443.9
   431.6
   402.7
   421.8
   431.6
   394.3
   389.4
   412.8
   452.7
   427.4
     453
   418.9
   480.2
   442.6
     416
   499.7
   412.4
   392.3
   396.5
   417.6
   395.2
   450.4
   445.9
   432.2
   408.9
   446.2
   390.4
   447.5
   446.8
   441.6
   436.4
   454.9
   445.5
   426.7
   408.9
   449.7
   442.6
   472.5
   466.9
   402.4
   422.8
   450.4
   426.7
   491.9
   426.4
     453
   435.1
   450.1
   436.4
   405.6
   423.1
   451.4
     475
   423.5
     403
   437.4
   414.4
   430.3
   470.2
   458.8
   446.8
   442.9
   426.1
   451.4
   433.2
   371.9
   413.7
   402.7
   454.9
   471.5
   481.5
   466.6
   455.3
   449.7
   443.3
   471.2
   480.6
   447.8
   447.5
   485.4
   432.2
     430
   445.5
   413.1
   424.4
   436.1
   429.3
   443.6
   445.2
   458.5
   493.2
   383.2
   447.5
   441.6
   447.8
   395.2
   432.2
   423.1
   425.7
   447.5
   418.9
     476
   384.5
   432.5
   386.5
   456.6
   468.9
     442
   427.4
   408.9
   424.8
   415.7
   458.8
   423.5
   421.5
   446.2
   415.7
   440.3
     441
   422.5
   434.5
   442.6
   461.7
   423.1
   440.3
   462.7
   462.7
   461.1
   424.8
   432.5
     391
   450.1
   437.1
   452.7
   417.3
   414.4
   407.9
   437.1
   444.9
   446.5
   470.8
   442.3
   433.2
   446.2
   382.3
   369.9
     451
   376.4
   448.8
   458.8
   419.9
   429.3
   476.7
   438.4
   421.2
   447.5
   460.8
   453.3
   443.3
   459.5
   443.6
   442.3
   429.3
   450.7
   492.2
     451
   455.9
   430.9
   446.2
   424.1
   457.9
     430
   462.4
   450.4
   495.2
   458.5
   447.1
   445.9
   410.2
   408.2
   437.4
   433.5
   454.9
   410.5
   405.9
   429.3
   411.8
   411.8
   468.9
   420.9
   445.5
   408.2
   432.5
   406.6
   427.7
   466.3
   389.1
   416.3
   455.3
   381.6
   402.1
   439.4
   421.5
   425.7
   420.5
   464.7
   446.2
   403.4
   411.5
   431.9
   461.1
   470.8
   443.6
   442.3
   437.4
   451.4
   430.3
   451.4
   395.6
   443.9
   464.7
   409.5
   413.1
   438.7
   423.8
   453.3
     429
     477
   430.9
   434.5
   426.7
   455.9
   382.3
   437.1
   456.6
   398.2
   405.9
     439
     454
     403
   458.8
   439.7
   437.7
   428.3
   401.7
   434.2
   474.1
   480.6
   468.2
     478
     440
   446.8
   437.7
   460.8
   454.6
     463
   459.2
   473.7
   463.7
   483.8
   412.4
   414.7
   427.7
   432.2
   444.2
   441.6
   479.9
     487
   407.6
   422.8
   396.9
   442.3
   432.9
   460.4
   421.5
     418
   419.2
   387.5
   448.8
   437.4
   469.2
   408.5
   406.6
   457.2
   480.9
   423.8
   435.1
     417
   412.1
   469.2
   445.9
     439
   398.8
   415.7
   425.4
   481.2
   423.8
   455.3
   464.3
   467.9
     427
     441
   414.4
   453.6
   416.7
   438.4
   429.3
   487.4
   465.6
   473.4
   401.1
   431.9
   493.2
     453
   448.1
   464.3
   433.2
     429
   429.3
   455.3
   482.8
   440.3
   471.8
   450.1
   423.1
   481.9
   454.3
   406.6
   488.7
   418.6
   437.4
   496.8
   440.3
   430.6
   405.3
   461.7
   422.8
   484.1
     465
   444.2
   464.7
   435.8
   418.3
   452.3
     430
   480.9
     442
   438.7
   433.8
   424.1
   426.7
     429
   405.3
   423.5
   433.8
   425.7
   427.4
   397.8
     453
   409.5
     440
   441.3
   448.4
   431.6
   430.9
   446.8
   467.6
   450.4
   418.3
   446.2
   444.9
   430.6
   419.9
   420.9
   478.3
   430.9
   433.2
   396.9
   456.9
     451
   459.2
   470.8
   409.2
   423.8
   456.2
   445.2
   407.6
   499.4
   469.2
   442.3
     429
   435.8
   448.4
   414.7
   483.5
   419.6
   456.6
   429.6
   460.4
   492.9
   477.3
   438.1
   420.9
   416.7
   491.3
   449.1
     490
     427
   434.2
   448.4
     418
   437.7
   425.4
   404.7
     464
   450.7
   486.7
     476
   436.1
   461.7
   486.7
   431.6
   419.6
   439.7
   447.5
   458.2
   503.9
   437.7
   434.2
   465.6
   430.9
   431.9
   395.2
   435.8
   447.1
   457.2
   459.2
   436.4
     428
   483.5
   420.5
   437.4
   493.5
     415
   508.1
   424.1
   458.5
   419.2
     405
   456.9
   452.7
   444.6
   420.9
   434.2
   454.9
   429.3
   435.1
   457.2
   452.3
     428
     418
   460.1
   471.8
   482.5
   458.8
   454.6
   466.9
   472.1
   454.3
   446.5
   441.6
   460.1
   444.2
   458.8
     453
     439
   461.4
   416.7
   459.5
   431.6
   436.8
   486.4
   449.7
   416.3
   423.1
   452.7
   435.8
   395.2
   401.4
     415
   480.2
   442.6
   430.6
   486.4
   450.1
   433.2
   498.1
   476.3
   423.1
   445.5
   440.7
   447.1
     418
   434.8
   469.5
   418.6
   424.8
   424.8
   433.2
     453
   418.6
     427
   475.4
   432.5
   437.1
   434.8
   443.6
   448.8
   388.4
   441.6
   445.2
   424.8
   488.7
   405.6
   467.9
   461.4
   459.5
   443.9
   398.2
   395.2
   482.2
   478.3
   446.8
   444.2
     427
   394.3
   418.9
     442
     454
   471.8
   487.4
   427.4
   468.2
   481.5
   462.1
   469.5
   461.4
   460.1
   434.2
     418
   458.8
   456.2
   450.1
   457.9
   436.1
   441.3
   424.8
   473.7
   397.2
     452
   408.9
   433.2
   467.3
   439.7
   448.8
   462.7
   407.6
   441.3
   412.4
   451.7
   452.7
   422.5
   414.1
   430.9
   464.3
   431.3
   456.9
   426.7
   427.4
   459.2
   428.3
   437.7
   420.5
     464
     428
   477.3
   471.8
     439
   426.4
   398.2
   449.1
     428
     440
   447.5
   447.5
   432.5
   478.3
     429
   499.4
   467.9
   420.5
   457.5
   449.7
   442.3
   449.7
   465.3
     442
   443.3
   447.8
   492.9
   505.2
   446.5
   484.8
   431.3
   417.6
   504.9
     452
   461.1
   452.3
     475
     465
   445.9
   464.3
   434.8
   436.8
   442.6
   424.8
   372.2
     429
   475.7
   456.9
   449.4
   425.7
   481.5
   424.8
   483.8
   451.7
   455.6
   396.2
   406.6
   441.3
   414.4
   466.6
   475.7
   449.7
   478.3
     454
   412.8
   449.1
   435.8
   468.6
   450.1
   424.8
   378.7
   412.8
   481.5
   411.8
   431.9
   440.7
   404.3
   454.9
   401.7
   404.3
   430.3
   438.4
   426.7
     490
   430.3
   454.3
   414.7
   495.5
   390.7
   447.1
   442.6
   434.8
   471.2
   414.4
   462.7
   399.1
   452.3
   456.9
   412.1
   444.2
   444.2
   495.5
   455.3
   449.1
   505.2
     442
   462.4
   440.3
   442.9
   460.8
   440.7
   474.4
   460.4
     403
   456.9
   445.9
   437.7
   443.3
     454
   458.5
   384.9
   412.1
   437.1
   481.2
   438.1
   416.3
   482.5
   461.1
   370.3
   415.7
   448.4
   443.6
   395.9
   450.7
   392.3
   418.6
   446.2
     452
   452.7
   498.1
     466
   460.8
   461.7
   448.8
   412.1
   458.2
   421.8
   397.5
   439.7
     463
   423.5
   473.1
   447.1
   433.8
   450.7
   450.7
   461.7
   438.4
     452
   464.7
   443.9
   435.8
   418.9
   400.1
   455.3
     440
   438.4
   429.3
   443.6
   469.9
   406.6
   502.6
   439.7
   389.4
   427.7
     428
   486.7
   413.4
     417
   458.5
   435.5
   413.1
   471.2
   456.9
   382.9
   431.9
   422.8
   437.4
     451
   438.7
   470.8
   437.4
   441.6
   456.2
   406.6
   485.8
   446.5
   422.5
   470.8
   443.9
   398.2
   453.3
   412.1
   439.4
   413.1
   466.6
   451.4
   441.6
   431.9
     403
   450.7
   481.2
   429.6
     490
   423.1
   419.9
   437.7
   456.2
   434.5
   495.2
   407.6
   489.6
   384.2
   447.5
   449.7
   453.3
   476.7
   419.6
   433.8
   451.4
   464.7
   450.1
   470.8
   439.7
   437.4
   508.8
     417
   474.1
   439.4
   439.4
   403.7
     441
   429.3
     405
   423.5
   434.8
     418
   466.6
   479.6
   455.9
   446.2
   436.8
   478.6
   428.7
   459.2
   434.2
   403.7
   466.9
   467.9
   462.7
   457.9
   440.3
   445.9
   447.5
   407.6
   455.6
   466.6
   441.6
     428
   421.8
   431.9
   451.7
   462.1
   449.4
   467.3
   472.8
   430.9
   437.4
   454.3
   389.4
   437.4
   455.9
   462.4
   389.1
     501
     451
   449.1
   481.2
   452.3
   404.7
   447.1
     453
   450.7
     427
   462.7
   470.2
   444.9
     418
   447.1
   468.2
     429
   452.3
   466.6
   480.6
   485.8
   456.2
   442.3
   419.2
   423.5
   442.9
   424.8
   434.5
   439.4
   442.3
   501.3
   438.7
   460.8
   427.7
   457.2
   463.4
   441.3
     380
     512
     489
   427.7
   413.1
   435.8
   462.4
   480.9
   499.4
   484.8
   462.7
   435.5
   446.5
   437.4
   445.2
   499.4
   477.6
   447.5
   415.4
   442.6
   432.5
   424.8
   447.8
   410.2
   428.3
     430
   408.9
   435.8
   458.8
   428.7
   442.9
   456.9
   463.4
   437.1
   454.9
   463.4
   424.8
   401.7
   464.3
   456.2
   455.6
   465.6
   446.8
     475
   447.5
     427
   414.7
   428.7
   442.6
   456.9
   462.7
   462.4
   436.4
   474.1
   449.7
   463.4
   444.9
   428.3
     415
   459.8
   412.4
   444.6
   406.6
   409.8
     451
   422.8
   430.6
   437.4
   453.3
     427
   435.8
     477
   469.9
   427.4
   426.1
   459.2
   431.6
   531.2
   448.8
   444.6
   472.5
   408.9
   439.7
   465.6
   435.8
   490.6
   467.6
   427.7
   467.9
   435.5
   398.2
   444.6
   399.5
   444.2
   424.4
   481.5
   391.7
   459.5
   475.7
     428
   466.6
     478
   426.7
   447.1
   470.8
   427.7
   457.5
   455.3
   435.5
   409.2
     442
   472.5
   443.9
   436.4
   451.7
   436.8
     478
   520.8
   408.5
   458.8
   439.4
   415.4
   455.9
   456.6
     427
   436.1
   439.7
   452.7
   421.2
   466.3
   477.3
   410.5
   447.5
   444.9
   445.2
   422.8
   445.2
   480.6
   461.1
   401.4
   444.6
     418
   495.5
   443.6
     427
     466
   448.1
   443.9
   412.8
     417
   395.9
   460.8
   449.4
   443.9
   423.5
   483.2
   444.2
   399.5
   393.6
     405
     451
   406.6
   447.5
   440.7
   464.7
     451
     403
   449.7
   466.9
     451
   410.8
   431.6
   451.4
   448.1
     403
   454.3
   429.6
   432.5
   416.3
   390.4
   474.7
   456.6
   447.1
     464
   444.2
   425.4
   465.3
   469.9
   446.8
   432.9
     454
   471.2
   439.7
   460.8
   476.7
   448.8
   493.5
   478.3
   472.1
   446.2
     439
   419.2
   459.2
   431.9
   453.3
   422.2
   472.5
   431.9
   460.4
   429.6
   442.6
   487.4
   435.5
   456.6
   414.1
   448.1
   535.4
     464
   449.7
   424.8
   402.1
   471.5
   444.6
   434.5
   501.3
   451.7
   444.6
   448.1
   457.5
   456.9
   401.7
   426.4
   458.2
   437.7
   421.2
   483.8
   413.1
   473.1
   472.1
   483.2
   468.6
   446.8
   436.1
   411.5
     427
   462.7
   421.8
   421.5
     453
   480.6
   421.2
   449.1
     430
   436.4
   426.7
   470.2
   442.9
   448.4
   471.8
     439
   449.7
   461.4
   425.4
   446.5
   445.5
   413.7
   459.8
     440
   425.1
     440
   429.6
   434.5
   459.5
   446.8
   469.9
   444.6
   460.4
     454
   425.1
   406.9
   412.4
   470.5
   465.3
     513
   483.5
   455.9
   469.9
   464.7
   478.9
   461.1
   459.8
   402.4
   440.3
   461.7
   384.9
     418
   511.4
   489.6
   470.8
   406.9
   439.7
   423.5
   414.1
   500.3
   467.6
   459.2
   436.8
   486.4
   475.7
   424.1
   460.8
   459.5
   479.9
   471.8
   445.9
   474.4
   524.4
   448.8
   485.1
   448.1
   439.4
     478
   451.4
   479.3
   428.7
   467.9
   424.4
   419.9
   486.1
   490.3
   476.3
     405
   428.3
   480.2
   447.8
   475.4
   417.3
   461.1
   416.3
   467.6
   471.8
   463.4
   460.8
   437.1
   399.8
   461.1
   453.6
   449.4
   460.1
   426.7
   473.7
   426.4
     454
   424.4
   430.9
   434.5
   459.8
     418
   498.4
   404.7
   445.9
     477
   459.8
   457.2
   491.3
   449.1
   489.6
   483.5
   449.4
   480.9
   448.1
   423.8
   446.2
   434.5
   437.4
   455.6
   414.7
   482.2
   492.6
   427.4
   459.5
   398.8
   431.9
   424.8
   435.8
   456.9
   483.5
   465.6
   466.6
   450.4
   433.2
   440.3
   450.1
   416.3
   459.8
   449.1
   419.6
   422.8
   422.5
   489.3
   431.6
   436.1
   435.5
   494.2
   438.4
   457.9
     466
   448.1
   448.8
   439.7
   432.9
   491.9
   437.4
   430.9
   457.2
   437.1
   491.9
   452.3
   414.4
   491.3
   429.3
   457.5
   451.4
   415.7
   444.6
   488.3
     441
   432.2
   434.5
   440.3
   472.1
   430.3
   480.6
     464
   464.3
   450.4
   447.1
   475.4
   402.4
   426.1
     439
   379.7
   409.2
   413.7
   413.7
   459.5
   467.9
     405
   474.7
   461.7
     404
   484.8
   456.2
   443.6
   455.3
   445.5
   473.4
   430.3
   472.1
   440.7
   489.3
   431.3
   429.3
   469.2
   455.6
   500.7
   494.5
   445.2
   417.6
   401.1
   409.5
     439
   423.5
   456.6
   455.9
   468.2
   439.4
   409.5
   431.6
   442.3
   425.4
   433.2
   470.8
   432.9
   409.8
   437.4
   493.2
   481.5
     417
   481.5
     452
   469.2
   468.9
   448.4
   452.7
   453.6
   422.2
   484.8
   470.5
   459.2
   475.4
   432.9
   457.2
   452.7
   411.8
   452.7
   419.2
     451
   464.3
   448.4
   476.7
   468.2
   418.3
     441
     451
     477
   443.9
   416.7
   449.1
   422.2
     465
   430.9
   454.9
   486.7
   462.1
   438.7
   450.1
   425.4
     417
     454
   462.1
   430.3
     452
     466
   463.4
   420.2
   436.8
   485.4
   447.5
   433.2
   432.9
   459.2
   481.9
   413.7
   446.5
   401.4
   444.6
   430.3
   417.3
   442.9
   470.8
   464.7
   430.9
   456.9
   463.7
   447.1
   445.9
   499.7
   433.2
   420.9
   426.1
   480.2
   448.8
   429.6
   467.3
   455.6
   457.2
   458.2
   459.2
   442.9
   442.3
   445.2
   418.6
   484.5
   460.1
   455.9
   442.6
     465
   457.9
   451.7
   433.8
   435.1
     441
   461.4
   452.7
   448.4
   441.3
   450.1
   434.2
   434.2
   450.4
   442.9
   437.1
   470.8
   436.4
   452.3
   402.4
   421.8
   450.1
   431.6
   433.5
   450.1
   509.4
   458.5
     490
   435.8
   436.1
     439
   464.7
   424.8
   456.6
     440
   458.2
   434.5
   475.7
   469.9
   447.5
   468.2
   489.3
   427.7
   453.6
   494.2
   480.2
   445.2
     477
     429
   496.8
   409.2
   431.9
   483.8
     478
   437.1
   419.6
   422.8
   469.9
   470.8
   462.4
     476
   441.6
   440.3
   454.9
   505.9
   462.1
   450.7
   450.4
   488.7
   423.1
   420.5
   432.5
   461.1
   426.1
   449.7
   456.6
   474.7
   493.5
     489
   426.7
   454.9
   506.8
   410.5
   447.8
   485.4
   484.1
   471.5
   391.4
   461.7
     441
   398.2
   419.2
     429
   473.1
   440.7
   449.1
   440.3
   424.4
   497.8
   466.9
   458.5
   424.1
   504.6
   406.6
   420.9
   417.6
   429.3
   494.5
     429
   424.8
   441.6
   469.2
   410.2
   433.2
   477.6
   462.7
   385.8
   443.6
   497.1
   457.9
   476.3
     477
   440.7
   439.7
   486.7
   422.2
   440.7
   458.5
   413.7
   434.2
     490
   431.9
   472.1
     454
   436.4
   456.6
   472.1
   461.7
   453.6
   434.8
   451.7
   461.7
   434.5
   456.2
   444.6
   454.9
   474.4
   500.7
   484.1
   459.5
   469.5
   461.7
     487
   444.2
   459.8
   458.2
   428.3
   422.2
   463.7
   449.1
   455.3
   411.8
   450.7
   403.4
   455.9
   440.3
   458.2
     405
   439.7
   446.8
   437.1
   474.1
   467.3
   451.4
   454.9
   486.4
   453.3
   431.6
   432.5
   411.5
   407.2
   462.1
   413.7
   475.4
     453
   468.6
   460.4
   454.6
   486.1
     405
   473.7
     451
   434.2
     464
   451.4
     476
   399.5
     452
   479.9
   440.7
   451.7
   432.5
   435.8
   424.8
   448.8
   477.6
   425.1
   430.9
   394.3
   445.5
   423.5
     465
   420.9
   431.6
   446.5
   439.4
   479.6
   419.9
   458.2
     452
   468.6
   449.1
   443.6
   445.9
   437.1
     442
   483.5
   446.5
   444.9
   482.5
   463.4
   445.2
   431.6
   420.5
   460.8
     430
   408.5
   442.6
   415.4
   473.4
   489.6
   457.5
   472.1
   448.8
   444.6
   442.9
   431.9
   444.9
   414.1
   485.1
   443.6
   471.5
   468.2
   513.3
     451
   431.3
     465
   468.9
   457.9
     466
     453
   424.4
   454.9
   478.9
   428.7
     463
     464
   468.6
   487.7
   458.2
   450.7
   442.3
   502.3
   442.3
   460.8
   474.4
     427
   407.9
   445.2
     476
     478
   444.9
   458.8
   439.7
   418.6
     489
   452.3
   464.7
   417.6
   428.7
   446.5
   465.6
   459.2
   409.5
   396.9
   435.1
   487.4
   467.3
   429.6
   452.3
   466.9
   438.1
   434.2
   479.9
   431.3
   459.8
   425.1
   423.8
     488
     440
   473.7
   487.7
   457.2
   444.6
     490
   448.1
   462.7
   438.1
   466.9
   413.7
   460.8
   425.7
   475.7
   431.9
   458.5
   455.9
   419.9
   459.8
   446.8
   438.7
   475.4
   412.1
   431.6
   435.8
   455.6
   440.7
     465
   504.9
   460.4
   463.7
   399.5
     465
   413.7
   407.2
   440.7
   492.2
   444.6
   444.6
   419.2
     465
   402.4
   461.1
   434.2
     453
   425.4
   432.5
   447.8
   448.8
   447.5
   455.9
   447.1
   397.8
   431.6
   487.4
   433.2
   452.7
     464
     441
   486.4
   465.3
   450.1
   459.5
   478.6
     451
     466
     417
   425.7
   461.1
   491.9
   422.5
   444.9
   414.4
     451
   441.3
   435.8
   419.2
   422.2
   470.2
   433.8
   455.6
     489
   433.8
   448.1
   446.5
   411.8
   447.5
   493.2
   459.2
   489.6
   436.1
   409.5
   465.3
   453.6
   440.7
   438.1
   444.9
   461.4
   531.2
   458.5
     440
   447.8
   436.4
   443.9
   456.6
   494.8
   397.5
   451.4
   445.5
   450.1
   462.4
   443.9
   437.4
   448.1
   444.6
   456.2
   490.9
   451.7
   471.5
   418.9
     428
   482.5
   473.7
   497.4
   400.4
   443.3
   445.9
   438.7
   482.2
   431.9
   428.7
   436.8
   485.1
   455.6
   419.2
     453
   430.6
     403
   407.2
   448.4
   399.1
   401.4
   447.5
   400.1
   466.9
   457.9
   449.7
   448.4
   445.9
   418.3
   486.1
   444.2
   438.4
   474.7
   425.7
   476.3
   390.1
   468.6
     442
   481.9
   421.2
   448.4
   431.3
   430.3
   458.5
   490.6
   459.8
   482.8
   482.8
   464.7
   443.9
   475.4
   448.8
   442.6
   449.1
   425.4
     393
   441.3
   455.9
   489.3
   382.9
   485.4
   429.3
   433.5
   472.8
   447.1
   457.9
   448.1
   440.3
   408.2
   445.2
   486.7
   468.2
   448.4
   444.6
   449.7
   443.9
   444.2
   422.5
   410.5
   461.1
   471.2
   463.7
   450.4
   442.6
   421.2
   410.2
   433.5
   464.7
   510.1
   531.2
   421.8
   419.6
   440.3
   486.1
   447.8
   433.2
   440.3
   422.8
   433.2
   448.1
   480.9
     442
   429.6
   414.7
   440.3
   481.9
   477.6
   471.8
   476.3
   479.3
   470.8
   478.3
     439
     465
   445.5
   468.6
   448.4
   466.3
   481.2
   455.9
   492.9
   455.6
   412.4
   480.2
   425.1
   441.6
   458.2
   449.7
   452.3
   432.9
   423.5
     428
   443.9
   449.4
   469.9
   477.3
     454
   474.7
     439
   448.1
   483.5
   448.1
   456.2
   419.2
   444.9
   425.7
     439
   384.2
   485.1
   469.2
   472.1
     440
   446.8
   424.1
   395.9
   430.6
   446.8
   446.2
   457.2
   448.8
   460.4
   422.5
   415.7
   444.6
   466.3
     452
   470.5
   497.1
     502
   505.9
   411.5
   413.4
   405.9
   414.7
   436.4
     428
     476
   453.6
   456.2
   485.8
   456.2
   481.5
   448.1
     478
   499.7
   424.4
   410.5
   487.4
   481.5
   486.1
   461.7
   449.4
   437.7
   480.2
   473.1
   466.6
   443.6
   446.2
   432.5
   438.7
   490.9
   492.9
   464.7
   495.5
   485.4
   471.2
   454.3
   470.2
   471.5
   459.8
     464
   515.9
     429
   405.6
   453.3
   419.9
   433.2
   453.6
   447.8
   488.3
   444.9
   498.4
   519.5
     429
   448.1
     442
     430
   465.6
     488
   469.2
   425.4
   448.4
   452.7
   455.3
   465.6
   423.8
   485.8
   477.6
   448.4
   461.1
   413.1
   414.1
   475.4
   448.4
   430.6
   457.5
   450.7
   447.8
     451
   465.3
     487
   437.7
   418.9
   510.4
   446.2
   450.7
   447.8
   503.9
   493.2
   417.6
   405.9
   490.9
   459.5
   457.2
   433.2
   470.5
   460.4
   448.8
   447.1
   445.2
   471.5
   442.6
   453.3
   469.9
   436.1
   418.3
   437.4
   448.1
   491.6
   445.9
     404
   414.1
   470.2
     489
   497.1
   462.7
   506.2
     429
   452.3
   429.6
   469.2
   485.8
     465
   460.4
   461.1
   419.6
   472.5
   445.5
   431.9
   474.7
   443.3
     428
   465.6
   454.6
   471.8
   444.6
   484.8
   497.8
     463
   446.5
   486.4
   420.5
   385.2
   444.6
   495.2
   452.3
   507.5
   443.9
   512.7
   473.1
   423.1
   454.6
   419.6
   429.3
   458.5
   471.8
   470.2
   463.4
   445.2
   457.9
   479.9
   449.7
   426.7
   439.4
     430
   456.9
   453.6
   481.2
   477.3
   460.4
   474.1
   466.9
   466.3
   438.1
   471.8
   461.1
   451.7
   431.9
   464.3
   445.5
   425.4
   445.9
   470.5
   474.7
   473.4
   425.1
     454
   422.2
   527.9
   446.5
   443.9
     418
   435.1
     475
     442
   487.7
   449.1
     466
   410.8
   441.3
   458.2
   420.2
   464.3
     464
   479.9
   478.3
   438.4
   447.8
   433.5
   479.3
   407.2
   465.6
   480.9
   442.6
   471.2
   425.7
   463.7
   474.4
   433.5
   449.4
   485.4
   447.5
   485.1
   486.1
   394.3
   461.4
   478.6
     476
   460.4
   466.6
   473.7
     464
   436.1
     464
   457.5
   476.3
   458.5
   459.8
   462.1
   475.7
   409.2
   376.4
   465.6
   500.7
   442.3
   492.9
   429.3
   490.9
   491.3
   466.3
   513.6
   471.5
   470.8
   489.3
   441.3
   476.7
   482.8
   438.1
   437.7
     477
   445.2
   430.6
     451
   497.4
   479.6
   480.6
   518.2
   423.5
     429
   470.8
   488.7
   438.4
   470.8
     525
   427.4
   443.3
     489
   462.1
   463.7
     464
   497.1
   435.1
   455.9
     430
   451.7
   445.9
   508.5
   456.6
   426.4
   442.6
   480.9
   473.7
   465.3
   427.7
   463.4
   448.8
   456.9
   481.5
   457.5
   495.8
   486.7
   460.8
   469.2
   443.3
   488.7
   475.7
   397.5
   473.1
   440.3
   489.3
   462.1
   418.3
   411.8
   449.1
     452
   438.4
   472.5
   481.5
     466
   468.2
     465
   419.9
   418.9
     465
   413.4
   519.5
   428.3
   456.9
   458.5
   432.9
   476.3
   447.8
   452.3
   461.1
     418
   456.9
   450.1
   474.7
   475.4
   451.7
   494.8
   431.9
   459.2
   460.8
   454.3
   433.8
     440
     463
   422.8
   451.4
   470.8
     418
   434.2
   476.3
   468.9
   440.7
   410.2
   442.9
   455.6
   439.7
   406.6
   478.3
   443.9
   474.1
   468.9
   443.6
   442.9
   473.4
   422.5
   470.2
   454.6
   484.5
     502
   433.8
   447.1
   487.7
   463.7
   453.3
   455.6
   423.5
   493.9
   435.5
   445.2
   414.4
     454
   434.8
   433.5
   400.4
   436.1
   501.6
   444.9
   427.7
     488
   481.2
   438.7
   472.5
     440
   456.9
   400.1
   443.9
     441
   436.1
   443.6
   428.7
   436.4
   436.8
   471.2
   486.7
   468.2
   458.2
   433.8
   493.5
   430.9
   496.8
   477.6
   439.4
   472.1
   481.2
   469.2
   459.5
   435.1
   467.6
   457.5
   438.1
   421.2
   414.4
   395.2
   467.9
   429.3
   478.3
   443.3
     489
   419.2
   478.9
   458.5
   434.8
   438.4
   455.9
     463
   439.4
   505.5
   468.2
   495.8
     464
   464.3
   465.6
   447.1
   468.9
   460.8
   457.2
   426.4
   456.6
   434.2
   426.7
   437.4
     440
   474.7
   443.6
   449.4
   422.2
   451.7
   492.2
   425.1
   434.5
   481.5
   451.7
   450.1
   432.2
   497.8
   455.6
   431.9
   503.3
   430.6
   447.5
     463
   484.5
   431.9
   441.3
   437.1
   470.2
   445.9
   507.2
   419.2
   467.9
   457.5
   483.2
   434.8
   491.6
   474.4
   461.4
   467.6
   407.2
   493.5
   428.7
   442.6
   414.7
   492.2
   455.6
   398.5
   468.6
   443.9
   437.4
   449.7
     464
   439.7
   436.8
   467.3
   411.1
   434.2
   484.1
   423.5
   444.9
   471.5
   456.6
   461.1
   458.5
   468.2
   443.9
   447.8
   470.2
   458.8
   443.9
   463.4
   453.3
   456.9
   476.3
   458.2
   418.9
   488.7
   454.6
     451
   430.6
   451.4
   446.8
   450.4
   431.3
   449.4
   438.4
   473.1
   452.7
   481.9
   456.6
   497.8
   483.2
     489
     487
   421.2
   521.1
   465.3
   471.5
   471.2
   428.3
     453
   451.4
   524.4
   452.7
     478
   432.9
   422.5
   441.6
   437.1
   414.7
   467.6
   473.1
     466
   485.1
   436.4
   436.1
   454.9
   463.4
   459.5
   436.8
   480.6
   460.8
   474.7
   427.7
   447.1
   497.8
   480.2
   464.7
   442.9
   487.4
   506.5
   495.2
   445.9
   417.3
     454
   476.7
   418.6
   440.7
   424.1
   468.2
   421.5
   469.2
   471.2
   469.5
   434.8
   449.1
   482.8
   439.4
   461.4
     463
   510.1
   446.2
     464
     476
   452.3
   430.9
     463
   494.8
   462.7
   463.7
   449.7
   438.4
   462.1
   419.6
   491.6
   445.5
   435.5
   465.6
     453
   459.5
   458.5
   464.3
   472.1
   466.3
   484.1
   445.9
   472.8
   467.6
   461.4
   456.6
   444.9
   451.7
   421.5
   460.1
   503.9
   485.1
   464.7
   446.2
   425.4
   442.9
   455.3
   433.5
   443.9
   455.6
   454.6
   474.7
   438.7
   432.9
   434.5
   463.4
   421.2
   466.6
   443.6
   472.1
   437.4
   435.5
   505.9
   437.1
   437.4
   455.6
   454.9
   432.5
   459.8
   444.2
   445.5
   438.4
   479.3
   457.9
   493.2
   440.3
   430.6
   396.5
   501.6
   440.3
   468.6
   491.9
   432.5
   475.7
   484.5
   441.3
   433.2
   473.7
   454.6
   414.7
   449.4
   466.6
   412.8
   448.1
     452
   428.3
   478.6
     477
   427.4
   459.2
   437.1
   478.9
   387.5
   469.9
   464.7
   494.8
   418.3
   425.7
     478
   475.4
   450.7
   444.2
   439.4
   431.3
   468.6
   458.2
   437.1
   446.5
   455.9
   447.1
   405.6
   494.5
   444.2
   455.3
   424.8
   445.5
   418.3
   439.7
   447.5
   450.4
   493.2
   426.1
     442
   439.7
   458.2
   450.7
   423.8
   486.7
   445.5
     428
   447.5
   433.8
   488.3
   486.1
   460.8
   437.7
   479.3
   443.6
   461.1
   419.6
   445.9
   420.5
   446.8
   447.8
   442.3
   463.7
   468.6
   436.8
   465.6
   493.9
   448.4
     478
   442.6
   466.9
   460.8
   454.6
   400.4
   468.9
   430.9
   419.6
   483.5
   445.2
   522.7
   480.2
   502.6
   494.2
   490.9
   438.4
   444.6
   448.1
   436.4
   467.9
   384.2
   445.5
   432.2
   437.7
   444.9
   419.2
   437.1
   481.2
   446.5
   471.2
   463.7
   469.9
   420.9
     463
   442.6
   487.7
   445.9
   508.5
   479.3
   502.3
   470.8
   424.4
   480.6
   455.6
   488.7
   481.9
   450.7
   424.1
   433.5
   473.7
   458.5
   461.7
   449.4
     451
   454.6
   467.3
   421.8
   502.3
   442.6
   415.7
   451.7
   478.3
   441.3
   473.7
   441.6
   465.6
   414.7
   449.7
   446.2
   437.7
   497.1
   468.9
   434.2
     466
   418.3
   444.9
   541.9
   430.9
   511.7
     441
   418.9
   469.9
   458.5
   411.1
   468.6
   449.4
   419.2
   436.8
   473.4
   471.5
   436.4
   486.1
   507.8
   446.5
   457.2
   422.8
   413.1
     464
     466
     440
   415.7
   445.5
   432.9
   473.7
   478.3
   442.3
   458.8
   483.8
   440.7
   412.4
     475
   459.8
   437.1
   440.7
   498.4
   435.1
   459.5
     475
   444.2
   463.4
     428
   456.9
     415
     454
   444.2
   457.2
   405.9
   476.3
   432.5
   452.7
   416.7
   453.3
   457.5
   423.5
   428.7
   440.3
     429
   467.6
     427
   481.5
   472.1
   467.3
   458.5
     466
   467.3
   433.2
   423.8
   431.9
   445.9
   421.2
     464
   507.2
   471.8
   445.5
     513
   478.3
   451.7
   474.7
   394.9
   468.2
   450.4
     490
   442.6
     475
   438.1
     465
   518.8
   444.6
   434.8
   401.1
   484.5
   406.9
     488
   466.6
   451.4
   469.5
   452.7
     490
   483.8
   472.8
     490
   426.7
     441
   402.4
   471.5
   486.1
   457.5
   476.3
   415.4
   493.5
   435.5
   462.7
   439.4
   433.8
   449.4
   480.2
   448.1
   464.3
   459.2
   451.7
   462.7
   483.2
   434.8
   517.5
     451
     463
   432.9
   442.6
   480.6
     465
     440
   471.8
   494.5
   465.6
   434.5
   444.6
   480.2
   410.2
   456.9
   479.3
   449.4
   422.8
   478.6
     439
     452
     466
   449.4
   437.7
   414.7
   482.5
   485.1
   444.9
   485.4
   434.5
   406.3
   458.8
   421.5
   417.6
     464
   439.4
     453
   467.3
   451.7
   496.8
     452
   458.2
   434.2
   458.5
   490.3
   444.6
   433.2
   466.6
   475.7
   432.9
   497.1
     427
   468.6
   460.4
   471.5
   491.6
   452.7
   480.9
   455.3
   481.9
   507.5
   456.2
   428.7
   474.4
   474.4
     451
   445.9
   421.5
   454.3
   434.8
   480.9
   482.5
   423.1
   460.8
   424.4
   407.6
   476.3
   477.6
   407.9
   447.8
   478.3
     442
   468.9
   495.2
   466.9
   484.5
   415.4
   461.1
   460.1
   447.8
   454.9
   462.4
   477.3
     454
   435.1
   422.5
   486.1
   428.3
   419.6
   458.8
   522.1
     488
   455.3
   448.8
   448.8
   459.2
   469.9
   523.1
   442.3
   397.8
   431.9
   484.8
     440
   479.6
   465.6
   484.8
   465.3
   496.1
   458.2
   419.6
     490
     453
     416
   466.3
   418.6
   402.7
   446.5
   456.9
   460.1
   438.4
   446.5
     463
   480.6
   442.6
   450.4
   420.5
   435.8
   468.2
     465
   441.6
   533.1
   471.5
   508.1
     454
   428.3
   447.8
   482.2
   426.4
   466.9
   470.5
   435.5
   526.9
     477
   459.5
   490.3
   495.8
   417.3
   462.7
   448.1
   453.3
   436.4
   440.7
   481.5
   389.1
   450.1
   432.9
   428.7
   436.1
   503.6
   446.8
   478.6
     475
   462.4
   468.2
   418.3
   472.8
   490.6
   445.2
   436.4
   431.3
   440.7
   472.1
   431.6
     463
     429
   436.1
   398.5
   392.3
   427.7
   462.7
   486.4
   437.7
   448.1
   459.8
   435.1
   460.1
   458.2
     477
   497.8
   450.4
   434.5
   474.4
     488
   426.7
   460.8
   450.4
     454
   485.4
   451.7
   435.1
   451.7
   451.7
   450.4
   453.6
   456.2
     452
   443.3
   443.6
   410.5
   487.7
   449.7
   482.2
   515.6
     427
   453.3
   475.4
   443.6
   441.6
   442.9
   454.9
     440
   470.5
   466.3
     464
   471.8
   460.8
   469.2
   452.3
   495.8
   480.6
   493.2
   474.1
   448.8
   461.7
   437.4
   491.6
   490.6
   460.1
   457.2
   424.4
   466.6
   438.4
   486.4
   435.5
   437.4
   478.9
   420.9
   462.4
   436.1
   421.2
   454.3
   445.2
   477.6
   475.4
   451.7
   469.9
   404.7
     417
   515.3
   453.3
   459.8
   460.1
   440.7
   460.4
   465.3
   435.1
   442.9
   472.1
   452.3
   447.5
   433.8
   378.4
   474.1
   466.3
   437.7
   453.3
   443.6
   469.5
   450.1
   460.1
     430
     475
   413.7
   486.1
   458.2
   478.6
   477.6
   411.1
   442.3
   412.1
   463.7
   441.6
   449.4
   506.2
   477.6
   426.4
   454.6
   472.5
   487.7
   453.6
   423.8
   476.3
   442.6
   482.2
   484.1
   480.2
   436.4
   480.2
   469.2
   419.2
   486.4
   440.3
   409.5
   457.5
     475
   438.7
   435.1
   456.6
   473.1
   435.1
   433.8
   462.7
   496.8
   463.4
   468.6
   474.1
   466.9
   439.4
   506.5
   465.6
   433.2
   514.6
   459.5
   495.2
   474.7
     428
   466.9
   409.2
   474.1
     441
   427.4
   491.6
   454.6
   491.6
     501
   479.3
   448.1
   459.2
   445.5
   455.9
   406.6
   444.2
   425.4
   538.6
   461.4
     478
     442
   447.8
     452
   419.2
     501
   481.5
   467.3
   480.6
   473.1
   464.3
   488.3
   451.4
   434.8
   463.7
   449.4
   474.7
   397.5
     487
   413.4
   473.7
   455.3
   460.4
   491.9
   445.9
     500
   461.4
   447.8
   503.3
   478.3
   493.2
   445.5
   470.2
   465.6
   423.1
   436.4
   449.7
   437.7
   482.2
   443.3
   485.1
     415
   443.6
   430.6
   483.2
   470.8
     454
     439
   475.4
   481.5
   434.8
   478.3
   477.6
   411.5
     465
   473.4
   411.5
     476
   429.3
   419.9
   446.5
   446.2
   492.6
   455.9
   453.3
   444.6
   468.6
   450.4
   478.6
   435.5
   429.3
   421.5
   451.7
   481.2
   435.8
     488
     478
   436.1
   497.4
   444.2
   481.5
   470.8
   444.9
   438.1
   448.1
   487.7
   447.1
   469.9
   421.5
   463.4
   473.1
   476.3
   476.7
   455.3
   433.5
   424.1
   494.2
   487.7
   451.7
   437.7
   434.8
   431.6
   412.4
   436.8
     403
   455.3
   493.2
   454.9
   431.9
   440.7
   451.7
   478.3
   443.9
   456.2
   428.7
   486.7
   458.5
   464.3
   441.3
   461.1
     476
     452
   438.1
   430.3
   486.7
   457.5
   444.6
   460.4
   499.4
   432.9
   535.1
   461.4
   420.2
   450.4
     439
     464
   448.8
   534.7
   439.4
   419.9
   402.7
   434.8
   401.7
   418.9
   451.4
   467.3
   439.7
   409.2
   454.9
   486.4
   470.2
   502.6
   491.9
   428.7
   431.9
   478.3
   472.8
   455.9
   422.5
   434.5
   462.7
   502.9
   462.4
     440
   461.7
   453.3
   454.3
   443.9
   445.9
   446.2
   403.4
     403
     439
   443.6
   438.7
     439
   452.7
   490.9
     524
   461.4
   474.4
     442
   435.8
   446.2
   459.5
     463
   482.2
   428.3
   455.6
   442.9
   474.7
   430.6
     476
     477
   465.3
   472.5
   415.4
   479.3
   403.4
   389.4
   470.8
   447.1
   467.9
   503.6
   457.2
   490.9
   472.8
   435.5
     442
   426.7
   448.4
   434.8
   432.5
   457.5
   473.1
   467.6
   454.9
   435.8
   454.6
   405.9
   455.3
   496.1
     477
   456.6
   441.6
   440.3
   446.2
   455.3
   467.3
   471.2
   530.8
   482.5
   439.7
   450.4
   424.4
   458.2
   444.9
   450.1
   454.9
   454.6
   427.4
   482.5
   456.6
   493.2
   428.7
   467.9
   390.1
   432.2
   441.6
   432.2
     501
   499.7
   447.1
   415.4
   436.1
   445.2
   421.2
   474.7
   461.4
   493.2
   421.8
   408.9
   473.4
   451.4
   446.8
   445.5
   442.3
     403
   463.4
   412.4
   415.4
   518.2
   470.8
   456.6
   457.5
     428
   484.5
   473.4
   452.3
   438.1
   490.3
   454.6
   450.1
     415
   453.6
   397.5
   440.7
   504.2
   461.7
   467.3
   496.5
   425.1
   477.3
   450.7
   453.6
   481.2
     454
   494.5
   455.6
   465.6
   430.3
   403.4
     418
   427.4
   466.9
   472.8
     466
   437.4
   466.9
   465.3
   458.8
   413.7
   455.9
   425.4
   504.9
   415.4
   453.3
   466.6
   465.3
   442.9
     452
   449.7
   431.3
   446.2
   453.3
   432.2
   475.4
   426.1
   465.3
   432.9
   404.3
   442.3
   455.9
     490
   442.6
   497.8
   422.8
   478.3
   458.2
   433.8
   481.9
   421.5
   495.2
   412.1
   427.7
   441.3
   448.8
   442.6
   457.5
   460.1
   433.5
   486.1
   447.8
   484.5
   450.7
   450.7
   469.5
   480.2
     475
   474.7
   483.2
   469.5
   469.2
   469.5
   453.3
   412.1
   434.8
   450.1
     465
   463.4
   434.5
   395.9
   482.2
   400.4
   440.7
   509.1
   427.7
     464
   462.1
   481.2
   458.2
   453.6
   479.3
   457.5
   436.4
   476.3
   454.6
     466
   426.4
   443.6
   451.4
   405.3
   422.8
     439
   435.1
   452.3
   461.1
   502.3
   422.8
   490.3
   431.6
   444.6
   474.1
   447.1
   434.2
   483.2
   411.1
   426.7
   422.2
   465.6
   407.9
   453.6
   446.5
   473.7
     487
   493.9
   466.3
   439.4
     477
   461.1
   462.7
   413.1
   457.5
   434.8
     466
   482.8
   422.8
   458.8
   418.9
   387.1
   403.7
   472.8
   452.7
   455.3
   453.6
   510.1
   446.2
   511.4
   422.8
     392
     454
   438.4
   445.2
   418.6
   412.8
     430
   432.2
   461.4
   454.3
   438.4
   469.2
   450.4
   423.1
   449.1
   430.3
   467.9
   438.1
   475.4
   494.8
   421.8
   472.8
   442.6
   474.7
   460.8
   478.6
   424.4
     440
     439
   480.2
   422.8
   446.2
   464.3
   495.5
   448.4
   448.8
   445.5
   433.5
   442.6
   442.3
   442.3
   440.7
   440.7
   445.2
   447.1
   468.9
   423.8
   438.7
   457.2
   409.8
   467.9
   446.5
   419.9
   463.7
   419.2
   468.2
   434.5
   495.5
   463.7
   438.7
   492.6
   462.1
   460.8
   473.7
   446.2
   428.7
   424.8
   440.7
   482.2
   442.3
   451.7
   427.7
   446.8
   432.5
   468.2
   496.1
   450.7
   461.1
   411.8
   469.9
   485.1
   468.9
   471.8
   444.9
   451.4
   428.7
   457.5
   441.3
   450.1
     465
     453
   447.5
   443.3
   454.9
   409.2
   426.7
   441.6
   449.4
   485.4
   471.5
   515.9
   491.9
   468.2
   468.2
     429
   473.4
   479.3
   457.2
   455.9
   423.8
   494.8
   479.6
   437.7
     477
   423.8
   504.6
   459.8
     454
   466.9
   458.5
   509.8
   432.5
   433.8
   476.3
   412.4
   429.3
   462.4
   413.7
   445.9
     452
   450.1
   460.8
   418.9
   461.7
   484.5
   404.7
   436.8
   461.1
   409.8
   489.6
   442.9
   448.8
     440
   427.4
   446.2
   457.2
   493.9
   446.8
   448.1
   467.9
     466
   446.2
     465
   435.8
   469.2
   444.6
   471.5
   435.8
   441.3
   461.1
   432.9
   412.1
   485.1
   466.9
   451.7
   424.4
   479.9
   442.3
   517.5
   430.6
   445.9
   474.1
   452.3
   420.9
   470.8
   455.6
   468.2
   483.2
     404
   456.6
     451
   441.3
     442
   468.2
   445.5
   464.3
     440
   442.9
   431.9
   410.2
   458.8
   462.7
   434.5
   384.9
   446.8
     478
   430.9
   478.9
   426.1
   440.7
   471.5
   405.6
   482.2
   460.1
   493.2
   408.9
   479.6
   439.4
   474.7
   453.3
     452
   470.8
   465.6
   433.2
   439.4
   511.1
   460.4
   512.7
   471.2
   446.8
     465
   400.8
   440.7
   456.2
   409.8
   443.9
   474.7
   472.5
     441
     464
   498.4
   477.3
   510.7
   452.7
     477
   423.1
   474.7
   419.9
   451.7
   414.7
   511.1
     466
   457.2
   451.4
   440.3
     490
   442.3
   468.2
   439.4
   508.8
     451
   421.8
   463.7
   426.4
     427
   426.1
   451.7
   522.1
   406.6
   384.9
   482.8
   510.4
   422.8
     452
   451.7
   449.7
   486.4
   440.7
   487.4
   449.1
   416.3
   470.8
   413.1
   447.8
   422.5
   449.7
   434.8
   513.3
   494.2
   450.1
   489.6
   490.6
   445.9
   436.8
   441.3
   421.2
   420.9
   467.3
   490.6
   483.2
   445.9
   441.3
   509.8
   467.3
   463.4
     464
   483.2
   473.4
   504.2
   537.7
     488
   506.2
   494.8
   422.8
   466.6
   483.2
   448.4
   458.5
   446.2
   436.1
   480.9
   505.5
   426.1
   459.2
   426.1
   454.3
   389.1
   454.3
   518.2
   487.4
   468.9
   435.8
   437.4
   424.8
   505.2
   443.9
     487
   468.2
   450.7
   470.2
   519.2
   454.9
   436.1
   467.6
   405.3
   465.6
   468.2
   481.2
   502.3
   508.1
   470.8
   384.2
   511.4
   473.7
   436.8
   407.9
   464.3
     454
   460.1
   511.4
   503.3
   444.2
   474.4
   461.1
   461.4
   461.7
   466.6
   456.6
   435.1
   484.8
   460.4
   456.6
   494.2
   425.1
   474.7
   538.3
   482.8
     416
     490
   487.4
   451.4
   446.5
   489.3
   463.4
     442
   432.5
   479.6
   448.8
   504.2
   465.6
   473.1
   477.3
   456.2
   482.5
   477.6
   469.9
   502.9
   469.5
   466.6
   454.3
   514.9
   472.8
   468.6
   455.3
   423.8
   476.3
   502.9
   462.7
   459.2
   475.7
   509.8
   452.3
     490
   493.9
   458.2
   479.3
     489
   499.4
   480.9
   482.5
   450.4
   440.3
   456.6
   483.8
   420.2
   442.3
   533.4
   464.3
   459.5
   456.6
   455.6
   458.8
     465
   509.4
   491.3
   442.6
   496.8
   466.6
   430.3
   404.7
   467.9
   473.1
     452
   452.7
   493.5
   523.7
   474.4
     475
   473.4
   485.8
   482.8
   458.5
   453.3
   526.9
   449.1
   442.6
   437.7
   456.2
   479.9
   509.4
   452.3
   433.5
   474.1
   511.4
   443.3
   530.2
   413.4
   472.1
   472.1
   502.6
   448.1
   515.3
   410.2
   446.8
   494.2
   436.1
   494.2
   461.7
   485.1
   471.8
   506.2
   463.4
   484.1
   459.5
   479.3
   445.9
   514.9
   470.5
     441
   490.3
   504.9
   467.9
     451
   450.7
     441
   483.5
   411.5
   459.5
     442
   437.4
   474.7
   470.8
     488
   458.5
     488
   449.7
   457.5
   497.4
   426.7
   489.6
   424.1
   386.5
   447.5
   462.4
   478.6
   464.3
   435.8
   475.4
   443.6
   424.8
   427.4
   478.9
   477.6
     478
   449.7
   466.9
   443.6
   441.3
   416.3
   435.5
   499.4
   477.3
   446.2
   444.6
   450.4
     465
   561.7
     512
   459.2
   502.3
   505.9
   443.3
   478.9
   526.9
   495.2
   489.6
   510.1
   495.5
   434.5
   499.4
   460.4
     488
   471.8
   433.2
     466
     452
   473.4
   412.4
   482.2
   461.4
   506.2
   497.1
   437.1
   490.3
     487
   466.9
     476
   478.6
   430.9
   443.9
   463.4
   501.3
   441.6
   472.8
   463.4
   483.5
   408.9
   494.5
   496.1
   424.8
   399.5
   490.6
   505.2
   482.8
   450.4
   459.8
   439.4
   487.7
   468.9
   455.9
   466.6
   464.3
   480.6
   465.3
     463
   481.2
   435.8
   392.6
   462.7
   468.2
   451.7
   475.7
   402.1
   477.6
   430.9
   462.4
   491.3
   512.4
   482.8
   437.1
   479.3
   484.5
   491.6
   492.2
   478.9
   486.1
   466.3
   448.1
   476.3
   443.3
   446.2
   420.2
   497.4
     500
     451
   468.6
     466
   437.7
   507.2
   463.4
   480.6
   449.7
   467.6
   445.5
   467.6
   503.3
   475.4
   466.6
   461.7
   453.3
   446.2
   476.7
   550.6
   511.7
     501
   445.2
     454
   458.5
     440
   461.7
     451
   521.4
   446.8
   433.5
   480.9
   479.9
   474.4
   443.9
   461.4
     487
   441.6
   502.6
   501.3
   495.8
     430
   490.6
     439
   446.5
   468.9
   462.7
   445.9
   474.1
   482.5
   483.8
   467.3
   518.2
   457.9
   440.3
   464.7
   517.9
   511.4
   509.1
   463.7
   487.4
   467.9
   517.9
   466.6
   440.7
   485.1
   506.5
   449.1
   506.5
   455.6
   526.6
   447.8
   495.8
   506.8
   503.6
   447.8
   464.3
   495.5
   469.9
   505.2
   510.4
   501.3
   495.2
   505.9
   457.2
   514.9
   499.4
   489.3
   485.4
     440
   529.9
   458.8
   508.8
   464.7
   449.7
   460.1
   483.5
   513.3
   551.9
   507.5
   516.9
   535.7
     477
   500.7
   495.8
     502
   505.9
     476
   547.1
   481.9
   492.6
   518.5
   438.7
   470.2
   485.4
   498.1
   516.9
     477
   499.4
   535.1
   493.9
   486.4
   501.3
   480.6
   504.9
   508.8
   495.5
   457.5
   535.4
   458.8
   450.1
   471.2
   496.5
   497.1
   450.1
     550
   502.6
   510.1
     442
   505.2
   520.8
   473.7
   506.2
   490.3
   535.4
   502.9
   508.5
   507.2
   517.9
   521.1
   529.9
   521.1
   485.8
   509.8
   477.6
   526.6
   489.3
   487.7
   490.3
   512.4
   491.3
   454.9
     572
   482.8
   458.8
   471.2
   486.1
   483.5
   444.9
   442.3
   466.6
   495.2
   508.8
   498.1
   468.9
   505.2
   503.6
   478.3
   470.5
   468.2
   471.5
   459.2
   490.3
   491.3
   528.6
     514
   495.5
   510.1
   490.3
   458.8
     478
   476.7
   508.8
   507.8
   457.9
   486.7
   462.4
   467.9
     463
   509.8
   491.6
   444.2
   510.1
   487.4
     487
   454.3
   493.5
   441.3
   459.2
   511.1
   478.9
     454
   446.5
   491.6
   484.1
   449.1
   544.8
   492.6
   526.3
     488
   498.1
   430.3
   472.8
     477
   460.8
   497.8
   486.1
   507.5
   499.7
   499.4
   473.1
   451.4
     489
   478.6
   485.1
   442.9
   470.8
   460.4
   470.5
   534.1
   487.7
   481.5
   517.5
   495.2
   454.6
   438.4
   493.5
   460.8
   522.1
   503.9
   464.3
   440.3
   495.8
   466.9
   509.8
   479.6
   468.9
   476.3
   419.6
   486.4
   517.5
   467.6
   462.4
     430
     478
   486.7
   506.8
   486.1
   544.5
     453
   463.4
   464.3
   486.4
   459.8
   495.5
   506.2
     466
   534.1
   447.5
   480.6
   490.3
   448.4
   447.1
   517.9
   464.7
   435.8
   459.8
   485.1
   446.2
   460.1
   444.2
   495.8
   527.6
   505.9
   486.7
   498.1
   522.1
     512
   456.2
   517.2
   478.6
   510.7
     500
   457.9
   449.7
   495.8
   471.5
   425.7
   504.2
   450.4
   503.6
   504.6
   483.5
   498.7
   469.5
   469.2
   510.7
   497.4
   477.3
   475.7
   491.9
   509.8
   474.4
   503.9
   460.4
   532.1
   495.2
   472.5
   479.6
   476.3
   495.5
   484.8
   527.3
   485.1
   457.2
     463
   514.9
   495.5
     489
   493.9
   482.8
   499.4
   460.4
   495.5
   502.9
   470.2
   488.7
   514.9
   477.3
   486.7
   459.5
   497.4
   467.9
   497.4
   533.8
   515.6
   558.7
     489
   491.9
   516.2
   528.2
   469.9
     477
   517.9
   477.6
   500.3
   449.1
   478.9
   511.4
   484.1
   453.3
   460.4
   493.5
   543.2
   498.7
   482.8
   496.8
   512.7
   572.4
   489.6
   504.9
   488.7
   518.8
   477.3
     487
   470.2
   528.6
   512.4
   474.4
   458.5
   506.5
     487
   469.2
   463.4
   506.5
   422.8
   485.4
   497.1
   495.5
   507.2
     501
   514.6
   460.1
   495.2
   464.3
   452.7
   511.1
   496.8
     502
   456.6
   490.3
   471.2
   500.7
   442.6
   467.9
   473.4
   438.4
   520.5
   437.4
     476
   486.1
     525
   446.8
     478
   521.1
   530.8
   456.6
   508.8
   425.1
   478.3
   444.6
   497.1
     488
   494.5
   505.2
   483.8
   474.7
   464.7
   449.7
   510.7
   497.1
   456.2
   460.1
   511.7
   479.9
   496.1
   496.1
   463.4
     442
   465.6
   510.4
   466.9
   462.1
   467.6
   487.4
   485.8
   490.9
   455.3
   493.5
   448.4
   503.3
   481.9
   530.2
   442.3
   449.1
   455.3
   476.7
   457.5
     466
   507.8
   471.2
   482.2
   410.5
   493.5
   462.7
   473.4
   544.5
   472.5
   454.3
   466.3
   531.8
   411.8
     428
   489.6
   465.3
   506.5
     463
   488.7
   467.9
   444.2
   464.3
   466.6
   482.5
   408.5
   481.9
   482.5
   508.1
   494.2
   492.6
   493.5
   474.7
   453.3
   493.2
   467.6
     463
   499.1
     475
   503.6
   484.8
   496.8
   411.8
   476.3
     466
   435.1
   480.6
   470.8
   493.2
     489
   465.3
   502.3
   450.1
   467.9
   491.9
   490.6
   474.4
   476.7
   455.6
   519.5
     536
   493.9
   529.5
   437.4
   479.6
   460.4
   483.8
   472.5
   446.8
   477.6
   473.4
   501.6
   452.3
   437.7
     490
   483.2
     490
   445.9
   499.4
   508.8
   487.7
   515.3
   469.5
   490.3
   515.9
   492.6
     465
   498.1
   476.3
   459.5
   505.5
   482.5
     514
     488
   508.5
     478
   515.9
   502.9
   421.8
   484.1
   482.2
     477
     466
   496.8
   448.4
   484.1
     488
     454
   501.3
   557.1
   516.2
   481.5
   479.9
   446.2
   530.2
   502.9
   491.6
     489
   527.9
   501.3
   436.1
   487.7
   494.8
   470.5
   474.4
   544.5
     489
   458.5
   463.7
   468.9
   490.3
   485.1
   430.9
   458.5
   493.5
   480.9
   495.5
   476.3
   503.6
   526.6
   407.2
   463.7
     478
   500.7
   509.8
   470.8
   506.8
   525.7
     501
   468.2
     476
   453.3
   516.6
   480.2
   466.3
   475.7
   493.9
   474.4
   496.1
   472.1
   473.4
   503.3
   441.3
   456.9
   426.1
   443.6
   479.3
   492.6
   530.5
   476.3
     463
   495.8
   504.2
   470.8
   474.1
   483.5
   504.9
   450.4
   488.7
     490
   479.3
   481.9
   492.9
   521.4
   510.7
   469.5
   503.9
   480.6
   462.7
     453
   470.2
   449.7
   524.7
   454.3
   539.6
   461.7
   497.1
   449.4
   505.2
   498.4
   546.7
   497.1
   449.4
   477.3
   471.2
   430.9
   444.6
   471.8
   496.8
   448.8
   498.1
   492.6
   514.3
     451
   439.4
   454.6
   462.4
   454.3
   488.7
   426.4
   475.7
   482.5
   486.4
   473.1
   437.7
   496.5
   434.8
   500.3
   502.3
   478.6
   468.9
   518.8
   442.6
   472.8
   479.3
   438.1
   462.1
   462.4
   459.5
   470.5
     502
   477.6
   467.3
   496.1
   489.6
   455.3
     466
   472.8
   453.6
   439.7
   466.3
   448.1
   478.6
     512
   520.8
   488.3
   465.6
   530.5
   488.3
   400.1
   440.7
   517.2
   470.2
   463.7
   482.5
     439
     454
   478.3
   472.5
   507.5
   466.9
   448.1
   474.1
   513.3
   454.9
   466.3
   490.9
   504.6
   448.1
   498.7
   523.7
   471.2
   524.4
   471.2
   435.5
   491.6
   484.8
   453.3
   514.6
   396.2
   511.7
   495.8
   427.7
   496.1
   474.1
   502.6
   442.9
   468.6
   444.2
   463.7
   464.7
     429
   446.2
   468.2
   469.5
   460.4
   412.4
   472.8
   502.3
   477.6
   461.1
   494.8
   458.5
   478.3
   460.8
   455.9
     489
   459.2
   456.6
   467.6
   485.8
   485.1
   480.9
   486.4
   481.2
   449.1
   447.5
   491.6
   490.3
   430.9
   482.2
   495.8
   490.9
   467.3
   443.6
   456.2
     488
   483.2
   478.3
   455.3
   501.3
     487
     490
     429
   498.4
   500.7
   456.2
   479.3
   491.3
     440
   413.7
   505.2
     429
   478.9
   460.8
     526
   462.4
   489.6
   467.9
   517.9
   495.8
   503.3
     464
     465
   473.7
   443.6
   567.8
     464
   532.8
   505.9
     441
     476
     513
   495.2
   454.9
   456.9
     463
   452.3
   530.2
   479.6
     512
   459.2
   536.4
   424.4
   469.2
   481.2
     463
   519.5
   526.9
   480.6
   452.3
   484.8
   481.5
   492.9
   437.1
   456.9
   508.8
   484.8
   515.6
   518.2
   504.2
   504.6
   430.9
   480.9
   504.6
   481.9
   516.2
     513
     500
   465.3
   510.1
   446.2
   493.2
   487.7
   462.1
   516.2
   487.7
   510.4
   446.8
   491.3
   471.5
   502.9
   478.3
   452.3
   517.2
   486.1
   481.9
   474.1
   503.3
   472.8
     463
   484.1
     466
   462.7
   472.8
   491.9
   469.2
   454.9
   457.2
   492.9
   462.4
   423.5
   490.9
     429
   504.6
   473.7
   484.1
   458.2
   514.3
   463.7
   495.8
   473.7
   490.3
   453.6
   486.7
   495.8
   480.2
   499.1
   465.3
   418.9
   446.8
   455.3
   465.3
   457.2
   494.2
   484.1
   459.2
   518.5
   493.9
   493.5
     502
   448.1
   481.9
   450.1
   434.5
   450.4
     452
   469.2
   516.2
     477
   475.7
   485.4
   474.1
   505.9
   475.7
   471.8
     429
   452.7
   455.9
   478.3
     453
   480.9
   498.4
   452.3
   475.4
   489.3
   461.1
     512
   495.2
   440.7
   473.7
   486.1
   457.2
   470.8
   485.1
   518.5
   492.6
   494.5
   494.5
   463.7
   466.3
   466.6
   511.7
   461.4
   466.3
   520.8
   512.4
     466
   529.2
   496.8
   492.9
     440
   477.3
   475.4
   480.2
   510.4
   466.9
   492.6
   437.4
   501.6
   487.4
     475
   447.8
   444.2
   482.2
   420.9
   422.2
   499.7
   499.1
   485.4
   508.5
   506.5
   464.3
   525.7
   467.9
   513.3
   491.3
   445.2
   487.7
   548.4
   456.6
   474.4
     451
   482.8
   526.3
   475.4
   505.5
   475.7
   535.1
   470.5
   486.1
   524.4
     513
   472.5
   467.6
   423.1
   464.7
   477.3
   401.1
     488
   439.4
   459.8
   484.1
   531.8
   493.9
   432.5
   482.2
   508.1
   449.4
   472.1
   482.5
   453.6
   468.9
   498.7
   448.1
   425.4
   437.4
   460.8
   419.9
   457.9
   474.4
   508.8
   491.6
   456.6
   398.5
   510.4
   492.9
   514.6
   529.9
   482.8
   489.3
   456.2
   471.2
   499.1
   484.8
   482.8
   536.4
   486.1
   433.2
   430.9
     513
     500
   460.8
   499.1
   467.9
   539.6
   418.3
     465
   458.2
   520.1
   520.5
     439
   443.9
   462.4
   480.9
   485.1
   484.1
   559.4
   454.3
   503.3
   515.3
   499.1
   469.5
   460.8
   478.6
     476
   443.9
   511.1
   460.1
   509.8
   484.1
   476.7
   463.4
   474.7
   468.2
   515.9
   445.5
   405.3
     525
   466.6
   481.9
   478.3
   474.1
   444.6
   466.3
   509.1
   516.6
   460.1
   453.6
   464.7
   493.2
   520.1
   448.4
   461.7
     490
   484.8
   507.2
   485.1
     478
   476.3
   457.9
   456.9
   478.3
   450.7
   418.3
   445.2
   468.6
   461.4
   451.7
     487
   509.1
   486.1
     501
   427.7
   491.6
   530.5
   492.2
   483.8
   478.9
   488.3
   501.6
   521.4
   528.9
   492.6
   462.4
   496.8
   470.2
   456.9
     475
   491.3
   490.3
   479.6
   424.1
   468.6
   442.6
   486.4
   478.6
   475.7
     452
   472.8
   438.7
   508.1
     477
   471.2
     429
   481.5
   492.9
   408.2
     454
   469.9
     451
   473.1
   442.3
   485.4
   485.4
   453.3
   481.5
   455.3
   494.2
   490.6
   475.4
   458.8
   506.5
   457.9
     466
   455.3
   477.3
   459.5
     487
   504.2
     514
   458.8
     478
   490.9
   425.4
   494.8
   475.7
   454.9
   463.7
   471.5
   458.2
   508.8
   458.8
   459.8
   490.3
   427.7
   465.6
   497.1
   455.3
   508.5
   460.4
   462.4
   446.8
   498.1
     463
   510.1
   504.9
   462.4
   470.2
   463.7
   463.7
   495.2
   445.2
     465
   468.9
   518.2
   511.4
   460.1
   502.3
   506.5
   459.2
   479.9
   436.1
   456.9
     465
   515.3
   488.3
   443.3
   476.3
   440.7
   466.6
   509.4
   493.5
   484.8
   470.5
   517.5
   473.1
   504.6
   509.8
   459.2
   458.8
   449.1
   482.8
   481.5
     524
   489.6
   480.2
   435.8
   487.7
   457.2
     477
   440.3
   515.6
   506.8
   439.7
   484.1
   463.7
   448.1
   433.5
   479.3
   492.2
   438.7
   454.3
   446.8
     440
     502
   398.5
   460.4
   488.3
   547.1
   502.3
   485.1
     454
   484.8
   475.4
   455.9
   521.8
   456.6
   498.1
     463
   457.2
   530.8
   434.5
   485.1
   470.5
   407.6
   471.2
   490.6
   467.3
   519.8
     465
   461.1
   533.1
   472.1
   501.3
   509.4
   452.3
   458.2
     440
   444.9
     465
   468.6
   493.5
   457.5
   500.7
   524.7
   469.9
   465.6
   480.9
   435.1
   450.7
   450.1
     440
   505.5
   458.5
   483.2
   472.8
   443.3
   497.4
   444.2
   501.3
   483.2
   519.8
   435.5
     477
     489
   471.2
   509.4
   457.5
   489.3
   492.9
     502
   415.4
   506.2
   484.1
   488.3
     453
     514
   488.7
     502
   522.7
     475
   423.5
   425.7
   492.9
   498.4
   461.4
   479.3
   452.7
   474.7
   515.3
   454.6
   465.6
     477
   488.7
   516.6
   497.4
     440
     478
     476
   543.5
     478
   490.9
   495.8
   522.1
   465.3
   480.9
   442.6
   497.4
   465.6
   498.1
   458.8
     441
   472.1
   493.5
   456.6
   471.2
     452
   441.3
     488
   482.8
   480.2
   488.3
   485.1
     439
   439.4
   437.7
   517.5
   439.7
   479.6
   460.1
     451
     442
   544.1
   495.5
   497.8
   442.9
   439.7
   483.5
   499.7
   499.1
   504.6
   452.3
   513.3
   433.2
   488.3
     454
   481.9
   521.4
   522.1
   533.4
   462.1
   528.9
   515.3
   531.5
   471.8
   448.8
   503.3
   475.4
     490
   481.5
   459.8
   510.1
   438.4
     464
   477.6
   472.8
   471.2
   514.3
   468.9
   520.1
   514.9
   487.7
   452.7
   486.7
     476
   467.3
   434.2
   472.5
   480.9
   456.9
   510.4
   495.8
   466.9
     465
   500.7
   425.4
   493.5
   488.3
   474.4
   437.4
   467.6
   474.4
   451.4
   505.5
   483.8
     477
   444.6
   506.2
   501.6
   526.9
   461.4
   465.3
   465.6
   510.1
   493.9
   498.4
     500
   431.6
   470.2
   462.7
   471.8
   494.5
   468.6
     452
   490.3
     451
   482.5
   434.8
   492.6
   493.5
   489.6
   470.5
   448.1
   453.6
   456.6
   517.9
   487.4
   520.8
     440
   461.7
   520.5
     416
     489
     489
   509.8
     466
   410.2
   456.9
   484.1
   484.1
   494.8
     513
   486.4
     475
   482.8
   519.8
     478
     524
   495.2
   515.9
   445.2
   509.8
   514.9
   484.8
     430
   423.8
   473.4
   493.2
   462.4
   514.6
   450.1
   447.8
   441.6
   478.3
   450.4
   486.1
   486.1
   465.6
   499.7
   478.9
     463
   485.4
   473.1
   419.6
   470.5
   444.2
   484.1
   473.4
   485.4
     489
   435.8
   467.6
   461.1
   504.2
   498.7
   498.7
   529.5
   477.6
   455.6
     500
   483.8
   459.8
   510.1
   460.4
   536.7
   458.8
   460.1
   510.4
   421.5
   425.4
   496.1
   422.8
   503.9
   481.2
   427.7
   460.4
   461.4
   456.6
   479.6
     440
   440.3
   451.4
   467.3
   479.6
     454
   420.9
   438.4
   487.7
   514.6
   486.1
   520.1
   439.7
   493.5
   434.8
   467.6
     526
   454.6
   437.7
   496.5
   480.2
   510.1
   460.8
   470.8
     478
   456.2
   451.4
   522.7
   460.4
   441.6
   469.2
   475.7
   455.3
   479.6
   437.4
   494.8
   455.3
   499.4
   487.7
   458.5
   480.9
   473.4
     441
   474.4
   549.7
     441
   448.8
     454
   495.8
   491.9
   501.6
   518.5
   449.1
   459.8
   448.8
   466.3
   474.1
   466.9
   427.7
   489.3
   420.9
   471.2
   499.7
   466.6
   441.3
     475
   473.1
   490.6
   510.1
   485.4
   480.2
   473.7
   449.7
     478
   431.3
   474.4
   405.9
   465.3
   481.2
     478
   473.4
     488
   433.8
     464
   446.2
   470.2
   511.7
     477
   571.1
   481.9
   486.7
   504.2
   449.4
   536.4
   511.4
   472.8
   431.3
   479.6
   457.5
   491.3
   480.6
   496.8
   432.2
   496.5
   437.4
   491.9
   467.9
   455.3
   505.9
   468.9
   488.7
   474.1
   460.8
   501.3
   468.9
   472.8
   495.5
   469.9
   481.5
   445.2
   461.4
     500
     476
   512.4
   469.2
   526.9
   498.7
   498.1
   494.8
   461.7
   447.1
   471.8
   467.6
   494.8
   485.1
   477.6
   473.1
   484.5
   504.9
   441.6
   454.6
   473.7
   502.6
   467.9
   489.6
   441.3
   478.9
     512
   461.1
   462.7
   490.3
   457.9
     490
   456.2
   472.1
   483.5
   453.6
   488.7
     440
   477.3
   441.3
   453.6
   432.9
   515.3
   452.7
   468.2
   489.6
   459.5
     488
   445.9
   506.5
   457.9
   466.9
   458.8
   533.8
     525
   483.5
   511.1
     489
   443.3
   433.5
   501.3
   469.9
   458.8
   459.2
   453.6
   495.8
   467.6
   484.5
   504.9
   494.2
   446.8
   445.2
   481.5
   424.1
   491.3
   497.8
   480.2
   440.7
   454.3
     502
   478.3
   474.4
   473.1
     512
   467.6
   476.3
   459.8
     524
   423.5
   505.5
   439.7
   497.4
   477.3
   451.4
   505.9
   467.3
   476.3
   471.2
   484.5
   473.1
   514.9
   478.3
   457.9
   475.4
   493.9
   422.8
   507.8
   491.6
   466.3
   521.1
   476.7
   458.2
   433.8
   418.6
     489
   472.1
   483.2
   472.8
   492.9
   468.6
   475.4
   449.7
     525
   447.8
   440.7
   477.6
   482.8
   460.4
   509.4
   512.7
   449.1
   478.3
   443.9
   464.7
   427.4
     488
   505.5
   474.4
   514.6
   484.8
   470.8
   454.6
   449.4
   485.8
   479.9
   493.9
   480.6
   433.2
   448.1
   475.4
   461.1
   484.5
   469.5
     466
   535.1
     465
   449.1
   526.3
   462.4
     464
   473.7
   473.1
   446.8
     464
   447.1
   513.3
   495.2
   449.1
     466
   458.5
   484.5
   433.8
   476.7
   466.9
   470.8
   482.5
     490
   444.9
   458.8
   530.5
   461.7
   478.6
   432.5
   452.7
   463.7
   480.6
   442.9
   437.1
   488.3
   478.6
   447.5
   528.9
   489.3
   460.4
     451
   467.9
   503.6
   454.9
     477
   495.8
     500
   454.9
   498.7
     501
   455.3
     453
   534.1
     466
   449.7
   479.9
   441.3
   508.1
   433.5
   449.1
   491.3
   465.6
   498.4
   451.7
     478
     524
   485.8
   481.5
   481.5
     440
     427
   442.3
   499.1
   473.1
     453
     501
   497.1
   466.3
     441
   469.9
   477.3
   480.9
   441.3
   468.6
   513.6
   503.3
   465.6
     454
   462.4
   457.5
   465.3
   495.2
   462.4
     489
   459.5
   453.6
   458.2
   475.4
   439.4
   478.3
   514.9
   456.6
   441.3
   459.5
   435.5
   459.8
   455.3
   470.5
   467.6
     428
   492.2
   457.2
   521.4
     465
   472.5
   455.6
   526.6
   437.1
   435.1
   448.4
   454.9
   416.3
   523.7
   438.7
   500.3
   414.4
   499.4
     500
   455.3
   503.9
   445.9
   448.1
   502.3
   502.3
   468.6
   449.1
   531.5
   523.1
     451
   461.1
   473.7
   408.5
   465.3
   500.7
   437.7
   407.2
   460.8
   486.1
   480.2
   433.5
   512.7
   448.1
   433.2
   448.4
   437.4
   501.6
   483.5
   430.6
   506.8
   462.1
   464.3
   503.9
   454.3
   497.8
   449.4
   458.5
   449.7
   483.2
   484.5
     475
   515.3
   484.8
   488.3
   468.2
   442.6
   459.8
   436.4
     478
   452.7
   493.5
   472.8
   503.6
   464.7
   477.3
   436.4
   408.9
   498.7
   474.4
   449.7
   457.9
   442.6
   441.6
     466
   450.7
   455.9
   481.2
   442.6
   451.4
   445.2
   491.9
   470.5
   409.5
   434.2
     465
   509.8
   426.7
   475.4
   448.4
   469.5
   457.5
   476.7
   515.9
   439.4
     475
     501
   466.9
   498.4
   449.4
   462.4
   436.8
   504.6
   448.8
   461.1
     465
   454.6
   437.7
   458.2
   482.5
   406.6
   436.8
   472.5
   462.7
   483.5
   468.2
   495.2
   464.7
   445.9
   459.8
   491.6
     452
     440
   414.4
     430
   472.1
   418.9
   480.2
   503.3
   491.3
   436.8
   473.4
   483.2
   491.3
   462.1
   455.9
   526.6
   429.3
   447.1
   463.4
   466.6
   477.6
   507.8
   496.5
   460.1
   492.6
   416.3
   474.7
   456.9
   535.4
   466.6
   438.4
   523.7
   462.1
   456.6
   485.4
   482.8
   461.1
   489.6
     500
   455.6
   445.5
   491.9
   465.6
   499.4
   461.4
   384.9
     418
   461.1
   447.1
   438.7
   465.3
   451.7
   486.7
   448.1
   498.4
   437.7
   463.7
   499.4
   458.5
   480.6
   454.3
   471.8
   490.6
   485.4
     466
   471.5
   509.1
   478.9
   411.1
   481.5
   484.1
     490
   453.3
   509.4
   430.9
     501
   504.9
   492.2
   500.7
   463.4
   446.8
   479.9
     464
   477.3
   472.8
   447.1
   459.5
   461.4
   406.6
   495.2
   481.9
   459.5
   470.5
   504.6
   457.5
   440.3
   437.4
   474.7
   508.8
   436.1
   458.8
   480.6
   480.6
   449.1
   470.2
   446.8
   485.1
   448.1
   479.9
   484.8
   481.5
   450.7
   499.1
     454
   482.5
     464
   436.8
   458.5
   454.3
   471.5
   445.9
   478.3
   449.7
   462.7
   446.8
   505.5
   532.1
   485.4
   469.9
   486.1
   432.9
   446.5
   493.9
   495.2
   430.9
   441.3
   461.1
   508.1
   447.8
   435.1
   509.4
   456.9
   495.8
   483.8
   442.3
   491.6
   474.7
   474.1
   459.8
     500
   462.1
   439.4
   526.6
     454
   497.4
     417
   470.2
   464.7
   447.1
     430
     453
     454
   464.7
   465.3
     501
   458.8
   503.9
   459.8
   449.1
   468.2
   459.8
   453.3
   448.4
   465.6
   491.6
   467.6
   473.1
     487
     441
   499.7
   448.1
     452
   489.3
   482.8
   475.4
   423.8
   454.6
   433.2
   507.2
   463.7
   470.8
   467.6
   496.1
   471.2
   485.1
   436.1
   471.8
   459.5
   485.4
   446.8
   411.1
   477.6
   472.1
   492.9
     466
   451.7
   493.5
   477.6
   436.4
   433.5
     512
   517.5
   412.1
   468.9
   442.9
   454.6
   444.9
     464
   452.3
   442.6
   437.7
     487
   478.6
     490
   435.8
   475.7
   511.7
   479.6
   465.3
   460.1
   419.2
   526.9
   444.2
   496.5
     451
   422.2
   497.4
   453.6
   461.7
   476.7
   483.8
   456.6
   484.5
   468.2
   478.6
     454
   489.6
   495.5
   477.6
   474.1
   467.9
   454.9
   400.1
     464
   429.6
   456.9
   524.7
   447.1
   452.3
   490.3
   443.9
   475.4
   461.7
   452.7
   485.1
     427
   484.1
   423.8
   477.3
   395.2
   457.2
   457.9
   459.5
     463
     451
   509.4
   445.2
   470.5
   498.1
     454
   486.1
     525
   432.2
   470.8
   514.6
   381.9
     451
   491.6
   494.2
   476.3
     452
   456.6
     430
   444.6
   399.8
   471.5
   451.7
   453.6
     439
   454.6
   480.6
     452
   464.3
   502.6
   481.5
     487
   440.7
   458.8
   467.6
   509.4
   468.6
   461.7
   488.7
   500.7
   513.3
   466.9
   511.7
   507.8
   458.5
   491.9
   454.9
   471.2
   446.5
   534.7
   473.1
   422.2
   462.1
   491.9
   452.7
   475.4
   445.5
   466.3
   460.4
   492.9
   407.9
   523.7
   459.8
   460.1
     452
   456.2
   483.8
   426.1
   466.3
   441.3
   491.3
   467.3
     430
   470.5
   461.1
   461.4
   421.8
   433.5
   442.3
   510.7
     418
   448.1
     453
   497.4
   471.8
   445.9
   433.8
   499.7
     451
   457.9
     439
   468.6
   461.4
   454.9
   406.3
   477.6
   448.8
   452.7
   460.8
   483.8
   451.7
   478.3
   451.4
   484.1
   459.8
   433.2
   472.5
     441
   498.1
   442.6
   519.2
     501
   495.2
   469.9
   473.4
   428.3
   469.2
     453
     501
   469.2
   464.3
   478.9
   430.9
   467.3
   425.4
   474.4
   488.3
   464.3
   407.2
   505.2
   494.2
   447.8
   462.7
     454
   459.2
   473.4
   480.6
   491.3
   492.9
     440
     488
   498.4
   450.7
   458.8
   462.1
   423.8
   434.8
   438.7
   459.2
   491.6
   428.7
   500.3
   463.7
   487.7
   446.2
   507.5
   413.1
   462.7
   470.8
   466.6
   434.2
   399.1
   473.1
     429
   473.1
   475.7
   462.1
   500.7
   468.2
   485.8
   471.8
   483.2
     439
   451.7
   453.3
   429.6
   446.2
   435.8
   399.1
   485.4
   455.6
   480.9
   470.8
   423.8
     487
   478.9
   455.3
   438.7
   461.7
   467.6
   501.3
   506.5
   453.6
   433.2
   516.9
   481.2
   481.9
     454
   444.6
   454.9
   486.4
   463.4
   463.7
   417.6
   463.4
     442
   466.9
   436.1
   446.5
   493.5
   508.5
   475.4
   467.3
   458.5
   447.1
   505.5
   513.6
   495.2
   478.3
   471.2
   443.6
   454.3
   419.2
   447.8
   521.8
     440
   495.2
   460.4
   491.6
   480.2
   515.3
   543.2
   478.3
     451
   467.3
   491.3
   452.3
   506.8
   450.1
   469.9
   452.3
   444.2
   491.3
   466.6
   456.6
   481.5
   456.6
   466.9
   434.5
   480.2
   453.3
   454.3
   468.9
   456.6
   469.9
   470.2
   467.3
   437.4
   518.2
   468.6
   473.7
   461.7
   482.2
   435.1
   466.3
   476.3
   472.8
   418.9
   462.4
   496.1
   464.7
   471.2
   469.9
   509.1
   462.4
   488.7
   458.5
   446.5
   514.9
   445.9
     489
   496.1
   503.3
   429.6
   455.6
   462.1
   507.8
   482.8
   449.4
     466
   450.7
   491.3
   409.2
   468.9
   422.5
   497.1
   485.1
   434.2
   486.7
   458.2
   444.6
   509.4
   442.3
   448.4
   515.6
   457.9
     501
   440.3
   484.1
   487.7
   435.8
   470.8
   428.7
   433.2
   430.9
   496.5
   486.7
   458.2
   491.9
   448.8
   480.9
   493.9
   509.1
   461.1
   447.1
   462.4
   487.7
   469.5
   469.5
   444.9
   461.4
   442.9
     463
   457.5
   468.6
   484.5
     501
   511.4
   482.8
   483.2
   449.1
   427.4
   533.4
   469.9
   419.6
   420.2
   439.4
   414.7
   401.4
     488
     453
   465.3
     454
     466
   457.9
   486.7
   486.1
   457.9
   492.9
   536.4
   448.8
   470.5
   451.4
   486.4
   408.9
   519.5
     487
   409.2
   462.1
   476.3
   462.4
   445.9
   432.5
   469.2
   463.7
   503.3
   449.7
   470.5
     441
   490.9
   468.2
   455.6
   433.5
   474.4
   478.6
   452.3
   472.8
   447.5
     464
   454.9
   472.1
   448.4
   469.9
   460.4
   483.2
   414.7
   446.5
   511.4
   439.7
   461.4
   476.7
   485.4
   484.5
   461.1
   402.4
   483.2
   492.2
   434.8
   375.1
   433.5
   486.7
   466.3
     524
   480.2
   466.9
   433.2
   432.9
   450.4
   418.6
   507.5
   459.8
   474.7
   457.5
   491.9
   461.7
   489.3
   449.1
   469.5
   493.2
   475.7
   412.1
   432.9
   507.5
     451
   465.6
   500.3
   501.6
   479.9
   438.1
   481.9
   447.5
   461.7
   442.3
   479.6
   464.3
   460.4
   473.4
   455.3
   467.6
   451.7
   432.9
   481.5
   441.6
   438.7
   500.3
     477
   492.9
   443.6
   454.9
   430.6
   510.7
   443.9
   484.1
   435.1
   471.8
   457.5
   525.7
     415
     476
   474.4
   460.8
   523.1
   510.7
   460.8
   452.3
   481.5
   462.4
   430.9
   454.3
   450.4
   458.8
   464.3
   468.2
   491.9
   451.4
   454.6
   462.4
   477.6
   482.8
   434.8
   430.6
   420.9
   445.5
   456.6
   485.1
   497.4
   486.7
   446.2
   495.8
   471.8
   431.9
   419.9
     429
   454.6
   513.3
   464.3
   511.7
   486.4
   474.7
   440.3
   455.6
   484.8
   437.4
   402.4
   418.3
   447.1
   490.6
   482.5
   491.9
   469.2
   440.7
   460.4
   438.1
   445.9
     502
   479.6
   462.7
   507.8
   474.1
   443.3
   413.4
   508.8
   435.5
   434.2
   481.2
   478.3
   495.8
   452.3
   484.5
   467.6
     453
   465.3
   410.5
   509.8
   372.5
   476.3
   469.5
   461.1
   462.4
   474.4
   457.9
   473.4
   462.4
   454.3
   433.2
   494.5
   466.9
   510.7
   442.3
   467.3
   449.4
   471.8
   422.5
     463
   481.5
   484.1
   446.2
   484.1
   453.6
   522.4
   433.5
   443.9
   474.1
   479.9
   509.1
   439.4
   548.4
   473.1
   515.9
   491.6
   470.5
     476
   449.1
   469.9
   445.9
   472.1
   460.1
   452.7
     439
   446.5
   483.8
   478.3
     427
   506.5
   441.3
   473.4
   467.6
   441.3
   454.9
   439.7
   460.4
   426.4
   457.5
   515.3
   433.2
     465
   423.8
   429.6
   411.8
   485.4
   471.5
   478.6
   507.2
     427
     513
   483.2
   501.6
     428
   484.1
   472.5
   488.7
   479.6
   456.9
     512
   446.5
   467.6
   471.2
   436.4
   514.3
   498.7
   443.6
   436.4
   456.6
   459.5
   445.5
   459.2
   461.1
   487.4
   480.9
   440.7
   496.1
   486.4
   494.2
   465.6
   464.3
   393.3
   496.8
   439.4
   420.2
   478.6
   453.3
   499.4
   467.3
   487.4
   485.4
   475.7
   446.2
   479.9
   540.3
     488
   430.3
   499.1
   479.6
   443.3
   502.9
   438.4
     442
   493.9
   488.7
   470.2
   458.2
   505.2
   475.4
   457.5
   486.1
   422.5
   457.5
   503.3
   471.2
   475.4
   446.5
   485.8
   425.4
   482.2
   457.2
   430.9
   456.9
   470.8
   473.1
   488.7
   444.6
   458.5
   464.7
   458.5
   419.6
   441.3
   462.7
   433.2
   490.3
   481.9
   507.8
   472.5
   509.1
   503.3
   490.9
     476
   483.5
   485.8
   442.3
     465
   448.4
   468.2
   438.7
   458.5
   501.3
     440
   445.2
   442.6
   484.5
   427.7
     478
   475.7
   404.7
   505.5
   469.5
   448.8
   450.7
   474.4
   443.3
   499.4
   487.4
   444.9
   474.7
   510.1
   434.2
   493.9
     465
   453.3
   449.4
   476.7
   462.1
   453.3
   462.1
   457.9
   446.2
   444.6
   448.4
   446.2
   445.2
   463.4
   457.5
   466.6
   422.5
   401.1
   474.4
   466.3
   484.5
   459.2
   484.8
   466.9
   506.8
   450.1
   464.3
   443.3
   449.4
   478.6
   512.7
   457.2
     439
   463.7
   484.1
   429.6
   430.6
   480.2
   472.8
   454.6
   481.9
   458.5
   476.3
   478.9
   428.7
     526
   467.9
   468.2
   473.1
   458.5
   419.2
   469.9
   442.3
   455.3
   465.3
   438.4
   454.6
   480.6
   461.4
   490.6
   390.1
   461.4
   457.5
   450.7
   411.5
   480.9
   458.2
   437.4
   491.9
   496.8
   482.5
   446.5
   426.7
   448.8
     429
   474.7
     441
   505.5
   448.4
   499.7
   518.2
   436.8
   447.8
   438.7
   435.1
   436.1
     478
     453
     466
   431.6
   490.9
   484.8
   473.1
   494.2
   403.4
   440.7
   493.5
     463
   479.6
   442.3
     442
   460.1
   438.1
   477.6
   472.5
   519.2
   485.4
   484.1
   429.6
   459.5
   459.8
   468.9
   485.1
   471.8
   485.8
   472.8
   460.8
     489
   490.6
   453.6
   447.1
     427
   495.2
   475.7
     500
   484.1
   493.5
   444.6
     489
   462.1
   442.3
   462.1
   504.2
   474.4
     454
   509.8
   492.6
   422.2
     477
   442.3
     501
   510.7
   460.8
   478.9
   454.6
   485.1
   408.2
   460.4
     453
   510.7
   434.5
     440
   468.2
   498.1
   468.6
     475
   476.7
   467.9
   454.3
   497.1
   483.5
   461.4
   463.4
   461.7
     463
     465
   481.5
     453
   433.2
     439
   471.2
     476
   493.2
   468.6
   443.9
   461.1
   466.6
   451.4
     490
   435.5
   447.8
   459.2
   447.5
   407.2
   418.6
   483.2
   430.9
   484.1
   495.2
   447.8
   429.6
   452.7
   475.4
   471.5
   464.3
   432.5
   469.2
   459.2
     488
   450.7
   446.5
     476
   454.3
   470.2
   444.6
   465.3
   460.8
   481.9
   451.7
   479.6
   503.6
   462.1
   428.7
   490.9
   407.6
   458.8
   482.8
   435.5
   465.6
   452.7
   478.9
   436.1
   493.9
   468.6
   407.9
   459.2
     452
   490.9
   448.8
   434.5
   449.1
   466.6
   471.2
   450.1
   443.9
   478.9
   482.2
   454.6
   456.2
   444.6
   469.9
   504.2
   500.7
   422.2
   429.3
   461.4
     466
   455.6
     475
   467.3
   464.7
   491.9
   435.1
   503.3
   443.6
   438.4
   496.5
   462.1
   481.2
   466.6
   464.3
     476
   408.9
   478.3
   469.2
   443.6
   510.1
   478.9
   481.5
   471.5
   486.4
   460.8
   423.5
   472.1
   419.6
   457.2
   517.5
   508.5
   469.9
     476
   430.9
   438.1
   446.8
   433.5
   406.6
   457.5
   444.2
   506.5
   486.1
   481.2
   458.8
   432.2
   512.7
   450.1
   470.5
     475
   459.8
   476.7
   468.6
   431.3
   516.6
   425.4
   453.3
   486.4
   524.7
   460.4
     488
     452
   434.5
   453.3
   498.7
   466.3
   444.2
     465
     466
   482.5
   459.8
   465.6
   512.7
   469.2
   405.6
   481.9
     465
   450.7
   437.7
   437.7
     464
   454.9
   437.7
   446.2
   446.5
   468.6
   469.5
   489.6
   497.4
   497.4
   478.9
   425.1
   442.3
   473.1
     463
   456.6
   506.5
   438.7
     453
   473.7
   449.7
   507.5
   453.3
   448.8
     500
   478.3
   462.1
   461.1
   499.1
     418
   449.1
   459.2
   447.8
   507.5
   490.3
   469.5
   499.7
     514
   477.3
   434.2
   435.5
   460.1
   478.9
   456.6
   412.4
   495.2
   521.4
   491.6
   471.5
     454
   487.4
   479.6
   484.8
   466.9
   426.4
     451
   479.3
   445.5
   517.2
   452.7
   511.1
   467.3
   493.2
   436.4
   472.5
   442.3
     442
   445.2
   493.9
   468.2
   478.3
   469.5
   486.4
   461.4
   402.1
   504.9
   453.6
   477.6
   444.2
   469.9
   487.7
   473.1
   401.1
   503.3
   496.5
   472.5
   454.9
   493.9
   437.1
   499.4
   422.8
   493.9
   410.5
   499.1
     478
   454.6
   426.1
   440.3
   482.2
   492.2
   463.7
   519.5
   500.7
   461.1
   461.1
     524
   501.6
   486.7
   456.2
   477.3
   472.1
   456.9
   437.4
   427.4
   461.1
   457.5
   490.6
   473.4
   463.4
   459.5
   453.3
   437.4
   458.8
   461.7
   468.9
   474.7
   464.3
   490.3
   430.6
   459.2
   425.1
   478.9
   407.9
   438.4
     453
   508.5
   468.6
   443.9
   420.9
   443.3
   432.2
     463
   468.2
   473.7
   486.1
     454
   469.2
   467.3
   486.4
   441.6
   472.1
   487.7
   477.6
   460.8
     454
   442.9
   443.6
   488.7
   488.3
   461.4
   427.4
   444.9
   476.7
   431.6
   422.8
   494.5
   510.7
   494.2
   509.4
   419.2
   453.3
     487
   496.8
   398.5
   446.2
   423.5
   462.7
   493.2
   497.8
   459.8
   428.7
   433.8
   496.1
   454.3
   495.5
   498.1
     464
   496.1
   457.2
   493.5
   425.7
   501.6
   426.4
   432.2
   470.5
   473.1
   438.1
   447.1
     452
   457.2
   467.9
   440.7
   453.6
   483.2
   482.2
   430.3
   437.4
   489.3
   470.2
     476
   447.1
   508.5
   448.8
   458.2
   456.9
   444.6
   454.3
   442.3
   466.9
   466.3
   432.9
   432.2
   441.3
     466
   467.6
   455.3
   448.4
   479.6
   485.4
   458.5
     453
   505.9
     427
   468.9
   470.8
   474.7
   485.8
   446.2
   467.9
   466.6
   466.3
   496.8
   471.5
   520.8
   426.4
   462.7
   450.1
   462.4
   420.9
   481.2
   492.9
     478
     488
   515.9
   456.9
   473.7
     452
   469.9
   386.2
   457.5
   443.9
     451
   456.9
   469.9
   470.5
   451.7
   499.1
   494.8
   440.3
   465.6
   501.3
   441.3
   517.9
   447.8
   493.9
   443.6
   476.3
   468.9
   469.2
   442.3
   488.7
   481.2
   431.6
   443.6
   540.9
   499.1
   473.1
   478.9
   492.2
   488.7
   480.6
     454
   441.3
   478.9
   432.5
   460.1
     489
   506.8
   454.3
     430
   479.9
   482.8
   472.1
   450.1
   492.2
     441
     475
   506.5
   482.8
     417
   453.3
   505.5
   506.2
   477.3
   467.3
   456.2
   462.7
   458.8
   443.9
   492.6
   492.6
   425.4
     478
   447.5
   454.3
   452.3
   493.2
   466.3
   446.2
   466.6
   469.9
   456.2
   431.3
   431.6
   460.1
   455.6
   481.9
   517.5
   553.6
   458.2
   433.8
   454.9
   473.7
   473.4
   492.6
   429.6
   482.2
   484.5
   450.4
   510.4
   560.4
   480.9
   461.1
   389.7
   487.4
   488.7
     464
   447.1
     487
   453.3
   474.7
     490
   462.7
   492.2
   454.3
   439.7
   472.1
   469.9
   423.8
   501.3
   439.7
   430.6
   420.5
   489.6
   478.9
   529.9
   504.2
   496.5
   473.7
     478
   521.8
   510.1
   426.4
   465.6
   479.3
   424.8
   436.8
   496.5
   448.8
   504.9
   427.7
   472.1
   454.6
   501.6
   442.9
   481.2
   455.9
   462.4
   497.1
   471.2
   434.2
   442.9
   472.8
   495.5
   505.9
   489.6
   498.7
   417.3
   492.2
   411.8
   474.1
   472.1
   511.7
   473.7
   517.9
   493.2
   481.9
   495.5
   473.4
   531.2
   459.8
   477.3
   466.3
   468.2
   482.2
   475.7
     452
   476.7
   456.2
   457.5
   436.1
   448.4
   468.6
   474.4
   498.7
   454.3
   458.5
   485.8
     475
   478.9
   433.2
   455.9
   441.6
   486.1
   479.3
   430.3
   460.4
   455.9
     487
   469.9
   438.7
   490.9
   431.6
   506.8
   475.4
   527.3
   464.3
   506.2
   469.9
   461.4
   475.7
   504.2
   480.2
   451.7
   475.7
   492.9
   466.6
   498.7
   475.7
   450.1
   535.7
   449.4
   483.5
     476
   474.7
   554.2
   500.7
   511.4
   417.6
   472.8
   417.6
   473.4
   537.7
   453.3
   430.3
   434.5
     490
   490.3
   477.6
   434.8
   444.9
   517.2
     452
   482.8
   525.7
   453.3
   504.2
   494.2
   485.1
   485.1
   501.6
   504.9
   456.2
   493.5
   498.7
   497.8
   517.9
   486.1
   536.7
     439
   486.7
   482.5
   506.5
   469.2
   521.8
   445.9
   495.5
     475
   535.4
     440
   499.7
   474.4
   446.2
   453.3
   474.1
   473.7
   442.6
   519.5
   501.6
   459.2
   447.5
   462.1
   485.4
   474.7
   471.2
   472.1
   418.6
   471.5
   465.6
   490.9
   494.5
   446.2
   446.2
   510.1
   438.7
   461.7
   477.6
   453.3
   478.3
   450.4
   527.3
   490.6
   461.1
   468.2
   522.1
   451.7
   485.8
   478.3
   521.8
   447.8
   470.2
   481.9
   458.2
   496.1
   446.8
   473.7
   457.5
   481.2
   468.2
   480.9
   430.9
   442.9
   419.6
   541.2
   488.7
   499.7
   461.1
   474.4
   471.8
   448.1
   432.5
   458.2
   482.5
     490
   429.6
   423.8
   499.1
   450.7
   466.3
   463.7
     466
   459.5
   492.2
   529.2
   480.9
   459.5
     477
   441.6
   458.8
   444.6
   493.2
   460.1
   454.9
   476.3
   442.6
   474.7
   438.7
   441.3
   470.2
   491.3
     500
   499.7
   469.9
     452
   506.8
   474.7
   469.2
   487.4
   454.3
   514.3
   457.2
   422.5
   444.6
   448.1
     404
     500
   464.7
   522.1
     488
   480.6
   493.2
     453
   481.9
   437.4
   474.1
   486.4
   540.3
   479.6
   476.3
   431.3
   514.9
   479.6
   402.7
   460.4
     454
     488
     477
   473.7
   469.2
   443.3
   455.3
   511.4
   505.2
   464.7
   460.1
     514
   528.6
   471.8
   454.6
   450.7
   472.8
   482.5
   486.4
   491.3
   474.7
   452.3
   501.3
   429.3
   501.3
   519.8
   455.6
   476.3
   459.5
   460.1
     451
     502
   492.6
   479.3
   521.1
   499.4
   466.6
   470.8
   467.9
   516.2
   551.3
     464
   506.8
   501.6
   478.9
   460.8
   506.8
   470.5
   442.3
   499.7
   482.8
   496.1
   485.4
   497.1
   468.2
   501.3
   497.1
   445.9
   491.9
   515.6
   431.9
   468.9
   499.1
   542.5
     514
   486.7
   456.9
   492.9
   488.7
   476.3
   475.7
   449.7
   459.8
   472.5
   471.8
   503.6
   498.1
     501
   444.6
   434.2
   450.1
   438.4
   488.3
   484.5
   447.1
   476.3
   481.5
   469.2
     465
   531.5
   465.6
     513
   485.4
   495.2
   497.8
   528.9
   522.4
   524.7
     465
   509.1
   472.5
   491.6
   463.7
   469.9
   454.3
   480.6
   482.5
   507.2
   502.6
   530.2
     475
   463.4
   549.7
   461.7
   474.1
   507.5
   495.8
   455.6
   514.6
   523.4
   464.3
   465.3
   485.1
   457.5
   466.9
   466.6
   455.6
     500
   471.5
   525.7
   508.5
   472.8
   480.9
   505.9
   554.8
   491.9
   451.7
   532.1
   504.2
   485.4
   402.1
   456.2
   480.9
   484.1
   480.6
   486.7
   446.8
   456.6
   504.9
   472.8
   442.9
   532.8
   480.6
   485.8
   498.7
   467.9
   525.3
   450.4
   448.4
   425.1
   474.1
   467.3
   479.9
   499.1
   524.7
   474.4
     500
   519.5
   510.1
     415
   482.2
     475
   436.1
   522.4
   465.3
   521.4
   504.6
   459.8
   522.1
   445.2
   530.5
   472.1
   472.5
   527.9
     451
   492.2
   515.3
   485.1
   461.7
   485.8
   457.2
   485.4
   488.3
   483.2
   471.2
   546.7
     465
   473.1
   483.8
   484.8
     464
   496.1
   547.7
   499.7
   476.3
   453.3
   500.7
   463.7
   443.6
   418.9
   479.6
   523.1
   455.3
   503.3
     475
   476.7
   471.8
   443.9
   509.1
   495.5
   433.5
   459.8
   447.8
   437.4
   474.7
   494.8
   443.6
   453.6
   498.4
   454.9
   458.2
   423.5
   470.5
   486.4
     454
   480.6
   477.3
   470.8
   473.1
   449.1
   473.4
   480.6
   448.4
   502.9
   482.5
   499.7
   511.7
   476.3
   507.2
   463.7
   454.9
   467.3
   458.2
   484.8
   470.8
   485.4
   461.4
   491.9
   507.8
   460.4
   505.2
     451
   459.8
   460.4
     536
   446.5
   455.9
   429.6
   499.4
   497.1
     500
   473.1
   491.9
   469.9
   479.9
   485.4
     475
   491.3
   494.5
   458.8
   449.4
   479.9
   469.5
   541.5
   515.6
   542.5
   492.2
   468.9
     429
   455.3
   425.1
   485.1
   479.3
   469.2
     502
   461.1
   498.1
   480.2
     463
   503.9
   466.9
   502.6
   487.7
   516.9
   483.5
   492.6
   469.2
   485.8
   509.8
   520.8
   514.9
   519.8
   489.6
   437.7
   471.2
   472.5
   479.9
   467.3
   512.7
   466.9
   479.9
   461.7
     490
   456.2
     478
   470.5
   450.4
   492.9
   464.3
     488
   491.3
   519.2
   501.6
   462.4
   483.5
     466
   477.6
   492.6
   516.6
     525
   452.3
     464
   493.9
   458.8
   489.3
   483.5
   500.3
   471.8
   456.2
   502.9
   443.9
   522.1
     442
   447.8
   486.7
   543.2
   416.7
   429.3
   531.8
   474.1
   486.4
   455.3
   472.1
   453.3
   488.3
     452
   509.8
   499.7
   490.9
   485.1
   448.1
     489
   526.3
   445.5
   541.2
   431.9
     514
   456.6
   508.5
   481.2
   461.1
   486.7
   497.4
     514
   509.4
   471.8
   499.7
   490.3
   496.5
   494.8
     478
     514
   490.9
   481.2
   495.5
   462.7
   510.1
   452.7
   431.3
   471.2
   481.2
     487
   495.2
   506.8
   470.5
   490.9
   436.1
   530.8
   455.9
   480.9
     477
   484.5
   486.1
   497.8
     464
   486.7
   488.7
   485.1
   408.2
   507.5
   476.7
   463.4
   478.3
   484.1
   445.5
   479.9
   493.2
   460.4
   500.7
   488.7
     478
   453.3
   430.6
   470.2
   450.4
   438.7
   429.6
   493.2
   467.9
   485.8
   519.5
     465
   480.2
   474.4
   509.1
   500.3
   466.9
   454.3
   467.6
   490.9
   496.5
   479.3
   494.8
     502
   513.6
   464.7
   507.2
   504.2
   458.5
   455.3
   511.7
   498.7
   472.5
   515.9
   465.6
   485.4
   467.6
   485.4
   503.3
   520.1
   461.1
   474.1
     488
   481.9
   477.6
     477
   490.3
   488.7
   523.7
   505.9
   525.7
   499.1
   508.1
   482.8
   476.3
   453.3
   509.8
     453
   458.8
     537
   494.5
   498.1
   524.4
     466
     430
   495.5
   514.3
   462.7
   490.6
   434.2
   480.2
   458.2
     488
   502.9
   518.8
   518.2
   459.2
     501
   485.8
   469.9
   499.7
   469.2
   458.2
   469.5
   513.3
     502
     490
   446.2
   525.3
   513.3
   505.5
   519.2
   491.3
   488.3
   522.7
   531.5
   515.3
   514.6
   467.6
   492.2
   501.6
   488.3
   486.7
   500.3
   456.2
   494.8
     475
   532.1
   554.2
   442.9
   489.6
   474.7
   527.3
   466.9
   502.6
   479.9
   469.9
     465
   448.1
     512
   501.6
   494.8
   507.5
   513.6
   470.2
   504.2
   422.2
   532.1
   523.7
   531.2
   549.7
   516.6
   490.9
   519.5
   482.8
   563.3
   408.9
   520.5
   452.7
   529.2
   449.7
   469.5
     524
   516.6
   478.3
   505.2
   497.8
   471.5
   479.6
   522.4
   493.2
   500.7
   502.3
   471.2
   506.8
     477
   473.1
   499.7
   472.1
   480.6
   505.2
   538.3
   522.7
   473.7
   517.5
   551.9
   456.6
   476.3
   479.6
   495.5
   452.7
   533.8
   487.7
   478.6
   470.5
   447.1
   487.7
   507.2
   545.4
   519.2
     525
   496.5
   484.1
   506.8
   489.3
   510.7
   508.8
   532.5
   471.2
   483.2
   498.1
   484.1
     513
     451
   486.7
   443.6
   531.8
   479.6
   487.7
   507.8
   524.4
   514.6
   517.9
   511.7
   527.9
   501.3
   475.7
   494.8
   503.6
   510.7
   467.3
   529.5
   469.5
   503.6
   453.3
   498.7
     442
   508.5
   516.9
   521.4
   522.7
   545.1
   513.3
   499.4
   532.8
   506.5
   479.6
   525.3
   490.6
   570.7
   517.2
   500.3
   541.5
     466
   535.4
   521.4
   561.3
   497.4
   497.8
   526.6
   493.5
   546.7
   526.6
   513.6
     502
   532.5
   518.5
   496.8
   545.4
   516.9
   490.3
   549.7
   550.6
   497.4
   504.9
   531.5
   495.2
   524.7
   540.9
   497.4
     514
   505.2
   527.3
   487.4
   538.6
   529.2
   496.8
   507.8
   549.7
   507.8
   512.7
   487.7
   516.9
     526
   507.2
   566.9
   510.7
   516.9
   542.8
   530.2
   495.2
   530.8
   488.7
   444.6
   541.9
   462.1
   542.8
   502.3
   500.3
   491.6
   534.1
   474.4
   505.9
   486.4
   549.3
   493.5
     489
   499.1
   503.3
   489.3
   508.8
   472.8
   491.9
   536.4
   517.2
   518.2
   465.6
   536.7
   537.7
   499.4
   463.7
   513.6
     513
   487.7
   545.4
   542.2
     536
   490.6
   532.1
   523.1
   537.7
   543.8
   481.5
   453.6
     475
   522.7
   528.9
   468.9
   510.7
   514.3
     464
     526
   520.8
   518.5
   496.8
   521.4
   502.6
   553.6
   497.4
   504.2
   492.6
   473.1
   529.5
   510.1
     526
   516.2
   518.2
   527.3
   516.9
   489.3
   476.3
   516.6
     563
   502.3
   571.7
   485.4
   489.3
   490.3
     548
   503.6
   524.4
   526.6
   548.7
     464
   487.4
   537.3
   560.4
   516.6
   504.2
   523.4
   469.2
   539.9
     538
   527.3
   537.3
   544.5
   499.7
     500
   526.9
   468.9
   512.7
   508.5
   489.3
   495.5
     548
   522.4
     513
   534.7
   535.1
   540.3
   555.2
   506.2
   558.4
   577.9
   501.3
   498.7
   553.6
   554.2
   537.3
   533.4
   554.5
   538.3
   502.9
   552.3
   575.6
   539.6
   570.4
   551.9
   561.7
   517.9
   520.8
   491.3
   518.2
   531.5
   541.2
   559.1
   560.7
   616.2
   597.3
   566.2
   533.8
   588.3
   550.3
   624.6
   506.2
   567.5
   574.3
   575.9
   584.4
   585.3
   602.5
   609.7
   641.1
     598
     658
   628.5
   642.8
     561
   569.4
   600.9
   651.8
   558.7
   571.4
   640.5
   613.9
   681.7
     645
     660
   615.8
   599.9
     659
   580.5
   634.3
     623
   601.2
     671
   667.7
   612.9
   636.9
   627.2
   653.5
   602.2
   674.9
   657.7
   643.7
   669.4
   628.2
   660.6
   649.6
   712.8
   642.8
   629.8
   696.6
   690.8
   678.1
   684.9
   642.1
   676.2
   676.8
   701.2
   691.7
     645
   664.5
   703.4
   718.7
   698.9
   697.3
   718.3
   733.3
   695.3
   661.3
   684.6
   712.2
   696.6
   690.8
   658.7
   699.9
   660.9
   691.1
   687.2
   700.5
   704.4
   702.8
   734.9
   700.2
   708.9
   716.4
   676.2
   660.9
   657.7
     696
   670.3
   683.3
   735.9
   730.3
     682
   753.1
   671.6
   687.9
   687.9
   677.5
   667.1
     622
   647.6
   651.8
   675.2
   657.4
   667.4
   673.6
     660
   660.6
   616.8
   665.5
     693
   638.5
   632.4
   680.1
   701.2
   623.6
   666.8
     633
     562
   678.4
   639.2
   617.5
   627.8
   607.1
   622.6
   598.6
   646.3
   641.5
   615.8
   699.9
   660.3
   590.2
   573.7
     623
   611.3
   611.9
   587.6
   568.8
   576.3
   600.9
   584.7
     597
   617.5
     609
     575
   613.2
     538
   582.7
   581.1
   553.2
   557.8
   526.9
   554.2
   551.9
   578.9
   552.9
   553.9
   561.3
   575.3
   589.6
     560
   578.2
   537.7
   522.7
   509.4
   535.7
   563.3
   546.7
   545.1
   518.5
   568.8
   526.6
   566.2
     502
   544.5
   514.3
   549.3
   540.3
     572
   543.2
   519.5
   537.3
   539.3
   546.4
   492.6
   538.3
   504.6
   520.8
   504.6
   473.1
   556.5
   523.1
   524.7
   533.4
   528.6
   548.7
   505.9
   522.7
   496.5
   567.2
   552.3
   504.2
     525
   518.2
   477.6
   583.4
   479.6
     501
   517.9
   499.1
   486.4
   497.1
   468.6
   526.3
   516.9
   539.6
   488.3
   496.1
   521.1
   481.2
   435.1
   480.9
   465.6
   507.5
     502
   515.6
   530.8
   498.4
   511.1
   499.4
   543.5
   481.5
     512
   554.2
     490
   495.8
   497.1
   511.4
   504.2
   499.4
   544.1
   472.8
   517.2
   495.2
   494.8
   517.5
   478.3
   492.2
   477.3
   478.9
   481.2
   474.7
   484.1
   492.2
   523.4
   498.7
   485.1
   489.3
   486.7
     550
     465
   505.2
   484.1
   413.1
   486.7
   474.7
     574
   479.9
   481.2
   533.1
   510.4
   511.4
   490.3
   490.6
   495.2
   523.4
   509.4
   461.1
   543.8
   507.2
   503.6
   482.2
   510.7
   543.8
   516.9
   521.8
   485.4
   516.2
   489.6
   480.6
   534.4
   552.3
   499.1
   458.2
   481.9
   474.7
   491.3
   470.5
   498.7
   484.1
   495.5
   494.2
   469.2
   498.4
   489.3
   490.6
   447.1
   475.4
   502.3
   479.3
   503.3
   523.4
   471.2
   461.4
   478.9
   436.4
   504.2
   442.6
   515.6
   515.6
   499.1
   500.7
   553.9
     524
   473.7
   499.1
   512.7
     451
   512.7
   480.2
   460.8
   461.1
     490
   470.5
   454.3
   487.7
     525
   482.8
   482.2
   484.8
     489
     464
   539.9
   444.2
   449.4
   495.8
   492.9
     526
   492.2
   485.8
     490
   499.1
   502.9
     525
   491.3
   534.1
   500.3
     500
   439.4
     478
   500.7
   519.8
   510.1
   482.8
   502.9
   450.4
   510.4
   514.3
   464.3
     500
   490.6
   508.5
   477.3
   464.3
   520.1
   509.1
   478.3
   497.4
     524
     514
   512.7
   544.1
   470.5
   528.2
   532.8
     512
   490.9
   466.9
   527.6
   473.4
   498.1
   488.7
   505.5
   467.3
   458.5
   523.4
     490
   551.6
   500.7
     464
   497.1
   454.3
   499.7
   478.9
   537.3
   464.3
   497.8
   537.3
   472.5
   504.6
   489.3
   482.8
   492.2
     475
   473.4
   497.4
     539
   462.4
   475.4
   466.3
   450.4
   463.4
   461.7
   520.5
   503.9
   492.9
   542.8
   519.2
   497.4
   476.3
     536
   468.9
   496.1
   529.9
     524
   519.8
   513.6
   473.4
   543.2
   482.5
   475.7
     476
   513.3
   479.6
   525.7
   498.1
   463.4
   508.1
   458.8
   484.1
     452
   498.7
   449.7
   505.9
   516.6
   501.6
   512.4
   514.3
   485.4
     514
   419.9
   509.1
   519.8
   499.1
   531.5
   506.2
   520.5
   506.5
   468.2
   493.2
   464.3
   511.7
   453.6
   477.6
   464.7
   515.3
   530.8
   510.1
   456.9
   493.5
   497.8
   480.6
   498.7
   508.1
   475.7
   466.3
   451.4
   468.6
   481.9
   517.9
   489.3
   502.3
   510.1
   461.7
   493.5
   514.3
   483.5
   467.6
   536.4
   473.7
   492.6
   474.7
   538.3
   533.8
   450.7
   479.6
   521.4
   508.8
   543.2
   494.8
   510.1
   469.5
   478.6
   512.7
   459.2
   512.4
   516.6
   502.6
   481.2
   505.9
   460.1
   434.5
   549.3
   470.2
   492.2
     489
   454.6
   477.6
   461.1
   492.9
   443.9
   467.3
   545.4
   491.9
   507.8
     465
   495.2
   437.4
     477
     512
   500.7
   468.6
   477.6
   466.9
   507.2
   547.4
   462.7
   490.6
   484.1
   446.8
   466.6
   490.3
     500
   490.6
   481.2
   504.2
   478.6
   479.3
   483.2
     500
   479.6
   498.1
   509.4
   549.3
   448.1
   467.6
   492.9
   499.4
   469.2
   504.9
   437.1
   462.1
   479.9
   484.8
   526.6
   499.4
   506.2
   513.6
   516.6
   531.5
   498.1
   547.4
   515.6
   570.7
   496.1
   507.2
   492.2
   519.2
   492.9
   519.2
     548
   520.1
   514.9
   547.7
   477.3
   496.8
   519.2
   499.4
   511.7
   570.1
     536
   566.9
     525
     453
   533.1
   510.7
   541.5
   524.7
     537
   577.6
   547.1
   552.9
   638.2
   508.8
   571.1
     537
   549.3
   613.2
     585
   613.6
     610
   583.1
   594.4
   601.9
   637.2
   553.6
   640.2
   582.4
   561.3
   581.8
   649.9
   596.4
   626.2
     609
   629.1
   605.8
   649.2
   660.9
   631.4
   596.7
   584.7
   636.3
   653.1
   599.3
   711.2
   715.7
   652.5
   649.2
   672.3
     669
   605.8
   614.5
   677.5
   687.5
     719
   659.3
   740.1
   666.1
   673.6
   724.5
   679.1
   664.2
   673.9
   725.8
     705
   676.2
   696.3
   693.7
   661.6
   663.8
   678.8
   660.6
     694
   705.4
   635.9
   687.9
   693.4
   701.5
   654.8
   709.9
   696.6
   691.1
   707.6
   691.4
   670.7
     646
   637.2
   631.7
   676.8
   658.7
   636.3
   627.5
   626.5
   664.8
   631.1
   648.3
   597.7
     611
   627.5
   643.7
   579.8
   630.4
   639.8
     587
   601.6
     608
   611.6
   562.3
   583.4
   641.8
   612.9
   581.8
   615.8
   577.2
   636.9
   571.1
     621
   590.2
   605.5
   643.7
   631.4
   579.2
   543.2
   599.9
   599.6
     551
   567.8
   564.9
   569.1
   565.6
   542.8
   601.2
   584.7
   595.1
   542.8
   625.2
   564.9
   573.3
   534.7
   565.9
   573.3
   510.7
   555.5
   526.3
   536.7
   523.1
   578.9
   516.9
   579.8
   542.8
   540.3
   532.1
   532.8
   572.7
   551.9
     550
   570.1
   499.7
   521.4
   578.2
   503.6
   520.5
   558.1
   525.3
   553.2
   590.9
   577.2
   580.2
   544.5
   532.1
   515.3
   548.7
   494.8
   478.3
   523.7
   526.6
   510.4
   574.6
   599.9
     539
   552.9
   528.9
   530.5
   557.8
   539.3
   556.5
     563
   517.9
   563.9
   516.9
     549
   553.2
     501
   497.8
   539.3
   477.6
   506.2
   547.1
   520.5
   551.6
   529.5
   528.2
   536.4
   520.8
   568.8
   539.9
   567.5
   553.6
   519.5
   517.9
   533.8
   595.7
   532.1
   536.4
   519.5
   550.3
   545.4
     560
   552.6
   523.4
   527.6
   524.4
   547.4
   493.5
   546.7
   528.2
     514
   570.1
   514.9
   503.6
   570.4
   564.6
   538.6
   567.8
   496.5
   547.4
   544.1
   613.6
   533.8
   533.1
     563
   567.5
   509.8
   506.5
     526
   546.1
   569.1
   551.9
   600.3
   523.7
   508.1
   562.6
   548.4
   540.9
   525.7
   557.1
   550.6
   528.9
   504.6
   510.7
   502.6
   523.1
   488.3
     475
   576.3
   530.8
   603.5
   527.6
   484.1
   531.2
     549
   546.7
   512.7
   539.9
   485.4
   565.9
   499.7
   559.7
   521.4
   512.4
   535.7
   517.2
   522.4
   514.9
   516.9
   581.4
   522.1
   502.9
   539.9
   541.9
   522.7
   551.9
   548.7
   556.1
   529.2
   529.2
     550
   551.9
   538.6
   590.5
   558.4
   520.5
   577.6
   536.7
   522.1
     551
   538.3
     502
   533.8
   506.2
   505.5
   537.3
   517.2
   527.6
   514.9
   553.9
   485.8
   497.1
   529.9
   500.7
   551.3
     526
   516.6
   521.1
   535.7
   493.2
   485.8
     539
   503.3
   522.1
   527.3
   503.9
   535.1
   535.4
   517.5
     525
   481.5
   456.9
   569.8
     501
   530.8
   520.1
   565.9
     514
   503.6
   501.3
   520.8
   499.1
   517.5
   511.1
   515.3
   509.1
   581.4
     488
   532.8
   553.2
   501.3
   478.6
   502.3
   517.9
   516.9
   535.7
   516.2
   508.8
   481.5
   517.9
   560.4
   516.9
     538
   512.4
   539.6
   520.5
     463
   522.4
   475.4
     539
   454.9
   491.6
   465.3
   529.5
   499.4
   486.1
   504.9
     561
   486.4
   455.9
   494.5
   476.3
   531.2
   429.3
   486.4
   474.7
   507.8
     502
   492.2
   547.4
   533.4
   524.4
   464.7
   529.9
   476.7
   524.4
     476
   485.1
   506.5
   497.8
   521.4
   532.8
   491.9
   526.9
   517.5
   520.5
   494.5
     548
   486.7
     500
   506.2
   506.8
   473.7
   488.3
   526.6
   472.1
   489.3
   510.7
   468.9
   452.7
   474.7
   494.5
   504.6
   534.1
   505.5
   486.1
   514.9
   471.8
   473.4
   465.3
   511.1
   500.7
   494.8
   495.2
   506.8
   457.9
   467.9
   484.1
   518.2
   461.1
   497.4
   478.3
   449.7
   456.2
   509.4
   503.9
   478.6
   514.9
   498.4
   504.9
   534.4
   492.2
   486.1
     453
   467.6
   450.1
   491.6
   483.5
   509.8
   510.7
   452.7
   469.5
   447.8
     475
     512
   527.6
   492.6
   506.8
   479.9
   494.8
   463.4
   484.1
   491.9
   518.5
   496.1
   483.8
   471.8
   552.3
   503.6
   527.6
   522.7
   516.9
   532.8
   569.8
   505.5
   455.9
   526.3
   498.7
   471.2
   528.9
   500.7
   461.4
   525.7
   461.1
     453
   483.5
   474.1
   449.4
   504.2
   487.4
   518.5
   496.1
   459.8
   423.5
   494.5
     452
   477.3
   499.4
   561.3
   498.1
     524
   516.9
   537.7
   527.9
   505.2
   509.1
   489.3
   474.7
   551.9
   467.3
   512.4
   509.1
   479.9
   492.2
   476.7
   541.9
   483.2
   479.6
   556.5
   479.3
   508.1
   459.2
   508.8
   531.8
   526.3
   471.8
   516.9
   484.5
   509.8
   533.1
   504.9
   480.2
   494.8
   512.7
   529.9
     488
   474.1
   472.8
     512
   533.1
   497.4
     550
     488
   507.5
   479.3
   524.7
   525.7
   529.5
   528.2
   494.2
   516.2
     490
   555.2
   491.6
   514.3
   521.1
   546.1
   541.5
   580.2
   513.6
   510.4
   514.3
   519.2
   545.4
     524
   546.1
   482.2
   534.4
   516.6
     514
   567.5
   499.7
   487.4
   605.1
   532.5
   542.8
   521.8
   528.9
   531.5
   516.2
   518.8
   519.2
   547.4
   514.6
   489.6
     490
   516.6
   482.8
   544.5
   488.3
   508.1
     536
   517.2
   534.4
   530.5
   534.4
   502.3
   549.7
   518.8
   530.5
   544.1
   531.2
   482.8
   541.9
   487.7
   502.9
   520.1
   552.9
   553.6
   509.1
     538
   510.7
   528.9
   509.1
   642.8
   501.6
   554.8
   544.8
   538.6
   550.6
     550
   515.3
   537.7
   497.8
   519.2
   543.2
   492.9
   572.7
   567.2
   532.1
   515.6
   541.9
   560.4
   513.6
   546.7
   548.7
   537.3
   572.4
   508.5
   554.5
   557.4
   583.7
   517.9
   560.7
     538
   547.4
   539.6
   534.7
   577.6
   513.6
   533.1
   537.3
   566.5
   604.5
   523.4
   556.1
   556.1
     502
   536.7
   497.1
   587.9
   565.9
   582.1
   547.1
   559.4
   584.7
   559.1
   536.7
   563.3
   549.3
   549.3
   561.3
   565.9
   551.3
   558.4
     573
   530.8
   538.6
   525.7
   545.8
   530.2
   551.3
   551.3
   618.1
   549.7
   539.6
     537
     512
   543.8
   537.3
     596
   530.5
   559.7
   528.9
   534.1
   544.8
   541.2
   534.7
   572.7
   501.6
   520.5
   580.2
     610
   548.4
   576.3
     463
   509.4
   576.3
   562.3
   534.7
   474.1
   546.4
   454.3
   530.2
   514.3
   508.1
   483.5
   497.8
   512.7
   495.2
   547.7
   492.6
   533.1
   555.2
   484.8
   490.6
   547.4
   567.5
   544.1
   518.5
   483.5
   512.4
   486.7
   545.8
   518.8
   542.5
   505.9
     488
   548.7
   514.3
   511.1
   505.5
   507.2
     549
   520.8
   532.8
   472.5
   501.6
   494.2
   457.5
   510.4
   500.7
   470.8
   520.5
   521.1
   505.5
   555.5
   497.4
   500.3
   514.3
   499.4
     539
   455.6
   468.2
   482.8
   495.5
   468.2
   453.3
   501.6
   483.2
   538.3
   431.9
   509.1
   502.9
   506.5
   479.3
   495.5
   505.2
   522.1
   487.7
   471.2
     512
   517.2
   539.6
   477.6
   513.6
   498.7
   473.1
   488.3
   504.9
   472.1
   489.3
   486.4
   510.4
   484.1
   508.8
   505.5
   490.3
   438.7
   523.7
   490.9
     442
   491.9
   506.2
   480.2
   458.2
   521.4
   478.9
   527.9
   540.9
   501.6
   530.2
   521.8
   481.9
   474.1
   527.3
   473.1
   455.3
   449.7
   496.5
   498.7
   564.9
     478
     463
   461.4
   504.2
   514.3
   483.8
   482.8
     514
     466
   464.3
     453
   499.1
   480.6
   456.9
   531.5
   501.6
   504.9
   507.5
   540.6
   464.7
     477
     416
   523.4
   445.2
   547.4
   497.8
   508.1
     488
   465.3
   460.4
   431.6
   484.5
   498.1
   521.4
   461.7
   477.3
   477.6
   509.8
   504.9
   479.6
   466.6
   501.6
   459.8
   474.7
   492.6
   462.1
   488.3
   469.5
     477
   483.5
   461.7
   466.9
   490.6
   466.6
   538.3
   518.2
   508.5
     500
   479.3
   494.8
     463
   451.4
     502
   468.6
   534.1
   508.8
   517.9
   502.6
   508.1
   490.3
   483.2
   497.1
   519.5
   461.4
   519.2
   473.4
   458.5
   485.1
   492.6
   481.2
   436.4
   495.2
     490
   474.7
   503.3
   494.8
   492.2
   515.6
   501.6
     465
   506.8
   495.8
   458.2
   503.9
     454
   506.2
   494.8
   473.1
   502.9
   484.5
   490.6
   502.6
   524.7
   514.3
   515.3
   480.2
   467.9
   525.3
   504.2
   500.3
   544.1
   469.9
   477.3
   483.2
     501
   483.8
   509.8
     488
   544.5
   480.2
   491.9
   492.6
   509.4
     525
     526
   468.2
   520.1
   480.2
   483.2
     463
   509.4
   504.6
   478.9
   492.9
   472.1
   498.4
   490.6
   474.7
   450.7
   505.5
     454
   437.7
   463.7
     466
   539.9
   522.1
   495.2
   528.9
   464.3
   512.4
   481.2
   489.6
   488.3
   516.6
   527.3
   482.5
     514
   510.1
     514
   486.4
   490.6
   505.2
   504.6
   473.7
   532.5
   533.4
   496.5
   493.9
   507.5
   481.2
   519.5
   484.8
   485.8
   518.5
   449.7
   449.4
   535.1
   485.4
   460.1
   529.5
   534.7
   545.1
   577.9
   522.4
   474.1
   515.9
   532.5
   467.3
   522.7
   489.6
   509.4
   509.8
   465.6
   473.1
   489.6
   492.9
     597
   490.3
   551.6
   492.2
   476.3
   475.4
   466.9
     490
   509.8
   503.9
   494.5
   486.1
   463.7
   503.6
   526.9
   505.9
   502.6
   493.5
   484.8
   515.6
   523.1
   449.7
   517.5
   515.6
   508.1
   517.5
   471.2
   544.5
   487.7
   526.6
   532.1
   499.1
   468.9
     500
   471.8
     451
   495.8
   489.6
   547.1
     502
   541.2
   487.4
   475.4
     463
   461.1
   467.6
   555.2
   484.5
   484.5
   472.1
   522.1
   506.5
   456.2
     490
   519.5
   497.1
   455.3
     525
   472.1
   503.9
   546.4
   497.1
   513.3
   526.9
     536
   475.4
   484.8
   529.9
   504.6
   517.5
     490
   489.6
   473.4
     477
   513.6
   490.3
   495.8
   481.2
   445.2
     526
   494.5
   536.7
     514
   493.9
   488.7
   500.7
   497.8
   472.8
     526
   495.8
   499.1
   528.2
     476
   525.3
   485.4
   503.9
   467.9
   510.7
   546.4
   496.8
   458.2
   477.6
   476.7
   502.3
   471.5
   473.1
   527.9
   520.5
   520.8
   508.8
   511.1
   532.8
   467.6
     487
   486.4
   462.1
   491.6
     465
   490.3
   497.1
   491.9
   516.6
   448.8
   515.3
   510.7
   479.6
     487
   498.4
   481.2
   447.1
   436.1
   526.3
   476.7
   497.4
   496.1
   521.8
   505.2
   529.9
   505.9
   507.8
   506.5
   410.2
   518.5
   470.2
   552.6
   472.1
   572.7
   460.4
   489.3
   462.4
   509.8
   517.9
   443.3
   540.6
   469.2
   518.5
   463.4
   490.3
   507.5
   574.3
   501.3
   475.7
   518.2
   489.6
   526.6
   446.5
   456.9
   498.1
   500.3
   470.2
   493.2
   460.1
   485.4
   482.8
   470.8
     500
   462.4
   573.7
   467.3
   473.1
   459.8
   499.7
   488.7
   523.1
   494.5
     500
   485.1
   471.2
   464.7
   477.6
     500
   471.5
   533.8
   468.6
   517.5
   523.7
   503.3
   471.5
   496.1
   504.2
   467.6
     489
   480.6
   459.5
   498.7
   505.5
   477.3
   476.7
   534.4
   517.2
     524
   495.2
     512
   508.8
     513
   495.8
   476.7
   462.7
   529.5
   526.9
   571.1
   508.1
   497.8
   461.4
     490
   506.8
   459.2
   458.8
   575.3
   556.1
   514.6
   555.8
   522.4
     465
     550
     475
     501
   521.1
   513.3
   517.9
   506.5
     490
   507.8
   518.5
   483.8
     513
   502.3
   513.6
   579.2
   499.7
   489.3
   506.5
   584.7
   519.2
   508.1
   515.6
   515.9
   485.4
   494.5
   553.9
   486.4
   503.3
   537.3
   511.1
   505.5
   518.2
   535.7
   551.9
   513.6
   522.1
   492.6
   552.9
     500
   482.8
   485.8
   485.8
   508.8
   534.4
   503.9
   489.6
   508.5
   459.8
   499.7
   486.4
     512
     512
   458.5
   445.9
   526.9
   492.9
   462.4
   515.9
   504.2
   548.7
   495.8
   522.7
   492.9
   479.6
   476.7
   499.7
   505.2
   462.4
   470.8
   504.6
   505.2
   532.8
   501.3
   530.5
   469.5
   486.7
   535.4
   504.2
   454.3
     476
   533.1
   471.5
   497.8
   518.5
   484.1
     489
   472.1
     513
   501.6
   491.9
     502
   465.6
   549.3
     500
   486.4
   551.3
     562
   529.2
   451.4
   469.2
   507.8
   517.9
   471.5
   503.3
     476
   516.9
     488
   464.3
   462.4
   594.4
   499.7
   521.1
   500.7
   465.6
   453.3
   491.6
   508.5
   482.2
   486.1
   467.6
   533.8
   499.1
   499.4
   518.5
   486.7
   512.4
   520.5
   480.6
   484.8
     502
   455.6
   465.3
     488
   534.4
   510.4
   492.6
   492.6
   506.8
     487
   482.2
   514.3
   540.3
   466.6
   497.4
   520.8
   467.3
   522.1
   458.8
   519.8
   466.6
   484.1
   504.2
   464.7
   525.7
   498.4
   503.6
   494.8
   575.9
   479.6
   467.9
   493.9
   518.2
   459.8
   509.8
   514.6
   503.3
     478
   541.9
   471.8
   455.6
   503.9
   493.2
   494.8
   512.4
   470.8
   434.2
   505.9
   520.1
   453.3
     451
   508.1
   502.6
   509.1
   494.5
   456.6
   453.3
   539.9
   481.2
   497.1
   580.2
   516.6
   510.1
     537
   528.6
   500.7
   544.8
   483.5
   522.1
   514.6
   515.3
   509.8
   578.5
   449.7
     475
   491.9
   456.6
   499.7
   497.8
   513.3
   515.3
   492.9
   528.6
   538.3
   487.7
   538.6
   476.7
   518.8
   498.4
   474.4
   473.4
   498.1
   505.5
     500
   522.1
   494.2
     501
   514.6
   538.3
   510.1
   509.1
     477
   507.8
   519.8
   566.5
   519.2
   510.1
   522.4
     539
   493.5
   473.4
   503.6
   539.3
   485.1
   488.7
   492.6
   500.3
   528.6
   493.9
   490.3
   495.2
   490.9
   507.2
   517.2
   524.4
   489.3
   485.8
   547.7
   534.4
   483.8
   474.1
   554.8
   555.8
   532.5
   509.1
   505.2
   507.2
   509.8
   469.5
   495.5
   531.2
   478.9
   555.2
   516.2
   508.8
   520.8
   502.3
   543.2
   524.4
   502.6
   486.4
   495.5
   545.1
   533.8
   509.4
   498.1
   495.2
   544.8
   546.7
   575.3
   545.1
   486.7
     490
   540.9
   488.3
   572.4
   509.4
   531.5
   507.5
   486.7
   511.7
   545.1
   508.1
   509.4
   518.2
   514.9
   490.9
   514.6
   555.2
   510.7
   547.4
   534.7
   493.5
   509.4
   523.1
   486.4
   490.9
   610.6
   550.3
   468.6
   528.6
   534.4
   480.6
   481.2
   533.4
   505.5
   519.5
   494.5
   543.8
   545.1
   529.2
   539.9
   491.6
   481.2
   497.1
   567.2
   566.5
   492.9
   524.7
   555.8
   497.8
   479.6
   508.1
   514.6
   508.8
   455.6
   506.5
   513.3
   494.5
   528.6
   454.9
   513.3
   527.3
   469.2
   495.8
   505.9
     512
   490.3
   509.1
   483.2
   518.2
   534.4
   502.6
   503.6
   516.9
   484.8
     488
   552.6
   493.2
   506.2
     514
   506.5
   501.6
   492.6
   525.7
   492.6
     538
   529.5
     525
   536.7
   507.8
   520.5
   506.2
   498.7
   503.3
   451.4
   553.9
   557.4
   516.6
   515.9
   551.3
   499.4
   506.2
   511.7
   521.4
     502
   487.4
   486.4
   484.8
   490.6
     538
   522.4
   494.8
   483.2
   491.9
   547.7
   480.9
   539.9
   507.8
   521.8
   511.1
   515.3
   520.5
   524.4
     550
   510.4
   494.2
   514.3
   496.8
   534.4
   544.5
   557.4
   555.2
   536.4
   492.2
   485.1
   503.9
   531.8
   481.2
   485.8
   535.1
   543.8
   567.2
   590.2
   524.7
   563.6
   495.2
   532.1
   517.5
   518.8
   569.8
   503.9
   504.9
   551.3
   467.3
   532.1
   519.5
   546.4
   530.8
   498.4
   492.6
   496.5
   488.7
   496.8
   531.5
     539
   562.6
   512.7
   523.4
   514.6
   491.9
     560
   537.7
   550.6
   565.6
   549.3
   520.1
   548.7
   518.2
   482.5
   515.3
   494.8
   526.3
   551.9
   501.3
   497.4
   541.2
   531.8
   578.9
   498.1
     502
   513.3
   557.1
   520.1
   543.8
   544.8
   556.5
   501.3
   508.8
   527.9
   521.8
   514.3
   495.8
   490.9
   506.2
   543.8
     478
   579.5
   525.3
   533.1
   524.4
   547.7
   516.2
   495.8
   504.2
   566.2
   571.4
   519.2
     524
   498.4
   513.6
   518.8
   574.6
   533.4
   542.2
   517.2
   468.9
   544.5
   553.9
   485.8
   557.4
   566.9
   528.2
   576.3
     560
   563.6
   592.8
   526.3
   535.7
   577.2
   597.7
   528.9
   578.2
   571.1
   533.1
   606.4
   605.1
   605.8
   613.9
   583.4
   558.4
   644.4
   629.8
   583.7
   637.6
   600.9
   678.4
   691.4
   611.3
   662.9
   685.9
     635
   701.2
   711.9
   665.1
   696.9
   692.7
   720.9
   702.8
   735.5
     707
     778
   812.1
   723.2
   725.5
   746.9
   798.5
   772.8
   815.7
   789.7
   800.4
   852.6
   848.8
   798.1
   905.2
   870.8
     923
   926.9
   889.6
   906.5
   910.7
   931.5
   930.8
   860.8
   934.4
   881.8
   959.7
   929.9
   987.9
    1029
   978.8
     960
    1050
    1070
    1008
     996
    1032
    1036
    1049
    1102
    1071
    1026
    1052
    1109
    1108
    1091
    1112
    1079
    1124
    1135
    1080
    1063
    1184
    1149
    1132
    1162
    1165
    1143
    1173
    1115
    1104
    1076
    1126
    1162
    1150
    1128
    1127
    1136
    1170
    1094
    1182
    1127
    1056
    1108
    1120
    1115
    1126
    1074
    1153
    1052
    1128
    1166
    1090
    1073
    1092
    1064
    1113
    1089
   997.3
    1025
    1041
    1013
    1047
   988.9
    1037
    1030
   983.4
   933.4
   940.6
    1046
   921.7
   963.3
   916.2
   923.7
   957.8
   991.2
   948.3
   929.9
   936.7
   906.8
   861.7
   883.8
   886.4
   872.1
   845.2
   843.2
   806.6
   860.1
   861.1
     816
   809.2
   882.5
   853.3
   800.4
   847.5
   801.1
   891.9
   811.1
   809.5
   751.4
   864.3
     767
   769.9
   734.6
   813.1
   745.6
   828.6
   754.7
   769.6
   726.8
   789.4
   687.5
   675.5
   706.7
     720
   741.1
   700.5
   682.7
   689.8
   674.9
     671
   691.4
   686.6
   702.1
   654.1
     682
   642.1
   713.5
   739.4
   642.8
   658.7
     681
   672.6
   687.9
   685.6
   674.2
   733.6
   660.9
   708.9
   654.1
   636.9
   650.2
   626.5
   616.8
   620.1
   629.1
   650.2
   675.2
     658
   676.2
   607.1
     647
   612.3
   575.9
   654.8
   594.1
   603.5
     622
   594.1
   599.9
   640.5
   619.1
   581.1
   604.8
   576.3
   586.3
   622.6
   604.5
   642.1
   577.2
   597.3
   580.8
   593.1
   532.5
   641.5
   583.1
   588.6
   565.2
   603.2
   546.1
   597.3
   601.6
     548
   588.3
   556.1
   571.7
   595.7
   592.5
   624.6
     525
   568.1
   573.3
   584.7
   566.9
   545.8
   575.9
   544.5
   581.8
   550.6
   557.8
   541.2
   521.8
   571.4
   578.9
   562.6
   499.7
     551
   554.5
   569.1
   554.2
   544.1
   547.7
   556.8
   580.2
   525.7
   556.1
   555.2
   529.9
   539.3
     525
   565.6
   491.3
   566.9
   542.8
   507.2
   528.2
   550.3
   479.3
   485.1
     502
   534.1
   510.1
   574.3
   534.1
   530.5
   583.1
     596
   526.3
   566.2
   497.8
     536
   506.8
   550.6
   547.4
   508.5
   518.8
   531.8
   521.4
   519.5
   540.3
   490.3
   576.9
   522.1
   568.5
   509.4
   568.8
     502
   544.8
   555.2
   505.9
   499.4
   527.9
     513
   523.1
   528.2
   553.2
     548
   507.8
   522.1
     478
   528.2
   521.1
   539.9
   494.2
   552.9
   543.8
   485.1
   534.1
   564.3
   537.3
   527.9
   514.6
   507.8
   506.5
   518.2
   530.2
   543.2
   473.7
   490.9
   535.1
   532.1
   507.2
     536
   499.4
   551.3
   544.5
   547.1
   537.7
     573
   526.9
   518.5
   511.1
   559.1
     538
   558.1
   506.8
   501.6
   547.1
     536
   541.5
   541.5
   558.4
   575.6
   502.6
   520.1
   515.6
   535.4
   529.2
   521.4
   544.5
   567.5
   467.3
   524.7
     512
   557.4
   563.3
   506.2
   516.9
   580.2
   543.5
   591.2
   559.1
   567.8
   605.5
   540.6
   528.2
   509.1
   578.2
   518.2
   555.8
   560.7
   532.1
   551.6
   580.8
   565.2
   510.1
   545.1
   569.4
   547.7
   593.8
   639.2
   527.3
   596.7
   577.9
   614.2
   574.6
   546.4
   587.9
   614.5
     608
   549.3
   618.8
   577.9
   590.2
   665.5
   601.6
   621.3
   578.9
   677.8
   685.9
   625.6
   644.4
   666.8
     658
     682
   687.5
   669.7
   648.9
   688.8
   672.3
   646.7
   681.4
   718.3
   684.3
   657.4
   758.2
   677.8
   687.5
   763.8
   708.6
   692.4
   657.7
   737.8
   736.5
   721.9
   722.2
   750.5
   701.8
   743.6
   783.9
   765.7
     755
   748.8
     708
   759.5
   748.2
   807.9
   716.4
   778.4
   794.6
   764.1
     755
   809.8
     731
   750.5
   784.2
   779.7
   780.6
   784.8
   765.1
   779.7
   760.5
   756.9
     805
   764.7
   810.5
   775.1
   830.3
   750.1
   814.7
   847.5
   850.1
     718
     767
   782.6
   799.8
   762.5
   781.9
   752.1
   745.6
   818.6
   750.8
   818.9
     693
   714.1
   769.6
   716.4
   785.2
   777.1
   736.5
   707.3
   789.4
   751.1
   687.5
   761.8
   706.3
   704.1
   709.3
   800.1
   711.2
   637.2
   677.5
   738.8
   673.3
   720.9
   692.4
   664.5
   660.6
   666.1
   716.7
   660.9
   664.2
   637.6
   744.3
   670.7
     646
   656.1
     706
   640.8
   620.4
   680.7
   678.4
   648.6
   687.9
   686.9
   582.1
     658
     622
   613.6
   652.8
   660.9
   656.4
   600.3
   674.6
   619.7
   602.5
   674.2
   610.3
   638.2
   618.8
     646
   603.5
   628.8
   559.7
   636.9
   555.8
   577.2
   591.2
   570.4
   678.4
   584.4
   642.1
   641.8
   564.9
   622.6
   590.2
   591.2
   543.8
   618.4
   583.1
     608
   630.4
   586.3
   622.3
   625.2
   602.9
   605.8
   616.2
   589.9
   581.1
   614.5
   541.9
   624.6
   621.7
   601.9
   697.3
   599.6
   625.6
   631.7
   635.3
   639.2
   680.1
   648.9
   660.3
   660.3
   687.5
   606.1
   686.9
   702.8
   697.6
   656.1
   697.9
   623.6
     623
   693.7
   702.1
   662.2
   717.7
   768.6
   726.5
     718
   675.5
   676.8
   747.9
   736.2
   685.6
   724.2
     779
   720.6
   730.3
   754.4
   715.7
   789.1
   791.7
   739.8
   775.8
   751.8
   847.5
   795.9
   809.5
     826
   791.7
   783.9
   790.4
   788.1
   805.3
   755.7
   808.5
   809.5
   843.2
   868.2
   814.7
   811.4
   799.1
   806.3
   782.9
   812.1
   878.3
   886.7
   914.9
     876
   908.4
   808.5
   877.9
   870.5
   903.6
   913.6
   842.6
   857.5
   870.5
   886.7
   934.7
   894.5
   973.3
   923.4
   971.7
   870.8
   943.2
   914.3
   955.5
   896.4
   993.4
    1016
   989.9
   991.5
    1004
   977.2
   965.2
   993.8
    1018
    1035
    1022
    1037
    1117
    1048
    1059
    1102
    1140
    1160
    1127
    1199
    1211
    1184
    1184
    1275
    1229
    1289
    1215
    1315
    1349
    1346
    1346
    1378
    1369
    1468
    1515
    1488
    1553
    1632
    1619
    1662
    1636
    1733
    1790
    1853
    1856
    1892
    1973
    1980
    2040
    2065
    2170
    2153
    2259
    2278
    2296
    2504
    2616
    2560
    2627
    2768
    2778
    2843
    2968
    3015
    2932
    3076
    3045
    3339
    3309
    3383
    3557
    3541
    3538
    3823
    3911
    4036
    4083
    4131
    4220
    4291
    4295
    4585
    4530
    4544
    4708
    4942
    4801
    4987
    5159
    5242
    5351
    5481
    5319
    5607
    5572
    5664
    5784
    5954
    6016
    5979
    6060
    6168
    6292
    6346
    6402
    6440
    6409
    6526
    6795
    6800
    6833
    6844
    6860
    6973
    7130
    7175
    7091
    7146
    7160
    7372
    7310
    7439
    7327
    7481
    7474
    7488
    7582
    7275
    7436
    7363
    7416
    7433
    7467
    7501
    7542
    7463
    7461
    7475
    7176
    7428
    7357
    7250
    7420
    7312
    7423
    7315
    7061
    7231
    7295
    7082
    6833
    7078
    6783
    6828
    6959
    6711
    6484
    6579
    6519
    6446
    6362
    6285
    6240
    6020
    6110
    5947
    6094
    5970
    5751
    5780
    5645
    5598
    5452
    5463
    5287
    5241
    5226
    5134
    5044
    4977
    4961
    4851
    4640
    4682
    4646
    4597
    4570
    4379
    4293
    4425
    4254
    4137
    4194
    4121
    3961
    3736
    3932
    3696
    3712
    3611
    3458
    3401
    3421
    3330
    3240
    3269
    3282
    3130
    3167
    2998
    3061
    2811
    2793
    2857
    2842
    2815
    2739
    2580
    2559
    2615
    2496
    2447
    2419
    2402
    2285
    2379
    2321
    2229
    2283
    2265
    2218
    2108
    2158
    2041
    2077
    1903
    2072
    1903
    1875
    1876
    1874
    1807
    1819
    1744
    1806
    1743
    1681
    1735
    1774
    1574
    1712
    1588
    1640
    1567
    1601
    1622
    1494
    1474
    1494
    1458
    1511
    1427
    1373
    1412
    1447
    1414
    1390
    1374
    1365
    1324
    1316
    1349
    1299
    1327
    1284
    1223
    1254
    1225
    1281
    1191
    1157
    1162
    1213
    1191
    1135
    1139
    1170
    1213
    1199
    1104
    1059
    1098
    1059
    1087
    1066
    1084
    1131
    1070
   961.3
    1096
   983.7
    1038
    1039
    1025
    1003
    1032
   996.4
   928.2
    1013
   996.4
     959
   975.9
   989.2
   956.5
     914
   912.7
     937
   907.8
   872.1
   884.8
     923
   928.2
   950.6
   902.6
   864.3
   952.6
   894.5
   885.7
   940.2
   850.7
   886.1
   904.5
   889.3
   865.3
   860.1
   811.1
     779
   857.5
   876.3
     914
   903.9
   862.7
     826
   858.5
   858.2
   911.4
   860.4
   793.3
   772.2
   835.8
   844.9
   784.5
   780.6
   770.2
   807.9
   756.3
   769.6
   737.8
   789.7
   817.3
   861.7
   808.2
   761.5
   739.1
   834.8
   809.8
   743.3
   769.6
   764.1
   786.1
     756
   744.6
   842.3
   762.1
   804.6
   792.3
   736.2
   728.4
   739.1
   810.5
   730.3
     705
   790.7
   762.5
   709.6
   745.3
   753.1
   739.1
   704.1
   726.1
   725.2
   724.2
   774.8
   749.2
   727.4
   734.2
   728.7
   729.4
   747.2
     729
   760.2
   756.6
     718
   714.8
     743
   704.7
   753.1
   714.1
   734.6
     793
     719
   722.6
   758.2
   684.6
     744
     743
   710.2
   749.8
   728.1
   696.6
     671
   685.6
   720.3
   761.8
   698.9
   722.6
   732.3
   714.1
     767
   720.3
   692.4
   684.6
   664.2
   644.7
   668.1
   662.5
     634
   704.1
   696.9
   752.4
   699.9
   691.4
   699.9
   660.3
   712.2
   671.6
   710.9
   700.5
   688.2
   715.7
   720.3
   683.3
   693.7
   671.3
   691.1
   630.4
   775.4
     645
   700.2
   703.1
   696.6
     659
   706.7
   670.7
   730.7
   676.2
   672.9
   709.6
   594.7
   722.9
   611.9
     646
   684.3
   666.4
   636.6
   683.3
   632.4
   691.4
   686.6
     682
   645.7
     633
   695.6
   663.2
   702.4
   624.6
   636.3
   674.9
   604.8
   655.7
   684.9
   667.7
   632.7
   667.4
   674.2
   630.8
   671.3
   636.9
   644.7
     707
     706
   688.8
   651.2
   620.7
     693
   656.4
   642.4
   655.7
   671.3
   612.9
   687.9
   681.4
   676.2
   696.9
   675.8
   620.7
   669.4
   697.3
   696.9
   662.2
     657
   646.7
   672.3
   692.7
   613.9
   697.6
   660.6
   677.5
   668.7
   716.1
   699.9
   634.6
   688.5
     708
   632.1
   702.8
     683
     705
   669.4
   662.5
   718.3
     743
   676.2
     694
     730
   693.4
   669.4
   656.1
   716.7
   704.1
   695.6
   696.3
   699.9
     695
     730
   716.7
     681
   741.1
   747.2
   714.8
     695
   728.7
   751.4
   779.3
   795.2
   785.5
   762.5
   841.6
   773.5
   778.7
   781.9
   737.5
   777.7
     780
   738.5
   739.1
   842.3
   759.2
   724.2
   777.1
   791.3
   795.2
   826.7
   832.5
   782.3
   801.7
     780
     781
   818.9
   835.5
   810.5
   871.1
   828.3
   813.1
   949.6
   795.9
   881.8
   868.2
   888.3
   900.7
   947.7
   891.6
   841.6
   835.5
   890.6
   892.5
   920.1
   931.5
   893.8
   927.6
   886.4
   953.2
   891.9
   940.9
   937.6
   921.1
   928.9
   950.6
   993.1
   884.8
   933.1
   902.6
   971.7
   935.4
   938.9
   910.4
   906.5
   959.4
    1019
   999.3
   921.4
     986
   911.7
   991.5
   932.1
   954.2
    1050
    1001
   916.9
   944.5
   946.4
    1042
   991.2
   964.9
    1066
    1026
    1121
    1027
    1100
    1078
    1067
    1065
    1142
    1117
    1100
    1124
    1146
    1122
    1187
    1167
    1192
    1168
    1157
    1231
    1147
    1183
    1184
    1211
    1293
    1353
    1326
    1342
    1320
    1457
    1468
    1520
    1505
    1467
    1531
    1570
    1582
    1594
    1664
    1735
    1732
    1764
    1804
    1928
    1925
    1871
    2010
    1977
    2095
    2114
    2153
    2110
    2174
    2199
    2301
    2471
    2418
    2459
    2509
    2514
    2638
    2632
    2735
    2833
    2938
    2839
    3038
    3164
    3128
    3128
    3136
    3191
    3189
    3473
    3390
    3431
    3459
    3590
    3595
    3761
    3784
    3769
    3828
    3826
    4018
    4012
    3996
    4227
    4307
    4359
    4266
    4509
    4340
    4460
    4520
    4556
    4544
    4738
    4733
    4601
    4812
    4848
    4892
    4910
    4995
    5035
    5045
    5039
    5033
    5163
    5207
    5168
    5050
    5062
    5143
    5233
    5235
    5105
    5285
    5328
    5212
    5260
    5348
    5159
    5206
    5291
    5287
    5166
    5103
    5176
    5023
    5164
    5046
    5136
    5019
    5015
    5064
    5154
    4982
    4865
    4896
    4841
    4876
    4826
    4909
    4769
    4718
    4675
    4697
    4504
    4492
    4637
    4549
    4318
    4337
    4217
    4247
    4047
    4109
    4185
    4058
    4130
    3953
    3858
    3951
    3834
    3785
    3654
    3665
    3551
    3480
    3543
    3507
    3473
    3231
    3312
    3115
    3131
    3118
    3142
    3077
    2923
    2834
    2997
    2809
    2926
    2771
    2787
    2599
    2577
    2543
    2506
    2495
    2553
    2440
    2437
    2237
    2306
    2254
    2301
    2149
    2174
    2142
    2121
    2131
    2002
    1948
    1918
    1869
    1979
    1907
    1822
    1846
    1802
    1810
    1718
    1659
    1591
    1640
    1609
    1556
    1590
    1539
    1571
    1512
    1524
    1432
    1524
    1373
    1469
    1405
    1339
    1433
    1473
    1442
    1333
    1324
    1306
    1291
    1252
    1297
    1245
    1290
    1241
    1160
    1251
    1280
    1164
    1146
    1200
    1190
    1215
    1175
    1115
    1140
    1205
    1028
    1118
    1088
    1046
    1081
    1023
    1048
    1075
    1058
    1086
   940.6
   993.4
    1043
    1030
    1010
   992.5
    1013
    1034
    1042
   996.7
    1026
   986.3
   965.5
   997.3
    1038
   962.9
   889.3
   958.1
   937.3
   862.1
   912.7
   941.2
   966.8
   920.8
   958.1
   951.3
   905.5
     901
     864
   902.6
   932.4
   998.6
   926.9
     864
   919.1
   931.8
   913.3
   917.5
   872.8
   786.5
   848.1
     863
   913.6
   874.4
   857.8
   880.5
   816.3
   841.6
   902.9
     793
   872.1
   829.9
   821.8
     804
   830.3
   825.7
   811.1
   783.5
   791.3
   799.4
   862.4
   830.6
   867.6
   826.4
   846.2
     829
   795.2
   788.7
   794.9
   824.1
   831.6
   796.5
   784.2
   752.7
     840
   766.7
   791.7
   846.8
   730.7
   734.2
   781.6
   759.9
     791
   721.9
   777.4
   798.5
   765.1
     814
   765.4
   786.5
   783.5
   794.6
   783.2
   771.9
   794.3
   737.8
   811.1
   786.8
   720.6
   792.3
   710.2
   777.7
   739.8
   801.4
   763.8
   807.9
   747.5
   767.3
   741.4
   715.4
     778
   759.2
   716.4
   783.5
   737.5
   690.4
   753.7
   701.8
   738.1
   744.3
   721.9
   774.1
     693
   741.7
   712.5
   722.6
   731.6
   699.5
   667.7
   705.4
   696.6
   662.2
   709.9
   684.9
     696
   692.7
   686.6
   756.9
   715.4
   749.8
   740.4
   708.3
   672.3
   711.2
   826.4
   748.5
   712.5
   752.7
   685.9
   655.7
   741.1
   754.7
   690.4
   689.1
   709.3
   740.7
   690.1
   676.8
   718.7
   733.6
   702.8
   651.5
   671.6
     732
   650.2
   729.7
   706.7
   715.4
   650.5
     755
   700.2
   721.6
   671.6
   677.1
   672.3
     705
   717.7
   728.4
   735.5
   689.8
     682
   707.6
   740.7
     682
   674.2
   717.7
   735.5
   750.8
   661.6
   678.1
   641.8
   649.9
   664.8
   723.2
   692.4
   693.7
     671
   654.1
   649.2
   722.9
   687.5
   752.1
   722.9
   667.4
   775.4
   728.4
   681.4
   652.2
   720.3
     719
   670.3
   669.7
     682
   633.7
   655.7
     694
   752.1
     729
     672
   676.8
   706.3
   679.1
   700.5
     731
   706.7
   684.9
     683
   700.5
   715.7
   709.9
   659.3
     695
     732
     672
   656.7
   652.5
   701.5
   710.9
     681
   653.1
   678.8
   680.7
   656.1
   676.2
     683
   728.1
     708
     696
   673.9
   719.6
   648.3
   702.1
   696.9
   700.2
   664.5
   705.4
   670.3
   680.1
   705.7
     671
   657.7
   702.1
     681
   656.1
   691.7
   622.6
   674.6
   747.2
   667.1
   673.3
   683.3
   696.6
   661.9
     708
   648.9
   628.5
   703.1
   678.8
   735.5
     695
   669.4
   649.6
     706
   666.8
     682
   662.2
     645
   658.3
   654.1
   674.2
   651.5
   628.2
   667.7
   724.5
   628.2
   643.1
   619.1
   631.4
   681.7
   653.8
   669.7
   709.9
   624.6
   624.6
   626.9
   707.3
   692.1
   695.3
   651.5
   664.5
   692.1
   670.7
   666.4
   652.8
   712.5
   686.2
   686.2
   717.4
   708.3
   661.9
   686.6
   639.8
   682.3
   634.6
     682
   625.9
   654.1
     672
   655.7
   672.9
   686.6
   687.2
   687.2
   630.1
   714.1
     658
   606.8
   724.2
   663.5
   650.5
     669
   669.7
   644.1
   700.5
   722.6
   697.6
   718.7
   600.3
   701.8
   660.3
   639.5
   677.5
   653.5
   652.2
   678.1
     693
   630.8
   680.1
   684.3
     658
   635.9
   629.5
     660
     705
   662.9
   666.1
   706.3
   711.5
   664.5
   648.6
   714.1
   659.3
     708
   669.7
   655.4
     732
   679.4
   689.1
   708.9
   698.2
     681
   685.3
   702.1
   682.7
     669
   670.7
     645
   644.1
   626.2
   697.3
   671.6
   652.5
   611.9
   729.7
   665.8
   668.1
     684
   704.1
     684
     682
   689.1
   725.2
   705.7
   700.5
   702.8
   700.2
   729.7
   679.7
   728.7
   747.2
     646
   661.6
   654.1
     660
     729
   689.5
   661.6
   708.9
   685.9
   729.4
   714.5
   753.1
   743.6
     695
   695.3
   681.7
   692.4
   713.2
   729.7
   759.2
   692.4
   697.9
   733.6
   665.5
   726.5
   758.6
   727.1
   763.4
   736.8
   833.8
   775.1
     729
   746.2
   773.5
   722.2
   722.6
   732.6
     828
     791
   757.9
   788.4
   810.5
   738.8
   801.1
   775.1
   704.4
   797.5
   753.1
   752.7
   813.1
   747.5
   808.2
   805.9
   808.5
   782.6
   801.7
   791.7
   813.7
   777.1
   756.9
   820.2
   817.6
   793.3
   749.2
   725.8
     791
     827
     851
   830.6
     875
   812.7
   850.1
     839
   800.1
   843.9
   795.6
   832.5
   858.5
     803
   851.3
   810.1
   812.7
   834.5
     793
   873.7
   823.4
   850.7
   798.5
   872.8
     853
   826.4
   837.1
   868.9
   948.7
     851
   808.2
     914
   853.9
   856.5
   896.4
   766.7
   865.3
   891.9
   897.1
   859.8
   843.9
   837.7
   883.1
   877.3
   906.5
   891.9
   886.1
   849.7
   831.9
   801.7
   885.7
   880.5
   850.1
   798.5
   825.4
   826.7
   914.3
   882.5
     900
   832.5
   817.6
   869.5
     901
   843.9
     887
   867.9
   821.2
   855.6
   858.8
     902
   902.9
   926.3
   878.6
   970.4
   846.5
   916.9
   922.4
     863
   840.6
   879.2
   876.3
   897.7
   852.6
   977.9
   874.1
   859.8
   893.2
   833.5
   910.7
   821.8
   878.9
   881.2
   918.5
   915.3
   946.1
   939.3
   938.3
   838.7
   812.1
   893.5
   906.5
   964.9
   925.6
   904.5
   908.4
   839.3
   917.5
   922.7
   969.8
   957.1
   933.1
   986.3
   962.3
   926.3
   885.1
   961.3
   953.9
   926.9
   976.2
   910.1
   979.2
   974.9
   975.3
    1021
   989.2
    1051
    1009
    1002
     935
    1026
   983.1
    1048
     984
   975.6
    1069
    1017
    1029
    1016
    1020
    1022
    1024
    1011
    1020
    1052
    1049
    1045
    1027
    1092
    1117
   990.5
    1029
   940.6
    1041
    1061
    1092
    1108
    1077
    1054
    1015
    1005
    1024
    1092
    1103
    1070
    1092
    1064
    1081
    1074
    1100
    1141
    1023
    1024
    1051
    1021
    1074
   962.6
    1061
    1091
   964.6
    1041
    1011
    1003
    1040
    1003
    1042
    1044
    1090
    1090
    1044
    1041
     924
    1100
    1019
    1068
   990.8
    1036
    1066
    1053
    1029
    1011
    1027
    1040
    1040
    1024
   989.5
   981.8
   982.7
    1027
    1008
   994.7
     935
   980.8
    1059
    1036
   969.1
   983.1
   998.6
   934.1
     972
     972
   995.1
   943.8
   972.3
   917.2
   902.9
   974.9
   904.5
    1003
   962.6
   957.1
   951.9
     998
   912.7
   958.7
     924
   909.4
   884.1
   974.9
   981.1
   850.7
   907.5
   963.6
    1053
     914
   926.6
   874.7
   937.6
   954.2
   874.1
   920.4
   980.5
    1002
   882.2
   929.9
   923.7
   923.4
   893.8
   992.5
   982.4
   955.2
   918.5
   936.3
   950.3
   953.9
   952.2
   994.1
    1049
   951.3
     962
   928.6
    1001
    1010
   980.1
    1025
   945.1
    1019
   941.2
    1055
     997
    1023
    1034
    1027
   989.2
    1060
    1042
    1071
    1080
    1065
    1037
    1098
    1043
   977.9
    1029
   979.5
    1061
    1082
    1123
    1091
    1048
    1072
    1052
    1055
    1075
    1104
    1074
    1085
    1062
    1062
    1140
    1160
    1113
    1065
    1075
    1026
    1181
    1053
    1079
    1055
    1125
    1076
    1058
    1070
    1119
    1065
    1060
    1008
    1008
    1029
    1064
    1106
    1015
    1027
    1086
    1007
    1028
    1085
    1001
    1007
   976.6
    1057
   990.8
   967.2
   981.1
   986.6
    1048
   997.7
    1042
   990.8
    1039
   903.3
   962.9
     911
   989.5
   962.3
   914.9
    1021
   985.3
   946.1
   971.4
   902.9
   956.5
   944.1
   940.2
    1009
   906.8
    1020
   929.9
   909.1
   939.9
   873.7
   859.1
   934.4
   964.2
   963.9
   870.2
   887.4
   893.5
   923.7
   818.3
   876.7
   856.5
   842.9
   871.5
   880.2
     863
   834.8
   811.8
   831.6
   862.7
   852.3
   903.6
   914.9
   836.1
   865.6
   892.9
   904.2
   868.9
   892.5
   882.2
   897.4
   887.7
   896.4
     875
   884.4
   858.8
   833.8
   856.9
   874.7
   919.8
     851
   895.1
   897.4
   871.5
   891.6
   920.1
   854.3
   927.6
   952.9
   888.3
     961
   943.5
   911.7
   967.2
   920.8
   918.5
   945.1
    1025
   956.8
    1045
   979.5
   976.6
    1008
    1012
   976.6
    1009
    1007
    1009
    1041
    1081
    1065
    1083
    1039
    1044
    1170
    1108
    1144
    1197
    1238
    1245
    1184
    1222
    1213
    1228
    1306
    1329
    1290
    1274
    1291
    1388
    1452
    1479
    1415
    1457
    1382
    1536
    1497
    1560
    1550
    1656
    1590
    1595
    1549
    1655
    1747
    1763
    1732
    1778
    1720
    1858
    1832
    1803
    1933
    1889
    1910
    2006
    2049
    2014
    2166
    2059
    2097
    2220
    2249
    2315
    2296
    2340
    2357
    2377
    2413
    2523
    2438
    2643
    2602
    2571
    2557
    2669
    2664
    2701
    2788
    2829
    2872
    2816
    2966
    3028
    2916
    3029
    3116
    3103
    3112
    3255
    3151
    3069
    3262
    3236
    3388
    3245
    3437
    3421
    3399
    3470
    3436
    3477
    3472
    3621
    3724
    3500
    3611
    3613
    3622
    3794
    3774
    3694
    3686
    3838
    3730
    3842
    3870
    3941
    3857
    3996
    3889
    3895
    3901
    3879
    3929
    3859
    3991
    3952
    3931
    3962
    3868
    3799
    3854
    4017
    4084
    3931
    3903
    3940
    3844
    3855
    3903
    3958
    3873
    3871
    3928
    3884
    3915
    4064
    3856
    3781
    3712
    3843
    3797
    3806
    3815
    3709
    3693
    3694
    3604
    3634
    3549
    3672
    3701
    3611
    3488
    3621
    3508
    3593
    3455
    3460
    3466
    3453
    3350
    3433
    3374
    3237
    3411
    3201
    3078
    3210
    3259
    3214
    3076
    3157
    3155
    3090
    3020
    2959
    2970
    2950
    3085
    2847
    2938
    2865
    2793
    2868
    2927
    2813
    2656
    2707
    2722
    2618
    2488
    2665
    2591
    2557
    2583
    2533
    2385
    2442
    2408
    2416
    2377
    2436
    2438
    2334
    2380
    2290
    2278
    2233
    2117
    2218
    2299
    2182
    2101
    2230
    2105
    2134
    2101
    2017
    2008
    2048
    2040
    2089
    1934
    2041
    1861
    1962
    1832
    1899
    1897
    1880
    1872
    1852
    1845
    1736
    1813
    1796
    1752
    1664
    1789
    1794
    1692
    1690
    1691
    1648
    1633
    1588
    1661
    1636
    1632
    1619
    1620
    1587
    1474
    1567
    1579
    1593
    1527
    1569
    1477
    1505
    1484
    1526
    1488
    1504
    1450
    1513
    1463
    1468
    1497
    1378
    1388
    1365
    1517
    1320
    1399
    1372
    1394
    1413
    1448
    1358
    1391
    1373
    1302
    1309
    1316
    1294
    1299
    1353
    1308
    1230
    1291
    1312
    1278
    1296
    1301
    1294
    1241
    1264
    1269
    1178
    1203
    1198
    1198
    1205
    1148
    1216
    1185
    1185
    1215
    1178
    1202
    1170
    1173
    1210
    1167
    1157
    1105
    1132
    1095
    1144
    1124
    1138
    1126
    1099
    1049
    1043
    1045
    1053
    1068
    1094
    1045
    1095
    1051
    1016
    1062
    1028
   972.3
   977.5
   977.2
    1005
     961
    1098
   962.9
   950.6
   993.4
   928.6
    1027
   911.4
   927.9
     961
   935.7
   951.6
   932.4
     986
   923.4
   930.8
   902.9
   866.3
   915.9
   916.9
   886.4
   870.8
   907.8
   841.6
   867.2
   857.2
   852.3
   863.4
   862.1
   961.6
   870.2
   894.2
   856.9
   818.3
   837.4
   829.6
   819.9
   816.3
   805.6
   802.7
   831.9
   830.9
   755.3
   809.5
   813.1
   892.5
   777.7
   796.5
     768
   760.8
   763.8
   763.1
   823.1
   836.1
     804
     729
   783.2
   787.4
   773.8
   761.5
   767.7
   794.9
   819.9
   792.3
   707.6
   780.3
   794.6
   753.1
   725.8
   739.1
   772.8
   789.7
   797.5
   762.1
   751.8
   776.4
   735.2
   800.7
   784.2
     766
   807.9
   733.6
   752.7
   792.3
   753.7
   718.3
   683.6
   699.9
   757.6
   766.7
   741.1
     766
   702.8
   717.4
   752.1
   727.1
   696.9
   712.2
   747.2
   769.3
   750.8
     707
   737.5
   750.5
   725.2
   772.8
   713.2
   701.8
   743.3
   725.8
   732.6
   721.6
   742.4
   740.1
   806.3
   702.8
   743.6
   708.9
     657
   665.8
   768.6
   714.5
   738.8
   725.5
   720.3
   711.5
   724.8
     732
   759.2
   708.9
   663.2
   752.4
   733.6
   726.5
   719.6
   728.4
   700.2
   710.6
   783.2
   703.4
   730.3
   737.5
   747.2
   728.4
   703.4
   747.9
     705
   700.8
   700.2
   761.2
     755
     669
     731
   749.5
   716.7
   688.8
   691.7
   666.4
     660
   711.5
   677.1
   654.1
   710.6
   673.6
   653.8
   698.2
   672.6
   673.9
   679.4
   710.6
   676.8
   736.8
   654.8
   689.5
   724.2
     708
   692.7
   722.9
   691.1
   670.7
   717.7
   686.2
   660.6
     766
   725.8
   706.3
   720.9
   722.2
   677.1
   698.2
   746.9
   704.4
   699.5
   736.8
     705
   752.1
   702.1
   701.2
   725.8
   752.4
   711.2
   762.1
   690.8
   692.1
   685.3
   646.3
   661.3
   675.8
   672.3
   741.7
   704.7
   678.4
   692.4
   687.2
   728.7
   654.1
   658.7
   713.8
   671.3
   704.1
   654.1
   713.8
   634.3
   666.1
   671.3
   675.5
   676.2
   675.2
   716.1
   631.1
   690.8
   661.9
   679.7
   619.7
   707.3
   713.2
   634.3
   632.7
   672.3
   661.9
   647.3
   634.3
   638.2
   670.7
   704.1
   673.6
   669.7
   676.5
     682
   681.4
   680.1
   706.7
   687.9
   699.5
   725.2
   630.1
   687.2
   651.5
   691.1
   663.2
     729
   659.3
   611.9
     669
   632.4
   593.5
   654.1
   716.7
     648
     683
   711.5
   636.6
   694.3
   603.5
   685.6
   699.5
   647.6
   696.9
   690.4
   644.4
   701.5
   667.1
   637.6
   642.8
   669.4
     635
   654.8
   609.3
   628.5
   694.7
   667.1
   721.6
   619.4
   660.3
   683.6
   617.1
     671
   711.5
   611.6
   700.5
   650.2
   653.8
   590.2
   629.8
   674.9
   640.5
   626.2
   651.5
   624.6
   654.1
   650.2
   648.3
   693.7
   662.9
   683.3
   618.4
   687.9
   650.2
   637.6
   697.3
   650.2
   612.6
   629.8
   643.1
   630.1
   704.4
   690.1
   679.1
   714.5
   657.4
   686.2
   706.7
   761.5
   641.1
   644.1
   702.8
   696.9
   615.8
   657.4
   645.7
   648.6
   734.6
     646
   679.1
   683.3
   682.3
   683.3
   678.8
   652.8
   655.1
     635
   744.9
   672.6
   681.7
   671.6
   703.1
     682
   593.5
   668.7
   694.3
   694.3
   684.9
   675.5
   675.2
   702.1
   665.1
   679.7
   681.7
     671
   678.4
   666.8
     669
   709.9
   733.3
   681.7
   706.3
   750.5
   680.7
   691.7
   715.4
   721.6
     670
   642.8
   753.1
   683.3
   692.7
   711.5
     645
     695
   671.6
   643.4
   711.2
   665.1
   680.7
   709.6
   734.9
   743.6
   724.2
   696.9
     681
     756
   653.5
   655.7
   690.1
   691.1
   722.9
   687.5
   721.9
   640.2
   719.3
   694.3
   734.6
   728.4
   702.4
   627.5
   746.2
   710.2
   757.9
   681.4
     670
   730.3
   682.7
   774.1
   734.6
     729
   690.1
   744.3
   755.7
     769
   735.2
   756.3
   717.4
   695.6
   740.1
   742.4
   704.7
   663.8
   745.6
   743.6
     744
     706
   705.4
   736.2
     755
   714.8
   686.2
   746.2
   675.8
   718.3
   686.6
   642.1
     707
   719.6
     705
   733.6
   728.1
   732.6
     681
   703.1
   728.1
   697.6
   704.4
   703.4
   688.5
   711.2
   670.3
   720.9
   709.6
   738.1
   704.4
   632.7
   666.4
   674.2
   730.7
     669
   702.4
   732.9
   720.3
   684.9
   698.2
   727.8
   655.1
   725.5
   640.2
   760.5
   682.3
   705.4
   692.7
     693
   676.5
   708.9
   711.2
   698.9
   649.9
   686.9
   681.7
   735.2
   712.8
   680.1
   717.7
   691.4
   736.2
   692.7
     718
   686.2
   713.8
   751.1
   701.2
   662.9
     732
     694
   656.7
   688.8
   649.9
   706.7
   652.8
   709.6
   740.7
   667.4
   634.6
     767
   713.5
   625.2
     705
   727.1
   668.7
   711.9
   701.8
   693.7
     681
   697.9
   690.8
   682.3
   702.1
   706.3
   677.1
   629.1
   734.6
   673.3
     660
   667.7
   675.5
   641.1
     684
   657.7
     684
   691.4
   659.6
   733.6
   653.8
   698.2
   653.8
   694.3
   664.8
   682.3
   684.9
   677.5
   679.1
   697.6
   649.2
   676.5
   662.5
   672.9
   647.6
   648.9
   687.5
   709.9
   710.6
   683.3
   674.9
   712.8
   746.6
   702.4
   631.7
   683.6
   691.7
   710.2
   666.8
   732.6
   724.8
   708.9
   659.3
   677.5
   715.4
   773.2
   695.6
   703.1
   703.1
   659.6
   682.3
   671.6
   731.6
   771.2
     754
   702.1
   668.4
   661.9
     719
   692.7
   707.3
   730.3
   721.9
   762.5
   649.2
   730.7
   691.1
   696.9
   720.6
   702.4
   704.1
   688.5
   721.6
   716.7
     717
     693
   677.8
   725.5
     731
   775.8
   717.7
   735.9
     730
   706.7
   686.2
   756.9
     743
   725.2
   736.5
     755
     717
     729
   732.9
   759.9
   750.5
   700.8
   752.4
   787.8
     708
   805.3
   811.8
   788.4
   783.5
   771.5
   775.4
   804.6
   805.9
     780
   826.7
   793.3
   818.3
   873.1
   797.2
   806.9
   835.5
   781.9
   829.3
   895.8
     817
   890.3
   868.2
   820.9
   860.1
   844.5
   865.9
     828
   841.6
   916.9
   859.1
   811.4
   847.8
   818.9
   946.7
   883.8
   928.2
   893.2
   951.3
   898.1
   874.1
   931.8
   898.4
     974
   942.5
   973.6
   985.6
   989.2
   997.3
   986.9
    1018
    1000
   972.7
   991.8
    1006
   969.4
    1034
    1035
   979.5
    1057
   953.2
     996
    1050
    1067
    1113
    1085
    1077
    1142
    1041
    1133
    1107
    1044
    1135
    1070
    1056
    1142
    1157
    1127
    1132
    1144
    1249
    1208
    1165
    1166
    1153
    1183
    1198
    1175
    1224
    1217
    1287
    1211
    1196
    1234
    1214
    1191
    1259
    1302
    1345
    1322
    1297
    1320
    1209
    1285
    1271
    1372
    1287
    1333
    1357
    1343
    1331
    1306
    1288
    1357
    1376
    1367
    1370
    1316
    1360
    1365
    1367
    1313
    1396
    1233
    1342
    1334
    1348
    1335
    1432
    1322
    1351
    1332
    1312
    1299
    1316
    1375
    1303
    1322
    1301
    1299
    1176
    1276
    1247
    1286
    1341
    1345
    1295
    1326
    1290
    1215
    1217
    1237
    1329
    1178
    1253
    1233
    1237
    1184
    1189
    1181
    1261
    1178
    1192
    1165
    1193
    1171
    1190
    1212
    1084
    1168
    1164
    1228
    1097
    1052
    1107
    1106
    1104
    1095
    1080
    1085
    1140
    1120
    1062
    1050
    1048
    1040
    1038
    1041
    1041
    1061
    1064
    1016
   922.7
    1000
    1002
   965.5
    1070
   995.1
    1033
   968.1
   997.3
   853.3
   927.3
   905.2
     890
   892.2
     984
   937.6
   876.7
   865.6
     911
   864.3
   851.3
   863.4
   866.6
   835.8
   891.9
   784.5
   858.2
   870.5
   859.8
   912.3
     838
   855.6
   862.1
   866.9
   870.8
   802.7
   842.3
   811.8
   808.5
   841.3
   812.1
   803.7
   798.8
   898.4
   809.8
   790.7
   843.9
   856.5
   720.3
   722.9
   819.6
   828.6
   789.1
   833.8
   868.2
   816.6
   790.7
   772.5
     780
   774.8
   752.1
   706.3
   788.7
   789.7
   773.5
     817
   751.8
   757.3
   788.4
   775.8
   761.8
   848.4
   790.4
   758.2
     828
   740.1
   831.9
   751.8
     790
   788.1
   753.4
     781
     853
   778.7
   805.6
   796.5
   810.5
     767
     803
   723.2
   809.5
   785.2
     793
   845.2
   833.5
   798.8
     790
   825.7
   809.8
   803.7
   824.1
   824.1
   798.5
   808.5
   843.9
   851.3
     817
     840
   826.7
   841.6
   820.9
   816.6
   839.7
   789.7
   821.5
   837.4
     829
   823.1
   819.6
   835.5
     828
   839.3
   858.8
     840
   786.1
   860.4
   927.9
   836.1
   937.6
   825.4
   845.8
   804.6
   828.3
   870.2
   895.1
   813.7
   840.3
   857.8
   841.3
   845.2
   845.8
   819.2
   827.3
   806.6
   835.8
   784.2
     841
   919.5
   840.3
   845.2
     829
   884.4
   769.6
   772.8
   817.3
   858.8
   869.2
   824.4
   818.9
   836.7
   874.4
   812.7
   834.2
   819.6
   806.6
   800.1
   810.1
   822.2
   768.3
   806.9
   747.9
   828.3
   727.4
     815
   846.8
   806.9
   717.7
   800.1
   813.4
   763.4
   838.7
   746.2
   824.4
   735.9
   794.6
   783.2
     791
   799.8
     802
   801.4
   769.9
   784.5
   724.8
   699.2
   779.3
   756.9
     719
   753.7
     792
   726.8
   800.7
   792.3
   810.1
   763.1
   764.4
   756.6
   775.4
   743.6
   779.3
   725.8
   711.5
     684
   778.4
   779.7
   740.4
   718.3
   748.5
     693
   820.2
   761.5
   736.8
   724.5
   732.3
   762.5
     769
   745.9
   769.6
   717.7
   771.5
   756.9
   793.3
   761.8
   717.7
   748.2
   732.9
   805.9
   819.2
   704.7
   714.8
   696.3
   773.5
   811.4
   740.7
   732.6
   729.4
   737.5
   715.1
   755.3
   797.5
     781
   714.1
   733.6
   734.6
     793
   822.2
   739.4
   844.2
   805.3
   765.7
   788.7
   844.9
   846.8
   797.8
   789.7
   787.4
   809.5
   831.2
   793.6
   845.5
   850.7
   871.1
   794.6
   835.8
   902.6
   879.6
   870.8
   867.9
   830.3
   887.7
   892.5
   867.9
     827
   892.5
   875.7
   904.2
   903.9
   906.8
   904.9
   932.8
   888.7
   884.4
   953.9
   968.8
   917.8
   993.4
     902
    1017
     985
     948
   977.5
   971.4
    1015
    1072
    1128
    1028
    1001
    1117
    1054
    1052
    1049
    1058
    1130
    1103
    1007
    1146
    1060
    1104
    1119
    1115
    1101
    1140
    1143
    1135
    1139
    1174
    1137
    1196
    1195
    1163
    1189
    1118
    1193
    1220
    1185
    1164
    1203
    1200
    1220
    1206
    1173
    1197
    1285
    1238
    1213
    1175
    1198
    1172
    1171
    1171
    1229
    1197
    1231
    1291
    1203
    1361
    1310
    1338
    1245
    1242
    1260
    1324
    1367
    1334
    1187
    1261
    1289
    1276
    1245
    1217
    1259
    1325
    1302
    1253
    1285
    1276
    1239
    1220
    1257
    1329
    1277
    1244
    1272
    1268
    1302
    1227
    1222
    1332
    1311
    1252
    1236
    1272
    1286
    1205
    1191
    1310
    1242
    1263
    1242
    1299
    1239
    1290
    1273
    1288
    1221
    1263
    1221
    1183
    1334
    1211
    1231
    1265
    1164
    1231
    1200
    1189
    1074
    1198
    1191
    1209
    1100
    1128
    1135
    1099
    1175
    1196
    1173
    1148
    1183
    1169
    1165
    1126
    1074
    1084
    1046
    1099
    1187
    1067
    1059
    1136
    1098
    1105
    1041
    1091
    1095
    1088
    1147
    1065
    1111
    1005
    1031
    1020
    1023
    1043
    1041
    1075
    1060
    1008
    1035
    1034
   978.5
   981.4
   993.8
    1081
    1039
    1056
    1009
   994.4
    1089
    1045
   919.8
    1004
   969.4
    1003
   990.5
   979.5
     936
   981.1
    1010
   914.6
   987.9
   923.4
   979.8
   958.1
   957.1
   935.7
   913.6
   990.5
   952.2
   939.3
   928.2
   975.9
   979.5
    1005
   930.8
   954.2
   905.5
   896.4
   872.1
   909.1
   982.1
   907.1
   897.4
   828.6
   925.6
   870.8
   880.5
   868.9
   882.5
   918.2
   889.6
   883.5
   878.9
   906.8
   924.3
   878.6
   856.9
   848.8
   857.2
   846.8
   898.7
   810.1
   849.7
     899
   939.6
   792.3
   859.1
   891.6
   946.1
   879.6
   884.4
   818.9
   841.9
   895.8
   860.1
   867.2
   799.4
   858.2
   844.9
   879.6
   800.7
   827.7
   840.6
   816.3
   837.1
     838
   834.5
     838
   828.6
   819.6
   795.6
   870.2
     814
   783.9
   848.8
   841.6
   822.5
   782.3
     852
   867.2
   805.6
   866.6
   812.7
     841
   812.4
   867.6
   799.1
   801.7
   845.5
     779
     814
     802
   800.1
   849.1
   796.2
   790.4
   892.2
   809.8
     781
   770.6
   840.6
   820.2
   805.9
   827.3
   753.4
   773.5
   783.5
   852.3
   862.4
   806.6
   818.9
   798.5
   801.4
   871.1
   746.9
     817
   813.7
   845.5
   835.1
   827.7
   829.9
   818.3
   826.4
   846.5
   826.4
   808.2
   858.8
   844.9
   841.6
   803.3
   834.2
   789.1
   885.4
   789.7
   798.8
     829
   832.5
   824.7
   904.5
   868.5
     793
   814.4
   793.3
   772.8
   863.7
   915.9
   821.5
   852.3
   849.4
   852.3
   905.8
   846.5
   876.3
   847.8
     839
   848.4
   790.7
   871.1
   887.4
   843.2
   848.8
   849.4
   908.8
     802
   827.7
   864.6
   861.4
   916.2
   837.4
   825.4
   895.5
   856.5
   868.9
   942.5
   837.4
   896.8
   883.5
   956.1
   854.3
   842.3
   897.7
   874.7
   895.8
   825.4
   891.6
     887
   936.3
   926.3
   927.3
   864.6
   921.1
   894.5
   890.9
   915.9
   914.9
   901.3
   944.5
   841.9
   854.9
     851
   871.8
   876.3
   946.4
     914
   872.8
   897.4
     901
   966.2
   915.3
   884.4
   899.7
   840.6
   892.2
   918.5
   872.4
   829.9
   884.8
   896.1
     887
   860.4
   919.8
   856.9
   887.4
   866.3
   964.6
   955.8
   872.1
   871.8
   868.9
   943.5
   886.1
   947.7
   848.1
   905.8
   919.8
   961.6
    1061
   965.9
   957.8
   931.8
    1003
     911
   878.6
   959.7
    1043
   897.1
    1010
   937.3
     937
    1017
   959.7
     985
    1017
   983.1
     997
   983.4
   995.7
    1001
    1074
    1067
    1043
    1074
    1131
    1075
    1039
    1076
    1141
    1107
    1091
    1097
    1173
    1136
    1169
    1111
    1158
    1198
    1210
    1255
    1211
    1168
    1358
    1246
    1326
    1358
    1306
    1363
    1322
    1370
    1350
    1347
    1353
    1319
    1390
    1457
    1467
    1506
    1567
    1522
    1516
    1427
    1628
    1509
    1564
    1584
    1523
    1685
    1675
    1694
    1751
    1690
    1740
    1811
    1646
    1803
    1747
    1878
    1800
    1850
    1847
    1841
    1888
    1960
    1941
    1951
    1978
    1967
    1908
    1972
    1937
    2069
    2069
    2022
    1981
    2200
    2177
    2215
    2085
    2208
    2147
    2217
    2197
    2305
    2263
    2219
    2212
    2217
    2262
    2365
    2244
    2404
    2251
    2348
    2295
    2433
    2373
    2358
    2389
    2288
    2387
    2410
    2452
    2354
    2333
    2339
    2274
    2403
    2376
    2276
    2381
    2308
    2374
    2299
    2390
    2447
    2358
    2362
    2375
    2291
    2246
    2284
    2275
    2302
    2321
    2259
    2349
    2267
    2216
    2258
    2256
    2197
    2259
    2117
    2097
    2155
    2207
    2109
    2145
    2044
    2171
    2104
    2140
    2062
    2014
    2027
    1935
    2028
    1981
    1871
    1912
    1918
    2036
    1959
    1924
    1940
    1764
    1735
    1727
    1729
    1779
    1856
    1705
    1716
    1689
    1652
    1535
    1632
    1604
    1641
    1613
    1540
    1499
    1506
    1572
    1501
    1456
    1474
    1416
    1380
    1517
    1364
    1448
    1373
    1368
    1305
    1300
    1324
    1324
    1280
    1225
    1226
    1245
    1203
    1248
    1100
    1211
    1125
    1146
    1108
    1132
    1095
    1124
    1064
    1105
    1059
     986
    1029
     997
    1029
   934.7
   962.3
    1002
   957.1
   963.3
   944.5
    1023
   933.1
   945.7
   879.2
     913
   874.4
   869.8
   864.6
   897.4
   852.6
   870.8
     863
   784.8
     877
   847.5
   846.8
   782.3
   812.1
     827
   840.6
   772.8
   774.8
   798.8
   762.5
   806.3
   770.2
   795.2
   815.7
   816.3
     755
   742.7
   736.5
   691.1
     707
   727.4
   832.9
   730.7
   729.7
   700.5
   797.5
     768
   752.7
   726.1
   713.5
   749.8
   784.8
   716.7
   726.1
     684
   727.1
   758.9
   749.5
   765.7
   731.3
   684.6
   769.3
   732.6
   701.8
   757.3
   742.4
   742.4
   720.9
   727.4
   788.1
   663.8
   783.2
   748.8
   754.4
   765.1
     731
   765.1
     731
     672
   762.5
   791.7
   757.6
   745.6
   720.6
   818.3
   761.8
   737.8
   786.1
   845.8
   783.9
   787.8
   787.8
   795.9
   870.2
     814
   808.5
   795.9
   813.7
   841.3
   823.8
   899.7
   863.4
   904.5
   861.1
   895.5
   852.3
   842.6
     902
     901
   977.9
   900.3
   899.7
   955.2
     925
   939.9
   930.5
     974
   944.8
   962.6
   974.3
   998.3
   934.4
    1038
     972
    1067
    1034
    1069
    1117
    1032
    1079
    1063
    1097
    1023
    1165
    1149
    1121
    1144
    1208
    1211
    1223
    1243
    1200
    1202
    1188
    1213
    1218
    1182
    1277
    1339
    1329
    1284
    1294
    1274
    1290
    1347
    1373
    1386
    1364
    1315
    1374
    1381
    1451
    1436
    1414
    1447
    1525
    1459
    1472
    1482
    1460
    1441
    1432
    1502
    1539
    1525
    1458
    1539
    1476
    1515
    1481
    1527
    1563
    1499
    1588
    1638
    1587
    1611
    1543
    1577
    1591
    1585
    1595
    1658
    1662
    1660
    1590
    1703
    1558
    1657
    1669
    1611
    1595
    1541
    1571
    1616
    1671
    1638
    1554
    1603
    1692
    1616
    1618
    1551
    1585
    1587
    1566
    1511
    1534
    1537
    1564
    1544
    1530
    1538
    1535
    1666
    1593
    1511
    1452
    1533
    1414
    1467
    1494
    1424
    1400
    1485
    1490
    1518
    1462
    1457
    1386
    1479
    1463
    1420
    1419
    1370
    1351
    1432
    1419
    1336
    1352
    1318
    1425
    1373
    1263
    1243
    1321
    1237
    1215
    1298
    1182
    1371
    1239
    1194
    1267
    1262
    1160
    1173
    1209
    1160
    1172
    1119
    1073
    1171
    1104
    1125
    1129
    1085
    1075
    1092
    1074
    1057
   983.1
    1063
    1024
    1008
   997.7
    1048
   954.5
     962
    1007
    1021
   942.8
    1084
   949.6
     914
   967.2
   956.8
     959
    1029
   893.2
   907.5
   960.3
   932.4
   903.9
   909.4
   874.7
   935.7
     901
   883.1
   926.3
   885.1
   897.7
   877.6
   909.4
   880.2
   886.1
   841.3
   878.3
   845.2
   867.2
   831.6
   861.1
   837.4
   853.6
   903.3
   891.6
   834.8
   880.2
   927.6
   879.2
   910.7
   845.2
   858.5
   905.2
   879.9
   909.4
   934.7
   873.1
   893.2
   904.5
   895.8
   898.4
   931.8
   889.3
   945.4
   958.7
   934.7
   901.3
     889
   980.1
   906.8
   941.5
   927.3
   940.2
   916.6
     972
   978.8
   979.8
    1042
   989.9
   973.6
    1043
     948
    1055
    1008
    1104
   992.8
    1060
    1074
    1088
    1170
    1072
    1131
    1099
    1093
    1221
    1121
    1208
    1248
    1220
    1207
    1237
    1268
    1335
    1226
    1328
    1310
    1326
    1328
    1313
    1395
    1465
    1432
    1418
    1388
    1467
    1552
    1526
    1548
    1490
    1603
    1631
    1594
    1703
    1637
    1620
    1632
    1694
    1727
    1741
    1732
    1883
    1902
    1907
    1947
    1927
    1870
    1966
    1935
    2068
    1989
    2128
    2041
    2094
    2143
    2117
    2197
    2155
    2264
    2147
    2349
    2332
    2391
    2297
    2323
    2350
    2458
    2409
    2484
    2404
    2468
    2522
    2506
    2517
    2516
    2552
    2626
    2622
    2587
    2780
    2595
    2736
    2630
    2723
    2833
    2750
    2831
    2871
    2796
    2921
    2824
    2805
    2913
    2903
    2955
    2854
    2989
    2856
    2992
    2818
    2888
    2875
    3001
    2897
    2937
    2884
    2855
    2997
    2980
    2964
    2848
    2953
    2912
    2956
    2961
    2879
    2907
    2795
    2854
    2806
    2821
    2814
    2788
    2770
    2764
    2908
    2859
    2912
    2810
    2867
    2780
    2829
    2669
    2655
    2598
    2594
    2581
    2514
    2584
    2505
    2596
    2565
    2581
    2497
    2474
    2470
    2399
    2372
    2407
    2387
    2423
    2332
    2331
    2360
    2319
    2289
    2240
    2297
    2206
    2243
    2113
    2136
    2091
    2106
    2133
    2147
    1983
    2033
    1958
    2009
    1933
    2075
    1956
    1961
    1807
    1847
    1777
    1862
    1760
    1753
    1718
    1736
    1766
    1693
    1721
    1634
    1553
    1601
    1587
    1569
    1492
    1526
    1611
    1495
    1425
    1481
    1421
    1479
    1461
    1378
    1371
    1362
    1293
    1375
    1443
    1358
    1354
    1391
    1242
    1320
    1262
    1270
    1265
    1310
    1268
    1188
    1170
    1188
    1228
    1181
    1192
    1112
    1209
    1127
    1162
    1163
    1120
    1119
    1145
    1106
    1119
    1104
    1161
    1063
    1031
    1092
   973.6
    1008
    1035
    1032
   969.8
    1053
    1052
    1068
    1058
    1053
    1003
    1006
    1058
    1072
   961.3
   984.7
    1092
    1012
    1006
    1033
    1020
    1018
    1013
    1006
    1029
    1008
   979.2
    1061
   993.8
    1055
    1090
    1064
    1057
   952.9
    1048
   967.8
   975.6
    1009
    1035
    1020
    1020
    1012
    1097
    1009
    1020
    1023
   969.4
    1016
   946.1
   994.7
    1018
    1036
   933.4
    1005
   995.1
   981.1
    1039
     937
   949.6
    1030
    1003
    1008
    1021
    1029
   934.1
   977.2
    1003
   996.7
   927.6
    1011
    1003
   968.8
    1013
    1029
   987.3
   987.9
   990.5
    1007
    1005
    1011
    1047
    1001
   982.4
   947.4
   939.6
   947.7
    1019
   950.6
   992.5
   972.3
   949.6
   983.7
   958.7
   999.3
   948.3
   956.1
     888
     899
   976.2
   927.9
   927.3
    1025
    1036
   966.2
   952.2
   971.7
   956.8
   885.4
   962.3
     947
   905.2
   913.3
   924.7
   941.5
   904.5
     887
   927.9
     985
   946.4
   896.8
   905.8
   940.2
   896.4
   961.6
   902.9
   978.2
    1007
   929.2
   958.4
   944.1
   981.8
   918.8
    1016
   850.7
   906.2
   882.8
   920.4
   942.5
   958.1
   958.7
   872.1
   895.1
   916.9
   863.4
   853.6
   830.9
   917.5
   902.9
   969.8
   910.4
   809.2
     887
   856.9
   896.1
   894.2
   844.2
   887.4
   817.3
   877.9
   849.4
   829.3
   846.2
   841.6
   882.2
   867.6
   823.8
   865.3
   834.8
   811.8
   838.7
   855.9
     826
   836.7
   913.3
   855.9
   804.3
   865.6
   901.6
   866.6
   840.3
   812.4
   834.5
   773.2
   802.4
   821.8
   831.9
   884.1
   801.7
   854.6
   821.5
   843.2
   906.5
     816
   818.9
     815
   818.9
   752.1
   803.7
   812.4
     851
   860.4
   786.5
   826.4
   799.8
   789.4
   765.4
   848.8
   807.2
   773.5
   849.7
     767
   790.7
   804.6
   807.2
     793
     814
   746.6
   794.3
   844.2
   784.5
   782.6
   762.1
   789.4
   733.3
   836.4
   814.4
   772.5
   830.3
   783.9
   786.1
   799.4
   769.6
   787.1
   809.2
   834.8
   782.6
   781.3
   817.9
   784.5
   825.1
   780.3
   812.7
   864.6
   752.7
   781.9
     791
   747.2
   773.5
   789.4
   798.1
   807.9
   773.2
   762.1
     756
   781.3
   773.8
   790.7
     793
   764.7
   769.3
   781.6
   795.9
   796.5
   747.9
     756
   767.7
   807.6
   740.7
   770.9
     730
   772.8
   823.8
   826.7
   734.9
   785.5
   850.4
   803.7
   773.5
     732
   789.7
   789.4
   774.8
   780.6
   724.2
   746.2
   792.6
   715.4
   716.7
   783.5
   726.1
   738.8
   735.2
   795.6
   774.8
   762.1
   725.2
   786.8
   777.1
   769.9
   753.4
     732
   753.7
   750.8
   731.3
   685.9
   758.6
     743
   791.3
   761.2
   680.7
   722.6
     718
   779.7
   743.3
   749.2
   748.5
   730.3
   742.7
   695.3
   732.6
     743
     769
   750.1
   720.3
   719.6
   764.4
   753.4
   753.7
   717.7
   658.7
   739.1
     717
   673.9
   727.4
   747.2
   788.4
   718.3
     718
   708.3
   752.1
   794.3
   728.7
   721.6
   695.6
   758.6
   756.6
   754.7
   740.7
   748.2
   682.3
   726.5
   738.1
   783.2
   748.8
   725.8
   741.1
   759.5
   776.1
   680.7
   758.9
   715.7
   744.3
   739.8
   815.7
   749.2
     730
   738.8
     803
   760.5
   813.1
     768
   708.6
   705.7
   711.5
   695.3
   807.2
   705.4
   734.9
   756.9
   743.3
   768.3
   798.5
   794.3
   806.6
   801.7
   763.4
   778.4
   857.5
   819.6
   830.3
   778.7
   778.4
   807.6
   806.9
   839.3
   791.3
   761.2
   872.1
   825.4
   843.9
   816.6
   848.1
   789.1
   881.5
   933.1
   862.7
   892.5
   910.4
   839.3
   902.9
   882.2
   884.8
   853.6
   865.6
   896.4
   945.4
   851.3
   932.8
   960.7
     959
   973.6
    1012
   977.2
   953.5
    1013
    1076
    1041
    1059
    1015
    1077
    1067
    1055
    1044
    1087
    1080
    1058
    1127
    1091
    1132
    1094
    1158
    1192
    1196
    1153
    1245
    1209
    1229
    1228
    1315
    1230
    1288
    1331
    1351
    1281
    1361
    1327
    1313
    1426
    1388
    1391
    1430
    1363
    1492
    1474
    1429
    1516
    1548
    1486
    1546
    1524
    1552
    1540
    1574
    1556
    1654
    1681
    1666
    1681
    1759
    1641
    1715
    1673
    1672
    1688
    1802
    1732
    1815
    1814
    1802
    1708
    1781
    1846
    1818
    1839
    1893
    1924
    1859
    1927
    1939
    1928
    1947
    1961
    1937
    1944
    1968
    1929
    2049
    1939
    1945
    2015
    2022
    2015
    1973
    2081
    2025
    2023
    1963
    2116
    2003
    2034
    2125
    2004
    2017
    2031
    2050
    2060
    2061
    2046
    2100
    2117
    1978
    2185
    2018
    2066
    2124
    1956
    2035
    2025
    1939
    2011
    2079
    2037
    1996
    1969
    1947
    2026
    1942
    1988
    1951
    1876
    1909
    1942
    1953
    1985
    1955
    1870
    1858
    1880
    1840
    1799
    1836
    1850
    1767
    1824
    1849
    1887
    1762
    1771
    1706
    1761
    1698
    1667
    1672
    1645
    1716
    1658
    1686
    1603
    1648
    1648
    1548
    1560
    1546
    1489
    1561
    1518
    1503
    1536
    1503
    1459
    1441
    1460
    1432
    1416
    1470
    1401
    1431
    1414
    1408
    1333
    1406
    1388
    1326
    1279
    1356
    1269
    1294
    1140
    1256
    1235
    1146
    1186
    1240
    1168
    1157
    1188
    1109
    1169
    1110
    1163
    1143
    1191
    1146
    1091
    1102
    1079
    1057
    1063
    1045
    1052
    1094
    1059
   990.8
    1081
    1073
    1069
    1009
    1018
    1138
    1001
   979.2
    1040
   973.6
   999.6
   974.3
    1013
    1011
    1076
    1036
   953.5
    1025
   940.9
   992.8
   943.2
    1031
   983.7
   907.1
   966.2
   968.1
   953.9
   982.1
    1036
    1050
   914.9
   977.2
    1034
   987.6
   992.8
   975.3
    1039
    1040
   994.4
   955.2
   991.8
   991.5
   929.9
   940.2
    1008
    1035
   975.6
   941.5
    1057
    1059
    1054
    1029
    1005
    1040
    1003
   995.7
   982.4
    1007
    1035
    1006
    1041
   994.4
    1052
    1010
    1080
    1041
    1124
     998
    1089
    1036
    1047
    1047
    1078
    1062
    1068
    1021
    1059
    1026
    1059
    1136
    1090
    1078
    1086
    1119
    1069
    1079
    1077
    1080
    1125
    1087
    1102
    1089
    1140
    1079
    1135
    1158
    1127
    1156
    1102
    1182
    1123
    1088
    1140
    1095
    1136
    1113
    1121
    1149
    1152
    1101
    1161
    1105
    1086
    1104
    1069
    1152
    1172
    1070
    1153
    1110
    1090
    1101
    1116
    1143
    1167
    1160
    1132
    1145
    1157
    1065
    1102
    1158
    1112
    1183
    1189
    1106
    1146
    1177
    1003
    1151
    1123
    1068
    1121
    1118
    1068
    1095
    1132
    1042
    1118
    1045
    1050
    1121
    1153
    1066
    1141
    1057
   996.7
    1026
    1023
    1067
    1025
    1025
    1079
    1069
    1041
    1093
    1044
   995.1
    1099
    1027
    1026
    1064
    1052
   986.6
    1066
    1006
   960.3
    1083
    1027
    1008
    1104
    1007
   999.6
   995.7
    1040
    1017
    1072
   949.6
     973
   942.5
   971.4
   958.7
   943.8
   925.6
   979.2
   909.4
   999.9
   966.8
    1014
    1021
   911.7
   968.5
   906.2
   927.9
   939.6
   892.2
     902
   930.2
   974.9
     913
   945.4
   988.6
   965.9
   884.4
   905.8
   962.3
   945.7
   946.1
   892.2
   931.5
   928.2
     923
   942.8
     877
   891.6
   853.9
   882.8
    1009
   875.4
   915.9
    1015
   887.4
   916.2
   944.5
   917.8
   951.9
   933.7
   862.7
     949
   928.6
   931.8
   944.1
   902.9
   868.5
   950.6
   913.6
   880.5
   859.8
   864.3
   910.1
   954.2
   973.3
     926
   951.6
   920.1
     935
   903.3
   876.7
   963.3
   950.6
   955.5
   981.4
   970.4
   957.4
   983.1
   953.9
   939.3
   930.8
   941.2
   950.6
   913.6
    1008
   883.8
   974.3
   947.7
   919.1
   940.6
    1014
    1038
   963.6
   910.1
    1012
    1040
   966.2
    1006
   968.5
    1055
   994.1
   988.6
    1035
    1035
   959.7
    1012
   897.7
   948.3
   990.2
     973
   995.4
    1038
    1033
   978.2
    1009
    1025
    1058
    1014
   978.5
    1016
    1044
    1053
    1005
   966.8
    1003
    1080
    1015
    1067
    1054
    1007
   965.2
   990.2
    1048
   957.4
    1039
    1034
    1103
    1045
    1096
    1066
    1010
    1067
    1010
    1131
    1027
    1021
    1029
    1015
   990.5
    1058
   996.4
    1040
    1057
   939.9
    1024
   952.2
    1053
    1022
   988.2
    1065
   979.2
     973
    1029
   945.1
    1089
   957.1
   990.2
   968.8
   974.6
    1009
   988.6
    1053
   897.4
   925.3
   991.8
   972.7
   964.2
   939.3
   977.2
   981.1
    1019
    1003
   934.1
   995.4
   955.8
   984.7
   913.3
     960
   973.3
   870.5
   985.3
   922.7
   936.7
   939.9
   965.5
   891.6
   892.9
   912.7
   971.4
     947
     913
   931.5
     829
     900
     888
   878.6
   805.3
   934.7
     852
   893.5
   819.6
   850.7
   897.1
   903.6
   855.9
   860.8
   876.3
   899.4
   853.6
   805.6
   871.8
   882.2
   818.9
   826.7
   837.1
     889
   812.4
   847.1
   853.9
   872.8
   893.5
   800.4
   826.7
   832.2
   848.8
   832.5
   828.6
   808.5
   795.9
   813.4
   805.6
   818.9
   802.7
   842.9
   807.6
   829.6
   822.2
   809.2
   806.6
   770.6
   829.6
   822.8
   841.9
   793.3
   840.6
   808.2
   838.7
   766.7
   766.7
     805
   794.9
   862.7
   847.8
   742.7
   818.3
   779.7
   789.4
   784.5
     816
   798.1
   749.8
   818.9
   711.9
   794.3
   809.5
   838.4
     768
   772.8
   792.6
     767
   841.9
   750.5
     790
   770.9
   844.2
     815
   762.8
   745.9
   788.4
   760.5
   720.3
   797.5
   745.6
   775.4
   772.5
   732.9
   784.2
   845.8
     791
   737.2
   725.2
   761.5
   833.2
   784.8
   726.5
   784.8
   740.7
   784.8
   754.7
   765.1
   764.7
   753.4
     768
   730.7
   711.9
   822.8
   756.9
   745.3
   753.7
   725.8
   781.9
   789.7
   785.8
   771.9
   737.8
   819.9
   764.4
   782.9
   796.2
   709.3
   805.3
   773.2
   785.8
   785.8
   792.6
   807.6
   740.4
   746.2
   765.1
   766.7
   765.1
     780
     826
   805.9
   799.1
   733.3
   781.6
   767.7
   799.8
   785.8
     791
   773.5
   801.4
   772.8
     780
   780.6
   767.7
   807.9
   737.5
   798.1
   750.1
   780.3
   811.4
   759.5
   720.3
   805.6
   813.7
   743.6
   809.2
   829.9
   827.7
   784.2
   769.6
     778
   801.1
   772.2
   795.9
   809.8
   780.6
   772.5
   805.6
   803.7
   797.5
   790.4
   779.7
   772.8
   771.5
   746.2
   786.8
   777.7
   816.3
   774.8
   723.2
   757.6
   810.8
   837.4
   759.5
   824.4
   776.4
   784.5
   812.4
   748.2
   807.9
   794.9
   825.4
     792
   830.3
   832.2
   745.6
   850.1
   790.4
     840
   793.9
   804.3
   795.2
   807.2
   805.3
   787.4
   803.3
     828
   784.2
   828.6
   886.4
   821.2
   822.8
   768.6
   784.2
   852.6
     780
   776.7
   816.3
   837.1
     802
   804.3
   840.3
     852
     827
   822.5
     814
   865.9
   799.1
     828
     827
   809.5
   845.8
   844.2
   818.9
   811.8
   818.9
   839.3
   819.6
   816.6
   853.6
   867.6
   834.8
     840
   793.6
   777.1
   850.4
   825.1
   843.9
   802.7
   821.5
   861.7
   853.6
   902.6
   771.2
   795.2
   862.1
   839.7
   845.2
   848.8
   811.8
     841
   791.7
   834.8
   887.7
   800.7
   851.7
   852.6
   835.8
   831.2
   794.9
   829.6
   832.5
   834.2
   893.8
   805.3
   805.6
   812.7
   775.8
   773.2
   834.5
     791
   822.2
   750.5
   797.8
   770.9
   816.6
   760.2
   890.9
   884.4
   797.8
   842.9
   763.4
   775.1
   831.2
   860.1
   816.6
     768
   753.4
   860.1
   747.2
   779.7
   736.5
   843.6
   806.6
   752.7
   817.6
   777.4
   797.5
   735.5
   768.6
   737.2
   780.3
   770.6
   729.7
   813.4
   772.5
   744.9
   744.6
   789.7
   789.1
   702.8
   823.4
   737.8
   769.3
   716.7
   718.3
   782.3
   741.4
   753.1
   757.6
   730.7
   711.9
   789.1
   760.5
   725.2
   722.9
   771.5
     744
   750.5
   723.2
   756.6
   752.4
   771.2
   763.8
   773.5
   737.8
   740.4
   739.4
   697.6
   735.9
     731
     729
   716.7
   772.8
     731
   664.5
   777.1
   753.1
   734.9
   745.3
   686.2
   705.7
   762.1
   717.4
   729.4
   720.6
     707
   736.8
   675.5
   731.6
   758.9
   741.4
   742.4
     743
   737.8
   698.2
   711.9
   722.6
   711.5
   662.5
   706.7
   644.1
     781
   757.6
     705
   765.7
   750.8
     708
   716.7
   725.8
   735.2
   689.1
   736.2
   719.6
   696.9
   683.3
   692.7
   721.6
   698.9
   740.7
   713.5
   687.5
   690.8
   650.9
   748.2
   667.1
   694.3
   777.7
     742
   689.8
   721.9
   711.9
   735.9
   730.3
   707.6
     729
   743.3
   688.2
   724.5
   761.5
   671.6
   744.6
   702.1
   748.5
   675.2
   689.5
   769.9
   808.5
   666.8
   734.6
     743
     720
   704.4
   714.5
   679.7
   759.5
   698.9
     718
   682.3
   751.8
   696.3
   712.5
   722.6
   716.1
   818.6
   761.8
   739.1
   705.4
   724.5
   776.7
   744.3
   692.1
   712.8
   773.5
     755
   703.1
   719.6
     696
   726.1
   752.7
   756.6
   696.9
     768
   737.8
     744
     767
   747.9
   770.6
   795.2
     720
   769.6
   725.5
   718.7
   787.4
   743.3
     731
   757.3
   760.5
   689.1
   795.6
   677.8
   754.7
   773.2
   793.3
   749.2
   734.2
   777.1
     755
   699.2
   789.1
   787.1
   712.5
   743.3
   801.4
   839.7
   723.2
   794.3
   703.4
   738.8
   757.3
   785.8
   750.8
   756.6
   748.5
   806.3
   785.5
   741.4
   803.7
     754
   737.5
   831.6
   793.3
     779
   768.3
     729
   806.3
   779.3
     780
     708
   820.2
     754
   781.6
   749.5
   788.7
   820.2
   715.1
   735.2
   689.8
     839
   789.4
   772.5
     742
   794.6
   820.5
   803.7
   731.6
   789.1
   756.9
   805.3
   817.9
   744.6
     754
   747.5
   769.9
   773.5
   705.4
   744.6
   864.3
   738.5
   773.5
   746.2
   775.8
   747.5
   796.8
   799.4
   787.1
     756
   804.3
   725.5
   777.7
   818.6
   753.4
     781
   785.8
   774.8
   766.7
   720.9
   754.7
   785.8
   781.3
   754.4
   784.2
   852.3
   757.9
     768
   810.1
   785.8
   754.7
   774.1
   738.8
   788.7
   734.6
   787.4
   732.3
   823.1
   757.9
   739.8
   757.3
   854.6
   745.9
   799.1
   812.7
     781
   750.1
     730
   780.3
   754.4
   757.3
   759.9
   768.3
   798.8
   799.8
   802.7
   775.4
   810.5
   741.4
   725.5
   756.3
   765.4
   847.8
   760.2
   721.9
   798.1
     778
   821.2
   805.9
   736.8
   783.2
   760.2
   802.7
   761.8
   764.4
   753.7
   834.2
   806.6
   831.9
   805.9
     817
   809.8
   781.6
   860.8
   752.7
   843.6
   846.8
     816
   789.4
   765.7
   792.3
   798.1
   865.6
   809.5
   802.7
   842.3
     827
   824.7
   849.4
   783.2
   815.7
   830.6
   843.2
   819.6
   819.9
   846.5
   794.3
   851.3
   843.9
   836.7
   942.8
   852.3
   890.6
     889
   966.5
   885.7
   923.4
   877.6
   937.3
     828
   922.1
   925.6
   952.9
   918.8
   966.8
   914.3
   974.3
   945.1
     949
     938
   994.4
     937
    1006
   983.1
    1032
   965.9
   935.7
   966.2
    1001
    1038
    1053
   980.5
   982.1
    1146
    1033
    1052
    1049
    1060
    1097
    1071
    1104
    1069
    1125
    1090
    1111
    1072
    1144
    1081
    1117
    1130
    1142
    1225
    1134
    1183
    1126
    1224
    1285
    1250
    1293
    1231
    1302
    1222
    1337
    1328
    1296
    1288
    1354
    1311
    1339
    1347
    1376
    1416
    1344
    1327
    1452
    1454
    1415
    1471
    1521
    1437
    1458
    1475
    1572
    1478
    1456
    1508
    1499
    1534
    1606
    1499
    1548
    1587
    1631
    1656
    1714
    1626
    1589
    1713
    1725
    1646
    1717
    1717
    1742
    1759
    1753
    1787
    1764
    1808
    1846
    1851
    1858
    1887
    1790
    1943
    1882
    1925
    1952
    1909
    1886
    1977
    1983
    1955
    1925
    1953
    2060
    2100
    2034
    2139
    2090
    2030
    2116
    2105
    2149
    2234
    2182
    2183
    2229
    2260
    2247
    2273
    2252
    2375
    2270
    2465
    2369
    2388
    2397
    2424
    2392
    2408
    2420
    2540
    2547
    2484
    2632
    2602
    2627
    2675
    2609
    2711
    2734
    2815
    2820
    2748
    2832
    2984
    2991
    2788
    3008
    2926
    2904
    3092
    2959
    3100
    3145
    3155
    3138
    3273
    3404
    3330
    3343
    3302
    3391
    3599
    3546
    3689
    3602
    3712
    3710
    3674
    3664
    3888
    3908
    3980
    3950
    3941
    4074
    4063
    4153
    4273
    4258
    4343
    4459
    4352
    4442
    4599
    4639
    4543
    4526
    4626
    4686
    4677
    4915
    5080
    5170
    4900
    5099
    5179
    5142
    5367
    5408
    5281
    5424
    5543
    5587
    5586
    5494
    5651
    5995
    5756
    5944
    5901
    5920
    6085
    6306
    6161
    6292
    6394
    6266
    6369
    6377
    6553
    6377
    6401
    6698
    6595
    6690
    6730
    6929
    6853
    6866
    6952
    7076
    6994
    7140
    6864
    7270
    7240
    7254
    7221
    7373
    7387
    7322
    7397
    7561
    7494
    7552
    7610
    7461
    7532
    7740
    7643
    7580
    7730
    7822
    7811
    8126
    7785
    7840
    7840
    8046
    7768
    7668
    7754
    7895
    7824
    7911
    7800
    7674
    7635
    7874
    7762
    7864
    7753
    7635
    7755
    7790
    7588
    7870
    7513
    7724
    7533
    7655
    7501
    7270
    7540
    7561
    7401
    7222
    7342
    7197
    7242
    7265
    7108
    6942
    7047
    6942
    7075
    6889
    6762
    6550
    6816
    6791
    6674
    6398
    6490
    6502
    6355
    6211
    6331
    6266
    6276
    6046
    6085
    5936
    5821
    5901
    5769
    5861
    5651
    5722
    5566
    5597
    5491
    5389
    5386
    5345
    5246
    5268
    5072
    5070
    5080
    4866
    4788
    4867
    4765
    4796
    4621
    4440
    4563
    4463
    4345
    4265
    4376
    4311
    4123
    4156
    4099
    3987
    4032
    3895
    3839
    3730
    3716
    3750
    3663
    3493
    3496
    3578
    3454
    3300
    3347
    3261
    3300
    3285
    3139
    3110
    2873
    2905
    2923
    2885
    2838
    2855
    2832
    2651
    2708
    2597
    2626
    2453
    2455
    2512
    2362
    2443
    2441
    2338
    2206
    2154
    2232
    2157
    2254
    2069
    2049
    2132
    2082
    1940
    2019
    1899
    1819
    1911
    1854
    1766
    1835
    1850
    1748
    1831
    1683
    1752
    1656
    1710
    1597
    1494
    1591
    1594
    1529
    1571
    1545
    1436
    1422
    1404
    1441
    1462
    1371
    1379
    1423
    1357
    1363
    1345
    1380
    1324
    1317
    1240
    1275
    1301
    1302
    1325
    1294
    1243
    1256
    1186
    1193
    1182
    1265
    1233
    1185
    1156
    1203
    1126
    1105
    1101
    1174
    1141
    1104
    1088
    1153
    1055
    1058
    1152
    1085
   992.8
    1068
    1137
   989.5
    1018
    1122
    1040
    1044
    1116
    1027
    1099
    1089
    1021
    1004
    1015
    1084
   973.3
    1037
    1029
    1113
   955.8
   995.1
   980.1
    1028
   994.4
    1063
   966.2
    1056
    1044
    1030
   988.2
    1003
   995.1
   998.9
   973.6
    1046
   932.1
   939.6
    1026
     948
   940.9
     973
    1005
   988.2
   967.2
   947.4
   901.3
   969.4
   906.2
   980.8
   989.5
   929.9
   948.3
   956.5
   970.1
   931.8
    1014
   902.3
   911.7
   916.9
   883.8
   920.8
   914.3
   943.2
   942.8
   945.1
   968.5
   964.2
   902.9
   953.2
   897.1
   916.2
   940.9
   960.3
   963.9
   949.6
   951.6
   912.7
   962.3
   892.5
   884.1
   890.9
   891.6
     998
   875.7
   955.8
   918.5
   978.2
   902.3
     890
   922.7
   923.7
   876.3
   931.8
   859.5
     887
   882.8
   911.4
   864.6
   915.3
   874.7
     890
   889.3
   869.2
   837.1
   852.3
   893.8
   843.9
   859.1
     888
   879.2
    1006
   797.2
   868.9
   916.2
   908.4
   892.2
   862.4
   915.6
   885.4
   876.3
   815.3
   881.8
   798.8
   839.3
   876.3
   846.5
   858.5
   831.9
   877.6
   813.7
   880.2
   832.9
   803.3
   886.4
   865.6
   880.2
   863.4
   819.9
   865.6
   867.9
   831.9
   868.2
   889.3
     852
   775.4
   944.1
   847.5
   869.5
   831.2
   822.5
   832.9
   746.6
   899.7
   782.3
   867.2
     816
   820.2
   779.7
   847.8
   828.6
   773.5
     852
   813.1
   872.1
   871.1
   810.5
   888.3
   900.7
   835.5
   869.2
     827
   791.3
   825.1
   810.1
   841.6
   727.8
     803
   841.9
   797.5
   854.9
   742.4
   771.2
   811.4
   798.1
   863.4
   850.1
   788.7
   794.9
     804
   832.9
   811.8
     814
   782.6
   842.3
   789.1
   802.7
   800.4
   822.2
   774.5
   809.5
   849.4
   796.2
   829.3
   849.1
   825.1
   798.5
   810.5
   747.9
   842.3
   788.1
   757.3
   751.4
   740.1
     781
   757.3
   780.6
   770.9
   780.6
   798.8
     729
   781.9
   742.4
   746.6
   759.9
   807.9
   797.2
   770.2
   772.2
   765.4
   774.1
   759.5
   706.7
   801.7
   843.9
     817
   794.9
   758.6
   785.5
   794.6
   800.1
     767
     756
   759.2
   796.8
   756.3
   727.4
   822.8
   738.5
   777.1
   811.1
   750.8
   800.4
   754.4
   724.8
   784.8
   787.8
   810.8
   751.1
   909.1
   845.8
   780.3
   811.1
   800.7
   773.5
   732.9
   774.5
   788.1
   761.8
   739.1
   782.9
   868.5
     778
   798.5
   687.5
     768
   741.7
     717
   786.8
   800.7
   796.5
   777.4
   788.1
   765.1
   789.1
   787.4
   765.4
   721.6
   740.4
   746.9
     779
   794.3
   768.3
   726.1
   774.1
   776.4
   699.2
   757.9
   774.5
   775.4
   799.4
   776.1
   815.7
   757.6
   806.6
   760.2
   732.9
   784.8
   789.4
   755.3
   838.4
   767.3
   798.1
   800.7
   815.3
   778.4
   758.2
   799.8
   805.9
   811.8
   779.3
   841.6
   756.3
   767.7
   848.1
   799.1
   777.1
   806.6
   770.9
   800.4
   762.8
   829.3
   788.7
   805.9
   798.5
   797.2
     828
   753.1
   799.4
   833.2
   809.2
   764.1
   746.9
     732
   820.5
   829.9
   784.5
     838
   793.3
   778.4
   807.9
   844.9
   819.9
   848.4
   750.5
   790.7
   813.7
   796.5
     816
   821.2
   808.5
   766.7
   855.9
   824.7
   852.3
   785.5
   810.5
   819.2
   812.1
   863.7
   837.1
   863.4
   799.8
   854.6
   788.7
   842.6
   756.3
   787.8
     769
   790.7
     839
   804.3
   805.3
   787.8
   837.7
     804
   793.9
   824.1
   791.7
   848.1
   811.8
   857.8
   840.6
   833.8
   781.6
   776.7
   829.9
     781
     767
   793.6
   796.2
   784.5
   855.2
   815.7
   903.6
   807.6
   778.7
   792.6
   857.2
   831.6
     793
   761.2
   791.7
   803.7
   772.8
   794.6
   827.7
   809.2
   871.1
   846.5
   860.1
     865
   802.7
   812.1
   818.9
   851.3
     815
   824.4
   774.5
   801.4
   821.5
   770.2
   802.4
   810.1
   794.3
     792
   871.5
   822.2
   810.1
   811.4
   852.6
   734.2
   754.7
     816
   789.1
   763.1
   831.9
   818.9
   801.7
   710.2
   752.7
     720
   790.4
   788.4
   815.3
   749.5
   753.1
   759.5
   771.2
   819.6
   786.5
   798.8
   772.5
     730
   813.7
   813.4
   800.1
     828
   819.6
   773.2
   756.3
   751.4
   752.1
   789.7
   821.8
   814.4
   843.2
   793.9
   774.5
   775.1
   712.2
   790.7
   764.1
   765.4
   738.5
   793.6
   758.9
   746.9
     719
   763.1
     779
     804
   765.4
   800.4
   775.1
   802.4
   772.8
   782.6
   806.3
   777.1
   776.1
   770.6
   717.4
   786.5
   723.9
   775.4
   748.5
   758.6
   704.1
   743.3
   781.9
   800.4
   790.7
   806.3
   743.3
   759.5
   745.6
   782.3
   774.1
   727.1
   762.1
     780
   763.8
   811.1
   787.1
   724.5
   774.8
   766.7
   709.9
   726.5
   705.7
   781.6
   767.3
   730.3
   747.5
   767.3
   702.1
   725.5
   741.1
   773.2
   729.7
   795.9
     781
   771.2
   783.9
   744.9
   727.1
   802.7
   816.6
   761.2
   729.7
   715.4
   762.8
   759.5
   769.6
   759.2
   785.5
   771.5
   738.8
   763.4
   796.5
   749.2
   823.4
   698.2
   775.1
   789.1
   727.8
     780
   818.3
   770.6
   820.9
   743.3
   773.5
     769
   816.3
   791.3
     756
     805
     816
   832.5
   798.5
   754.4
   771.5
   757.9
   740.1
   739.1
   762.5
   768.3
   763.8
   743.6
   806.3
     768
   786.1
   787.8
   773.2
   763.4
   784.5
   772.8
   720.3
   786.8
   780.6
   764.1
   812.7
   822.5
   751.4
   838.7
   773.8
   841.6
   757.3
   821.5
     826
   741.7
   800.7
   784.5
   712.5
   791.7
   808.2
   768.3
   797.8
   736.8
   752.4
   681.4
   833.2
   748.8
   788.4
   778.4
     816
   759.2
   777.1
   755.3
   819.2
     781
   756.9
   801.1
   781.9
   778.7
   795.6
   832.5
   860.4
   813.1
   815.3
   790.4
   711.5
   750.8
   813.4
   747.5
   783.9
   771.5
   776.1
     790
   761.5
   760.2
   773.8
   832.5
   787.4
   764.1
   756.6
   742.7
   763.8
   757.3
     756
   759.9
   794.9
     754
   724.5
   799.4
   760.5
   771.5
   797.2
   796.8
     720
   770.6
   738.5
   779.3
   729.4
     778
   815.7
   702.1
   727.4
   753.1
     792
   751.4
   797.5
     754
   752.4
   767.3
   720.9
   799.1
     790
   756.6
   773.2
   833.8
   770.2
   761.8
   776.7
   784.5
   769.6
   733.3
   750.5
     766
   736.8
   720.9
     694
   734.6
   787.8
   772.2
   724.2
   758.9
   756.3
   705.7
   780.6
   791.3
   735.9
     720
     731
   767.3
   714.5
   823.1
   705.4
   747.2
   768.6
   756.3
   761.8
   701.5
   703.1
   730.3
   733.3
     767
   705.7
   760.2
   739.8
   757.3
   737.5
   717.4
     681
   788.7
   677.5
     720
   714.5
   770.9
   719.6
   713.8
   726.8
     730
     717
     743
     718
   679.1
   731.6
   720.9
   751.4
   732.3
   767.7
   702.4
   706.7
   735.2
   723.9
   737.5
   714.8
   723.9
   727.4
   752.1
   716.7
   769.9
     744
   710.9
   742.4
   681.7
   786.1
   709.9
   744.9
   750.5
   758.9
   701.8
   717.7
     681
   775.8
   776.4
   752.1
   722.2
   787.8
   761.8
   771.5
   753.7
   672.9
   721.9
   722.9
   708.6
     695
   758.6
   714.5
   759.5
   710.6
   696.9
     693
   723.9
   787.4
   815.7
     681
   753.1
   664.8
     718
   716.1
   750.1
   712.2
   744.3
   740.1
   696.6
   713.5
   738.8
   701.5
   705.4
   672.3
   762.8
   716.1
   688.5
   769.9
   747.9
   745.3
   757.6
   810.5
   730.7
   701.5
   689.1
   694.7
   760.8
   753.7
   747.2
   744.9
     778
     719
   756.3
   676.8
     804
   728.7
   757.3
   733.9
     708
   757.6
   732.9
   694.3
   731.3
   722.2
   732.6
   723.9
   748.5
   733.6
   753.4
   756.9
   713.2
   720.6
   720.3
   839.7
   771.9
     720
   748.5
   693.7
   734.6
   720.6
   738.8
   717.4
   759.2
   780.6
   725.8
   678.4
   674.9
   789.4
   769.9
   746.9
   755.7
   761.8
   746.2
   698.6
   770.2
     743
   759.9
   707.3
   792.3
   808.9
     729
   759.5
   742.7
   743.6
   745.6
   755.3
   858.2
   774.5
   788.4
   829.9
   753.7
   770.2
   727.8
   787.4
   768.6
   719.6
   768.3
   760.2
   782.3
   788.1
   785.2
   763.4
   756.3
   742.7
   831.2
     755
   746.2
   762.1
   755.7
   799.8
   782.6
   811.4
     839
   820.9
   862.4
     804
   885.4
     828
   846.2
   836.4
   780.6
   822.8
   872.4
   905.5
   815.3
   852.3
   839.7
   855.6
   845.2
   854.6
   832.2
   822.8
   880.9
   866.6
   871.1
   908.1
   889.3
   850.7
   923.4
   895.5
   913.6
   933.4
     865
   900.3
   935.7
   948.3
   921.4
     961
   968.1
   941.5
    1035
   965.9
    1001
    1032
    1036
    1005
    1027
   985.6
    1076
    1068
    1064
    1083
    1077
    1119
    1068
    1167
    1154
    1089
    1145
    1161
    1241
    1143
    1205
    1213
    1150
    1344
    1320
    1237
    1186
    1310
    1318
    1305
    1355
    1405
    1443
    1387
    1447
    1438
    1412
    1477
    1615
    1604
    1590
    1602
    1531
    1636
    1647
    1698
    1588
    1712
    1680
    1674
    1802
    1737
    1795
    1854
    1863
    1834
    1924
    1939
    1968
    2022
    1959
    2013
    2128
    2103
    2272
    2266
    2210
    2321
    2269
    2273
    2259
    2250
    2287
    2409
    2545
    2581
    2647
    2524
    2548
    2611
    2601
    2558
    2781
    2755
    2881
    2841
    2822
    2908
    2783
    2963
    3092
    2952
    3067
    3251
    3076
    3340
    3235
    3409
    3360
    3247
    3308
    3433
    3419
    3594
    3451
    3617
    3628
    3759
    3685
    3639
    3758
    3913
    4033
    4053
    4008
    4027
    4038
    4152
    4286
    4301
    4188
    4342
    4442
    4390
    4390
    4375
    4551
    4570
    4549
    4704
    4691
    4741
    4705
    4775
    4859
    4909
    4853
    4876
    4818
    5006
    5059
    5241
    5157
    5218
    5151
    5252
    5278
    5296
    5356
    5438
    5493
    5515
    5452
    5649
    5680
    5530
    5547
    5601
    5539
    5533
    5655
    5779
    5791
    5998
    5881
    5772
    6007
    5954
    5939
    6037
    5836
    6085
    6010
    5917
    6059
    6178
    6087
    6150
    6182
    6166
    6188
    6312
    6315
    6339
    6341
    6434
    6290
    6362
    6426
    6389
    6361
    6520
    6473
    6538
    6291
    6437
    6563
    6427
    6285
    6496
    6314
    6477
    6375
    6335
    6442
    6496
    6240
    6531
    6455
    6600
    6200
    6510
    6374
    6591
    6582
    6564
    6524
    6289
    6304
    6448
    6512
    6318
    6271
    6344
    6399
    6198
    6221
    6221
    6126
    6109
    6314
    6169
    5957
    6096
    6258
    6173
    6253
    6045
    5845
    5962
    5987
    6115
    5908
    5869
    6009
    5742
    5938
    5679
    5854
    5641
    5726
    5615
    5652
    5468
    5413
    5444
    5528
    5351
    5302
    5384
    5323
    5208
    5248
    5148
    5088
    4905
    5064
    4969
    4985
    4953
    4948
    4857
    4845
    4860
    4673
    4790
    4622
    4780
    4579
    4599
    4520
    4384
    4389
    4348
    4339
    4346
    4194
    4162
    4064
    3938
    4150
    3871
    4166
    3833
    4063
    4026
    3987
    3653
    3712
    3714
    3617
    3651
    3699
    3616
    3433
    3441
    3422
    3389
    3331
    3242
    3159
    3348
    3202
    3214
    3213
    2973
    2953
    2932
    3014
    3101
    3014
    2879
    2802
    2870
    2788
    2639
    2614
    2686
    2698
    2692
    2601
    2588
    2649
    2449
    2511
    2509
    2396
    2402
    2452
    2376
    2281
    2260
    2310
    2355
    2321
    2131
    2161
    2135
    2184
    2119
    2114
    2085
    2138
    2124
    2137
    1979
    2013
    2038
    1956
    1931
    2007
    1947
    1905
    1801
    1830
    1854
    1857
    1818
    1897
    1754
    1710
    1737
    1743
    1742
    1813
    1647
    1739
    1646
    1628
    1687
    1694
    1617
    1669
    1594
    1636
    1616
    1612
    1607
    1609
    1574
    1504
    1616
    1584
    1546
    1602
    1499
    1512
    1457
    1476
    1528
    1475
    1512
    1475
    1470
    1510
    1458
    1481
    1525
    1412
    1502
    1504
    1390
    1424
    1423
    1471
    1439
    1524
    1460
    1374
    1424
    1392
    1341
    1458
    1446
    1334
    1467
    1361
    1343
    1337
    1381
    1441
    1410
    1334
    1403
    1445
    1378
    1363
    1432
    1373
    1381
    1376
    1412
    1427
    1375
    1470
    1398
    1321
    1391
    1362
    1395
    1395
    1427
    1390
    1359
    1525
    1364
    1418
    1298
    1326
    1421
    1418
    1364
    1373
    1414
    1454
    1396
    1325
    1385
    1454
    1365
    1408
    1394
    1358
    1404
    1427
    1416
    1453
    1355
    1409
    1387
    1344
    1394
    1444
    1495
    1495
    1467
    1430
    1417
    1408
    1531
    1474
    1489
    1419
    1447
    1538
    1516
    1470
    1499
    1534
    1505
    1542
    1590
    1628
    1589
    1523
    1521
    1570
    1509
    1596
    1563
    1655
    1524
    1597
    1651
    1622
    1556
    1646
    1604
    1622
    1767
    1676
    1760
    1695
    1709
    1687
    1703
    1717
    1848
    1768
    1777
    1826
    1753
    1929
    1905
    1911
    1922
    1825
    1874
    1978
    1954
    1919
    1979
    2027
    1950
    1973
    1955
    2027
    1999
    2103
    2111
    2057
    2056
    2046
    2111
    2201
    2185
    2252
    2217
    2273
    2228
    2328
    2353
    2368
    2256
    2430
    2379
    2489
    2554
    2351
    2466
    2569
    2540
    2578
    2605
    2707
    2697
    2790
    2774
    2767
    2743
    2907
    2854
    2893
    3007
    2859
    3009
    3020
    2954
    3028
    3115
    3258
    3029
    3088
    3207
    3193
    3367
    3276
    3338
    3345
    3347
    3399
    3499
    3458
    3629
    3390
    3633
    3636
    3493
    3724
    3666
    3747
    3786
    3763
    3776
    3872
    3823
    3880
    3939
    3764
    3953
    3976
    4034
    4158
    4051
    4050
    4186
    4103
    4275
    4127
    4164
    4228
    4241
    4246
    4303
    4366
    4426
    4404
    4402
    4290
    4516
    4404
    4327
    4583
    4567
    4458
    4659
    4617
    4560
    4522
    4688
    4730
    4795
    4815
    4780
    4756
    4756
    4661
    4816
    4641
    4766
    4924
    4911
    4806
    4908
    4797
    4777
    4853
    4825
    4860
    4969
    4879
    4807
    4749
    4886
    4937
    4911
    4947
    4824
    4770
    4826
    4969
    4833
    4916
    4596
    4806
    4893
    4734
    4795
    4824
    4933
    4711
    4781
    4793
    4740
    4707
    4882
    4788
    4611
    4762
    4601
    4665
    4672
    4570
    4487
    4550
    4538
    4592
    4615
    4464
    4587
    4472
    4380
    4435
    4262
    4391
    4218
    4483
    4287
    4317
    4327
    4295
    4249
    4103
    4069
    4016
    3979
    4036
    4013
    4096
    3931
    3914
    3989
    3899
    3743
    3780
    3666
    3791
    3733
    3726
    3621
    3638
    3554
    3671
    3623
    3574
    3505
    3445
    3325
    3450
    3381
    3273
    3317
    3308
    3311
    3261
    3123
    3185
    3120
    3100
    3092
    3034
    2966
    3128
    2909
    3081
    3003
    2904
    2825
    2759
    2900
    2848
    2770
    2744
    2659
    2576
    2707
    2709
    2577
    2618
    2559
    2567
    2568
    2440
    2460
    2557
    2469
    2482
    2411
    2436
    2395
    2226
    2274
    2211
    2312
    2245
    2240
    2286
    2233
    2242
    2176
    2171
    2106
    2136
    2116
    2023
    2102
    2112
    2083
    2001
    2157
    1997
    2140
    1985
    1915
    1924
    1885
    2007
    1878
    1882
    1916
    1940
    1904
    1851
    1887
    1812
    1861
    1854
    1912
    1869
    1718
    1717
    1828
    1820
    1787
    1808
    1774
    1735
    1769
    1775
    1692
    1709
    1699
    1746
    1772
    1764
    1626
    1672
    1665
    1714
    1685
    1581
    1676
    1788
    1735
    1661
    1652
    1591
    1621
    1711
    1618
    1597
    1687
    1628
    1604
    1754
    1642
    1661
    1611
    1638
    1687
    1675
    1698
    1608
    1616
    1518
    1646
    1613
    1572
    1690
    1678
    1618
    1602
    1639
    1616
    1696
    1617
    1634
    1603
    1732
    1640
    1630
    1608
    1588
    1628
    1669
    1704
    1611
    1615
    1650
    1667
    1619
    1706
    1628
    1652
    1667
    1614
    1713
    1678
    1673
    1662
    1747
    1632
    1667
    1657
    1681
    1675
    1685
    1697
    1694
    1706
    1664
    1652
    1642
    1712
    1703
    1589
    1657
    1635
    1710
    1673
    1654
    1738
    1783
    1687
    1799
    1717
    1725
    1719
    1745
    1713
    1720
    1713
    1837
    1748
    1708
    1779
    1717
    1800
    1779
    1697
    1729
    1823
    1820
    1740
    1883
    1851
    1809
    1733
    1759
    1755
    1767
    1912
    1725
    1791
    1830
    1805
    1809
    1857
    1880
    1829
    1800
    1854
    1969
    1872
    1849
    1865
    1854
    1884
    1802
    1832
    1895
    1907
    1866
    1881
    1850
    1914
    1964
    1915
    1914
    1858
    1918
    1941
    1883
    1951
    1982
    1949
    1976
    1891
    2018
    1913
    1982
    1926
    2042
    1954
    1907
    2089
    1991
    1898
    1965
    1999
    1966
    1977
    2097
    1900
    2043
    2047
    1975
    1958
    1996
    2046
    1964
    2034
    1962
    2016
    1936
    1959
    1983
    2007
    1907
    2051
    1968
    1897
    1947
    2012
    1957
    1919
    1979
    2141
    1992
    2103
    2104
    2068
    2016
    2056
    2158
    2064
    1966
    2057
    2127
    2032
    2145
    2100
    2036
    2013
    2008
    2018
    2075
    1986
    2080
    2054
    1996
    1986
    2033
    2028
    1974
    1979
    1951
    2007
    1880
    1954
    2041
    1951
    1942
    2035
    2044
    2039
    1974
    1921
    1998
    1931
    1922
    1921
    1981
    1897
    1989
    2062
    1983
    1877
    1923
    1947
    1896
    1961
    1874
    1968
    1977
    1933
    1910
    1857
    1891
    1846
    1913
    1874
    1853
    1861
    1836
    1826
    1914
    1872
    1838
    1895
    1901
    1845
    1965
    1879
    1885
    1834
    1808
    1782
    1861
    1769
    1808
    1823
    1870
    1801
    1825
    1828
    1754
    1761
    1809
    1790
    1879
    1839
    1763
    1797
    1784
    1732
    1739
    1743
    1754
    1773
    1790
    1814
    1807
    1716
    1788
    1722
    1782
    1759
    1670
    1709
    1715
    1691
    1734
    1754
    1808
    1662
    1709
    1793
    1589
    1732
    1732
    1727
    1712
    1728
    1688
    1621
    1593
    1642
    1715
    1718
    1690
    1664
    1681
    1748
    1676
    1710
    1650
    1702
    1759
    1754
    1712
    1809
    1726
    1667
    1646
    1608
    1645
    1689
    1711
    1738
    1689
    1655
    1630
    1784
    1633
    1627
    1645
    1692
    1667
    1661
    1598
    1648
    1684
    1683
    1725
    1593
    1694
    1665
    1642
    1727
    1642
    1605
    1626
    1565
    1656
    1723
    1659
    1707
    1674
    1583
    1662
    1692
    1650
    1629
    1725
    1607
    1695
    1630
    1658
    1620
    1672
    1732
    1713
    1607
    1582
    1597
    1605
    1591
    1562
    1664
    1621
    1574
    1552
    1667
    1569
    1636
    1604
    1620
    1657
    1624
    1644
    1553
    1549
    1536
    1630
    1683
    1621
    1575
    1672
    1672
    1672
    1544
    1598
    1614
    1648
    1588
    1615
    1585
    1652
    1594
    1622
    1629
    1577
    1584
    1605
    1633
    1682
    1563
    1593
    1574
    1688
    1590
    1628
    1618
    1596
    1678
    1561
    1509
    1611
    1583
    1690
    1595
    1632
    1524
    1593
    1591
    1640
    1656
    1701
    1605
    1643
    1644
    1620
    1649
    1650
    1668
    1596
    1593
    1626
    1590
    1674
    1599
    1595
    1673
    1641
    1670
    1564
    1677
    1596
    1647
    1649
    1607
    1634
    1600
    1601
    1716
    1685
    1691
    1735
    1686
    1650
    1606
    1691
    1674
    1676
    1707
    1703
    1735
    1664
    1666
    1779
    1668
    1649
    1716
    1721
    1636
    1695
    1650
    1708
    1746
    1670
    1732
    1790
    1738
    1690
    1705
    1734
    1744
    1789
    1634
    1769
    1719
    1750
    1783
    1706
    1781
    1781
    1830
    1867
    1732
    1697
    1726
    1794
    1847
    1878
    1836
    1822
    1816
    1833
    1818
    1805
    1767
    1772
    1928
    1782
    1856
    1754
    1828
    1864
    1841
    1879
    1831
    1845
    1874
    1788
    1864
    1904
    1763
    1818
    1886
    1876
    1847
    1902
    1801
    1890
    1846
    1788
    1761
    1915
    1955
    1900
    1879
    1880
    1861
    1824
    1786
    1877
    1852
    1867
    1884
    1892
    1885
    1845
    1768
    1906
    1889
    1835
    1851
    1858
    1746
    1883
    1895
    1857
    1843
    1813
    1836
    1891
    1890
    1830
    1782
    1800
    1790
    1813
    1750
    1801
    1826
    1778
    1826
    1773
    1776
    1826
    1818
    1794
    1797
    1755
    1847
    1760
    1778
    1844
    1757
    1785
    1767
    1735
    1729
    1710
    1740
    1715
    1824
    1672
    1702
    1754
    1783
    1701
    1818
    1672
    1714
    1704
    1729
    1627
    1673
    1579
    1669
    1705
    1664
    1664
    1645
    1597
    1696
    1700
    1668
    1636
    1606
    1682
    1655
    1558
    1707
    1575
    1664
    1632
    1635
    1691
    1618
    1634
    1527
    1588
    1626
    1605
    1603
    1646
    1664
    1620
    1623
    1639
    1609
    1533
    1618
    1585
    1511
    1565
    1640
    1565
    1591
    1549
    1566
    1585
    1593
    1510
    1559
    1563
    1612
    1534
    1488
    1611
    1666
    1631
    1646
    1598
    1648
    1672
    1663
    1612
    1623
    1609
    1665
    1630
    1603
    1612
    1578
    1651
    1648
    1653
    1631
    1705
    1701
    1642
    1696
    1672
    1718
    1738
    1692
    1644
    1827
    1710
    1698
    1732
    1764
    1816
    1697
    1655
    1802
    1812
    1831
    1827
    1711
    1814
    1982
    1828
    1825
    1886
    1851
    1864
    2012
    2025
    1951
    1914
    2041
    1939
    1964
    1979
    2100
    1966
    2064
    2130
    2108
    2009
    2131
    2194
    2124
    2257
    2163
    2247
    2197
    2164
    2309
    2253
    2227
    2264
    2309
    2321
    2369
    2295
    2288
    2314
    2383
    2496
    2463
    2461
    2490
    2535
    2540
    2531
    2549
    2574
    2658
    2602
    2633
    2764
    2741
    2698
    2568
    2613
    2734
    2733
    2828
    2841
    2829
    2949
    2807
    2845
    2821
    2999
    2938
    2880
    2921
    3015
    2940
    2984
    3100
    3060
    2970
    3044
    2949
    3216
    3034
    3219
    3164
    3127
    3214
    3190
    3120
    3290
    3221
    3175
    3211
    3343
    3316
    3258
    3340
    3463
    3367
    3425
    3391
    3331
    3418
    3446
    3505
    3444
    3315
    3342
    3451
    3363
    3307
    3557
    3495
    3475
    3402
    3469
    3528
    3465
    3501
    3483
    3476
    3570
    3516
    3506
    3543
    3632
    3583
    3627
    3465
    3422
    3621
    3527
    3392
    3431
    3472
    3375
    3513
    3483
    3616
    3563
    3552
    3586
    3456
    3506
    3438
    3287
    3502
    3433
    3391
    3516
    3475
    3336
    3483
    3385
    3291
    3345
    3369
    3411
    3217
    3433
    3299
    3263
    3242
    3254
    3249
    3337
    3165
    3193
    3190
    3217
    3346
    3124
    3003
    3127
    3157
    3053
    3040
    3109
    3007
    3119
    2955
    3030
    3035
    2919
    2875
    2905
    2859
    2926
    2799
    2857
    2829
    2679
    2851
    2795
    2780
    2809
    2772
    2766
    2753
    2788
    2711
    2698
    2656
    2518
    2603
    2439
    2597
    2564
    2498
    2517
    2467
    2477
    2424
    2459
    2459
    2453
    2327
    2338
    2351
    2316
    2318
    2285
    2189
    2260
    2361
    2281
    2155
    2129
    2184
    2154
    2019
    2101
    2047
    2071
    2053
    2026
    2008
    2035
    1992
    2039
    1956
    1884
    1890
    1871
    1926
    1936
    1919
    1843
    1836
    1878
    1848
    1837
    1765
    1797
    1785
    1742
    1774
    1741
    1642
    1728
    1719
    1734
    1651
    1668
    1664
    1642
    1687
    1720
    1708
    1557
    1611
    1567
    1559
    1511
    1582
    1484
    1633
    1615
    1514
    1510
    1500
    1469
    1482
    1442
    1487
    1516
    1565
    1449
    1541
    1396
    1457
    1392
    1488
    1346
    1374
    1459
    1356
    1352
    1363
    1366
    1392
    1382
    1349
    1372
    1365
    1348
    1364
    1301
    1255
    1427
    1314
    1311
    1444
    1300
    1271
    1342
    1300
    1362
    1212
    1327
    1279
    1270
    1372
    1282
    1253
    1295
    1268
    1288
    1270
    1224
    1197
    1137
    1238
    1210
    1207
    1197
    1221
    1211
    1168
    1127
    1206
    1147
    1180
    1219
    1210
    1234
    1206
    1184
    1152
    1197
    1177
    1165
    1126
    1136
    1114
    1219
    1326
    1195
    1141
    1074
    1151
    1124
    1076
    1128
    1184
    1107
    1211
    1184
    1211
    1183
    1178
    1047
    1197
    1102
    1130
    1149
    1150
    1125
    1093
    1107
    1131
    1126
    1107
    1168
    1101
    1131
    1126
    1142
    1115
    1117
    1112
    1092
    1110
    1059
    1062
    1097
    1125
    1102
    1074
    1082
    1114
    1062
    1039
    1103
    1035
    1161
    1063
    1083
    1158
    1100
    1067
    1146
    1006
    1012
    1065
    1076
    1162
    1186
    1203
    1157
    1145
    1084
    1072
    1124
    1052
    1070
    1119
    1102
    1017
    1105
    1008
    1084
    1061
   999.3
    1071
    1088
    1104
    1080
    1045
    1090
    1120
    1086
    1076
    1061
    1003
    1054
    1001
    1101
     974
    1020
   973.6
    1086
    1092
    1100
    1098
    1076
    1075
    1030
    1131
    1043
    1079
    1042
    1072
    1008
    1002
    1025
    1033
    1071
    1080
    1014
    1052
    1092
    1047
    1098
   997.3
   999.6
    1009
    1083
    1024
    1050
   966.5
     959
    1017
   995.1
    1133
    1066
    1084
    1124
    1050
     997
   972.7
    1068
    1066
    1023
    1090
   987.3
    1007
    1049
   973.3
    1025
    1027
    1076
    1034
    1019
    1068
   982.1
   939.3
    1028
   962.3
    1005
    1056
    1025
    1039
    1060
    1023
    1028
    1026
    1015
    1018
    1051
    1023
   991.5
    1032
    1060
    1051
   970.7
   999.3
   967.8
   991.2
    1017
    1008
    1006
   970.4
   927.3
    1035
    1073
   961.3
   974.3
   984.4
    1042
   994.7
    1031
    1033
   992.8
    1009
    1002
   918.5
    1058
    1062
    1022
   968.8
    1045
   980.1
   978.5
    1014
    1084
    1009
    1111
    1012
    1046
    1110
    1200
    1114
    1015
    1032
   960.3
   959.7
     973
    1036
   993.1
    1029
    1096
    1004
    1051
    1007
    1009
    1049
   939.6
   956.5
    1047
    1096
    1001
    1025
   972.3
   986.3
    1034
    1082
    1046
    1013
   999.6
   993.8
    1047
   932.1
    1004
    1011
   960.7
   950.6
   984.4
    1009
   991.8
    1036
    1002
    1102
   995.4
    1008
    1070
    1030
    1052
    1029
    1026
   963.3
    1003
    1006
    1053
    1058
    1353
    1038
    1047
    1039
    1012
   998.6
   974.9
     950
    1017
   987.6
    1015
    1003
   975.6
    1015
   932.1
   962.6
    1018
   938.3
   950.9
    1013
    1024
   963.3
    1038
   939.3
     949
   960.3
   985.6
    1048
    1003
   976.6
    1060
    1005
    1034
   929.2
   996.4
   972.3
    1048
     959
    1031
    1038
     986
   974.6
     960
   953.2
   985.6
    1035
   994.1
    1029
   920.4
    1003
   995.1
     998
   983.7
   981.1
    1006
   986.9
   995.4
   989.2
   947.4
    1008
   974.6
    1037
   988.2
   921.1
   997.3
    1000
   914.6
   972.3
    1022
    1032
    1028
   904.2
    1003
   968.5
   976.6
   955.5
   953.9
   998.6
   965.2
   987.3
   983.1
   947.7
    1069
   995.1
    1023
   943.8
   977.2
   965.9
   906.5
    1036
    1002
    1026
    1012
   985.6
    1048
    1047
   946.4
   962.6
    1049
   965.5
     972
   974.6
   946.1
    1001
   968.1
    1011
   981.8
   932.1
   908.1
   973.6
    1033
    1033
   936.7
    1007
    1018
     887
    1003
    1028
   929.2
    1051
     938
    1003
   965.2
   842.3
    1042
    1020
   998.3
    1011
   981.4
   941.2
   985.3
   991.8
     949
   993.8
   975.6
    1046
   949.3
   976.6
    1009
   942.2
   984.7
   921.1
   968.5
   946.7
   911.7
   998.3
   974.6
   975.9
   962.6
   938.9
    1039
   999.9
    1028
   983.7
   965.5
    1038
   976.6
   961.3
   974.3
   921.1
    1023
   952.6
    1004
   970.7
   971.7
    1005
   925.3
   904.5
   998.9
   989.9
    1006
    1036
   990.8
    1031
    1009
   955.2
   919.8
   949.6
     959
   915.6
    1010
   960.3
     962
     961
   927.3
   979.5
   903.6
   960.7
   972.7
   913.3
   985.6
     890
   982.7
   944.1
   907.1
   942.5
   949.3
   968.5
   919.8
   942.5
   928.9
   986.6
   986.3
     948
   998.9
   969.4
   944.1
   956.8
   918.2
    1003
     936
   881.2
   934.4
   979.2
   963.3
   919.5
   963.9
   962.9
   986.6
    1016
   956.1
   998.9
   873.7
   987.3
   957.4
   924.3
   970.1
   957.1
   979.2
   937.3
    1018
   948.3
   981.8
   953.5
   979.2
   878.3
   977.5
   946.7
   917.5
   955.8
   907.8
    1004
   908.8
   987.9
   982.1
    1008
   916.9
    1026
   913.3
   962.9
   939.3
     914
   995.7
   922.1
   930.5
   918.5
   916.2
   981.8
   882.2
   954.8
   950.3
    1021
   914.9
   978.2
   955.8
   921.4
   914.6
   967.5
   957.8
   960.7
     924
   937.3
   952.6
   873.1
   917.5
   958.7
   897.1
   963.6
   960.3
   946.7
   951.6
   932.4
   928.6
    1015
   942.8
    1037
    1034
    1022
   917.2
   946.7
    1003
   942.5
   934.4
   916.9
   947.4
   977.5
   940.9
   941.9
    1004
   941.5
   951.9
     938
     914
   905.8
     935
   883.1
   973.6
   946.7
   934.4
   977.9
   954.8
   944.1
   934.4
   955.8
   944.1
   939.9
   973.3
   970.7
   949.6
   964.6
   939.3
   862.1
   908.1
   927.6
   954.5
     912
   868.9
   935.4
   954.2
   984.4
     962
   954.2
     938
   843.9
   882.8
   937.6
   968.1
   930.2
   893.5
   906.8
   978.8
   904.9
   964.9
   955.2
   883.8
   878.6
   932.4
   898.1
   927.9
   945.7
   964.9
   946.1
   910.1
   993.8
   919.8
     936
   899.7
   879.6
   927.9
   952.2
   903.6
   896.4
   907.8
   857.8
   976.6
   954.2
   991.2
   952.2
   878.6
   928.9
   928.2
     902
   920.8
   963.3
   940.2
   902.3
     923
   892.5
   912.3
   866.6
   901.6
   877.9
   914.6
   890.9
   843.9
   943.5
   910.7
    1011
   877.6
   873.1
   896.1
   886.1
   893.5
   919.1
   904.9
   909.1
   813.1
   927.3
   946.1
   880.9
   906.2
   975.6
   916.6
   867.2
   904.9
   922.1
   891.2
   855.9
   844.2
   877.6
   970.1
   939.9
   941.5
   941.2
   904.2
   928.6
   885.4
   904.2
   908.4
   886.7
   891.9
   949.3
   876.3
   934.4
   900.3
   870.2
     936
   884.1
   912.7
   982.7
   894.2
     923
   920.8
   931.8
     937
   882.5
   934.4
   947.7
     890
   979.5
   908.4
   883.5
   934.1
   874.7
     911
     926
   962.6
   948.3
     925
   924.3
   838.4
   929.2
   943.5
   936.7
     899
   844.2
   865.6
   899.7
   836.1
     875
   926.9
     877
   875.4
     901
   897.1
   861.4
   895.5
   932.8
   901.6
   871.5
   877.9
   867.6
   955.5
   878.9
     901
   876.3
   823.1
   936.7
   858.8
   838.7
     877
   936.3
   924.3
   886.7
   858.5
   898.1
   898.1
   882.5
   880.9
   887.7
   807.6
   806.3
   871.5
     938
   936.7
   894.2
   844.5
   883.5
   844.9
   827.3
   882.5
   839.7
     984
   896.1
   887.7
   851.3
   767.3
   880.2
   909.4
   898.4
   813.7
   929.5
   846.5
   869.8
   908.8
   870.2
   926.3
   877.9
   869.5
   862.1
     890
     877
   865.9
     890
   834.5
     901
   870.2
   827.7
   907.8
   923.4
   915.9
   899.7
   819.6
   825.7
   954.2
   867.9
   814.4
   875.4
   838.4
   835.5
   924.3
   881.8
   882.5
   897.7
   874.7
   934.1
     865
   868.9
   965.9
   870.2
     827
   878.6
   896.1
   796.8
   836.4
   871.5
   889.3
   916.6
   891.9
   886.4
   875.7
   834.2
     900
   902.3
   896.8
   855.2
   867.6
   918.5
   858.2
   875.4
   889.6
   892.2
   910.4
   867.2
   910.7
     780
   875.7
   847.1
   870.8
   838.7
   855.6
   850.7
   861.7
   917.8
     887
   894.2
   927.9
   881.5
   849.4
   954.2
   843.2
   884.1
   829.6
   907.8
     889
   872.1
   888.7
   873.7
   878.6
   909.1
     948
   772.2
     902
   892.2
   891.9
   893.5
   835.8
   856.2
   941.2
     793
   869.2
   876.7
   830.9
   867.9
   820.9
   918.8
   884.8
   880.2
   873.7
   846.2
   846.2
     888
   857.8
   863.7
   885.7
   893.5
   857.2
   954.2
   800.7
   870.2
   929.2
   812.4
     877
   853.6
   924.7
     887
   833.5
   915.6
   919.8
   823.1
   786.1
   876.3
   859.5
   868.5
   858.8
     853
     911
   847.1
   832.2
   860.4
   881.8
     900
   856.2
   874.7
   919.8
   895.8
   870.5
   842.3
     852
   859.5
   788.7
   901.3
   862.1
   845.5
     852
   868.2
   861.7
   894.8
   908.1
   856.9
     902
   847.8
   797.5
   824.1
   885.1
   861.4
   800.4
   825.7
   873.4
   844.2
   863.4
   829.9
   909.4
   829.9
   867.2
   868.9
   873.7
   824.4
   846.5
   823.1
   859.8
   834.8
   854.6
   868.2
   866.3
   939.3
   879.6
   893.2
   942.2
   900.3
   822.8
   868.9
   898.4
   945.4
   921.7
   850.7
   780.6
   860.4
   831.2
   833.5
   836.1
   877.6
     935
   831.2
   892.9
   882.8
   848.8
   803.3
   871.1
     877
     839
   829.3
   835.1
   803.3
   774.8
   867.9
   855.6
   872.1
   858.2
   830.6
   888.7
   886.7
   875.7
   929.5
   806.3
     876
   842.3
     876
   839.3
   887.7
   837.7
   919.8
   803.3
   873.1
   878.9
   880.5
   884.1
   920.8
   920.4
     851
   857.5
   873.7
   850.7
   884.8
   860.1
   877.9
   903.6
   820.5
     901
   844.5
   832.5
   850.4
   857.2
     841
   866.6
   870.8
   850.1
   822.8
   845.8
   928.9
     853
     827
   912.7
   872.1
   842.3
     876
   888.3
   850.7
   845.5
   809.2
   878.6
   862.1
   838.7
   837.7
   808.2
   846.8
   869.8
   833.8
   844.2
   913.3
   900.3
   863.4
   934.7
   860.8
   932.8
   956.8
   982.4
   892.9
   891.9
   860.8
   900.7
   858.5
   868.2
   830.9
   865.6
     887
   936.3
   856.2
   943.2
   905.8
     974
   947.7
     852
   883.1
   824.4
   851.3
   935.4
   886.1
   884.8
   948.7
   907.5
   886.7
   895.1
   844.9
   883.5
   928.2
   896.8
   881.8
     914
   918.2
   909.7
   867.2
   857.5
   849.4
   869.8
   821.5
   840.6
   850.4
   861.1
   859.8
   921.1
   833.5
   857.5
   910.4
   949.6
   852.6
   855.2
     923
   924.3
     877
   879.9
   932.8
   919.1
     948
   854.6
     889
   884.1
   931.5
   841.6
   885.4
   833.8
   948.3
   883.1
   891.9
   946.1
   911.7
   926.3
   828.6
   900.7
   861.7
   866.3
   821.5
   929.9
   873.1
   957.1
   864.6
   909.1
   879.6
   863.4
     962
   907.1
   892.5
   914.3
   909.4
   891.6
   898.7
   885.4
   883.8
   776.4
   844.5
   836.7
   871.8
   844.9
   875.4
   835.8
   902.9
   808.5
   918.5
   916.6
   975.6
   857.5
   915.6
   838.7
   823.8
   878.9
   811.4
   914.9
   895.8
   934.1
   886.1
   871.1
     912
     887
   852.6
   813.4
   861.4
   877.3
     899
   877.6
   901.6
   879.6
   867.2
   834.5
   904.5
    1056
   868.9
   847.8
   879.6
   859.5
   963.3
   889.3
   799.8
   893.2
   810.8
   794.9
   843.9
   867.6
   817.9
   853.9
   788.7
   866.6
   817.3
   793.6
   850.4
   874.1
   884.8
   839.3
   816.3
   868.2
   797.8
   819.2
     828
   813.4
   849.1
   859.5
   825.1
   879.9
   855.2
   811.4
   814.4
     827
   767.3
   870.8
   794.9
   871.1
     814
   841.3
   861.1
     890
     826
   859.5
   901.3
   799.4
   823.4
   821.8
   850.4
   823.4
   809.8
   842.3
   865.9
   939.6
   877.6
   803.3
   836.7
     962
   818.3
   822.2
   882.5
   806.3
   847.8
   807.9
   805.6
   823.8
   770.2
   840.6
   782.3
     803
   808.5
   819.6
   814.7
     805
   823.8
   856.2
   850.4
     803
   800.4
   818.6
     792
   799.4
   802.7
   835.5
   791.7
   828.3
   823.1
   832.2
   849.1
   827.7
   855.9
   790.7
   812.4
   791.7
     803
   806.6
   744.3
     778
     852
   818.9
   807.2
     767
   783.2
   833.8
   749.5
   808.2
   799.8
   831.6
   848.8
   817.9
     875
   803.3
   896.4
   822.8
     852
   791.3
   815.3
   823.8
   858.5
   754.7
   808.5
   791.7
   795.2
   804.3
   834.2
   817.3
   850.4
   848.4
   809.5
   843.9
   777.7
     817
   846.5
   821.5
   812.7
     852
   777.7
   789.7
   838.4
   873.7
   775.1
   803.7
   801.1
   806.3
   845.5
   846.5
   801.4
   820.9
   813.1
     769
   783.2
     852
   849.1
   826.7
   814.7
   858.5
   847.1
     838
   857.8
   841.9
   892.5
   844.2
     839
   833.5
   834.2
   873.4
   804.3
   762.5
   830.9
   846.2
   809.2
   769.6
   794.6
   796.5
   761.2
   801.1
   870.5
   825.7
     875
   821.5
   843.9
   837.1
   818.3
   833.2
   775.8
     863
   812.1
   783.2
   825.7
   815.3
   794.3
   806.6
   811.4
     853
   795.6
   797.5
     790
     875
   886.7
   801.1
   850.7
     864
     901
   801.7
   801.7
   795.9
     781
     815
   765.4
   832.5
   778.7
     865
   879.6
   807.9
     852
   822.2
   800.7
   867.9
   837.4
     838
   872.1
   841.6
   875.4
   799.8
   840.6
   911.4
   839.3
   845.5
   803.7
   750.1
     864
   870.2
   847.5
   804.3
   799.1
   802.4
   851.7
   834.8
   883.8
   937.6
   880.2
   829.3
   800.7
   825.7
   812.7
   776.7
   823.1
   863.4
   867.6
   854.3
   843.9
   828.6
   786.1
   794.3
   818.9
   783.2
   816.6
   869.2
   890.9
   910.7
     888
     767
   830.9
   782.9
   840.3
   872.4
   839.3
   803.3
   783.2
   815.7
   824.7
   834.8
   812.7
   812.4
   866.6
   837.7
   797.2
   870.5
     877
   798.8
   833.2
   809.5
   861.1
   804.3
   881.8
   870.8
   893.2
   868.2
   868.9
   832.9
   862.7
   803.3
   796.2
   854.6
   828.3
   884.4
   828.6
   871.1
   844.2
   833.8
     876
   894.2
   827.7
   859.8
     853
   855.9
   804.3
   855.9
   883.8
     902
   844.2
     863
   829.3
   854.3
   925.3
   877.3
     841
     900
   855.2
     877
   951.6
   874.4
    1005
   878.6
   904.9
   898.4
     841
   898.4
   848.4
     900
   866.3
   892.9
   893.8
   854.6
   860.4
   882.5
     853
   932.4
   927.9
   873.7
   874.4
   873.4
   866.6
   896.8
   854.9
   905.5
   978.2
   857.2
   848.4
   814.7
   868.5
   862.7
   912.3
   939.9
   849.7
   846.8
   854.9
   912.3
   925.3
   880.2
   921.7
   930.8
   926.9
     877
   956.5
   943.5
   977.5
   894.5
   940.6
    1025
    1204
   948.7
   853.6
   916.9
   848.4
   871.1
   876.7
   950.6
   929.5
   916.6
   943.2
   916.9
   866.6
   950.6
   878.3
   917.8
   968.1
   953.5
   887.7
   921.1
   933.1
   979.5
   895.1
   925.3
   997.7
   899.4
   978.5
   935.7
   946.7
   990.8
   920.1
   927.6
   934.1
   868.5
   930.2
   956.1
   878.6
   915.6
   952.6
   897.4
   946.7
   991.2
   932.4
   927.6
   934.7
   994.1
   989.9
   931.8
   920.4
   874.1
   993.8
    1032
   916.6
   953.5
   933.1
     937
   980.1
     900
   969.1
   934.1
   993.8
   886.7
   981.1
   921.7
     937
   927.3
   969.8
   898.1
     863
   968.5
   963.3
   959.4
   964.9
    1039
     923
   957.4
   991.8
   985.3
   831.9
    1118
   964.6
     974
   920.8
   904.5
     972
   936.7
   952.2
   881.8
   886.4
   962.9
   930.8
   999.3
     973
   952.6
   924.7
   905.8
   990.8
     852
   949.3
   967.2
   956.8
   966.8
   912.7
   888.3
   940.6
     947
   928.2
   966.5
   910.1
   893.5
   941.9
   876.7
   905.8
   979.5
   901.6
   979.8
   947.7
   903.6
   920.4
   896.4
   859.5
   909.1
   881.5
   950.6
   933.1
   916.6
   910.7
   892.2
   875.7
   869.5
   886.4
   929.9
   923.4
   917.8
   894.2
   889.3
   932.8
   856.9
   893.5
   896.4
   902.9
   869.5
   825.1
   865.3
   885.7
   869.8
   843.2
   881.8
   899.4
   972.7
   884.1
     827
   923.7
   868.9
   868.5
   876.7
   908.8
   846.2
   879.2
   841.6
   852.6
   866.3
     815
   828.6
   855.2
   874.1
   873.7
   800.1
   851.3
     865
   903.6
   840.3
   819.9
   840.3
   865.3
   814.7
   885.4
   826.4
   848.4
   886.4
   857.8
   803.3
   797.2
   809.2
   775.4
   802.4
   819.9
   813.4
   850.7
   830.3
   954.5
   871.8
   920.8
   860.1
   829.9
   791.3
   905.8
   869.5
   902.3
   896.1
   848.1
   844.2
   784.8
   932.1
   885.1
   813.4
   807.9
   900.7
   865.3
   823.1
   858.5
   974.6
   890.9
   856.5
   826.4
   819.9
   833.2
   843.6
   892.2
   788.7
   859.1
   823.4
   815.7
     852
     853
   866.6
   864.6
   893.2
   809.5
     863
   813.7
   781.9
   777.1
   837.7
   819.9
     852
   779.7
   821.2
   786.1
   787.8
   782.3
   820.9
   788.4
   826.4
   838.7
   824.4
   799.4
   826.4
   852.3
     826
   817.3
   761.2
     792
     804
   842.9
     791
   826.7
   838.7
     826
   808.2
   764.4
   842.6
   789.1
   837.7
   811.1
   820.2
   758.9
   846.2
   767.7
   789.1
   840.6
   769.3
   771.2
   786.1
   892.5
   815.3
     791
   828.3
   783.5
   831.2
   836.4
   755.3
   771.2
   761.2
   847.5
   757.6
   815.7
   765.4
     720
   736.2
   869.2
   810.8
   821.2
   798.1
   736.8
   804.3
   808.9
   801.4
   766.4
   809.8
   811.4
   969.4
   951.9
   801.1
   863.7
   812.1
   797.8
   815.3
   813.7
   820.2
     791
   764.1
     791
   772.8
     803
   772.5
   779.7
   799.4
   749.8
   814.7
   805.3
   841.9
   782.6
   783.5
     802
   864.3
   821.2
   725.5
   731.3
   734.6
   753.4
   764.4
   800.4
     828
   754.7
   756.6
   833.5
   771.9
   771.9
   810.5
   750.1
   798.5
   813.4
   801.4
   811.4
   843.6
   758.2
   801.4
   760.8
   762.8
   737.8
   803.3
   787.8
   735.9
   825.1
   909.1
   734.2
   767.7
   757.3
   807.2
   771.9
   789.7
   787.8
   787.1
   869.8
   754.4
   822.2
   804.3
   752.4
   772.5
   808.2
   726.8
   720.3
   757.6
   825.1
   818.9
   699.5
   810.1
     852
   751.4
   739.1
     756
   810.1
   776.4
   773.5
   762.8
   815.3
   790.4
   807.2
     766
   760.2
   735.5
     805
   765.1
     804
   812.7
   739.8
   888.7
   777.7
   759.9
   763.8
   710.6
   751.4
   759.5
   746.6
     793
   793.6
   701.2
   800.7
   727.4
   749.8
   762.8
   788.4
   831.6
   738.8
   773.5
   742.4
   813.1
   844.2
   712.5
   757.6
   822.2
     792
   766.7
   765.1
   796.5
   789.7
   751.8
     767
   793.9
   782.3
   754.7
   750.5
   727.1
   818.6
   787.8
   861.1
   883.8
   804.3
   795.6
   746.9
     756
   773.2
   813.1
   745.3
   735.5
   763.8
   856.2
   801.7
   812.7
   716.4
   841.9
   784.8
   739.4
   811.4
   833.5
   774.8
   788.7
   798.1
   790.7
   762.1
   780.3
   822.8
   803.3
   768.6
   802.7
   769.9
   722.6
   783.9
   798.5
   769.3
   725.2
   764.7
   805.9
   784.2
   790.4
   766.4
   780.6
   761.8
   822.8
   774.1
   760.8
   807.6
   780.3
   790.7
   763.1
     766
   782.6
   769.9
   771.5
   764.7
   795.9
   736.2
     742
   719.3
   775.4
   746.6
   697.9
   783.5
   756.9
   728.1
     717
   757.9
   752.4
   785.2
   837.4
   735.9
   720.3
   793.6
   745.3
   743.3
   752.4
   749.5
   757.6
   751.8
   776.4
   770.9
     730
   767.3
   781.3
   834.2
   919.5
   810.5
     804
   849.7
   853.6
   822.8
   798.5
   725.5
   740.1
   697.3
   773.5
   749.8
   790.7
   883.5
   768.3
   759.9
   741.1
   744.6
   766.7
   759.2
   732.9
   784.8
   782.6
   778.4
   772.2
   767.3
   708.6
   720.3
   761.5
     826
     729
   793.6
   792.6
     781
   720.9
   738.1
   735.2
   743.6
   777.1
   732.6
   741.7
   759.5
   777.1
   794.3
   752.1
     732
   762.5
     743
     719
   806.3
   739.8
   755.7
   758.6
   762.5
   770.6
   827.3
   751.8
   822.5
   882.8
   716.7
   759.9
   777.1
   770.6
   756.6
   690.1
   748.2
     851
   793.9
   794.3
   755.7
   804.3
   785.5
   751.4
   770.9
     816
     839
   806.3
   783.2
   769.9
   785.2
   770.9
   847.5
   737.5
     816
   752.1
   807.6
   793.3
   799.4
   773.5
   798.5
   674.6
   743.3
   723.5
     729
   798.1
   729.7
   753.7
   745.9
   769.9
   704.4
     718
   777.1
   784.5
   777.4
   749.8
   718.3
     729
   752.4
   716.7
     781
   727.1
   701.5
   826.4
     779
   836.1
   857.5
   739.4
   794.6
   746.2
   773.2
   712.2
   712.5
   757.3
   739.4
   772.5
   734.2
     743
   733.9
   728.1
   765.4
   696.9
   749.5
   681.7
   816.6
   756.9
   758.9
   757.6
   816.3
     755
     754
   775.1
   686.2
   699.2
   741.4
   700.2
   715.4
   771.9
     683
   726.8
   753.4
     742
   768.6
   733.9
   732.6
   707.3
     780
   733.3
   725.5
   844.5
   808.9
   793.6
   690.8
   797.8
   750.5
   733.3
   839.7
   716.7
   742.7
   730.3
     778
   760.5
   714.1
   707.3
   693.4
   712.8
   795.9
   789.1
   714.8
   817.6
   774.1
   769.6
   697.6
   677.5
   740.1
   724.5
   730.7
   753.7
   738.5
   756.9
   680.4
   747.2
   794.9
   795.9
   712.5
   718.7
   753.1
   684.6
   756.9
   766.4
   683.6
     705
   695.6
   772.5
   793.3
   712.8
   717.7
   715.1
   787.4
   714.8
   757.9
   726.8
   774.5
   741.1
   729.4
   731.6
   746.2
   711.9
   709.3
   709.3
   703.7
   708.9
   754.4
   757.3
   750.8
   752.4
   808.5
   710.2
   794.3
   689.1
     718
   702.1
   733.9
   673.9
   797.8
   765.7
   727.8
   767.7
   752.1
     815
     706
   753.1
     755
   756.6
   710.2
   718.7
   757.9
   721.6
   704.7
   729.4
   704.4
     781
   736.2
     719
     730
   776.7
   768.6
   759.5
   759.9
   735.2
   709.6
   764.4
   675.2
   737.8
   773.5
   759.5
   730.3
   755.3
   784.5
   785.5
   724.2
   685.3
   765.4
   689.5
   722.2
   718.7
   782.6
   731.6
   759.9
   766.7
   753.7
   784.2
   796.5
   714.1
   734.9
   724.8
     705
     720
   680.7
   754.4
   770.6
   765.7
   746.6
     814
   771.2
   770.6
   702.1
     780
   662.9
   788.7
   735.9
   728.7
   766.7
   754.4
   756.3
   755.7
   776.4
   761.8
   716.7
   777.1
   738.1
   751.1
   712.8
   717.7
   761.2
   664.2
   759.9
   740.1
   701.8
   770.9
   704.4
   678.1
   668.1
   785.2
   691.1
   684.9
   654.4
   739.8
   765.1
   789.7
   770.2
   727.1
   719.3
   738.1
   747.9
   815.7
   699.2
   710.6
   692.1
   694.3
   704.1
   729.4
   742.4
   779.7
   771.5
   787.1
   706.7
   764.1
   770.9
   732.9
   746.9
   732.3
   689.1
   756.6
   678.8
   773.8
   728.4
   714.8
     732
   774.1
   771.9
   724.5
   750.1
   742.7
   683.3
   808.5
   661.6
   714.8
   724.8
   728.4
   709.3
     694
   697.3
   704.1
   726.8
   761.2
     803
   767.7
   692.7
   737.2
   743.6
   756.9
   783.2
   756.9
   673.9
   759.9
     719
   693.7
   715.4
   741.7
   680.1
   793.3
   751.1
   765.1
   716.1
   688.8
   731.3
   723.5
   785.2
   725.5
   729.4
   725.2
   718.7
   805.3
   800.4
   770.6
     851
   837.1
     696
   750.5
   716.4
   684.9
   683.6
   749.2
   726.8
   706.3
   722.6
   760.5
     732
   750.1
   761.8
   689.8
   641.8
   680.4
   725.2
   733.3
   741.7
   765.4
   731.3
     780
   725.8
   784.2
     756
   774.8
   721.6
   746.2
   744.6
   690.1
   695.3
   783.2
     694
   667.4
   678.4
   774.8
   727.1
   793.6
   751.1
   753.7
   734.2
     731
   734.9
   702.8
   711.9
   728.7
   709.6
   734.9
   711.2
   727.8
   824.1
   728.1
   793.3
   720.6
   701.8
   747.2
   762.1
   677.1
   729.7
   748.2
   664.8
   685.9
   728.7
   712.5
   704.4
   639.5
     729
   687.9
   777.4
   669.4
   684.6
   751.8
   698.2
   733.6
   759.9
   701.5
   733.9
   733.6
   751.4
   691.1
   731.6
   692.4
   665.1
   713.2
   684.9
   798.5
   770.6
   716.1
   709.9
   753.7
     696
   696.9
   754.7
   772.2
   763.1
     695
   730.7
     768
   711.5
   733.3
   692.7
   755.7
   797.2
   690.4
   662.2
   714.5
   715.1
   747.2
   713.5
   727.1
   744.9
   694.7
   725.8
   720.9
   702.1
   724.2
   715.1
   723.5
   698.9
   696.6
   768.3
   739.8
     802
   755.7
   711.5
   702.4
   719.3
   806.9
   724.8
   697.6
   732.3
   786.8
   749.5
   728.4
   854.3
   715.7
   744.3
     696
     720
   752.1
   734.6
   739.1
   736.5
   762.8
   703.7
   725.2
   728.7
   755.3
   665.8
   685.3
   678.4
   711.9
   716.7
   730.7
   784.5
   735.2
   735.2
   739.1
   747.5
   728.1
   727.4
   684.3
   708.3
   735.9
   765.1
   766.7
   711.9
   673.9
   752.7
   684.3
   749.8
   716.7
   687.2
   685.3
   744.9
   731.6
   789.7
   762.1
   732.6
   779.3
     681
     756
   712.5
   779.3
   733.3
   761.8
   747.5
   749.2
     754
   759.9
   712.2
   660.3
   726.1
   668.7
   732.3
     729
   704.4
   697.3
   734.6
     766
   742.4
   834.2
   740.7
   722.9
   768.6
   735.9
   789.4
   749.8
     851
   715.1
     718
   783.2
     769
   710.6
   743.3
   708.9
     720
   767.3
   684.3
   764.7
     768
     766
   739.4
     719
   710.2
   722.6
   734.2
   783.9
   808.9
   774.8
   676.8
   740.4
   726.8
   756.6
   675.5
   738.1
   743.6
   738.8
   763.1
   751.4
   721.9
   739.4
   762.1
   749.2
   722.2
     767
   781.9
   713.2
   754.4
   774.1
   756.3
   783.5
   728.1
   730.7
   788.4
   732.3
   749.2
   759.9
   772.2
   845.5
   758.9
     767
   771.9
   793.9
   812.4
   709.6
   801.4
   757.6
   729.7
     732
   750.5
     732
   765.7
   710.2
   731.3
     718
   794.3
   735.9
   763.1
   777.7
   798.1
     717
   739.8
   792.6
   723.9
   735.9
   797.8
   803.3
   706.7
   884.1
   780.3
   700.5
   761.8
   790.7
   740.4
   785.2
   791.3
   772.2
   773.2
   830.3
   765.4
   760.2
   777.7
     853
   765.7
   805.9
   782.9
   764.1
   723.2
   752.1
   858.2
   724.2
   766.7
   760.2
   651.5
   791.3
   738.5
   756.6
   709.6
   759.2
   733.3
   810.5
   744.9
   746.2
   732.3
   739.4
   728.7
     779
   805.9
   695.3
   752.7
   741.1
   821.2
   756.3
   737.2
   714.5
   748.2
   748.2
   788.1
   739.4
   817.9
   764.1
   807.9
   801.1
   763.4
   810.5
   763.1
   796.8
   746.9
   746.6
   771.5
   737.5
   811.1
   762.5
   740.1
   752.4
   733.9
   717.7
   720.6
   810.1
   845.2
   753.4
   780.3
   762.5
   733.6
   715.4
   749.5
   716.7
     781
     732
   752.4
   751.1
   839.7
   831.6
   734.6
   762.5
   770.6
   710.2
   771.9
   821.2
   744.6
   730.3
   734.6
   807.9
     779
   745.3
   794.3
   731.6
   726.5
     781
     708
   783.2
   752.7
   707.6
   689.5
   704.4
   742.4
   715.1
   832.9
   680.1
   821.8
   759.2
   743.3
   753.7
   769.9
   810.1
   727.4
     719
   807.2
     669
   765.1
   702.8
   796.5
   700.8
   766.7
   718.7
   711.9
   717.7
   739.8
   771.5
   736.5
     814
   746.2
   719.6
   739.1
   687.5
     730
   794.3
   771.2
   737.8
     694
   749.8
   733.3
   724.5
   722.2
   747.9
   766.4
     778
   801.4
   775.4
   762.1
   720.3
   774.5
   761.8
   714.8
   741.1
   759.2
   775.1
     731
   678.4
   723.2
   745.6
   696.6
   760.5
   711.2
   742.7
   744.6
     729
   727.1
   726.8
   687.2
   747.9
   738.1
   840.3
   777.7
   704.1
   752.7
   765.1
   714.5
   774.5
   716.7
   770.6
   761.5
     717
   696.6
   735.2
   885.7
   703.1
   708.6
   763.8
     705
   750.1
   748.8
   688.5
   723.5
   690.4
   737.8
   750.8
   708.9
   719.3
   752.1
   760.2
   809.2
   802.4
   751.8
   746.2
   742.7
   752.4
   687.2
   709.3
   713.2
   760.2
   696.9
   675.2
   764.1
   722.6
   736.8
   723.2
   766.4
   707.6
   739.4
   706.7
     744
   693.7
   780.6
   708.3
   794.6
   721.3
   763.4
   761.2
   719.3
   794.3
     781
     792
   761.8
   761.2
     756
   812.4
   712.8
   718.3
   745.6
   792.3
   772.2
   736.2
   760.5
   738.8
   715.1
   775.4
     743
   779.7
   718.3
   761.2
   700.8
   756.6
   699.9
   740.7
   733.3
   800.4
   775.1
   769.6
   759.9
     742
   761.2
   769.6
   741.4
   739.8
   665.8
   728.1
   756.6
   727.4
   751.1
   785.5
   802.7
   740.1
     803
   734.2
   730.7
   715.1
   788.7
   775.8
     720
   729.4
   726.5
   748.2
   753.7
   785.8
   733.3
   751.1
   764.1
     730
   748.2
   719.6
   722.2
   704.4
   713.5
   663.5
   796.2
     718
     732
   682.3
   721.3
   771.9
   716.7
   773.8
   722.2
   734.2
   684.9
   761.5
   736.5
   692.7
   711.9
   723.9
   757.6
   724.2
   733.9
   780.3
   709.6
   755.7
   726.5
   786.1
   797.2
   725.2
   777.4
   722.6
   736.5
   744.3
   719.6
   762.8
   745.3
   704.4
   742.4
   709.9
   687.2
   772.2
   754.7
   725.5
   764.1
   721.9
   733.9
   744.9
   684.9
   761.5
   699.5
   774.1
   746.2
   783.5
   758.2
     743
     742
   829.3
   751.1
   713.5
   675.8
   819.2
   730.7
   720.6
   750.5
   654.4
   692.1
   645.4
   706.3
     732
   745.9
   762.8
   723.9
   718.3
   776.4
   717.7
     708
   728.7
   760.8
   751.1
     780
   697.9
   737.2
   708.6
   710.9
   704.1
   852.3
   684.3
   727.4
   727.1
   735.9
   727.4
   728.4
   683.3
   691.4
   716.7
   686.6
   772.8
   768.6
   736.5
   794.6
   833.2
   734.6
   786.1
   731.3
   720.6
   748.2
   712.8
   784.5
   795.6
   712.5
   720.9
   727.8
   720.9
   746.6
   759.9
   715.7
   748.2
   732.6
   705.4
   788.7
     781
   692.1
   732.9
   839.7
   676.8
   810.1
   777.7
   788.7
   691.7
     672
   788.1
   720.3
   691.4
     744
   720.3
   775.1
     608
   688.5
   720.6
   744.3
   665.1
   744.9
   692.1
   690.1
     720
     744
     732
   719.3
   761.2
   768.3
   710.9
   718.3
   759.9
   825.4
   679.1
   754.4
   711.9
   731.3
   717.7
   708.9
   689.5
   675.2
   716.7
   748.5
   677.1
   697.6
   685.3
   699.5
     754
   746.6
   727.1
   768.6
   707.3
   652.2
   696.3
     754
   688.5
   736.2
   769.3
   723.9
     778
   707.6
   749.5
   735.2
   692.4
   739.1
   675.8
     658
   685.6
   691.7
   685.3
   759.5
   744.9
   710.6
   704.7
   715.4
   677.5
   708.9
   706.3
   733.3
   675.5
   764.7
   666.8
   734.6
   777.4
   697.3
   771.5
   744.6
   716.7
   732.9
   716.4
   751.4
   664.8
   721.3
   761.5
   667.1
   667.4
   673.3
     646
   640.2
   680.4
   625.9
   691.7
   748.2
   727.1
   725.2
   694.7
   687.2
     645
   672.9
   723.2
   717.4
   740.1
   714.1
     696
   696.6
     657
     729
   672.9
     729
   755.3
   799.1
   711.9
   674.9
   709.9
   690.1
   638.2
   740.1
   687.9
   714.1
   755.3
   712.2
   684.3
   711.9
   736.5
   658.3
   758.6
   739.4
   713.2
   666.1
     743
   672.9
   652.8
   711.5
   655.4
   693.4
   662.5
   700.2
   701.2
   699.2
   739.4
   715.7
   733.9
   713.8
   710.9
   717.7
   709.3
   710.9
     708
   749.5
   725.8
   661.6
   740.4
     706
   754.7
   744.9
   694.7
   680.7
   679.7
   700.8
   679.1
   687.5
   712.2
   690.8
   689.5
   766.4
   762.1
   752.7
   715.4
   686.9
   730.3
   743.6
   695.6
   613.6
   698.9
   728.4
   734.9
   757.9
   730.3
   746.6
   791.7
   761.2
   749.2
   717.7
   785.5
   698.6
   733.3
   706.7
   672.6
   752.1
   702.1
   654.8
   803.3
   775.1
   659.6
     660
   668.1
   746.2
   704.7
   665.5
   771.5
   720.3
   677.1
     708
   783.5
   727.8
   747.2
   756.3
   734.2
   716.4
   738.1
   713.5
   724.8
   702.4
   692.7
   715.1
   735.2
   728.7
   732.9
   738.5
   654.1
   736.5
   729.4
   786.5
   734.9
   719.6
   701.2
   718.7
   719.6
   720.6
   649.6
   769.3
   699.9
     719
   716.4
   694.7
   686.2
   719.3
   759.5
     684
   709.3
   771.5
   701.2
   684.9
   682.3
   698.2
   705.7
   711.9
   711.5
     660
   699.5
   724.2
   712.8
   722.6
   722.6
   702.4
   698.2
   723.2
   756.3
   713.5
   786.5
   772.5
   736.5
     707
   702.1
   679.1
   777.7
   671.6
     681
   722.6
   721.9
   717.7
   789.4
   747.5
   666.8
   716.4
   666.1
   664.2
   717.7
   765.7
   720.6
     696
   739.8
   719.3
   671.6
   734.6
   781.6
   777.4
   723.2
   720.9
   773.2
   705.7
   715.4
   750.1
   704.1
   765.4
   717.7
   745.3
   697.9
     671
   788.4
   710.2
   707.6
   748.2
     696
   773.5
   652.5
     719
   709.3
   768.6
     732
   711.9
   788.1
   680.4
   697.6
   676.8
   677.1
   720.9
   716.7
   753.1
   735.5
   744.6
   763.8
   720.3
   673.3
   749.5
   694.7
   728.1
   736.2
   769.6
   742.7
   859.1
   803.7
   756.3
   760.2
   700.5
   716.1
   781.3
   761.5
   746.6
     768
   769.6
   756.3
   721.6
   703.4
   707.6
   812.4
   726.1
     791
   801.7
   744.9
   698.6
   787.1
   819.6
   757.6
   710.9
   801.1
   673.6
   785.2
   772.2
   775.4
   699.2
   742.4
   782.6
   771.5
   813.1
   757.3
   777.1
   793.3
   780.3
   779.3
     793
   793.3
   788.1
   787.8
   759.5
   756.6
   773.2
   709.9
   766.4
   758.9
   861.7
   723.5
   760.2
   829.9
   808.5
   791.7
   831.6
   769.3
   765.4
   794.6
   795.2
   801.1
   814.4
   837.7
   765.7
   783.5
   738.5
   799.8
   823.1
   798.5
   772.2
   812.1
   899.7
   788.1
   741.1
   749.2
   801.1
     804
   822.5
   797.8
     705
   783.2
     768
   796.5
   813.4
   787.4
   794.9
   748.2
   816.6
   817.6
   770.6
   745.6
   914.9
     766
     755
   774.5
   800.4
   868.5
   776.7
   762.8
   821.2
   779.7
   817.3
     814
   777.1
   823.4
   753.4
   740.1
   769.6
   725.5
   834.5
   822.2
   785.8
   826.7
   808.5
     781
   774.5
   811.4
   820.5
   757.9
   826.7
     805
   766.4
   764.4
   752.4
   816.3
   770.9
   832.5
   832.2
   788.1
   773.5
   777.7
   903.6
     791
   846.8
   857.2
   853.3
     781
    1001
   823.8
   762.5
   738.5
   775.8
   774.8
   770.2
   776.7
   788.7
   791.3
   766.4
   790.7
     731
   746.6
   739.1
   780.6
   738.5
   773.2
   745.6
   740.7
   729.4
   742.7
   831.9
   787.1
   776.1
     816
   816.3
   767.3
   747.5
   847.8
   814.7
   719.3
   739.8
   742.4
   735.2
   792.3
   722.2
   737.5
   787.8
   763.1
   808.2
   741.7
   784.5
     683
     756
   770.6
     780
   772.5
   760.5
   836.7
   745.3
   746.6
   810.1
   741.4
   850.4
     805
   739.1
   810.1
   796.5
   767.3
   775.8
     768
   733.6
   764.1
   784.8
   810.1
   696.6
   750.1
   768.3
   743.6
   742.7
   747.2
   733.6
   674.9
   753.4
   747.2
   739.1
   832.5
   712.5
   716.1
   747.9
   843.2
   728.7
   690.1
   758.9
   682.7
   753.4
   699.2
   725.2
   720.9
   741.4
   766.7
   707.3
   746.9
   715.7
     755
   712.2
     729
   705.4
   683.6
   737.2
   695.3
   703.7
     731
   690.8
   682.7
   687.2
   710.6
   707.6
   703.7
   779.7
   781.9
   752.1
   711.2
   732.3
   698.2
   728.4
   752.4
   687.5
   714.5
   741.7
   704.7
   763.1
   714.1
   777.7
   711.9
   749.2
     681
   707.3
   669.7
     816
   745.6
   717.7
   732.6
     660
   779.7
   715.1
   721.3
   753.7
   734.6
   775.8
   695.6
   721.3
   674.2
   765.7
   703.7
   791.3
   801.4
   697.9
   672.3
   771.2
   711.2
   701.2
   676.5
   683.6
   726.5
   763.8
   733.3
   769.6
   780.6
     817
   773.2
   730.3
   721.9
   701.5
   739.8
   732.3
     693
   720.3
   675.2
   748.2
   692.1
   687.2
   694.3
   681.4
   643.7
   727.4
   757.6
   708.6
   660.9
   725.2
   699.9
   675.2
   666.8
   727.4
   717.7
   682.3
   733.9
   708.3
   690.4
   845.5
   651.2
   627.8
   704.7
   650.2
   733.3
   774.5
   697.6
   755.3
   748.2
   643.4
   681.7
   732.6
   690.8
   733.3
   673.6
   648.9
   698.9
   708.9
   664.2
   676.2
   696.6
     670
   749.2
   741.4
   738.5
   739.8
   721.3
   708.9
   682.7
   772.8
   749.2
   711.2
   777.7
   691.7
   662.2
   744.3
   713.5
   714.8
   701.8
   710.2
   676.5
   702.8
   748.2
   690.8
   700.5
   710.6
   703.4
   688.2
   681.7
   789.7
   715.1
   712.2
     743
   745.6
   703.4
   753.7
   731.3
   794.6
     826
   679.4
   811.4
   699.2
   678.1
   687.5
     705
   714.8
   787.8
   715.1
   728.7
   723.5
   776.4
   762.8
   738.8
   741.1
   678.4
     683
   673.3
   711.5
   704.7
   691.7
   776.4
   682.3
   821.5
   757.3
   690.1
   697.3
   689.1
   643.7
   740.7
   693.4
   703.1
   629.1
   687.9
   673.9
   787.1
     696
   828.3
   790.4
   665.8
   750.8
   696.6
   752.4
   769.3
   661.9
     707
   737.2
   721.9
   745.9
   773.8
   728.4
   664.5
   669.4
   674.6
   637.9
   706.3
   730.3
   721.3
   661.9
   759.2
   730.3
   701.5
     720
   744.3
   713.8
   720.3
   686.9
   709.6
   682.3
   674.6
   737.8
   682.3
   716.7
   757.6
   710.6
   677.8
   752.1
   694.7
     705
   701.2
   770.9
   752.1
   722.6
   741.1
   751.8
   686.6
   727.1
   748.8
   751.8
     731
   735.9
   689.1
   734.9
   760.5
   745.3
     729
   716.1
   739.1
   663.8
   752.1
   699.2
   659.3
   715.4
   686.9
   688.5
     720
   711.5
   771.2
   698.2
   707.6
   732.3
     731
     742
   690.4
   665.8
   723.2
   736.2
   748.2
   717.4
     924
   833.5
   798.5
   709.3
   653.1
   735.5
     719
   736.8
   687.2
     707
     670
   696.6
   667.7
   707.3
   664.5
   718.3
   708.3
   691.7
   724.8
   709.3
   701.2
   754.7
   768.6
     767
   726.1
     829
   820.5
   772.8
   689.5
   715.7
   639.5
   753.4
     694
   720.9
   786.1
   707.3
   749.2
   733.9
   732.3
   739.4
   734.6
   724.5
     708
   696.9
   761.5
   752.4
   721.9
   658.7
   678.1
   704.4
   722.9
   692.1
   752.1
   748.5
   750.8
   813.7
   763.8
   728.4
   697.6
   737.2
   750.8
   717.7
   700.2
   664.8
     708
   714.8
   712.5
   701.5
   724.5
   709.3
   737.2
     659
   715.4
     754
   724.8
     768
   705.7
   743.6
   753.1
   729.7
   760.5
     705
   668.4
   720.6
   748.2
   704.1
     729
   641.8
   701.5
   672.6
   735.5
   708.9
     695
   722.6
   716.1
   691.7
   786.5
     780
   776.1
   789.4
   785.8
   723.9
   724.5
   766.4
   690.1
   740.7
   770.6
   774.5
   743.3
   740.4
     732
   753.1
   735.2
   766.7
     696
     732
   774.1
   783.9
     792
   799.8
   741.1
   733.9
   774.1
   764.1
   745.3
   755.7
   779.7
   727.1
   781.3
   836.4
   760.2
   751.8
   968.1
   916.9
   779.3
   801.4
     756
   696.9
   847.8
   791.3
   787.4
   852.6
   788.1
   753.1
   853.6
   797.5
   776.1
   804.3
   836.4
     840
   861.4
   877.3
   811.1
   783.9
   879.6
   797.2
   839.3
   817.9
   769.9
   758.6
     781
   817.9
   814.4
   781.3
   770.2
   857.5
   834.8
   809.8
   776.4
   789.7
   752.4
   818.6
     876
     827
   798.8
   850.7
   833.2
     803
     769
   781.6
   809.2
   809.5
   894.2
   799.8
   823.8
   772.5
   782.9
   801.1
   841.6
   730.7
   814.4
   792.3
   817.6
   788.7
   869.5
   846.5
   860.4
   881.8
   812.4
   853.6
   819.2
   851.3
   797.2
   783.9
   822.2
   815.3
   840.3
     815
   859.5
   827.7
   882.8
   903.3
   819.9
   846.2
   858.2
   824.7
   874.7
   837.4
   826.7
   807.6
     901
   810.1
   815.3
   892.2
   878.3
   897.7
   937.6
   902.3
   854.9
   814.4
     888
   848.4
   770.6
   800.1
   829.3
     914
   889.3
   873.4
   952.6
   958.1
   927.6
   961.3
   923.4
   910.1
   847.5
   849.7
   912.7
   928.6
     839
   997.3
   834.5
   866.6
     864
   897.7
   813.7
   834.2
   853.3
   891.2
   885.4
   881.2
     863
   862.7
   810.8
   896.8
   888.7
   884.8
   846.8
   877.9
   829.3
   845.2
   806.3
   797.5
   819.9
   847.5
   747.5
   810.8
   828.3
   862.4
   861.7
   799.1
   869.5
     829
   829.9
   909.7
     914
   834.8
   895.1
   901.3
   833.2
   868.5
   913.6
   867.9
   842.6
   899.4
     877
   813.4
     865
   855.6
   890.6
   884.8
     839
   780.3
   847.5
   845.2
   822.5
   804.3
   895.5
   828.6
   851.3
   889.3
   923.4
   983.1
     996
   897.7
   828.6
   852.3
   819.2
   864.3
     781
     803
   790.4
   823.4
   781.6
   800.4
   804.3
   826.7
   829.3
     793
   770.9
   760.8
   815.7
   830.6
   793.6
   786.5
   761.2
   837.7
     805
   853.6
   785.5
   775.8
   815.7
   787.8
   848.8
   781.3
   803.3
   762.1
   791.3
   798.8
   790.7
   842.3
   798.8
   854.6
   720.3
   812.1
   828.3
   745.3
   798.8
   772.8
   784.8
   810.5
   826.7
   744.3
   701.8
   778.7
   737.8
   788.7
   792.3
   771.9
   770.6
     802
   742.7
   736.5
   774.5
     767
   756.3
   791.3
   806.6
   794.6
   802.7
   777.4
   721.6
   723.2
   771.5
   739.1
   782.3
   713.8
   770.6
   832.2
   835.8
   725.2
   783.5
   809.8
   769.6
   756.3
   746.9
   780.6
   885.1
   829.9
   680.7
   783.2
   688.2
   759.9
   763.8
   703.4
   728.4
   735.2
   770.6
   788.1
   708.3
   718.7
   757.3
   726.5
   721.3
   742.7
   760.2
   855.6
   810.5
   666.1
   694.3
   736.8
   746.9
   725.5
   763.8
   766.4
   752.7
   748.8
   656.7
   759.9
   789.1
   719.6
     754
   725.2
   677.1
   695.3
   774.8
   747.2
   717.7
   617.8
     766
   719.3
   729.4
   699.2
   670.7
   726.5
   732.9
   683.6
   772.8
   688.5
     720
   720.6
   718.3
     791
   758.6
   757.9
   763.1
   676.8
   734.6
   728.7
     863
   741.7
     705
   721.9
   718.7
   762.5
   704.4
   813.4
   691.7
   808.9
   717.7
   758.6
     768
   752.7
   686.6
   684.6
   759.2
   783.2
   700.2
   709.3
   677.5
   704.7
   651.8
   724.5
   724.8
   780.3
   666.8
   714.5
   713.2
   733.6
   773.5
   700.2
   716.4
   751.1
   747.5
   712.5
   667.1
   677.5
   720.9
   733.9
   702.4
   697.9
   729.4
   740.7
   692.4
     706
   734.6
   722.2
     742
   770.6
   727.4
   741.1
   761.5
   741.4
   783.9
   718.7
   744.6
   764.1
   719.6
   697.9
   776.1
     729
     754
     693
   753.4
   725.5
   760.5
   785.5
     816
   872.4
   797.8
   765.1
   775.1
   713.2
     729
   761.5
   743.3
     768
     781
   780.3
   810.5
   776.1
   765.4
   747.5
   796.8
   760.2
   730.3
   835.1
   778.7
   684.9
   757.6
   734.6
   737.2
   759.5
   767.3
   752.7
     802
     792
   777.4
   791.7
   796.5
   793.9
   785.2
   821.2
   784.2
     827
   813.1
   815.7
   816.3
   847.8
   796.8
   788.7
   794.3
   793.6
   865.3
   830.3
   724.2
   887.7
   824.1
   825.4
     817
     889
   823.4
   888.7
   800.7
   816.3
   793.9
   847.5
   802.4
   891.2
   883.1
   842.3
   870.2
     853
     914
   821.2
   875.4
   842.6
   809.2
     876
   834.5
   910.1
   907.1
   870.2
   916.6
   915.3
   854.3
   915.9
   906.5
     902
   883.8
   934.7
   930.2
   899.7
   891.6
   916.6
   969.8
   941.2
    1013
   993.8
   904.9
    1025
    1014
   936.7
    1041
   968.5
   983.4
   989.9
   986.3
   993.1
   929.2
   951.6
   935.7
   964.2
    1008
    1005
   995.1
   979.8
    1021
    1059
   981.8
    1010
    1018
    1089
    1020
   932.1
    1042
    1108
    1154
    1035
    1069
    1013
    1026
    1090
   981.8
    1114
    1027
    1088
    1086
    1030
    1027
   996.7
    1060
    1053
    1164
    1076
    1110
    1079
    1079
    1075
    1069
    1167
    1172
    1063
    1175
    1088
    1162
    1148
    1095
    1214
    1149
    1116
    1122
    1226
    1116
    1225
    1140
    1236
    1202
    1120
    1138
    1216
    1190
    1188
    1112
    1172
    1257
    1211
    1123
    1296
    1210
    1093
    1188
    1189
    1249
    1124
    1282
    1205
    1265
    1218
    1261
    1230
    1254
    1203
    1183
    1290
    1247
    1366
    1318
    1258
    1246
    1279
    1251
    1305
    1209
    1293
    1284
    1267
    1196
    1342
    1267
    1242
    1276
    1283
    1310
    1274
    1277
    1289
    1380
    1283
    1315
    1386
    1261
    1252
    1290
    1235
    1390
    1261
    1315
    1334
    1332
    1275
    1343
    1328
    1292
    1329
    1241
    1325
    1252
    1303
    1204
    1300
    1310
    1262
    1278
    1361
    1292
    1356
    1290
    1286
    1361
    1334
    1296
    1385
    1337
    1301
    1356
    1314
    1317
    1281
    1264
    1298
    1333
    1260
    1365
    1331
    1279
    1301
    1293
    1265
    1313
    1335
    1292
    1359
    1316
    1263
    1274
    1289
    1234
    1262
    1349
    1215
    1330
    1255
    1330
    1193
    1295
    1232
    1240
    1278
    1312
    1390
    1370
    1152
    1307
    1248
    1258
    1262
    1235
    1315
    1212
    1144
    1167
    1204
    1182
    1235
    1160
    1220
    1234
    1130
    1155
    1157
    1127
    1187
    1177
    1165
    1155
    1173
    1131
    1102
    1075
    1182
    1216
    1190
    1148
    1197
    1125
    1131
    1160
    1096
    1089
    1128
    1101
    1130
    1162
    1116
    1118
    1121
    1102
    1055
    1001
    1074
    1066
    1059
    1055
    1092
    1095
   964.2
    1059
    1001
     997
    1005
    1047
    1030
    1003
    1026
    1012
   978.2
    1025
   950.9
    1015
     947
     986
   968.5
   971.4
    1072
   952.9
     985
   958.4
   990.5
    1007
   933.7
   934.1
   977.2
    1052
   977.2
   948.7
   900.3
   949.3
   957.4
   960.3
   894.5
   981.8
   968.1
   974.3
   915.3
   926.3
   894.5
   919.5
   887.7
   916.6
   902.6
   885.1
   880.2
   924.7
   949.6
   941.2
   995.4
   934.7
   862.7
   914.6
   941.2
   910.1
   931.5
   786.1
   897.4
   976.2
   874.7
   908.4
   915.6
   905.2
   913.6
   914.9
   868.2
   872.4
   926.9
   869.5
   827.7
   922.1
   874.7
   863.7
     852
   845.2
     817
   878.9
     912
   879.6
   869.8
   869.5
   863.4
   875.4
   825.4
   841.9
   876.7
     805
   882.2
   854.3
   851.3
   851.7
     852
   830.3
   944.8
   858.8
   791.3
   822.8
   875.7
   839.7
   828.3
   914.9
     840
   803.7
   890.3
   903.3
   862.7
   851.7
   846.8
   928.2
   914.3
   821.8
   905.8
   890.3
   899.7
   837.1
   895.5
   907.8
     888
   868.2
   922.1
     960
   867.9
   870.8
   854.9
   831.6
   900.3
   833.5
   908.1
     938
   934.7
   870.5
   844.2
   873.7
   905.8
   928.2
   898.7
   911.4
   949.3
     924
   912.3
   858.5
   931.1
   899.7
   936.3
     887
   910.7
   885.1
   884.8
   878.9
   878.6
   939.9
   940.6
   940.2
     912
   880.5
   917.8
   958.4
   908.8
   957.4
   940.2
    1036
   932.1
   944.8
   992.1
   874.4
   929.5
   995.1
   905.8
   954.5
   971.7
    1070
    1002
   927.3
    1040
   988.2
   941.2
   981.8
   972.3
   977.2
    1039
    1037
    1043
    1004
   944.1
    1071
   968.1
    1014
   995.4
   983.4
    1025
    1001
    1081
   979.8
    1027
    1015
    1002
    1063
    1018
    1088
    1036
    1045
    1070
    1086
    1124
    1135
    1187
    1181
    1101
    1019
    1110
    1117
    1072
    1057
    1095
    1097
    1147
    1127
    1073
    1071
    1069
    1111
    1162
    1104
    1169
    1127
    1130
    1174
    1045
    1123
    1037
    1172
    1160
    1193
    1145
    1069
    1155
    1248
    1152
    1121
    1074
    1129
    1183
    1150
    1129
    1186
    1164
    1157
    1149
    1237
    1151
    1227
    1114
    1200
    1193
    1160
    1158
    1159
    1180
    1242
    1228
    1272
    1207
    1197
    1163
    1233
    1192
    1285
    1191
    1244
    1180
    1194
    1252
    1184
    1214
    1241
    1156
    1219
    1340
    1164
    1294
    1200
    1236
    1207
    1225
    1286
    1255
    1289
    1150
    1208
    1209
    1288
    1259
    1262
    1267
    1206
    1251
    1277
    1198
    1273
    1268
    1296
    1247
    1259
    1223
    1191
    1285
    1294
    1307
    1237
    1186
    1274
    1254
    1236
    1251
    1285
    1270
    1204
    1299
    1194
    1272
    1304
    1261
    1268
    1237
    1289
    1115
    1180
    1227
    1195
    1249
    1295
    1188
    1184
    1186
    1167
    1118
    1208
    1263
    1170
    1138
    1322
    1157
    1211
    1136
    1241
    1222
    1179
    1219
    1234
    1163
    1172
    1210
    1177
    1254
    1247
    1217
    1147
    1160
    1188
    1190
    1189
    1137
    1185
    1171
    1178
    1167
    1161
    1179
    1137
    1189
    1116
    1167
    1110
    1111
    1207
    1119
    1189
    1110
    1115
    1076
    1108
    1101
    1086
    1138
    1124
    1140
    1142
    1078
    1146
    1079
   994.1
    1119
    1074
    1125
    1057
    1085
    1075
    1020
    1021
    1057
    1035
    1094
    1003
    1005
    1020
    1039
    1079
    1060
    1044
    1096
    1071
    1032
    1028
   974.9
    1015
    1018
    1040
   981.1
    1033
     962
    1004
   975.3
    1026
    1125
    1063
    1036
    1126
   995.4
   951.6
   909.4
   994.4
    1016
   933.7
    1002
   982.1
   977.5
   989.9
   956.5
   970.1
   992.8
   981.1
   898.7
   991.2
    1009
    1040
     962
   936.3
   965.9
   926.9
   939.9
   944.5
   931.5
   955.2
   898.7
   946.1
   952.2
   957.1
   903.9
    1001
   981.1
   962.9
   914.6
   904.5
     901
   900.7
   948.3
   906.2
   958.7
   898.7
   925.6
   921.7
   876.7
   907.8
   880.2
   910.7
   902.9
   825.1
   901.3
   927.3
   894.2
   896.1
   956.8
   913.3
   906.2
   877.9
   902.6
   908.4
   832.5
   849.7
   907.8
   933.4
   868.2
   872.1
   873.1
   865.3
   869.2
   871.5
   804.3
   872.8
   869.2
   838.4
   839.7
     901
   897.7
   874.7
     865
   898.4
     875
   897.7
   903.6
   842.9
   829.9
   813.7
   822.2
   804.3
   879.9
   844.5
   901.6
   837.4
   867.2
   749.5
     841
   870.8
   916.9
   904.9
   877.3
   940.6
   858.8
   861.4
     815
   791.3
   848.1
   842.6
   818.3
   853.6
   899.4
   830.3
   842.6
   840.6
   771.5
   839.7
   833.8
   821.2
   812.4
   847.8
   795.9
   839.3
   847.8
   848.8
   846.8
   841.3
   881.2
     863
   860.1
   858.8
   798.1
   813.4
     828
   790.4
   806.9
   798.1
   785.2
   880.2
   831.6
   843.6
   796.8
   804.3
   839.7
   817.9
   798.5
   786.8
   842.9
   773.2
   807.6
   856.9
     790
   832.2
   802.7
   825.7
   797.2
   794.3
   836.4
   779.3
   817.6
   822.8
   812.7
   824.4
   777.7
   759.5
   866.6
   780.6
     767
   712.2
   788.1
     779
   844.9
   809.2
   845.5
     828
   801.1
   876.3
   848.1
   754.4
   788.7
   856.5
   799.8
   843.6
   861.1
   832.2
     814
   823.8
   788.4
   860.1
   892.5
   820.2
   809.5
   772.8
   825.4
   909.4
   831.6
   812.4
   835.5
   842.3
   820.9
   898.7
   800.4
   846.2
     815
   816.3
   806.9
   771.5
   837.4
   875.7
   835.8
   832.9
   855.9
     829
   830.3
   857.8
   878.6
     790
   813.1
   842.3
     864
     863
   854.9
   885.1
   834.5
   897.7
   887.7
   844.5
     780
   869.2
   853.3
   802.7
   795.6
   867.9
   799.1
   878.9
   890.3
   862.7
   927.6
   902.3
     900
   907.5
   881.5
   863.7
   843.9
   908.4
   906.2
   932.1
    1039
   910.1
   934.1
   876.7
   915.6
   886.1
   879.9
     853
     902
   920.1
   927.3
   924.3
   823.1
   835.5
   945.7
   946.7
   906.5
   908.4
   881.8
   920.1
   955.2
   872.1
   937.3
   914.6
   883.5
   857.5
   910.4
     950
   955.2
   927.6
   948.3
   904.5
    1013
   955.2
   917.2
   928.2
   944.5
   940.9
     962
   966.5
   981.8
   978.8
   993.1
    1025
   974.9
   967.5
    1003
    1008
   941.2
    1000
   963.9
   971.7
    1022
   950.6
    1015
    1012
    1014
    1006
    1060
    1058
    1051
   962.3
    1064
    1007
   936.7
    1005
     961
   994.7
   957.8
    1023
    1038
   992.5
    1005
    1005
    1008
   977.2
    1054
    1082
    1089
    1030
    1020
    1024
    1108
    1101
    1136
    1230
    1475
    1035
    1047
    1089
    1083
    1095
    1087
    1081
    1053
    1044
   999.9
    1049
    1036
    1018
    1082
    1015
    1080
    1039
    1116
    1116
    1133
    1192
    1142
    1017
    1038
    1076
    1071
    1130
    1148
    1066
    1115
    1089
    1066
    1067
    1143
    1104
    1076
    1078
    1062
    1097
    1047
    1038
    1020
    1006
    1055
    1030
    1036
     986
    1045
    1080
    1065
    1097
    1079
    1121
    1045
    1034
    1002
    1018
    1032
    1108
    1061
    1075
    1117
    1003
    1013
   948.3
    1028
    1061
    1063
    1016
    1025
    1136
    1068
    1048
    1093
   993.8
    1020
   974.3
    1028
   993.4
    1001
    1048
    1021
    1010
    1033
   990.5
   948.7
    1013
   998.3
   977.2
   973.3
   987.3
   996.7
   939.9
    1082
   961.3
   987.6
    1011
   945.1
    1016
   950.3
     996
     985
   966.8
   964.6
   988.6
   963.6
   933.4
   929.2
   943.2
    1015
   964.9
   858.8
   921.4
   931.1
   904.9
   918.2
     985
   874.7
   923.7
   941.2
   853.6
   881.2
   884.1
   919.1
   921.4
   916.9
   918.5
   916.2
     901
   909.1
   933.1
   922.4
   864.3
   913.6
   895.1
   930.2
   915.9
   913.6
   856.9
   863.7
   955.8
   880.2
   986.6
   862.7
     913
   912.7
     839
     925
   856.2
   854.6
   919.5
   885.1
   933.1
   831.6
   808.5
   854.9
   897.1
   824.4
   869.5
   858.2
   854.3
   790.7
   821.2
   781.9
   838.7
   825.7
   930.5
   789.4
     815
   853.6
   899.4
   882.2
   835.8
     793
   846.2
   825.4
   810.8
     767
   791.7
   787.4
   781.9
   766.4
   833.8
   878.9
   884.8
   859.5
   881.2
   831.2
   813.4
     887
   775.4
   806.3
   832.9
   781.9
   801.4
   781.6
   732.3
   777.7
   779.3
   792.3
   836.7
   807.9
   936.7
   898.7
   820.2
   785.5
   807.6
   776.1
   799.8
   838.7
   759.9
   717.4
     912
   755.3
   834.8
   749.5
   762.8
   748.8
   720.3
   783.5
   814.4
   774.1
   834.5
   831.6
   751.4
   811.8
   734.9
     755
   802.7
   728.4
   787.1
   809.2
   794.6
   742.7
   770.2
   768.6
   780.6
   783.5
   758.2
   824.7
   765.7
   821.5
   777.7
   690.4
   773.5
   728.4
   727.4
   742.4
   773.5
   730.7
   775.4
   755.7
   802.4
     768
     768
   765.7
   756.9
   718.3
   782.9
   833.2
   760.5
   829.3
   788.4
     791
     767
   753.1
   775.1
   792.6
   743.6
   710.6
   808.5
   750.1
   763.8
   751.1
   709.9
   795.9
   772.5
   781.9
   739.8
   781.9
   799.8
   737.5
   807.2
     744
   755.7
   772.2
   755.3
   749.2
   756.3
   763.4
     829
   853.6
   778.7
   796.8
   741.4
   771.5
   734.6
   785.2
   738.1
   781.9
   743.6
   804.6
   732.6
   762.1
   753.1
     766
     827
   853.6
   806.6
   796.5
     769
   740.4
   772.5
   747.2
   833.5
   780.3
   710.2
   806.6
   772.5
     805
   812.4
   751.1
   775.4
   759.2
   801.1
   783.9
   756.9
   790.7
   795.6
   807.6
   784.5
   834.5
   782.3
   804.6
   773.8
   769.6
   821.5
   799.1
   811.8
   871.1
   830.3
     863
   863.4
   784.2
   788.1
     829
   901.6
   763.4
     826
   773.8
   824.7
   894.5
   894.8
   909.4
     876
   815.7
   836.1
   853.6
   824.4
     865
   848.8
   852.3
   783.5
   841.6
   868.5
   879.9
   794.3
   856.9
   828.3
   885.4
   812.4
     863
     972
   833.8
   921.7
   910.7
   906.8
   863.7
   878.3
   927.6
   836.1
     924
   866.3
   900.3
   843.9
   885.7
   902.6
   905.5
     889
   952.2
     889
   916.6
   942.5
   960.3
   966.5
   923.4
    1005
    1007
   894.2
     997
    1009
    1007
    1008
     949
    1020
    1034
    1065
    1037
   939.9
   983.7
   975.9
   991.5
   988.2
    1039
    1029
    1014
   927.9
    1017
    1004
   929.5
    1022
    1015
   966.8
   990.8
    1075
    1007
    1054
   988.2
    1045
    1046
    1052
    1071
    1030
    1153
    1020
   990.2
    1068
    1123
    1158
    1098
    1081
    1074
    1112
    1156
    1118
    1122
    1115
    1134
    1116
    1121
    1148
    1120
    1218
    1051
    1158
    1115
    1178
    1108
    1103
    1148
    1055
    1271
    1220
    1239
    1173
    1157
    1222
    1221
    1254
    1125
    1338
    1237
    1170
    1267
    1211
    1156
    1213
    1209
    1157
    1194
    1244
    1185
    1241
    1236
    1204
    1266
    1207
    1243
    1220
    1263
    1232
    1295
    1312
    1332
    1315
    1297
    1286
    1290
    1292
    1309
    1304
    1341
    1289
    1283
    1315
    1366
    1312
    1281
    1305
    1356
    1338
    1367
    1327
    1361
    1306
    1343
    1427
    1368
    1336
    1261
    1399
    1385
    1465
    1383
    1355
    1437
    1288
    1374
    1326
    1364
    1335
    1419
    1343
    1315
    1362
    1374
    1431
    1359
    1281
    1328
    1337
    1474
    1298
    1416
    1388
    1332
    1384
    1433
    1390
    1414
    1343
    1404
    1296
    1323
    1323
    1349
    1346
    1443
    1385
    1386
    1371
    1280
    1373
    1411
    1480
    1319
    1341
    1390
    1368
    1365
    1444
    1309
    1319
    1324
    1279
    1335
    1291
    1271
    1328
    1299
    1358
    1294
    1303
    1283
    1272
    1379
    1342
    1355
    1244
    1322
    1378
    1473
    1294
    1309
    1283
    1292
    1257
    1337
    1185
    1223
    1248
    1291
    1209
    1316
    1273
    1284
    1260
    1217
    1274
    1246
    1233
    1338
    1257
    1162
    1209
    1151
    1196
    1183
    1236
    1192
    1243
    1219
    1241
    1210
    1193
    1135
    1225
    1221
    1164
    1119
    1183
    1135
    1120
    1135
    1112
    1088
    1165
    1092
    1128
    1160
    1193
    1160
    1133
    1167
    1161
    1119
    1158
    1099
    1164
    1159
    1117
    1122
    1096
    1057
    1034
    1077
    1148
    1111
    1098
    1138
    1068
    1060
    1038
    1156
    1098
    1091
    1095
    1036
    1015
    1060
    1041
    1045
    1073
    1086
    1039
    1115
    1048
    1033
    1001
    1043
    1028
    1079
    1042
    1066
    1026
    1046
    1028
    1073
    1059
    1063
    1177
   947.7
    1100
    1012
    1029
    1103
   978.8
    1068
    1080
   975.6
    1026
   988.9
    1045
    1049
    1008
   985.3
    1055
    1018
    1112
    1074
    1072
    1015
    1055
    1004
    1019
    1009
   995.7
     998
   994.7
   963.3
    1019
    1032
   979.8
   991.5
   979.2
   961.6
    1009
    1024
   996.7
    1039
    1030
    1036
    1016
    1013
   971.7
   968.5
   980.5
    1030
   939.9
    1018
    1043
    1057
   994.7
    1023
    1041
   983.4
    1036
    1034
   999.9
    1025
   971.4
   960.7
    1039
   915.6
    1029
   953.9
    1038
    1011
    1016
   988.2
    1021
   979.5
    1000
   994.4
   965.9
   954.8
    1025
    1008
   988.2
   973.3
   985.6
   954.8
   975.3
    1033
    1086
    1028
   946.1
   990.5
    1056
   988.6
    1038
   962.9
   916.2
   978.2
   933.4
   908.1
   944.8
    1011
   992.8
    1040
    1028
   979.8
    1022
   928.9
   952.6
    1016
   967.5
    1037
     998
   902.3
     960
   993.1
     986
    1028
   951.6
   984.7
   958.7
     923
   893.8
   917.2
   872.4
   894.5
     924
   932.4
   852.3
   968.8
     959
   907.1
   913.3
   964.2
     973
   876.7
   945.1
   931.8
   905.8
   985.6
     912
   885.7
   913.6
    1021
   949.3
   980.1
    1070
   950.6
   963.9
   974.3
   946.7
   988.2
     902
   970.1
   983.4
    1020
   995.1
   943.2
   866.6
   890.6
     900
   911.4
   915.3
   912.7
   969.4
   886.1
   900.7
   965.9
   890.6
   873.4
   882.8
   909.7
   936.3
   849.4
   971.7
   863.4
   969.4
   894.5
   894.5
   893.5
   917.8
   947.7
     925
     949
   952.6
     889
   959.7
   920.8
   858.2
     887
    1042
   965.2
   893.2
   940.9
   918.8
   960.7
   883.8
     890
   857.5
     827
   825.7
   824.7
   882.5
   866.6
   867.9
   847.1
   846.8
   839.7
   801.1
   842.3
   802.7
   830.9
   836.1
   784.2
     804
   777.4
   810.5
     805
   879.6
   883.8
   850.4
   795.6
     804
   792.6
   867.2
   885.1
   801.1
   850.4
     778
   793.3
   834.5
   847.8
   796.2
   792.6
   813.4
   807.6
   814.4
   871.8
   810.8
   783.2
   836.7
   800.4
   845.2
   800.1
   809.2
   812.7
     718
   842.9
     852
   810.8
   786.8
   779.3
   798.5
   790.7
   770.9
   828.3
   729.4
     805
   805.3
   856.2
   754.4
   836.1
   780.3
     793
   791.3
   838.4
   862.4
   805.3
   811.1
   720.3
   757.6
   857.2
   840.6
   780.6
   721.9
   755.3
   799.4
   793.6
     731
   776.4
     841
   772.8
   775.4
   752.7
   795.9
   771.5
   743.3
   748.5
   828.6
   800.4
   758.6
   764.1
   800.4
   718.7
   788.4
   764.1
   796.8
   766.4
   751.8
   713.5
   838.7
   730.3
   777.1
   758.9
   752.4
   740.4
   796.8
   777.4
   752.4
   750.8
   795.2
   737.5
   796.8
   794.9
   788.7
   819.9
     790
   744.9
   764.1
   733.3
   807.2
   809.5
   801.1
   764.1
   833.2
   815.3
   788.1
   819.6
   770.2
   872.4
   832.9
   929.5
   811.4
   760.2
     767
   834.8
   828.3
   820.5
     730
     828
   860.4
     802
   789.1
   777.7
   792.3
   804.3
     875
   748.2
     805
   843.9
   810.1
   820.9
   840.3
   803.7
   815.7
   833.5
   812.7
   801.1
   856.9
   829.9
   875.7
   785.5
   894.5
   821.8
   894.5
   892.9
   806.9
   847.1
   869.8
   827.7
   833.5
     923
   926.9
   937.3
   889.6
   851.7
   882.8
   850.7
   865.3
   950.6
   922.1
   830.9
   940.6
    1051
   881.5
   873.7
   932.1
   990.8
   955.5
   941.5
   916.2
   932.4
   875.7
   973.6
   938.6
   890.3
   879.2
   991.5
   948.7
   899.4
   938.3
   953.5
    1028
   969.8
    1003
   986.3
   994.7
   934.4
    1003
    1059
   957.1
   983.1
    1017
   963.9
    1103
    1001
    1091
    1022
   992.1
    1090
    1096
    1054
    1043
    1123
    1092
    1074
    1030
    1072
    1027
   992.5
    1101
    1050
    1028
    1069
    1126
    1147
    1109
    1061
    1159
    1140
    1110
    1166
    1171
    1168
    1179
    1230
    1137
    1254
    1132
    1166
    1149
    1233
    1165
    1242
    1208
    1225
    1237
    1219
    1219
    1196
    1274
    1337
    1203
    1241
    1209
    1203
    1214
    1301
    1282
    1284
    1308
    1337
    1432
    1262
    1270
    1337
    1311
    1281
    1325
    1361
    1283
    1384
    1373
    1339
    1464
    1437
    1377
    1428
    1447
    1435
    1391
    1498
    1440
    1303
    1363
    1451
    1428
    1474
    1439
    1425
    1406
    1467
    1470
    1469
    1449
    1425
    1566
    1474
    1449
    1529
    1499
    1492
    1530
    1396
    1448
    1415
    1440
    1474
    1441
    1512
    1472
    1488
    1463
    1543
    1485
    1546
    1512
    1575
    1517
    1518
    1584
    1596
    1518
    1479
    1562
    1516
    1565
    1468
    1611
    1538
    1546
    1584
    1505
    1546
    1547
    1582
    1560
    1556
    1543
    1508
    1514
    1523
    1624
    1520
    1560
    1565
    1534
    1619
    1642
    1515
    1524
    1596
    1463
    1572
    1523
    1509
    1470
    1651
    1544
    1536
    1625
    1499
    1463
    1611
    1465
    1540
    1654
    1644
    1589
    1543
    1560
    1601
    1495
    1533
    1624
    1570
    1493
    1556
    1586
    1535
    1573
    1476
    1575
    1577
    1520
    1469
    1640
    1512
    1446
    1564
    1524
    1512
    1481
    1527
    1453
    1485
    1448
    1411
    1392
    1455
    1481
    1354
    1420
    1519
    1423
    1498
    1486
    1498
    1440
    1422
    1417
    1446
    1380
    1397
    1442
    1476
    1434
    1372
    1527
    1461
    1441
    1373
    1432
    1414
    1520
    1418
    1465
    1469
    1427
    1388
    1390
    1366
    1413
    1408
    1337
    1370
    1431
    1337
    1371
    1384
    1314
    1319
    1390
    1284
    1308
    1339
    1335
    1250
    1313
    1302
    1273
    1318
    1213
    1261
    1275
    1340
    1341
    1199
    1246
    1358
    1269
    1247
    1313
    1292
    1179
    1234
    1178
    1274
    1180
    1184
    1227
    1265
    1198
    1259
    1173
    1228
    1257
    1172
    1125
    1247
    1217
    1229
    1265
    1215
    1192
    1159
    1149
    1118
    1179
    1156
    1083
    1124
    1189
    1146
    1064
    1092
    1216
    1167
    1107
    1140
    1105
    1080
    1177
    1137
    1144
    1100
    1155
    1175
    1165
    1075
    1075
    1087
    1076
    1092
    1131
    1077
    1119
    1156
    1128
    1085
    1021
   989.2
    1077
    1064
    1129
    1021
    1067
   992.5
    1054
    1067
    1028
    1058
    1079
    1022
    1087
    1054
    1070
    1036
    1015
    1082
   993.1
    1026
    1002
    1060
   992.5
    1001
    1030
    1085
    1038
   952.2
    1018
    1052
    1001
    1003
    1077
    1070
    1003
    1006
    1030
    1017
    1058
    1044
    1059
   998.3
    1037
   976.2
    1037
    1017
    1081
    1032
    1033
    1063
   963.9
   981.4
    1076
    1027
   970.7
    1021
    1005
   965.2
    1014
   948.3
   957.4
    1044
   978.8
   939.3
   986.3
    1009
   972.3
   951.9
    1039
   986.3
    1021
   993.4
   969.1
   951.6
   966.8
   994.7
   979.5
   960.7
     962
    1019
   985.3
    1025
   941.2
    1009
    1003
   923.4
   975.9
   901.3
   943.2
   988.6
   920.1
   962.6
   917.8
    1039
    1003
   998.6
   942.5
   908.8
   911.7
    1005
    1041
   916.6
   919.5
   990.5
   953.2
   898.7
   936.3
   933.1
    1042
    1000
   930.2
   947.4
   941.2
   975.9
   886.4
    1032
    1041
   989.5
    1037
   977.9
   941.2
   920.1
   970.7
   887.7
    1003
    1039
   914.3
   931.8
   975.9
   982.1
   917.5
   953.5
     947
   961.6
   953.5
   862.1
   958.4
   964.6
   927.6
    1028
   919.5
   986.3
   971.1
   943.5
   950.6
   954.2
   956.5
   974.6
   949.3
   963.6
   958.7
   894.8
   968.8
   934.1
     902
   887.7
   900.3
    1021
   916.2
   948.3
   968.1
   896.1
   925.3
   932.8
   945.4
   929.2
   957.8
    1019
   922.4
   927.9
   897.7
    1004
   968.5
   936.7
   968.5
     913
   919.5
     960
   919.1
     923
   957.1
   952.2
   954.5
   908.1
   924.7
   880.2
   893.5
   864.3
    1026
   931.1
     938
     826
   973.3
   917.2
   931.8
   928.9
     914
   961.6
   955.5
   841.6
     923
   993.8
   918.8
   950.6
   922.4
   910.7
   948.7
   898.4
   853.3
   894.2
     949
   911.4
   930.8
     900
   860.8
   902.6
   921.4
   953.5
   938.9
   907.1
   910.7
   978.5
   889.6
   943.5
     972
     875
   957.8
   912.3
     923
   957.4
   915.6
   917.8
   939.9
   841.6
   995.1
   882.5
   974.9
   932.1
     900
     937
   929.2
   877.3
   869.2
   865.9
   885.1
   884.4
     902
   902.9
   945.7
   873.4
   895.1
   882.2
     887
   919.8
   952.9
   962.3
   964.6
   934.4
   997.7
   917.2
   919.5
   942.5
   943.2
   862.7
   975.9
   981.8
   939.9
   925.3
   954.2
    1013
    1024
   961.3
   953.5
   921.1
     960
   925.6
   939.6
    1003
   974.9
    1079
   966.8
    1029
   993.4
   977.9
   966.5
   977.9
   852.3
    1020
   996.7
    1059
     996
     985
   965.2
   980.1
   986.3
    1002
    1029
   963.3
    1025
   986.9
    1050
    1030
    1099
    1022
    1062
    1078
   993.1
    1051
    1012
    1063
    1072
    1090
    1043
    1052
    1067
    1071
    1054
    1067
    1197
    1115
    1098
    1135
    1079
    1061
    1144
    1204
    1117
    1173
    1150
    1185
    1158
    1243
    1191
    1235
    1207
    1210
    1165
    1224
    1205
    1204
    1211
    1260
    1193
    1306
    1199
    1269
    1290
    1329
    1284
    1257
    1364
    1358
    1393
    1340
    1313
    1434
    1344
    1378
    1382
    1382
    1429
    1445
    1462
    1356
    1512
    1428
    1462
    1441
    1439
    1555
    1586
    1475
    1485
    1508
    1456
    1455
    1500
    1591
    1588
    1622
    1535
    1515
    1674
    1586
    1628
    1619
    1698
    1758
    1625
    1630
    1671
    1688
    1727
    1850
    1744
    1730
    1732
    1794
    1760
    1763
    1815
    1866
    1868
    1816
    1997
    1906
    1908
    1855
    1901
    1865
    1871
    2027
    1879
    1991
    1952
    1951
    2027
    1998
    2037
    2165
    1987
    2080
    2012
    2053
    2034
    2039
    2136
    2046
    2130
    2264
    2052
    2079
    2016
    2228
    2199
    2189
    2175
    2144
    2199
    2225
    2245
    2173
    2240
    2236
    2252
    2258
    2404
    2303
    2359
    2391
    2329
    2333
    2296
    2377
    2288
    2379
    2310
    2466
    2396
    2437
    2342
    2344
    2417
    2427
    2524
    2522
    2439
    2498
    2544
    2503
    2584
    2456
    2512
    2542
    2479
    2519
    2413
    2430
    2466
    2488
    2567
    2574
    2612
    2523
    2552
    2448
    2524
    2495
    2637
    2660
    2597
    2561
    2622
    2651
    2526
    2633
    2603
    2663
    2636
    2591
    2642
    2729
    2591
    2668
    2540
    2652
    2707
    2628
    2733
    2675
    2680
    2624
    2648
    2588
    2752
    2633
    2663
    2579
    2595
    2690
    2484
    2665
    2736
    2676
    2591
    2633
    2672
    2717
    2498
    2592
    2619
    2735
    2705
    2609
    2585
    2599
    2628
    2567
    2672
    2673
    2591
    2601
    2727
    2567
    2627
    2545
    2552
    2580
    2597
    2600
    2634
    2510
    2625
    2567
    2625
    2569
    2502
    2541
    2541
    2477
    2607
    2542
    2449
    2461
    2535
    2611
    2567
    2449
    2573
    2502
    2401
    2510
    2506
    2377
    2360
    2443
    2419
    2361
    2462
    2456
    2351
    2369
    2365
    2421
    2379
    2418
    2413
    2383
    2435
    2332
    2436
    2300
    2467
    2326
    2324
    2369
    2280
    2324
    2292
    2295
    2262
    2251
    2269
    2197
    2279
    2413
    2306
    2269
    2291
    2190
    2220
    2113
    2237
    2284
    2165
    2166
    2145
    2086
    2124
    2161
    2091
    2022
    2184
    2048
    2116
    2097
    2040
    2029
    2011
    1953
    2105
    2037
    1985
    2049
    2066
    2000
    1879
    1994
    1976
    1955
    1954
    1919
    1839
    1914
    1854
    1822
    1845
    1796
    1976
    1856
    1787
    1786
    1895
    1782
    1777
    1796
    1747
    1743
    1795
    1859
    1716
    1692
    1835
    1729
    1683
    1712
    1689
    1727
    1550
    1678
    1629
    1696
    1628
    1643
    1636
    1629
    1604
    1582
    1576
    1513
    1548
    1551
    1602
    1608
    1530
    1492
    1574
    1528
    1453
    1423
    1500
    1498
    1541
    1418
    1456
    1438
    1421
    1403
    1388
    1408
    1380
    1471
    1460
    1380
    1445
    1390
    1325
    1351
    1383
    1349
    1411
    1478
    1367
    1322
    1396
    1377
    1341
    1340
    1433
    1384
    1287
    1352
    1358
    1355
    1384
    1333
    1369
    1276
    1334
    1325
    1289
    1275
    1321
    1384
    1229
    1325
    1272
    1295
    1302
    1261
    1318
    1317
    1290
    1264
    1302
    1330
    1355
    1289
    1221
    1292
    1200
    1286
    1291
    1272
    1333
    1282
    1249
    1233
    1177
    1198
    1181
    1341
    1243
    1261
    1180
    1120
    1166
    1184
    1237
    1172
    1204
    1247
    1177
    1231
    1162
    1263
    1204
    1250
    1212
    1137
    1198
    1215
    1182
    1204
    1303
    1230
    1225
    1150
    1236
    1245
    1205
    1318
    1206
    1181
    1175
    1160
    1169
    1227
    1261
    1198
    1166
    1256
    1180
    1148
    1084
    1230
    1222
    1119
    1235
    1292
    1222
    1219
    1194
    1233
    1199
    1207
    1224
    1195
    1198
    1189
    1156
    1278
    1186
    1297
    1220
    1192
    1213
    1226
    1243
    1202
    1344
    1253
    1271
    1239
    1308
    1249
    1268
    1283
    1273
    1249
    1272
    1292
    1273
    1306
    1264
    1265
    1323
    1263
    1330
    1256
    1318
    1331
    1227
    1305
    1287
    1334
    1304
    1269
    1281
    1343
    1395
    1255
    1362
    1311
    1325
    1357
    1361
    1287
    1329
    1283
    1370
    1265
    1415
    1275
    1367
    1398
    1437
    1378
    1389
    1355
    1401
    1371
    1332
    1421
    1316
    1336
    1386
    1315
    1421
    1408
    1375
    1435
    1348
    1418
    1601
    1400
    1408
    1346
    1473
    1447
    1355
    1357
    1369
    1462
    1433
    1412
    1446
    1393
    1353
    1427
    1316
    1456
    1475
    1386
    1425
    1364
    1336
    1375
    1426
    1412
    1443
    1427
    1411
    1486
    1340
    1395
    1456
    1424
    1397
    1477
    1429
    1494
    1441
    1501
    1436
    1481
    1504
    1477
    1546
    1391
    1433
    1358
    1456
    1463
    1414
    1532
    1492
    1489
    1466
    1376
    1487
    1491
    1504
    1408
    1347
    1365
    1472
    1390
    1378
    1431
    1470
    1336
    1370
    1449
    1440
    1410
    1402
    1488
    1453
    1395
    1436
    1504
    1491
    1452
    1413
    1414
    1515
    1439
    1400
    1446
    1488
    1458
    1401
    1469
    1428
    1415
    1449
    1386
    1466
    1480
    1410
    1380
    1434
    1379
    1459
    1456
    1397
    1387
    1357
    1401
    1352
    1373
    1436
    1385
    1436
    1395
    1391
    1409
    1402
    1421
    1301
    1379
    1439
    1383
    1493
    1394
    1506
    1399
    1458
    1415
    1384
    1443
    1390
    1404
    1386
    1413
    1336
    1394
    1397
    1405
    1378
    1407
    1426
    1404
    1423
    1344
    1365
    1448
    1456
    1453
    1464
    1379
    1324
    1380
    1446
    1363
    1436
    1472
    1452
    1450
    1407
    1459
    1408
    1393
    1398
    1424
    1432
    1497
    1424
    1397
    1473
    1480
    1499
    1444
    1556
    1483
    1475
    1474
    1511
    1536
    1498
    1481
    1471
    1557
    1495
    1574
    1591
    1576
    1671
    1623
    1605
    1623
    1642
    1621
    1735
    1632
    1755
    1698
    1812
    1788
    1710
    1766
    1748
    1777
    1779
    1730
    1807
    1931
    1839
    1836
    1840
    1862
    1884
    1888
    1832
    1840
    1969
    1920
    2020
    1961
    1995
    2006
    1846
    1935
    1952
    1978
    2118
    2073
    1996
    2146
    2130
    2224
    2191
    2191
    2229
    2277
    2306
    2371
    2394
    2462
    2408
    2396
    2439
    2369
    2473
    2519
    2465
    2608
    2585
    2554
    2541
    2676
    2712
    2633
    2698
    2692
    2664
    2766
    2773
    2791
    2859
    2951
    3043
    2919
    3033
    2954
    3070
    3039
    3018
    3104
    3209
    3147
    3157
    3276
    3278
    3294
    3327
    3463
    3478
    3403
    3440
    3566
    3646
    3690
    3718
    3757
    3861
    3726
    3760
    3774
    3759
    3925
    3789
    4009
    4045
    3887
    4073
    4276
    4036
    4108
    4363
    4190
    4178
    4230
    4289
    4284
    4339
    4498
    4452
    4532
    4475
    4608
    4736
    4558
    4708
    4837
    4624
    4890
    4758
    4909
    5003
    4931
    4996
    4992
    5242
    5050
    5126
    5136
    5191
    5190
    5340
    5334
    5253
    5133
    5514
    5461
    5548
    5596
    5792
    5647
    5670
    5610
    5722
    5530
    5800
    5830
    5821
    5964
    5806
    5929
    5907
    6074
    5902
    5930
    5988
    6148
    5986
    6013
    6010
    5992
    6198
    6136
    6003
    6146
    6281
    6094
    6440
    6349
    6413
    6435
    6479
    6480
    6433
    6497
    6505
    6487
    6711
    6686
    6638
    6751
    6712
    6606
    6525
    6744
    6596
    6749
    6752
    6842
    6648
    6875
    6948
    6824
    6831
    6989
    6890
    6731
    6899
    6985
    6893
    6967
    6956
    6866
    7069
    7034
    6955
    7117
    7068
    7056
    7057
    7007
    7113
    7022
    7057
    7081
    7110
    7139
    6933
    7305
    6995
    7152
    7161
    7228
    7183
    7273
    7156
    7084
    7284
    7143
    7285
    7199
    7162
    7287
    7128
    7110
    7001
    7194
    7185
    7250
    7268
    7275
    7072
    7203
    7072
    7222
    7117
    7070
    7069
    7195
    7222
    7100
    7049
    7014
    7188
    7129
    7033
    7015
    7089
    6937
    6803
    6947
    7059
    7080
    6923
    7039
    6963
    6954
    6897
    6820
    6915
    6758
    6725
    6799
    6859
    6834
    6880
    6650
    6695
    6840
    6881
    6636
    6857
    6663
    6726
    6664
    6629
    6725
    6537
    6573
    6504
    6497
    6499
    6556
    6521
    6348
    6584
    6307
    6307
    6245
    6538
    6414
    6294
    6315
    6259
    6464
    6250
    6442
    6361
    6321
    6286
    6201
    6067
    6272
    6160
    6293
    6188
    6329
    6156
    6206
    6060
    6221
    6083
    6158
    6122
    6036
    6080
    6231
    6013
    6156
    5993
    6070
    6156
    5989
    6015
    5965
    5945
    6151
    6018
    6038
    5960
    6024
    5797
    5864
    5907
    6004
    6030
    5883
    5971
    5972
    5844
    5853
    5816
    5899
    5823
    6017
    5707
    5967
    5775
    5816
    5836
    5759
    5740
    5833
    6092
    5806
    5670
    5513
    5792
    5731
    5680
    5768
    5711
    5792
    5809
    5859
    5839
    5812
    5550
    5822
    5681
    5636
    5811
    5633
    5647
    5815
    5689
    5608
    5743
    5727
    5642
    5835
    5568
    5669
    5572
    5757
    5669
    5521
    5569
    5597
    5594
    5711
    5453
    5566
    5668
    5495
    5508
    5587
    5552
    5722
    5438
    5497
    5544
    5635
    5471
    5669
    5591
    5579
    5592
    5546
    5505
    5560
    5592
    5545
    5532
    5622
    5577
    5517
    5686
    5551
    5539
    5479
    5573
    5695
    5363
    5492
    5541
    5529
    5504
    5623
    5535
    5390
    5243
    5387
    5517
    5442
    5411
    5275
    5536
    5565
    5463
    5526
    5501
    5380
    5376
    5413
    5373
    5367
    5473
    5524
    5271
    5429
    5331
    5324
    5366
    5299
    5409
    5227
    5343
    5424
    5164
    5166
    5271
    5234
    5320
    5206
    5185
    5327
    5331
    5244
    5178
    5193
    5159
    5115
    5038
    5173
    5116
    5103
    5175
    5066
    5067
    5054
    5143
    5051
    4968
    4914
    5073
    5123
    5084
    5026
    4978
    5005
    4927
    5022
    4945
    4771
    4897
    4893
    4674
    4717
    4840
    4870
    4975
    4795
    4654
    4649
    4619
    4628
    4701
    4585
    4613
    4582
    4643
    4542
    4629
    4533
    4558
    4530
    4403
    4516
    4216
    4296
    4421
    4496
    4285
    4308
    4213
    4393
    4423
    4227
    4197
    4289
    4083
    4094
    4239
    4270
    4075
    4039
    4157
    4118
    4005
    4022
    3936
    4010
    4095
    3934
    3913
    3986
    3895
    3988
    3847
    4032
    3916
    3819
    3786
    3783
    3671
    3762
    3741
    3686
    3685
    3684
    3616
    3466
    3732
    3597
    3380
    3645
    3371
    3417
    3426
    3329
    3428
    3387
    3419
    3247
    3239
    3296
    3273
    3365
    3261
    3095
    3239
    3141
    3212
    3148
    3092
    3025
    3086
    2994
    2963
    3013
    3007
    2884
    3020
    2861
    3000
    2889
    2832
    2806
    2873
    2791
    2798
    2709
    2634
    2782
    2832
    2733
    2590
    2629
    2614
    2681
    2504
    2541
    2467
    2464
    2511
    2478
    2438
    2387
    2475
    2531
    2420
    2441
    2527
    2375
    2435
    2376
    2250
    2303
    2296
    2351
    2257
    2328
    2204
    2242
    2246
    2217
    2225
    2179
    2065
    2098
    2166
    2168
    2272
    2183
    2188
    2082
    2032
    2031
    2078
    2122
    2030
    1995
    2023
    1924
    1859
    1948
    1996
    2083
    2000
    1943
    1959
    1924
    1923
    1902
    1929
    1793
    1796
    1814
    1789
    1780
    1772
    1777
    1677
    1758
    1813
    1863
    1746
    1721
    1776
    1695
    1782
    1694
    1685
    1725
    1718
    1668
    1552
    1700
    1668
    1643
    1580
    1736
    1623
    1639
    1529
    1712
    1582
    1575
    1601
    1511
    1518
    1423
    1562
    1489
    1516
    1559
    1545
    1506
    1524
    1497
    1484
    1542
    1564
    1497
    1454
    1467
    1424
    1421
    1541
    1497
    1451
    1533
    1513
    1468
    1468
    1524
    1487
    1467
    1399
    1354
    1464
    1439
    1375
    1464
    1354
    1485
    1392
    1455
    1412
    1420
    1407
    1392
    1432
    1366
    1418
    1384
    1394
    1392
    1377
    1437
    1375
    1331
    1463
    1533
    1432
    1392
    1349
    1366
    1342
    1330
    1299
    1342
    1250
    1411
    1362
    1373
    1365
    1347
    1320
    1395
    1364
    1272
    1436
    1377
    1315
    1335
    1329
    1358
    1283
    1275
    1379
    1349
    1474
    1396
    1323
    1389
    1376
    1342
    1339
    1382
    1371
    1431
    1398
    1313
    1330
    1375
    1380
    1339
    1324
    1401
    1514
    1444
    1456
    1426
    1401
    1349
    1451
    1371
    1351
    1388
    1399
    1366
    1501
    1429
    1388
    1405
    1409
    1444
    1405
    1434
    1457
    1462
    1364
    1404
    1555
    1558
    1556
    1459
    1450
    1442
    1549
    1491
    1550
    1532
    1520
    1525
    1469
    1449
    1517
    1460
    1467
    1578
    1631
    1504
    1534
    1525
    1576
    1536
    1605
    1568
    1566
    1651
    1611
    1602
    1643
    1706
    1677
    1631
    1636
    1703
    1692
    1624
    1764
    1723
    1761
    1825
    1750
    1723
    1784
    1745
    1792
    1871
    1839
    1837
    1820
    1817
    1887
    1919
    1879
    1882
    1888
    1845
    1994
    1912
    1982
    1934
    2006
    2032
    1957
    1983
    2075
    2054
    1993
    1997
    2136
    2111
    2186
    2089
    2150
    2235
    2173
    2266
    2243
    2209
    2207
    2184
    2319
    2309
    2426
    2260
    2387
    2326
    2334
    2393
    2486
    2448
    2404
    2338
    2496
    2524
    2524
    2511
    2527
    2533
    2619
    2633
    2548
    2643
    2546
    2658
    2800
    2759
    2748
    2803
    2629
    2775
    2701
    2779
    2879
    2890
    2986
    2923
    2899
    2945
    2973
    3010
    2960
    3058
    2936
    3160
    3037
    3183
    3217
    3259
    3130
    3265
    3181
    3265
    3199
    3364
    3218
    3338
    3436
    3429
    3427
    3426
    3378
    3525
    3516
    3563
    3677
    3589
    3639
    3735
    3664
    3703
    3776
    3941
    3877
    3792
    3770
    3867
    3724
    3820
    3792
    3906
    3869
    4051
    3909
    4082
    4182
    4097
    4034
    4077
    4177
    4190
    4157
    4173
    4284
    4300
    4305
    4282
    4289
    4256
    4493
    4297
    4469
    4446
    4440
    4367
    4453
    4560
    4540
    4565
    4663
    4706
    4599
    4605
    4630
    4635
    4611
    4643
    4744
    4659
    4746
    4815
    4810
    4810
    4889
    4888
    4926
    4805
    4840
    4933
    4888
    5130
    4871
    5006
    4985
    5055
    4885
    5036
    5012
    5035
    5290
    5171
    5085
    5100
    5003
    5145
    5155
    5179
    5246
    5253
    5307
    5312
    5220
    5305
    5267
    5433
    5314
    5170
    5308
    5258
    5228
    5384
    5453
    5473
    5465
    5569
    5422
    5505
    5408
    5452
    5550
    5349
    5500
    5523
    5533
    5485
    5555
    5534
    5732
    5509
    5467
    5784
    5570
    5449
    5490
    5621
    5835
    5419
    5460
    5602
    5590
    5512
    5616
    5664
    5581
    5517
    5737
    5679
    5598
    5557
    5526
    5640
    5672
    5604
    5539
    5643
    5608
    5617
    5682
    5648
    5566
    5652
    5604
    5502
    5488
    5651
    5587
    5595
    5578
    5498
    5554
    5560
    5550
    5594
    5526
    5475
    5505
    5578
    5407
    5466
    5389
    5450
    5514
    5493
    5393
    5522
    5494
    5480
    5474
    5337
    5332
    5518
    5378
    5343
    5435
    5320
    5436
    5152
    5178
    5197
    5147
    5231
    5132
    5172
    5290
    5191
    5173
    5246
    5249
    5288
    5156
    5022
    5009
    5167
    5143
    5011
    5034
    4937
    5028
    4948
    4960
    5005
    4936
    4894
    4707
    4927
    4768
    4707
    4717
    4854
    4729
    4716
    4703
    4617
    4659
    4724
    4831
    4661
    4622
    4656
    4625
    4641
    4508
    4462
    4560
    4456
    4369
    4410
    4427
    4367
    4422
    4444
    4413
    4316
    4309
    4357
    4198
    4259
    4182
    4250
    4161
    4276
    4247
    4177
    4099
    4006
    4062
    4096
    4136
    4227
    3964
    3944
    4090
    4016
    3853
    3987
    3948
    3931
    3869
    3873
    3913
    3621
    3828
    3730
    3719
    3770
    3710
    3683
    3774
    3587
    3600
    3573
    3599
    3549
    3508
    3454
    3628
    3473
    3507
    3516
    3432
    3401
    3285
    3486
    3493
    3307
    3394
    3394
    3380
    3278
    3289
    3256
    3189
    3209
    3310
    3134
    3018
    3164
    3165
    3180
    3128
    3019
    2930
    3056
    2843
    3133
    2939
    2987
    2944
    2954
    2920
    2895
    2863
    2891
    2728
    2796
    2921
    2756
    2748
    2794
    2786
    2829
    2753
    2711
    2685
    2730
    2677
    2669
    2643
    2678
    2678
    2576
    2605
    2487
    2541
    2671
    2546
    2538
    2592
    2551
    2357
    2495
    2466
    2466
    2409
    2351
    2329
    2394
    2353
    2384
    2350
    2402
    2497
    2303
    2301
    2246
    2325
    2333
    2232
    2291
    2226
    2222
    2229
    2095
    2199
    2156
    2129
    2198
    2213
    2133
    2142
    1989
    2025
    2133
    2064
    2230
    2055
    2136
    2190
    2144
    2094
    2129
    2165
    2143
    2113
    2134
    2131
    1975
    2118
    2035
    2024
    1997
    2018
    2051
    1952
    1866
    1969
    2016
    1889
    1945
    1946
    2012
    1982
    1918
    2024
    2075
    1947
    1980
    1892
    1985
    2005
    1998
    1923
    1895
    1936
    2010
    1889
    1939
    1942
    1954
    1897
    1879
    1915
    1849
    1867
    1848
    1870
    1909
    1932
    1865
    1942
    1874
    1772
    1894
    1982
    1903
    1903
    1868
    1972
    1909
    1952
    2014
    1937
    1994
    1887
    1926
    1899
    1975
    1886
    1957
    1931
    1971
    1876
    1965
    1852
    1932
    2018
    1897
    1992
    1968
    1985
    2026
    2101
    2007
    2087
    2078
    1985
    1937
    1956
    1964
    1995
    2027
    2051
    2093
    2054
    2169
    2104
    1983
    2097
    2107
    2030
    2008
    2214
    2045
    2139
    2247
    2178
    2220
    2134
    2205
    2074
    2219
    2219
    2267
    2245
    2275
    2265
    2341
    2238
    2297
    2404
    2400
    2237
    2371
    2374
    2359
    2392
    2363
    2413
    2354
    2409
    2431
    2465
    2421
    2403
    2461
    2466
    2408
    2535
    2588
    2592
    2510
    2529
    2514
    2473
    2535
    2597
    2562
    2672
    2587
    2565
    2617
    2543
    2716
    2613
    2737
    2752
    2671
    2754
    2727
    2856
    2754
    2866
    2669
    2935
    2900
    2874
    2877
    2874
    2766
    2932
    2929
    2907
    2899
    2918
    3033
    3082
    2966
    2963
    3110
    2883
    2920
    2977
    3207
    3047
    3103
    3193
    3089
    3168
    3217
    3080
    3189
    3265
    3177
    3281
    3352
    3343
    3319
    3210
    3280
    3301
    3299
    3294
    3297
    3499
    3460
    3523
    3413
    3499
    3402
    3454
    3449
    3394
    3557
    3463
    3451
    3365
    3588
    3448
    3499
    3571
    3525
    3795
    3506
    3641
    3537
    3909
    3615
    3727
    3676
    3752
    3681
    3718
    3778
    3737
    3719
    3790
    3867
    3757
    3683
    3820
    3843
    3880
    3837
    3875
    3901
    3979
    3814
    3985
    3758
    3776
    3771
    3920
    3872
    3846
    3895
    4031
    3735
    3860
    3924
    4027
    3951
    3949
    3962
    3965
    3880
    3941
    3941
    3909
    3936
    3848
    3911
    3848
    3811
    3825
    3942
    3951
    3821
    3950
    3944
    3896
    4015
    4037
    3958
    4037
    3913
    4109
    4058
    3956
    3852
    3787
    3922
    3930
    3966
    3885
    3951
    3858
    3971
    3935
    3867
    3964
    3816
    3866
    3856
    3798
    3898
    3877
    3769
    3883
    3874
    3784
    3825
    3663
    3825
    3763
    3800
    3824
    3748
    3775
    3799
    3835
    3701
    3780
    3823
    3696
    3729
    3730
    3781
    3621
    3737
    3674
    3710
    3778
    3609
    3723
    3655
    3586
    3617
    3641
    3545
    3685
    3459
    3539
    3646
    3633
    3550
    3502
    3592
    3454
    3559
    3527
    3451
    3454
    3366
    3454
    3405
    3313
    3315
    3467
    3439
    3472
    3425
    3402
    3349
    3389
    3284
    3325
    3170
    3228
    3198
    3210
    3202
    3272
    3162
    3272
    3154
    3180
    3106
    3046
    2960
    3248
    3058
    3086
    3073
    3002
    2990
    2917
    2983
    2998
    2932
    3052
    2976
    2928
    2946
    2950
    2881
    2880
    2873
    2784
    2783
    2948
    2773
    2800
    2842
    2790
    2757
    2688
    2620
    2760
    2724
    2767
    2725
    2737
    2652
    2673
    2673
    2579
    2669
    2659
    2537
    2572
    2493
    2566
    2515
    2455
    2473
    2473
    2477
    2511
    2476
    2403
    2489
    2422
    2488
    2459
    2480
    2373
    2425
    2391
    2411
    2418
    2454
    2436
    2265
    2370
    2487
    2349
    2271
    2359
    2227
    2180
    2302
    2344
    2191
    2237
    2227
    2204
    2211
    2272
    2190
    2242
    2247
    2203
    2238
    2199
    2136
    2149
    2132
    2122
    2183
    2177
    2110
    2082
    2152
    2116
    2082
    2110
    2127
    1996
    2037
    2001
    1940
    2011
    2024
    2095
    2039
    1961
    1935
    2024
    1954
    1971
    1947
    1923
    1877
    1970
    2008
    1947
    2060
    1957
    1906
    1932
    1981
    1959
    1883
    2021
    2000
    1924
    1968
    1904
    2019
    1932
    1998
    1850
    1939
    1812
    2047
    1912
    1905
    1896
    1941
    1902
    1923
    1897
    1843
    1831
    1877
    1927
    1825
    2012
    1904
    1997
    1849
    1878
    1942
    1837
    1883
    1865
    1905
    1832
    1804
    2001
    1992
    1957
    1901
    1840
    1846
    1864
    1902
    1829
    1812
    1868
    1919
    1913
    1874
    1873
    1913
    1826
    1908
    1856
    1910
    2092
    1878
    1813
    1927
    1918
    1880
    1949
    1888
    1955
    1844
    1882
    1995
    1888
    1842
    1936
    1888
    1956
    1992
    1869
    2003
    2058
    2059
    1922
    1881
    1929
    1927
    1910
    1952
    1937
    1909
    1951
    1934
    1849
    1954
    2018
    1927
    1891
    1891
    2072
    1932
    1956
    2062
    2006
    1992
    2008
    2071
    1881
    2054
    1906
    2093
    2054
    1935
    1970
    2042
    1989
    2062
    2120
    2030
    2035
    2091
    1935
    2016
    2026
    2088
    2101
    2025
    2049
    2116
    2106
    2046
    2126
    2090
    2075
    2110
    2057
    2075
    2046
    2112
    2075
    2164
    2053
    2066
    2057
    2136
    2136
    2141
    2154
    2109
    2200
    2187
    2173
    2111
    2095
    2245
    2252
    2150
    2116
    2124
    2182
    2139
    2212
    2171
    2107
    2298
    2220
    2324
    2138
    2220
    2222
    2210
    2176
    2208
    2190
    2269
    2307
    2264
    2322
    2245
    2310
    2293
    2359
    2161
    2202
    2310
    2211
    2234
    2319
    2104
    2205
    2257
    2278
    2369
    2243
    2312
    2224
    2354
    2167
    2255
    2381
    2183
    2298
    2235
    2284
    2347
    2352
    2349
    2288
    2304
    2319
    2238
    2355
    2273
    2260
    2222
    2238
    2277
    2328
    2294
    2315
    2267
    2347
    2284
    2334
    2292
    2345
    2336
    2295
    2419
    2192
    2381
    2324
    2284
    2336
    2316
    2370
    2274
    2226
    2349
    2319
    2323
    2227
    2344
    2295
    2305
    2352
    2343
    2280
    2277
    2382
    2242
    2364
    2411
    2286
    2347
    2304
    2399
    2343
    2281
    2362
    2248
    2318
    2307
    2298
    2300
    2233
    2280
    2326
    2300
    2356
    2351
    2255
    2224
    2352
    2297
    2277
    2155
    2168
    2283
    2200
    2304
    2324
    2280
    2321
    2192
    2328
    2307
    2186
    2153
    2243
    2248
    2279
    2269
    2306
    2288
    2168
    2205
    2249
    2250
    2183
    2162
    2195
    2242
    2175
    2226
    2200
    2241
    2196
    2287
    2293
    2213
    2235
    2214
    2275
    2287
    2180
    2258
    2195
    2231
    2173
    2225
    2199
    2153
    2206
    2124
    2211
    2142
    2136
    2207
    2086
    2096
    1985
    2045
    2116
    2094
    2052
    2008
    2145
    2129
    2079
    2030
    2028
    2124
    1984
    1980
    2006
    1919
    2116
    2100
    2026
    2065
    1970
    2008
    2009
    1937
    2100
    1996
    1902
    1995
    1941
    2064
    1924
    1949
    2023
    2023
    1971
    1833
    1940
    2041
    2038
    1967
    1950
    1989
    1916
    1986
    1878
    1979
    1891
    2028
    1978
    1936
    1859
    1924
    1758
    1993
    1932
    1879
    1871
    1903
    1904
    1913
    1933
    1845
    1888
    1911
    1878
    1938
    1922
    1905
    1868
    1939
    1951
    1851
    1868
    1817
    1857
    1808
    1906
    1737
    1869
    1840
    1874
    1911
    1908
    1770
    1745
    1842
    1831
    1827
    1765
    1783
    1810
    1864
    1821
    1709
    1794
    1761
    1703
    1705
    1681
    1690
    1888
    1824
    1808
    1772
    1741
    1696
    1838
    1668
    1629
    1752
    1769
    1791
    1624
    1762
    1778
    1825
    1763
    1736
    1738
    1685
    1786
    1758
    1749
    1708
    1730
    1715
    1750
    1758
    1784
    1703
    1726
    1733
    1683
    1747
    1759
    1664
    1767
    1692
    1767
    1734
    1739
    1687
    1746
    1670
    1736
    1717
    1719
    1753
    1672
    1730
    1744
    1658
    1681
    1692
    1712
    1736
    1773
    1790
    1738
    1709
    1730
    1734
    1647
    1669
    1627
    1657
    1670
    1733
    1764
    1709
    1677
    1675
    1737
    1613
    1741
    1683
    1767
    1588
    1731
    1681
    1604
    1716
    1685
    1728
    1730
    1722
    1651
    1675
    1707
    1753
    1684
    1528
    1690
    1713
    1715
    1604
    1653
    1751
    1679
    1816
    1689
    1682
    1670
    1660
    1647
    1761
    1651
    1658
    1693
    1712
    1843
    1693
    1688
    1673
    1688
    1662
    1693
    1676
    1769
    1669
    1683
    1711
    1671
    1685
    1631
    1722
    1778
    1622
    1687
    1614
    1709
    1669
    1661
    1735
    1726
    1780
    1782
    1605
    1723
    1670
    1605
    1652
    1669
    1682
    1778
    1708
    1711
    1679
    1756
    1703
    1791
    1660
    1607
    1685
    1688
    1609
    1681
    1704
    1695
    1751
    1729
    1607
    1749
    1689
    1653
    1720
    1677
    1659
    1821
    1746
    1645
    1742
    1710
    1643
    1646
    1711
    1671
    1667
    1669
    1711
    1776
    1729
    1688
    1671
    1755
    1630
    1699
    1715
    1733
    1674
    1740
    1645
    1713
    1752
    1660
    1772
    1705
    1681
    1753
    1681
    1738
    1685
    1743
    1657
    1731
    1790
    1744
    1728
    1691
    1824
    1809
    1757
    1687
    1649
    1734
    1674
    1686
    1696
    1668
    1779
    1751
    1671
    1742
    1645
    1720
    1672
    1725
    1637
    1750
    1727
    1737
    1717
    1637
    1785
    1694
    1688
    1713
    1755
    1767
    1725
    1732
    1683
    1753
    1778
    1710
    1768
    1766
    1737
    1745
    1794
    1768
    1668
    1721
    1728
    1850
    1790
    1679
    1801
    1706
    1848
    1716
    1814
    1749
    1716
    1812
    1704
    1837
    1774
    1695
    1705
    1823
    1809
    1806
    1720
    1806
    1790
    1789
    1757
    1822
    1744
    1830
    1772
    1785
    1808
    1786
    1756
    1765
    1772
    1890
    1734
    1776
    1732
    1770
    1769
    1753
    1783
    1722
    1881
    1921
    1880
    1696
    1723
    1845
    1835
    1660
    1681
    1857
    1810
    1759
    1766
    1831
    1703
    1843
    1867
    1706
    1862
    1794
    1763
    1811
    1780
    1875
    1800
    1889
    1778
    1828
    1853
    1885
    1869
    1740
    1865
    1938
    1878
    1945
    1840
    1835
    1781
    1814
    1825
    1927
    1899
    1997
    1816
    1913
    1791
    1905
    1810
    1858
    1849
    1888
    1903
    1888
    1870
    1920
    1804
    1956
    1841
    1988
    1824
    1936
    2005
    1858
    1903
    1859
    1853
    1864
    1949
    2065
    1933
    1898
    1949
    1878
    1896
    1898
    1934
    1903
    1963
    1874
    1835
    1896
    1802
    1918
    1985
    1893
    1950
    1886
    1953
    1939
    1830
    1964
    1855
    1979
    1912
    1877
    1917
    1906
    1911
    1950
    1910
    2047
    2001
    1951
    2054
    1941
    1877
    1997
    1846
    1957
    1999
    1893
    1942
    1939
    1902
    2035
    1926
    2057
    1878
    1950
    1895
    1931
    1901
    1922
    1896
    1990
    1966
    1901
    1940
    1969
    1989
    1984
    2000
    2017
    1998
    2066
    1910
    1840
    1905
    1860
    1968
    1880
    1858
    2038
    1949
    2002
    1972
    1985
    2057
    1953
    1920
    2019
    2025
    1952
    1919
    1943
    1982
    2017
    1988
    1954
    1957
    2002
    1947
    1908
    2036
    2078
    1997
    1892
    1950
    2067
    2015
    1992
    1996
    1949
    1969
    2027
    2133
    1989
    1995
    1997
    1966
    1944
    2035
    1971
    2040
    1926
    1941
    2046
    2017
    1962
    2015
    2036
    1934
    2054
    1997
    2108
    2030
    1988
    2067
    1921
    1988
    1976
    1913
    2077
    2068
    2034
    2082
    2219
    2025
    1982
    2041
    1900
    1906
    2052
    2029
    2020
    1979
    1989
    1992
    2059
    2031
    1975
    2008
    1947
    2010
    1978
    2088
    1893
    1969
    1956
    1962
    2017
    2090
    1967
    2044
    1974
    1989
    1922
    1947
    2021
    1920
    1981
    2026
    1984
    1926
    1943
    2081
    1998
    1910
    1964
    1887
    1912
    2011
    1987
    1882
    1945
    1973
    1976
    1986
    2008
    2019
    1896
    1922
    1972
    1945
    1903
    1987
    1925
    1802
    1831
    1894
    1897
    1883
    1891
    2020
    1838
    1877
    2068
    1953
    1894
    2024
    1967
    1935
    1956
    1864
    1923
    1885
    1850
    1831
    1902
    2023
    1988
    1979
    1895
    2000
    1850
    1959
    1857
    1989
    1888
    1950
    1990
    1934
    1906
    1892
    1983
    1877
    1863
    2032
    1913
    1927
    1897
    1842
    1848
    1923
    2012
    1921
    1931
    1858
    1909
    1736
    1792
    1855
    1861
    1922
    1766
    1893
    1885
    1949
    1839
    1968
    1876
    1827
    1867
    1863
    1960
    1892
    1882
    1979
    1814
    1793
    1966
    1818
    1821
    1819
    1845
    1870
    1854
    1918
    1791
    1889
    1853
    1776
    1844
    1883
    1746
    1709
    1884
    1843
    1825
    1809
    1941
    1827
    1894
    1833
    1876
    1737
    1782
    1780
    1907
    1847
    1759
    1857
    1872
    1846
    1765
    1859
    1767
    1768
    1826
    1894
    1830
    1843
    1835
    1764
    1766
    1745
    1776
    1833
    1872
    1783
    1852
    1828
    1844
    1737
    1816
    1830
    1832
    1847
    1807
    1861
    1717
    1846
    1819
    1885
    1812
    1761
    1841
    1773
    1749
    1729
    1796
    1720
    1749
    1824
    1755
    1783
    1778
    1849
    1812
    1842
    1815
    1823
    1826
    1865
    1769
    1825
    1871
    1791
    1795
    1815
    1806
    1843
    1682
    1773
    1755
    1649
    1814
    1748
    1756
    1681
    1832
    1842
    1810
    1778
    1768
    1773
    1887
    1841
    1786
    1693
    1770
    1739
    1725
    1876
    1782
    1811
    1753
    1803
    1823
    1791
    1753
    1699
    1803
    1669
    1795
    1814
    1801
    1620
    1792
    1791
    1777
    1745
    1682
    1767
    1782
    1744
    1753
    1792
    1786
    1820
    1735
    1695
    1786
    1790
    1709
    1807
    1830
    1757
    1718
    1759
    1713
    1754
    1753
    1775
    1690
    1733
    1724
    1691
    1713
    1792
    1781
    1633
    1735
    1742
    1768
    1837
    1744
    1639
    1763
    1721
    1663
    1779
    1689
    1753
    1732
    1927
    1749
    1770
    1725
    1809
    1744
    1722
    1741
    1804
    1700
    1813
    1804
    1678
    1786
    1774
    1747
    1799
    1804
    1765
    1768
    1775
    1701
    1714
    1761
    1730
    1715
    1660
    1728
    1696
    1724
    1742
    1708
    1676
    1793
    1702
    1805
    1654
    1750
    1691
    1813
    1699
    1701
    1750
    1783
    1802
    1810
    1768
    1677
    1801
    1636
    1747
    1778
    1763
    1733
    1630
    1779
    1753
    1759
    1704
    1712
    1705
    1695
    1710
    1745
    1708
    1739
    1775
    1762
    1729
    1768
    1661
    1677
    1782
    1805
    1851
    1725
    1652
    1758
    1772
    1751
    1639
    1768
    1776
    1784
    1592
    1658
    1728
    1701
    1795
    1722
    1666
    1793
    1686
    1741
    1707
    1742
    1700
    1639
    1680
    1698
    1676
    1821
    1677
    1708
    1761
    1658
    1804
    1771
    1637
    1788
    1715
    1787
    1717
    1780
    1699
    1714
    1720
    1737
    1775
    1753
    1731
    1731
    1709
    1762
    1717
    1788
    1819
    1791
    1715
    1683
    1735
    1729
    1703
    1714
    1744
    1778
    1719
    1715
    1708
    1752
    1750
    1741
    1648
    1673
    1808
    1802
    1729
    1647
    1705
    1786
    1723
    1699
    1758
    1731
    1668
    1714
    1656
    1750
    1751
    1729
    1748
    1712
    1763
    1756
    1672
    1650
    1620
    1813
    1699
    1735
    1668
    1741
    1724
    1733
    1699
    1717
    1686
    1815
    1649
    1707
    1736
    1683
    1699
    1688
    1738
    1673
    1717
    1670
    1717
    1711
    1781
    1651
    1723
    1632
    1742
    1834
    1786
    1728
    1704
    1703
    1638
    1684
    1758
    1731
    1717
    1734
    1752
    1870
    1659
    1735
    1741
    1718
    1672
    1633
    1717
    1713
    1665
    1753
    1688
    1709
    1669
    1783
    1752
    1647
    1777
    1590
    1768
    1675
    1676
    1675
    1665
    1691
    1721
    1594
    1678
    1655
    1702
    1774
    1730
    1704
    1710
    1660
    1688
    1654
    1721
    1685
    1727
    1638
    1678
    1710
    1741
    1765
    1680
    1650
    1732
    1742
    1590
    1774
    1755
    1785
    1655
    1654
    1806
    1748
    1634
    1703
    1720
    1693
    1662
    1646
    1647
    1586
    1678
    1626
    1604
    1750
    1711
    1668
    1764
    1735
    1698
    1662
    1680
    1705
    1779
    1708
    1668
    1736
    1695
    1645
    1693
    1707
    1720
    1660
    1603
    1601
    1654
    1598
    1723
    1647
    1679
    1666
    1613
    1620
    1667
    1676
    1550
    1608
    1602
    1767
    1682
    1762
    1655
    1736
    1627
    1696
    1671
    1747
    1708
    1613
    1621
    1701
    1618
    1753
    1622
    1629
    1701
    1702
    1637
    1659
    1595
    1677
    1584
    1638
    1634
    1643
    1607
    1577
    1729
    1635
    1687
    1722
    1639
    1716
    1620
    1691
    1746
    1604
    1604
    1730
    1582
    1665
    1588
    1612
    1661
    1675
    1667
    1651
    1632
    1599
    1598
    1590
    1689
    1633
    1657
    1612
    1588
    1589
    1653
    1601
    1592
    1642
    1593
    1662
    1684
    1555
    1653
    1655
    1597
    1658
    1675
    1636
    1543
    1673
    1663
    1613
    1710
    1646
    1654
    1589
    1673
    1665
    1664
    1653
    1623
    1654
    1683
    1583
    1686
    1665
    1594
    1639
    1737
    1468
    1604
    1551
    1671
    1559
    1653
    1538
    1626
    1539
    1624
    1613
    1661
    1620
    1560
    1569
    1513
    1609
    1599
    1549
    1532
    1553
    1572
    1616
    1670
    1599
    1593
    1573
    1585
    1667
    1564
    1602
    1674
    1641
    1645
    1559
    1653
    1677
    1554
    1539
    1530
    1639
    1602
    1600
    1594
    1604
    1601
    1588
    1607
    1508
    1625
    1557
    1551
    1530
    1620
    1681
    1568
    1521
    1583
    1596
    1586
    1630
    1709
    1594
    1562
    1608
    1438
    1552
    1572
    1557
    1547
    1609
    1603
    1584
    1549
    1606
    1582
    1557
    1627
    1570
    1629
    1564
    1510
    1575
    1641
    1575
    1530
    1605
    1652
    1679
    1608
    1582
    1597
    1590
    1575
    1618
    1637
    1609
    1638
    1606
    1681
    1552
    1585
    1625
    1544
    1630
    1588
    1521
    1494
    1573
    1544
    1646
    1555
    1599
    1469
    1617
    1670
    1556
    1623
    1632
    1611
    1640
    1674
    1570
    1570
    1556
    1596
    1720
    1652
    1585
    1622
    1650
    1653
    1656
    1583
    1606
    1592
    1557
    1578
    1643
    1615
    1615
    1594
    1623
    1634
    1659
    1486
    1583
    1560
    1561
    1638
    1658
    1546
    1631
    1588
    1624
    1532
    1651
    1548
    1528
    1644
    1642
    1583
    1509
    1527
    1533
    1581
    1670
    1655
    1637
    1590
    1587
    1616
    1600
    1618
    1605
    1652
    1663
    1610
    1619
    1655
    1531
    1732
    1558
    1543
    1577
    1629
    1596
    1682
    1567
    1609
    1584
    1659
    1679
    1584
    1547
    1624
    1643
    1468
    1626
    1546
    1673
    1615
    1667
    1690
    1672
    1637
    1629
    1575
    1611
    1553
    1586
    1664
    1637
    1693
    1587
    1569
    1638
    1629
    1669
    1705
    1707
    1615
    1757
    1635
    1681
    1691
    1652
    1578
    1688
    1637
    1652
    1656
    1626
    1651
    1662
    1643
    1614
    1571
    1682
    1676
    1727
    1619
    1690
    1659
    1772
    1682
    1678
    1678
    1645
    1753
    1756
    1729
    1686
    1727
    1671
    1640
    1568
    1624
    1658
    1639
    1639
    1743
    1650
    1681
    1715
    1684
    1655
    1670
    1656
    1647
    1698
    1630
    1721
    1627
    1633
    1668
    1627
    1601
    1775
    1723
    1716
    1782
    1596
    1729
    1658
    1635
    1717
    1715
    1685
    1614
    1635
    1748
    1670
    1652
    1669
    1702
    1639
    1659
    1746
    1633
    1665
    1801
    1794
    1678
    1575
    1731
    1582
    1729
    1668
    1783
    1651
    1669
    1697
    1631
    1703
    1612
    1616
    1633
    1561
    1796
    1693
    1587
    1751
    1703
    1672
    1641
    1687
    1736
    1741
    1640
    1729
    1745
    1648
    1692
    1741
    1699
    1637
    1632
    1663
    1727
    1678
    1700
    1713
    1685
    1635
    1679
    1693
    1729
    1660
    1673
    1678
    1790
    1729
    1654
    1650
    1608
    1658
    1741
    1794
    1736
    1734
    1681
    1590
    1681
    1637
    1701
    1587
    1661
    1660
    1631
    1685
    1676
    1646
    1638
    1667
    1632
    1663
    1688
    1652
    1703
    1649
    1688
    1796
    1684
    1786
    1695
    1672
    1665
    1584
    1641
    1675
    1597
    1748
    1626
    1716
    1703
    1714
    1684
    1668
    1681
    1695
    1608
    1666
    1693
    1722
    1717
    1760
    1658
    1630
    1670
    1721
    1635
    1710
    1731
    1622
    1712
    1718
    1665
    1602
    1752
    1647
    1660
    1646
    1670
    1692
    1604
    1807
    1620
    1664
    1641
    1730
    1679
    1656
    1664
    1753
    1606
    1746
    1703
    1670
    1660
    1666
    1792
    1577
    1619
    1641
    1591
    1606
    1674
    1622
    1684
    1624
    1678
    1621
    1650
    1592
    1673
    1728
    1744
    1682
    1573
    1666
    1562
    1630
    1671
    1628
    1688
    1752
    1639
    1649
    1558
    1691
    1612
    1709
    1617
    1672
    1720
    1739
    1725
    1720
    1517
    1634
    1634
    1588
    1685
    1587
    1648
    1668
    1608
    1646
    1634
    1670
    1620
    1626
    1617
    1677
    1646
    1675
    1615
    1530
    1614
    1646
    1657
    1622
    1625
    1624
    1522
    1691
    1639
    1676
    1590
    1695
    1666
    1603
    1659
    1636
    1676
    1558
    1667
    1651
    1566
    1700
    1643
    1509
    1596
    1565
    1571
    1609
    1669
    1593
    1555
    1575
    1649
    1597
    1606
    1606
    1572
    1591
    1611
    1606
    1605
    1645
    1628
    1704
    1594
    1659
    1530
    1609
    1680
    1552
    1618
    1620
    1612
    1617
    1615
    1499
    1627
    1610
    1588
    1551
    1592
    1606
    1573
    1527
    1536
    1585
    1549
    1546
    1558
    1673
    1548
    1491
    1535
    1616
    1569
    1516
    1563
    1497
    1487
    1570
    1502
    1503
    1548
    1482
    1583
    1473
    1451
    1485
    1471
    1579
    1579
    1606
    1482
    1546
    1531
    1605
    1480
    1481
    1538
    1468
    1593
    1582
    1549
    1516
    1487
    1437
    1565
    1444
    1596
    1483
    1468
    1549
    1499
    1510
    1457
    1481
    1506
    1506
    1494
    1442
    1518
    1521
    1492
    1519
    1484
    1508
    1453
    1547
    1466
    1487
    1481
    1532
    1569
    1603
    1493
    1486
    1468
    1515
    1426
    1405
    1536
    1408
    1480
    1440
    1518
    1410
    1442
    1379
    1512
    1453
    1488
    1502
    1443
    1467
    1443
    1446
    1513
    1501
    1471
    1468
    1471
    1441
    1459
    1474
    1460
    1431
    1445
    1402
    1443
    1411
    1430
    1570
    1449
    1523
    1506
    1492
    1532
    1464
    1458
    1451
    1438
    1480
    1384
    1424
    1359
    1438
    1446
    1429
    1497
    1460
    1416
    1462
    1416
    1460
    1413
    1454
    1485
    1354
    1503
    1427
    1468
    1440
    1428
    1428
    1434
    1407
    1451
    1426
    1421
    1410
    1442
    1424
    1468
    1498
    1328
    1479
    1397
    1486
    1427
    1501
    1485
    1473
    1535
    1432
    1399
    1506
    1522
    1482
    1425
    1392
    1427
    1464
    1415
    1442
    1401
    1431
    1399
    1381
    1440
    1457
    1509
    1414
    1467
    1429
    1487
    1426
    1459
    1465
    1447
    1380
    1523
    1378
    1415
    1344
    1381
    1438
    1373
    1368
    1490
    1345
    1366
    1414
    1391
    1442
    1445
    1440
    1365
    1458
    1490
    1421
    1456
    1435
    1444
    1451
    1471
    1503
    1494
    1603
    1422
    1534
    1453
    1479
    1446
    1458
    1408
    1411
    1451
    1456
    1500
    1554
    1434
    1509
    1388
    1428
    1441
    1372
    1466
    1483
    1429
    1524
    1359
    1380
    1429
    1446
    1498
    1434
    1465
    1400
    1420
    1351
    1389
    1468
    1484
    1397
    1442
    1512
    1451
    1352
    1488
    1458
    1410
    1393
    1450
    1491
    1466
    1486
    1316
    1419
    1467
    1378
    1379
    1372
    1390
    1355
    1404
    1411
    1447
    1421
    1571
    1423
    1437
    1378
    1443
    1391
    1433
    1389
    1453
    1473
    1396
    1395
    1400
    1369
    1440
    1462
    1462
    1371
    1450
    1369
    1374
    1474
    1395
    1382
    1397
    1480
    1346
    1429
    1417
    1353
    1480
    1338
    1439
    1415
    1354
    1419
    1385
    1372
    1439
    1409
    1477
    1553
    1365
    1422
    1386
    1439
    1439
    1336
    1425
    1337
    1358
    1381
    1389
    1357
    1539
    1378
    1392
    1402
    1428
    1419
    1417
    1482
    1395
    1361
    1398
    1368
    1527
    1428
    1330
    1425
    1409
    1463
    1327
    1381
    1416
    1419
    1396
    1402
    1356
    1337
    1445
    1457
    1429
    1391
    1442
    1368
    1490
    1412
    1391
    1370
    1393
    1291
    1383
    1416
    1444
    1434
    1368
    1314
    1390
    1432
    1411
    1404
    1436
    1308
    1437
    1397
    1387
    1426
    1405
    1410
    1409
    1437
    1347
    1422
    1401
    1467
    1332
    1469
    1364
    1391
    1326
    1405
    1419
    1441
    1375
    1393
    1329
    1353
    1374
    1368
    1333
    1383
    1442
    1463
    1443
    1448
    1321
    1514
    1309
    1361
    1396
    1397
    1319
    1385
    1338
    1302
    1342
    1350
    1390
    1331
    1449
    1396
    1356
    1342
    1320
    1411
    1338
    1400
    1358
    1404
    1433
    1333
    1423
    1386
    1353
    1396
    1330
    1360
    1306
    1384
    1312
    1311
    1409
    1320
    1385
    1366
    1302
    1289
    1330
    1365
    1403
    1326
    1328
    1305
    1380
    1320
    1354
    1317
    1278
    1245
    1403
    1450
    1373
    1395
    1374
    1307
    1357
    1298
    1259
    1355
    1412
    1358
    1298
    1354
    1368
    1285
    1415
    1320
    1249
    1336
    1299
    1310
    1334
    1316
    1287
    1388
    1388
    1317
    1314
    1327
    1382
    1306
    1329
    1285
    1339
    1375
    1298
    1335
    1402
    1402
    1342
    1299
    1338
    1341
    1316
    1362
    1320
    1365
    1356
    1342
    1296
    1311
    1351
    1340
    1321
    1334
    1289
    1420
    1283
    1298
    1317
    1284
    1308
    1396
    1338
    1312
    1432
    1395
    1334
    1331
    1326
    1370
    1360
    1330
[truncated: 465,639 more chars]
