# Supplementary material for: A machine learning approach to predict pancreatic islet grafts rejection versus tolerance
Source: PLoS One. 2020 Nov 5;15(11):e0241925. doi: 10.1371/journal.pone.0241925 (PMC7644021; doi:10.1371/journal.pone.0241925)
Supplement: S1 File — (ZIP) [file pone.0241925.s001.zip › Supplementary Information/Raw CZE data from aq.H samples/non-transplanted controls/T1 Control 3.crm]

40
  -20.63
  -15.77
   26.08
   229.2
   448.4
   386.8
   412.4
   482.8
   464.7
     489
   472.1
   430.3
   455.9
   521.4
   514.6
     524
   462.4
   472.5
     478
   502.3
   508.1
   463.7
     572
   519.2
   543.2
     513
   579.5
   556.8
   487.7
   481.5
   476.3
   468.2
     478
   493.2
   504.9
   444.6
     513
   457.5
   503.6
   493.5
   472.8
   410.5
   463.4
   495.5
   509.4
   419.9
   517.5
   461.4
   486.1
   485.1
   532.5
   482.2
   493.9
   485.8
   480.2
   512.4
   520.5
   428.3
     524
   423.8
   466.9
   470.2
   492.2
   443.6
   474.7
   498.7
   495.2
   503.3
   472.8
   457.2
   477.3
   487.4
     525
   517.5
   506.5
     490
   520.8
   472.1
   471.2
   497.8
   535.1
   496.5
     490
   489.3
   496.1
   443.6
   496.5
   473.7
   478.9
   484.8
   513.3
   527.6
   462.1
   519.8
   465.3
   494.5
   503.9
   507.2
   521.8
   489.6
   495.5
   523.4
   497.1
   531.5
   514.3
   460.1
   487.7
   519.8
   507.5
   532.1
   573.7
   496.5
   493.5
   473.4
   549.7
   491.3
   455.3
     490
   523.1
   503.3
   463.7
   458.5
   544.8
   462.1
   448.8
   501.6
   511.1
   511.7
   494.2
   546.4
   466.9
   455.3
   497.1
   511.7
   478.6
   486.1
   507.2
   496.1
   489.3
   472.1
   501.3
   461.1
   490.3
   491.3
   495.8
   563.9
   502.6
   543.5
   464.7
   497.8
   517.5
   522.1
   457.2
   458.2
   519.5
   497.4
   541.9
   468.6
   503.9
   537.3
   469.9
     489
   510.4
   501.3
   451.7
   517.5
   447.5
   468.9
   478.9
   497.8
   521.4
   473.4
     489
   523.4
   430.9
   498.4
   461.4
   427.4
   457.5
   455.6
   491.9
   514.9
   506.2
   518.8
   475.4
   491.3
   490.3
   480.9
   504.9
   503.3
   498.7
   531.2
   506.8
   475.7
   522.1
   521.4
     478
   479.9
   518.5
   504.9
   485.1
   507.8
   425.1
   495.5
   553.6
   492.9
   512.7
   495.2
   494.5
     478
   442.6
   465.6
   488.3
   491.6
   467.9
     488
   474.7
   511.1
   539.6
   502.6
   542.5
   485.1
   496.5
   481.9
   470.2
   462.4
   467.3
   473.4
   494.8
   491.3
   499.1
   510.1
     463
   474.1
   496.8
   552.9
   501.3
   473.1
   475.7
   484.1
     500
   514.3
   498.1
   533.4
   539.3
   462.7
   512.7
   509.8
     500
   529.2
   508.5
   497.1
   480.6
   482.8
   460.8
   539.9
   524.4
   540.6
     463
     501
   472.5
   517.2
   413.7
   459.8
   487.4
   491.6
   520.8
   506.2
   503.6
     548
   505.9
   461.7
   520.8
   492.2
   544.8
     475
     560
   494.8
   472.5
     524
   512.7
   505.5
   508.8
   473.7
   467.3
   511.1
   492.9
   530.2
   489.6
   483.5
   494.8
     525
   471.5
   468.6
   476.3
   467.9
   465.3
   483.5
   462.4
   427.7
   514.6
     476
   528.2
   487.4
   514.3
     466
   473.4
   508.8
     526
   463.7
   455.3
   480.9
   458.5
   468.2
   518.2
   508.5
   511.1
   512.4
   458.8
   512.7
   516.2
   482.2
     478
     524
   516.6
   506.2
   546.7
   458.5
   485.4
   473.4
   479.3
   531.5
   484.8
   483.8
   483.5
   461.1
   519.8
   437.1
   526.3
   528.6
   491.6
   480.6
     524
   520.5
   459.2
   498.4
   498.4
     512
   549.3
   499.4
   472.8
   521.4
   479.9
   476.3
   496.5
   488.3
   461.4
   477.6
   465.6
   488.7
   449.7
     500
   460.8
   461.7
   524.7
   513.6
   495.2
   536.4
   477.6
   536.7
   472.1
   484.1
   514.6
   534.4
   557.4
   545.1
   517.2
   494.5
   482.2
   490.9
   530.8
   510.4
   455.3
   517.5
   482.8
   471.2
   509.1
   542.5
   514.3
   478.3
   479.3
     477
   523.4
   455.3
   486.1
   492.9
     490
   491.6
   461.7
   496.1
   522.7
   492.2
   431.9
   517.9
     500
   506.8
   485.1
   503.9
   459.8
   501.3
   553.2
   515.6
   462.1
   482.2
   507.2
   496.5
   497.8
   522.7
   528.6
   460.8
   495.5
   486.1
   523.1
   501.6
   491.6
   534.1
   543.5
   502.9
   474.4
   466.6
   425.7
   466.3
   497.8
   431.3
   480.9
   500.3
   499.7
   547.4
   539.9
   495.2
   569.8
   486.1
   502.6
   521.1
     466
   478.6
   448.4
   476.7
   484.1
   492.6
   494.2
   484.8
   525.7
   493.2
     464
   482.2
   471.2
   467.9
   507.5
   515.6
   486.4
   523.7
     514
   480.2
     463
   433.2
   509.8
   535.4
   501.6
   493.2
   510.1
   479.3
   528.2
   457.5
   504.2
     500
   481.2
   523.1
   462.4
     475
   453.6
   515.6
   502.9
   489.6
   450.1
   511.1
   503.9
     451
   532.1
   498.7
   464.3
   457.2
     451
   511.4
   429.3
   485.8
     539
   492.2
   490.6
   456.6
   453.6
   471.5
   508.5
   473.4
   501.3
   491.6
   445.5
   447.1
   519.2
   473.7
   465.6
   464.7
   501.3
   490.6
   484.1
   454.9
   429.3
   529.5
   493.9
   461.4
   471.8
   519.8
   520.8
   471.8
   523.4
   499.7
   504.2
   486.1
   468.2
     524
   492.2
   500.3
   471.5
   506.8
   480.6
   514.9
   474.7
     502
   499.7
   463.7
     488
   473.4
   523.1
     477
   506.5
   474.1
   472.1
   422.2
   470.2
   511.4
   469.2
   491.6
   481.2
   516.9
   467.6
   477.6
   518.8
     500
   475.7
   483.2
     514
   551.9
   470.2
   499.7
   482.8
   484.5
   491.3
   506.5
   487.4
   496.5
   497.8
   480.6
   461.1
   514.3
   484.8
   448.1
   518.8
     477
     477
   477.3
   531.8
   497.8
   423.1
   467.6
   470.5
   509.1
     513
   517.5
   496.1
   471.2
   445.2
   465.6
     501
   491.9
   455.6
   474.1
   570.1
   527.6
   492.9
   496.5
   432.9
   509.4
   496.1
   498.4
   457.2
   444.2
   493.9
   510.7
   504.6
   497.1
   533.8
   484.1
   534.4
   461.7
   497.8
   578.5
     487
   518.8
   476.3
     476
   489.3
   522.1
   461.1
   505.5
   542.8
   483.5
   480.9
   473.4
   541.2
   507.2
   475.7
   494.5
   491.3
   507.8
   485.1
   481.5
   478.9
   545.8
   553.9
   453.6
   478.3
   544.5
     454
     490
   485.8
   502.3
     487
   483.5
   467.9
     501
   505.2
   513.6
   508.5
   477.3
   504.2
   517.2
   490.6
   531.2
   459.8
   468.6
   462.7
   506.5
   467.6
     537
   540.9
   475.4
     454
   488.7
   478.9
   519.8
   468.2
   490.9
   492.6
   505.9
   508.1
     489
   498.4
   465.3
   519.8
   512.4
   513.3
   515.3
   473.7
   566.2
   484.5
   567.2
     501
   486.4
   498.1
   513.3
   507.2
   543.5
   466.9
   532.5
   523.4
   508.8
   511.7
   531.2
   492.9
   532.8
   523.4
   495.8
   462.4
   492.6
   478.3
   460.4
   482.2
   497.4
   488.3
   551.6
   494.8
   509.1
   536.7
   499.4
   505.2
   512.7
   461.4
   467.9
   495.5
   479.3
   491.9
     502
   453.3
   465.6
   456.6
   530.2
   454.3
   544.1
   502.3
   463.4
   479.6
   494.5
   462.4
     475
   496.5
   442.9
   483.8
   531.5
   471.8
     490
     489
   539.6
   501.6
   474.7
   546.1
   489.3
   449.1
   457.5
   483.5
   476.3
   454.6
   478.3
   495.5
   499.1
   453.3
   449.7
   481.2
     573
   481.9
   526.3
   544.8
   497.1
   523.7
   483.2
   517.9
   502.9
     539
     463
   486.1
   476.3
   506.8
   474.4
   491.6
   461.4
   450.1
   455.9
   508.8
   453.3
   513.6
   519.2
   489.6
   529.9
   484.5
   500.7
   441.3
   509.1
   483.2
   505.2
   545.8
   507.8
   505.2
   488.3
   496.1
     501
   490.6
   481.2
   498.7
   454.3
   442.6
   449.4
   543.8
   463.4
   465.3
   511.7
   434.5
     453
   473.4
   444.2
   526.9
   431.3
   465.6
   491.6
   517.9
   447.8
   491.3
   524.7
   515.3
   506.8
   487.7
     487
   456.2
   495.5
   490.9
   446.8
   474.1
   494.8
   503.6
   543.8
   510.1
   514.9
   498.7
   472.1
   522.4
   497.1
   487.7
   469.5
   463.4
   517.9
   546.7
   534.7
   438.1
     490
   515.9
   466.9
   457.2
   474.1
   486.1
   443.6
   496.8
   470.8
   466.6
   506.5
     477
   486.1
   463.4
   520.1
     512
     490
   444.9
   471.8
   538.3
   496.8
   475.4
     476
   457.5
   479.3
   484.8
   457.5
   491.9
   503.9
   489.6
   446.8
   524.4
   526.6
   529.2
   461.4
   505.5
   479.6
   519.5
   461.4
     512
     487
   506.5
   463.4
   471.2
   506.5
   436.4
   448.1
   447.8
   468.9
   477.6
   465.3
   503.3
     513
   537.3
   473.1
   435.1
   494.5
   510.1
   484.1
   492.6
   502.9
   475.7
   491.6
   583.4
   484.1
   488.3
   530.8
   523.4
   529.2
   519.2
   481.9
   468.9
   530.2
   452.3
   500.3
   503.6
   516.2
   478.9
   482.8
   442.9
   513.6
   481.9
   517.2
   497.4
   467.3
   526.9
   493.5
   479.6
   491.6
   459.2
   499.7
   451.7
   455.6
   446.8
   486.7
   480.9
   498.1
   503.9
   532.8
   508.1
   498.7
   497.4
   463.4
   402.7
   496.8
   440.7
     501
   492.6
   480.6
   470.5
   487.4
     538
     490
   508.8
   481.2
   521.8
   448.1
   490.3
   470.8
   472.8
   515.6
   524.7
   485.4
   481.9
     487
   498.4
   428.7
   448.1
   473.7
   460.8
   466.6
   468.9
     549
   539.6
   513.3
   500.7
   470.8
   470.8
   483.8
     502
   454.3
     536
   509.1
   480.6
   507.8
   464.7
   473.4
   431.3
   489.3
   482.2
   462.1
   508.5
   515.9
   477.3
   527.9
   508.5
   516.6
   431.9
   442.3
   491.3
   498.7
   488.3
     501
   489.6
   485.4
   487.7
   468.9
   502.3
   444.9
   481.9
   486.7
   497.8
   447.5
   496.8
     502
   514.6
   493.5
   476.7
   545.8
   500.7
   483.5
   486.7
   467.3
   504.9
   495.5
   466.3
   506.2
     477
   499.4
   448.1
   477.6
   498.7
   504.6
   489.6
   515.6
   467.3
   446.5
   520.8
   474.7
   515.6
     514
   509.1
   498.1
   431.9
   518.8
     464
   493.5
   497.8
   500.3
   505.2
   494.5
   488.7
   472.1
   466.9
   504.9
   478.6
   467.6
     453
   541.2
   528.2
   472.1
   494.5
   479.3
   474.7
   578.2
   503.3
   471.8
   494.2
   506.8
   470.5
   486.4
   483.5
     489
   462.7
   486.7
   518.8
   492.2
   508.5
   459.5
   487.7
   518.8
   490.9
   520.1
     526
   482.8
   511.4
   485.4
   496.8
     466
   482.8
   511.7
   530.8
   428.7
   518.8
   529.2
   444.9
   511.7
   480.9
   496.8
   497.8
   507.5
   500.7
     463
   461.7
   463.4
   510.1
   474.4
     476
   446.8
   482.2
   545.4
   461.4
   470.2
   451.4
   522.7
     500
   471.5
   502.6
   493.9
     487
   483.8
     466
   472.1
   505.9
     466
   522.4
   483.8
   502.3
   460.8
   491.9
   480.2
   476.3
   465.6
   489.6
   464.3
   530.2
   507.8
   432.5
   476.3
   455.6
   518.8
   465.6
   441.3
   470.2
   514.3
   519.8
   477.6
   517.2
   435.8
   513.6
   468.6
   473.7
     550
     539
     490
   431.3
   513.3
   552.6
   498.4
   509.4
   537.3
   455.3
   531.2
   581.4
   496.5
   473.4
     550
   521.4
     536
     502
     478
   534.1
   471.2
   508.1
   494.2
   515.3
   478.9
     464
   506.2
     477
   487.4
   466.9
   483.2
   513.6
   469.5
     464
   494.8
     489
     490
   479.9
   469.2
   508.8
   497.1
   531.2
   492.9
     537
   514.3
   474.7
   482.5
   514.6
   543.2
   534.1
   525.7
   491.3
   496.8
   444.9
   514.3
   540.9
   471.8
     487
   497.1
   503.9
   461.7
   507.2
   500.7
   546.4
   503.6
   479.9
   539.3
   512.7
   505.5
   518.5
   501.6
   473.1
   440.7
   499.1
   416.7
   492.2
   507.5
   518.8
   453.6
   480.6
   487.7
   510.4
     525
   500.7
   492.2
   458.5
   523.7
   499.4
   514.9
   543.2
   496.5
   529.9
   521.8
   522.4
   518.5
   513.3
   433.8
   488.7
   523.4
   479.3
   494.8
   459.5
   520.1
   485.1
   455.3
   507.5
   476.7
   514.6
   491.6
   472.5
     428
     464
   456.9
   511.7
     489
     463
   492.2
     574
   426.7
   526.6
   484.5
   514.9
   519.8
   546.1
   503.9
   486.7
   482.5
   467.6
   518.8
   489.6
   491.6
   469.2
   538.3
   492.9
   488.7
     453
   446.8
   494.2
     475
   491.9
   507.8
   500.3
   511.1
   481.5
     463
   510.4
   466.3
   484.5
   529.9
   491.9
   466.9
   508.1
   507.5
   516.9
     548
   504.6
   463.4
   450.4
     524
   468.2
   503.9
   540.3
   478.6
   531.5
   520.5
   478.3
   481.5
   501.3
   561.3
   535.4
   468.2
   475.4
   517.9
   447.8
   495.5
     501
   491.9
   445.5
   480.9
   513.3
   538.3
   524.4
   472.8
   493.9
   507.5
   526.3
     490
   497.4
   490.3
   476.3
   521.8
   449.1
   494.5
   480.6
   470.5
   504.6
     487
   512.7
   503.6
   516.9
   507.8
   543.8
   495.5
   465.3
   459.2
   497.8
   535.1
   518.2
   552.3
   516.2
   507.8
   520.8
   521.8
   480.6
   469.5
   511.7
   488.3
   520.5
   493.9
   471.2
   482.8
     526
   521.8
   473.4
   494.5
   523.1
   489.3
   494.2
     525
   478.9
   537.3
   490.6
   507.5
   470.2
   461.1
   519.8
   490.6
   510.4
     490
   467.3
   468.2
   470.2
   479.6
     464
   486.4
   514.6
   496.1
   505.2
   485.8
   499.7
     463
   511.4
   500.3
   531.5
   541.5
   491.9
   460.8
   430.9
   454.6
   489.3
   544.1
   547.1
   461.1
   514.9
   593.8
     475
   505.2
   532.1
   518.2
   500.7
   516.6
   491.9
   476.7
     475
   491.9
     489
   530.5
   523.4
     502
   532.8
   493.9
   524.7
   495.5
   517.2
   459.8
   498.1
   518.8
     478
   438.7
     453
   421.2
     489
   472.1
   532.8
   523.7
   503.3
   507.2
   479.6
   478.6
   499.1
   479.6
   447.5
   506.8
   505.5
   481.2
   503.9
   478.6
   513.3
   500.3
   533.4
   477.3
   501.3
   512.7
   529.9
   484.1
   519.5
   488.3
   506.8
   489.3
   437.7
   489.6
   553.6
   511.1
     478
   498.1
   464.3
   514.9
   509.8
   526.3
   507.8
   506.2
   525.3
   522.7
     478
   454.3
   483.2
   512.7
   512.7
   521.1
   467.9
   482.5
   486.7
   507.8
   491.3
   497.1
   535.4
   501.6
   521.8
   480.9
     501
   540.9
   507.2
   452.3
   494.8
   496.8
   479.9
   489.3
   489.3
   523.4
   487.4
   528.6
   492.2
   520.5
   506.5
   519.8
   506.2
   421.8
   456.2
   504.2
     478
   493.9
   551.9
   505.5
     500
   446.8
   481.2
   502.9
   490.6
     466
   454.9
   499.4
   485.8
   511.4
   475.4
   494.8
   503.3
   520.8
     551
   482.8
   525.7
   487.7
   501.6
   540.9
   463.4
     489
   482.5
   471.8
   434.5
   542.5
   473.4
   484.5
   505.2
   540.3
   467.3
   474.4
   536.4
   517.2
   486.7
   523.4
   457.9
   490.6
   473.1
   514.9
     539
   489.6
   514.9
   516.2
   511.7
   503.9
   522.7
   509.4
   506.5
   526.6
   476.3
   498.4
   555.5
   504.9
   508.1
   484.1
   444.2
   481.2
   514.6
   508.5
   515.6
   515.3
   473.4
   426.4
   500.7
   510.1
     536
   531.2
   473.1
   495.8
   507.8
   460.8
   493.2
   475.7
   501.3
   457.2
   504.2
   450.4
   487.7
   522.1
   484.8
   509.4
   517.9
   509.8
   551.9
   452.7
   481.9
   481.9
   523.7
   473.7
     476
   512.7
   505.9
   505.2
   474.4
   486.7
     490
   456.9
   508.8
   483.5
     512
   488.7
   535.1
   538.6
     536
   507.2
   445.2
   493.9
   481.9
   558.4
     478
   500.7
     536
   463.7
   446.5
   458.8
   520.1
   538.3
   508.8
   480.9
   515.3
   445.2
     512
   546.1
   498.7
     537
   508.5
     488
   509.4
   523.1
   458.2
   469.2
   490.6
     440
   502.3
   485.4
   490.6
   530.8
   471.5
     489
   449.1
   513.3
   499.4
   492.2
   464.3
   482.5
   513.3
   451.4
     463
   459.2
   566.9
   502.9
   491.9
   502.9
     512
   491.3
   489.3
   455.6
   540.9
   510.7
   516.2
   486.1
   469.9
   538.3
   511.7
   499.7
   491.3
   482.2
   454.6
   490.6
   483.5
   509.4
   496.8
   475.4
   472.8
   506.5
   461.4
     439
   480.6
   515.9
   485.1
   464.7
     501
   531.8
   495.8
   503.6
   422.5
   530.5
   499.4
   470.2
   494.2
   523.1
   482.8
   502.9
   506.2
   507.8
   482.8
   466.9
   483.8
   470.2
   480.6
   490.3
   531.5
   515.6
   517.5
   512.4
   496.8
   536.4
   492.9
   492.9
   541.5
   521.4
   560.7
   505.9
   459.2
   500.7
   466.6
   490.6
     463
     464
   433.2
   456.2
   539.3
   503.3
     512
   454.3
   480.9
     476
   513.6
   532.8
   496.8
   515.3
   473.1
   467.6
   442.9
   508.1
   445.2
   478.9
   475.7
   481.9
   479.9
   494.2
   491.6
   534.4
   484.1
   479.9
   510.7
     513
   543.2
     428
   495.2
     463
   457.5
   477.3
   509.8
   523.1
   496.5
   461.1
   509.1
   490.6
   487.7
   540.6
   462.1
   518.2
   520.5
   467.9
   488.7
   535.4
   486.7
   470.8
   478.9
   461.1
   544.8
   503.9
   514.6
     536
     452
   526.3
   470.5
   525.7
     488
   429.3
   475.7
   476.7
   473.4
   474.7
     502
   486.1
   466.9
   483.8
   502.3
   469.2
   474.7
   476.7
   457.2
   532.5
   431.3
   528.2
   521.8
     476
   545.4
   503.3
   542.2
     500
   523.7
   491.3
   541.5
   467.6
   493.9
   522.7
   526.6
   470.5
   471.2
   452.7
   443.6
   484.1
   479.6
   482.5
   534.7
   512.7
   523.4
   514.3
   516.6
   506.8
   515.6
   498.4
   510.7
   498.1
   493.5
   480.6
   482.2
   447.5
   482.2
     440
   482.5
   471.2
   449.4
   468.9
   450.4
   485.1
   516.9
   489.3
   482.8
   506.8
   498.7
   491.6
   485.8
   473.7
   498.4
   489.6
   483.5
   487.7
   454.3
   481.9
   449.1
   504.6
   520.5
   449.4
   509.1
   507.2
   533.8
   520.5
   480.2
   499.4
   547.7
   505.5
     548
   523.1
   539.9
   518.2
   467.3
   499.1
   493.2
   530.2
   519.5
   498.4
   503.3
   502.6
   538.6
   529.5
   501.6
   487.7
   489.6
   520.5
   501.3
   471.8
   501.3
   494.8
   432.9
   494.2
     488
   491.6
   511.1
   467.6
   502.3
   469.5
   508.5
   493.2
   510.1
   481.2
   515.6
   564.3
   488.7
   544.5
   495.8
   488.3
   509.8
   488.3
   519.5
   518.2
   515.9
   478.3
     439
   463.4
   480.9
   490.9
   446.2
   542.5
   471.8
   528.6
   506.5
   496.5
     502
   515.3
   462.4
   463.7
     537
   523.4
   501.6
   539.3
   491.9
     476
   527.6
   520.8
   510.1
   543.8
     536
   484.8
   490.3
   495.8
   510.4
   544.1
   467.9
   476.7
   434.8
   490.9
   485.8
   476.3
   484.1
     536
   496.5
     487
   506.2
   499.1
   509.8
   496.5
   502.6
     478
   466.6
   456.2
   497.4
   528.6
   494.5
   479.6
   494.5
   514.3
   466.6
   486.7
   454.3
   488.3
   473.7
   468.6
   463.4
   447.1
   495.2
   433.8
   499.1
   478.3
   487.4
   472.8
   496.8
   475.4
     463
   529.2
   480.6
   466.9
     501
   505.5
   504.6
   514.3
     488
   548.4
   502.3
   515.3
   504.6
     502
   479.9
   542.2
   497.8
   480.6
   549.3
     475
   493.9
   456.6
   511.1
   495.5
     536
   457.2
   515.9
   507.2
     524
   510.4
   523.1
     451
   536.4
   514.3
   469.9
   472.8
   507.8
     465
   469.2
   504.2
   530.2
   505.9
   518.8
   470.5
   525.3
   506.8
   476.3
   498.1
   535.1
   473.1
   476.3
   530.8
   496.5
   497.1
   480.6
   547.7
   574.6
   454.3
   451.4
   514.9
   483.8
   474.1
   496.5
   485.4
   479.9
   519.8
   514.9
   461.1
   518.8
   503.6
   486.7
   494.2
   516.2
     514
   511.7
   471.2
   504.6
   507.8
   563.3
   523.7
     440
   485.4
     476
     550
   482.2
   505.5
   484.5
   505.9
   526.9
   455.3
   525.3
   474.4
   484.5
   459.2
   506.8
   513.3
   477.3
   513.3
   520.5
   514.3
   483.5
   517.2
   495.2
   484.5
   499.4
   446.5
   450.4
     501
     453
   466.6
   511.4
   455.3
   515.9
   472.8
   483.5
   583.4
     512
   427.7
   507.8
   462.7
   469.9
   473.4
   466.3
     466
   547.1
   479.6
   471.8
   509.1
   468.6
   532.1
   556.5
   497.8
   499.1
   525.3
   534.1
   559.7
     536
   476.7
     452
   472.5
   465.3
   547.7
   452.7
   523.7
   526.3
   519.2
   525.7
   520.8
   510.1
   493.9
   458.5
   492.2
   487.4
     466
   481.2
   474.4
   482.5
   514.3
   514.9
   484.5
   497.8
     466
   504.9
   529.5
   542.5
     489
   543.8
     487
   482.5
   503.9
   544.5
   490.9
   492.9
   478.6
   463.4
   461.7
   425.7
   508.1
   469.9
     501
   500.3
   500.3
   487.4
   504.2
   483.5
   492.6
   470.2
   526.3
   496.5
     464
   495.5
   471.2
   481.9
   530.2
   506.8
   541.2
   490.3
   474.7
   515.6
   467.3
     487
   507.2
   491.9
   468.2
   491.3
   483.5
   483.8
   469.9
   466.3
   503.9
   488.3
   479.9
     478
   475.4
   539.3
   515.9
   523.7
   462.1
   473.7
   552.3
   450.4
   525.7
   442.3
   483.8
   501.6
   522.7
   477.3
   521.4
   543.8
   479.6
   439.4
   473.1
   471.5
   465.3
     514
   526.6
   498.1
   498.1
     451
   451.4
   499.1
   518.2
   495.5
   465.6
   481.9
   483.2
   499.7
   501.6
   471.5
   505.2
   499.1
   484.1
     478
   470.5
   461.7
   479.9
   469.5
   462.1
   547.7
   525.3
   472.1
   509.8
   517.2
   546.4
   505.5
   456.9
   563.6
   544.5
   502.6
     525
   493.2
   458.8
   455.9
   480.9
   509.8
     463
   477.3
   470.5
   518.5
   491.6
   483.5
   540.3
   478.9
   476.7
   543.2
   485.1
     501
   529.9
   486.7
   455.3
   408.2
   510.4
   514.6
   485.4
   494.8
   514.3
   517.2
   464.7
     464
   493.5
   479.6
   495.8
   505.9
   501.3
   511.1
   530.8
   541.5
   457.2
   534.7
   464.7
   488.3
   481.2
   471.5
   482.8
   495.5
   491.3
   493.5
   517.2
   514.6
   500.3
     490
   481.5
   512.7
   491.9
   524.4
     524
   471.5
   528.2
   507.5
   514.9
   499.7
   471.5
   498.7
     512
     453
   467.3
   448.4
   533.4
   499.1
   459.8
   479.9
   480.9
     487
   546.7
   511.7
   462.1
   504.2
   510.7
   454.9
   468.2
   449.1
   469.5
   514.6
   518.8
     514
   533.1
   446.2
   539.6
     453
   533.4
   527.6
   471.2
   526.9
   503.3
   503.9
   481.2
   550.3
   517.2
   499.4
   504.6
   484.5
   492.9
   457.2
   497.4
   569.4
   480.2
   466.3
   539.9
   484.5
   511.1
   537.7
   489.3
   521.8
   539.9
   490.9
     452
   501.3
   524.4
   536.4
   465.6
   511.4
   513.6
   504.2
   472.5
   490.6
   418.3
   506.2
   480.6
   487.4
   481.5
   486.7
   485.1
   482.5
   472.1
   525.3
   517.5
   454.3
   491.9
   542.8
   515.3
   511.1
   530.8
   484.8
   473.1
   510.7
   457.2
   512.4
   478.9
   496.1
   496.1
   436.4
   494.5
   444.9
   517.9
   482.5
   491.3
   502.9
   471.5
     464
   519.8
   508.1
   472.5
   500.7
   531.2
   475.4
   506.8
   491.6
   442.9
   503.6
   521.4
   509.1
   496.5
   493.2
     466
   463.4
   453.6
   487.4
   471.8
   547.1
   522.1
     502
   508.5
   485.4
   465.6
   472.5
   473.1
   481.5
   473.1
   477.3
   476.7
   481.9
   486.7
   475.7
   509.8
   474.4
   526.9
   481.5
   458.5
   483.8
   516.6
     548
   497.4
   504.9
   510.4
   504.2
   491.6
   532.8
   528.2
   514.3
     442
   532.1
   470.8
   479.6
   459.8
   462.7
   482.2
   456.2
   490.9
   480.9
     513
   523.7
   493.5
   560.4
   470.2
   491.9
   459.8
   517.5
   469.2
   508.5
   526.9
   548.4
   540.3
   508.1
   498.4
     537
   476.3
   519.8
   526.9
   516.9
   492.2
   493.9
   488.7
   469.2
   496.8
   507.8
     502
   464.3
   502.6
   448.1
   517.9
   548.7
   451.4
   472.8
   467.9
   486.7
     501
   484.1
   502.9
   514.6
   472.5
   533.1
   414.7
   477.3
   457.9
     489
   497.8
   517.2
   475.4
   500.3
   468.9
   533.8
     490
   500.3
   506.2
   477.6
   454.6
   457.5
   483.5
   463.4
   497.4
   516.9
   522.7
   482.2
     454
   499.7
   467.9
   479.6
     478
   493.2
     464
   526.6
   490.3
   438.1
   504.2
   491.3
   455.3
   485.8
   493.5
     538
     476
   498.1
     476
   516.2
   459.2
   446.8
   437.1
     561
   545.1
   499.4
   446.2
   500.7
   506.2
   497.4
   504.9
   509.1
   528.2
   455.3
   487.4
   451.4
   478.9
   463.4
     513
   463.7
   479.3
   479.6
   495.2
   497.1
   524.7
   534.4
   494.8
   493.5
   494.8
   528.9
   457.2
   530.2
     502
   447.8
   473.4
   458.2
   457.5
   480.6
   463.7
     525
   518.5
   484.1
   498.7
   521.8
   476.3
   502.3
     477
   496.8
   521.4
     563
   454.3
   502.9
     478
   533.8
   458.5
   483.2
     478
   475.7
   469.2
   510.7
   514.9
   502.6
   450.1
   551.3
   527.6
   467.9
   464.7
   505.5
   460.8
   498.1
   479.6
   474.4
   513.3
   498.7
   487.4
   480.2
   478.9
   479.9
     475
   447.8
   518.8
   491.6
     489
   502.9
   527.9
   485.4
   497.4
   514.6
   516.2
   462.7
   470.8
     525
   422.2
   470.2
   511.7
   460.4
   468.2
   466.3
   565.6
   503.9
   467.9
   518.5
   515.3
     502
   484.8
   504.2
   528.9
   457.2
   530.8
   485.1
   484.5
   512.7
   521.1
   473.4
   519.5
   504.2
   471.8
   489.3
   497.1
   489.3
   478.6
     454
   533.4
   493.2
     478
     513
   468.9
   469.9
   457.9
   497.4
   481.9
   522.1
   493.9
   490.9
   494.5
   523.1
   467.9
   493.2
   490.6
     475
   469.5
   488.3
   456.2
     475
   493.9
   483.5
   477.3
   506.5
   506.5
   451.4
   526.9
   490.9
   514.9
   497.4
   507.2
   516.9
   492.9
   517.2
   529.2
   492.9
   438.1
   519.5
   490.9
     502
   457.9
   509.8
   460.1
   446.2
   482.2
   467.9
   483.8
   481.5
   473.4
   526.3
   505.9
   496.1
   512.4
     512
   505.5
   442.9
   469.9
     538
   518.2
   496.1
   454.9
   480.6
   457.5
   494.8
   492.9
   441.3
   458.2
   524.7
   428.7
   502.3
   472.1
   560.4
   475.4
     502
   496.5
   482.5
   555.8
   480.9
   463.4
   497.4
     429
   526.3
   526.6
   558.7
   518.5
   472.1
   469.5
   497.1
   493.2
   486.1
   493.9
   495.5
   497.1
   499.1
   495.2
   485.4
   528.6
   477.6
     452
   510.4
   544.5
   431.6
   511.7
   481.5
     488
   516.2
   505.5
   493.5
   483.8
   458.5
   497.4
   449.7
   470.2
     501
   522.1
   490.6
     476
   488.7
   467.6
   527.6
   554.8
   496.1
   505.5
   466.9
   497.1
   474.1
   479.6
   452.7
   485.1
   477.3
   499.7
   474.7
   508.5
   488.7
   492.9
     526
   493.2
   485.1
   517.9
   503.3
   507.5
   542.5
   498.4
     502
   493.5
   466.3
     500
   476.7
   504.6
   476.7
   518.5
   450.1
   485.8
   533.1
   490.9
   501.3
   487.7
   446.8
   502.9
   479.3
     487
   505.2
   545.1
   522.4
   498.1
     487
     488
   503.9
   466.9
   521.4
   502.3
   466.3
   502.6
   502.3
   497.1
   510.1
   474.1
   517.5
   489.6
   506.8
   479.6
   535.7
   448.8
   516.9
   492.6
     500
   497.8
   448.1
   517.5
   497.1
   476.3
   509.8
   495.5
   472.5
   537.7
   435.1
   484.1
   470.5
   449.7
     478
   502.6
   465.3
   512.4
   520.1
   530.2
   487.4
   530.8
   507.2
   480.9
   474.7
   412.1
   506.8
   480.2
   481.2
   457.9
   499.7
   485.1
     475
   483.2
   491.3
   446.2
   519.5
     490
   461.1
   497.1
   467.6
   526.9
   473.4
   565.6
   481.9
     539
   468.2
     464
   436.4
   523.7
   476.7
   576.6
     476
   508.1
   514.3
   504.2
   516.9
   486.7
   496.1
   507.5
   494.2
     526
   520.1
   516.2
   498.7
   508.1
   503.6
     539
   475.4
     512
   424.1
   498.4
   443.3
     441
   504.6
   485.8
   503.3
   494.5
   517.9
   513.3
   445.5
   479.6
   489.6
     488
   472.1
   415.7
   476.3
   483.2
   477.6
   482.2
   467.9
     475
   437.7
     466
   486.1
   490.3
   492.6
   492.2
   501.3
     478
   487.4
   486.4
   496.5
   494.5
   475.7
   522.1
   474.4
   523.1
   463.4
   518.5
   428.3
     525
     466
   498.1
   446.8
   448.4
   511.1
   506.5
   479.6
   490.6
   499.1
   465.3
   488.7
   474.1
   500.7
   490.6
     440
   547.1
   521.1
   450.7
   518.2
   484.1
   453.6
   419.6
     440
   516.2
   492.9
   475.4
     477
   488.3
   536.7
   486.4
   455.3
   456.2
   479.3
   505.9
   495.2
   462.7
   504.9
   502.9
   476.7
   501.3
   502.9
   494.5
   459.8
   494.5
   500.3
   510.7
   435.5
   448.1
   465.3
   463.7
   469.2
   510.4
   508.5
   533.8
   479.6
   515.6
   404.3
   478.9
   460.8
   506.5
   521.1
   493.2
   456.2
   493.5
     501
   474.7
   512.7
   443.6
   494.5
     488
   514.9
   513.6
   504.2
   473.1
   491.3
   542.8
   479.3
   534.4
   464.3
   466.6
   459.2
   532.8
   504.6
   494.8
   514.9
     487
   488.3
   509.1
   459.2
   439.4
   485.4
     440
   515.9
   470.2
   510.4
     453
   465.3
   459.5
   508.8
   495.2
   493.2
   505.2
   483.2
     451
   466.9
   507.8
   432.2
   509.4
   483.5
   469.2
   462.4
   457.2
   481.2
   443.6
   466.6
   485.4
   479.6
   521.4
   561.3
   435.5
   520.1
   434.5
   475.7
     538
   485.8
   505.9
   493.5
   484.1
     488
   464.7
   509.1
   473.4
   500.7
   493.9
   533.8
   470.5
   484.5
   482.8
   458.2
     502
   467.3
   505.9
   463.4
   477.3
   501.3
   479.3
   506.8
   508.5
   475.7
   506.2
   509.4
   477.6
   464.3
   489.3
     513
     476
   468.6
   499.4
   539.9
   512.7
   515.9
   533.1
   532.5
   495.5
   462.1
   508.1
     463
   503.9
     475
   529.9
   516.2
   487.4
   501.6
   471.8
     488
   486.1
   496.5
     500
   516.2
   513.3
     502
   494.2
   491.6
     463
   468.2
   467.3
   489.3
   493.5
   508.1
   492.6
   480.9
   467.9
   509.1
   517.2
   480.6
   517.2
   459.8
   489.6
   536.4
   506.2
   529.9
   450.7
   473.7
   483.2
   450.1
   454.3
   529.2
   481.9
   498.1
   469.2
   461.1
     487
   563.6
   499.1
   492.9
   481.2
     525
   480.6
   495.5
   474.7
     538
   527.6
   491.9
   452.7
   492.6
   446.8
   491.3
   497.8
   442.6
   498.1
   425.4
   523.7
   505.9
   443.9
   464.3
   493.2
   505.9
   489.3
   455.9
   452.3
   433.8
   462.7
   503.6
     560
   537.3
   539.6
   503.6
   500.7
   506.2
   462.7
   499.1
   500.7
   443.6
   466.3
   461.1
   480.2
   491.3
   455.6
   508.1
   507.8
   479.6
   486.7
   508.5
   446.8
     548
   516.6
   462.1
     453
   486.1
   474.4
   492.6
   509.1
   472.1
   435.5
   479.3
   468.6
   503.6
   510.7
   517.5
   460.8
   482.2
   510.1
   488.3
     489
     488
   471.5
   426.4
   434.2
     490
     453
   427.4
   443.3
   474.4
   457.5
   496.5
   445.9
   522.4
   511.1
   523.1
   482.8
   490.9
   462.4
   458.5
   493.9
   459.8
     477
     477
     463
   463.7
   511.7
   476.7
   488.7
   445.2
     478
   495.5
   501.3
   475.4
   478.6
   489.3
   501.3
   473.7
   527.9
   475.7
   513.3
   497.1
   466.3
   484.5
   504.2
   456.9
   465.3
   463.7
   478.3
     514
   520.5
   456.2
   518.5
   522.1
   463.4
   489.6
     452
   497.1
   485.4
     463
   436.1
   460.8
   505.5
     500
   445.2
     487
   520.1
   500.3
   466.3
   514.9
   482.8
   454.9
   514.3
   488.7
   481.9
   532.8
   466.3
     463
   489.3
   453.3
   532.1
   510.4
   496.5
     451
   533.8
   472.1
   533.8
     524
   484.8
   476.7
   504.2
   485.8
   500.3
   494.8
   489.3
   522.7
     427
   499.4
     487
   528.9
   470.2
   466.6
   505.5
   466.9
   491.9
   462.4
   495.5
   440.3
   468.9
   480.9
   491.6
   531.8
   473.1
   519.2
   515.6
   454.3
   484.1
   498.7
   486.7
   465.3
   489.3
   483.5
   521.8
   475.4
   464.7
   474.4
   457.9
   459.8
   557.4
   491.6
   516.2
   510.4
   466.6
   523.1
   467.9
   481.5
   491.9
   465.6
   477.3
   503.3
   475.7
   487.7
   498.7
   510.7
   488.3
   503.3
   445.5
   473.4
   499.4
   505.9
   482.8
   508.5
   447.1
   522.7
   510.7
   497.4
   492.9
   499.1
   543.2
   462.1
   475.4
     536
   443.9
   510.1
   457.5
   485.4
   521.4
   465.3
   407.2
   513.6
   491.9
     454
   478.9
   510.4
   515.3
   444.6
   482.5
   514.9
     441
   474.1
     465
   485.4
   515.3
     487
   468.6
   478.9
   512.7
   479.9
   455.3
   431.9
   459.2
   495.2
     464
   498.4
   474.7
   490.3
   506.8
   471.2
   517.2
   510.7
   481.5
     475
   474.1
   529.2
   473.4
   500.7
   440.3
   472.5
   498.7
   472.5
   472.8
   455.9
   423.8
   454.3
   525.7
   502.3
   501.6
   496.5
   480.9
   456.9
   540.3
   476.3
   474.7
   497.8
   455.9
   546.1
     466
   499.4
   505.5
   506.2
   483.2
   440.7
   515.6
   476.7
   542.8
   474.4
   472.1
   490.3
   503.9
   488.3
   478.9
   489.3
   520.5
   459.2
   470.2
   506.8
   472.5
   502.3
   416.3
   428.3
     476
   468.6
   492.9
   525.3
   499.7
   419.9
     501
   494.5
   425.4
   484.8
   510.7
   487.4
   524.4
   503.3
   494.8
     514
   442.3
   531.5
   454.6
   516.9
   415.4
   500.3
   448.8
   472.1
   522.7
   463.4
   487.4
   486.7
   481.5
   498.1
   532.5
   523.1
   501.3
   469.5
   473.7
   489.3
   477.6
   516.2
   497.1
   519.5
   477.6
   490.6
   505.9
   471.5
   478.6
   428.7
   481.5
   531.8
   474.4
   466.9
   434.5
   511.1
   440.3
   534.7
     513
   484.8
   471.5
   475.4
   460.8
   520.1
   494.8
   434.5
   516.6
   500.7
   517.9
   545.8
   508.1
   513.6
   497.8
   500.7
   450.4
   563.3
   466.3
   515.3
   457.5
   526.3
   445.5
     537
   463.7
   489.6
   466.3
   457.2
   475.7
   455.9
   491.3
   565.6
   478.3
   479.9
   470.8
   513.3
   450.4
   470.8
   492.6
     548
   549.7
   497.1
   514.3
   527.3
     500
   488.7
   527.3
   484.1
     454
   462.7
   464.7
   477.6
   494.5
     478
   530.5
   480.2
   516.2
   456.2
   450.1
   454.3
     451
   515.6
   515.6
   497.1
   440.7
   443.3
     488
   509.1
   472.5
   515.6
     500
   509.8
   502.9
   477.6
   542.2
   501.6
     464
   474.1
   500.3
   483.2
     475
   478.3
   484.1
   505.2
   455.6
     525
   499.1
   516.9
   503.9
   498.7
   456.6
   483.8
     451
   467.6
   519.8
   488.7
   467.3
   519.5
   527.9
   497.1
     501
     488
   504.6
   438.4
   501.3
     439
   461.4
     502
   495.8
   470.2
   500.3
   506.8
   511.1
   446.2
   488.7
   503.9
   485.4
   469.5
   469.2
   520.1
     489
   467.3
   483.8
     441
   467.9
   457.2
   529.5
   470.8
   438.4
   528.2
   459.5
   504.9
   469.9
     525
   430.9
   521.4
   473.7
   471.8
   513.3
   524.7
     442
   473.7
   496.8
   514.9
     500
   480.9
     490
   472.8
   460.1
   452.7
   467.9
   496.5
   541.2
   428.7
   484.1
   464.3
   502.3
   504.2
     475
   484.1
   456.2
   535.4
   470.2
   486.7
     513
   456.2
   503.9
   531.2
   460.4
   491.6
   519.2
   473.4
   475.7
   475.7
   473.7
   529.5
   455.6
   487.7
   507.2
   499.4
   487.4
   492.2
   468.2
   459.5
   473.1
   470.8
   505.5
   469.5
   508.8
   461.1
   495.8
   506.2
     502
   523.7
   470.8
   501.6
   437.7
   504.2
   473.7
   496.5
   514.6
   473.7
     512
   453.6
   508.1
   483.5
   503.3
     464
   478.3
   498.4
   468.9
     478
     477
   492.6
   499.1
   514.3
   490.6
   529.2
   467.9
   519.5
   493.5
   434.5
   498.7
   484.5
     489
   474.7
   466.3
     512
   506.5
   448.4
     478
   470.5
   500.3
   468.6
   515.9
   470.5
   558.1
   498.1
   485.1
   429.6
   473.4
   473.1
   530.2
   515.3
   492.9
   471.2
   519.5
   518.8
   478.3
   489.3
   482.8
   455.3
   487.4
   458.8
   482.8
   523.4
     525
   483.8
     441
     512
   525.7
     489
   516.6
   554.8
   459.2
   501.3
   486.1
   499.4
   472.8
   437.7
     487
   477.6
   484.1
   476.3
   464.7
   543.2
   524.7
   531.8
   469.2
   457.2
   490.3
     478
   471.8
   509.8
   504.2
   499.1
   465.6
   496.5
   485.4
   515.9
   480.2
   454.9
   517.9
   507.2
   514.3
   488.7
   521.8
   498.4
   516.9
   451.7
   496.1
   493.5
   516.6
   500.3
     441
   478.3
   483.2
   447.8
   484.1
   474.1
   476.3
   489.6
   486.7
   494.2
   444.2
   479.9
   510.4
   497.4
   518.2
     464
     575
     502
   524.4
   451.4
   499.1
   471.5
   503.6
   485.4
   525.7
   512.4
   522.4
   466.9
   485.1
   486.1
   484.5
   480.6
   514.9
   463.7
   481.2
   475.4
   491.3
   512.7
   504.2
   461.7
   495.5
   491.9
   494.5
   467.9
   500.7
   488.3
   493.2
   523.4
   480.9
   533.1
   503.9
   444.9
   542.2
   491.6
   505.5
     476
   505.2
   487.7
   449.4
   539.3
   459.5
     464
   460.8
   448.8
   482.8
   474.1
   535.1
   449.1
     490
   477.6
     477
   424.8
   478.9
   459.2
   484.1
   492.6
   492.9
   414.4
   467.9
   557.4
   444.9
   565.2
   500.3
   466.9
   510.7
   488.3
   472.5
   508.1
   474.1
   481.2
   477.3
   485.4
   460.4
     488
   463.4
   436.4
   433.8
   511.1
   477.3
     465
   435.1
     537
   454.3
   521.4
   474.1
   488.7
   514.6
   487.7
   473.1
   464.7
   463.4
   497.8
   532.8
   521.8
   450.4
   497.1
   496.5
     501
   482.8
   531.5
   511.1
   439.7
   454.6
   401.1
   502.6
     477
   546.4
   456.2
   480.6
   508.1
   499.7
   512.4
     476
   458.8
   473.4
     548
   446.2
   483.8
   472.8
   466.9
   502.6
   495.8
   502.6
   525.7
   468.2
   504.6
   532.8
   479.9
   475.7
   494.2
     439
   481.9
   472.5
   478.9
   443.6
   518.2
   467.3
   473.7
     454
     476
     500
   462.1
   486.1
   503.3
   490.9
   445.5
   465.3
   493.5
   499.1
   529.9
   483.8
   481.2
   447.1
   518.8
   514.3
   457.2
   474.7
   556.8
   474.7
   425.1
   496.8
     502
     538
   515.6
   495.2
   484.5
   466.9
     454
   533.1
   524.7
   503.9
   522.1
   469.5
   472.1
   482.8
   477.6
     512
   497.8
   484.5
   493.5
   529.9
   473.1
   494.2
   496.5
   519.5
   484.8
   546.1
   469.9
   460.1
   512.7
   489.3
   497.4
   509.4
   469.5
   466.3
     501
     478
   426.1
   504.6
   546.4
   493.9
     539
   508.1
   465.3
   515.6
   517.5
     429
   518.8
   462.4
   477.6
   479.6
   529.9
     475
   469.9
   480.2
   479.3
   490.3
   542.8
   531.2
   470.2
   512.4
   512.4
   537.3
   527.6
   461.4
   564.3
   454.3
   445.9
   436.8
   492.6
   491.9
   499.1
     487
   515.9
     513
   539.3
   502.6
   506.2
   567.2
   491.3
   518.8
   502.6
   506.5
   480.2
   470.2
     488
   507.8
   460.8
   473.7
   459.5
   453.3
   457.9
   479.6
   546.1
   543.5
   469.9
   457.2
   486.4
   433.2
   488.3
   532.1
   544.8
   485.1
   528.9
   491.6
   544.8
   516.9
   518.8
   481.9
   497.1
   496.5
   451.7
   481.5
   428.7
   502.3
   469.2
   453.6
   472.8
   507.2
   477.3
   529.5
   479.9
     490
   426.4
   447.1
   496.1
     477
   500.7
   443.3
   481.9
   510.1
     487
   475.7
     490
   494.2
     454
   480.2
   503.6
   498.1
   481.5
   413.7
   447.1
   469.9
   442.6
   465.3
   491.9
   498.7
   479.9
     475
   415.4
   567.5
   460.1
   514.3
   445.9
   465.6
     454
   487.7
   471.5
   493.9
   507.5
   486.1
   450.4
   498.4
   445.9
   460.8
   505.2
   444.6
     514
   446.5
   467.3
     464
     490
   493.2
   501.3
   465.3
   484.1
   461.7
   500.3
   468.2
     501
   492.2
     463
   486.7
   477.6
   476.7
   458.8
   484.1
   505.5
   492.2
   425.7
   527.3
   480.9
   447.5
   521.8
   508.8
   472.5
   457.5
   440.3
   447.8
   491.3
   409.8
   503.3
   488.3
   496.1
   444.9
   459.2
   467.3
   499.4
   514.9
   494.8
   509.8
   479.9
   510.4
   458.5
   484.5
   490.3
   461.7
   520.5
   490.6
   459.5
   496.1
   487.4
   492.2
   532.1
   488.7
   477.3
     488
   507.2
   482.2
   470.5
   452.7
   478.9
     464
   457.2
     429
   456.6
   501.3
   486.1
   433.8
   514.6
     453
   468.9
   498.4
   470.8
   550.6
   494.2
   499.4
   448.8
   475.4
   454.9
     428
   498.7
   473.4
   526.6
   449.1
     451
   484.5
   469.5
   492.9
   457.2
   499.7
   468.6
   557.1
   497.8
   470.2
   493.2
   478.3
   466.6
   500.7
   485.1
     501
   515.6
   514.9
   458.2
   486.1
   407.9
   469.9
   497.4
   528.6
   526.9
   479.3
   405.9
   496.1
   423.5
     463
     465
     500
   458.2
     464
   462.7
   433.5
   451.7
   466.9
   483.8
   486.4
   495.8
   455.6
   480.9
     490
   458.8
   496.1
   473.4
   498.7
   505.5
   460.1
   510.4
   488.3
   423.8
   478.6
   510.7
   468.2
   479.6
   477.3
   437.7
   482.5
   512.7
   488.3
   503.3
   446.5
   507.8
   500.7
   551.6
   512.4
   509.8
   461.1
   533.8
   495.2
     490
   457.5
   529.5
   471.8
   491.9
   443.9
     525
   482.2
   453.6
   475.7
   460.8
   472.5
   521.4
   507.2
   484.8
   484.1
   424.4
   533.1
   466.6
   494.8
     512
   510.4
   477.3
   438.1
   463.7
   522.1
   482.5
   484.8
   530.2
   468.9
   430.3
     525
   475.4
     489
   471.2
   460.8
     512
   509.1
   460.4
   463.7
     490
   481.5
   486.1
   470.8
   494.2
   479.3
   479.3
   506.8
   507.5
     442
   555.2
   488.3
   499.4
   467.3
   471.5
   478.9
   437.1
   527.6
     490
   420.9
     490
   484.1
   475.4
   511.1
   458.2
   490.3
   459.2
   439.7
   473.1
   466.9
   497.1
   494.8
   490.6
   490.3
   464.7
   494.2
   497.4
     464
   493.9
   467.9
   524.4
   458.2
   497.1
   467.3
   472.8
   461.7
   472.1
   515.6
   482.5
   510.4
   528.6
   486.7
     551
   559.7
     500
   487.4
   467.6
   501.3
   490.6
   490.9
   472.8
   489.3
   475.4
   503.9
     514
   498.1
   508.8
   460.1
   463.7
   477.6
   498.1
   510.1
   511.7
     476
   459.5
   452.7
   442.6
     477
   505.5
   515.9
   494.8
   499.1
   511.1
   425.4
   534.1
   454.3
   484.5
   478.6
   488.7
   482.5
     466
   476.7
   502.6
   526.6
   469.9
   469.9
   485.1
   466.6
   515.3
   528.6
   499.7
   504.2
     524
   455.3
     500
   512.4
     430
   551.6
   469.5
     549
   506.5
   500.7
   439.7
   496.8
     489
   454.3
   486.1
     513
   499.4
   531.8
   486.4
   499.4
   499.1
   455.6
   522.7
   467.9
   485.1
   472.8
   489.6
   461.1
   468.9
   508.8
   502.3
     526
   492.9
   488.7
   512.7
   468.2
   495.2
   519.5
   469.5
   506.8
   471.5
   459.2
   525.3
   497.8
   508.1
   448.1
   502.6
   462.1
   500.3
     441
   505.5
   482.8
   533.4
   474.4
   460.4
   491.6
   517.2
   472.1
   533.4
   491.9
   435.5
   526.3
   507.5
   514.6
   475.4
     514
   469.2
   418.9
   518.5
   514.9
   490.9
   433.2
   482.5
   485.8
   479.9
   484.1
   549.3
   508.1
   555.5
   482.5
   479.9
   507.5
   463.4
   473.1
     415
   482.8
   479.3
   457.9
     488
   494.5
   466.3
   466.6
   481.2
   533.4
   519.8
   439.4
   496.8
   478.9
   476.3
   489.3
   477.3
   506.5
     525
   498.1
   483.8
   527.3
   436.4
   456.9
   474.1
   499.1
   528.9
   521.8
     502
   556.8
     500
   534.4
   482.8
   527.3
   483.8
   466.3
   479.9
     439
   445.9
   491.9
   505.9
   508.8
   467.6
   480.2
   496.5
     428
   468.2
   453.3
   491.9
   488.7
   519.5
   480.2
   499.4
     477
   505.9
   449.4
   499.4
   517.5
   464.7
     525
   474.4
     525
   495.2
     428
   506.8
   496.5
   457.2
   486.4
   463.4
   492.9
   505.9
   468.9
   450.7
   443.6
   516.9
   496.8
   471.8
   490.3
   529.5
   444.6
   507.5
   494.8
   509.8
   483.8
   495.8
   468.2
   529.2
   511.1
   462.4
   556.8
   499.1
   491.6
   445.2
   438.1
   481.5
   479.3
   442.3
   486.4
   473.1
   531.2
   493.9
   480.9
   502.6
   465.3
   577.6
   435.5
   498.7
   503.3
   531.8
     502
   456.2
   519.8
     488
   498.7
   516.6
     513
   476.7
   510.7
   502.6
   505.9
   496.5
   510.4
   502.3
   496.5
   492.2
   495.8
     525
   468.6
   498.1
   477.3
   544.5
   487.4
   488.7
   497.8
   509.4
   568.1
   491.3
   514.6
   478.9
   454.3
   474.1
     451
   449.7
   459.8
   484.5
   458.8
   511.7
   459.2
   490.3
   515.9
   472.8
   454.6
   477.6
   509.8
   511.1
   509.8
   487.7
   516.9
     488
   482.5
   459.2
   506.8
   491.9
   447.5
   478.6
   509.1
   545.1
   507.5
   497.4
   473.7
   518.8
   577.2
   485.1
   440.7
   512.4
   477.6
   450.7
   479.3
   471.2
   432.2
   491.6
   556.8
   530.2
   477.3
   500.7
     501
   486.7
   508.1
   490.3
     514
   515.6
   496.1
   540.6
   540.6
   485.1
   489.3
   451.4
     489
   465.6
   502.3
   470.2
   470.8
   492.2
   473.1
     465
   507.5
   479.3
   487.7
   455.9
     514
   491.9
   499.4
   487.7
   460.1
   469.9
   462.7
     466
   508.1
   504.9
   471.2
   514.3
   496.1
   459.5
   494.8
   484.5
   490.3
   497.4
   492.2
   491.6
   432.2
   484.5
   501.6
   493.5
   495.5
   479.6
   478.6
   472.8
   470.5
   493.5
   490.6
   518.2
   525.7
   453.3
   424.1
   469.2
     500
   533.1
   434.5
   472.8
   493.2
   464.7
   502.9
   507.5
     487
   482.8
   482.2
   458.2
   532.8
   470.5
   509.4
   490.6
   448.8
   533.4
   479.9
   526.6
   507.5
   450.4
   519.2
   507.2
   481.5
   482.5
   533.8
   472.1
   436.1
   503.6
   445.5
   483.2
   491.6
   461.4
   451.7
   477.6
   513.6
   496.1
   495.5
   510.7
   526.9
   476.3
   517.5
   488.3
   473.4
   524.4
   490.6
   482.8
   463.4
   486.7
   498.7
   466.9
   498.7
     538
   524.4
   463.4
     476
   457.5
     513
   490.3
   511.7
   541.9
   510.4
   528.2
   514.9
   494.8
     454
   466.9
   486.7
   502.6
   503.9
   469.9
   495.5
   472.5
   488.7
   484.1
   495.2
   456.6
   460.1
   495.5
   492.9
     502
   478.6
   429.6
     441
   509.8
   523.4
   473.7
   454.6
   518.2
   509.8
   483.8
   487.7
   447.5
   497.4
     501
   497.1
   432.2
   464.7
   465.6
   492.6
   531.8
   508.1
   481.9
   479.6
   485.8
   495.2
   459.5
   454.6
   454.3
   476.7
   530.5
   465.3
   462.7
   494.8
   488.3
   471.5
   471.5
   476.7
   455.3
   472.5
   486.4
     512
   507.2
   534.1
   490.3
   457.5
   522.4
   506.2
   460.4
   520.1
   429.3
   447.8
   528.2
   515.9
   540.3
     454
     501
   482.2
   445.2
   480.9
     548
   498.4
   472.1
   477.3
   475.7
   445.9
   470.5
   545.4
   506.8
   473.4
     453
   477.3
   446.8
   454.9
   483.5
   509.1
   513.6
   459.5
   529.2
   499.1
   511.4
   514.3
   459.5
   501.3
   491.6
   469.9
   520.5
   481.5
   491.3
     502
   470.5
   481.5
   492.9
   429.3
     475
   529.5
   521.8
   449.7
   490.9
   499.4
   440.3
     538
   540.9
   482.8
   460.8
   502.9
   462.4
   474.1
   528.6
   450.4
   492.6
   493.5
   493.2
   484.1
   505.2
   514.6
   532.5
   525.3
   480.6
   488.3
   499.1
   443.6
   506.2
   471.8
   533.1
   523.4
   457.5
   453.3
   488.7
     477
   484.1
   546.1
   484.8
   518.5
   493.9
   564.3
   437.7
   524.4
   499.1
   515.6
   487.4
     489
   485.8
   542.8
   551.6
   507.8
   504.9
   479.3
   519.2
   496.8
   474.4
   483.2
   480.9
     451
   479.3
     526
   510.1
   507.5
   486.1
   488.3
     477
   493.9
   486.4
   459.2
   498.1
   467.3
   496.8
   525.3
   485.8
   512.7
   497.4
   478.9
   490.6
   461.1
   474.7
   467.6
   426.7
   474.7
   526.9
   481.5
   484.1
   478.9
   485.4
   464.7
     501
   504.9
     478
   490.9
   492.6
   466.6
   478.9
   497.4
   455.6
   440.7
   529.5
   539.6
   527.3
   526.9
     488
   507.5
   530.2
   481.9
     452
   489.3
   502.9
   510.1
     475
   478.3
     465
   491.6
   485.8
   484.5
   426.4
   477.6
     489
   448.4
   506.2
   442.9
   521.1
   452.7
   492.2
   442.9
   487.4
     464
   499.1
   502.9
     501
   442.6
   480.6
   474.1
   495.8
     487
   504.9
     513
   503.3
   441.6
   477.6
   460.4
   499.1
   524.4
   506.5
   510.1
   442.9
   457.9
   519.2
   471.2
   537.7
   531.5
   428.7
   499.4
   510.7
   479.9
     466
   485.8
   479.9
   467.9
   482.2
   458.5
   471.2
   502.3
   481.5
   523.1
   490.3
     487
     502
   499.1
   478.6
   418.9
   465.3
   503.9
   494.5
     536
   503.3
   495.8
   473.4
   508.5
   490.9
   517.9
     464
   511.1
   459.2
   498.4
   493.9
   442.9
   456.9
   504.6
   504.2
   501.6
   517.9
   547.1
   481.9
   459.8
   538.3
   490.9
   473.7
   511.1
   506.2
   479.3
   494.8
   479.6
     454
     487
   471.5
   480.9
   517.5
   518.8
   458.5
   460.4
   515.6
     502
   474.7
   467.9
   480.9
   501.3
   456.6
     525
   515.9
   528.9
   491.3
   468.9
   501.6
     512
   543.8
   523.1
   500.3
   480.6
   482.5
   450.7
   501.3
   475.7
   516.9
   484.5
   466.3
   452.3
   521.8
   527.6
   485.1
   465.6
   493.5
   493.5
     502
   451.4
   525.7
   446.2
   478.9
   476.3
   533.8
   474.1
   552.6
   467.6
   506.2
   483.2
   483.8
   448.8
   453.6
   470.5
   502.3
   518.8
   475.4
   425.1
   456.6
     454
     476
   498.7
   461.7
   461.1
   480.6
   481.9
   496.5
   482.5
   499.1
   447.1
   481.9
     489
   515.9
   538.3
   553.9
   468.9
   434.5
   455.3
   435.5
   509.4
   495.2
   449.4
   413.7
   506.5
   457.2
   488.7
   467.3
     465
   434.2
   454.3
   486.7
   443.3
   463.4
   486.1
   470.2
   475.7
     524
   503.3
   490.9
   483.5
   515.6
   510.7
   466.9
   503.9
   509.4
   510.4
   514.9
   496.1
     500
   522.7
   446.5
   494.2
   506.5
   483.5
   466.3
   508.1
   483.8
   529.2
   540.9
   489.6
   515.9
   480.2
   455.9
   492.6
   458.5
     477
   500.3
   457.2
   503.3
     536
   554.8
   487.7
   478.6
   469.9
   452.7
     526
   506.8
   478.9
   502.3
   512.4
     512
   472.8
   516.2
   446.8
   474.4
   539.9
   459.5
   526.3
   455.9
   514.3
   487.7
   522.4
   462.4
   587.6
   468.2
     475
   472.1
   508.8
   491.3
     513
   482.5
   456.9
   467.9
   446.5
     463
   445.2
   472.5
   502.6
   474.1
     466
   490.6
     463
   490.9
   528.9
   512.4
   492.2
   425.4
   483.2
     463
   471.5
   426.1
   454.3
   425.7
   536.4
   457.5
   493.2
   496.8
   483.8
   479.3
   545.4
   495.8
   438.1
   453.3
   459.5
   502.9
   457.2
   468.2
   520.5
   485.4
   565.2
   470.8
   426.7
   459.5
   496.1
   461.7
   482.2
   530.8
   511.1
   484.5
   462.7
   473.1
   484.8
   475.4
   459.5
   485.8
   515.9
   483.2
   543.8
   471.2
   509.4
   474.1
     475
   503.3
   531.5
   496.8
   485.8
   529.2
   462.1
   462.4
   530.2
   499.7
   517.2
   455.9
   514.9
   463.7
   485.1
   459.2
     512
   498.7
   489.6
   449.7
   502.3
   478.9
     463
   473.7
   446.2
   466.9
   479.6
   453.6
   540.9
   504.6
   504.2
   514.6
   488.7
   483.8
   497.1
   450.7
   478.9
   500.3
   460.4
     512
   481.5
   503.9
     453
     538
   493.9
   507.5
     476
   415.7
   513.3
   421.2
   497.8
   484.1
   449.1
   478.9
   458.8
   435.8
   486.4
   504.6
     488
   503.3
   550.3
   483.8
   472.5
   549.7
   547.1
   505.9
   489.3
   454.6
     501
   498.1
   460.1
   502.9
     539
   499.4
   456.6
   512.7
   481.5
   480.9
   499.1
   505.2
   461.1
   511.4
   493.2
   469.9
   494.2
   481.5
   440.7
   437.1
     428
     502
   526.3
   465.3
   483.8
   461.1
   460.1
   502.3
     501
   505.2
   510.7
   516.9
   500.3
   435.1
   534.1
   555.5
   472.1
   518.8
     501
   470.5
   507.2
   511.4
   476.7
   493.5
   485.1
   523.7
   496.1
   518.8
   508.5
   517.5
   525.3
   487.7
     475
   510.7
   527.6
   484.5
   464.7
   520.1
   485.1
     466
   533.8
   448.1
   468.6
   496.1
   522.4
   530.8
     514
   476.7
   503.6
   547.4
   471.8
   422.5
   516.9
   480.9
   451.4
   505.5
   460.1
   553.6
   504.9
   499.7
     453
   458.8
   543.5
   541.5
   525.7
   499.4
   497.1
   490.3
   463.4
   479.6
   466.3
   459.2
   509.4
   473.1
   507.5
   474.7
   506.8
   467.9
   451.4
   484.1
   507.8
   498.4
   488.3
     524
   522.1
   516.6
   471.5
     477
   513.3
   502.3
   482.8
     488
   520.5
   500.7
   490.3
   526.9
   478.9
   515.6
   483.2
   511.4
   513.6
   463.7
   452.3
     488
   462.4
   479.3
   541.9
   508.1
   483.8
   447.5
   470.2
   489.3
   471.8
   483.2
   473.7
     513
   474.4
   499.4
   508.5
   517.5
   504.2
   471.8
   458.5
   528.6
   452.7
   504.6
     500
   515.6
   482.8
     490
   481.5
   516.6
   498.7
     502
   479.3
   474.7
   496.1
   503.9
   488.3
   508.1
   474.7
   480.2
   488.3
   485.8
   504.6
   445.5
   520.1
   488.7
   485.8
   536.7
   438.1
   528.2
   472.1
   469.9
   476.3
   467.3
   497.4
     488
   499.7
   498.1
   493.2
   486.4
   479.6
   499.1
   475.4
   490.6
   474.1
   474.7
     476
   479.6
   488.3
   519.5
     465
   503.3
   497.4
   474.1
   509.1
     489
   468.6
   514.3
   480.2
   529.2
   530.8
   475.4
   483.5
   475.4
   488.7
   473.1
   489.6
   507.5
   478.9
   472.1
   505.5
   485.1
   490.6
   471.2
   457.2
   509.8
   510.7
     428
     487
   485.4
   469.9
     501
   475.4
   482.8
     512
   495.8
   489.6
   457.2
   525.7
   529.2
   459.8
   463.4
   423.5
   449.7
   507.2
   451.7
   500.3
   465.3
   535.7
   517.9
   521.1
   509.1
   517.9
   481.2
   474.4
   497.8
   493.5
   503.3
   446.2
   469.2
   489.3
   496.5
   470.5
   495.8
   471.2
   492.9
   509.8
     501
   454.6
   508.8
   475.4
   418.6
   433.5
   467.9
     502
   514.3
   498.7
   494.2
   474.4
   485.8
     477
   506.2
   523.1
   494.8
   495.5
     476
   502.3
   482.2
   486.7
   449.7
   501.6
   512.4
   513.3
     465
   493.2
   480.2
   461.7
   471.8
   504.9
   467.9
   455.6
     476
   495.8
     538
     524
   523.7
     475
   491.6
   472.1
   441.3
   497.1
   507.8
     513
   472.5
   456.6
   493.9
   517.5
   469.2
   525.3
   511.1
   482.8
   480.9
   509.4
   496.8
   482.2
   482.8
   443.3
   509.8
   477.3
   497.1
   489.3
   495.8
   441.6
   470.2
     512
   437.7
   499.1
   499.4
   456.9
   499.1
   434.5
   516.9
   477.6
   476.3
   515.9
   561.3
   504.6
     476
   503.6
   511.7
   493.9
   526.6
   512.7
   468.6
   408.2
   502.6
   451.4
   501.3
   469.9
   454.3
   510.7
   492.6
   473.1
   509.1
   495.8
   470.2
   429.3
   466.9
   505.2
   529.5
     464
   542.8
   465.6
   471.2
   508.8
   510.4
   515.9
     466
   427.7
   522.7
   521.1
   496.1
   470.5
   522.1
   475.4
   521.8
   469.5
   454.6
   462.4
   511.7
   491.6
   497.4
   466.3
   496.8
   479.9
   516.2
   444.9
   515.3
   503.6
   470.5
   470.5
   468.9
   504.6
   490.9
   463.7
   504.6
   547.7
     463
   530.2
   526.3
   504.6
   469.9
   497.4
   465.3
   452.7
   467.3
   509.4
   449.1
   447.8
   487.4
   481.2
   505.5
   479.9
   479.3
   471.2
   473.1
   490.3
   509.1
     478
   470.5
   486.1
   557.1
   494.5
   464.7
   464.7
   472.5
   478.9
   462.7
   450.1
   496.5
   501.3
   461.7
   496.1
   462.7
     512
   525.7
   457.2
   461.4
   458.2
   526.6
   484.8
   466.9
   476.3
   480.2
   557.4
   441.6
   476.3
   497.1
   532.1
   467.6
   459.5
   455.9
   527.9
   496.1
   486.1
   511.1
   497.8
   531.2
   473.7
   499.1
   458.8
   495.8
   482.2
   471.5
   518.2
   515.6
   431.9
   497.1
   505.9
   512.7
   459.5
   489.6
   459.2
   500.7
   516.9
   460.1
   407.6
   462.1
   527.6
   433.2
   454.3
   490.9
   447.8
   526.3
   466.9
   503.9
   474.4
   510.7
   503.6
   515.9
   476.3
   461.4
   519.5
     476
   480.6
   460.8
   516.6
   500.3
   480.6
   542.8
   498.1
   456.2
   490.9
   530.8
   466.3
   493.9
   519.5
   469.9
     502
   466.9
   495.8
   476.7
   481.5
   430.6
   483.8
   515.6
   457.9
   503.6
   434.8
   459.8
     489
   456.2
   479.6
   471.2
   490.9
   468.2
   467.3
     463
   458.8
   556.5
   491.6
   534.7
   549.7
   476.7
   510.4
   485.1
   437.7
   539.9
   474.4
   510.7
   456.9
   455.9
   544.1
   565.9
   499.4
   510.1
   470.5
   430.3
     476
   503.9
   532.8
   512.4
   461.1
   555.2
   497.8
   406.9
   474.4
   447.1
   400.8
   479.6
   529.5
   472.5
   484.8
   471.8
   495.2
   443.9
   502.6
     463
   454.3
   472.5
   519.8
   482.5
   494.2
   518.8
     440
   475.7
   524.7
   498.7
   499.4
   420.2
   486.7
   442.9
   545.4
   454.9
   555.8
   507.8
   477.3
   468.2
     487
     464
   485.8
   489.3
   476.7
   454.3
     488
   456.6
     488
   507.5
   514.9
   462.7
   456.6
   526.6
   537.3
   529.2
   497.4
   507.5
   552.9
   469.2
   512.4
   473.7
   466.3
   487.4
   416.7
   466.9
   483.5
   434.2
   428.3
   464.3
   451.4
     488
   466.3
   484.8
   437.1
     466
   469.9
   507.2
   487.7
   481.9
   467.9
   478.9
   468.6
   492.2
   522.1
   525.7
   533.1
   485.4
   497.4
   482.2
   488.3
   519.8
   491.3
   470.8
   489.3
   530.2
   478.3
   563.3
   441.3
   481.9
   506.2
   499.1
   496.8
   484.5
   517.2
   466.6
   520.5
   470.5
   532.5
   484.5
     514
   504.2
   455.9
   515.9
     464
   502.6
   497.1
   436.1
   487.4
   469.9
   507.5
   485.4
     513
   471.8
     487
     475
   471.2
   510.1
   519.5
     487
   471.5
   493.5
   449.1
   489.3
   484.5
   499.4
     452
   565.2
   471.5
   502.3
   494.5
   498.7
   513.3
   424.4
   481.2
   437.1
   496.1
   457.9
   470.5
   484.8
   512.7
   439.4
   504.2
   516.2
   444.9
   493.5
   485.1
   505.2
   551.9
   475.7
   475.4
   471.2
   490.6
   484.5
   467.9
   510.4
     512
   470.8
   477.6
   455.9
   492.9
   485.1
   452.7
   495.8
   486.1
   511.7
   492.9
     490
   493.5
   470.2
     526
   494.5
   494.8
   507.2
   492.9
   470.5
   498.7
   464.7
   521.1
   467.6
   564.6
   505.2
   514.3
   531.8
   483.2
   503.3
   517.9
     487
   461.4
   486.1
   512.4
   476.3
     487
   448.1
   545.1
   482.5
   520.5
   498.7
   502.6
   486.7
   466.9
   470.5
   499.7
   526.3
   448.1
   465.6
   485.4
   498.1
   458.8
   469.9
   506.2
   524.4
   479.6
     490
   463.4
   507.5
     453
   488.3
   506.8
   457.2
   475.4
   495.2
   505.9
   487.7
   498.4
   534.4
   520.5
   520.8
   455.3
     501
   454.6
   458.5
   472.8
   500.3
   482.8
     502
   484.5
   484.5
   474.4
   492.6
   490.9
   488.7
   502.3
   546.7
   506.5
   471.2
   479.3
   480.6
   491.3
     476
   498.4
   417.6
   485.4
   477.3
   476.7
     500
   430.9
   464.3
   485.8
   454.3
   468.2
   530.8
   446.8
   507.5
   505.2
   456.2
   483.8
     513
   452.3
   499.7
   539.6
   508.8
   465.6
   505.5
   521.1
   522.1
   502.6
   496.1
   496.5
   490.9
   460.8
   499.1
   436.8
   419.6
   503.3
   477.3
   492.9
   464.3
   503.6
   481.2
   405.6
     500
   481.5
   439.7
     490
   480.9
   482.2
   479.3
   480.6
   527.3
     525
   486.7
   513.6
   501.3
   495.2
   455.6
   526.3
   482.2
   531.5
   463.4
   472.5
   495.2
   465.3
   498.7
   483.5
     514
   543.5
   503.6
   484.1
   512.7
   495.2
   466.6
   498.7
   508.5
   514.9
   524.7
   513.6
   497.4
   489.6
   533.8
   460.1
   481.5
     465
   478.3
   508.5
   482.2
   451.7
   483.8
   474.7
   426.1
   520.5
   467.9
   516.9
   490.9
   492.9
     487
   491.6
   513.3
   534.4
   489.3
   497.8
   527.6
   495.5
     463
   504.2
   489.6
   480.2
   485.4
   494.5
   457.2
   437.7
   462.4
   460.4
   519.8
   496.1
   476.7
   522.7
     490
   540.9
   460.4
   511.1
   485.1
   504.2
   456.6
   503.6
     526
     465
   520.8
   479.9
   490.9
   460.4
   502.9
   464.7
   468.9
   458.5
   476.7
   489.3
     487
   487.4
     550
   464.3
   476.3
   473.4
   502.6
   481.2
   476.7
   478.3
   536.7
   526.3
   504.9
   547.7
   480.2
   468.2
   488.3
   491.6
     463
     475
   529.9
   513.3
   529.5
   470.2
   489.3
   456.9
   467.9
   470.8
   505.5
   464.3
   509.8
   518.8
   486.4
     466
   498.4
   490.9
   518.2
   487.4
   493.5
     526
   538.3
   470.2
   490.6
   474.7
   511.7
   520.1
   514.6
   523.4
   452.7
   490.3
   589.6
   451.4
   450.4
   521.4
   485.8
   438.7
   539.9
   456.9
   483.2
   486.1
   519.2
   519.2
   501.3
   459.2
   491.3
   512.4
   492.2
   409.8
     512
   478.9
   482.2
   535.4
   461.1
     560
   516.6
   473.4
   461.4
     513
   464.3
   508.8
   457.9
     466
   476.3
   563.3
   474.1
   496.1
     464
   511.4
   488.3
   481.2
   455.6
   494.5
   488.7
   409.2
   436.4
   517.2
   491.9
   488.7
   448.1
   526.9
   504.6
   527.3
   483.2
   497.4
     487
   505.9
   538.3
   420.2
   519.2
   496.8
   487.4
   514.9
   493.2
   471.2
   486.1
   534.1
   523.1
   480.2
   514.3
   485.8
     526
   483.8
   523.1
   489.6
     476
   551.6
   486.1
     550
   490.3
   508.1
     466
   451.7
   470.8
   475.4
   509.8
   510.1
   483.2
   422.2
   485.4
   459.5
   501.6
   470.8
   501.6
   475.7
   508.1
   476.3
   433.8
   478.3
   506.2
   440.3
   472.1
   518.2
   490.6
   491.6
   470.8
   473.4
   447.1
   454.6
   443.9
   491.3
     500
   518.5
   490.6
   483.2
     501
     428
   480.6
   479.6
   508.5
   449.7
   470.2
   520.1
   494.5
   514.9
   500.3
   486.7
   535.1
   498.7
   458.8
   522.4
   454.3
   529.2
   486.1
     428
   481.2
   507.8
   516.6
   475.4
   576.3
   447.5
   488.3
   449.4
   486.7
   448.8
   473.4
   465.3
   481.2
   481.2
   470.2
     452
   490.9
   470.8
   505.9
   497.8
   469.5
   479.9
   455.3
   472.8
   459.8
   518.5
   462.4
   487.7
   491.9
   490.9
   491.6
   486.1
     502
   476.3
   513.3
   481.2
   468.2
   484.5
   513.3
   513.6
   489.6
   447.1
   455.9
   505.9
   479.3
   520.8
   547.1
     512
   477.6
   475.4
   514.3
   480.9
   484.8
   502.9
     501
   481.9
   502.3
   552.3
   502.3
   505.2
   454.9
   500.3
   514.9
     465
   496.8
   491.6
   470.5
   452.7
     525
   493.2
   468.9
   506.5
   465.6
   438.7
   477.3
   509.8
   521.8
   477.3
   462.4
   492.9
   504.9
   519.5
     525
   506.5
   490.6
   491.6
   509.1
   474.1
   492.9
   511.7
   511.7
   439.7
   470.5
   495.5
   498.7
     514
   438.4
     454
   490.9
   500.7
   505.2
   473.4
   467.9
     502
   485.4
     502
   479.9
     549
     476
   485.8
   450.7
   489.3
   523.7
   498.1
   511.1
   492.6
   479.6
   482.8
   483.8
   487.7
   478.9
   470.2
   523.7
   519.8
     512
   512.7
   474.1
   507.8
   481.5
   446.2
     487
   500.7
   473.7
   489.6
   471.8
   489.3
   483.2
   478.6
   603.8
   546.7
   454.3
   490.6
   429.3
   432.9
   494.2
   528.2
   448.8
     489
   482.8
   449.4
   510.7
   549.3
   486.4
   547.7
   494.5
   480.6
     476
   471.8
   537.3
   465.6
   440.3
   486.7
   467.6
   456.9
   495.5
   489.3
   447.8
   476.3
   472.1
   479.3
   475.4
     512
   502.3
     489
   459.8
   524.7
   485.4
   516.2
   469.9
   518.5
   503.3
   454.3
   503.9
   460.4
   523.1
   507.5
   526.6
   538.6
   512.7
     478
   483.2
   503.3
   454.3
   521.1
   484.5
   456.9
   514.6
   505.2
   457.2
   472.5
   469.5
   501.3
   473.1
   462.4
   511.4
   485.8
   508.5
   502.9
   470.2
   456.6
   522.1
   461.7
   494.8
   467.9
   519.8
   443.6
   521.4
   489.6
     512
   460.8
   495.8
   490.3
   511.1
   461.7
   500.7
   480.6
   541.5
   513.3
   495.8
   481.2
   481.2
   488.7
   481.5
   456.9
   470.8
   493.9
   458.8
     454
   474.1
   461.4
   504.6
   516.9
   491.6
   494.2
     477
   480.9
   477.3
   485.1
   457.2
   460.8
     466
   460.1
   490.6
   462.4
   465.3
   469.2
   519.5
   485.1
   494.5
   484.1
   478.3
   521.4
     466
   510.1
   502.9
   458.8
   449.4
     488
   458.5
   499.1
   520.1
   486.1
   478.9
   454.9
   522.1
   524.4
   531.8
     442
   483.8
   551.3
     487
   486.1
   469.9
   494.8
   482.8
   482.2
   536.4
   461.4
   467.6
   449.1
     477
     488
     463
   470.5
     501
   532.8
   462.4
   509.1
   521.1
   526.9
   457.5
   461.1
   518.2
     451
   520.8
   525.7
   463.7
   461.1
   482.5
   519.2
   523.1
   457.2
   539.6
   450.4
   425.4
     464
     525
   457.9
   440.3
   476.7
   506.2
   543.5
   509.1
   527.9
   534.4
   477.3
   429.3
   459.5
   518.8
   488.3
   454.3
   453.3
   515.3
   501.6
   543.8
   486.1
   547.1
   531.2
     475
   451.7
   493.2
   481.2
   397.5
   528.9
   458.2
   526.6
   488.3
   472.8
   458.8
   484.8
   478.9
   467.6
   459.8
   460.1
   483.5
   523.7
   509.4
   460.1
   525.3
   507.2
   495.2
   520.1
   446.5
   491.9
   461.1
   478.3
   508.5
   502.6
   491.3
   515.9
   484.5
   472.5
   475.7
   505.9
   504.9
   481.9
   479.9
   433.8
   529.5
   478.3
   511.4
   447.1
   482.8
   474.7
   494.5
   499.4
   534.7
   509.4
     477
   514.3
   441.6
   518.2
   444.9
   474.4
   472.1
   430.3
   494.2
   465.3
   470.5
   473.4
   496.5
   485.4
   456.2
   498.7
   488.3
   503.9
   487.7
   444.2
   503.6
   518.2
   461.7
     502
   493.9
   574.3
   496.1
   485.4
   505.9
   480.9
   484.8
   517.5
   499.1
   469.5
   469.9
   516.2
   503.6
     477
   587.9
   490.3
   481.5
   466.6
   490.9
   499.7
     454
     453
   450.7
   459.5
   480.6
   456.2
   419.6
     466
   444.6
   498.4
   490.9
   461.1
   459.2
   487.4
   558.4
   526.3
   484.5
   491.6
   504.2
   500.3
   476.3
   472.1
   503.6
   471.5
   497.1
   500.3
   456.6
   466.3
   481.9
   515.3
   510.1
   549.3
   484.1
   493.9
     489
   486.7
   505.5
   478.6
   459.8
   509.4
   432.5
   533.1
   508.8
   478.9
     464
     526
   509.1
   486.7
   514.3
   501.6
   546.7
   507.5
   432.2
   437.1
   493.9
   519.5
   503.3
   466.9
   570.1
   477.6
   436.1
   469.9
     500
   567.8
   495.2
   464.3
   475.4
   485.1
   529.5
   501.6
   478.6
   580.8
   502.6
   423.5
   458.5
   462.7
   494.2
   502.3
   475.4
   545.1
   487.7
     452
   481.2
   478.6
   481.2
   462.7
   495.8
   489.6
   507.2
   488.7
   491.3
     442
   486.7
     466
   482.2
   499.4
   472.8
   502.3
   486.1
   525.3
   482.2
   505.5
   520.8
   472.5
   472.8
   482.8
   449.1
   465.6
   518.5
   468.2
   503.9
   474.1
   506.8
   501.3
   492.9
   478.9
     476
   495.5
   493.9
   490.3
   506.5
     490
   495.5
   454.9
   460.1
   469.2
   463.7
   473.1
   520.1
   460.8
   470.5
   506.2
   473.7
   483.2
   470.5
   519.5
   508.1
   469.2
   470.2
   484.1
   472.1
   452.3
   454.3
     526
   476.7
   479.9
   476.3
   496.5
   510.4
   484.8
   480.9
   468.9
   492.2
   483.8
   490.3
   485.4
   503.9
   467.9
   473.7
   500.7
   442.9
   497.1
     490
   476.3
   499.4
   498.4
   493.9
   547.1
   525.3
   473.4
   467.9
   467.6
   497.4
   499.4
   517.2
     490
   540.6
   449.1
   469.5
   461.1
   475.7
   496.8
   505.9
   473.7
   490.9
   469.9
   463.7
   462.4
   494.8
   462.1
   440.3
   467.3
   462.4
   478.3
   475.4
   429.6
   424.8
   484.8
   532.8
   487.4
   489.3
   472.8
   495.5
   466.9
     475
   506.8
   496.8
   512.7
   448.8
   485.4
   495.8
   517.9
   474.4
   487.4
   516.9
   496.5
   432.9
   455.9
   559.1
   439.7
     440
   474.1
   472.8
   476.7
   503.9
   496.8
   478.6
   502.9
   454.6
   533.8
   527.3
   500.3
   482.5
   498.1
   502.3
   516.9
   486.7
   478.6
   454.3
   482.8
   509.8
   524.7
   495.5
   472.8
   486.4
   461.4
   509.1
   484.1
   514.6
   504.6
   531.2
   493.5
   504.6
   496.8
   438.1
   474.4
   435.8
   437.4
   484.1
   437.7
   460.8
   508.1
   517.5
   469.2
   479.6
     465
   494.2
   504.9
   456.9
   542.2
   503.9
   468.9
   473.4
   515.3
   521.8
   470.2
   455.9
   521.8
   402.1
   460.8
   485.4
   458.5
   472.1
   436.8
   493.2
   494.2
   503.3
   489.6
   536.4
   508.1
   528.6
   481.9
   494.2
   475.7
   464.7
   446.5
   505.2
   469.2
   476.3
   466.9
   436.8
   470.5
   494.8
   488.3
   450.1
     549
   488.7
   470.2
   456.2
   491.6
   510.7
   492.6
   515.6
   510.1
   469.5
   546.4
   493.5
   491.9
     466
   475.4
   506.2
   491.6
   522.4
   540.6
   485.4
     502
   482.5
   461.7
   512.4
   460.4
   479.3
   488.3
   488.7
   483.8
     415
   491.9
   454.3
   445.5
   479.6
   470.5
   478.3
   517.9
   498.4
   446.5
   466.9
   456.2
   448.1
   549.3
   479.9
   469.9
   459.2
   452.7
   466.3
   474.4
   492.6
   450.4
   507.8
   460.4
   511.4
   525.7
   505.9
   513.6
     452
   459.5
   496.5
   518.8
   507.8
   471.5
   486.4
   500.7
     501
   472.8
   481.2
   498.1
   498.1
   548.4
   484.1
   476.7
   498.4
   450.1
   518.8
   468.2
   558.7
   455.3
   533.1
   429.3
   474.7
   490.3
   476.3
   483.2
   480.2
   508.5
   516.2
   516.2
   499.1
   500.7
   487.7
   525.3
   515.6
   447.5
   512.7
   485.4
   480.6
   490.3
   494.5
   467.9
   477.3
   453.3
   509.4
   499.7
   480.2
   454.6
   490.6
   450.1
   461.1
   480.9
   483.2
   446.8
   503.6
   504.2
   468.2
   471.8
   497.1
     489
   470.5
   493.9
     466
   522.4
   491.3
   528.2
   481.2
   473.1
   458.8
   477.3
   427.7
   501.6
   469.2
     502
   507.5
   483.2
   498.1
   437.7
   435.1
   473.7
   502.3
   503.3
     475
   514.9
   486.4
   505.2
   447.5
   476.3
   480.9
   487.4
   471.2
   499.7
   500.3
   472.8
   479.6
   455.3
     502
     441
   507.8
   491.9
   516.2
   490.9
   450.1
   507.8
   474.1
   491.9
     525
   489.6
   439.4
   547.1
   457.2
   466.3
   483.2
   557.4
   453.6
   502.6
   480.6
   493.9
   527.9
   492.6
   491.3
   477.6
     502
   460.4
   526.3
   448.4
   463.4
   469.5
   491.3
   435.1
   545.8
   488.7
   441.3
   459.8
   491.3
   496.1
   483.5
   510.4
   472.8
   460.8
   460.4
   495.8
   480.9
   502.9
   500.7
   515.9
   521.8
   486.4
   461.1
   452.3
   506.8
   445.9
   521.4
   511.4
   469.9
   520.1
   480.6
     489
   497.8
   478.3
   494.2
   453.6
   464.3
   455.6
   499.7
   514.3
   538.3
   499.1
   494.8
   490.6
   438.4
   454.9
   474.1
   496.5
   411.1
   504.6
   418.9
   466.3
   501.6
   452.7
   513.6
   541.9
   443.9
   436.8
   503.6
   413.1
   498.4
   484.8
   494.5
   479.3
   534.7
   443.6
   466.3
   454.3
   522.1
   427.7
   468.2
   508.1
   433.8
     525
   472.8
   454.3
   491.3
   520.1
   465.3
   446.5
     500
   496.5
   481.9
   470.8
   452.3
   469.5
   506.5
     463
   503.9
   517.2
   499.1
   468.9
   486.7
   528.6
     454
   430.3
   426.4
   516.2
   472.1
   446.5
   459.8
     502
   556.5
   468.6
   474.4
   460.4
   539.3
   489.6
   489.3
   456.2
   509.8
   491.6
   509.8
   469.5
   472.5
   497.4
   489.3
   488.3
   507.8
   501.3
   460.8
   467.3
   455.3
   469.2
   489.3
   465.3
   506.2
   446.8
   502.3
   511.1
   461.4
   467.9
   506.5
   482.2
   475.7
   541.9
   486.1
   500.3
   527.9
   521.8
   478.9
   504.2
   484.1
   467.3
   466.6
   510.7
   459.5
   468.9
   489.3
   518.2
   475.4
   501.3
   493.9
   478.3
   513.6
   491.3
   510.4
   516.6
   512.4
   556.5
   488.3
   514.9
   486.7
     463
   462.1
   498.7
   476.7
   495.5
   477.6
   459.8
   486.1
   490.6
   448.8
   524.4
   490.6
   448.1
   460.4
   480.2
   435.1
   450.1
   491.3
   466.6
   498.7
   495.2
   489.3
   508.1
   492.9
   445.9
   494.5
   527.3
   469.2
   494.2
     453
   456.9
   432.9
   488.7
   475.7
   485.1
   525.7
   506.5
   489.6
   509.4
   450.4
   483.8
   464.7
   434.5
     488
     478
   513.3
   479.9
   525.7
   474.7
   466.3
   517.9
   531.2
   503.3
   480.2
   538.3
   517.5
   493.9
   462.4
   496.5
   546.4
   478.9
   472.5
   487.4
   492.6
   468.6
   510.1
   458.8
   490.6
   504.6
   481.2
   504.9
   506.2
   490.6
   467.3
   510.1
   464.3
   460.8
   456.2
     430
   497.1
   514.6
   477.6
   445.9
   502.6
   498.7
   504.9
   495.8
   504.2
     490
   466.9
   482.5
     487
   445.2
   450.4
   467.3
   440.7
   506.8
   533.4
   468.9
   480.9
   494.8
   497.1
   519.2
   492.6
   501.3
   440.3
   516.9
   491.6
   502.3
   557.1
   465.6
   483.8
   537.7
     476
     453
   466.3
     465
   505.5
   451.4
   461.7
   471.8
   462.4
     539
   506.8
   459.8
   505.9
   497.4
     451
   450.4
   483.5
   470.5
   486.1
   505.5
   470.2
   491.3
   531.2
   514.9
   492.2
   455.9
   490.6
   511.7
   509.1
     477
   545.1
   485.8
   465.3
   484.8
   499.1
   536.4
   496.8
   481.2
     562
   490.3
   459.2
   464.3
   447.8
   455.3
     452
   493.9
   538.6
   505.2
   474.1
   486.4
   476.3
   494.8
   529.2
   537.7
   536.4
   539.3
   547.4
   567.5
   510.4
   474.1
   526.9
   481.2
   540.6
   487.4
   535.7
   484.5
   465.3
   489.6
   520.1
   516.2
   447.1
     514
   500.3
     524
     466
   462.4
   485.4
   483.5
   496.1
   532.1
   480.9
   548.7
   462.7
     490
   494.5
     442
   483.2
   551.6
   470.2
   511.1
   445.5
   468.9
   486.4
     489
   472.5
   466.3
   502.9
   459.2
   505.9
   470.2
   488.7
   517.2
   484.5
   507.5
   547.4
   471.2
   490.9
   463.7
   474.4
   501.6
   533.4
   542.8
     478
   470.8
   485.4
   433.8
   497.1
   434.5
   459.8
   501.6
     487
   453.3
   500.7
   496.1
   502.9
   465.3
   483.8
   421.8
   470.8
   456.9
   462.7
     500
   486.1
   528.2
   457.2
   486.7
   457.5
   516.9
     489
     477
     490
   489.6
   471.2
   486.1
   469.2
   495.8
   473.1
   497.4
   460.1
   478.3
   440.7
   504.9
   484.8
   467.9
   477.3
   492.2
   471.2
   512.4
   508.5
   488.3
   503.6
     500
     475
     464
   477.6
     487
   498.4
   517.2
     453
   503.3
   502.3
   504.2
     464
   470.2
   483.5
   483.8
   508.8
   442.9
   459.5
   506.2
   466.6
   495.5
     440
   486.7
     490
     524
   451.7
   456.2
   510.1
   496.5
   523.4
     537
   508.8
   540.3
   532.8
   502.9
     415
   433.8
   502.3
   473.4
   516.9
   459.8
   454.3
     453
   502.6
   461.4
   490.3
   552.9
   466.3
   480.6
   460.4
   509.4
   538.3
   527.9
   470.8
   457.2
   453.3
   544.5
   516.2
   481.2
   490.9
   487.7
   470.2
   484.8
     452
   520.5
   499.4
   485.4
   449.4
   444.6
     502
   490.3
   493.5
     451
     501
   521.1
   463.7
   407.9
   505.2
   516.2
   526.6
     478
     451
   467.6
   505.9
   481.5
   495.2
   490.3
   485.1
   435.8
   479.3
   473.7
   451.7
     539
   482.8
   456.9
   478.9
   484.5
   498.1
     524
   464.3
   492.9
   504.9
   493.2
   497.8
   456.2
   469.2
   440.7
   493.9
   484.5
   487.7
   469.5
   469.9
   476.7
   496.5
   468.2
   455.9
   485.4
   474.4
   502.6
   506.8
   480.9
   494.5
   464.3
   502.3
   446.2
   485.8
   476.7
   487.7
     463
   517.5
   460.4
     442
   455.6
   478.6
   478.3
   496.5
   452.7
   524.4
   458.2
   421.8
     488
   448.8
   460.8
   497.1
   435.1
   489.6
   476.7
   492.2
   419.6
   502.6
   495.2
   486.4
   422.2
   550.6
   498.1
     478
   469.9
     440
   506.2
   556.8
   514.6
   432.5
   449.7
   519.2
   492.2
   444.9
   456.9
   503.6
   492.6
   450.7
   472.8
   543.8
   472.5
   455.3
   496.8
   485.4
   462.1
   527.6
   482.2
     502
   494.2
   517.5
   510.1
   481.2
   469.9
   498.4
   500.3
   454.6
   492.6
   418.9
   470.8
   480.6
   482.2
   514.3
   463.4
   484.8
     512
   475.4
   481.5
   474.4
   502.6
   460.8
   494.5
   484.8
   496.1
   460.8
   486.7
   473.7
   446.2
   502.3
   504.6
   486.4
   490.9
   497.8
   481.9
     512
   435.5
   503.3
   481.9
   452.3
   435.5
   507.5
   466.3
   492.9
   555.8
   542.2
   460.4
   412.4
   483.8
   519.5
   497.8
   492.2
   483.5
   493.9
   528.6
   504.2
   466.6
   464.7
   487.7
   506.8
   479.3
     514
   481.2
   506.2
   475.7
     514
   505.2
   506.8
   482.8
   480.6
   482.5
   467.9
   524.4
   492.9
   479.6
   486.7
   545.4
   523.7
   473.4
   471.2
   502.9
   452.3
   447.1
   530.2
   470.2
   453.6
   524.4
   504.6
     502
   485.1
   511.1
   478.3
   502.3
   455.3
   475.7
   452.7
   467.3
   493.9
     428
   510.4
     524
   470.8
     478
   461.7
   531.8
   497.4
   515.3
   482.2
   442.6
     476
   457.9
   420.9
     489
   516.2
   502.3
   492.2
   479.9
   479.3
   469.2
   494.2
   528.9
   502.9
   475.4
   536.7
   493.9
   502.3
   513.6
   486.1
   508.8
     512
   474.7
   517.5
   458.2
   509.4
     440
   482.2
   464.7
     466
   443.6
   504.9
   514.3
   517.5
     476
   504.6
   472.8
   496.1
   526.9
   502.3
   482.8
   486.1
   483.5
     489
   474.4
   504.6
   470.2
   483.2
   522.4
   468.6
   534.1
     478
   501.3
   506.8
   469.5
   462.7
   445.2
   494.8
     489
   513.6
   469.2
   460.8
   527.6
   480.6
   477.6
   480.6
   503.9
   449.4
   490.6
     489
   437.4
   485.4
   469.9
   476.7
   543.5
   552.9
   455.3
   508.5
   444.9
     476
   507.5
   482.5
   428.7
   514.3
   544.8
   527.6
   460.8
     502
     453
   522.7
   431.9
   509.8
   475.4
     429
   529.2
   503.9
     463
   517.5
   448.8
   491.9
   441.3
   494.2
   440.3
   461.7
   417.3
     464
     465
   469.5
   486.7
   491.6
   508.5
   475.4
   496.1
   490.3
   503.9
     488
     466
   455.3
     451
   484.8
   465.3
   467.6
   497.1
   490.3
   508.8
   476.3
   514.9
   467.6
   472.1
   523.1
   556.1
   509.4
   474.1
   501.6
     514
   486.4
   470.5
   493.2
   481.2
   493.5
     427
   503.6
   462.4
   473.1
   436.4
   500.3
   444.6
   450.1
   467.9
   492.6
   511.7
   439.7
     501
   485.8
   554.8
   475.7
   438.1
   505.2
     513
   475.7
     514
   438.7
   466.9
   507.8
   504.2
   524.7
   522.4
   462.4
   483.8
   505.9
   477.6
   528.2
   466.3
   517.9
   492.2
   472.5
   500.3
     463
   484.5
   444.6
     502
   502.6
   496.5
     463
   509.1
     463
   474.4
   493.9
   498.1
   417.6
   510.7
   482.8
     478
   469.2
   521.8
   474.1
   454.9
   482.2
     512
   457.2
   483.2
   473.7
   519.2
   475.4
   539.3
   466.6
     464
   497.1
   492.9
   518.5
     488
   492.6
     501
   479.3
   515.6
   443.9
   481.9
   504.9
     477
   451.7
   474.4
   472.1
   466.3
   494.5
   493.5
   497.1
   457.9
   465.3
   487.4
   489.6
   498.1
   524.4
   441.6
   485.8
   449.7
   474.1
     477
     430
     452
   495.5
   450.1
   492.9
   447.5
   522.7
   463.7
   494.8
     430
   498.7
     454
   446.8
   460.1
   485.1
   459.5
   465.3
   462.4
   466.9
   427.7
   523.7
   484.5
   527.9
   494.2
   509.1
   486.4
   488.3
   490.9
   532.1
   462.1
   529.9
   508.5
   501.3
   479.6
   513.3
   437.7
     487
   488.3
   479.6
   543.2
   463.4
   531.5
     477
   524.4
   459.8
   509.4
     475
   481.5
   499.7
   514.3
   495.8
   532.1
   443.3
   482.8
   432.5
   491.9
   478.3
     487
   450.4
   493.2
   515.3
   446.8
   493.9
   504.2
   447.5
   487.7
   506.8
   473.4
   422.2
   539.9
   474.1
   499.4
   495.5
   469.5
   472.5
   514.6
   462.4
     429
   501.6
   465.6
   506.2
   474.4
   459.5
   455.9
   529.5
     490
   405.6
     477
   511.7
   449.1
   469.9
   474.7
   472.5
   473.7
   528.9
   493.5
   494.2
   462.7
   477.6
     513
   485.8
   467.3
   476.3
   514.9
     465
   495.5
   484.5
   561.7
   479.9
   439.4
   466.3
   538.6
   547.1
     512
   500.7
   481.2
   472.5
   484.1
   508.5
   506.2
   475.4
   467.6
   470.2
   449.7
     478
   480.2
   510.1
   463.4
     489
   490.3
   448.4
   476.3
   477.6
   435.1
   525.3
   489.6
   445.2
   507.2
   504.2
   485.4
   476.3
   431.3
   531.5
   541.9
   474.4
   472.8
   498.1
   471.8
   487.7
   454.6
   495.2
   465.6
   512.7
   514.3
   466.6
   472.1
     466
   480.6
   475.4
   506.2
   478.6
     502
   434.2
   461.1
   478.9
   479.3
   501.3
   488.3
   458.5
   482.5
     454
   509.4
   467.9
   517.9
     488
   493.9
     500
   504.6
   492.6
   494.2
   483.8
   507.5
   512.4
   489.6
   471.8
     502
   497.1
   501.3
   407.6
   500.3
   541.2
   491.9
   479.3
   466.3
   472.1
   506.8
   459.2
   438.4
   488.3
   495.8
   466.9
   471.8
   502.3
   504.2
   509.4
   503.9
   533.4
   451.4
   467.6
   501.6
   474.1
   496.8
   497.8
     465
   493.9
   472.1
   499.1
     513
   493.2
   530.5
   499.7
   461.4
     451
   433.5
   522.1
     500
   457.9
   480.6
   480.6
   467.6
   492.2
   429.6
     454
   524.4
   510.7
   479.6
   516.2
   454.9
   461.7
   476.3
   472.8
     439
   481.5
   437.7
   516.6
   472.5
   459.5
   533.4
   480.6
   442.9
   461.4
   432.5
     488
     478
   496.1
   504.6
   472.5
   463.4
   455.3
   483.5
   516.9
   516.9
   507.2
   543.2
   486.4
   481.9
   529.2
     487
   454.3
   481.9
   493.2
   460.1
     476
   497.1
   460.1
   450.1
   491.6
     487
   505.2
   507.5
   457.2
   468.2
   499.1
   481.2
   497.1
     501
   441.6
   492.9
   496.5
   519.5
   536.4
   505.5
   477.3
   495.5
   474.1
   532.1
   468.6
   493.9
   482.8
   491.3
   473.7
   499.1
   493.9
     477
   500.3
   511.7
   503.3
     454
   507.5
   504.2
   497.1
   454.3
   500.3
   505.9
   450.7
   462.7
   498.7
   462.7
   520.5
   433.2
   457.2
   461.1
   531.2
   550.6
   474.4
   478.3
   415.4
     465
   488.7
   497.4
   492.6
   485.8
   445.9
   501.3
   471.8
   501.6
   497.8
   497.1
   444.6
   448.8
   484.8
   432.5
   487.7
   497.1
   465.6
   484.1
   515.9
   544.5
   545.1
   491.6
   500.3
   432.5
   448.4
   493.9
   498.7
   505.5
   496.1
   529.5
   508.8
   445.2
   486.7
   480.6
   527.3
   474.4
   489.6
   467.6
     524
   473.4
   448.8
   408.5
   493.9
   495.5
   480.2
   470.5
   471.8
   517.5
   457.5
   521.4
   470.5
   456.6
   519.2
   489.6
   524.4
   495.8
   454.3
   507.8
   488.7
   474.1
   519.8
   506.2
   483.8
   528.2
   490.3
   483.8
   432.9
   502.6
   466.9
   462.1
     475
   441.3
   507.5
   487.4
   480.6
   491.3
   442.3
   508.8
   512.4
   465.6
   460.1
   526.6
   485.8
   546.4
   498.4
   463.7
   419.9
   534.7
   499.7
   463.4
   517.9
   470.8
   473.4
   523.1
     452
   530.8
     538
   467.6
   563.9
   487.7
   484.1
   491.6
   491.3
     500
   466.6
   498.4
   466.3
   493.5
   484.1
   470.5
   459.8
   503.6
   500.7
   494.8
   452.3
   424.8
   474.1
   462.1
   448.8
   505.2
   560.4
   496.8
   502.3
   514.9
   492.2
   509.1
   481.2
   490.6
   542.8
   516.6
   477.6
   457.9
   420.9
   546.1
   488.3
   504.2
     454
   513.6
   491.3
   444.2
   485.8
   548.4
   470.2
   509.1
   509.4
   487.7
   500.3
   455.3
   428.3
   519.2
     476
   491.9
   493.9
   501.3
   534.1
   491.3
   500.3
   457.9
   451.7
     418
   526.6
   480.9
   515.9
   446.2
   480.6
   496.5
     453
   508.1
   447.1
   454.3
   477.3
   438.7
   491.9
     513
   475.7
   489.3
   498.4
   473.7
   555.2
   519.8
   469.9
   541.9
   484.1
   478.9
     477
   532.1
   483.2
   445.9
   521.1
     525
   511.4
   483.8
   481.2
     464
   533.8
   525.3
   515.6
   530.5
   466.3
   492.6
   471.5
   524.7
   478.3
   498.1
   493.2
   518.5
   462.4
   516.6
   453.3
   482.2
   492.6
   506.8
   536.4
   541.5
   514.9
   494.8
   490.6
   454.3
   471.5
   552.3
   497.4
   507.5
   517.2
   472.8
   551.9
   432.2
   516.9
     427
   410.5
   482.2
   499.4
   494.8
   468.2
   460.8
   478.3
   501.3
   497.1
   489.3
   462.7
   492.6
   470.2
   474.4
   468.9
   508.1
   450.1
   515.6
   540.9
   521.4
   517.5
   528.2
   491.9
   507.2
   487.4
   466.6
   481.2
   457.9
   474.1
   519.5
   524.7
   470.5
   480.9
     514
     475
   462.4
   491.6
   505.5
   476.7
   515.6
   480.6
   493.5
   508.5
   491.3
   486.4
   483.5
   455.6
   472.8
   480.9
   470.5
   469.2
   518.5
   495.2
   504.9
   518.5
   464.7
   478.3
   464.7
   507.2
   448.1
   508.8
   461.7
   502.6
   456.6
     490
   534.7
   491.6
   501.3
   508.5
   507.8
   455.9
   499.1
   527.3
   479.3
     500
   515.3
   497.4
   516.2
   464.7
   500.3
   471.2
   467.9
   460.8
   490.9
   520.8
   461.4
   508.5
   494.8
   492.6
     501
   466.3
     476
   538.3
   536.7
   443.9
   538.3
   491.3
   462.7
   483.5
   515.6
   474.1
   491.3
   484.5
   496.1
   483.2
   459.2
   478.9
   522.7
   459.5
   468.2
   477.3
   449.4
   472.8
   479.6
   463.7
   466.9
   476.7
   462.1
   556.8
   495.2
   493.9
   503.6
     463
   499.1
   472.1
   486.1
     478
   503.3
     451
   481.9
   527.3
   545.8
   485.8
   481.9
   434.2
   457.5
   483.2
   476.3
   443.6
     501
   453.6
   445.2
   480.6
   497.8
   443.9
   533.8
   530.8
   450.4
   507.2
   496.5
   480.2
   432.2
   508.8
   456.6
     500
   514.6
   474.1
   496.1
   498.4
   496.1
   491.9
   485.8
   504.2
   502.6
   449.4
   525.3
   481.5
   467.9
   520.1
     463
   469.5
   505.9
     490
   482.8
   445.5
   464.7
   484.5
   448.8
   468.6
   504.9
   488.7
     551
   433.8
   521.4
   490.6
   497.4
   497.8
     463
   527.9
     427
   498.4
   483.5
     477
   447.8
   521.1
   480.2
   499.1
   508.5
   531.8
   483.8
   482.5
   508.5
   517.9
   518.8
   460.4
     526
     477
   445.5
   484.1
   493.5
   468.2
   497.1
   510.1
   484.5
   507.2
     487
   478.9
   486.1
   491.3
   428.3
   496.1
   458.8
   502.3
   510.7
   509.1
   495.5
   472.5
     489
   447.1
   514.6
     454
   533.4
   504.6
   498.1
   513.6
   478.6
   523.7
   478.9
   455.3
   532.8
     514
   537.3
   467.6
   529.2
   474.1
   479.6
   446.5
   428.3
   505.5
   492.6
     487
   500.7
   491.9
   440.7
   497.4
   442.6
   439.7
   532.5
   509.4
   488.7
   520.5
   488.7
   495.2
   473.1
   498.1
   504.6
   517.9
   486.1
   465.3
   473.7
   481.2
     489
   514.3
     500
   442.9
   485.1
   502.3
   470.8
   462.4
   500.7
   509.8
   486.1
   468.2
     463
   431.9
   569.4
   525.7
   526.3
   491.3
   476.3
   478.6
   445.9
   499.1
   458.5
   469.2
   452.7
   467.9
   518.2
   469.2
   495.5
   484.5
   463.4
   506.2
   470.2
   478.9
   486.1
   485.8
     466
   529.9
   483.5
   484.8
   474.7
   455.6
   461.7
   423.1
   451.7
   518.5
   524.7
   521.4
   498.4
   507.8
   480.9
   479.3
   504.6
   521.4
   473.4
     465
   462.7
   499.1
     451
   518.8
   489.6
   429.6
   465.6
     500
   528.6
   464.7
   483.2
   470.8
   459.2
   517.9
   452.3
   496.8
   459.5
     476
   473.1
   438.1
   490.9
   508.1
   459.2
   499.4
   451.4
   496.1
   506.5
   518.5
   462.4
   510.1
   501.3
     524
   464.3
   511.7
   510.1
   432.5
   513.3
   526.9
     488
   486.4
   449.1
   463.7
   438.7
   460.1
   451.4
   537.3
   459.2
   521.8
   486.1
   504.9
   478.9
   481.2
   519.2
   509.1
   472.5
   522.1
   522.7
   514.9
   470.5
   495.8
   527.6
   575.6
   502.9
   468.6
   463.7
   462.7
   508.8
     475
   454.6
   465.3
   492.6
   512.7
   504.9
   493.2
   483.5
     440
   456.9
   507.8
   507.8
   453.3
   433.8
   492.6
   489.6
   515.9
   437.1
   483.8
   520.8
   466.9
     465
   467.6
   524.7
   479.3
     514
   460.4
     478
   496.8
   503.3
   516.2
   437.7
   484.5
   494.8
   470.5
   490.9
   455.9
   472.5
   510.4
   516.6
   471.5
     477
   470.5
   463.7
   501.6
   448.4
   412.8
     487
   438.7
   454.9
   496.5
   457.2
   482.5
   472.8
   514.6
   566.2
   463.7
   508.1
   485.8
   511.4
     514
   479.3
   455.3
   467.6
   454.9
   471.5
   460.1
   447.8
   510.1
   486.7
   479.3
   553.6
   482.5
   493.2
   513.6
   509.8
   455.6
   460.1
   512.4
   492.9
   485.4
   472.8
   496.1
   498.4
     512
   447.8
   500.3
   546.7
   465.6
   413.4
   495.5
   486.4
   466.6
   495.8
   490.6
   461.4
   503.6
   474.1
   527.9
   479.6
   428.7
   467.9
   503.9
   455.9
   466.9
   452.3
   561.3
   466.3
   483.2
   522.1
   428.3
   492.9
   484.8
   466.6
   463.4
   511.1
     475
   483.2
   467.3
   499.4
   471.2
   428.3
   485.4
   518.8
     489
   490.6
   474.4
   473.1
   462.1
   490.3
   490.6
   496.1
   509.8
   515.9
   504.2
   478.9
   483.5
   527.9
   499.4
   488.3
   478.9
   500.3
   504.6
   503.3
   494.8
     476
   471.2
   459.5
   468.6
   508.1
   497.4
   501.6
   518.8
   468.6
   485.4
   450.1
   530.8
   452.7
   469.2
   487.4
   498.7
     478
   461.4
   454.6
   469.9
   469.5
   514.6
   481.2
   497.1
   482.5
   468.2
     489
   469.5
   504.2
   455.3
   505.2
   501.3
   502.3
     477
   483.8
   503.6
   468.9
   499.7
   507.2
   536.4
   471.2
   471.2
   509.8
   481.2
   470.5
   477.6
   513.6
   492.6
     488
   477.3
   469.2
   498.4
   466.3
   502.3
   449.7
   540.9
   435.5
   547.4
   452.3
   476.7
   532.1
   468.2
   492.2
     538
   513.6
   532.1
   456.2
   484.8
   496.5
     538
   505.5
   430.9
   468.6
   474.7
   449.1
   503.6
   473.4
   494.5
   505.5
   479.3
   451.4
   486.1
   456.9
   448.8
     489
   484.8
   560.4
   488.3
     465
   508.5
   454.3
   468.6
   521.8
   482.2
   501.3
   498.4
   508.8
   491.6
   508.5
   507.2
     476
   486.7
   505.2
   473.1
   476.3
   503.3
   514.6
   494.2
     524
   495.5
   529.9
   494.2
   469.2
   510.7
     502
     464
   480.2
   485.8
   470.5
   521.8
   510.1
   500.3
   546.1
   454.9
   507.2
   475.7
   478.6
   459.5
   493.9
   525.7
   478.6
     464
   518.8
   496.5
   479.3
   539.9
   453.6
   462.1
   453.3
   526.6
   423.5
   458.5
   454.6
   505.2
   488.7
   422.8
   520.5
   490.3
   496.8
   471.2
   527.6
   503.9
   493.9
   459.5
   454.9
   485.4
   494.5
   490.6
   505.5
     526
   468.9
     501
   504.2
   462.4
   510.4
   537.3
   503.9
   484.5
     501
   437.1
     501
   478.6
   539.9
   474.7
   488.3
   450.1
   469.2
   473.1
     490
   484.8
   487.7
   426.7
   490.6
   501.6
   461.1
   466.6
   498.1
   462.1
   469.2
   505.2
   468.6
   486.1
   490.6
   507.5
   492.6
     441
     537
   513.6
   495.5
   473.7
   510.4
   504.2
   487.4
   491.6
   482.2
     490
   490.9
   474.1
   506.2
   503.9
   483.8
   433.2
   520.8
   495.2
   497.8
   498.1
   466.3
     490
   461.1
   542.2
   458.5
     478
     512
   455.6
   472.1
   482.2
   498.4
     463
   483.8
   493.9
   511.1
   481.2
   511.1
     512
   458.2
   509.8
   517.5
   499.4
   457.2
   544.1
   472.1
   469.9
   494.8
   456.9
   473.1
     488
   436.1
   567.2
   486.4
   462.4
   450.1
   484.5
   511.7
   486.7
   479.3
   527.9
   459.5
   481.2
   493.2
   511.4
   525.7
   457.5
   494.5
   505.5
   505.9
   464.7
     475
   479.3
   478.6
   534.4
   502.9
   487.7
   473.4
     502
   446.5
   506.5
   506.2
   529.2
   506.8
   540.3
     477
   491.9
   561.3
   437.7
   519.5
   505.5
     488
   520.1
   492.9
   480.2
   448.4
   481.2
     501
   507.8
   545.1
   510.4
   479.3
   492.6
   445.9
   478.9
   465.3
   461.7
     538
   494.2
   508.1
   500.3
     453
   464.7
   471.8
   489.6
   544.1
   477.6
   501.6
   446.2
   486.4
   537.3
   448.4
   480.2
   524.4
   495.8
   479.3
   495.5
   480.2
   535.4
   474.4
   525.3
   502.3
   542.2
   487.4
   491.3
   505.9
   492.9
   529.5
   516.2
   464.3
   479.6
   480.9
   496.8
   440.3
   438.1
   499.1
   464.3
   477.3
   501.3
   440.3
   497.1
   557.1
   476.7
   487.4
   466.6
   480.9
   522.7
     476
   523.7
   526.3
   468.6
   445.9
   491.6
   526.9
   504.9
   561.3
   497.4
   468.2
   481.5
   516.6
   531.2
     490
   506.2
   507.8
   497.8
   530.8
   503.6
   481.5
   437.1
   478.3
   514.6
   501.6
   542.5
   461.1
   457.5
   461.7
     489
     489
   438.4
   506.8
   514.3
   481.5
   531.5
   500.3
   476.7
   494.8
   497.8
   435.5
     500
   505.2
   495.2
   469.9
   446.2
   496.5
   478.9
   490.6
   480.9
   531.5
     501
     500
   482.2
   440.3
   487.4
   500.7
     525
   502.3
   480.6
   497.8
   477.6
   471.5
   442.6
   469.2
   505.5
   507.2
   507.5
   422.5
   465.6
   523.1
   465.6
   493.2
   476.3
   497.8
   504.6
   502.6
   493.5
     477
   478.9
   484.8
   497.1
   515.6
   499.7
   473.4
   513.6
   456.9
   509.4
   425.4
   408.9
   460.8
   495.2
   500.7
   436.4
   472.8
   467.9
   486.4
   493.9
   421.2
   493.9
   479.9
   462.1
   558.7
   501.3
   491.3
   455.6
   491.9
   496.5
   441.6
   528.6
   469.2
   505.2
   500.7
   524.4
     476
   481.2
   501.6
   514.9
   475.7
   500.3
   506.5
   515.6
   481.9
   499.4
   508.8
   510.4
   468.9
   470.2
   449.7
   451.4
   487.4
   487.4
   499.1
   511.4
   500.7
   454.3
     440
   511.4
   512.4
   491.6
   470.2
   515.9
   540.3
     489
   479.6
   436.1
   444.6
   482.2
   454.6
   504.6
   512.4
   512.7
   470.5
   466.9
   474.4
   529.2
   461.4
     512
   472.8
     488
   484.5
   503.9
   521.1
   482.5
   544.8
   507.2
   482.5
   493.2
     452
   490.9
     488
   494.8
   469.9
   461.4
   464.7
   479.3
   475.4
     464
   511.4
   497.1
   504.2
     502
   520.8
   524.7
   477.6
   453.6
   457.5
   498.1
   429.6
   551.3
   499.1
   474.1
   543.5
   460.4
   513.3
   470.2
     488
     524
   483.5
   467.3
   461.4
   524.4
   533.8
   474.4
   484.8
   471.5
     464
   448.8
     525
   516.2
   523.1
   517.5
   493.2
   499.1
   506.2
   482.5
   475.4
   430.6
   497.1
   494.2
   463.4
   478.9
   500.7
   529.5
   418.9
   459.8
   494.2
   488.7
   440.7
   484.1
   443.9
   528.9
   482.8
   473.4
   488.7
   475.7
   491.9
   534.1
   535.7
   435.8
     478
   524.4
   466.3
     489
   518.8
   507.2
   494.5
   503.9
     514
   439.4
   513.3
   503.3
   512.4
   489.3
   442.9
   455.9
   442.6
   517.5
   485.1
   504.9
   445.5
   480.2
   482.5
   502.9
   503.3
   512.7
   447.5
   503.9
   464.3
   494.5
   499.7
   467.3
   496.5
   546.1
   491.3
   510.7
   468.6
   417.6
   419.2
   458.5
   464.3
   518.5
   535.7
   466.6
   503.9
   515.6
     490
   490.9
   459.5
   423.5
   490.6
   478.9
   516.9
   460.1
   527.3
   534.4
   504.9
   474.1
   496.8
   485.8
   520.5
     488
   472.8
     488
   500.7
   485.4
   461.4
   476.7
     466
   563.9
   488.3
   471.5
   490.6
   484.8
   500.7
   483.2
   492.2
   455.3
   462.1
   473.4
     488
   531.8
   504.6
   545.8
   494.2
   499.7
   500.7
     466
   521.1
   449.4
   515.6
   458.8
   472.1
     466
   465.6
   535.4
   488.7
   534.1
   473.4
     500
     476
   511.1
   482.8
   479.6
   489.3
   497.8
   479.3
     487
   520.8
   484.5
   515.9
   432.5
   468.9
   479.9
   451.7
   499.7
   468.9
   492.6
   488.3
   455.6
   498.1
   521.4
   491.9
   491.3
   469.5
   471.2
   468.9
   512.7
   503.3
   531.5
   512.7
   498.7
   507.2
   505.9
   541.2
   519.5
   469.9
   473.7
   517.9
   503.9
   459.8
   487.7
   501.3
   429.6
   506.8
   491.9
   439.4
   466.6
   497.4
   429.3
     488
   486.1
   464.7
   487.4
   492.6
   493.2
   457.9
   518.2
   458.8
   509.8
   484.5
   498.1
   465.6
   442.9
   532.5
   505.2
   474.4
   468.9
   484.1
     560
   452.7
   469.9
     463
   501.6
   460.1
     465
   484.5
   511.7
   483.5
   504.6
     453
   425.7
   443.3
   454.3
   473.7
   510.1
   505.9
   471.2
   480.2
     451
   474.4
   470.5
   447.5
   465.6
   484.5
   464.3
   489.3
   484.1
     475
   507.8
   466.6
   458.2
   472.1
     476
   508.1
   495.8
   477.6
   501.6
     560
   475.4
   454.3
   437.1
   510.4
   479.3
   491.3
   469.9
   490.9
   481.5
   486.1
   450.7
   473.7
   534.4
     476
   456.6
   408.2
   469.5
   547.4
   490.3
   512.4
     488
   467.6
   426.7
   486.7
   496.1
   453.6
   539.6
   470.5
   449.7
   481.5
   486.1
   503.6
   508.5
   468.9
   483.2
   505.5
   479.3
   471.2
     512
   516.9
   467.6
   468.2
   422.8
     452
   461.4
   462.7
   497.8
   491.6
   490.9
   435.1
   510.1
   473.1
   580.8
   504.6
   471.8
     475
   472.1
   464.7
   469.2
   483.8
   484.8
   551.6
   508.5
   504.6
   507.8
   504.2
   462.4
   461.4
   495.2
   474.4
   502.9
     466
   486.7
   532.5
   510.4
     465
     487
   498.1
   445.9
     537
   521.4
   452.7
   448.8
   522.4
   450.1
   471.8
   483.2
   472.5
     466
   515.6
   504.6
   504.2
   516.9
   456.9
   541.5
   463.7
   485.4
   550.6
   507.8
     501
   459.5
   477.3
   494.2
   469.5
   467.9
   496.1
   483.8
   532.1
     514
     451
   458.2
   424.1
   508.1
   513.6
   475.7
   462.4
   492.9
   498.1
   514.3
   485.4
   450.7
   486.1
   528.9
     489
   491.9
   512.4
   480.9
   484.8
     490
   471.8
   504.9
   486.1
     463
   511.1
   431.9
   489.3
   484.1
     464
   493.2
   499.4
   471.2
   497.4
     487
   481.9
   476.3
   504.9
   490.3
     563
   466.9
     490
   431.9
     441
   480.2
   508.5
   466.3
   516.2
   533.1
   474.1
   506.2
   452.3
     512
   504.2
   497.4
     501
   472.8
   474.1
   521.4
     551
   476.7
   519.8
   484.5
   485.8
   533.8
   457.9
   473.7
   490.6
     453
   503.9
   460.8
   445.9
   509.4
   507.8
   539.3
     502
   480.9
   474.1
   527.3
   487.4
   511.7
   496.8
     476
   485.8
   520.8
   507.8
   481.9
   480.9
   464.7
   485.8
   509.4
   494.8
   523.7
   528.6
   459.8
     465
   547.4
     514
   478.6
   507.5
   535.1
   494.2
   490.3
   501.3
   484.1
   492.6
   539.6
   503.9
   442.9
   503.9
   507.8
   493.5
   500.3
     453
   506.8
   516.2
   501.6
   486.4
   499.7
     502
   523.1
     442
   469.5
     537
   539.9
   503.6
   456.9
   518.8
   521.1
   501.6
   471.2
   478.6
     500
   533.4
   509.4
   457.2
   511.1
   541.2
   497.1
   510.1
   561.7
   469.9
   563.6
   497.8
   538.3
   458.5
   519.2
   496.5
   478.3
     477
   493.2
   486.1
   457.5
   544.5
   467.6
   455.6
   450.4
   538.6
   428.7
   503.3
   479.3
   486.4
   496.5
   489.3
     463
   514.6
   531.2
   468.2
   459.2
   510.4
   507.8
   468.2
   487.7
   492.6
     536
   545.4
     512
   484.8
     490
   509.1
   460.4
   415.7
   463.7
     475
   460.4
   502.6
   480.9
   505.5
   519.5
     476
   462.7
   463.7
   484.5
   426.7
   528.6
     501
   462.1
   483.5
   498.1
   546.7
   499.1
   492.9
     500
   523.4
   487.7
   511.7
   485.4
   493.5
   476.3
     501
   474.7
   503.6
     439
     512
   491.3
   501.6
   510.1
   454.3
     512
   494.2
   498.4
   449.4
   486.1
     441
     502
   516.2
   449.1
   484.8
   457.5
   543.5
   500.3
     476
   517.5
   481.9
   468.6
   432.5
   486.1
   525.7
   499.1
   476.7
   494.5
   489.3
   456.6
   499.1
   471.5
   446.5
   476.3
   455.9
   455.9
   503.3
   474.1
   471.8
   466.6
   533.1
   567.2
   481.9
     562
   554.2
   449.1
   527.6
   497.4
   483.2
   531.2
   475.7
   458.2
   457.2
   519.5
   464.7
   486.4
   487.4
   488.3
   448.4
   464.7
   527.6
     476
   487.4
   486.7
   510.7
   493.2
   526.9
   501.3
   539.9
   459.2
   485.1
   498.7
   435.5
   477.6
   505.5
   541.2
   528.9
   521.1
   540.3
   482.5
   490.3
   514.6
   480.9
   470.2
   500.7
   493.9
   457.5
   448.1
   432.5
   481.5
   459.5
   453.3
   488.3
   505.9
   462.1
     500
   493.5
   493.9
   528.6
   495.2
   495.8
   468.2
   453.3
   496.8
   484.5
   487.7
   486.4
   504.2
   511.7
   486.1
   492.2
   448.4
   468.2
   482.2
     477
   509.4
   459.5
   504.6
   518.5
   502.6
   483.8
   501.6
     548
   469.5
   505.5
   457.9
   523.4
   517.2
   497.1
   545.4
   470.5
   460.4
   498.4
   434.8
   516.9
   492.6
   467.6
   491.6
   463.7
     465
   502.3
   441.3
   518.5
   499.4
   490.6
   516.2
     487
   482.5
   450.1
   493.5
   514.9
   484.5
   444.9
   435.8
   483.8
   535.7
     475
   518.5
   467.6
   504.2
   485.1
   454.9
   566.9
   469.2
   483.2
   462.7
   467.6
   483.2
     463
   467.9
   473.4
   506.5
   517.9
   513.6
   474.4
   466.3
   480.6
   475.4
   497.4
   486.7
   549.7
   502.9
   443.9
   488.7
   481.5
   475.7
   495.2
   519.8
   518.2
     475
   497.1
   451.4
   509.1
     439
   477.6
   502.6
   508.1
   484.5
   445.5
   464.3
   480.2
   484.5
   460.1
   475.7
   489.6
   514.3
   499.1
   520.5
   490.9
   494.2
   494.2
   483.8
   454.9
     429
   507.5
   433.2
   449.1
   524.4
   479.3
   485.4
   494.8
   445.2
   518.2
   541.9
   475.7
   455.6
   500.3
   491.6
   541.9
   492.9
   520.5
   467.6
   460.8
   523.7
   461.1
     550
   462.4
   545.4
   519.8
   524.7
   507.2
   535.1
   504.2
   507.2
   494.2
     487
   485.1
   454.6
   499.4
   532.8
   526.9
   526.6
   460.8
     463
   527.3
     442
     442
   455.3
   507.5
   462.1
   479.3
   506.8
   514.6
   515.3
   469.5
   499.7
   437.4
   495.5
   467.9
   521.8
   479.3
   474.1
   577.2
   481.5
   505.5
   461.1
   502.6
   470.2
   535.1
   503.6
   478.3
   499.7
     487
   532.8
   517.2
   500.7
   522.1
   495.2
     489
   469.5
   495.2
   517.5
   468.6
   513.6
   548.4
   503.9
   482.8
     463
   500.7
   507.2
   466.6
   531.8
   469.9
   459.8
   482.5
   435.1
   522.1
   468.9
   512.7
     476
   495.5
   486.4
     489
   444.2
     502
   441.3
   462.4
   463.7
   459.5
     465
   500.3
   500.7
   497.4
   539.6
   493.9
   461.4
   468.2
   516.6
   468.6
   461.7
   467.6
   555.8
   481.2
   507.8
   478.3
   440.7
   469.5
   473.1
   479.9
   469.9
   526.3
   507.5
   464.3
   510.1
   567.2
   504.2
     514
   491.9
   500.3
   463.4
   553.2
   509.8
   515.9
   479.9
   507.5
   516.2
   500.7
   452.3
   513.6
   513.6
   512.4
   453.6
   478.9
   518.2
   538.3
   523.4
   515.3
   483.5
   443.9
     500
   497.4
   490.6
     538
   530.2
   504.2
   455.6
   458.2
   528.9
   490.3
   455.9
   531.2
   473.1
   466.9
   515.6
   500.3
     475
   453.3
   483.2
   494.2
   471.2
   487.4
   530.8
   501.6
   490.3
     477
   525.7
   528.6
   565.2
   503.9
   457.5
   456.9
   503.3
   510.1
   497.8
   531.5
     500
   481.9
   475.7
   463.7
   437.4
   490.3
   463.4
     466
   458.8
   565.2
     477
   455.9
     477
   467.3
   514.3
   458.5
   481.2
   486.4
   501.6
   452.3
   479.9
   522.7
   489.3
   559.1
   543.8
   492.9
     502
   515.9
   485.8
   459.5
   491.6
     477
   516.9
   519.2
   447.1
   459.2
   523.1
   514.3
   496.1
   502.3
   469.2
   500.7
     475
   488.3
   528.2
     490
   490.3
   488.3
   448.4
   505.9
   521.8
     501
   455.9
     452
   530.2
   462.4
   500.3
   514.6
   505.2
   469.9
   492.2
   441.3
   500.7
   509.1
     466
     487
   482.5
   529.9
   497.1
   445.5
   477.6
   543.8
   469.9
   495.2
   449.4
   462.1
   505.2
   509.1
     441
   427.4
   434.5
   504.2
   511.1
   490.9
   476.3
   505.2
   522.1
     514
   488.3
   456.2
   519.5
   500.3
   444.2
   511.1
   463.7
   469.5
     487
   512.4
   513.3
     463
   469.5
   497.4
   478.9
   517.5
   466.6
   486.1
     478
   510.1
     487
   466.6
   529.2
   491.3
     536
     452
   542.2
   465.6
   500.7
   494.2
   522.1
   510.4
   457.9
   477.3
   499.7
   463.7
   486.4
   496.8
   522.1
   465.6
   481.2
   472.8
   492.6
   487.4
   470.8
   432.9
   455.3
   486.4
   511.1
     477
   497.8
   486.1
     536
   521.8
     453
   494.2
   476.3
   458.8
   484.8
   519.8
   502.9
   490.9
   463.7
   446.8
   472.1
   481.2
   513.3
   546.1
   496.8
   534.1
   468.9
   504.9
     502
   510.4
   485.4
   474.4
     488
   446.8
   515.6
   445.5
     442
     477
     477
     439
   462.1
   460.8
   481.2
   481.2
   462.1
   526.6
   480.6
   533.1
   455.9
     512
   487.4
   494.2
   461.7
   498.7
   469.9
   524.7
   473.1
   455.3
     501
   497.1
     500
   518.5
   524.7
   472.5
   507.2
   485.8
   510.4
     501
   486.4
   497.8
   444.6
   479.9
   495.8
   465.3
   492.2
   523.1
   486.4
   515.6
   522.4
   437.4
   468.9
   462.1
   476.3
   488.7
   512.4
   498.1
   450.7
     478
   484.5
   510.7
   533.1
   499.1
   480.2
   512.7
   469.5
   473.1
   447.1
   489.3
   486.4
   516.2
   511.7
     442
   495.2
   502.3
   479.9
   460.1
   457.2
   501.6
   514.3
   539.9
   483.2
   506.8
     475
   503.9
   522.1
   547.1
   447.5
   505.9
   516.2
   482.5
   451.7
   486.1
   450.4
   451.7
     490
   481.9
   459.2
   502.6
   523.7
   497.4
   518.5
   441.6
   471.8
   548.7
   499.1
   510.4
   460.8
   470.2
   426.4
   516.9
   491.9
     464
   472.8
   456.6
   505.9
   501.6
   514.6
   540.9
     539
   471.8
   493.2
   446.5
   497.1
   466.9
   487.7
   435.5
   519.2
   498.1
   518.5
   496.8
   491.9
   482.5
     451
   495.5
     490
   469.9
     514
   506.2
   486.7
     500
   508.8
   490.3
   519.8
   522.4
   499.7
   491.6
   478.3
   493.5
   480.6
   496.1
   505.9
     466
   515.3
   522.4
   477.6
   522.1
   498.7
   503.9
     490
   539.9
   518.2
   469.5
   485.1
   474.4
   518.5
   487.4
   491.6
   466.3
   484.8
   522.1
   527.9
     489
   498.4
   503.3
   469.9
   487.7
   528.9
   523.1
   519.2
   481.2
   422.8
   506.8
   446.2
   490.9
   512.7
   537.7
     487
   482.8
   518.5
   526.9
   488.7
   441.6
   481.9
     525
     524
     514
   464.3
   489.6
     477
   473.7
   490.9
   571.1
   498.7
   498.1
   478.9
   520.5
   503.3
     418
   478.6
     512
   497.1
   467.3
   496.1
   507.2
     500
     502
   474.4
   482.8
   455.6
   511.4
   440.3
   486.1
   457.9
   524.7
   504.9
   484.8
   525.7
   449.4
   511.1
     475
   513.3
   507.2
   467.3
     500
   563.3
   509.4
   468.2
   434.8
   480.9
   491.6
   528.9
   496.1
   449.7
     466
   440.7
   523.1
   480.9
   496.1
     488
   462.1
   527.3
   448.4
   511.1
   447.8
   457.5
   463.4
   515.9
     476
   493.9
     478
   480.6
   486.7
   500.7
   449.1
   491.3
   435.5
     500
   423.5
     487
   451.4
   552.9
     539
   512.7
   485.1
   468.9
   507.8
   486.7
   457.2
   492.9
   457.9
   451.7
   460.8
   452.7
   431.9
   534.4
   500.3
   479.3
   482.8
     487
     514
   476.7
   517.5
   483.8
   504.2
   474.7
   483.2
   508.5
   512.4
   455.3
   474.7
   465.6
   460.8
     476
   525.7
   471.8
   451.4
   497.4
   527.3
   454.6
   402.7
   515.9
   470.8
   461.4
     514
   439.7
   440.7
   466.3
   520.5
   547.4
   484.8
   467.3
   489.3
   489.3
   476.7
   468.2
   461.7
   486.4
   470.2
   468.6
   507.8
   456.9
   461.7
   495.5
   517.9
   480.9
   458.5
   458.2
   410.8
   496.8
   448.4
   484.1
     466
   518.5
   455.3
   460.8
   484.5
   489.6
   443.6
   482.8
   482.8
     502
   456.2
   509.1
   477.6
   536.7
   513.3
   505.2
   464.7
   468.6
     476
   483.5
   470.5
   469.2
   539.9
   489.3
   484.1
   481.2
   507.8
   538.3
   435.8
   459.5
   475.7
   466.3
   448.1
     476
   511.4
   474.4
   503.6
   469.2
   493.5
   506.2
   488.7
   428.3
   471.2
     560
   506.8
   478.3
     428
   470.2
   521.4
   463.7
   474.1
   503.3
     514
   506.8
   530.2
   514.9
     502
   408.2
   490.9
   481.5
   497.1
   460.1
   459.2
   517.9
     429
   530.5
   461.7
   476.7
   517.9
   488.7
   480.2
   491.9
     428
   443.6
   531.2
   468.2
   481.9
   442.9
   474.4
     487
   480.9
   520.1
   479.9
   500.7
   462.1
   447.8
   482.5
   477.3
   461.4
   470.5
   520.8
   486.4
   466.3
     440
   473.7
   495.5
   505.2
   472.1
   473.7
     441
     440
   501.3
   483.5
   517.5
   479.3
   454.6
   490.3
   456.6
   502.9
   462.4
   501.6
     475
   516.9
   518.2
   426.1
   487.4
   512.7
     440
   498.1
   481.5
   514.3
   431.6
   535.4
   464.3
   452.3
   549.3
   456.6
   455.9
   502.9
   503.6
   472.1
   467.3
   454.3
   489.6
   462.7
   531.2
   503.3
   576.3
   508.5
   488.3
     463
   461.4
   482.5
   466.9
   491.9
   467.6
   481.9
   497.1
   468.6
   500.7
   442.9
   476.7
   503.9
   485.1
   483.5
     466
   486.1
   467.3
   450.4
   483.5
   486.4
   461.7
   507.2
   445.5
   543.5
   484.8
   466.3
   484.8
   445.5
     476
   486.4
   433.5
   479.9
   453.3
   505.9
   505.2
   483.5
   472.5
   529.2
   461.7
   481.9
   499.1
   482.5
   503.9
   499.1
   517.9
   490.6
   474.7
   495.5
   452.7
   448.8
   499.7
   491.9
   493.5
     487
   443.6
   473.7
   512.7
   477.3
     466
   494.5
   466.6
   518.5
   489.3
   494.2
   513.6
   471.5
   447.5
   520.5
   480.2
   527.3
   504.2
   457.5
   512.4
   453.6
   506.2
   439.4
   442.3
     488
     478
   488.7
   482.8
   481.5
     464
   464.3
   521.8
     489
   518.8
   476.3
   491.3
   494.8
   533.4
   458.2
   473.7
   467.3
     475
   463.4
   494.5
   511.1
   519.5
   522.1
     489
   448.1
   456.9
   516.2
   510.1
   473.7
   457.9
   436.8
   519.8
   527.6
   559.1
   474.1
     477
   509.1
   455.9
   484.1
     488
   495.5
     453
   496.1
   561.3
   442.3
   447.8
   546.4
   448.8
   465.3
   522.1
   509.8
   491.3
   442.3
   443.3
   489.6
   468.2
     452
   481.2
   491.6
   528.6
     488
   462.1
   470.8
   472.8
   520.5
   504.9
   490.3
   484.5
   473.7
   493.9
   498.7
   480.9
     476
     538
   476.3
   481.2
     478
   467.6
   496.1
   523.7
   523.1
   510.7
     477
   507.5
   522.4
   514.6
   497.1
   479.6
   458.2
   454.3
   473.4
   454.6
   523.1
     466
   507.8
   443.3
   478.9
     465
   503.6
   478.9
   539.3
   539.9
   462.4
   510.4
   483.8
   527.3
   444.9
   482.2
   495.2
   485.8
   510.7
   502.9
   498.7
     477
   504.6
     476
   446.2
   467.6
   505.5
   443.9
     454
   508.5
   486.1
   483.5
   468.2
   440.7
   456.2
   533.8
     489
   502.3
   482.2
   531.8
   511.7
   528.2
   481.9
   467.9
   445.9
   447.8
   484.8
   486.7
   484.8
   502.6
   467.3
   483.5
   497.1
     501
     453
   470.2
   483.5
   551.6
   521.4
     488
     476
   487.7
   469.2
   417.6
   486.1
   526.3
   525.3
   487.4
   514.6
   469.5
   465.6
   455.9
   530.8
   450.4
   450.7
   498.4
   458.8
   482.2
   472.1
   494.5
   524.4
   507.8
   511.4
   469.5
     488
   486.4
   494.8
   499.1
   497.4
     453
   522.1
   517.5
   504.2
   510.4
   465.3
   507.8
     513
   473.7
   484.8
   521.1
   486.4
   506.5
   487.7
   456.6
     463
   480.6
   481.5
   512.7
   507.5
   486.4
   446.8
   461.4
   514.9
   523.7
   480.2
   528.9
   440.7
     475
   462.4
   498.4
   469.5
   470.8
   525.7
   518.5
     440
   504.2
   504.6
   533.1
   464.3
   432.5
   475.7
   528.6
   499.1
   515.6
   495.2
   485.8
     488
   491.9
   469.9
   484.1
   481.9
     440
   508.8
   469.5
   448.1
   466.9
   526.6
     487
   483.2
   499.7
   492.2
   498.7
   490.6
   509.4
   503.6
   473.1
   463.7
   519.2
   470.2
   507.5
   521.4
   499.7
   508.1
   490.3
   435.5
   473.1
   435.5
   508.1
   511.7
   507.8
   461.7
   515.6
   500.7
   473.7
   468.6
   537.7
   469.5
   526.3
   477.3
   500.3
   461.7
   505.5
   475.7
   495.8
   443.3
     453
   506.8
   456.9
   481.2
     464
   459.5
   473.4
   484.5
   454.9
   526.6
   464.7
   525.7
   481.2
   469.5
   484.5
   449.4
   457.9
   442.9
     463
   490.6
     536
   489.3
   519.8
   466.6
   461.7
   476.3
   448.1
   508.8
   514.6
   461.4
   473.1
   452.7
   478.3
   534.4
   492.2
     441
   494.8
   441.6
   478.9
   503.9
   482.8
   479.6
   496.8
   536.7
   469.5
   475.7
   468.9
   472.8
   536.7
   510.7
   463.7
   422.5
   458.8
     463
   474.1
   474.1
   457.9
   521.8
     501
   477.3
   447.8
   479.3
   466.6
   457.9
   471.5
   500.7
   424.4
   470.8
   456.9
   458.5
   458.2
   502.9
   435.1
   499.7
   506.5
   492.6
   502.9
   495.5
   505.5
   480.2
     513
   495.2
   471.5
   485.1
   494.8
   430.6
   488.7
   486.1
   496.8
   486.7
   515.6
   467.3
     487
   502.9
     502
   491.3
   528.9
   459.8
   487.4
   523.4
     463
   491.3
   486.4
   506.5
   476.7
     500
     428
   492.2
   472.1
   473.4
   467.6
   485.8
   487.4
   507.5
   543.5
   468.2
   488.3
   497.1
     526
   502.3
   532.1
   443.9
   495.2
   530.5
   459.5
   469.9
   515.3
   491.6
   488.3
   499.1
   465.6
   481.2
     501
   510.7
   424.8
     536
     454
   525.7
   571.4
   525.3
   497.8
     476
   480.2
   506.2
   485.8
   463.4
   484.1
     513
   488.3
   493.5
   478.6
     526
   475.4
   498.7
   477.6
   502.6
   473.1
     466
   483.5
   519.8
   457.5
   533.1
   489.3
   506.2
     512
   495.5
   478.3
   440.7
   462.1
   603.8
     452
     463
   473.1
   474.4
   490.3
   496.1
     502
   494.5
   486.1
   495.5
   482.8
   500.7
     475
   466.9
   479.3
   490.9
   434.2
   528.6
   479.3
   465.6
   455.6
   478.6
   524.7
     512
   506.8
   445.2
   449.4
   483.8
   458.5
     524
   401.4
   497.8
     476
   463.7
     463
   544.5
   497.8
   497.1
   523.7
   463.7
   519.5
   474.7
   525.3
   492.6
   474.1
     489
   462.4
   444.9
   462.4
   511.4
   509.4
   479.6
   522.4
   518.2
   450.7
   456.2
   496.8
   508.5
   446.2
   430.3
   480.6
   490.9
   521.1
   496.5
   517.9
   520.8
   483.2
   470.2
   502.9
   483.2
   491.3
   504.6
   462.4
   460.1
   478.6
   528.6
   459.5
   533.8
   507.5
   447.8
   474.7
     453
   470.2
   461.7
   430.9
   496.1
   516.2
   444.9
   441.6
     441
     502
   460.4
     536
   531.8
   517.9
   473.1
   467.9
   514.9
   522.1
     476
   494.8
     501
   507.5
   520.1
     476
   545.4
   489.3
     478
   530.2
   445.2
     487
   507.2
   460.1
   481.9
   473.4
   441.3
   519.5
   408.2
   488.3
   535.7
   476.3
   475.7
   518.2
   512.4
   433.8
   471.8
   436.8
   475.4
   505.9
   488.3
   458.8
   438.1
     549
   507.2
   487.7
   486.4
   531.2
   500.7
   501.6
   528.2
   510.7
   505.5
   479.3
   480.2
   480.6
   490.3
   509.1
   481.9
   509.1
   488.3
   484.1
   485.4
   506.5
   482.2
   465.3
   450.1
   500.7
   529.5
   483.5
   527.3
   522.1
   485.8
   477.3
   450.4
   504.6
   421.2
     489
   483.8
   494.8
   499.4
   492.6
   529.9
   562.6
   520.1
   459.5
   478.6
   452.3
   530.5
   501.3
   471.5
   495.2
   512.4
   514.6
   462.4
   526.3
   491.9
     475
   458.8
   518.5
   506.5
   494.5
     451
   540.6
   484.8
   488.7
   479.3
   499.7
   509.1
   473.7
   479.6
   525.3
     477
   486.1
   475.7
   465.6
   478.9
   462.4
   501.6
   485.1
   463.7
   501.6
   485.4
   447.1
   476.3
   492.9
   512.4
   438.1
   485.8
   494.2
   509.4
   467.3
   501.6
   453.3
   491.6
   530.8
   493.5
   480.6
   533.1
   565.9
   503.3
   465.3
   455.6
   523.4
   486.1
   481.2
   493.9
   447.5
   478.3
   489.6
   478.3
   437.1
   467.6
   490.6
   481.2
   546.7
   453.3
   478.6
   479.9
   456.6
   476.3
   458.8
   474.1
     539
   458.2
   501.6
   518.8
   480.6
   484.5
     501
   444.9
     514
   526.3
   482.5
   508.1
   471.8
   430.6
   466.3
   468.9
   533.1
   458.2
   450.7
   480.6
   505.9
   467.3
   512.4
   497.1
   542.8
   440.7
   509.1
   464.7
   542.2
   506.2
   497.4
   522.1
   497.4
   474.1
   531.5
   514.6
   491.9
   520.1
   504.6
   523.7
   517.2
   499.1
   490.3
   484.1
   527.3
   502.6
   516.2
   529.2
   516.9
   505.5
   500.7
   495.8
   474.7
   485.4
   443.6
   493.5
   486.4
   513.3
   494.2
   503.9
   517.2
   501.6
   522.4
     488
   502.6
   440.3
   484.8
   497.1
   496.1
   450.7
   496.1
   511.7
   474.7
   449.1
   495.8
   457.9
   504.6
   500.3
   489.3
   490.3
   457.9
   485.1
   496.8
   469.2
   533.8
   516.2
   496.1
   509.4
   492.6
   483.8
   458.8
   460.1
   482.2
   455.6
   476.3
   521.8
   497.4
   472.8
   466.6
   508.8
   487.7
   501.3
   466.6
     513
   491.9
   473.1
   484.8
   472.5
   493.2
     525
   463.7
   531.2
   501.3
   515.9
   491.3
     489
   499.1
   519.8
   492.9
   506.8
     489
   470.2
   464.7
   446.2
   463.7
   502.3
     514
   462.1
   480.9
   472.1
   483.8
   480.2
   499.4
   515.9
   481.9
   430.6
   494.8
   459.8
   491.6
   512.7
   506.2
   479.6
   509.8
   485.4
   475.7
   517.2
   499.4
   461.7
   482.2
   470.2
   513.6
   456.6
   485.1
     478
   462.4
   507.8
   505.5
   438.7
   514.3
   481.9
   511.4
   478.3
   491.3
   486.7
   471.8
   477.3
   473.1
   469.2
     537
   484.1
   504.9
   511.1
   450.7
   471.8
     452
   521.1
     525
   471.2
   523.1
   494.8
   467.3
   489.6
   466.3
   479.6
     514
     464
   519.5
   541.9
   524.4
   480.6
     477
   475.7
   425.4
   469.5
   495.5
   503.3
   516.9
   520.5
   445.5
   500.3
   455.6
   517.2
   480.9
   519.2
   560.7
   467.3
   448.1
   535.7
   497.4
   462.7
   489.6
   520.5
   425.1
   457.9
   526.9
   487.7
   536.4
   547.4
   495.2
   522.1
   459.2
   492.9
   509.8
   510.7
   522.7
   503.3
     525
   493.9
   504.6
   454.3
   466.3
   456.9
   486.1
   466.6
   520.1
   523.4
   493.9
   447.1
   484.1
   521.4
   483.8
   484.5
   510.1
   490.6
   485.4
   465.3
   498.4
   477.6
   485.8
   473.4
   527.3
   484.8
   470.5
     465
   480.2
   478.9
   513.3
   429.3
   499.7
     501
   530.2
   525.3
   466.9
   490.3
   473.4
     500
   471.5
   478.9
   527.9
   486.7
   506.8
   477.6
   497.8
   470.8
   518.2
     464
   506.8
   530.2
   518.8
   498.4
   536.4
   451.7
   473.4
   479.9
   494.8
   443.9
   474.1
   490.9
   479.3
   502.6
   499.1
   450.1
   511.7
   475.7
   547.7
   543.5
   432.2
   538.3
   458.2
   484.5
   491.9
   476.3
   458.8
   496.5
   525.3
   475.4
   453.6
   498.1
   487.7
   459.2
   446.2
   449.1
   468.2
   506.5
   455.9
   549.3
   456.9
   463.7
   479.6
   492.2
   536.7
   503.3
   473.7
   497.1
   516.9
   446.5
   489.3
     476
   505.5
   478.9
   463.7
   483.5
     475
   437.1
   531.2
     478
   466.3
     487
   502.6
   466.3
     453
     452
   480.2
     548
   470.5
   487.4
   504.6
   451.4
   490.3
   445.9
   475.7
   446.2
   469.9
   495.2
   534.1
   430.9
   506.5
   472.5
     466
     463
   505.5
   499.7
   497.1
   508.5
   462.4
   486.4
   465.6
   513.3
   451.4
   527.6
   471.5
   501.3
   467.3
   490.9
   493.9
   495.2
   546.1
   464.3
   453.3
   491.3
   526.6
   507.5
     466
   454.6
   514.9
   508.8
   492.2
   467.6
   454.9
   539.6
   464.3
   481.5
   469.2
   545.1
   479.6
   463.4
   448.8
   482.8
   539.3
     536
   431.6
   511.4
     439
   486.7
   522.4
   506.2
   457.5
     476
   485.8
   519.8
   479.3
   486.7
   453.6
     475
   471.5
   492.2
   485.4
   545.4
   442.6
     488
   497.4
   484.1
     512
   499.1
   432.5
   513.6
   485.8
   474.1
   443.3
   499.7
   455.6
     466
   506.2
   491.9
   422.2
   517.9
   468.6
   462.4
   524.7
   456.9
   503.3
   492.9
   473.4
   490.3
   500.7
   522.7
   527.9
   481.9
   527.9
   528.2
   496.8
   454.6
   473.1
   482.8
   466.6
   502.6
   480.2
     466
   456.9
   536.4
   506.2
   507.5
   504.9
   495.2
     463
   492.2
   460.8
   471.5
   492.2
   510.1
   464.7
   476.3
   482.8
   504.6
   430.3
   454.6
   464.7
   447.1
   470.8
   513.6
   470.8
   469.2
   480.6
     500
   444.9
   513.6
   482.8
   499.7
   449.4
   524.4
   503.9
   506.8
   459.2
   526.9
   474.1
   498.7
   510.4
   509.4
   430.6
   553.9
   476.3
   511.1
   451.4
   508.1
   492.6
   490.9
   474.7
   473.1
   456.6
     441
   493.9
   482.2
   513.3
   487.7
   530.5
   513.6
   484.5
     465
   466.6
   457.5
   495.8
   486.1
   468.2
   492.9
   489.6
   458.2
   438.4
   522.4
   504.6
   563.6
   493.2
   446.8
   463.4
   451.7
   437.1
   490.3
   481.2
   496.5
   511.7
   516.6
   490.3
   501.6
   519.5
   463.7
   490.6
   473.7
   487.7
   462.7
   516.2
   484.1
   436.8
   445.9
   502.6
   440.3
   496.8
   498.4
   466.6
   475.7
   456.2
   499.4
   475.4
   475.4
   513.6
   511.4
   494.5
   430.3
   482.8
   534.4
   490.9
   460.8
   514.6
   482.5
   454.3
   474.4
   497.8
   472.5
   466.6
   488.7
     512
   485.1
   465.6
     488
   458.2
   488.7
   514.6
   506.8
   491.6
   506.5
   514.9
   502.6
   455.6
   539.9
   481.2
   446.2
     475
   483.2
   492.6
     548
   459.8
     500
   470.2
   512.7
   454.6
   478.6
   458.8
   453.6
     440
   468.9
   472.1
   490.9
   506.2
     526
     466
   499.7
   462.1
   483.5
   485.4
   519.8
   448.1
   479.9
   477.6
   499.7
   480.2
     415
   471.5
   478.6
     501
     524
   497.1
   495.2
   462.1
     500
   447.1
   449.7
   526.6
   490.9
   500.3
     502
     560
   477.3
   508.8
     525
   515.3
   483.2
   527.6
   484.8
   535.4
     489
   466.9
   541.2
   490.9
     514
   470.5
   517.2
   458.8
   463.4
   506.8
   477.6
   486.1
   466.3
   462.7
   519.2
   515.3
   526.3
   445.2
   459.2
   486.4
     453
   462.7
   508.8
   517.9
   481.5
   488.3
   531.8
   487.7
   486.1
   537.3
   525.7
   482.2
   465.3
     514
     512
   445.5
   490.3
     478
   448.4
   509.4
   449.1
   497.8
     466
   451.4
     514
   420.9
   460.4
   487.4
   456.9
   491.9
   458.8
   495.5
   429.6
   535.4
     488
     514
     463
   482.5
   451.4
   502.6
   476.7
   496.8
   469.9
   520.1
   467.9
     466
   469.5
     464
   429.6
   468.9
   516.9
     466
   507.5
   502.6
     465
   481.5
   509.4
   495.5
   427.4
   478.3
   486.1
   485.4
   498.1
   428.7
   464.7
   446.8
   460.1
   444.6
   468.9
   466.6
   455.9
     526
   446.2
   596.7
   470.5
   492.9
   487.7
   506.2
   504.9
   475.7
   485.4
   512.4
   422.8
   474.4
     465
   460.8
   465.6
   534.4
   502.6
   502.9
   490.3
   465.6
   497.1
   454.6
   543.5
   466.3
   477.3
   489.6
   509.1
   509.4
     464
   497.8
   459.5
   472.5
   503.6
   458.5
   499.1
   482.5
   483.5
   515.9
   515.3
   483.5
     489
   477.3
   499.4
   505.2
   511.7
   473.1
   480.9
   482.2
   503.6
     526
   498.7
   450.4
   487.4
   469.2
     487
   535.7
   466.3
     501
   534.7
   489.6
     514
     502
   462.7
   520.5
   423.5
   511.7
   520.5
   485.4
   551.3
   496.5
   482.5
   469.9
   483.5
   446.8
   504.6
   462.1
   488.7
     502
   529.5
   505.2
   486.7
   492.2
   529.9
   442.3
   492.2
   495.2
   503.9
   509.8
   515.3
   476.3
   467.6
     500
   478.3
   468.9
   460.4
   489.6
   474.7
   467.3
     475
     490
   530.2
   459.5
   485.4
   494.8
   476.3
   508.5
   493.5
   457.2
   514.6
   536.4
   478.9
   530.2
   517.5
   530.8
   500.3
   501.6
   454.3
   454.9
   446.5
   469.9
   499.1
   450.4
   491.9
   482.8
   500.3
   397.5
     475
   463.4
   497.1
   492.9
   464.3
   470.2
   519.5
   490.3
   437.1
     463
   520.8
   479.9
   473.1
   468.9
   540.6
   514.3
   443.6
   527.9
   484.1
   500.3
   523.4
   502.3
   510.1
   483.2
   530.5
   485.4
   489.3
   484.5
   466.6
   502.3
   515.6
   475.7
   566.9
   459.5
   474.7
   487.4
     488
     475
   469.2
   451.4
   483.5
   469.5
   515.9
   491.3
   463.4
     490
   505.2
   499.1
   461.1
   479.3
   481.5
   471.8
   496.5
   467.9
   514.9
   494.2
   441.6
   429.6
   458.8
   472.1
   516.9
   471.8
   436.1
   436.1
   477.6
   535.1
   500.7
   521.1
   518.2
   495.8
   467.3
     464
   479.6
   502.6
   533.8
   519.5
   497.1
   462.1
   503.9
   472.1
   508.5
   456.9
   467.9
   512.7
   506.8
   476.7
   485.8
   492.6
   515.3
   452.3
   487.4
   509.4
   446.8
     538
   534.7
   484.8
     502
   456.2
   508.5
   469.9
   481.5
   468.6
   485.1
   520.5
   456.6
   461.7
   515.3
   475.7
   499.4
   523.4
   470.5
   453.6
   484.1
   486.4
     442
   469.9
   502.9
   485.4
   490.6
   489.6
   501.3
   546.1
   466.6
   503.9
   429.6
   473.4
   437.1
   470.5
   546.4
   508.1
   454.6
     465
   490.6
   498.1
   456.2
   554.8
   419.2
   509.4
   445.2
   447.8
     500
   442.9
     538
   505.9
   481.2
   449.4
     500
   493.2
   467.9
     415
   463.4
   541.5
   469.9
   455.9
   449.4
   469.5
   473.1
   517.9
   478.3
   556.1
   508.1
   509.4
   464.3
   471.5
   462.4
   519.2
   462.4
   434.8
   458.2
   499.1
   474.7
   473.1
   477.6
   473.4
   468.2
   504.2
   529.9
   532.5
   454.3
   466.6
   474.4
   479.9
     548
   496.1
   469.9
   504.9
   473.7
   471.8
   487.4
   461.4
   457.9
   511.1
   452.7
   488.7
   500.3
   458.5
   497.1
   481.2
   508.8
     452
   497.1
   457.9
   494.8
     512
   497.1
   464.7
   483.2
   510.7
   490.9
   470.5
   466.3
   519.8
   451.7
   442.3
   474.4
   476.7
   500.7
   515.3
   451.7
   466.6
   454.6
     477
     465
   515.3
   475.4
   483.2
   526.3
   511.1
   483.5
   436.8
   536.7
   453.3
     487
   471.8
   462.1
   492.2
   520.1
   512.7
   478.6
   468.9
   513.6
   473.7
   486.1
   471.5
   459.8
   501.3
   491.9
   450.1
   420.9
   532.1
   497.1
   492.2
   473.1
   433.5
   470.8
   472.8
   534.7
   484.8
   481.5
   472.8
     501
   444.2
   474.7
   487.4
   570.4
     477
   526.3
   485.4
   494.8
   516.2
   510.7
   476.3
   503.9
   502.6
   545.8
   442.9
   499.1
     478
   519.8
   493.9
   448.8
   531.5
   478.3
     478
   491.6
   460.4
   462.7
   485.8
   452.3
   459.2
   468.9
   477.6
   467.3
   504.2
   481.5
   439.7
   483.8
   484.8
   414.4
   482.8
   481.5
   469.2
   486.1
     478
   497.8
   467.3
   518.5
   456.6
   459.8
   466.3
   516.6
   521.1
   482.8
   534.1
   522.4
     475
   506.5
   492.6
   541.2
     487
   460.1
   491.3
   519.2
   494.8
   467.9
   468.6
   497.4
   488.3
   466.6
   494.5
   498.4
   535.4
   479.9
   461.4
   508.8
   493.9
   501.6
   494.5
   530.5
   520.8
   510.1
   488.7
   451.7
   462.4
   509.8
     502
   479.3
   469.9
   466.3
   487.4
   434.5
   470.8
   502.6
   465.3
   470.2
   489.6
   497.1
     476
   476.7
   479.3
   489.6
   513.6
   491.9
   506.5
   481.5
   509.8
   493.5
   450.4
   490.3
   456.6
   516.6
   538.3
   505.5
   521.8
   498.1
   486.7
     478
   483.2
   538.6
   456.6
   465.6
   477.6
   446.5
   497.4
   474.1
   518.5
   437.4
   462.4
   543.8
   432.9
   503.3
   503.9
     463
   458.5
   536.4
   469.5
     478
   491.3
   518.2
   460.8
   528.6
   502.3
   521.1
   484.1
   469.2
   491.6
   424.4
   494.2
   450.7
   454.6
   533.1
   459.5
   515.9
   465.3
   469.9
   522.1
   452.3
   524.7
   492.2
   504.9
   481.2
   487.7
   457.9
   499.1
   504.9
     490
   486.4
   481.2
   469.5
   481.2
   523.7
   462.1
   521.1
   482.2
   521.1
   507.5
   460.8
     488
   506.2
   479.6
   519.5
   473.7
   489.6
   493.5
   463.4
   478.9
     476
     476
   502.3
   461.4
   497.8
   530.8
   470.2
   464.7
   456.6
   476.3
   454.6
   495.5
   523.4
   515.6
   554.5
     548
   540.3
   495.8
   553.9
   470.8
   518.2
   450.7
   478.3
   489.6
   441.6
     500
   456.2
     489
   467.3
   515.9
     477
   472.5
   513.6
   460.8
   532.8
   526.3
   459.2
   509.8
   451.7
   472.1
     465
   419.6
   481.9
   504.9
   478.9
   500.7
   474.1
     488
   538.3
     487
   496.1
   479.3
   490.9
   505.2
   486.1
   553.9
   493.5
   464.7
   472.8
   449.7
   472.8
   489.3
   476.3
   483.2
   444.6
   477.6
   460.1
   495.2
   502.3
   412.8
   494.5
   494.8
   478.6
   445.2
     489
   483.2
     500
   508.5
   521.1
   436.8
   517.5
   477.6
   491.9
   527.6
     463
   470.5
   490.3
   487.7
   477.6
   485.1
   495.5
     442
   500.3
   499.7
   480.6
   481.9
   471.8
     477
   482.5
   436.4
   515.9
   547.1
   453.6
   509.8
   504.2
   472.8
   444.6
   496.8
   505.5
   557.1
   558.7
   429.6
   460.8
   526.9
   486.7
   505.9
     488
   545.8
   462.7
   467.3
   478.9
   435.5
   500.3
   489.3
   490.9
   483.5
   539.6
   527.3
   522.7
   493.9
   435.5
   522.1
   539.3
   465.3
   464.7
   456.2
   511.7
   472.5
   472.8
   457.5
   518.2
   552.6
   455.9
   483.8
   456.6
   429.6
   509.8
     487
   486.7
   449.1
   555.5
     512
   508.1
   508.1
   493.2
   479.6
   518.5
   503.3
   458.5
   542.8
   486.4
   539.3
   523.4
   443.6
   451.7
   494.5
   493.2
   511.1
   459.2
     464
   480.9
   442.3
   427.7
   523.7
   480.6
   486.4
   510.7
     442
   485.4
   462.7
   523.7
   549.7
   495.2
   513.3
   473.4
   487.4
   500.3
   483.5
   504.2
   420.2
   485.1
   521.4
   500.3
   482.8
   476.7
   554.8
   526.6
   529.2
   453.6
   421.2
   468.9
   489.6
   542.8
   485.1
     488
   509.1
   490.6
   505.9
   455.6
   507.2
   527.6
   551.3
   511.4
     513
     501
   508.8
   470.8
   474.7
   522.1
   540.6
   484.1
   502.9
   489.6
   498.1
   492.9
   472.5
   502.3
   514.9
   484.8
   488.7
   497.4
   502.6
   528.2
   498.7
     489
   496.8
   461.1
   486.7
   518.5
   474.7
     513
   461.7
   485.1
   468.2
   475.7
     536
   463.4
   514.3
   514.3
   505.9
   451.7
   458.5
   434.8
   500.7
   515.6
   518.8
   455.6
   450.7
   514.6
   461.7
   533.4
   517.9
   446.2
   507.8
   493.9
   464.7
   473.4
     514
   452.3
   499.1
   524.7
   471.5
   502.3
   450.1
   511.1
   506.8
   576.6
   483.5
   507.8
     442
   515.9
   478.6
   503.6
   479.9
   454.6
   493.2
   483.2
   555.2
   478.9
   445.2
   510.1
   465.3
   471.8
   521.8
   560.4
   467.3
   428.7
   505.2
   543.5
   485.8
     526
   479.6
   516.6
   483.5
     488
   553.6
   466.6
   500.3
   463.4
   527.6
   492.2
   456.9
   520.8
   484.5
   495.5
   468.9
   498.4
   517.9
   478.6
   481.5
   504.9
     452
     451
   530.2
   449.7
     442
   473.1
   477.6
   478.3
   458.8
     502
   511.7
   526.3
   522.7
   503.9
   495.5
   475.4
   474.7
   492.9
   516.6
   506.5
   490.9
   507.5
   506.5
   492.6
   442.9
   475.7
   497.4
   502.3
   511.1
   487.7
   499.1
     500
     501
   526.9
   464.7
   503.9
   558.4
   524.7
   493.5
   451.4
   472.1
   469.9
   467.3
   491.9
   492.6
   558.4
   461.4
   485.8
   481.9
   487.7
   541.9
   545.4
   485.1
   509.8
   507.5
   520.8
   518.5
     464
   493.9
   491.9
     488
   473.7
   489.6
   468.2
   513.3
   501.3
   528.6
   448.8
     500
   515.3
   507.5
   501.6
   499.7
   510.1
   509.1
   514.9
   468.6
   509.1
     573
   444.2
   495.8
   482.5
   556.8
   468.9
   483.2
   467.9
   459.8
   522.1
   482.5
     539
   542.8
   498.4
     464
   564.3
   502.9
   488.7
   471.2
   510.7
   483.8
   455.6
   447.1
   496.1
   476.3
   511.4
   516.9
   445.5
   422.2
   499.4
   458.8
   498.1
   497.1
   441.6
   477.6
   517.2
   484.8
   467.9
   453.6
   476.7
   504.6
   453.3
   500.3
   512.4
     502
   514.6
   495.5
   505.2
   498.7
     466
   529.9
   523.7
   467.9
   498.7
   455.9
   488.3
     440
   530.2
   439.4
   543.5
   497.1
   524.4
   486.1
   533.1
   493.5
   507.5
   530.5
     502
   449.7
   528.6
   520.1
   501.6
   482.8
   514.3
   564.9
   482.5
   477.6
   478.3
   517.2
   556.8
   537.7
   505.9
   518.2
   554.2
     548
   504.6
     513
   445.5
     536
   492.2
   542.8
   523.4
   509.8
   504.9
   559.1
   551.9
   533.4
   533.4
   580.2
   529.9
   491.3
   540.9
     513
   510.7
   515.3
   481.9
   497.1
   499.1
   535.7
   535.7
     475
   485.1
   537.3
   561.3
     513
   508.1
   507.5
   526.6
   542.5
   515.6
   502.3
   492.9
     475
   548.7
   497.4
   485.1
   507.2
   575.3
     525
   523.7
   511.1
   492.2
   502.6
   578.9
   506.8
   593.8
   549.3
   562.3
     539
   566.2
   556.1
   542.2
   515.6
   554.8
   548.7
   510.7
   546.7
   527.9
   554.5
   537.3
   531.2
   569.8
   549.7
   497.8
   509.1
   542.2
   506.2
   543.8
   536.4
   544.8
   517.5
   495.8
   494.5
   524.7
   568.8
   507.8
   594.1
   542.8
   468.2
   534.1
   566.2
   551.3
   563.3
   548.4
   541.9
     537
     538
   517.2
   536.7
   571.1
   482.5
   472.5
   525.3
   545.8
   559.4
   528.9
   545.4
   525.3
   505.5
   517.5
   504.9
   488.7
   464.3
     512
   553.9
   546.7
   486.4
   492.9
   507.5
   562.6
     538
   518.8
   495.5
   525.7
   499.1
   541.5
   547.4
   558.4
   532.5
   440.3
     501
   513.3
   508.8
   475.7
   494.2
   547.1
   575.3
   533.4
   520.5
   572.7
   582.7
   504.6
     501
   516.2
   502.3
   571.1
   530.2
   552.6
   460.8
   501.6
   431.6
   511.1
   547.4
   560.7
   481.5
   496.8
     573
   516.2
   490.6
   538.3
   521.4
   529.5
   529.2
   559.1
   497.8
   479.6
   524.4
   559.1
   495.2
   489.3
   527.9
   505.5
   540.6
   528.2
   523.1
   504.2
   512.7
   513.3
   518.5
   535.1
     537
   494.5
   502.3
   522.1
   473.1
   488.7
   450.1
     513
   471.2
   431.6
   493.9
   472.1
   521.4
   466.9
   564.6
   492.2
     536
   473.1
   493.5
   506.2
   513.3
   557.8
   470.5
   529.5
   558.7
   508.5
     489
   524.4
   507.8
   506.5
     477
   542.5
   484.5
   532.1
   528.2
   507.2
   526.9
   518.8
   459.8
   490.9
   528.2
   509.4
   510.1
   553.9
   472.8
   483.5
   482.5
     536
   510.4
   514.3
   511.7
   531.5
     512
   502.6
   469.2
     513
   507.2
   499.7
   480.2
   487.4
   505.9
   478.9
     550
   550.3
   497.1
   521.4
   485.8
   487.4
   552.9
   489.3
   527.3
   520.8
   473.7
   498.7
   564.3
   507.5
   504.2
     526
   597.7
   537.3
   466.6
   521.8
   534.4
   475.7
   482.8
   483.5
   478.6
   511.4
   510.7
   468.2
     451
   482.8
   523.4
   490.3
     526
   475.7
   485.8
   517.5
   516.6
   481.9
     501
   509.1
     514
   520.5
   468.6
   486.7
   504.9
     487
   507.8
   484.8
   454.3
   483.5
   534.1
   475.4
   490.6
   460.1
   520.1
   512.7
     465
   542.8
   483.8
   466.3
   496.8
   456.9
   533.4
   488.3
   479.3
   478.3
   513.6
   476.3
   515.6
   522.4
     512
   517.5
   488.3
   527.6
   504.9
   474.7
   472.8
   555.5
   469.5
     451
     512
     500
   504.2
   466.6
   490.6
   452.7
   466.6
   530.8
   498.4
   496.8
   554.8
   523.1
   493.2
   474.7
   518.5
   480.9
   528.9
   499.4
   531.5
   467.3
   487.4
   525.3
   497.1
     502
   492.2
   509.4
     514
   497.1
   492.6
   467.6
   522.1
   482.2
   531.2
   488.7
   502.6
   497.8
   520.5
   498.4
   498.7
   451.4
   519.5
   490.9
   459.8
   514.9
   473.4
   507.8
   519.8
   477.3
   512.7
   498.7
   521.8
   532.5
   470.2
   452.3
   526.6
   462.4
   520.5
   483.8
   485.4
     538
   540.3
   485.1
   495.5
   498.7
   471.2
   494.2
   485.1
   502.3
   515.3
   505.9
   517.2
   533.1
   506.8
   511.7
   507.8
   441.6
   489.6
   523.4
   483.5
   480.6
   491.9
     502
   531.8
   514.3
   492.6
   515.6
   516.2
   535.7
     466
   500.7
   464.3
   547.1
   514.9
   522.7
   499.7
   484.5
   496.8
   536.7
   511.1
   503.3
   494.2
   506.8
   441.3
   530.8
   486.1
   510.4
   493.2
   524.7
   466.6
   486.1
   478.6
   550.6
   534.4
   515.6
   510.7
   502.6
   498.7
   555.5
   522.1
   486.7
   506.5
   467.6
   509.1
   499.1
   532.8
   477.3
   499.4
   503.3
   510.7
     500
   461.7
   474.1
     478
   526.6
   521.8
     502
   530.8
   474.7
   482.2
   536.4
   505.2
   552.9
   516.9
   516.9
   494.5
   526.9
   523.7
   474.7
   463.4
   507.2
   539.3
   469.2
   540.9
   504.9
     454
   502.3
   490.9
     526
   504.6
   519.2
   441.3
   502.9
   504.9
   570.1
   450.4
     477
   531.8
   525.3
   498.4
   496.8
     475
   553.2
   529.9
     501
   562.3
   481.5
   527.3
   493.2
   553.6
   536.4
   496.5
   533.8
   522.1
   507.5
   520.1
   541.5
     537
   471.5
   511.1
   533.1
   532.1
   496.5
   554.8
   480.9
   503.9
   500.3
   485.4
   521.4
   473.1
   491.9
   509.1
   486.4
   463.4
   535.7
   505.2
   473.4
   468.6
   514.6
   494.8
   473.7
   535.7
   477.3
   536.7
   521.8
   520.8
   540.6
   525.3
   490.9
   506.8
   570.1
   531.5
   508.5
   514.6
   505.5
   514.6
   530.8
   533.1
   535.7
   531.2
   536.4
   521.4
   485.8
   556.5
   526.3
   540.9
   500.3
   503.9
   511.7
   480.2
   479.3
   537.3
   543.8
   537.7
   535.7
   527.6
   544.8
   516.6
   496.1
   526.6
   539.6
   525.3
   534.4
   516.6
   537.7
     500
   523.7
   559.4
   546.7
   533.8
   494.8
   553.2
   540.3
   513.3
   560.7
   522.1
   525.7
   525.3
   525.7
   512.7
     453
     551
   531.8
   487.7
   527.6
   486.7
   526.3
   479.9
   515.3
   581.4
   562.3
   522.7
   511.1
   547.1
   481.2
   497.8
   506.8
   575.6
   532.8
   551.6
   527.9
   471.8
   547.1
   523.7
   535.7
   492.2
   541.2
   503.9
   517.9
   525.7
   503.3
   477.3
   533.1
   527.6
   468.2
   532.5
   515.3
   530.2
   470.8
   532.5
   529.5
   543.5
   579.8
   537.7
   520.5
   489.6
   513.6
   511.4
   541.5
     551
   517.9
     525
   513.6
   538.6
   505.2
   514.9
     490
   499.1
   529.9
   523.7
   502.9
   476.3
   558.7
   532.1
   490.6
   517.5
   521.4
   552.9
   524.7
   522.7
   438.1
     440
   519.8
   481.2
   506.2
   478.6
     537
   543.8
   563.6
   553.2
   528.6
   544.8
   486.4
   482.5
   493.5
   497.4
   563.9
   514.6
   507.2
   482.2
     513
   474.1
   519.2
   523.4
   556.8
   533.4
   502.9
   521.8
   476.7
   480.2
   513.3
   501.3
   466.9
   491.9
   569.8
   527.3
     475
   513.6
   526.9
   482.8
   519.8
   541.9
   527.9
   528.9
   506.5
   482.8
   549.7
   543.5
   467.3
   474.7
   477.3
   535.1
   513.6
   544.1
   516.6
   507.2
   538.6
     464
   503.9
   541.5
   515.3
   547.4
   459.5
   489.3
   509.4
   460.8
   528.6
   498.7
   522.4
   540.6
   481.9
   481.9
   507.8
     465
   553.2
   487.7
   499.1
   527.3
   516.9
   519.8
     514
   504.9
   521.4
   509.1
   472.1
   499.1
   508.8
   476.7
   473.4
   485.1
   498.7
   484.5
   564.6
   502.9
   546.1
   523.4
   512.4
   529.2
   443.9
   513.3
   485.4
   563.6
   532.8
     451
   530.2
   507.5
   449.4
   506.5
   503.3
   419.2
   488.7
   498.4
   560.4
     502
   493.9
   522.7
   500.7
   579.5
     490
   535.1
   496.5
   513.3
   574.6
   527.9
   509.8
   441.3
   508.1
   527.6
   558.4
   545.1
     539
   484.8
   506.2
   467.3
   532.1
   508.1
   518.2
   477.3
   508.1
   497.8
     514
   504.2
   547.7
   483.2
   477.6
   497.8
   489.6
   508.8
   490.3
   502.6
   467.6
   496.5
   486.7
   515.3
   456.6
   508.1
   520.8
   544.8
   482.5
   507.2
   530.2
   507.8
   531.5
   506.5
   543.8
   459.8
   485.8
   541.9
     487
   465.6
   521.8
   514.6
   517.5
   484.8
   463.4
   508.8
   522.7
   483.8
   505.9
   477.6
   534.4
   538.3
   457.2
   509.4
   490.3
   480.9
     487
   497.4
   474.1
   499.7
   489.6
   489.3
   515.6
   483.5
   504.9
   499.4
   517.5
   490.9
   496.5
   486.1
   537.7
   499.7
   446.5
   483.5
   498.4
   519.5
   472.5
   489.3
   455.6
   552.9
     490
   479.3
   486.1
   462.1
   540.3
   497.1
     441
   526.3
   478.3
   460.8
   478.9
   498.1
   464.3
   511.1
   514.3
   515.6
   500.7
   474.1
   541.5
     501
   523.7
   441.3
   508.1
   526.6
   507.2
   502.9
   493.5
   519.2
   484.5
   502.6
   506.5
   558.1
   521.4
   510.1
   467.9
   482.8
   514.6
   496.8
   514.9
   499.4
   509.1
   451.4
   502.3
   508.1
   495.8
   470.5
   473.7
     561
   542.5
   456.2
   545.1
   484.1
   493.9
     512
   503.6
   534.7
   447.8
   491.3
   482.5
   478.3
   523.4
     475
   535.1
   446.8
   473.4
   469.2
   478.9
   506.2
   523.4
   498.4
   537.7
     488
   512.4
   546.7
   496.8
   511.1
   495.5
   507.2
   547.4
   540.9
   493.2
   473.1
   540.9
   508.5
   510.7
   531.5
     550
   554.2
   460.8
   502.6
   481.5
   487.4
   475.4
   517.9
   480.6
   493.5
     525
     476
   514.6
     526
   535.7
   507.8
   519.2
   469.2
   496.5
   521.8
   519.5
     512
   566.5
   494.2
   489.6
   524.4
   510.4
     512
     526
   489.6
   485.8
   504.9
   511.1
   504.6
   463.7
   603.5
   464.3
   540.6
   487.7
   510.7
   527.9
   485.4
   534.4
   517.2
   506.5
   508.8
   470.8
   486.7
   515.6
   561.3
   490.3
   510.7
     488
   539.3
   474.1
   519.8
   505.2
   556.8
   462.7
   529.5
     537
     549
   491.9
     512
   506.5
   510.4
   523.4
   575.3
     465
   496.1
   502.6
   551.3
     550
   513.3
     465
   523.7
   569.8
   491.3
   554.8
   522.1
   483.2
   478.6
   505.9
   516.6
   497.4
   526.3
   526.6
   502.9
     512
   492.9
   492.2
   514.3
   518.8
   552.3
   543.8
   493.5
   498.1
   510.7
   515.9
   531.2
   534.7
   523.4
   564.9
   510.1
   510.7
     500
   514.6
   511.1
   534.7
   516.6
   496.8
     488
   524.4
   510.7
   510.4
   528.9
   535.7
   554.5
   505.2
   513.6
   531.2
   584.4
   535.1
   540.9
   520.5
   521.4
   483.2
   564.9
   531.2
   511.7
     549
   506.2
   596.4
     525
   520.1
   503.9
   509.4
   548.7
   511.4
   511.7
   534.1
   468.6
   538.3
   508.8
   518.2
   531.2
   505.2
   488.7
   527.6
   539.6
   511.1
   477.6
   519.2
   515.3
   494.8
   485.4
   558.4
   541.2
   566.9
   560.4
   466.9
   508.8
   528.9
   504.2
   540.6
   546.4
   513.6
   511.4
   542.5
   534.4
   483.5
   484.1
   539.6
   499.4
   503.3
   489.6
   570.4
   568.5
   516.9
   509.4
   567.8
   521.4
   539.3
   560.7
   498.7
   490.6
   559.1
   515.9
   507.5
   534.1
   486.4
   519.5
   529.2
   530.8
   517.5
   501.3
   521.4
   496.5
   486.7
   498.7
   552.3
   571.7
   545.4
   510.4
   510.4
   513.3
   516.9
   518.2
   549.3
   518.8
   533.4
   506.5
     538
   492.9
     549
   556.5
   578.9
   477.3
   542.2
   542.5
   542.8
   531.2
   562.3
   484.8
   546.4
   529.5
   531.2
   566.2
   519.5
   494.5
     502
   530.8
     513
   533.8
   498.1
   503.6
   516.6
   507.5
     475
   545.1
   616.5
   498.1
   544.8
   468.6
   554.5
   558.1
   508.1
   524.4
   473.1
   515.9
   470.5
   526.3
   602.9
   522.1
   483.5
     551
     539
   556.8
   471.8
   529.9
     488
   502.9
   484.1
   483.2
   619.4
   479.9
   537.3
   514.3
   519.8
   522.7
   539.9
   484.8
   487.4
   550.6
   553.9
   513.6
   517.5
   508.1
   484.8
   517.2
   582.1
   484.1
   516.9
   560.4
   486.7
   543.2
   466.3
   590.9
   496.1
   552.6
   511.7
   497.8
   533.8
   542.8
   504.2
   471.2
   489.3
   507.5
   502.9
   498.7
   503.6
   503.9
   482.8
   523.1
   528.9
   508.8
   514.9
   556.8
   487.4
   583.4
   489.3
     478
   497.4
   498.1
   511.4
   483.2
   533.4
   499.7
   475.7
   506.8
   489.3
   520.8
   528.2
     502
   530.2
   534.4
   509.4
   481.2
   497.4
     549
   493.2
   517.5
   540.6
   481.9
   504.9
   535.4
   559.7
   539.6
   495.8
   516.9
   492.6
   544.5
   529.2
   500.3
   542.8
   521.1
   579.2
   560.7
   508.5
     441
   517.5
   515.9
   553.9
   507.8
   526.3
   507.2
   541.9
   498.7
   530.8
   527.9
   547.1
   476.3
   531.2
   507.5
   528.2
   480.9
   555.8
   522.7
   495.5
   493.2
   513.3
   520.5
     524
   560.7
   503.3
   481.2
   509.4
   523.4
   537.3
   513.6
   523.7
   556.8
   512.4
   522.1
   532.5
   579.8
   491.3
     500
   513.6
   541.5
   512.4
     526
   478.3
   523.1
   504.2
   550.3
   566.2
   540.6
   468.9
   536.7
   528.6
   528.6
   519.5
   517.5
   535.4
   510.1
   521.8
   498.7
   553.9
   499.1
   459.5
   490.9
   510.1
   547.7
   509.1
   522.1
   528.6
   518.8
   535.7
   560.4
   504.6
   528.6
   517.9
   544.5
   536.7
     551
   473.7
   514.3
   518.5
   509.1
   509.8
   496.8
   513.6
   559.1
   511.4
   484.5
   510.7
   486.1
   475.7
   496.5
   496.1
   536.7
   489.6
   545.8
   504.2
   472.8
   502.9
   514.6
   528.2
   473.4
   520.1
   492.9
   456.6
   564.9
   517.5
   515.6
   533.8
     478
     526
   522.4
   554.5
   534.1
   508.1
   571.1
   484.1
     525
   519.5
     526
   516.2
   457.9
   467.9
   505.5
   580.2
   588.9
   512.4
   486.7
   519.8
   520.8
   529.2
   487.4
   503.3
   534.4
   462.4
   533.8
   571.4
   513.3
   520.8
   484.5
   480.9
   519.5
   478.9
   455.9
   537.7
   469.9
   508.1
   500.3
   502.9
   502.3
   505.9
   502.6
   521.4
   548.7
   469.5
   495.5
   504.6
   491.3
   541.2
     526
   522.1
   533.4
   510.1
   477.6
   479.9
   531.8
   468.6
   459.8
   499.7
   461.1
   493.5
   553.9
   488.7
   527.3
   495.8
   511.4
   522.1
   514.9
   512.4
   526.3
   489.6
   502.3
   564.9
   504.9
     501
     538
   508.5
   536.4
   489.6
   548.4
   504.2
   479.9
   525.3
   496.5
   533.4
   495.5
   511.1
   494.2
   550.6
   467.9
   498.1
   479.6
   507.2
   495.5
   541.9
     475
   560.4
   589.6
   477.3
   525.3
     490
   481.2
   506.8
   515.9
   496.8
   503.9
   515.3
     487
   529.2
   499.1
   481.5
   523.7
     550
   555.8
   486.1
   528.2
   512.7
   506.2
   534.1
   514.6
   539.9
   478.6
   503.9
   526.9
   498.7
   533.4
   484.5
   486.7
   472.5
   518.5
   490.3
   588.3
   527.6
   545.8
   506.8
   472.1
     502
   474.4
   492.2
   546.4
   542.8
   503.9
   544.8
   515.6
   502.3
   550.6
     489
   509.8
   517.2
   461.7
   542.2
   571.7
   470.8
   533.8
   520.5
   545.8
   545.1
   459.2
   536.7
   473.4
   485.1
   547.7
   506.8
     476
   532.1
   543.2
   510.1
   492.2
   531.2
   502.9
   479.6
   498.1
   506.8
   533.4
   505.2
   541.9
   522.7
   501.6
   516.2
   529.5
     549
   494.2
   485.4
   494.2
     526
   489.3
   543.2
   492.2
   472.5
   577.9
   541.2
   503.9
   521.4
   469.2
     478
   476.7
   530.5
     488
   484.8
   524.4
   523.7
   463.7
     502
   532.1
   485.4
   513.6
     512
   487.7
   458.2
   464.7
   546.7
   510.1
   545.4
   491.9
     501
   527.3
   482.5
   594.4
   539.6
   492.2
   521.4
   510.7
   446.2
   506.2
   522.7
   465.3
   506.8
   489.3
   520.1
   473.4
   506.5
   584.7
   474.7
   489.6
   489.3
   456.6
   569.8
   502.9
   502.6
   558.4
   512.7
   490.6
   486.7
   497.4
   547.1
   492.2
   563.3
     453
   481.9
   528.9
   471.2
   520.5
   492.9
   496.8
     560
     513
   551.9
   535.7
   481.9
   463.4
   503.6
   479.3
   504.9
   506.2
   483.8
   496.5
   554.2
   525.3
   485.4
   486.4
   482.5
   482.2
   515.6
   532.5
   471.8
   523.7
     563
     537
   495.2
   523.1
   534.1
   508.8
     478
   540.6
   485.4
   474.7
   473.4
   506.8
     525
   507.2
   520.5
   516.9
   498.1
   497.4
   517.5
   547.7
   492.2
     536
   492.2
   519.2
   547.4
   563.9
   532.5
   472.5
   543.2
   531.2
   515.9
   469.9
   492.6
   565.2
   515.9
   493.2
     524
   440.7
   535.1
   505.9
   498.1
   448.4
   463.7
     560
   535.4
   450.1
   505.2
   493.9
   525.3
   451.7
   547.4
   487.4
   527.3
   484.5
   470.5
   531.8
   561.3
     537
   566.9
   513.3
   476.7
   509.1
   515.3
   520.1
   529.2
   476.7
   484.1
   550.3
   515.9
   484.8
   515.6
   499.1
   530.5
   546.4
   460.8
   559.7
   480.6
   578.5
   478.9
   472.8
   494.8
     551
   511.1
   494.8
   501.3
   508.8
   551.6
   480.2
   556.8
     476
   533.8
   550.6
   491.3
   512.7
   519.8
   518.5
   474.4
   528.6
   524.4
   469.2
   539.9
   498.7
     549
   555.2
   502.9
   496.8
   515.9
   528.6
   500.7
   507.8
   511.7
   487.7
   556.8
   484.8
   475.4
     501
   570.7
   549.7
     489
   501.6
   469.5
   502.3
     539
   522.1
   508.1
   541.9
   527.9
   471.8
   568.5
   533.1
   521.8
   531.5
     539
   557.4
   463.4
   554.2
   491.9
   447.5
     441
     539
   566.5
   568.8
   549.7
     526
   510.4
   496.5
   521.4
   522.1
   503.6
   568.8
     525
   457.5
   510.7
     563
   490.6
   472.8
   455.3
   544.1
   503.3
   474.1
   476.7
   531.8
   536.4
   470.2
   523.1
     524
   521.1
   492.2
   509.8
   507.8
   471.5
     536
   515.9
   516.6
   483.5
   530.8
   465.6
   434.2
   548.7
   471.5
   556.5
   533.8
   481.2
   495.5
   540.9
   552.6
   487.7
   466.6
     536
   515.3
   486.7
   499.4
   497.8
   510.1
   540.9
   521.1
   522.7
   530.8
   530.8
   526.6
   478.6
   480.2
     536
   546.1
   476.7
   526.9
   530.5
   520.5
   514.6
   475.4
   535.1
   490.3
   536.7
   474.4
   496.8
   506.5
   513.6
     537
   551.9
     514
     524
   509.8
   537.3
   490.9
     477
   517.2
   553.9
   505.5
   551.3
   532.8
   537.7
   504.9
     512
   506.8
   438.4
   572.4
   504.9
   462.7
   581.4
   491.9
     514
   522.7
   521.8
   516.2
   597.3
   498.7
   524.7
   521.4
   463.4
   496.5
     574
   583.1
   541.5
   520.1
   513.3
   537.3
   492.2
   540.6
   517.9
   492.9
   521.1
   513.6
   519.5
   515.6
   521.8
   490.6
   484.1
   544.5
   524.7
   520.1
   481.5
     487
     561
   508.8
   538.3
   533.4
   517.2
     451
   531.2
   510.1
   487.4
   537.7
     465
   529.5
   485.4
   516.9
   430.6
   431.9
   532.1
   486.7
   476.3
   515.6
   605.8
   532.5
     487
     550
   503.6
   508.5
   527.3
   504.2
     490
   539.3
   517.9
   532.1
   513.6
   536.4
   541.2
   529.5
   505.2
   492.6
   558.1
   521.8
   520.8
   511.4
   544.8
   532.8
   563.6
     525
   505.2
   480.9
   498.4
   514.3
   533.8
   529.2
   497.4
   572.7
   520.8
     536
   503.6
   518.2
   515.6
   507.2
   534.4
   548.7
   482.5
   547.7
   543.2
   513.6
   464.3
     501
   527.9
   511.4
   508.8
   499.4
   499.1
   474.4
   538.6
   511.1
   503.6
   495.5
   506.2
   515.6
   504.9
   504.9
   502.6
   546.4
   522.1
     538
   513.3
   496.1
   529.9
   509.1
   521.4
   535.1
   412.8
   483.8
   529.5
   496.5
   476.3
   576.3
   533.1
     490
   505.5
   544.5
   563.6
   555.2
     487
   514.6
   502.9
   533.8
   551.9
   544.8
   481.2
   510.4
   466.6
   611.9
   546.7
   547.7
   543.2
   542.8
     561
   516.2
   470.8
   512.7
   519.2
   556.1
   553.6
   531.2
   525.3
     537
     475
     597
   541.5
   568.1
     548
   527.9
   461.1
   576.3
   564.6
   538.3
   493.2
   495.8
   533.8
   495.2
   511.7
   491.9
   509.4
   506.8
   523.1
   507.8
   508.1
   551.3
   497.4
   516.6
   503.9
   512.7
     536
   497.4
     487
   520.5
     584
   491.3
   553.9
   559.4
   501.3
   557.4
   508.1
   531.8
   518.5
   537.3
     550
     502
   473.4
   562.3
   482.2
   492.9
   521.1
   496.8
   516.2
   532.8
     539
   475.4
   487.7
   470.8
   541.2
   472.8
   516.9
   486.1
   488.3
   503.3
   571.7
   468.2
   526.6
   545.8
   523.1
   506.5
     549
   485.8
     526
   508.5
   534.1
   480.9
   514.9
     487
   559.7
   489.3
   455.3
   561.7
   545.4
     489
   521.1
   555.8
     489
   524.4
   516.6
   481.5
   555.5
   512.7
   464.7
   465.6
   493.9
   519.8
   508.8
   515.3
   484.1
   509.4
   468.2
   510.4
   527.3
   501.3
   536.4
   506.8
   504.6
   527.6
   522.1
   568.1
   505.5
     561
   507.2
   551.9
   523.7
   515.9
   531.2
   478.3
   512.7
   497.4
   526.3
     525
   514.6
     513
   537.3
   489.6
   518.2
   449.7
   514.6
     439
     537
   501.6
   527.6
   503.3
   468.9
   532.5
   543.5
   530.2
   536.4
   532.5
   501.3
   525.3
   514.6
   507.5
   517.2
   489.3
   547.4
   536.7
   551.3
     586
   537.7
     524
   524.4
   505.2
   507.5
   503.6
   483.8
   492.6
   507.5
   517.9
   480.6
   525.7
   499.1
   440.3
   539.9
   532.1
   531.8
   523.4
   500.3
   547.4
   486.4
   549.7
   526.9
   474.1
   526.6
   527.9
     478
   493.5
   539.9
   522.1
   525.3
   449.1
   444.2
   466.9
   557.4
   531.2
   491.6
     487
   461.1
   493.2
   498.1
     478
   516.9
   499.1
   526.3
   481.2
   548.7
   535.7
   569.1
   548.7
   522.1
   497.4
   497.1
   500.3
   505.5
   478.3
   523.1
   518.8
   459.8
   515.6
   522.7
   478.3
   531.5
   541.9
   545.4
   493.9
   514.9
   465.3
   478.3
   503.9
   479.9
   511.7
   521.4
   543.8
   563.9
   507.5
   511.4
   500.3
   500.3
   556.1
   493.2
   496.1
     475
   519.2
   489.6
   543.8
   498.7
   510.4
   462.1
   481.5
   520.8
   537.7
   507.8
   516.9
     539
   505.2
   581.4
   549.3
   520.5
   490.3
   492.9
   545.4
   507.8
   508.8
   474.4
     514
   576.3
   509.4
   479.3
     490
     514
   483.8
   513.3
   528.6
   507.5
   523.7
     526
   570.1
     490
   546.4
   494.8
   518.5
   536.4
   507.5
   496.8
   558.1
   486.4
   546.4
   508.5
   510.7
   532.8
   479.9
   514.9
   539.6
   504.6
   524.4
   497.8
   498.1
     575
   495.5
   524.7
   550.3
   506.5
   457.9
   504.6
   466.6
     502
   559.7
   467.3
   447.1
   545.1
   540.3
   505.2
   529.5
     502
   503.9
   506.2
   506.2
   551.6
   541.5
   523.4
     536
   463.4
   462.4
   540.9
   485.1
   525.3
   583.4
   533.8
   498.1
   539.6
   531.5
   525.3
   511.1
     514
   504.6
     514
   490.9
   480.6
   491.9
   484.5
   516.9
   474.7
   484.5
   478.3
   510.7
     478
   517.5
   539.9
   527.9
     501
   557.1
   559.1
   563.6
   600.9
   508.5
   509.4
   504.6
   530.8
   530.2
   467.6
   496.1
   548.4
   512.7
   485.8
   515.9
   505.5
   500.3
   479.3
   467.6
     501
   529.9
   496.5
   501.6
   507.8
   504.2
   519.2
   538.3
   513.6
   508.8
     463
     502
     500
   499.1
   532.5
     464
   443.9
   511.1
   504.2
   481.2
   506.2
   515.3
   561.3
   488.3
   560.7
   529.2
   518.8
   527.9
   540.3
     502
   479.3
     548
   474.1
   550.3
   545.1
   478.6
     488
   497.8
     488
   553.6
   478.9
   495.8
   519.8
   504.6
   489.3
   523.7
   546.7
   535.4
   494.2
   516.6
   555.2
   479.3
   470.8
   478.9
   532.5
   565.2
   551.3
   521.8
   498.4
   492.6
   552.3
   505.5
   504.9
     524
   513.3
   499.4
   561.3
   481.9
   583.4
   498.4
   518.5
   469.2
   539.9
   529.2
     537
   544.1
   581.1
   502.6
   517.2
   504.6
   503.3
   493.2
     502
   499.7
     524
     501
   516.9
   481.2
   544.1
   532.5
   514.9
   513.6
   498.7
   484.1
   516.6
   526.3
   484.1
   531.8
   457.2
   497.1
   511.1
   503.3
   548.7
     549
   519.8
   508.5
   526.9
   544.8
   564.3
   507.8
   511.4
   499.7
   459.5
   512.7
   470.2
   542.2
   530.2
   529.2
   516.2
     501
   541.5
   472.5
   526.9
   520.8
   502.9
     538
     536
   544.5
   572.7
   486.1
   465.3
   517.9
   540.9
   531.5
   476.3
   491.9
   478.6
   571.1
   503.3
     560
   572.4
   468.6
   512.7
   517.5
   457.9
   488.3
   541.9
   509.4
   578.9
   495.5
   505.9
   464.3
   527.9
   486.4
   483.2
   517.9
   487.7
   470.2
   483.5
   479.3
     452
   551.3
   498.4
   508.5
   557.8
   478.3
   491.3
   528.9
   530.5
   502.3
   506.8
   503.9
   534.4
   497.8
     454
   588.9
   491.9
   541.2
     478
   519.2
   497.1
   540.9
   540.9
   509.8
   521.1
   526.6
   516.9
   537.3
   529.2
   514.6
   485.8
   502.6
   490.3
   523.4
   471.5
     478
   518.5
   507.8
     539
   516.2
   484.5
     512
   521.8
   498.4
   517.9
   571.4
   495.2
     502
   520.8
   503.9
   512.7
   515.9
   482.8
   483.2
   508.1
   483.5
   525.3
   558.1
   533.4
   550.3
   499.1
   541.9
   561.3
   486.4
   470.2
   490.6
   496.5
   458.2
   487.7
   484.5
   557.8
   491.3
   514.9
   461.1
   484.1
   501.6
   533.1
   519.8
   458.8
   506.8
   499.7
   459.8
     514
   471.2
   538.6
   506.2
   528.2
   473.7
   482.5
   483.5
   532.8
   526.6
     513
   504.6
   538.6
   493.2
   549.7
   504.6
   579.2
   476.7
   489.3
   522.7
   489.6
   507.5
   495.2
   514.9
   478.3
   523.7
   513.3
   490.6
   549.3
   486.7
   525.7
   511.1
     463
   512.4
   544.1
   500.3
   479.3
   521.8
   475.7
   522.4
   464.3
   492.2
   534.7
   453.6
   517.5
   522.7
   530.8
   506.2
   487.7
   462.1
   483.8
   470.5
     551
   497.4
   567.5
   522.4
   505.9
     428
   532.1
   484.5
   531.8
   483.8
   525.7
   512.7
   488.7
   493.9
   506.5
   516.9
   516.6
   508.5
   464.3
     539
   542.5
   543.2
   535.4
   601.9
   494.8
   523.7
   529.5
   530.5
     562
   542.5
   467.3
   470.2
   523.4
   526.6
   474.1
   504.9
   492.6
   544.1
   553.9
   495.8
     477
   538.6
   519.5
   515.3
     463
   508.1
   534.4
   539.9
   513.6
     514
   566.5
   518.8
     550
   518.2
   481.5
   476.3
   538.3
   489.3
   461.1
   519.5
   510.4
   535.7
   476.7
   491.3
   522.7
   524.4
   534.7
   529.2
   510.1
   499.1
   475.4
   518.8
   572.4
   474.7
     513
   481.9
   509.4
   496.5
   480.2
   539.6
   528.6
     548
   471.2
   487.4
   518.2
   573.3
   520.8
   514.6
   493.5
   518.8
   490.6
   529.9
   466.9
   503.3
   497.1
   517.2
   531.2
     526
   483.2
   521.8
     501
   494.8
   526.6
   545.8
   544.8
   493.2
     501
   506.2
     575
   454.9
   523.4
   462.7
   507.5
   500.7
   515.3
   519.2
   474.1
   482.8
   514.3
   502.9
   547.4
   531.5
   532.8
   510.7
   507.2
   536.7
   507.8
   527.9
   510.1
   503.6
   546.4
   478.3
   490.3
   541.5
   535.1
   526.9
   552.6
   495.8
     513
   465.6
   465.6
     525
   502.3
     549
   452.7
   526.9
   565.2
   562.3
   532.8
   544.8
   508.1
   498.4
   505.2
   538.3
   500.3
   458.2
   476.7
   470.2
   561.7
     489
   468.9
   547.7
   531.8
   517.9
   508.8
   474.7
   502.9
     551
   506.8
   499.4
   484.1
   503.3
   484.5
   499.4
   485.8
   546.1
   491.9
   556.5
   501.3
   505.5
   473.1
   528.9
   511.1
   508.1
   507.2
   496.8
   539.6
   509.8
   482.5
   498.4
     514
   483.8
   551.3
   484.1
   518.5
   496.8
   562.6
   505.5
   526.9
   475.7
     501
   549.3
   488.7
   507.8
   514.6
   531.5
   478.3
     513
   471.2
   520.8
   494.5
   472.5
   493.2
   601.6
   495.2
     596
   496.8
   493.5
   528.9
   497.8
   478.3
   472.8
   489.6
   531.8
   508.5
   483.2
   502.6
   503.6
   519.5
   502.3
   514.3
   523.4
   542.2
   541.5
   486.7
   535.1
   514.9
   528.9
   460.8
   528.6
   482.5
   551.3
   510.7
   520.1
   452.7
   491.6
   478.3
   507.5
   531.5
     538
   479.3
   442.3
   527.3
   493.9
   516.2
   518.5
   520.8
   497.8
   497.1
   508.1
   447.5
   507.8
     572
   559.7
   508.8
   534.4
   514.3
   535.7
   529.2
   525.3
   520.1
     500
   539.6
     500
   504.2
   532.1
   505.2
   518.2
   482.5
     548
   508.5
   531.8
   509.1
   490.9
   538.3
   529.9
     477
     548
   519.5
   534.4
   528.6
   549.7
   499.1
   507.5
   471.2
   514.3
   529.5
   513.3
   544.1
   437.4
   559.7
   511.7
   486.7
     526
   511.7
     501
   517.9
   542.8
   537.3
   525.3
   558.1
   513.3
   477.6
   459.5
   508.5
   518.8
   491.9
   508.1
     513
   587.9
   485.8
   539.9
   546.1
   538.6
   518.8
   517.9
   531.5
   539.9
   491.3
   510.4
     526
   542.2
     536
   497.8
   533.4
   570.1
   490.9
   513.6
   563.9
   490.6
   527.9
     466
   465.6
   507.8
   539.6
   498.4
   482.8
     501
   514.6
   495.8
   474.7
     487
   582.7
   519.8
   491.3
   521.4
   519.8
   540.6
   515.6
   502.9
   501.6
   538.6
   511.7
   566.9
     551
   515.3
   489.3
   480.6
   510.7
   549.7
   497.4
   481.5
   496.5
   499.7
   480.6
   550.3
     502
   492.9
   503.6
   486.4
   468.9
   470.2
   505.5
   530.2
   454.3
   529.5
     563
   508.1
   554.5
   486.4
     477
   526.3
   515.6
   503.9
   519.5
   523.4
   544.1
   463.7
   502.9
   523.4
   500.3
     525
   491.3
   524.4
   498.7
   511.4
   482.5
   505.2
   514.3
   538.6
     501
   523.7
     489
   565.9
   491.3
   590.5
   480.2
   525.7
   455.3
     525
   492.9
   569.8
   491.9
   496.1
   490.6
   540.3
   480.2
   484.5
   536.4
   559.4
   505.5
   525.3
   533.8
   494.5
   531.2
   521.4
   524.4
   505.9
   498.7
   491.9
   520.5
   508.8
   535.4
   469.5
     526
   510.4
   459.5
   513.3
   490.6
   446.2
   497.8
     501
   548.7
   461.7
   482.2
     537
   509.4
   527.9
   570.7
   466.3
   504.2
   480.2
   543.8
   464.7
   523.1
   499.4
   511.4
   491.3
   509.8
   504.9
   518.5
   500.7
   465.6
   520.8
   509.1
   466.9
   542.5
   498.1
   490.6
   522.1
   514.6
   490.3
   489.3
   498.4
   510.4
   511.1
   557.8
   498.4
   510.1
   476.3
   513.6
   447.1
   498.4
   479.3
   470.2
   465.6
   509.8
   511.1
   453.6
   524.4
   491.6
   521.1
   507.2
   483.8
   538.3
   501.3
   504.9
   504.6
   523.1
   494.2
     487
     513
   481.2
   545.8
   526.9
   539.3
   533.8
   528.9
   503.3
   490.9
   489.3
   511.4
   498.7
   552.6
   570.7
   486.4
     526
   506.8
   520.5
   565.6
     478
   495.8
   508.1
   498.4
   516.2
   470.2
   484.8
   529.9
   484.5
   454.6
   529.5
   484.5
   456.6
   568.5
   518.8
   539.6
   508.5
     526
   497.1
   527.6
   535.7
     490
   498.7
   489.6
     477
   532.5
   520.8
   457.5
   489.3
   503.9
   495.8
   471.2
   511.4
   505.2
   528.9
   503.3
   522.1
   517.9
   548.7
   563.6
   507.5
   532.5
   496.8
   484.5
   525.7
   517.5
     539
   495.2
   509.8
   526.3
     525
     439
   530.2
   479.6
   505.2
   556.5
     525
   506.5
   487.7
   468.2
   495.2
   506.2
   493.2
   471.8
   515.6
   499.4
   533.8
   522.7
   492.9
   507.2
   486.4
   484.1
   533.4
   526.3
   512.7
   534.4
   497.8
   507.2
   513.6
   524.4
     548
   531.2
   562.3
   514.6
   525.3
   527.6
   493.2
     513
   490.9
   502.6
   539.9
     475
   468.6
   503.3
   505.2
   515.6
   565.2
   509.1
   533.4
   494.5
   509.4
   531.8
   536.4
   525.3
   464.7
   525.3
   526.6
   520.1
     490
   516.9
   472.8
   548.7
   478.9
   532.8
     513
   504.2
   448.1
   496.1
   505.5
   469.5
     525
   485.4
   481.2
   479.6
   493.5
   471.5
   502.9
   538.3
   495.8
   527.3
   459.8
   530.5
   494.8
   537.7
   529.5
   519.8
   543.8
   500.3
   502.9
   480.6
   435.5
   543.2
   497.4
   468.9
   516.2
   518.5
   533.4
   519.8
   606.1
     513
   512.7
     453
   505.9
   503.9
   495.5
   469.9
   515.6
   555.5
   536.7
   491.3
   533.1
   502.3
     536
   507.8
   495.2
     538
   460.1
   511.1
   489.3
   492.6
   500.3
   546.7
   612.9
    1006
   690.8
   544.8
   566.5
   510.7
   562.6
   504.6
   495.5
   520.8
   518.2
   554.5
     551
   521.1
   494.2
   477.3
   482.5
   552.6
   552.9
   544.5
   494.8
   508.8
     550
   498.4
   566.9
   529.9
   502.9
   553.2
   469.9
   533.8
   507.8
   502.9
   555.5
   525.3
     514
   540.3
   506.8
   487.4
   477.6
   509.8
   533.1
   431.9
     514
   540.9
   526.9
   465.6
   439.4
   500.7
   533.4
   462.4
   520.8
     501
   534.1
   523.4
   470.2
   535.1
     524
   555.8
   484.5
   460.4
   536.4
   517.5
   480.9
   512.7
   546.1
   524.7
   488.7
   513.3
   528.2
   450.7
   487.7
   468.6
     524
   543.2
   463.4
   507.8
     512
   516.6
   562.3
   529.5
   508.5
   534.4
   521.4
   491.6
     526
   465.3
   491.3
   472.8
   512.4
   509.8
   532.1
   556.8
   530.8
   426.4
   497.1
   509.1
   531.2
   515.6
   542.5
   524.4
   485.4
   520.5
     514
   520.5
   440.7
   479.3
   495.8
   514.3
     488
   491.6
   546.7
   490.3
   555.8
   528.2
   587.9
     502
   508.1
     512
   518.8
     513
   494.8
   468.2
     526
   473.1
   515.9
   525.3
   480.6
   556.5
   511.4
   529.5
   501.6
   580.5
   523.4
   497.4
   489.6
     476
   553.6
   480.9
   498.4
   542.8
   523.1
   482.8
   509.8
   559.7
   486.4
   508.8
   526.3
   481.9
     574
   532.1
   515.3
   576.3
   507.5
   464.7
   506.8
   527.6
   520.5
   432.2
   486.4
   528.2
   522.1
   486.4
   496.8
   503.6
   484.1
     489
   559.4
   508.1
   519.8
   480.9
   519.8
   545.1
   503.6
   551.9
     512
   511.4
   523.1
   542.5
   519.8
   512.4
     512
   513.3
   484.1
   498.4
   540.6
   477.6
   515.3
   510.4
   533.1
   574.6
   464.7
   527.3
   516.2
   508.5
   533.8
   530.8
   511.7
   527.3
   502.9
   485.8
   456.6
   554.8
     538
     500
   520.5
   501.6
   541.5
   512.7
   514.3
   521.8
   516.2
   503.3
   464.7
   520.8
   492.9
   544.5
   504.2
   469.5
   509.8
   504.6
   522.7
   457.5
   514.3
   519.2
   546.4
   466.6
   490.9
   484.8
   554.8
   530.8
   558.4
     524
   562.3
   458.2
     526
   474.4
     536
   547.7
   482.2
   529.5
   492.9
   506.5
   469.5
   518.8
   529.5
   589.9
   518.2
   538.3
   539.9
     489
   507.5
   493.2
   482.8
   541.2
   522.7
   528.2
   505.2
   511.4
   498.1
   556.8
   468.6
   563.9
     525
   507.5
   499.4
   483.2
   534.4
   518.2
   507.5
   550.3
   526.6
   521.4
   544.8
   505.5
   459.5
     525
   491.3
   502.9
   551.3
   497.4
   480.6
   558.4
   507.8
   449.7
   493.5
   485.4
   538.3
   495.2
   508.8
   517.5
   486.1
   494.8
   502.9
   530.2
   513.3
     475
   489.6
   462.1
   500.3
   519.5
     476
   495.8
   490.3
     561
   478.3
   536.7
     478
   529.5
   493.2
   478.3
     537
   521.4
   523.7
   478.6
   526.9
   532.1
   533.4
   471.2
   482.2
   513.6
   513.6
   533.1
   495.5
   480.9
   531.2
     488
   519.8
   539.9
   554.8
   533.8
   527.9
   470.2
   502.6
   529.9
   479.3
   542.5
   562.3
   540.9
   489.6
     549
   495.8
   533.8
   461.4
   516.9
   526.6
   443.3
   549.3
   519.2
   506.8
   521.4
   475.7
   513.3
   491.9
   536.4
   551.3
     451
   547.7
   552.3
   501.3
   508.8
   499.7
   462.1
   491.3
   538.6
     536
   532.8
   522.1
     488
   510.4
     500
   563.9
   533.1
   539.6
   504.6
   483.5
   501.6
   492.9
   535.1
   471.2
   521.4
   498.1
   483.2
   533.8
   482.5
   559.7
   527.9
   442.9
   504.2
   475.7
     514
   511.7
   536.4
   450.7
   535.4
   538.6
   466.6
   498.1
   516.2
   504.6
   522.4
   512.7
   502.3
   518.2
     525
   549.3
   515.6
   508.8
   555.8
   513.6
   511.1
   527.6
   499.7
     490
   492.2
   504.2
   484.5
   531.2
   509.1
   506.8
   513.3
   520.1
   523.4
     453
   494.5
   505.9
     572
     439
   515.6
   498.7
   499.7
   453.3
   522.1
     539
   524.4
   550.6
   510.7
   521.4
   505.9
     548
   512.4
   472.8
   497.1
     502
   497.4
   489.3
   483.2
   542.5
   556.1
   502.3
   483.8
   511.4
   517.5
   465.3
   514.3
   527.9
   519.8
   531.2
   526.3
     563
   522.7
   465.6
   544.5
   539.3
   514.6
   457.5
   520.1
     489
   477.3
   545.1
   492.9
   537.3
   460.8
   534.1
   507.8
   538.3
   489.6
   539.9
   533.4
   505.9
   534.7
   515.9
   517.5
     475
   549.7
   533.4
   493.9
     454
   516.2
   509.4
   524.4
   506.2
   526.3
   523.7
   526.3
   558.4
   510.7
     500
   470.2
   495.8
     513
   539.9
   509.4
     573
   464.7
   479.6
   527.6
   564.6
   495.5
     500
   523.1
   528.6
     549
   487.4
   517.2
   493.5
   540.6
     475
   530.5
   502.3
   523.7
   534.1
     487
   501.3
   501.6
     514
   450.7
   522.1
   519.2
   485.8
   505.9
   516.6
   518.5
   502.3
   550.6
   508.1
   526.3
   471.2
   517.2
   476.3
   476.3
   499.1
   526.3
   564.9
   485.1
     525
   503.3
   482.2
   503.6
   521.1
   455.9
   552.6
     524
   541.5
   508.5
   517.9
     539
   540.6
   527.9
   530.5
   554.5
   505.5
   485.8
   482.8
   519.5
   569.1
   477.3
   553.2
   484.5
     501
   515.6
   521.1
   481.9
     476
     501
   516.9
   521.4
   571.4
     539
   484.8
   534.1
   490.3
   506.8
   518.8
   505.9
   559.1
   536.4
   556.1
   526.9
   484.1
   518.8
   546.1
   483.5
   517.2
     526
   497.8
   495.8
   473.7
   507.5
   485.4
   491.3
   522.1
   533.8
   529.9
   539.9
   526.9
   567.2
   543.8
   532.5
   506.2
     526
   528.2
     525
   467.6
   579.2
   556.8
   519.5
   522.1
   559.4
   488.3
   540.9
   467.9
   510.4
   488.7
   529.2
   520.8
   496.5
   525.3
   546.7
     550
   523.7
   522.4
   497.1
   558.4
   488.7
   455.3
   479.9
   462.1
   490.6
   540.6
   575.9
   505.9
   553.6
   495.8
   531.2
   527.9
   484.5
   518.2
   535.4
   507.2
   475.7
   511.7
   493.5
   495.5
   522.7
   493.5
   506.2
   508.5
   522.7
   538.3
   563.6
   499.7
   522.7
   505.2
   520.5
   575.6
   495.2
   500.3
   538.3
   519.8
   500.3
   528.6
   509.1
   550.6
   490.9
   555.2
   479.9
   557.4
   509.4
   551.6
   530.8
   531.8
   558.1
   523.1
   528.9
   516.6
   527.3
   477.6
   527.6
   514.9
     538
     525
   506.8
   510.7
   540.3
   462.1
   530.2
     489
   553.2
   467.9
   527.9
   563.6
   513.3
   505.9
   526.6
   506.8
   535.1
   528.6
   539.9
   547.4
     489
   503.3
   515.9
     526
   562.6
     526
   485.4
   544.8
   486.1
   538.3
   519.2
   539.9
   450.7
   486.4
   531.2
   479.9
   539.6
     525
   547.4
   527.3
   489.3
   536.4
   542.2
   494.5
   502.9
   507.5
   549.3
   509.1
   517.2
   554.8
     538
   519.8
   523.1
   564.3
   551.6
   498.1
   493.9
   539.9
   543.8
   489.6
   522.1
   514.9
   504.9
   504.9
     490
   539.3
   501.3
   562.6
   497.4
   542.5
   503.3
   563.6
   514.6
   506.5
   545.4
   558.7
   556.1
   530.8
   507.8
   519.5
   503.9
   476.3
   515.6
   522.7
   478.9
   525.3
     573
   512.4
   508.5
   474.1
   461.1
   498.4
   491.3
   509.1
   525.7
   475.4
     512
   494.8
   479.6
   536.4
   522.4
   535.1
   510.1
   496.5
     550
   536.7
   478.6
   454.6
   499.4
   538.6
   548.7
   481.9
   461.7
   520.8
   547.7
   535.4
   529.2
   472.8
   530.5
   510.4
   562.3
   507.8
   495.5
   516.2
   525.3
   455.6
   519.5
   515.9
   488.3
   518.2
   500.3
   548.7
   544.1
   509.1
   475.4
   495.8
   507.8
   535.7
   531.5
     524
   547.4
   501.3
   510.7
   519.5
   496.8
   528.9
   497.1
   489.6
   597.7
   479.3
   525.7
   523.4
   571.7
   513.3
   531.5
   505.2
   577.9
     500
   487.7
   514.3
     500
   567.2
   499.1
   522.7
   474.1
   557.1
     539
   507.5
   517.9
   464.7
   566.9
   558.7
   519.8
   522.7
   532.8
   489.3
   503.3
   520.5
   511.7
   485.1
   479.9
   504.9
   605.8
   516.9
   507.8
   452.3
   511.7
   542.8
   462.1
   486.7
   520.5
   426.4
   540.6
   564.3
   497.1
   505.5
   456.2
   558.4
   493.2
   500.7
   477.6
   556.8
   542.2
   526.9
   516.2
   503.9
   555.5
   490.9
   527.3
   543.5
   527.6
   522.4
   546.1
   541.2
   548.7
   555.5
   478.6
   540.6
   460.8
   550.3
   568.8
   538.6
   509.4
   486.4
   515.9
   488.3
   522.1
   521.1
   556.1
   555.2
     525
   541.2
   540.3
   514.3
   506.8
   528.9
   541.9
   490.6
   554.5
   534.7
   575.6
   533.1
   516.2
   499.4
   469.2
   552.9
   516.9
   506.8
   520.8
   551.9
   566.2
   463.4
   546.7
   527.6
   539.3
   529.2
   556.5
   514.6
   541.9
   524.4
   507.5
   519.5
   571.1
   512.4
   546.4
   552.3
   499.7
     490
   494.5
   494.2
   568.1
   570.1
   507.8
   539.6
   496.5
   549.7
   516.2
   461.1
   525.3
   499.7
     487
   474.7
     514
   490.6
   532.5
   499.1
   534.1
     501
     463
     539
   531.8
   516.9
   501.3
   519.8
   537.3
   503.9
   522.7
   575.9
   508.8
   477.3
   510.7
   531.8
   570.7
   505.5
   549.3
   501.3
   490.3
     429
   504.2
   511.1
   491.6
   479.3
   528.6
   514.6
   504.9
   482.8
   518.8
   522.7
   556.5
   520.1
     549
   515.9
   526.3
   503.6
   450.4
   536.7
   525.3
   566.2
   504.2
   497.8
   545.4
   517.5
   531.5
   497.8
   518.5
   553.6
   500.3
   551.9
   489.3
   479.3
   477.6
   482.2
   522.4
   534.1
   487.7
   536.7
   517.9
     536
   548.4
   479.3
   516.9
   568.1
   525.7
   497.4
   468.2
   562.6
     526
   578.5
   514.6
   485.4
     500
   520.8
   534.1
   538.3
   536.4
   540.9
   494.5
   519.2
   545.8
   524.4
   606.1
   496.5
   538.6
   512.4
   499.1
   490.9
   536.4
   506.2
     526
   488.7
   517.9
   537.7
   555.5
   521.4
   455.9
   556.5
     586
   516.9
   498.4
   477.6
   542.8
   525.7
   550.3
   506.2
   569.4
   550.6
   539.3
   554.2
     452
   599.9
   520.8
   499.1
   555.8
   545.1
   499.7
   514.3
     489
   525.7
   537.7
   510.7
     490
   492.6
   520.8
   541.2
   500.7
   507.5
   504.6
   557.8
   515.3
   489.3
   464.3
   528.9
     550
   508.1
   497.4
   486.4
   570.1
   443.3
   540.9
   519.8
   496.1
   519.8
   523.1
     585
   537.3
   506.5
   489.6
   510.7
   520.8
     538
   565.6
   516.6
   539.6
   498.7
   521.8
   565.2
   563.6
   548.4
   481.2
   542.2
   526.3
   556.5
   475.4
   542.5
   526.3
   564.3
   485.1
   553.2
   503.6
     512
   514.3
   557.1
   567.5
   567.2
   519.5
   550.6
   582.1
   492.6
   525.7
   483.8
   482.8
   533.4
   495.5
   538.6
   522.7
   559.4
   531.2
   510.7
   486.1
   533.4
   498.7
   513.3
   512.7
   552.9
   522.1
     512
     526
   514.3
   538.3
   513.3
   511.7
   500.7
   527.9
   510.7
     587
     574
   531.2
   515.6
     525
   566.9
   520.8
   520.8
   509.4
   479.6
   525.3
   516.2
   484.1
   500.3
   547.1
   541.9
   526.6
   481.9
   436.8
   490.6
   519.2
   498.1
   549.3
   502.9
   458.5
   563.6
   515.3
   542.2
   557.1
   505.2
   514.3
   494.8
     513
   486.4
   497.4
   517.5
     501
     550
   495.5
   529.5
     537
   496.8
   513.3
   527.6
   529.2
   538.6
   466.9
   519.8
   545.8
   513.6
   479.9
   528.6
   504.6
     550
     526
   532.8
   503.3
   530.8
   576.3
   509.1
   519.2
   515.9
   545.8
   471.8
   515.9
   479.6
   479.3
   600.9
   516.2
   536.4
   531.2
   508.5
   482.2
   479.3
   490.9
   529.2
   488.7
   514.9
   464.3
   537.7
   505.5
   542.8
   530.2
     563
   535.7
   484.1
   536.4
   486.1
   493.2
   510.7
   547.4
     537
   508.1
     562
   554.2
   504.6
     536
   460.1
   496.1
   484.1
   541.2
   515.3
   581.8
   502.3
   490.3
   542.2
   522.1
   487.7
   515.3
   539.6
   558.1
   519.2
   538.6
   534.7
     466
   557.4
   537.3
   548.4
   559.4
   472.5
   494.2
     500
   579.8
   519.2
   486.1
   547.7
   474.1
   481.5
     501
   501.6
   508.1
   526.9
   529.2
   494.8
   577.6
   497.4
   508.8
   521.8
   575.3
   509.4
   497.1
   501.3
   472.5
   570.4
   538.6
   532.5
   548.4
   493.5
   567.5
   533.8
   497.4
   523.4
   543.2
   529.9
   519.2
   534.1
   554.2
   477.3
   475.7
     502
   502.9
   579.2
     513
   537.7
   490.6
   523.4
   565.9
   498.1
   479.3
   579.8
   494.5
   495.2
   486.7
   508.5
   534.1
   547.7
   532.8
   515.3
   541.5
     502
   476.3
   515.6
   502.6
     549
     548
   483.2
   571.1
   527.6
   518.2
   587.3
   522.1
   542.5
   532.1
   459.8
   584.4
   570.7
     501
     487
   516.6
   485.4
   532.8
   523.1
   501.6
   490.9
   495.2
   531.8
   498.7
   504.9
   520.5
   538.3
   531.8
   545.4
   499.1
   537.7
   512.4
   538.6
     513
   559.7
   517.5
   543.5
   515.9
   522.4
     561
   572.4
   500.7
   556.1
   507.2
   504.2
   579.5
   539.6
   556.1
   562.3
   543.5
   597.7
   523.7
   543.5
   544.8
   579.8
   514.3
     525
   510.1
   561.7
   495.5
     502
   549.3
   516.2
   492.2
   503.9
     500
   556.8
   537.3
   502.3
   542.5
   539.9
     514
   508.5
   521.1
   508.8
   510.1
   504.9
   513.3
   543.5
   460.8
   569.1
   568.1
   504.9
   528.6
   559.4
   561.7
   491.9
   578.5
   556.1
   577.2
     513
   556.5
   552.3
   536.7
     525
   542.2
   579.2
   536.7
   511.1
   543.5
   542.2
     513
   528.6
   526.6
   544.1
   552.6
     512
   620.1
   498.1
   520.8
   520.8
   507.5
   583.1
   516.9
   545.8
   576.9
   506.8
   506.8
   564.9
   557.8
   501.6
     526
   547.1
   531.2
   513.6
     537
   542.8
   542.8
   553.9
   531.8
   546.1
   544.1
   555.2
   572.7
   527.3
   514.6
   569.4
   517.9
   550.3
   547.1
   555.8
   548.4
   503.3
   576.9
   516.2
   528.6
   543.8
   537.7
   532.5
   516.9
   549.7
   508.5
   540.9
   554.8
   594.7
   541.9
   600.9
   524.4
   567.5
   539.6
   572.7
     572
   536.7
   567.2
   498.7
   532.1
   555.2
   617.5
   511.4
     489
   572.7
   543.2
   597.7
   555.8
   581.1
   581.4
     514
   574.3
   593.8
   577.2
   593.5
   494.8
   567.5
   582.4
   501.3
   549.3
   547.4
   542.2
   586.3
     524
   565.2
   551.9
   545.1
   544.5
   531.5
     575
   537.3
   543.2
   617.1
   577.2
   562.6
   586.3
   545.1
   582.7
   551.3
   606.1
   548.4
   553.6
     513
   555.8
   531.5
   581.4
   512.4
   575.9
   586.6
   542.2
   526.6
   594.1
   561.7
   573.7
   580.8
   543.5
   613.9
   565.6
   539.3
   543.5
   541.5
     621
   500.3
   554.2
   527.9
   529.9
   546.1
     550
   551.9
   554.5
   524.7
   549.3
   502.9
   575.9
     562
     563
     561
   542.8
   572.4
   517.9
   520.8
   507.5
   532.1
   570.4
   517.2
   560.7
   546.1
   507.8
   602.9
   549.7
   498.7
   542.8
   548.7
   523.4
   558.1
   581.1
   556.5
   503.9
   519.2
   520.8
   532.8
   545.4
   523.7
   514.3
   566.5
   518.2
     538
     526
   560.4
     575
   530.5
   567.2
   528.6
   526.9
   510.7
   539.6
   555.2
   567.8
   520.1
   595.4
     500
     610
   591.8
   542.2
   569.4
   570.7
   555.8
     539
   609.7
   566.9
   529.9
   530.8
   494.5
   543.2
   581.1
   559.4
   592.2
   548.7
   588.3
   527.3
   530.2
   592.5
   550.3
   513.6
   551.6
   544.8
   524.7
   507.5
   520.8
   592.5
   591.8
     551
   504.6
   533.4
   539.3
   563.3
   604.2
   564.6
   580.8
   534.4
   546.1
   545.8
   543.5
   588.3
   558.7
   523.1
   557.4
   567.8
   549.7
     610
   561.3
   563.6
   510.4
   577.6
   531.5
     560
   546.1
   616.8
   588.9
   550.6
   581.1
   578.9
   611.9
   588.3
   556.5
   583.1
   575.3
   599.6
   553.9
     563
     561
   615.5
   587.3
   588.9
   601.9
   552.6
   544.1
   575.9
     621
   641.1
   545.8
   584.7
   572.4
   575.6
   626.9
   604.8
   607.7
   619.1
   577.9
     597
   592.2
     610
   570.1
     537
     599
   621.3
   646.7
   607.1
   636.6
   659.6
   650.9
   656.4
   664.2
   643.4
   638.5
   594.4
   589.2
     610
   597.7
   660.9
   611.6
   616.2
   625.6
   652.2
   660.6
   604.2
   650.5
   653.5
   650.9
   617.5
   640.2
   680.4
     633
   648.3
   690.1
   618.8
   696.6
   716.7
   624.6
   626.2
   710.2
   688.8
   614.9
   698.2
   701.5
   679.1
   596.4
   688.5
   708.9
   710.6
   679.1
   672.9
   645.7
   677.8
   673.9
     706
   657.7
   676.8
   679.1
   713.2
   697.3
   635.6
   626.2
   688.2
   723.9
   709.9
   699.5
   732.9
   673.3
   740.4
   668.1
   651.2
   774.1
   728.4
   745.3
   740.1
   691.1
   699.2
   656.1
   684.9
   689.1
   731.3
   784.5
     708
     657
   787.4
   669.4
   679.1
   691.7
   725.2
   733.3
     670
   711.5
   672.3
   709.9
   729.4
     657
   691.1
   711.5
   651.5
   665.5
   681.7
     635
   701.8
   638.9
   733.3
     648
   690.1
   645.7
   661.6
   611.9
   682.7
   641.5
   663.8
   713.5
   610.6
   666.1
   611.6
   683.6
   624.9
   644.4
   631.7
   661.3
   652.5
   695.6
   640.8
   626.2
   673.3
   622.3
   588.6
   653.8
     671
   592.5
   647.6
     610
   655.4
   620.1
     633
   637.9
   635.9
   626.9
     635
   602.2
   591.5
     586
   597.3
     599
   583.4
   581.8
     573
   580.8
   576.3
   594.1
   589.9
     621
   616.5
   532.8
     584
     538
   560.7
   563.9
   574.6
   583.7
   619.1
   601.9
   590.2
     537
   558.1
   574.6
   548.4
   586.3
   523.1
   601.6
   573.7
   569.1
   567.2
   587.9
   583.7
   542.5
   574.3
   568.5
   523.7
   562.6
   533.1
   532.5
   588.9
   545.4
   592.5
     548
   616.5
   575.6
   593.8
   555.5
   549.3
   568.8
   577.6
   537.3
   596.4
     562
   635.9
   565.6
   511.1
   603.5
   527.6
   507.5
     551
   517.2
     597
   502.9
   585.3
   549.7
   525.7
   505.2
   543.8
   646.7
   482.2
   535.4
   535.4
   564.6
   601.9
   504.9
   547.1
   497.1
   501.3
   552.3
     563
   537.7
   567.2
   533.1
   534.1
   527.3
   573.3
   516.6
   492.2
   485.1
   519.2
   549.7
   521.8
   515.6
   548.4
   586.3
   571.7
   552.3
   579.8
   530.8
   521.4
   564.9
   546.4
   552.3
   558.4
   513.3
   560.7
   552.9
   536.4
   573.7
   533.4
   529.5
     551
   490.3
   576.3
   569.1
   541.2
   546.7
     539
   504.9
   559.4
   566.2
   553.9
   510.1
   602.9
   518.8
   564.9
   526.6
   511.4
   575.6
     524
   582.1
   546.7
   511.7
   562.3
   558.1
   543.5
   513.6
   589.2
   514.3
   604.5
   545.4
   540.3
   583.7
   539.3
   584.4
   572.4
   541.9
   525.7
     598
   522.7
   574.3
   530.2
   615.8
   526.9
   594.1
   578.2
   577.2
   533.1
   539.9
   531.8
   570.7
   522.4
   559.1
   542.8
   577.9
   516.2
   531.8
   556.8
     514
   530.8
     526
   482.8
     512
   529.5
   545.4
   564.6
   583.1
   579.2
   517.2
   553.6
   511.1
   544.1
   557.4
   552.9
   526.6
     562
   541.9
   538.3
   522.4
   525.7
   564.6
   542.2
   556.8
   544.1
   478.9
   537.3
   497.4
   557.8
   542.5
   566.2
   517.2
   490.9
     500
   536.7
   603.2
   471.2
   534.4
   522.4
   539.9
   586.6
     538
   546.7
   530.2
   545.4
   595.7
   545.8
   518.8
   512.7
   511.4
   561.3
   552.3
   530.5
   533.8
   560.7
     572
   512.7
   511.4
   521.4
   512.4
   554.2
   549.3
   546.7
   473.1
   529.5
   513.3
   552.9
   509.1
   583.4
   562.3
   605.5
   597.7
   516.9
   573.3
   553.9
   544.5
   573.7
   546.7
   522.7
     514
   575.3
   529.2
   558.7
   614.9
   592.8
   512.4
   549.3
   593.5
   618.1
   543.8
   543.2
   580.8
   595.4
   553.9
   523.7
   529.9
   541.2
   536.7
   524.7
   568.5
   525.7
   526.9
   530.2
   562.6
   522.4
   504.2
   556.1
   534.7
   560.4
   567.8
   518.5
   549.7
   543.2
   539.6
   467.6
   552.6
   557.4
   555.2
   551.3
   579.5
   549.3
   512.7
   534.7
   570.4
   545.4
   529.2
   548.7
   562.3
   601.9
   530.2
   565.2
   554.8
   480.6
   571.1
   513.6
   557.4
   543.8
   508.5
     512
   540.6
     610
   544.8
   592.8
   579.8
   539.6
   516.9
   509.1
   550.3
     574
   538.3
   509.4
   535.4
   553.2
   539.6
     560
     573
   522.7
   494.5
   503.6
   537.3
   553.2
     548
   556.1
   446.5
   486.7
   515.6
   550.3
   560.7
   612.9
   574.3
   564.6
   573.3
   508.1
   576.6
   525.7
   579.2
   472.8
   476.7
   526.6
   564.3
     572
   579.2
   528.6
   578.9
   559.1
   610.3
   532.8
   522.4
   517.2
   566.9
   602.9
   635.6
     501
   605.8
     526
   578.5
   524.7
   545.8
   525.3
   555.8
   498.4
   543.2
   535.1
   520.5
   575.6
   552.6
   532.1
   510.4
   549.7
   530.5
   583.1
   510.7
   561.3
   548.7
   526.9
     587
   556.8
   555.2
   592.5
   518.2
   481.2
   531.5
   559.4
   523.4
     551
   541.5
   541.9
   561.3
   548.4
   547.4
   491.3
   534.7
   549.3
   549.7
   561.3
   504.6
   521.8
   534.7
   511.1
   479.3
   536.7
   521.1
   549.3
   581.4
   587.9
     524
   584.7
   488.7
   555.8
     524
   535.4
     525
   551.9
   494.5
   591.2
   556.5
   493.5
   515.3
   576.6
   497.8
   544.1
     512
   551.3
   482.2
   535.1
   503.6
     537
   521.8
   505.9
   525.7
   522.4
     610
   525.7
   533.8
   564.3
   626.5
   533.8
   516.9
     560
   529.2
   577.2
   491.6
   526.9
     573
   513.6
   510.4
   497.4
   530.5
   519.8
   535.1
   568.8
   511.4
   518.8
     525
     537
     563
   534.4
   563.9
   504.6
   519.5
   583.1
   563.3
   525.3
   560.4
   553.6
   528.6
   575.6
   527.3
   616.2
   550.6
   571.1
   535.4
     550
   514.3
   574.6
   554.2
   550.3
   588.3
     502
   589.6
   545.1
   637.6
   520.1
   490.3
   584.7
   558.7
   546.4
   613.6
   509.1
   561.3
   593.8
   519.5
   579.2
   559.1
   618.8
   529.5
     575
   572.7
     573
   517.9
   602.9
   554.5
   547.1
   552.9
   568.1
   553.2
   549.7
   570.1
     622
   594.7
   579.5
   572.4
     562
   603.8
   617.5
   581.1
   616.2
   559.1
     560
   555.2
   616.5
   601.9
   586.6
   573.7
   630.4
   686.2
   572.4
   567.2
   613.6
   577.9
   549.7
   579.5
     596
   606.8
   612.3
   622.6
   549.3
   567.5
   614.9
   598.6
   605.8
   568.5
   585.7
   618.8
   594.4
   591.5
   578.9
   596.4
   611.9
   553.2
   556.1
   634.3
   594.1
   653.1
   597.3
   650.2
     608
   622.6
   617.1
   557.4
   593.8
   574.6
   587.6
   557.4
     584
   589.9
   628.2
   650.5
   628.5
   625.2
   627.8
   595.7
   625.2
   607.7
   620.1
   614.9
   597.7
   646.7
   659.3
     596
   568.1
   593.5
   692.1
   629.8
   609.7
     610
   563.9
   610.3
   619.1
   620.4
   574.3
   603.5
     608
   598.6
   591.2
   589.9
   544.8
   610.6
   589.6
   623.9
   637.2
   593.1
   623.3
   594.1
   597.7
   577.6
   565.9
   564.9
   554.8
   564.3
   583.1
   619.1
   597.7
   635.9
   624.9
   541.9
   586.3
   632.4
   595.1
   558.4
     587
   591.5
   631.1
   615.5
   602.2
   603.8
   580.2
   577.9
   629.8
     587
   598.6
   551.6
   569.1
   653.1
   562.3
   558.7
   567.8
   641.8
   563.3
   598.3
   595.4
   583.1
     597
   580.2
   586.3
     478
   555.8
   535.7
   599.6
   556.1
   505.9
   583.1
   563.6
   606.8
   563.6
   628.5
   558.1
   601.9
   562.6
     597
   592.5
   583.1
   567.5
   595.7
   577.2
   607.7
   598.3
   570.7
   588.9
   542.8
   580.2
   566.5
   552.3
   582.4
   595.7
     587
   558.7
   521.8
   627.2
   575.9
   588.6
   563.6
     669
   593.8
   552.9
   620.1
   628.8
   579.8
   575.9
   552.6
   576.6
   611.9
   611.9
   561.3
   589.2
   588.6
   582.4
   644.4
   649.2
   668.1
   611.9
   606.1
   601.2
   551.6
   602.2
   600.3
   558.4
   656.4
   600.3
     609
   585.7
   551.3
     584
   592.2
   567.8
   532.5
   608.7
   577.6
   558.1
   577.2
   554.8
   583.4
   616.8
   571.1
   557.1
   611.9
   611.9
   650.9
   599.6
   608.7
   592.2
   585.7
   558.7
   590.9
     563
   599.6
   575.9
   622.3
   616.2
   527.3
   585.3
     596
   627.8
   594.7
   568.1
   632.7
     622
     596
   592.2
   592.8
   538.6
   533.8
   632.4
   580.2
   569.8
     611
   555.8
   624.9
   600.9
   606.4
   612.9
   573.3
   591.5
   603.8
   508.5
   590.5
   594.4
   552.6
   586.6
   593.1
   583.1
   566.2
     609
   593.8
     585
   612.9
   532.8
     574
   567.8
   598.6
   607.7
   583.1
   585.7
   611.6
   563.6
     596
   593.8
   568.8
   589.9
   582.1
   616.8
   569.8
   576.9
   566.2
     596
   606.1
     573
     574
   584.4
     575
   611.9
   545.1
   607.7
   556.5
   557.1
   551.3
   627.5
   581.8
   626.2
   575.6
     551
   516.2
   579.5
   563.6
     609
     633
   554.5
   556.5
   529.2
   579.2
   544.8
   596.7
   557.1
   583.7
     598
   565.9
   571.4
   502.6
   611.3
   605.5
   544.1
   552.6
   557.1
   597.7
   584.7
   556.1
   556.8
     549
   589.9
   604.8
   540.9
   553.9
   527.9
   547.7
   553.9
   563.6
   604.8
   589.6
   599.3
   589.6
   521.4
   590.5
   558.1
   566.2
   592.5
   585.3
   565.9
   600.6
   632.4
   552.3
   601.2
     598
   556.5
   469.2
   599.9
   575.6
   593.8
   530.2
   563.6
   547.4
   593.8
   569.1
   559.1
   576.9
   575.9
   582.7
   521.8
   540.3
     538
     549
   575.6
   554.5
   570.7
   602.5
   555.8
     575
   570.4
   581.1
   582.4
   537.7
     586
   570.7
   558.1
   543.8
   552.9
   551.3
   597.3
   576.3
   569.1
   542.8
   551.6
   520.8
   580.2
   545.8
   545.8
   543.2
     549
   585.3
   574.3
   567.2
   607.1
   527.6
   532.5
   602.2
   602.5
   528.2
   592.8
   652.8
   548.7
   575.3
   572.4
   534.7
   554.2
   544.8
   594.4
   578.2
   581.8
   524.7
   557.8
   529.2
   542.5
   508.5
   535.4
   508.8
   541.5
   539.3
     524
   518.5
   546.4
   593.5
   477.3
   562.6
   549.3
   576.6
   638.5
   581.1
   553.9
   585.3
     514
   534.4
   568.1
   513.6
   545.1
   557.1
   552.6
   514.9
   498.7
   552.3
   578.9
     549
   534.4
   503.3
     596
   582.4
   561.3
   592.8
   512.7
   561.7
   611.3
   539.9
     548
     574
   523.1
     561
   571.1
   552.6
   495.2
   535.7
   563.6
   573.3
   518.8
   600.6
   526.3
     539
   582.7
   541.2
   539.3
   518.5
   609.7
   568.8
   552.6
   550.3
   526.3
   547.4
   511.7
   531.2
   537.3
   495.5
   549.7
   511.4
   585.3
   478.3
   547.4
   507.2
     501
   532.1
   528.6
   539.3
   480.9
   569.1
   504.2
   541.5
   593.8
   618.8
   537.3
     586
   531.2
   552.6
   580.2
   529.2
   559.7
   542.2
     525
   577.9
   512.4
   523.4
   575.3
   539.6
   560.4
   581.1
   553.9
   555.8
   551.3
   564.3
     478
   554.8
   541.2
   545.1
   568.5
   562.3
     512
   535.7
   541.9
   583.7
   555.8
   545.1
   519.5
   543.5
   535.4
   568.5
   571.7
   515.3
   525.7
     572
   537.3
   571.1
   518.8
   575.3
     487
   535.4
   567.5
     573
   526.3
   539.9
   520.8
   561.7
   571.7
   595.4
   529.9
   537.7
   541.5
   563.9
   575.9
   498.7
   559.1
   562.6
   496.5
   592.5
   582.4
   537.3
   556.5
   589.2
   549.7
   584.7
   536.7
   566.9
   570.4
   559.1
   495.8
   572.7
   516.6
   539.6
   494.2
   607.1
   567.2
   503.6
   554.5
   556.5
     584
   518.2
   557.1
   528.2
   539.6
     526
   568.5
   564.3
   540.6
   552.3
   544.8
   532.5
   587.6
     490
   522.4
   597.3
   592.8
   587.9
   566.9
   524.7
     608
     586
   527.9
   547.7
     512
     586
   603.5
   496.1
   567.2
   511.1
   534.4
   578.5
     610
   523.4
   525.7
   551.9
   543.2
   521.1
   506.5
   544.8
   560.4
   554.8
   534.1
   575.3
   541.9
     573
   545.8
   521.8
   601.2
   569.4
   527.9
   522.1
   516.2
   580.8
   572.7
   575.3
   577.9
   575.9
   548.4
   598.6
   534.4
   621.7
   535.1
     560
   534.1
   516.2
   534.7
   575.3
   536.7
   583.4
   548.7
   537.7
   524.7
   555.8
   508.8
   553.2
   542.5
   581.8
   540.3
   596.4
   568.1
   530.2
   553.2
   518.5
   545.1
   514.6
   557.4
   551.9
   566.5
     584
   531.2
   568.8
   547.4
   585.3
   559.7
     573
   566.9
   560.4
   574.6
   545.1
   601.9
   551.3
   556.8
   520.5
   555.8
   531.5
   520.8
     584
   531.2
   546.7
   567.5
   553.9
     574
   528.6
   569.8
   516.9
   550.3
   607.7
   589.9
   532.8
   558.4
   554.2
   525.3
   582.4
   582.1
   549.3
     539
   544.5
   597.7
   566.5
   554.2
   565.9
   610.6
   556.8
   542.5
   520.5
   591.8
   557.4
     514
   538.6
   560.7
     512
   583.7
   568.8
   656.7
   530.8
   558.1
   542.8
   579.5
   570.7
     573
   567.5
   559.4
     561
     587
   564.6
   530.5
   540.6
   615.5
   608.7
   611.3
   614.5
   582.4
   616.8
   603.5
   552.3
   591.5
   619.1
   586.3
     548
   650.5
   574.3
   544.5
   617.8
   609.7
   572.4
   651.2
     608
   581.8
   627.8
   598.6
   614.9
   617.1
   611.3
     671
   613.9
   563.6
     599
   647.3
   624.9
   600.6
   629.5
   682.3
   657.7
   627.8
   602.5
   628.2
     634
   645.4
   649.2
   630.8
   605.5
   617.8
   565.2
   676.2
   591.5
   654.1
     670
   698.2
   644.1
   646.7
     635
   646.3
   619.7
   640.5
   618.8
   690.1
   609.7
   570.7
   619.1
   587.6
   648.9
   740.4
   663.2
   563.3
     573
   654.1
   660.6
   614.5
   656.4
   682.3
   590.9
     669
   625.6
   593.5
     684
   636.3
   632.7
   633.7
     597
   632.7
   642.8
   642.1
   634.3
   612.3
   611.3
   641.5
   630.1
   652.5
   620.4
   654.1
   651.5
   654.1
   609.7
   637.9
   643.4
   614.5
   593.5
   651.5
   629.8
   598.3
   650.2
   633.4
   638.2
   595.1
     621
   680.1
   632.7
   567.2
   596.4
   557.4
   541.5
   540.3
   641.1
   647.6
   602.2
   609.7
   612.6
   637.2
   583.7
   578.2
   604.8
   580.5
   560.4
   619.7
   612.3
   568.5
   555.5
   588.9
   577.9
   555.8
   593.8
   619.7
   600.6
     585
   555.2
   572.4
   555.8
   591.8
   562.6
   618.4
   602.2
   612.9
   540.6
     575
   558.7
   563.6
   577.6
   570.7
   616.2
   586.6
   578.2
   590.2
   579.5
   549.3
   531.2
   624.9
   583.1
   639.2
   583.4
   532.1
   617.8
   626.5
   574.6
   541.5
   571.7
   560.4
   584.7
   660.6
   602.9
   583.1
   542.5
   570.7
   557.4
   558.7
   597.7
   592.5
   551.9
   605.1
   583.7
   576.9
     598
   534.4
   579.8
   533.8
   595.1
   570.7
   553.6
   573.3
   543.5
   550.6
   543.5
   564.6
   575.3
     560
   607.1
   552.3
   528.6
   533.8
     551
   522.7
   541.5
   562.3
   521.4
   613.2
   571.7
   556.1
   600.3
   556.1
   572.7
   528.2
   521.8
   532.1
   557.1
   529.9
   545.4
   516.6
   574.6
   619.7
   572.4
   613.9
   526.6
   561.3
   575.6
   544.1
   552.9
   527.6
     598
   566.5
   591.2
   569.8
   585.7
   560.7
   571.1
   556.5
   606.8
   528.2
     597
   569.4
   570.1
   511.7
   579.8
   588.6
   530.5
   548.7
   615.5
   536.4
   506.8
   578.2
   541.9
   506.8
   552.6
     573
   535.7
   518.8
     585
   562.3
   582.4
   561.3
     537
   533.1
   568.8
   607.7
   502.3
   571.7
   539.3
   525.3
   580.8
   589.6
   577.2
   619.1
   618.1
   567.5
   561.3
   583.4
   584.4
   535.1
   506.8
   510.7
   543.8
   558.1
   576.6
   553.9
   593.1
   559.1
   556.8
   619.4
   563.3
   539.3
   529.2
   528.6
   568.8
   577.2
   540.6
   538.6
   576.3
   575.6
   540.6
   615.8
   582.7
   555.2
   595.4
   550.3
   633.4
   518.2
   540.6
   564.6
   563.3
   565.9
   528.6
   564.3
   547.7
   542.8
   574.6
   520.1
   589.6
   545.1
   583.7
   583.4
   592.5
   590.5
   564.9
   586.6
   575.9
   604.2
     551
   566.2
     575
   569.8
   577.6
   557.4
   585.7
   579.2
   517.5
   508.8
   574.6
   548.4
   555.8
   519.8
   569.4
     536
   542.8
   582.1
   564.6
   564.3
   512.7
   524.7
   491.6
   523.7
   554.8
   524.7
   531.5
   542.5
   563.3
   569.4
   575.9
   535.4
   588.6
     551
   558.7
   545.1
   573.7
   577.9
   588.9
   594.4
   582.7
   535.7
   613.6
   515.6
   563.3
   514.6
   537.3
   527.9
   549.7
     549
   571.1
   540.6
   530.2
   554.8
     526
   601.2
   531.2
   569.4
   541.2
   532.1
   542.8
   517.2
   575.9
   542.2
   540.6
   554.2
     563
   541.5
   539.6
   609.3
   543.5
     513
   514.6
   554.8
     548
   517.2
   524.7
   529.5
   515.3
   523.7
   575.6
   589.2
   565.6
     573
   522.1
   613.2
   568.8
   584.7
   536.7
   559.1
   559.7
   587.6
   563.9
   574.6
   581.8
   514.6
     563
   567.5
   500.7
   560.4
     563
   547.4
   530.5
   606.8
   566.5
   499.1
   535.4
   569.8
   576.6
   596.4
     538
   548.7
   543.5
     539
   556.8
   569.4
   557.4
   565.9
   603.5
   542.2
   590.9
   535.7
   522.4
   528.9
   592.8
   611.6
   536.4
     585
   602.5
   546.1
   562.3
     560
   618.1
   604.8
   566.5
   541.2
   549.3
   637.6
   557.1
   533.4
   566.5
   542.8
     526
   529.2
   592.5
   563.6
   620.1
     502
   545.8
   541.5
   494.2
   570.1
   549.7
   511.1
   605.8
   572.4
   608.7
   507.5
     584
   576.3
   554.8
   527.3
   587.6
   557.4
   559.4
     575
   520.1
   558.7
   571.4
   599.9
   549.7
   579.2
   522.7
   543.2
   551.3
     549
   595.4
   540.6
   540.3
   562.6
   550.3
   564.9
   563.3
   490.3
   591.2
   592.5
   579.2
   532.8
   583.1
   567.2
   579.2
   649.9
   614.9
     560
     573
     526
   586.3
   611.3
   585.3
   565.9
   569.4
   540.9
   535.1
   530.8
   565.9
   582.1
   571.1
   571.7
   581.4
   512.7
   543.5
   604.2
   611.9
     585
   583.1
   600.3
   591.5
   524.7
   536.7
   509.4
   583.4
   572.4
   664.5
   535.7
   582.4
   533.4
   577.9
   543.5
   567.8
   628.5
     584
   548.4
   563.6
   564.6
   539.9
   576.6
   564.9
     539
   555.8
   551.9
   546.1
   600.9
     561
   562.6
   577.2
   497.8
   573.7
   556.1
   570.4
   551.9
   646.3
     524
   621.7
   572.4
   549.3
   571.1
   595.4
   534.7
   533.1
     562
   553.6
   564.9
   554.5
   632.4
   581.1
   489.6
   527.6
     561
   609.7
   594.1
   625.2
   531.5
   537.3
   579.5
   534.1
     608
     561
   515.6
   599.6
   607.4
   555.5
   523.7
   523.4
   560.7
   603.5
   599.9
   565.6
     560
   529.5
   542.2
   544.8
   555.5
   557.4
   538.3
     574
   592.8
   572.4
   574.6
   572.7
   585.7
   564.9
   534.7
   552.9
   579.8
     587
   595.7
     562
     536
   598.6
   565.2
   523.1
   558.7
   590.5
   531.8
   523.1
   522.7
     551
   563.3
   594.7
   521.1
   575.9
   594.4
     560
   511.7
   553.9
   611.9
   532.1
   568.1
   573.7
   604.5
   553.9
   579.8
   576.9
   531.2
   607.4
   513.6
   585.7
   590.9
   542.5
   550.3
   558.7
   526.9
   574.6
   512.4
   582.4
   517.2
   592.2
   558.7
   548.7
   514.9
   555.5
   554.8
   584.4
   543.8
   533.4
   542.8
   576.6
   521.4
   550.6
   534.4
     563
   589.6
   509.4
   610.3
   552.9
   566.2
   506.5
   501.3
   550.6
   590.2
   557.4
   607.4
   539.6
   583.7
   553.6
   503.3
   594.4
   551.9
   547.4
     587
   567.5
     551
     550
   581.1
   568.1
   535.7
   554.2
   564.6
   592.5
   520.5
     560
   573.7
   563.9
   560.4
   490.9
   516.6
     538
   562.6
   535.7
   502.6
   578.2
   623.6
   590.2
   486.7
   545.4
   605.8
   535.1
   514.9
   591.2
   535.4
   537.3
   557.1
   568.5
   582.7
   547.7
   588.3
   507.5
   546.7
     537
   579.2
   505.2
   569.8
   549.3
     561
   552.6
   551.3
   526.3
     598
   506.8
   530.8
   638.9
   591.2
   578.5
   560.7
   557.4
   580.2
   493.5
   533.8
   548.4
   569.1
   576.6
   617.8
   577.6
   526.6
   557.1
   593.8
   531.8
   553.6
   581.1
   550.6
   604.5
   587.3
   522.1
   608.4
   522.4
     550
   578.2
   545.8
   549.3
   559.7
   549.7
   538.3
   573.7
   565.9
   599.3
   552.6
   533.8
   548.4
   549.3
   588.6
   548.7
   581.4
   522.7
   565.2
   611.3
   599.6
   526.6
     562
   576.3
   542.5
     550
   555.5
   586.3
   620.7
   546.7
   603.5
   551.3
   517.2
   502.3
   626.5
   540.6
   578.9
     621
   569.8
   550.6
   626.2
   545.4
   559.7
     573
   527.3
   603.8
   562.3
   609.3
   568.5
   534.1
     621
   570.1
   629.1
   605.5
   568.8
   563.6
   587.6
   559.1
   568.8
   610.6
   568.8
   530.8
   583.7
   545.1
   534.4
   586.6
   573.7
   522.7
   601.2
   545.8
   566.9
   569.1
   569.1
   545.4
   577.6
   617.1
   555.2
     551
   652.2
     562
   561.3
   553.2
   576.6
   625.2
   582.1
   603.2
   541.5
   594.1
   601.6
   574.3
   580.2
   569.4
   575.9
   615.2
   595.7
   538.6
   574.6
   594.4
   569.8
   566.2
   522.1
   552.9
   569.4
   554.5
   568.5
   621.3
   534.4
   555.8
   633.7
   531.2
   612.6
   583.4
   539.3
   555.2
   599.6
   547.1
   546.1
     549
     573
   545.4
   552.6
   618.1
   536.7
   567.2
   546.4
   565.6
   580.2
   579.2
   587.3
   604.5
   530.2
   544.8
   530.2
   601.2
   524.7
   529.5
   527.9
   539.3
   473.4
   569.1
   529.9
     572
   607.4
     525
   570.4
   600.6
     585
   572.7
   585.7
     575
   602.5
   598.6
   563.9
     563
   510.4
   594.4
   551.6
   564.6
   507.2
   568.8
   523.1
   617.5
   558.1
   549.3
   494.2
   617.5
   586.3
   576.3
     551
   547.4
   551.6
   587.3
   553.2
   601.6
   578.9
   570.7
   561.7
   546.7
   552.6
   559.4
   566.5
   547.4
   551.6
   506.5
   561.7
   534.1
   564.9
   497.1
   510.7
   605.8
   567.2
   585.7
   558.4
   555.8
   518.5
   582.7
   575.6
   532.1
   531.2
   546.7
     560
   641.5
   579.5
   547.1
   566.2
   568.5
   541.5
   619.4
   514.6
   544.1
   559.4
   551.6
   495.8
   555.8
   537.3
   545.1
     538
   494.8
     537
   539.3
   563.9
   573.3
     585
   548.7
   515.9
   532.8
   550.3
   598.3
   627.5
   579.8
   567.8
   582.1
   564.6
   559.1
   565.6
   582.7
   573.3
     584
   578.5
   599.9
   578.9
   514.6
   563.6
   575.6
   539.9
     574
   565.6
   551.3
   531.8
   602.2
   583.7
   610.3
   616.5
   619.1
   548.4
   577.9
   543.5
   599.6
   582.1
   615.5
   549.3
   594.7
   570.1
   555.8
   590.5
   616.2
   587.3
   503.6
   539.3
   578.5
     563
   564.3
   628.5
   557.4
   587.6
   539.6
   629.5
   551.3
   545.1
   567.2
   547.4
   558.7
     550
   557.4
   534.1
   614.9
   581.8
   543.5
   525.7
   630.1
   558.4
   585.7
   535.7
   567.5
   566.2
   622.3
   513.6
   633.4
   595.7
   600.9
   617.8
   555.8
   551.3
   578.2
   568.5
   646.3
   607.1
   558.4
   582.4
   550.6
   552.3
     596
   560.7
     563
   566.9
   583.4
   595.7
   530.8
   596.7
   607.4
   573.3
   543.2
   530.8
   602.9
   607.7
   537.3
   588.3
   558.4
   571.1
   594.7
   552.6
   576.9
   573.7
   582.1
   603.2
   555.2
   565.9
   575.9
   580.8
   574.3
   601.9
   600.3
   646.7
   546.4
   582.4
   579.2
   576.6
   553.6
   534.7
   598.6
   576.6
   554.5
   581.1
   592.2
   583.7
   648.9
   570.7
   576.3
   570.4
   591.5
   630.8
   550.3
   558.1
   576.9
     598
   622.3
   635.9
   570.4
   589.2
   603.8
   613.2
   538.3
     596
   649.6
   562.3
   633.7
   612.6
   680.7
   640.8
   620.4
   619.1
   583.4
   614.5
   618.4
   636.3
     696
   697.9
   611.3
   687.5
   646.7
   699.5
   614.5
   684.6
   708.6
   691.7
   619.7
   687.2
   747.2
   696.6
   710.9
   668.7
   659.6
   690.1
   707.3
   768.6
   727.8
   702.4
   739.1
   759.5
   767.7
   751.1
   839.3
   771.5
   808.5
     756
   813.4
   756.3
     793
   754.4
   845.2
   772.8
   869.2
   781.9
   819.9
   794.9
   820.9
     803
   824.1
   877.3
   773.5
   867.9
     841
   867.9
     827
   880.2
   885.4
   884.4
   908.8
   874.4
   931.5
   935.7
   888.7
   929.2
   927.9
   935.7
   902.3
   874.1
     913
   952.6
   858.5
   904.2
     947
   909.4
   941.5
   899.4
   976.9
     924
   924.3
   907.1
   982.4
   953.2
   938.9
   926.9
   971.1
   930.8
   941.2
    1019
   939.6
   930.5
   945.7
   979.5
   951.6
   904.2
    1014
   984.7
   943.8
   924.7
     888
   904.2
   881.5
   924.7
   938.3
   956.1
   930.2
     888
   989.2
   981.8
   937.6
   993.8
   883.8
   858.5
   852.3
   966.2
   927.9
   892.5
   873.4
     890
     911
   862.1
     875
   901.6
   886.4
   821.5
   862.7
   847.8
   855.9
   867.6
   865.9
   816.3
   865.9
   860.8
   813.7
   835.5
   823.4
   839.3
   815.3
   850.1
   840.3
   816.3
   852.6
   891.9
   782.9
   874.1
   867.2
   764.7
   762.8
   820.5
   797.2
   806.9
     719
     754
   772.8
   786.5
   768.6
   891.6
   764.7
     805
   787.8
   769.6
   785.5
   769.9
   748.8
   753.4
     816
   733.9
   754.4
   749.8
   740.1
   824.1
   764.1
   681.7
   773.2
   671.6
   765.7
   759.5
   724.5
   801.7
   795.2
   765.4
   720.3
   713.2
   675.8
   677.1
   704.7
   673.6
   701.8
   709.9
   734.6
   688.8
     730
   717.4
   665.1
   702.1
   639.8
   696.9
   657.7
   679.1
   681.7
   668.1
   688.2
   669.7
   740.7
   701.5
   648.9
   716.1
   713.5
   645.4
   656.4
   649.9
     658
   705.4
   680.4
   662.2
   647.3
   641.5
   602.9
   628.5
   616.8
   635.3
   576.6
   572.4
   618.8
   624.3
   686.6
     658
   625.2
   649.2
   641.5
   606.1
   602.2
   632.4
   605.1
   646.7
   620.1
     610
   566.9
   625.9
   644.4
   636.9
   612.3
   633.4
   594.4
   611.3
   582.4
   573.7
   656.7
   592.2
   630.4
   617.8
   649.2
   637.2
   605.5
   616.2
   614.5
   563.9
   622.3
   622.6
   563.6
   640.2
   621.7
   609.3
   603.8
   621.7
   616.2
   587.9
   583.1
   628.8
   570.7
   576.3
   592.5
   612.6
   537.3
   620.1
     610
   566.2
   599.9
   601.2
   592.8
   548.4
   629.8
   573.3
   601.9
   619.7
   535.7
   561.7
     598
   622.6
   575.3
   557.4
   552.9
   608.4
   599.3
   557.8
   583.7
     572
   597.7
     585
   593.1
   551.6
   592.2
   591.8
   587.9
   618.1
   600.9
   593.1
   581.4
   586.3
   624.3
   546.1
   584.7
   577.9
   586.3
   631.1
   572.4
   615.8
     635
   538.6
   607.1
   562.3
   602.9
   580.5
   588.9
   603.5
     539
   607.4
   628.2
   607.4
   564.6
   587.9
   597.3
   589.9
   524.4
   611.6
   589.6
   571.4
   608.7
   618.8
   571.1
   554.5
   680.4
   561.7
   551.6
   574.6
   557.1
   618.4
   584.7
     599
   609.7
   589.9
   617.5
   608.7
   636.6
   558.4
   606.8
   564.6
   628.2
   602.2
   533.1
   623.3
   616.8
   604.8
   612.3
   593.8
   599.6
   636.9
   569.4
   632.1
   576.9
   563.6
   568.5
   564.3
   653.8
   583.4
   614.9
   566.5
   639.8
   635.9
   555.8
   642.1
     648
   631.7
   567.5
   624.9
   590.2
   618.4
   565.2
   574.3
     550
   576.9
   711.9
   615.2
   548.7
   608.4
   602.5
   573.7
   649.9
   596.7
   628.2
   567.2
   635.3
   588.9
   594.4
   566.5
   626.2
   604.5
   619.7
   557.4
   629.8
   637.2
     609
   618.4
   594.7
   589.6
   619.7
   644.1
   623.6
   562.6
   655.1
   621.3
   585.3
   599.6
   572.7
   624.9
   557.4
   631.1
   653.8
   581.8
   666.8
   643.7
     623
   624.3
   613.9
   623.6
   594.7
   661.3
     670
   618.8
   591.8
   697.9
   560.4
   631.1
   631.1
   620.4
   667.1
   658.3
   566.2
     599
     658
   659.6
   660.9
   627.2
   692.1
   659.3
   607.4
   665.5
   666.4
   649.2
   626.9
   639.5
   655.7
   626.2
   684.6
   630.4
   655.7
   676.2
     693
   678.1
   651.2
   626.9
   632.7
     660
   757.3
   619.1
   696.6
     672
   649.6
     694
   734.9
   725.5
   711.9
   659.3
   694.7
   646.7
   740.1
   672.6
   730.3
   672.9
   640.8
   696.9
   711.5
   641.1
   716.7
   632.1
   685.6
   732.6
     693
   723.2
     681
   603.5
   728.4
   731.6
   654.4
   676.8
   700.2
   679.7
   679.7
   667.1
   636.9
   711.9
   695.6
   713.8
   695.3
   692.4
   695.3
     717
   717.4
   667.4
   677.8
     634
   679.4
     682
   708.3
   661.9
   663.2
   703.4
   696.9
     657
   676.8
   689.1
   678.8
   663.2
   698.2
   707.6
   701.5
   665.1
   642.1
   654.1
   659.6
   672.6
   639.8
     658
   598.3
   655.4
   618.8
   615.8
   654.1
   616.5
   680.1
   685.3
   734.2
   660.3
   654.4
   678.1
   658.7
   695.3
   630.4
   706.7
     707
   646.7
   652.2
   580.2
   591.2
   650.2
   666.4
   630.1
   650.2
   652.8
   648.3
   604.8
   613.9
     610
   614.5
   635.6
   653.5
   616.2
   633.4
   640.8
   632.4
   624.3
   586.6
   638.9
   644.4
   612.6
     611
   601.2
   662.5
   633.7
   632.7
   679.4
   599.6
   601.2
   626.5
   578.9
   642.4
   627.8
   592.8
   563.9
   594.4
   607.7
   605.1
   692.4
   591.2
   558.1
   602.2
   603.5
   664.5
   626.9
   642.8
   652.8
   601.6
   615.5
     696
   621.7
   628.8
   631.1
   645.4
   660.6
   685.3
   649.2
   675.2
   710.2
     693
   664.2
     609
   664.5
   713.5
   668.7
   676.8
   713.8
   743.6
   686.9
   650.2
   636.9
   667.1
   694.3
   738.8
   642.4
   671.6
   716.1
   578.2
   712.8
   749.8
   654.4
   663.5
     742
   764.7
   752.7
   687.2
   661.9
   682.3
   708.9
   678.8
   700.5
   724.2
   724.8
   712.5
   689.5
   689.8
   706.7
   681.4
     682
   659.6
   700.2
   684.9
   725.2
   724.5
   665.8
   699.5
   734.9
     766
   761.5
   692.1
     732
   737.5
   749.8
     706
   704.1
   684.9
   676.5
   711.5
   679.1
     694
   691.7
   721.6
   761.5
   714.1
   745.9
     706
   708.9
   757.3
   683.3
   709.9
   790.7
   745.6
   699.5
   809.2
   726.5
   697.9
   706.7
   772.2
   742.4
   679.4
     730
   680.4
     720
   754.7
   696.3
   787.4
   747.5
   792.6
   762.8
   734.6
   793.6
   770.9
   763.8
   738.5
     744
   812.4
   845.2
   812.4
   861.4
   826.7
   820.2
   845.2
   901.3
   849.1
   889.6
   896.4
   889.3
   899.4
   868.2
   964.2
     914
   926.9
   939.9
    1002
    1026
    1003
     997
    1147
    1171
    1033
    1074
    1054
    1098
    1170
    1296
    1177
    1282
    1244
    1329
    1197
    1328
    1382
    1464
    1407
    1473
    1538
    1510
    1558
    1669
    1577
    1744
    1771
    1781
    1825
    1952
    1965
    2013
    2122
    2051
    2092
    2028
    2127
    2170
    2369
    2543
    2514
    2480
    2552
    2487
    2666
    2697
    2852
    2949
    2885
    3183
    3175
    3141
    3299
    3185
    3363
    3447
    3541
    3602
    3735
    3817
    3908
    3972
    3981
    4069
    4257
    4290
    4317
    4595
    4561
    4662
    4701
    4725
    4692
    4907
    5007
    4942
    5017
    5226
    5162
    5194
    5301
    5420
    5452
    5566
    5728
    5589
    5723
    5625
    5799
    5735
    6015
    6012
    5956
    6052
    6109
    6075
    6089
    6018
    6111
    6299
    6310
    6175
    6315
    6334
    6228
    6472
    6303
    6440
    6574
    6400
    6469
    6676
    6647
    6367
    6617
    6438
    6524
    6553
    6418
    6546
    6439
    6320
    6350
    6446
    6323
    6424
    6280
    6306
    6118
    6240
    6328
    6171
    6175
    6069
    6125
    6047
    5833
    5979
    5831
    5815
    5814
    5750
    5801
    5697
    5572
    5655
    5591
    5448
    5471
    5320
    5289
    5365
    5224
    5143
    5089
    5050
    5119
    4854
    4784
    4901
    4641
    4709
    4779
    4702
    4556
    4621
    4347
    4436
    4357
    4431
    4275
    4138
    4120
    4066
    4060
    3923
    3982
    3905
    3878
    3805
    3819
    3686
    3598
    3618
    3574
    3478
    3533
    3354
    3397
    3318
    3260
    3145
    3273
    3079
    3191
    3040
    3089
    3106
    2958
    2958
    2834
    2925
    2818
    2816
    2682
    2695
    2730
    2619
    2607
    2581
    2505
    2643
    2512
    2397
    2472
    2429
    2446
    2383
    2269
    2366
    2380
    2278
    2262
    2190
    2237
    2126
    2100
    2109
    1993
    2117
    2015
    2076
    2008
    2012
    1952
    1861
    1862
    1920
    1972
    1744
    1812
    1805
    1813
    1804
    1855
    1850
    1805
    1739
    1682
    1664
    1668
    1589
    1677
    1634
    1666
    1661
    1482
    1543
    1545
    1482
    1520
    1525
    1438
    1434
    1437
    1454
    1409
    1447
    1417
    1343
    1429
    1384
    1406
    1422
    1348
    1325
    1282
    1339
    1341
    1354
    1303
    1238
    1290
    1240
    1314
    1199
    1224
    1235
    1200
    1235
    1188
    1139
    1155
    1272
    1177
    1103
    1100
    1088
    1161
    1086
    1111
    1100
    1101
    1148
    1046
    1151
    1027
    1093
    1038
    1021
    1099
    1108
    1059
    1032
   968.8
    1026
    1043
    1054
   984.7
    1068
    1019
   953.5
    1031
   942.8
    1078
    1003
   930.8
   985.6
   941.2
     938
   973.6
     923
   961.6
   880.5
   958.7
   901.3
   872.1
   928.2
   922.1
   899.7
   874.1
   924.3
   874.4
   917.8
   913.6
   870.5
   902.6
   941.9
   892.2
     864
   871.8
   866.3
   918.2
   901.6
     900
     863
   922.1
   854.9
   862.1
   862.7
   852.3
   828.6
   832.5
   818.9
   822.2
   770.2
   800.1
   865.3
   780.3
   821.2
   851.7
   811.8
     815
   834.5
   851.3
   874.1
   799.1
   723.9
   811.1
   754.7
   788.4
   784.8
   797.2
   722.2
   858.8
   798.5
   745.9
   755.7
   851.3
   791.3
   810.8
   766.4
   820.9
   785.5
   701.2
   718.7
   733.3
   769.9
   773.8
   809.8
   845.2
   733.6
     732
   747.5
   788.7
   799.8
   778.4
   730.3
   740.7
   738.1
   710.2
   789.4
   813.1
   722.2
   720.9
   655.1
   740.4
   710.6
   697.3
   711.5
   762.5
   716.1
   733.9
   711.9
   725.8
   763.1
   664.2
   747.9
   685.6
   714.8
   738.5
   767.3
   756.3
   708.6
   666.4
   681.7
     730
   845.8
     743
   722.2
   677.1
   721.3
   679.1
   711.9
   697.3
   704.7
   709.9
   668.4
   725.2
   662.2
   737.2
   657.4
   664.5
   668.1
   691.7
   698.2
   635.9
   776.4
   678.8
   708.3
   719.3
   685.3
   716.4
   647.6
   751.4
   714.8
   776.7
   677.1
     681
   716.7
   676.8
   700.2
   704.7
   665.5
   693.4
   685.6
   708.3
   633.7
   719.3
   691.4
   710.9
   703.4
   605.1
   661.9
   677.5
   706.3
   719.6
   628.8
     669
   686.9
   632.7
   698.6
   700.5
   701.8
   684.3
   671.3
   757.9
   636.9
   711.5
   667.1
     623
   617.5
     670
   734.9
   684.6
   633.7
   674.2
   609.7
   660.9
   670.3
   615.2
     671
     720
   612.9
   625.2
   726.1
   661.3
   663.8
   662.5
   669.4
   680.4
   680.4
   679.7
   652.5
   647.6
   716.4
   629.8
   630.8
     681
   646.7
   591.5
   719.6
   589.6
   644.7
   664.5
   699.5
   677.1
   707.3
   715.4
   645.7
   632.7
   629.8
   673.9
   674.6
   633.4
     696
     623
   626.5
   606.1
   642.4
   682.3
   653.5
   621.3
   703.7
   647.3
   679.4
   631.1
   684.6
   653.5
   613.9
     657
   661.6
   653.8
   637.9
   644.7
   736.8
   653.8
   619.4
   678.1
   568.5
   702.8
   633.7
   659.6
     696
   647.3
   603.5
   691.1
   614.5
   658.7
   674.9
   639.5
   665.5
   654.4
   628.5
   640.5
   678.8
   649.9
   648.6
   645.4
   648.6
   631.4
   691.4
   691.7
   672.9
   588.3
   668.4
   668.4
   714.8
   664.5
   601.2
   624.3
   642.8
   697.3
   649.9
   602.9
     694
   645.4
   676.2
   647.6
   700.2
   677.1
   676.8
     647
   697.9
   702.1
   679.1
   676.5
   664.5
   663.5
   686.6
   654.8
     634
   609.3
   640.2
   712.8
   646.3
   663.5
   672.3
   625.9
   714.5
     694
   683.6
   680.7
   737.2
   693.4
     744
   749.2
   658.7
   693.7
   714.8
   709.6
   645.7
   704.1
   672.3
   713.2
   700.8
   698.2
   660.3
   717.4
   771.9
   744.9
   784.2
   759.9
   753.4
   811.4
   714.8
   778.4
   802.4
   800.7
   769.9
   705.7
   848.1
   802.4
   747.9
   829.3
   822.2
   888.7
     888
   810.1
   882.5
   912.3
     890
     899
   883.1
   886.7
   914.6
     984
   967.5
   997.3
   978.2
   963.9
     899
   956.5
    1079
    1046
    1100
    1063
    1117
    1062
    1065
    1157
    1129
    1149
    1267
    1248
    1237
    1285
    1289
    1321
    1337
    1307
    1370
    1358
    1364
    1431
    1419
    1451
    1477
    1487
    1557
    1487
    1559
    1532
    1638
    1644
    1640
    1646
    1753
    1711
    1765
    1729
    1705
    1792
    1748
    1811
    1844
    1906
    1866
    1968
    2103
    1956
    2034
    2087
    2061
    2119
    2090
    2241
    2245
    2143
    2209
    2225
    2271
    2329
    2335
    2402
    2308
    2463
    2396
    2424
    2458
    2434
    2487
    2413
    2433
    2482
    2562
    2508
    2597
    2627
    2574
    2585
    2541
    2501
    2760
    2597
    2863
    2761
    2703
    2644
    2819
    2848
    2665
    2777
    2786
    2798
    2816
    2890
    2845
    2902
    2831
    2994
    2909
    2830
    2847
    2818
    2905
    2823
    2869
    2908
    2758
    2948
    2923
    2870
    2983
    2865
    2912
    2866
    2845
    2835
    2746
    2760
    2765
    2845
    2858
    2868
    2721
    2844
    2762
    2879
    2688
    2851
    2706
    2792
    2702
    2788
    2751
    2689
    2722
    2796
    2632
    2705
    2547
    2721
    2637
    2567
    2561
    2543
    2645
    2621
    2674
    2513
    2554
    2552
    2420
    2474
    2467
    2438
    2498
    2494
    2469
    2488
    2390
    2484
    2422
    2286
    2327
    2385
    2250
    2184
    2234
    2157
    2211
    2105
    2266
    2015
    2135
    2221
    2160
    2198
    2072
    2025
    1993
    2092
    2087
    2074
    1925
    2057
    1897
    1783
    2017
    1907
    1839
    1834
    1966
    1850
    1780
    1833
    1855
    1828
    1785
    1806
    1763
    1709
    1694
    1663
    1745
    1713
    1617
    1634
    1566
    1526
    1622
    1673
    1608
    1602
    1532
    1589
    1504
    1580
    1513
    1410
    1439
    1436
    1484
    1419
    1467
    1422
    1457
    1402
    1394
    1334
    1359
    1377
    1344
    1463
    1322
    1373
    1339
    1267
    1324
    1267
    1252
    1268
    1279
    1257
    1258
    1209
    1314
    1232
    1181
    1250
    1220
    1145
    1216
    1131
    1213
    1164
    1111
    1233
    1121
    1195
    1139
    1201
    1079
    1079
    1092
    1121
    1114
    1122
    1077
    1063
    1064
    1048
    1020
   946.7
    1046
    1032
    1056
    1033
   973.3
    1057
   921.4
    1011
    1004
    1073
    1020
    1049
   946.7
   940.2
    1029
   975.9
   928.9
   968.8
   970.1
   975.9
   991.2
   940.9
   990.2
   965.9
   936.7
     889
   962.6
     926
   961.3
   888.7
   895.5
   846.8
   921.4
   931.8
   856.5
   886.1
   954.5
   911.7
   898.4
   928.9
     938
   946.4
   905.5
   886.1
   879.2
   826.4
   817.3
   817.9
     841
   821.2
   812.7
   873.7
   861.7
   730.3
   817.9
   800.4
     814
   822.8
   834.5
   833.8
   820.5
   865.3
   769.6
   852.3
   834.2
   769.9
   872.4
   843.2
   831.6
     792
     781
   838.7
   797.2
   797.2
   801.4
   799.1
   773.2
     804
   720.9
   732.6
   756.6
   823.1
   769.6
   703.1
   732.9
   750.8
   778.7
   739.8
   740.4
   792.3
   750.8
   774.1
   743.6
   773.8
   726.8
   735.5
   751.4
     705
   757.9
   752.4
     768
   686.6
     790
   735.2
   736.5
   769.9
   733.6
   763.1
   612.3
   744.9
   773.5
   652.5
   712.2
   728.7
   809.8
   711.2
   733.3
   760.2
     720
   749.2
   667.1
   704.4
     744
   722.2
   700.8
   732.6
   684.3
   673.3
   712.2
   716.4
   647.3
   678.8
   682.3
   675.8
     706
   721.6
   705.7
   693.4
   642.4
   726.8
   751.8
   680.1
   717.7
   686.9
   744.9
   701.8
     693
   660.9
   651.8
   684.3
   701.2
   755.7
     684
     731
   697.3
   650.2
   662.2
   709.9
   649.9
     694
   682.7
   701.8
   691.4
   688.2
   596.4
   740.1
   719.3
   697.3
   665.1
   684.3
   666.4
   654.4
     705
   676.5
   665.1
   685.6
   690.1
   667.4
   686.2
   680.7
   756.9
   658.7
   651.8
   694.7
   667.7
     681
   633.7
   697.6
   639.8
   676.2
   689.1
   677.1
   687.9
   620.1
   665.1
   735.5
   653.1
   663.8
     669
   654.4
   673.6
   654.8
   625.9
     672
   670.3
   706.3
   674.2
   685.3
   628.2
   637.2
   646.7
   664.5
   623.6
   602.9
   651.8
   617.8
   632.7
     596
   690.1
   684.9
   684.6
     682
   662.2
   621.3
   689.8
   647.3
   641.1
     646
   635.9
   662.2
   673.6
   654.1
   646.3
   635.6
     659
   625.6
   665.1
   677.8
   678.4
     596
     610
   717.7
   605.1
   643.7
   644.1
   642.8
   601.9
   612.6
   755.3
   660.6
   626.2
   641.1
   606.8
   705.4
   594.1
   624.9
   667.4
   637.9
   622.3
     585
   638.2
   606.1
     610
   647.6
   604.5
   660.6
   645.4
   665.5
   632.1
   661.3
   662.5
   587.9
     646
   608.7
   676.5
   674.2
   680.1
   740.1
   619.1
   618.8
   665.5
   656.4
   688.8
   662.2
   652.5
   606.4
   698.9
   673.9
   665.5
   614.5
   636.6
   682.3
   653.1
   637.6
   643.4
   663.2
   639.2
   648.3
     672
   634.6
   672.9
   615.5
   700.5
   696.9
   668.7
   684.9
   601.6
   660.3
   673.6
   645.7
   665.8
   632.1
   617.5
   664.8
   648.9
   639.5
     660
   645.7
   727.1
   679.7
   627.2
   644.4
   647.6
   696.3
   638.5
   672.6
   665.1
   651.8
   641.8
   585.7
   628.8
   724.2
   668.4
   617.1
     657
     671
     669
   714.5
     646
   665.1
   672.3
   662.5
   692.7
   606.8
   615.8
   597.3
   674.2
   665.1
   601.9
   676.5
   689.1
   603.5
   657.7
   652.2
   642.1
   617.5
   636.3
   684.3
   656.4
   626.2
   644.7
   692.7
     693
   654.4
   693.7
   619.4
   654.1
     647
   665.8
   607.4
   673.3
   656.7
   640.2
   605.5
   627.5
   651.8
     669
   681.4
   654.1
   623.6
   699.9
   701.5
     694
   679.1
     717
   619.4
   703.4
   695.3
   646.7
   679.7
   647.3
   697.3
   632.4
   640.5
   605.5
   697.9
   643.1
   678.1
   723.5
   639.2
   708.9
   656.4
   681.7
   691.4
   625.6
   625.2
   652.5
   701.2
   699.5
     657
   668.7
   732.6
     730
   707.3
   664.2
   649.6
   645.4
   737.2
   620.7
   694.3
   648.9
   722.6
   711.2
   706.7
   722.6
   673.6
   684.9
   654.1
   709.3
   715.1
   692.7
   666.4
   686.9
   608.4
   689.8
   775.8
   698.2
   716.4
   702.4
   698.2
   696.3
   673.3
   637.9
   691.4
   663.2
   683.3
     681
   743.3
   734.9
   681.7
   685.9
   634.3
   695.3
   762.1
   675.5
   752.1
   736.5
   675.2
   720.9
   726.8
   660.6
   645.7
   736.2
   713.5
     744
     718
   686.2
   671.6
   661.6
     719
   744.3
   712.2
   696.9
   738.5
   787.1
   748.5
     778
   681.4
   644.4
     706
   683.3
   741.4
   692.7
   720.6
   707.3
   775.4
   670.3
   669.4
   812.1
   644.1
   748.2
   687.2
   644.7
   695.3
   693.7
   735.9
   732.3
   745.3
     720
   783.5
   680.4
   709.6
   669.4
   733.3
   737.8
   672.6
   761.2
   711.9
   661.9
   731.3
   721.6
   739.4
   745.6
   799.1
   729.4
   740.4
   753.4
     683
   702.4
   690.8
   738.1
   720.6
   702.8
   698.2
     730
   695.3
   746.6
     718
   760.2
   745.9
   723.9
   762.1
   752.7
   734.2
   643.1
     732
   715.4
   709.3
   739.1
   723.2
   647.3
   711.2
   709.6
   700.5
   693.7
   710.6
   670.7
     719
   729.4
   726.5
     729
   732.3
     790
   755.3
   751.1
   739.1
   781.6
   711.9
   723.2
   786.8
   755.3
     814
   782.9
   759.9
   781.3
   723.2
     791
   744.9
   784.8
   767.3
   746.9
   757.6
   769.9
   774.5
   807.2
   757.6
   740.1
   764.4
   764.1
   759.9
   699.2
   810.1
   734.2
   764.1
   786.5
   815.3
   769.3
   800.1
   745.3
   769.3
   764.7
   780.3
     754
   765.4
     826
   822.8
   807.6
   782.6
   850.7
   795.9
   783.5
   824.1
   870.5
   847.1
     853
   793.3
   820.5
     852
   879.9
   860.1
   871.8
   882.5
   895.5
   829.6
   823.4
   845.5
   843.2
     890
     852
   957.8
     876
   911.4
   930.8
     961
   868.2
   919.5
   951.9
   979.8
   960.7
   885.4
   929.9
   954.8
   939.3
    1011
   986.6
   939.9
   987.3
   938.6
    1001
   948.7
   991.2
   971.1
    1084
   993.1
    1011
   966.2
   924.3
   989.5
     997
    1029
   967.8
    1001
    1075
   974.3
    1033
    1062
    1078
   996.4
    1056
    1093
    1066
    1072
    1139
    1108
    1110
    1098
    1109
    1064
    1056
    1184
    1171
    1070
    1027
    1071
    1081
    1032
    1044
    1072
    1058
    1123
    1118
    1106
    1095
    1128
    1077
    1093
    1098
    1087
    1096
    1037
    1131
    1006
    1123
    1100
    1054
    1134
    1067
    1139
    1064
    1065
    1046
    1023
    1041
    1051
    1040
    1051
    1108
    1070
   965.9
   986.6
    1034
    1059
    1035
    1028
    1001
    1007
    1070
    1030
   997.7
    1016
    1029
    1022
   986.3
     972
    1039
    1042
   955.2
    1056
    1040
   924.7
   936.7
   957.4
   946.7
   931.1
     937
     911
   934.4
   891.6
   972.3
   944.1
   907.5
   967.8
   938.6
   926.6
   992.1
   897.1
   907.1
   949.3
   905.5
   939.6
   891.6
   929.2
   978.5
   909.7
   975.6
   915.9
   950.9
   983.7
   962.3
   855.2
   979.5
   957.8
    1015
   941.9
    1011
   902.3
   943.8
   949.6
     962
   969.8
   945.1
   963.3
    1006
    1014
     986
   983.7
    1004
    1020
    1003
    1018
   971.4
   945.4
   994.4
    1033
    1020
    1102
    1080
    1029
    1031
   997.7
    1098
    1031
   975.3
    1068
    1056
    1080
    1061
    1091
    1064
    1111
    1065
    1113
    1119
    1067
    1140
    1055
    1122
    1025
    1169
    1073
    1176
    1135
    1077
    1178
    1209
    1194
    1118
    1197
    1239
    1197
    1186
    1206
    1201
    1160
    1205
    1174
    1216
    1205
    1157
    1202
    1247
    1184
    1203
    1186
    1275
    1191
    1255
    1197
    1194
    1179
    1175
    1133
    1198
    1140
    1185
    1190
    1247
    1154
    1174
    1146
    1197
    1150
    1191
    1185
    1194
    1184
    1212
    1227
    1112
    1152
    1158
    1092
    1176
    1177
    1169
    1186
    1107
    1105
    1187
    1131
    1160
    1121
    1078
    1138
    1163
    1099
    1120
    1050
    1133
    1116
    1123
    1093
    1077
    1159
    1200
    1085
    1043
    1114
    1065
    1003
    1037
    1026
    1026
    1067
    1096
    1069
    1109
    1112
    1041
    1066
    1045
    1156
    1039
    1076
    1098
    1113
    1100
    1082
    1093
    1050
    1120
    1073
    1021
    1187
    1123
    1043
    1096
    1006
    1114
    1017
    1137
    1135
    1117
    1131
    1082
    1125
    1072
    1120
    1077
    1103
    1183
    1112
    1146
    1177
    1125
    1127
    1127
    1163
    1231
    1270
    1263
    1134
    1180
    1228
    1251
    1265
    1265
    1289
    1296
    1221
    1299
    1329
    1335
    1381
    1356
    1372
    1300
    1437
    1458
    1407
    1427
    1487
    1486
    1443
    1453
    1527
    1499
    1490
    1543
    1543
    1604
    1543
    1561
    1583
    1693
    1657
    1613
    1678
    1792
    1747
    1736
    1718
    1823
    1843
    1852
    1901
    1920
    1911
    1947
    1901
    2077
    2077
    2092
    2014
    2048
    2174
    2221
    2236
    2141
    2295
    2245
    2249
    2355
    2393
    2444
    2534
    2433
    2539
    2571
    2530
    2571
    2615
    2553
    2624
    2685
    2757
    2684
    2814
    2716
    2818
    2790
    2943
    2856
    2958
    2911
    3039
    3059
    3067
    3128
    3179
    3115
    3255
    3284
    3272
    3190
    3376
    3310
    3294
    3366
    3315
    3484
    3421
    3520
    3687
    3484
    3472
    3548
    3599
    3641
    3580
    3567
    3673
    3652
    3800
    3746
    3740
    3719
    3751
    3630
    3712
    3862
    3759
    3792
    3686
    3810
    3766
    3768
    3707
    3863
    3896
    3664
    3796
    3945
    3754
    3965
    3788
    3906
    3663
    3763
    3781
    3800
    3698
    3773
    3992
    3639
    3695
    3803
    3784
    3766
    3853
    3768
    3723
    3647
    3801
    3594
    3586
    3729
    3610
    3596
    3667
    3609
    3544
    3580
    3470
    3452
    3216
    3445
    3488
    3291
    3341
    3348
    3253
    3201
    3186
    3350
    3158
    3167
    3032
    3053
    3130
    3161
    3157
    3056
    3031
    2926
    3023
    3029
    2862
    2883
    2860
    2763
    2749
    2820
    2785
    2770
    2770
    2689
    2666
    2691
    2642
    2607
    2602
    2532
    2460
    2604
    2516
    2539
    2363
    2499
    2291
    2404
    2379
    2242
    2269
    2193
    2295
    2168
    2130
    2119
    2095
    2098
    2098
    2125
    2008
    2116
    1998
    1952
    1893
    1915
    1856
    1898
    1885
    1853
    1808
    1767
    1706
    1811
    1694
    1728
    1595
    1732
    1690
    1663
    1696
    1613
    1559
    1599
    1609
    1578
    1522
    1586
    1534
    1562
    1448
    1409
    1451
    1480
    1482
    1369
    1487
    1398
    1410
    1389
    1400
    1358
    1343
    1370
    1351
    1339
    1358
    1302
    1281
    1233
    1237
    1285
    1229
    1270
    1223
    1234
    1110
    1152
    1230
    1153
    1305
    1133
    1227
    1170
    1119
    1168
    1098
    1218
    1057
    1107
    1086
    1061
    1083
    1054
    1094
    1134
    1038
    1036
    1022
    1054
     973
    1018
    1073
    1009
    1010
    1039
    1036
    1015
   947.4
   972.7
    1002
    1010
    1017
   983.4
   964.2
    1026
     985
   964.9
   942.2
    1020
   901.6
   902.6
   916.2
   981.8
   943.8
   968.1
   876.7
   939.9
   916.6
   901.3
   896.4
   931.1
   891.9
   930.2
   911.7
   874.1
   903.3
   954.2
   863.4
   919.5
   897.1
     901
     875
   854.6
   909.1
   897.7
   879.6
   894.8
   873.1
   837.1
     888
   859.8
     935
   865.6
   822.2
   818.9
   909.1
   815.7
   772.8
   870.2
   855.6
   807.2
   855.9
   822.8
   819.6
   805.9
   809.8
   827.3
   808.9
   775.1
   890.6
   810.8
   842.9
   805.3
   823.8
   863.4
   806.3
   817.9
   782.6
   867.9
   818.9
   792.3
   806.3
   850.4
   789.1
     838
   825.7
   837.7
   809.2
   818.9
   836.7
   787.4
   855.2
     781
   800.7
   780.3
   829.9
   855.2
   771.2
   805.3
   741.1
   864.6
   862.1
   776.1
   829.6
   782.6
   737.8
     828
   819.6
   792.3
   813.1
   757.6
   809.5
   802.4
   837.4
   845.2
   831.9
   802.4
   835.1
   837.7
   816.6
   775.8
   852.6
   887.4
   834.2
   842.6
     781
   819.2
   862.1
   832.9
   848.1
   848.8
   825.1
   817.9
   861.4
   793.6
   822.5
   798.5
   795.9
   832.2
   800.1
   822.8
   712.8
   782.3
   757.3
   845.2
   817.9
   873.7
   877.3
   869.8
   868.5
   851.3
   823.4
   868.5
   878.6
     900
   819.2
   818.9
   867.6
   963.6
   823.1
   840.6
   912.3
   862.7
   854.3
   872.8
   895.5
   933.1
   845.5
   819.6
   975.6
   854.9
   928.2
   918.8
   807.2
   841.9
   888.7
   901.3
   884.1
   930.5
     901
   887.4
   854.9
     925
   869.5
   918.5
   889.6
   942.8
    1008
   921.7
   857.8
   932.1
   890.3
     864
   886.7
   917.2
     935
   975.6
   956.5
   930.2
   905.5
   925.3
   922.4
   960.7
   981.8
   926.3
   899.7
   920.4
   960.3
   966.8
   926.3
     926
   986.3
   884.1
    1040
   931.1
   923.7
   942.5
    1003
   879.2
   934.4
   987.9
   926.6
   910.7
   948.3
   933.1
   938.3
   935.4
    1024
   978.8
    1017
   951.9
    1001
   969.1
    1027
   949.3
   968.8
     936
   946.4
   915.3
   877.6
   973.3
   961.6
   931.5
   899.4
   866.6
   927.3
   966.8
   938.3
   951.9
     902
   928.9
   907.8
   964.6
   902.6
   941.9
   900.3
   851.3
   907.5
   915.6
   878.6
   847.1
     913
   848.8
   857.2
     816
   865.6
   871.5
   843.9
   895.5
   901.3
   892.5
     973
     925
   901.6
   863.4
   877.6
   836.4
   881.8
   877.9
     778
   848.4
   843.2
   866.6
   875.7
   846.2
     889
   861.1
   820.5
   833.5
   755.3
   810.5
   786.5
   789.4
   859.5
   796.5
   872.4
   742.4
   820.9
   808.9
   760.2
   812.7
   749.2
   833.5
   770.2
   812.7
   754.4
   819.2
   763.1
   773.2
   694.7
   738.8
   764.7
   736.5
   747.2
   800.4
   808.5
   804.3
   725.2
     814
   771.5
   806.6
   793.9
   806.3
   774.1
   724.5
   746.9
   778.7
     729
   794.9
   708.9
   784.5
   733.3
   719.3
   800.1
     706
   735.5
   738.1
   700.8
   697.3
   690.1
   674.9
   726.5
   697.3
   723.5
   707.3
   725.2
     646
   729.4
   666.8
   733.3
   769.6
   753.1
   732.3
   667.1
   703.4
     672
   667.4
     731
   711.5
   700.8
   748.5
   691.7
   644.4
   675.2
   666.8
   687.2
   734.9
   640.2
     731
   733.3
   685.9
   638.5
   736.2
   714.1
   723.5
   668.1
   613.2
   690.4
   719.6
   658.7
   683.3
   672.3
   686.9
   710.9
   671.3
   684.6
   710.2
   728.4
   715.7
   757.6
   676.8
   675.2
     645
   668.1
   673.6
     671
   704.1
   652.5
   681.7
   673.3
   697.3
     708
   687.9
   647.3
   713.2
   675.2
   698.2
   673.3
   651.2
   657.4
   688.2
   687.2
   698.2
   702.1
     660
   670.3
   632.7
     719
   734.9
   706.7
   691.7
   696.9
   689.5
   743.6
   643.1
   731.3
   668.4
   601.2
   695.3
   668.7
   665.8
   662.9
   664.2
   702.1
   685.3
   709.6
   631.1
   691.1
   685.3
   682.7
   658.7
     684
   689.1
   732.6
     695
   682.3
   721.6
   639.8
   700.8
   704.4
     684
   636.9
   727.1
   676.8
     646
   713.5
   655.1
   662.2
   711.9
   727.8
   668.4
   671.3
     684
   697.6
   616.2
   699.5
   704.7
   660.6
   654.8
   687.2
   685.6
   661.3
   703.4
   728.4
   685.6
   726.5
   735.9
   764.1
   659.6
   680.4
     659
   692.7
   663.5
   680.1
   599.9
   633.4
   740.7
   767.7
   694.3
   679.4
   739.8
   666.8
   712.2
   674.6
   701.2
   696.9
   649.9
     707
     719
   714.8
   697.3
     731
   752.1
     730
   676.2
   700.5
   677.8
   678.8
   641.1
   672.6
   694.7
   691.4
   668.7
   660.3
   685.6
   646.3
   634.6
   660.9
   665.5
   728.1
   619.1
   725.2
   677.1
   658.7
   719.6
   730.7
   677.8
     729
   637.9
   644.1
   683.6
   704.7
   644.1
   658.3
   734.6
   719.3
     767
   676.5
   707.6
   696.3
   688.2
   667.7
   732.6
     706
   683.6
   695.6
   685.6
   705.7
   717.4
   652.5
   636.6
     684
   635.6
   711.2
     672
   670.7
   680.1
   685.3
   696.6
   640.8
   675.8
   631.7
   723.9
   629.8
   745.6
     683
   701.5
   728.1
   692.4
   661.6
     646
   648.9
   768.6
   684.9
   700.5
   706.3
   682.3
   743.6
   708.9
   725.5
   702.8
   642.8
   734.6
   645.7
   659.6
   701.2
   707.6
   702.4
     693
   703.4
   661.9
   635.3
   748.8
   713.2
   674.9
   716.1
   686.9
   698.9
   685.6
   727.4
   686.2
   655.4
   712.2
   613.6
   759.9
     720
     708
   656.4
   675.2
   689.1
   665.1
   740.4
   749.5
   676.2
   789.1
     731
   695.3
   702.4
   720.9
   677.5
   709.6
   676.2
   706.3
   725.8
   682.3
     719
   661.9
   659.6
   734.2
   666.8
   726.8
   698.6
   704.1
   712.2
   668.1
   702.4
   637.9
   683.6
   742.7
   748.2
   747.9
   687.5
   762.1
   720.9
   711.9
   718.7
   697.9
   774.1
   709.6
   738.8
   697.9
   712.2
   728.4
   670.3
   732.6
   713.5
   775.1
   668.7
   752.1
   707.6
   762.5
   701.2
   705.7
   629.8
   708.9
     657
   715.1
     684
   761.5
     693
   683.3
   732.6
     731
   794.9
   739.1
   686.6
   786.1
   742.4
   709.6
   732.6
   741.1
   794.6
   690.8
   729.7
   716.1
   740.7
   666.4
   693.4
   724.2
   702.8
   721.6
   691.1
     694
   777.4
   673.3
   684.3
     742
   790.7
   757.9
   780.3
   716.7
   715.1
   725.5
   692.4
   751.4
   714.8
   786.8
   705.4
   734.9
     780
   730.3
   739.4
   779.7
     781
   758.2
   809.2
     802
   776.4
   734.6
   834.8
   765.7
   762.5
   788.7
   785.5
     754
   749.8
   774.8
   812.4
   727.1
   737.5
   822.2
   822.5
   801.1
   754.4
   786.1
   776.7
   738.1
   841.9
   847.5
   841.3
   883.8
     814
   768.3
   900.3
   773.2
   821.2
   800.1
     829
   829.9
   783.5
   867.9
   872.1
   859.8
   832.9
   884.4
   873.1
     875
   884.8
   865.6
   897.7
   886.1
   921.7
   930.8
   832.2
   946.4
   930.5
   925.6
   880.2
   975.9
   968.5
   927.6
   991.5
    1005
    1029
   984.4
   981.1
    1032
    1006
   971.7
    1020
    1015
   967.5
     973
    1055
    1025
    1038
    1116
    1082
    1073
    1109
    1065
    1023
    1089
    1105
    1057
    1083
    1119
    1082
    1146
    1135
    1089
    1100
    1130
    1105
    1210
    1094
    1099
    1188
    1087
    1160
    1204
    1142
    1158
    1202
    1183
    1136
    1156
    1216
    1243
    1257
    1254
    1188
    1196
    1217
    1195
    1202
    1251
    1188
    1246
    1286
    1124
    1169
    1243
    1184
    1238
    1233
    1264
    1224
    1180
    1330
    1233
    1157
    1150
    1272
    1204
    1220
    1207
    1202
    1254
    1229
    1173
    1198
    1226
    1213
    1118
    1171
    1112
    1181
    1169
    1138
    1214
    1206
    1139
    1227
    1088
    1114
    1130
    1163
    1175
    1213
    1242
    1180
    1151
    1156
    1101
    1101
    1133
    1088
    1159
    1124
    1123
    1115
    1101
    1082
    1047
    1043
    1004
    1027
    1120
    1096
   991.2
    1058
    1035
    1014
    1078
    1002
    1093
    1017
    1007
   990.5
     985
   933.4
   949.6
     972
    1012
   975.9
    1039
   926.9
   945.4
   982.1
   926.3
     972
   909.7
     996
   941.2
   931.8
   884.8
   917.2
   915.3
   936.3
   883.5
     962
   929.9
   865.9
   842.9
   934.4
   904.9
   985.3
   885.7
   908.8
     863
   895.5
   895.8
   924.7
   839.7
   830.9
   871.8
   847.5
   847.8
   874.1
   823.8
   862.7
   751.8
   802.7
   868.5
   799.1
   849.7
   928.2
   820.9
   851.3
   803.7
   894.8
   855.2
   821.5
   813.7
   809.2
   785.2
   791.3
   820.9
   857.5
   820.9
     805
   765.4
   771.9
   775.1
   695.6
   722.6
   786.5
   792.3
   798.8
   821.5
     826
   753.7
     767
   812.1
   760.2
   770.2
   771.2
     671
   783.5
   743.6
   730.7
     731
   779.7
   758.6
   811.4
   775.1
   709.9
   763.8
     815
   719.6
   663.5
   748.5
   818.6
   704.4
   690.1
   744.3
   716.7
   705.4
   733.3
   751.4
   705.7
   774.5
   734.9
     732
   710.9
   726.1
   714.5
   624.9
   735.5
   791.7
   767.3
   789.1
   766.7
   732.3
   681.4
   704.1
   735.2
   750.8
   772.8
   736.5
   758.6
   643.1
     708
   743.6
   689.8
   689.1
   767.7
   710.2
     755
   726.8
   778.4
   734.2
   836.4
   744.3
   741.4
   712.8
   717.4
   751.1
   705.7
   748.8
   715.7
     767
   756.3
   809.2
   771.2
   760.5
   712.5
   708.6
   690.4
   745.9
   738.1
   711.9
     790
   748.2
   830.3
   752.4
   752.1
   781.6
   762.1
   729.4
   744.3
   813.7
   785.8
   764.4
   793.6
   769.9
   763.8
   761.2
   726.8
   805.6
   758.2
   756.6
   725.2
   795.2
   747.2
   750.5
   812.1
   768.6
   713.8
   817.9
   797.8
   807.6
     767
   764.7
   741.1
     755
   802.7
   784.5
   845.5
   821.8
   757.3
   738.5
   788.4
   772.5
   793.3
   772.2
   830.3
   873.1
   826.4
   773.8
   718.7
   869.2
   827.7
   822.5
   763.8
   805.3
   811.8
   812.4
   856.2
   789.7
   844.2
   825.1
   844.2
   789.1
   777.4
   777.1
   873.1
   803.7
   827.7
   856.9
   831.6
   872.1
     790
   834.8
     841
     803
   845.8
   873.7
   800.1
   858.8
   768.6
   826.4
     839
   731.6
   789.1
   747.2
     792
   840.6
   859.5
   810.5
   846.2
   822.8
   778.7
   825.7
   791.7
   871.8
   778.7
   784.5
     803
   819.9
   897.4
   829.6
     814
     853
   881.5
   799.1
   858.5
   862.4
   832.5
   873.1
   786.1
   867.9
   887.4
   818.6
   834.8
   821.5
   833.8
   850.1
   853.9
   787.4
   784.8
   913.6
   855.2
   822.2
   864.6
   858.2
   856.5
   902.3
   926.6
   888.7
   855.2
   874.1
   873.1
   957.8
   901.3
   923.4
   895.5
   871.5
   915.3
   889.6
   938.6
   968.8
   872.1
   929.9
   916.9
   896.8
   909.7
   962.6
   893.8
   926.3
   924.3
   956.5
    1049
   916.9
   955.8
    1003
   964.9
    1026
    1005
    1052
   939.3
   942.5
    1045
    1057
    1088
    1030
    1104
    1038
    1085
    1028
    1076
    1040
    1096
    1156
    1141
    1173
    1102
    1138
    1006
    1052
    1073
    1064
    1059
    1161
    1198
    1075
    1133
    1100
    1158
    1205
    1228
    1185
    1207
    1202
    1125
    1104
    1159
    1299
    1259
    1214
    1269
    1307
    1240
    1289
    1200
    1326
    1284
    1246
    1329
    1204
    1326
    1252
    1281
    1289
    1289
    1395
    1246
    1398
    1363
    1328
    1311
    1295
    1240
    1332
    1400
    1359
    1335
    1394
    1296
    1278
    1390
    1301
    1363
    1307
    1320
    1269
    1337
    1338
    1366
    1421
    1295
    1386
    1399
    1354
    1418
    1332
    1371
    1410
    1423
    1357
    1348
    1396
    1361
    1372
    1421
    1341
    1389
    1391
    1460
    1413
    1379
    1384
    1372
    1456
    1411
    1419
    1270
    1393
    1385
    1433
    1427
    1413
    1441
    1400
    1390
    1338
    1364
    1350
    1364
    1406
    1343
    1283
    1373
    1360
    1353
    1370
    1284
    1294
    1316
    1357
    1294
    1263
    1329
    1308
    1369
    1334
    1309
    1272
    1369
    1293
    1283
    1255
    1339
    1250
    1202
    1345
    1222
    1219
    1325
    1258
    1234
    1274
    1334
    1221
    1271
    1269
    1193
    1253
    1236
    1204
    1262
    1235
    1228
    1232
    1178
    1218
    1236
    1229
    1199
    1215
    1204
    1173
    1185
    1166
    1216
    1153
    1160
    1108
    1106
    1146
    1121
    1192
    1190
    1123
    1151
    1085
    1108
    1129
    1065
    1089
    1057
    1139
    1144
    1088
    1102
    1077
    1043
    1100
    1031
    1090
    1032
    1040
    1139
    1050
    1086
    1056
    1054
    1072
    1035
    1015
    1048
    1066
    1011
    1116
   979.8
    1042
    1068
   998.9
    1028
    1064
   936.7
    1019
    1047
    1007
   966.8
   956.8
   975.6
   975.6
    1014
    1045
   974.3
    1032
     973
   975.3
   921.7
   960.7
    1025
   968.8
    1023
   934.7
   965.9
   945.1
    1044
   995.7
   945.4
   991.2
   961.6
   938.3
    1017
   844.9
   927.3
   913.3
   950.6
    1035
     899
   940.9
   954.2
   923.7
    1007
   933.7
   950.6
   909.4
   954.2
   969.4
   955.5
   936.3
   887.7
   963.6
   958.4
   902.3
     902
   946.1
   971.7
   921.1
   930.5
   922.7
   933.7
   919.1
   957.1
   971.7
   864.6
     972
   904.2
    1017
   904.9
   951.3
   903.9
     926
   886.4
    1004
   883.8
   860.1
     900
   912.7
   926.6
   897.1
   954.5
   903.3
   874.4
   921.1
   909.1
   940.2
   912.7
   953.5
   904.9
   955.8
   885.7
   916.6
   830.3
   870.2
   963.9
   892.2
   871.5
     890
   884.4
   865.9
   917.5
     926
   878.9
   866.3
   886.1
     923
   875.4
   895.1
   874.4
   869.8
   937.3
   880.5
   869.5
   902.3
     902
     913
   927.9
   936.7
   885.7
   874.1
   899.7
   919.1
   871.1
   891.2
   869.2
   878.9
     840
   886.4
   821.5
   843.2
   898.4
     864
   855.2
   876.3
   895.5
   866.3
   858.5
   860.8
   896.1
     888
   833.8
   909.1
   830.3
   894.2
   861.1
   910.7
   863.4
   886.7
   855.6
   848.1
   841.6
   823.4
     817
   942.5
   832.5
   852.3
   842.3
   874.7
   817.6
   829.3
   847.8
   862.4
   898.7
   893.2
   860.4
   879.2
   781.9
   893.5
   822.2
   843.9
   872.8
   893.8
   873.4
   833.5
   807.6
     827
   799.1
   854.6
   844.9
   835.5
   872.1
   852.6
   887.4
   818.6
   886.1
   817.3
     829
   916.2
   952.6
   874.7
   853.6
     877
   848.1
   879.9
   901.3
   840.6
   877.9
   829.3
   787.1
   867.6
   843.6
   879.2
   810.5
     913
   899.4
   859.8
     852
   823.1
   867.6
   845.5
   899.7
   854.9
   898.4
   861.1
   895.8
   865.3
   883.8
   911.7
   863.7
   854.3
   907.1
   876.7
   940.6
     935
     840
   941.5
   905.8
   931.8
   846.8
   898.7
   884.1
     902
     937
   933.4
   946.7
     935
     890
   878.9
   879.9
   929.9
   925.3
   925.6
   885.4
   897.1
   814.4
   834.5
   922.1
   937.3
     852
   872.4
   928.6
   881.2
   907.5
   878.3
   967.5
   925.6
   948.7
   927.9
   988.9
   900.7
   916.6
   947.4
   907.1
   942.5
     937
    1002
   938.6
   902.3
   925.3
   902.9
     947
   955.5
   986.9
   957.8
   932.1
   896.4
   961.3
   856.2
   928.6
   901.3
   897.1
   933.7
   875.4
   898.4
   904.5
   849.4
   954.8
   916.9
   881.8
   965.9
   897.1
   877.6
     913
   970.7
   979.5
     961
   898.7
   910.1
   999.6
   941.2
   920.1
    1020
   944.5
   929.9
     948
   897.4
   936.3
   919.5
   963.6
     974
    1014
   932.1
    1019
   965.9
    1031
    1034
    1046
   993.1
   981.8
     947
    1019
   998.9
    1059
    1047
    1045
    1085
    1089
    1079
    1054
    1105
    1095
    1147
    1107
    1189
    1155
    1125
    1117
    1201
    1203
    1246
    1280
    1239
    1208
    1215
    1259
    1344
    1306
    1289
    1371
    1357
    1409
    1406
    1521
    1396
    1444
    1393
    1553
    1362
    1516
    1429
    1581
    1506
    1552
    1588
    1571
    1615
    1585
    1640
    1717
    1756
    1679
    1814
    1763
    1838
    1827
    1898
    1910
    1925
    2006
    1907
    2032
    2007
    2030
    2074
    2036
    2035
    2146
    2136
    2188
    2186
    2213
    2238
    2245
    2204
    2393
    2438
    2385
    2382
    2376
    2496
    2515
    2515
    2548
    2510
    2613
    2563
    2642
    2532
    2662
    2789
    2637
    2751
    2760
    2765
    2746
    2611
    2799
    2692
    2810
    2822
    2893
    2901
    2880
    2916
    3041
    2859
    2883
    2985
    2956
    2983
    3008
    2943
    2963
    2941
    3010
    2879
    3087
    3113
    3010
    3053
    3168
    3047
    3014
    3056
    3067
    3194
    3031
    3015
    2991
    2998
    2948
    3076
    3049
    2969
    3008
    2991
    3059
    3028
    2899
    2959
    2897
    2845
    2990
    2875
    2776
    2997
    2798
    2869
    2911
    2835
    2772
    2749
    2787
    2736
    2767
    2668
    2654
    2591
    2709
    2544
    2569
    2643
    2564
    2500
    2430
    2434
    2443
    2443
    2398
    2404
    2385
    2402
    2271
    2342
    2219
    2201
    2208
    2218
    2117
    2150
    2082
    2086
    2039
    2034
    2055
    2006
    1886
    1898
    1989
    1880
    1855
    1950
    1788
    1774
    1705
    1698
    1801
    1689
    1695
    1677
    1725
    1595
    1613
    1570
    1602
    1521
    1498
    1523
    1407
    1447
    1471
    1447
    1445
    1406
    1448
    1444
    1256
    1375
    1375
    1279
    1297
    1289
    1309
    1264
    1237
    1149
    1183
    1147
    1126
    1246
    1093
    1210
    1055
    1121
    1161
    1099
    1108
    1062
   994.1
    1054
   962.9
    1025
    1043
    1001
   920.4
   956.8
   994.1
   961.3
   932.8
    1027
   947.7
     938
   929.5
     914
   879.9
   903.3
     887
   971.4
   980.8
   871.1
   913.6
     924
     827
   875.4
     935
   897.1
   869.2
   889.6
   842.6
     817
   890.3
   852.3
   885.1
     902
   874.7
   895.5
   877.9
   930.2
   884.8
   847.1
   897.4
   854.9
   885.7
   877.9
   916.9
     889
   910.4
   859.8
     960
   811.4
   874.4
   856.9
   890.9
   938.9
   939.6
   894.2
   898.4
   895.5
   938.9
     914
   856.5
   873.1
   886.7
   908.1
   961.6
   998.9
     935
   920.1
    1024
   957.4
   974.6
     996
    1008
    1036
    1009
    1018
    1092
   993.8
    1060
    1097
    1027
    1076
    1051
    1097
    1047
    1141
    1119
    1139
    1193
    1145
    1116
    1165
    1223
    1170
    1156
    1131
    1161
    1157
    1157
    1162
    1219
    1205
    1289
    1325
    1347
    1259
    1324
    1369
    1254
    1315
    1318
    1422
    1423
    1365
    1381
    1362
    1346
    1426
    1446
    1401
    1469
    1455
    1457
    1468
    1532
    1574
    1515
    1481
    1484
    1458
    1602
    1550
    1451
    1540
    1533
    1511
    1472
    1579
    1617
    1584
    1574
    1602
    1625
    1594
    1614
    1559
    1552
    1626
    1685
    1619
    1535
    1639
    1622
    1584
    1563
    1605
    1632
    1517
    1720
    1591
    1523
    1730
    1606
    1581
    1627
    1644
    1598
    1683
    1540
    1561
    1637
    1562
    1506
    1553
    1523
    1540
    1481
    1489
    1446
    1502
    1556
    1553
    1533
    1525
    1488
    1488
    1494
    1528
    1513
    1483
    1479
    1406
    1469
    1413
    1470
    1470
    1427
    1356
    1417
    1383
    1395
    1341
    1331
    1329
    1273
    1413
    1298
    1417
    1355
    1300
    1294
    1247
    1230
    1209
    1203
    1156
    1235
    1201
    1265
    1165
    1254
    1198
    1148
    1148
    1104
    1174
    1112
    1146
    1102
    1089
    1173
    1083
    1095
    1019
    1025
    1066
    1049
    1056
    1028
    1001
    1021
    1025
   998.6
     959
   926.3
     959
    1016
   950.6
   964.6
   980.1
   938.6
   904.9
   926.3
   874.1
   910.7
   938.3
   933.7
   917.5
   874.1
   898.7
   799.4
   869.5
   864.6
   800.4
   862.4
   937.3
   853.6
   855.9
     827
   787.1
     804
   762.5
   767.3
   864.3
   852.3
   840.6
   785.5
   759.9
   849.4
   741.4
   751.8
   742.4
   810.5
   790.4
   750.8
   769.3
   766.4
     718
   752.1
   842.3
   746.9
   800.7
   743.6
   668.1
   773.5
   788.1
   718.7
   676.2
   710.2
   733.6
   823.8
   741.7
   764.4
   780.3
   755.7
   732.6
   758.9
   713.5
   728.7
   736.8
   719.6
   714.5
   737.8
   674.6
     671
   704.1
   708.9
   719.3
   668.4
   679.4
   767.7
   797.2
   685.3
   735.2
   723.2
     671
   708.3
   748.5
   693.7
   687.2
   676.2
   736.5
     694
   724.2
   689.8
   701.8
   763.8
   664.2
     670
   751.4
   741.7
   686.2
   732.6
   729.7
   735.2
   724.2
   691.1
   713.8
   727.1
   693.7
     744
   698.9
   768.6
   702.1
   716.4
   701.8
   797.2
   763.4
   732.9
   704.7
   733.9
   698.2
   777.1
   749.2
   752.1
   772.8
   749.5
   764.7
     805
     744
   747.2
   749.8
   783.2
   783.2
   779.3
   756.6
   845.2
   744.6
   831.2
   815.3
     828
   843.2
   794.3
     839
     840
   881.8
   837.7
   849.1
   932.8
   952.9
   968.5
   915.3
   938.6
   926.9
   865.6
     961
   907.5
   966.8
   925.3
   997.3
   975.9
     973
   996.7
    1063
    1082
    1120
    1043
    1074
    1054
    1076
    1138
    1157
    1167
    1137
    1158
    1166
    1274
    1224
    1215
    1213
    1274
    1272
    1379
    1407
    1427
    1434
    1457
    1492
    1493
    1450
    1521
    1557
    1564
    1567
    1635
    1625
    1619
    1656
    1638
    1688
    1685
    1725
    1769
    1861
    1835
    1857
    1968
    1864
    2010
    1970
    1960
    2008
    2122
    2050
    2080
    2061
    2245
    2234
    2249
    2208
    2326
    2325
    2375
    2407
    2519
    2504
    2442
    2441
    2406
    2503
    2567
    2603
    2736
    2665
    2689
    2733
    2782
    2706
    2755
    2712
    2830
    2856
    2946
    2925
    2837
    2961
    3026
    2983
    3058
    3132
    3049
    3122
    3184
    3189
    3161
    3166
    3332
    3235
    3195
    3104
    3200
    3263
    3248
    3284
    3328
    3204
    3423
    3174
    3223
    3287
    3331
    3204
    3259
    3180
    3250
    3168
    3374
    3292
    3249
    3321
    3357
    3364
    3337
    3270
    3319
    3313
    3467
    3323
    3329
    3154
    3356
    3323
    3271
    3174
    3089
    3220
    3288
    3196
    3228
    3208
    3128
    3155
    3136
    3033
    3133
    3198
    3215
    3164
    2989
    3015
    2871
    2876
    2935
    2920
    2930
    2868
    2851
    2707
    2700
    2791
    2722
    2661
    2720
    2546
    2661
    2589
    2553
    2574
    2493
    2394
    2469
    2340
    2404
    2383
    2332
    2406
    2266
    2253
    2243
    2197
    2219
    2139
    2127
    2023
    2102
    2102
    2128
    1969
    2042
    1992
    2023
    1993
    1932
    1904
    1926
    1819
    1872
    1872
    1757
    1712
    1695
    1684
    1668
    1773
    1662
    1570
    1515
    1558
    1537
    1533
    1544
    1598
    1411
    1468
    1452
    1417
    1495
    1437
    1408
    1453
    1317
    1308
    1341
    1379
    1370
    1331
    1284
    1299
    1378
    1290
    1324
    1192
    1149
    1321
    1268
    1277
    1275
    1177
    1155
    1177
    1215
    1178
    1261
    1122
    1121
    1046
    1152
    1135
    1143
    1118
    1183
    1136
    1125
    1193
    1070
    1063
    1082
    1118
    1052
    1080
    1125
    1135
    1075
    1088
    1174
    1106
    1064
    1146
    1080
    1138
    1058
    1091
    1031
    1130
    1028
    1070
    1111
    1026
    1130
    1127
    1118
    1033
    1093
    1061
    1093
    1046
    1109
    1116
    1017
    1085
    1071
    1084
    1102
    1102
    1075
    1133
    1146
    1044
    1069
    1034
    1135
    1061
    1071
    1047
    1089
    1084
    1117
    1064
    1083
    1050
    1079
    1107
    1084
    1035
    1100
    1076
    1044
    1004
    1158
    1065
    1087
    1102
    1036
    1030
    1182
    1040
    1064
    1146
    1105
    1067
    1112
    1094
    1078
    1115
    1066
    1063
    1099
    1085
    1018
    1074
    1088
    1015
    1033
    1037
    1085
    1112
    1113
    1033
    1007
    1118
    1044
   969.8
   988.9
    1060
    1011
    1068
    1011
    1059
    1003
    1007
     962
   961.3
    1075
    1007
    1005
   970.4
   937.3
   974.9
   916.2
   986.3
    1027
   884.8
   971.4
   967.5
   913.3
   986.3
   944.5
   926.9
   988.2
   957.4
    1005
   998.3
    1011
    1014
   918.2
   926.3
   943.2
   943.8
   935.4
   903.3
   942.2
   883.1
   916.2
   904.5
   880.9
   895.5
   917.8
   943.5
   946.1
   897.1
   906.2
   866.6
   951.3
   869.8
   879.6
   910.4
   928.9
     889
   882.5
   867.6
   872.1
   909.4
   832.2
   930.8
   947.7
     911
   860.4
   884.8
   918.8
   832.5
   888.7
   856.5
   837.7
   871.1
   868.2
   843.9
   947.4
   812.7
   898.7
   932.8
   992.8
   936.7
   851.3
   881.2
     839
   874.4
   877.9
   919.5
   920.8
   898.4
   909.1
   948.7
   845.8
   887.4
   914.3
   885.4
   907.5
   914.9
   942.2
   850.1
   907.1
   912.7
   909.4
   893.2
   873.7
   919.5
   859.1
     937
     899
   894.8
   950.3
   970.1
   940.9
   942.8
   966.8
   945.4
   967.8
   969.4
   931.5
     877
     901
   916.9
     902
   906.8
   871.8
   925.6
   938.3
   963.6
   983.7
   892.5
   922.1
     924
     911
   981.1
   945.4
   833.8
   878.6
   968.5
   957.8
   974.9
   933.1
   903.3
   939.9
   953.9
   964.9
   945.4
   952.2
     887
    1004
   916.9
   980.1
     974
   937.6
   989.2
    1010
   965.9
   974.3
   828.3
   884.8
   979.2
   944.8
   947.7
   920.4
   910.1
   908.8
   976.2
   917.5
   980.8
   954.2
   962.9
   973.3
   888.3
   842.9
   981.8
     889
   868.5
   857.8
   915.3
   891.9
   900.3
   896.1
   913.6
   917.2
   943.2
   972.7
     936
   926.3
   895.1
   979.2
   809.8
   848.4
   868.9
   920.1
   898.7
   940.2
   873.1
   891.9
     950
   851.3
   896.4
   893.2
   924.7
   942.8
     888
   885.7
   854.3
   855.6
   945.7
   887.4
   826.7
   891.9
     960
   893.8
   889.6
   828.3
   913.6
   879.2
   895.5
   917.5
   840.6
   887.7
   898.1
   909.7
   943.2
   911.7
   809.8
     852
   824.7
   796.8
   880.2
   883.8
   846.8
     829
   862.4
   944.8
   862.7
     924
   838.4
   868.9
   839.3
   838.7
     827
   861.1
   894.2
     960
   820.2
   843.6
   825.1
   857.2
   856.5
   860.1
   910.4
   870.8
     876
   835.8
     791
   862.1
   865.9
     864
   812.4
     937
   849.1
   793.6
   840.3
   806.6
   838.7
     778
   893.5
   782.9
     938
   844.5
   842.6
   819.9
   920.8
   859.1
   900.3
   878.9
   952.6
   796.8
   852.3
   860.4
   831.6
   867.2
   869.2
   889.6
   862.7
   865.9
   885.1
   831.6
     901
   828.6
   928.9
   862.7
   863.4
   910.7
   857.2
     914
   928.2
   889.3
   855.2
   896.1
   837.4
   808.5
   805.6
   855.2
   902.9
   859.5
   839.7
   932.1
   930.2
   883.8
   859.5
   890.9
   887.7
   875.4
   859.8
   914.9
   925.3
   862.4
   939.6
   926.6
   855.6
   907.8
   899.4
   959.4
   878.9
     890
   967.5
   902.9
   909.1
    1029
   902.6
   978.2
   985.6
   933.7
   975.9
   919.1
   948.3
     914
    1051
   981.1
   935.4
   944.5
   976.2
   951.6
    1037
    1046
   983.7
   906.2
    1039
    1010
   987.3
    1034
    1094
    1095
    1082
    1094
    1109
    1060
    1090
    1121
    1042
    1080
    1157
    1180
    1189
    1081
    1185
    1129
    1211
    1145
    1172
    1147
    1198
    1244
    1175
    1227
    1258
    1291
    1297
    1268
    1362
    1292
    1240
    1341
    1322
    1289
    1365
    1343
    1371
    1485
    1392
    1370
    1432
    1438
    1431
    1462
    1364
    1363
    1390
    1512
    1502
    1506
    1582
    1516
    1523
    1507
    1577
    1490
    1583
    1446
    1570
    1478
    1555
    1567
    1598
    1567
    1629
    1671
    1609
    1608
    1680
    1627
    1675
    1706
    1619
    1631
    1721
    1724
    1694
    1786
    1740
    1709
    1700
    1759
    1769
    1781
    1784
    1773
    1660
    1827
    1764
    1862
    1739
    1741
    1768
    1732
    1753
    1787
    1750
    1807
    1806
    1784
    1811
    1717
    1823
    1866
    1764
    1736
    1893
    1726
    1707
    1866
    1733
    1856
    1760
    1785
    1712
    1836
    1724
    1704
    1801
    1711
    1732
    1661
    1744
    1761
    1721
    1749
    1707
    1740
    1633
    1727
    1673
    1660
    1596
    1612
    1684
    1615
    1620
    1614
    1632
    1556
    1654
    1469
    1562
    1591
    1489
    1569
    1588
    1508
    1537
    1550
    1518
    1478
    1446
    1526
    1452
    1461
    1446
    1493
    1451
    1417
    1422
    1403
    1420
    1373
    1409
    1332
    1322
    1327
    1326
    1369
    1268
    1295
    1326
    1356
    1131
    1296
    1173
    1271
    1233
    1256
    1178
    1080
    1168
    1162
    1162
    1172
    1177
    1097
    1146
    1108
    1162
    1087
    1096
    1115
    1088
    1104
    1073
    1112
    1061
    1064
    1099
    1017
    1001
    1079
    1011
    1047
    1043
   980.8
    1045
    1014
   955.5
   988.2
   937.3
   965.5
   985.3
   963.6
   976.6
   953.9
   933.1
   961.6
     947
   945.7
   921.4
    1019
   848.4
   899.4
   955.5
   936.7
   846.5
   890.9
   954.2
    1013
   883.8
   873.4
   935.7
   893.5
   905.8
   894.8
   948.7
   906.8
   858.5
   889.6
   905.5
   868.2
   894.8
   960.3
     914
   890.6
   901.3
   932.4
   914.6
   873.1
   865.6
   932.4
   956.1
   848.1
   928.9
   928.9
   952.9
   894.8
     887
   903.9
   842.6
   885.1
     864
     973
   883.8
   832.5
   920.4
   880.2
   919.5
   933.4
   963.3
   939.9
     888
   860.4
   906.5
   941.9
   927.3
   918.8
   883.1
   892.2
   917.2
   968.8
   889.6
   901.6
   998.6
   970.7
   949.6
   966.5
   942.2
   944.5
   926.3
   958.4
   986.6
   954.8
   883.8
   901.3
   934.1
   921.1
   915.3
     949
    1000
   971.4
   975.9
    1033
   907.1
   965.2
   978.2
    1018
    1039
   954.2
   946.1
   915.6
    1012
   969.4
   905.2
    1002
   949.3
   953.5
    1002
    1011
   991.5
   970.1
    1009
   978.2
   973.3
    1009
     997
    1017
   994.7
    1003
   974.9
    1012
    1009
     973
    1054
    1011
   991.2
   931.1
    1018
    1028
    1053
    1064
    1067
    1037
    1049
   995.7
   974.9
   968.8
   986.9
     974
    1034
   938.6
    1045
   942.5
    1014
    1007
   989.5
   968.1
    1007
   981.8
    1012
    1025
     950
    1040
    1023
    1039
   918.2
    1094
   992.8
    1111
    1008
    1044
    1032
    1008
    1067
    1010
    1079
    1035
   992.8
   975.6
     962
    1008
     959
    1001
    1032
    1018
    1065
    1062
    1009
    1042
    1076
    1054
    1106
   986.6
   964.2
    1012
   971.4
    1058
    1005
   948.7
    1047
   976.6
    1048
   906.5
     962
   949.6
    1012
   988.2
    1054
   958.7
   989.2
     974
   933.1
   947.4
   941.2
     974
    1000
    1027
   952.2
    1007
   969.4
   969.1
   961.3
   904.5
   897.4
   925.3
   952.2
   940.2
   983.4
   953.9
   918.5
   958.4
   951.6
   928.2
   904.5
   914.3
   944.1
     949
   923.4
   880.9
   894.5
   985.3
   950.9
   882.8
   907.5
   918.2
   958.1
   927.6
   957.4
   881.5
   863.7
   841.9
     937
   917.8
   860.1
   865.3
   932.8
     865
   866.3
   882.5
   900.3
   945.7
     899
   884.8
   841.6
   882.8
   910.4
   896.8
   896.1
   885.4
   877.3
   820.9
   933.7
   809.5
   879.2
   920.8
   909.4
   873.4
   882.2
   800.1
   794.6
   860.1
   822.5
   837.1
   890.6
   805.6
   846.5
   877.3
   842.6
     901
   843.6
     841
   892.9
   882.5
   874.7
   865.9
   830.9
   813.1
   799.8
   851.7
   904.5
   801.7
   847.5
   760.2
   800.1
   834.5
   818.3
   862.7
   796.8
   848.8
   858.8
     851
   882.2
   811.8
   804.3
   740.4
   855.6
   839.7
   843.6
   837.1
   787.8
   742.4
   871.5
   786.1
   781.9
   813.7
   854.9
   849.1
   866.6
   857.2
   901.3
     839
   856.2
   875.7
   792.6
   810.1
   870.2
   882.2
   804.3
   869.8
     864
   823.1
   820.9
   785.5
   879.2
   898.1
   850.1
   825.7
   820.2
   771.2
   775.8
   830.9
   817.9
   853.6
   830.3
   812.4
   879.9
   877.6
     863
   862.1
   787.4
   814.4
   967.8
     816
   943.8
   844.9
   809.5
   945.1
   873.7
   910.1
   934.1
   833.8
   865.3
   872.1
   868.9
   823.8
   919.5
   941.5
   881.8
     890
   846.5
   921.1
   859.8
   875.4
   897.1
   964.6
     900
   830.6
   895.5
   866.9
   895.1
   974.6
   938.9
   907.5
   992.5
   845.8
   954.2
   944.1
   967.2
   866.9
   964.2
   906.8
   917.8
   941.9
   915.9
   919.1
   955.8
   925.6
    1015
   898.7
   968.1
   934.7
    1031
   926.3
   948.3
    1051
   910.1
   921.4
   986.6
   957.1
   955.2
     936
   905.8
   920.4
   959.7
     959
   974.6
   946.4
   987.3
   953.5
   967.5
   943.8
   945.4
   987.3
   921.7
   932.4
   970.1
   963.6
   952.9
   967.2
     936
   943.5
    1016
    1022
   934.1
   913.6
   987.3
   996.7
    1005
   961.3
    1018
   965.2
   993.1
   933.1
   970.4
   882.2
   966.5
   933.1
   967.5
    1064
     972
   963.9
   900.7
   850.1
   929.2
   964.6
   939.6
   908.1
   916.2
    1005
   989.2
   901.3
   900.3
   969.4
   962.3
   914.9
   886.7
   921.7
     914
   854.6
   834.8
   975.9
   924.3
   847.5
   889.6
   855.2
   877.3
   894.5
   793.9
   851.3
   953.5
   921.7
   829.6
   867.6
   868.9
   909.4
   837.1
   853.6
   878.9
   852.6
     839
     826
   790.4
   883.8
   870.5
   805.6
   879.6
   825.7
   848.8
   781.6
   822.2
   854.6
   808.5
   790.7
   826.7
   769.6
   767.7
   847.8
   819.6
   828.3
   817.9
   769.3
   773.2
   836.7
   866.9
   740.1
   810.5
     778
   774.1
   875.4
     707
   752.7
   783.9
   770.6
     840
   744.3
   734.6
   804.6
   763.4
     839
   822.2
   810.5
   723.2
   783.9
   782.3
   751.1
   745.3
   741.1
   760.5
   794.9
     742
   734.9
   835.1
   776.7
   787.1
   703.1
   756.3
   763.4
   739.8
   732.6
   798.1
   758.6
   757.6
   822.5
   704.1
   732.9
   715.7
   707.3
   733.6
   754.4
   767.7
   689.5
   709.6
   735.2
   753.1
   753.4
   678.4
   720.3
   661.3
   719.6
   737.2
     719
   753.4
     732
   741.4
   710.9
   708.6
   769.9
   734.9
   782.6
   730.7
   719.3
   722.2
   663.5
   740.7
   784.2
   733.6
   686.9
   714.1
   762.1
   733.6
   774.1
   723.9
   689.1
   748.5
   666.1
   720.3
   742.7
   755.3
   774.1
   721.9
   714.8
   725.8
   755.3
   794.9
   766.7
     731
   695.3
   724.2
   784.5
   689.1
   694.7
   797.2
     769
   751.1
   699.9
   768.3
     717
   701.2
     732
   743.3
   784.8
   697.6
   725.2
   708.3
   745.9
     755
   757.3
   763.1
   756.3
   803.3
   727.8
   699.5
   745.3
   780.3
   802.4
   701.8
   770.9
   711.2
     767
   733.9
   772.5
   729.4
   740.7
   759.9
   723.2
   758.9
   732.9
     804
   730.3
   749.2
   758.2
   776.7
   759.5
     720
   726.5
   688.2
   733.9
     683
   731.6
   796.8
   738.5
   742.7
   736.8
   739.1
   816.6
   803.7
   781.3
   769.6
   733.6
     730
     671
   746.2
   787.4
   710.9
   754.4
   714.8
   813.1
     754
   734.2
   721.3
   781.9
   774.5
   783.5
     791
   741.1
   794.3
   816.6
     841
   763.1
   795.2
   781.3
   771.5
   766.4
   779.3
   779.3
   759.2
   759.9
   808.5
   764.4
   711.5
   784.5
   760.5
   724.5
   719.3
   773.5
   784.2
   773.2
   781.6
   737.5
   747.2
     742
   813.7
   712.2
   781.6
   786.1
   727.4
   789.4
   716.7
   809.8
   676.5
   718.7
   730.3
   754.4
   749.2
   712.8
   760.2
   806.6
   794.9
   787.8
   766.4
   749.2
   835.1
   788.4
   748.2
   773.8
   772.5
   734.9
   769.6
   802.7
   769.9
   798.1
   809.8
   816.3
   838.7
   794.6
   812.1
   740.4
   777.7
   822.5
   774.5
   744.6
   816.3
     768
     817
   847.1
   791.3
   831.6
   764.1
   784.2
   809.2
   794.6
     769
   797.2
   763.4
   781.6
   720.3
     805
   806.3
   797.8
   796.8
   729.7
   792.6
     729
   761.8
   760.8
   777.1
   841.6
   779.7
   764.1
   771.5
   793.3
   797.8
   738.1
   825.4
   748.5
   759.9
   811.1
   871.8
   764.1
     792
   808.2
   747.5
   769.6
   853.3
     768
   795.9
   809.5
   813.1
   779.3
   761.5
   761.5
   820.9
   751.4
   800.4
   777.4
   831.2
   762.8
   832.9
   801.4
   821.8
   793.6
     778
     802
   813.7
   819.2
   783.5
   777.1
   805.3
     767
   860.4
   764.7
     768
   768.3
   756.6
   786.5
   797.8
   793.3
   769.3
   719.3
   731.6
   753.7
   722.2
     778
   809.8
   792.6
   704.4
   746.9
   739.4
   736.8
   753.4
   826.7
   723.5
   716.4
   772.5
     708
   721.3
   718.3
   717.7
     707
   783.2
   769.9
   765.7
     743
   742.7
   712.5
   773.2
   727.4
   714.8
   710.6
   821.5
   757.6
   684.9
   712.8
   762.8
     826
   731.6
   679.1
   760.5
   748.2
   751.1
   737.8
   788.4
   716.4
   715.1
   725.8
   704.7
   765.1
   696.6
   725.2
     817
   748.8
   714.5
   691.4
   740.4
   660.6
   677.1
     696
     695
   747.9
   705.4
   764.1
   683.6
   697.9
   739.4
   676.8
   710.6
   708.3
   684.6
   735.9
     729
   698.6
   741.7
   694.3
   720.6
   685.9
     732
   764.1
   695.6
   694.7
   713.8
   726.5
     731
   691.7
   756.6
   726.8
   678.8
   736.2
   640.5
   733.3
   712.2
   654.8
   707.3
   752.7
   726.1
   704.4
   701.8
   756.3
   711.9
     683
   719.3
   739.8
   703.7
   696.6
   672.6
   677.1
   699.2
   707.3
   700.2
   756.9
   651.5
     646
     756
   733.3
   774.8
   653.8
   690.8
   716.1
   640.8
   675.2
   654.8
   689.5
   675.8
   689.5
   661.6
   697.6
   622.6
   656.7
   684.9
   637.2
   650.9
   733.3
   698.6
   670.7
     681
   713.5
   699.5
   681.4
   628.8
   739.1
   717.7
   719.6
   737.5
     672
   614.9
   661.3
   680.1
     683
   677.8
   727.4
     658
   689.1
   678.4
   684.9
   705.4
     684
   706.3
   694.7
   719.6
   660.6
   685.9
   689.8
   646.7
   715.7
   727.4
   799.8
   733.3
   709.6
   692.1
     718
   678.8
   720.9
     768
   714.8
   708.3
   711.9
   661.3
   727.4
   746.2
   692.1
   673.6
   732.6
     646
   736.5
   685.3
   656.7
     744
   653.5
   713.8
   690.8
   742.7
   674.2
   726.1
   695.6
   660.9
   800.1
   634.6
   746.2
   725.5
   655.4
   689.5
   723.9
   743.3
   697.9
   741.1
   735.9
   686.2
     670
   721.9
   662.2
   740.4
   763.8
   728.4
   741.1
   749.8
   733.6
   671.3
   724.5
   724.2
   722.6
   767.3
   726.1
   715.1
   633.7
   777.1
     694
   718.3
   731.6
   671.3
   712.5
   758.9
   757.9
   692.1
   674.9
   718.7
   674.9
   760.2
   696.9
   745.9
   710.9
   814.4
   720.6
   689.8
   680.4
   740.4
   741.4
   718.7
   728.4
   711.2
   728.1
   736.8
   664.2
     744
   733.3
   733.3
   699.2
   697.9
   753.1
   734.2
   698.2
   780.6
   727.1
   681.7
   689.5
   782.9
   771.9
   765.1
   758.6
   663.8
   751.4
   712.8
   750.8
   769.9
     720
   721.9
     695
     720
   765.4
   737.5
   742.4
   739.1
   680.4
   750.1
   744.6
     803
   694.3
   679.1
   711.2
   737.5
   699.2
   728.1
   701.8
   713.8
   701.2
   752.7
   747.5
   704.1
   695.3
   802.7
   654.8
   761.8
   761.2
   692.1
   714.5
     769
     793
   747.2
     792
   780.6
   778.7
   758.2
   725.5
   760.8
   772.2
   762.8
   776.1
   759.5
     717
     778
   755.3
   755.3
     742
   778.7
   801.7
   824.7
   796.5
   765.7
   764.1
   789.1
     816
   761.8
   791.7
   802.4
   828.6
   790.4
   850.7
   807.9
   871.8
   798.5
   820.9
   807.2
   827.3
   822.2
   832.2
   776.7
   877.9
   819.6
     802
   886.7
   820.9
   903.6
   893.5
   862.7
   860.1
   904.2
   868.2
   892.9
   882.5
   876.7
   895.5
   935.7
   913.3
   918.5
   902.3
   948.7
   947.4
   964.9
     938
   928.6
   990.5
   892.5
   990.2
    1046
   948.7
    1015
    1012
   969.8
   932.1
    1004
    1089
    1079
    1047
    1047
    1096
    1074
    1060
    1034
    1110
    1080
    1094
    1131
    1056
    1192
    1083
    1144
    1120
    1070
    1225
    1174
    1210
    1204
    1153
    1220
    1175
    1214
    1252
    1335
    1342
    1255
    1255
    1242
    1328
    1283
    1348
    1315
    1314
    1349
    1344
    1334
    1408
    1435
    1300
    1329
    1454
    1486
    1306
    1426
    1503
    1445
    1445
    1518
    1572
    1430
    1543
    1525
    1412
    1467
    1540
    1491
    1525
    1575
    1596
    1586
    1547
    1594
    1625
    1598
    1753
    1634
    1738
    1781
    1773
    1734
    1672
    1726
    1621
    1777
    1701
    1849
    1757
    1733
    1780
    1788
    1857
    1723
    1926
    1837
    1878
    1896
    1936
    1812
    1868
    1874
    1960
    1953
    1875
    1924
    1908
    1945
    1896
    1952
    2029
    2105
    2008
    2006
    2025
    2042
    2084
    2067
    2023
    2181
    2047
    2183
    2144
    2247
    2204
    2265
    2250
    2299
    2340
    2314
    2254
    2223
    2345
    2256
    2417
    2450
    2370
    2525
    2350
    2544
    2434
    2518
    2568
    2528
    2714
    2620
    2591
    2615
    2832
    2698
    2730
    2666
    2797
    2855
    2884
    2901
    2927
    2860
    2920
    2980
    2952
    3084
    3175
    3052
    3083
    3223
    3176
    3188
    3281
    3290
    3379
    3317
    3458
    3389
    3424
    3494
    3617
    3607
    3576
    3658
    3697
    3664
    3778
    3783
    3847
    3761
    3975
    4065
    4092
    4062
    4098
    4186
    4436
    4315
    4355
    4360
    4510
    4570
    4651
    4657
    4739
    4658
    4820
    4967
    4971
    4928
    5212
    5193
    5212
    5198
    5234
    5376
    5419
    5597
    5710
    5634
    5646
    5755
    5788
    5796
    5933
    6149
    6163
    6175
    6121
    6152
    6439
    6373
    6483
    6433
    6683
    6643
    6740
    6756
    7089
    6854
    7072
    7227
    7072
    7211
    7076
    7322
    7581
    7429
    7493
    7410
    7369
    7719
    7823
    7657
    7757
    7770
    7971
    8151
    8226
    8273
    8113
    7991
    8149
    8443
    8286
    8433
    8449
    8540
    8426
    8514
    8569
    8626
    8633
    8674
    8658
    8660
    8648
    8864
    8891
    8737
    8811
    8621
    8928
    8941
    8788
    8814
    9097
    8991
    8969
    8940
    9136
    8988
    8942
    9102
    8973
    8934
    8728
    9030
    8796
    8952
    8940
    8779
    8897
    8956
    8598
    8765
    8734
    8868
    8891
    8780
    8612
    8610
    8636
    8656
    8699
    8435
    8479
    8521
    8370
    8330
    8385
    8347
    8165
    8487
    8019
    7993
    8171
    7945
    7895
    7883
    7941
    7764
    7723
    7563
    7434
    7540
    7462
    7496
    7379
    7267
    7202
    7062
    7079
    6994
    6985
    6850
    6851
    6623
    6527
    6569
    6607
    6593
    6236
    6211
    6294
    6107
    6045
    6039
    5854
    5751
    5711
    5873
    5580
    5472
    5536
    5354
    5276
    5273
    5080
    5152
    5053
    4982
    4910
    4845
    4927
    4670
    4537
    4541
    4537
    4358
    4492
    4241
    4221
    4257
    4087
    4066
    3909
    3934
    3943
    3881
    3750
    3691
    3504
    3556
    3518
    3421
    3355
    3281
    3311
    3277
    3260
    3205
    3052
    3040
    2993
    3018
    2976
    2761
    2824
    2661
    2709
    2543
    2717
    2568
    2488
    2497
    2490
    2438
    2214
    2385
    2190
    2223
    2177
    2147
    2083
    2113
    2074
    1969
    2105
    2045
    1908
    1906
    1941
    1911
    1850
    1874
    1944
    1797
    1803
    1776
    1779
    1659
    1724
    1552
    1551
    1590
    1551
    1425
    1523
    1451
    1489
    1460
    1444
    1486
    1504
    1341
    1416
    1377
    1336
    1411
    1279
    1341
    1336
    1267
    1260
    1289
    1298
    1215
    1232
    1209
    1234
    1197
    1156
    1157
    1134
    1142
    1112
    1136
    1168
    1146
    1149
    1097
    1100
    1100
    1088
    1138
    1068
    1088
    1066
    1038
    1096
    1059
    1107
    1027
    1063
    1061
    1026
    1077
    1121
    1094
   971.7
    1010
    1021
    1004
   960.3
   993.1
    1036
   967.8
    1009
   966.2
    1027
   979.8
   950.3
   989.5
   960.7
   909.7
   976.6
     972
   983.1
    1032
   942.2
   915.9
   963.3
     863
   924.3
   892.9
     923
   892.2
   927.6
   974.6
   969.8
   939.3
   909.4
   946.1
   935.4
    1010
   955.2
   953.2
   907.1
   943.2
   949.3
   894.5
   919.5
   930.2
   905.2
   963.3
   893.2
   912.7
   882.5
   911.4
   883.8
   946.4
     911
   913.3
     961
   993.1
   947.7
   989.2
   971.7
   962.9
     889
   921.4
   963.9
   871.5
   906.5
   958.1
   892.5
   909.1
   914.3
     925
   863.7
   946.4
     926
   893.2
     852
   872.1
   953.9
   905.5
   926.6
   880.2
   842.3
   920.4
   951.6
   932.8
   832.5
   828.6
   865.3
   872.8
   895.8
     853
     817
   834.2
     913
   865.6
     853
   851.7
   962.9
   858.5
   893.2
   848.4
   871.8
   948.7
     911
   863.4
   861.4
   854.3
     839
   869.2
   896.8
   827.7
   849.7
   899.7
   837.7
   866.3
   805.9
     841
   912.7
   863.7
   852.3
   851.3
   809.2
   861.7
   824.4
   872.4
   827.7
   826.4
   773.5
   926.3
   803.7
   883.1
     852
   855.9
   830.9
   810.5
   885.1
   840.3
   862.7
   791.7
   836.4
   764.7
   805.9
   814.7
   843.6
   836.7
     826
   783.5
   777.4
   891.2
     864
   782.9
   770.9
   789.4
   843.9
   833.8
   814.4
   838.7
   753.1
     731
   792.3
   774.5
   849.7
   836.1
   757.6
   831.2
   778.4
   758.6
   813.7
   837.4
   820.2
   787.1
   741.4
   842.9
     742
   798.5
   748.2
   843.9
   735.2
     742
   857.5
   743.3
   835.8
   756.3
   804.6
   755.7
   826.4
     827
   769.3
   805.9
   692.1
   821.5
   748.2
     729
   783.5
   822.5
   792.6
   796.5
   823.4
   786.1
   832.5
     803
   762.5
   790.4
   720.3
   772.5
     780
   798.5
   746.2
   754.4
   875.4
   751.1
   764.1
   706.3
   803.7
   780.3
   804.6
   779.3
   752.1
   765.4
   729.7
   834.5
   761.8
   771.2
   751.8
   835.1
   761.2
   748.2
   751.1
   750.1
   793.9
   804.6
   795.2
   726.5
     814
   732.6
   796.8
   714.1
   749.5
   764.4
   802.4
   789.7
   714.8
   714.8
   756.9
   761.8
     729
     769
   778.7
   764.1
   750.8
   708.9
   694.7
   788.1
   705.4
   718.7
   736.8
   732.6
   786.1
   739.1
   761.2
     684
   736.5
   736.2
   784.2
   801.4
   726.1
     705
   776.1
   692.4
   706.7
   667.1
   705.4
   719.3
   754.4
   729.7
   735.9
   739.4
   759.2
   741.4
   698.2
   652.8
   750.5
   770.6
   686.9
   772.5
   705.7
   816.6
   800.4
   758.2
   749.2
     864
   762.8
     755
   801.4
   745.6
   730.7
   766.7
   775.8
   767.3
   785.5
   729.4
     720
   724.8
   756.6
   751.4
   735.5
   732.9
     682
   681.7
   652.2
   719.3
   743.6
   684.6
   698.2
   725.2
   724.8
   636.9
     720
   709.3
   721.3
   732.3
   720.6
   643.4
   747.2
   734.6
     766
   739.4
   720.6
   693.4
   747.9
   737.8
   681.4
   711.9
   698.2
   691.1
   734.6
   716.7
   744.9
   701.8
   727.1
     670
   714.8
   695.3
   669.4
   720.3
   751.1
   701.8
   711.2
     706
   762.8
   737.8
   634.3
   732.3
   773.5
   746.6
   732.9
   722.6
   722.2
   689.1
   698.2
   729.4
   694.7
   771.5
   651.8
   723.2
   730.7
   714.1
   737.5
   668.7
   741.7
   687.5
   749.8
   763.4
   700.2
   677.1
   704.4
   694.3
   737.8
   725.8
   705.4
   690.4
   727.1
   810.8
   770.2
   735.5
   700.2
   782.6
   701.2
   696.6
     681
   714.5
   699.2
   696.9
   711.5
     693
   661.6
   641.8
     671
   697.3
     717
   705.7
   640.5
     635
   701.2
   620.7
     696
   692.1
     657
     720
   670.7
   800.7
   690.1
     657
   708.9
   688.5
   740.7
   664.2
   732.6
   711.2
     635
   728.7
   698.2
   710.9
   688.8
   682.3
   725.8
   659.3
   757.3
   718.3
     719
   705.7
   674.2
   672.3
   701.8
   704.4
   673.6
   722.9
   713.8
   690.8
     646
   712.2
   710.6
   707.6
   648.3
   715.7
   731.3
   677.8
     669
   719.6
   731.6
     730
   687.5
     672
   827.7
   854.3
   751.8
   724.8
   635.3
   731.3
   716.1
   713.5
   695.3
     790
   740.4
   755.3
   659.3
   745.3
   687.2
   733.6
   707.3
   664.5
   724.5
   725.8
   700.8
   689.1
   702.8
   699.9
   745.3
   678.1
   744.9
   711.2
   712.5
   721.9
   654.8
   679.1
   691.1
   714.8
   762.1
   670.3
   673.6
   692.7
   729.4
   757.6
   753.7
   687.2
     718
   693.7
   690.4
   689.5
   690.8
   718.7
   750.8
   687.2
   749.5
   757.9
   674.2
   715.4
   674.9
   677.8
   759.5
     755
   711.2
     769
   730.7
   772.8
   732.6
   711.2
   794.9
   689.5
   716.7
     731
   731.6
   727.4
   747.9
   701.8
   727.4
   733.3
   731.6
     778
   739.4
   765.4
   721.6
   760.8
   696.3
     730
   735.2
   693.4
   747.2
   740.7
     708
   749.8
   775.4
   751.8
   793.3
   816.6
   773.2
   725.2
   733.9
   778.4
   807.9
   743.6
   759.9
   819.2
   749.8
   819.9
   732.9
   805.6
   761.2
   776.4
   772.8
   787.4
   777.1
   789.4
   750.1
   758.9
   810.5
   842.6
   818.9
   815.3
   833.2
     755
   752.7
   787.8
   773.2
   820.5
   760.2
   805.3
   753.7
   720.3
   755.3
   797.5
   782.9
   803.7
   800.7
   743.6
   794.9
   783.9
   781.6
   832.9
     793
   792.3
   777.7
   812.1
   807.9
     853
   751.1
   802.4
   813.1
   853.6
   805.6
   724.8
   771.5
   868.5
   773.8
   777.4
   802.4
   811.1
   763.1
     817
   820.9
   772.2
   892.5
   729.4
   821.8
   843.6
   849.4
   784.2
   730.7
   852.3
   820.2
   832.2
   819.9
   771.9
   854.9
   733.3
   795.6
   721.3
   855.2
   835.5
   809.2
   866.6
   814.7
   805.6
   847.1
   804.6
   808.9
   854.9
   834.5
   773.2
     877
     841
   764.1
   818.6
   803.7
   825.7
   827.7
   835.1
   809.2
   787.4
   782.3
   833.2
   786.1
   806.9
   804.6
   805.3
   888.3
   738.5
   810.1
   767.7
     829
   796.5
   777.4
   866.6
   877.6
   822.2
   862.4
   821.2
   854.9
   795.2
   834.2
   813.7
     805
   766.4
   784.8
   886.7
   848.8
   821.2
   815.3
   775.1
   771.2
   803.3
   836.4
   803.3
   756.3
   872.1
   811.8
   841.6
   864.6
   768.6
   841.3
   856.2
   785.2
   763.8
   808.9
   707.3
   781.9
   793.6
   737.2
   773.2
   794.6
   789.7
   774.5
     829
   751.1
   874.7
   807.9
   761.8
     816
   782.6
   728.7
   793.9
     767
   812.7
   773.5
   786.1
   861.7
   803.3
     744
   769.9
   816.6
   830.9
   735.2
   770.6
   745.3
   746.2
   750.5
   788.4
     695
   777.7
   769.6
   714.5
   772.2
   726.5
   737.2
     827
   772.5
   752.4
   782.9
     743
   769.6
     767
   721.6
   769.3
   729.7
   729.4
   756.3
   726.1
   727.8
   701.8
   737.8
   750.5
   735.5
   710.6
   714.5
   745.9
   728.7
   704.7
   722.6
     717
   709.3
   700.5
   696.3
   723.9
     718
   723.2
   728.7
   728.1
   770.6
   739.8
   711.9
   740.4
   767.7
   736.8
   756.6
   667.7
   743.3
   693.7
   786.5
   740.1
   765.4
   689.1
   722.9
     718
   716.7
   775.1
   709.9
     719
   708.6
   743.3
   730.7
   761.5
   667.7
   754.4
   714.8
   693.4
   748.8
   654.1
   695.6
   735.9
     695
   706.7
   676.8
   698.2
   667.7
   762.8
   653.8
   766.7
   690.1
   759.5
     706
   743.6
   729.4
   726.1
   695.6
   753.1
   671.6
   668.4
     660
   670.7
   692.4
   698.2
     707
   724.2
   727.4
   750.8
   760.2
   725.5
   741.4
   729.4
   702.8
     744
   739.1
   711.5
   750.8
   738.5
   709.3
   699.9
   745.3
   718.7
   684.9
   727.1
   717.4
   679.4
   807.6
   663.2
   702.4
   722.9
   728.1
   705.7
   653.1
   715.1
   740.7
   737.2
   712.8
   721.9
   742.7
   824.1
   707.6
   700.8
   758.2
   692.4
   701.5
   694.7
   711.2
   767.7
   704.1
   661.3
   723.9
   745.6
   690.4
   738.1
   683.6
   714.1
     731
   712.8
   703.1
     720
   735.5
   681.4
   740.7
   732.3
   740.4
   760.8
   784.2
   715.1
   712.8
   720.6
   739.8
   809.2
   723.9
   751.1
   668.7
   763.1
   739.8
   767.7
   758.6
   673.9
   694.3
     793
   688.8
   690.8
   722.9
     790
   702.4
   718.3
     730
   649.6
   686.2
     681
   697.9
   751.4
   691.7
     669
     755
     696
   691.1
   781.9
   710.2
   734.2
   693.4
   671.3
   721.9
   623.6
   782.3
   679.4
   735.2
   673.9
   653.1
   722.2
   682.3
   666.8
   685.9
   678.4
   765.1
   707.3
   675.2
   774.8
     717
   650.9
   714.5
   699.9
   740.4
   661.9
   745.3
   702.4
   664.8
   735.9
   723.9
   711.9
   700.2
   756.3
     778
   711.5
   694.7
   681.4
   765.1
     755
   744.9
   719.3
   720.3
   740.4
   706.7
   708.6
   704.7
   761.8
   739.4
   601.6
   762.5
   707.3
   708.9
   732.6
   671.6
   777.7
   776.1
   692.4
   745.9
   726.8
   675.2
   743.6
   712.2
   699.9
   656.4
   732.9
   745.6
   722.9
   786.1
   768.6
   727.8
   679.4
   688.5
   720.9
   750.8
   762.8
   799.4
   744.3
   746.6
   762.8
   678.4
   709.9
   777.1
   725.5
   757.6
   716.7
   669.7
   755.3
   788.4
   815.3
     778
   773.5
   758.9
     839
   794.3
   841.3
   792.6
   794.9
     778
   820.2
   744.6
   815.3
     780
     899
   722.2
   780.6
     828
     914
   911.4
   823.8
   818.3
   845.8
   837.4
   850.4
   891.9
   897.4
   861.1
     899
   878.3
   882.2
   981.1
   881.5
   896.8
   991.2
   892.2
   937.6
   937.3
    1011
     937
    1030
    1068
   968.8
    1013
    1037
    1043
   962.9
   983.4
    1000
   991.5
    1055
    1008
   980.8
    1145
    1073
    1091
    1037
    1167
    1038
    1122
    1137
    1164
    1179
    1185
    1225
    1198
    1305
    1182
    1218
    1272
    1190
    1237
    1300
    1330
    1310
    1338
    1354
    1349
    1400
    1425
    1433
    1488
    1502
    1372
    1421
    1558
    1534
    1582
    1617
    1562
    1580
    1647
    1620
    1678
    1717
    1729
    1706
    1842
    1755
    1800
    1906
    1941
    1860
    1907
    2018
    1994
    2055
    1986
    1997
    2076
    2121
    2150
    2115
    2129
    2210
    2210
    2294
    2336
    2354
    2295
    2367
    2479
    2387
    2481
    2419
    2573
    2552
    2610
    2620
    2577
    2662
    2683
    2716
    2768
    2988
    2799
    2870
    2865
    2871
    2919
    3011
    3056
    2982
    3126
    3173
    3221
    3164
    3196
    3399
    3426
    3485
    3434
    3532
    3483
    3302
    3615
    3496
    3530
    3665
    3732
    3721
    3701
    3661
    3845
    3856
    3971
    3949
    3961
    4057
    4000
    4160
    4069
    4127
    4372
    4179
    4242
    4349
    4331
    4515
    4378
    4358
    4619
    4447
    4444
    4506
    4699
    4780
    4704
    4708
    4817
    4772
    4813
    4799
    4806
    4835
    5043
    4835
    4975
    4983
    5215
    5242
    5108
    5222
    5350
    5245
    5284
    5335
    5299
    5558
    5344
    5660
    5374
    5480
    5491
    5576
    5437
    5720
    5693
    5516
    5637
    5720
    5569
    5743
    5672
    5852
    5866
    5693
    5698
    5883
    5868
    5827
    6098
    5958
    5913
    5997
    5929
    5775
    5982
    5875
    6091
    6025
    5971
    5897
    5912
    6054
    5924
    6116
    6069
    6088
    6074
    6116
    6052
    6110
    6080
    5995
    6074
    5988
    6112
    5955
    6186
    6128
    6123
    6011
    5949
    6140
    6007
    6008
    6013
    6085
    6105
    6041
    6110
    5757
    6007
    5966
    5884
    5937
    5953
    5855
    5711
    5699
    5821
    5670
    5547
    5755
    5601
    5500
    5436
    5428
    5515
    5481
    5335
    5524
    5468
    5521
    5403
    5299
    5256
    5388
    5255
    5222
    5166
    5259
    5228
    5057
    5087
    4958
    4962
    4912
    4848
    4902
    4807
    4658
    4678
    4589
    4835
    4672
    4594
    4557
    4543
    4560
    4498
    4395
    4476
    4405
    4173
    4315
    4097
    4053
    4016
    4053
    4107
    4147
    4136
    4065
    3851
    3894
    3607
    3684
    3728
    3633
    3664
    3782
    3554
    3502
    3587
    3576
    3494
    3467
    3431
    3316
    3443
    3331
    3306
    3211
    3145
    3165
    3092
    3014
    3002
    2990
    2991
    2990
    2804
    2823
    2866
    2775
    2695
    2702
    2740
    2587
    2641
    2603
    2588
    2604
    2550
    2418
    2373
    2410
    2456
    2272
    2338
    2296
    2299
    2263
    2234
    2273
    2133
    2145
    2049
    2108
    2047
    1970
    2022
    1953
    1928
    2027
    1852
    1984
    1938
    1916
    1826
    1995
    1787
    1779
    1844
    1775
    1778
    1652
    1709
    1799
    1755
    1720
    1695
    1592
    1628
    1530
    1631
    1569
    1533
    1632
    1477
    1571
    1523
    1463
    1499
    1492
    1448
    1501
    1425
    1431
    1451
    1398
    1446
    1450
    1395
    1464
    1402
    1393
    1412
    1369
    1363
    1352
    1202
    1280
    1361
    1283
    1311
    1284
    1274
    1204
    1360
    1291
    1262
    1304
    1282
    1267
    1227
    1275
    1201
    1316
    1234
    1210
    1322
    1254
    1306
    1298
    1212
    1173
    1204
    1268
    1160
    1209
    1261
    1265
    1252
    1216
    1173
    1205
    1149
    1212
    1180
    1125
    1132
    1188
    1176
    1237
    1118
    1134
    1184
    1203
    1180
    1266
    1132
    1208
    1088
    1137
    1192
    1159
    1114
    1173
    1212
    1168
    1190
    1179
    1120
    1106
    1156
    1142
    1141
    1139
    1159
    1113
    1133
    1171
    1218
    1158
    1137
    1106
    1180
    1215
    1148
    1211
    1093
    1195
    1163
    1118
    1126
    1123
    1155
    1147
    1232
    1099
    1144
    1101
    1135
    1211
    1188
    1249
    1217
    1086
    1119
    1195
    1173
    1141
    1160
    1161
    1154
    1149
    1210
    1162
    1110
    1234
    1205
    1086
    1173
    1191
    1184
    1186
    1187
    1248
    1170
    1180
    1133
    1261
    1170
    1160
    1259
    1248
    1252
    1277
    1232
    1215
    1269
    1216
    1253
    1247
    1225
    1202
    1244
    1218
    1187
    1281
    1332
    1302
    1341
    1325
    1309
    1287
    1238
    1283
    1305
    1347
    1357
    1253
    1325
    1336
    1366
    1379
    1349
    1385
    1389
    1488
    1455
    1413
    1382
    1452
    1502
    1381
    1434
    1517
    1524
    1472
    1497
    1542
    1476
    1486
    1528
    1537
    1578
    1550
    1614
    1627
    1739
    1627
    1674
    1586
    1642
    1735
    1761
    1760
    1721
    1767
    1706
    1785
    1881
    1842
    1840
    1872
    1830
    1851
    1890
    2022
    2029
    2053
    2029
    2096
    2133
    2142
    2164
    2131
    2162
    2253
    2223
    2205
    2259
    2299
    2267
    2248
    2394
    2363
    2450
    2354
    2360
    2549
    2612
    2465
    2605
    2572
    2611
    2675
    2683
    2605
    2697
    2685
    2731
    2697
    2935
    2792
    2927
    2927
    2931
    3104
    3051
    3190
    2984
    3082
    3280
    3244
    3261
    3325
    3363
    3339
    3401
    3479
    3420
    3521
    3492
    3488
    3644
    3690
    3681
    3708
    3806
    3794
    3769
    3855
    3964
    3865
    3894
    3955
    3894
    4026
    3932
    4113
    4097
    4093
    4314
    4328
    4304
    4204
    4276
    4282
    4198
    4389
    4413
    4483
    4426
    4501
    4514
    4380
    4499
    4416
    4612
    4539
    4577
    4640
    4439
    4599
    4644
    4840
    4884
    4664
    4712
    4768
    4743
    4783
    4732
    4802
    4806
    4802
    5018
    4877
    5070
    4991
    5082
    4753
    4782
    4991
    4826
    4853
    5110
    4869
    4900
    4904
    5003
    4939
    4974
    4946
    5054
    4943
    4986
    4814
    4943
    4954
    5060
    4842
    4864
    4705
    4982
    4848
    4951
    4833
    4778
    4797
    4791
    4792
    4867
    4728
    4779
    4777
    4687
    4665
    4745
    4737
    4674
    4819
    4724
    4572
    4587
    4524
    4427
    4578
    4493
    4522
    4510
    4383
    4439
    4450
    4425
    4335
    4481
    4174
    4307
    4427
    4232
    4386
    4215
    4009
    4246
    4071
    4282
    4094
    4109
    3918
    3908
    3930
    3809
    3900
    3900
    3912
    3949
    3830
    3775
    3742
    3753
    3783
    3630
    3688
    3571
    3599
    3508
    3472
    3481
    3528
    3484
    3458
    3387
    3337
    3310
    3307
    3287
    3217
    3109
    3236
    3140
    3056
    3044
    3166
    2962
    2941
    2937
    2905
    2876
    2868
    2974
    2860
    2858
    2816
    2753
    2802
    2525
    2687
    2638
    2604
    2583
    2538
    2454
    2559
    2415
    2477
    2470
    2412
    2377
    2350
    2391
    2391
    2376
    2336
    2327
    2221
    2277
    2234
    2319
    2141
    2241
    2088
    2171
    2054
    2108
    1984
    1900
    2022
    2018
    1984
    1893
    1976
    2015
    1977
    1903
    1946
    1892
    1762
    1767
    1793
    1826
    1794
    1816
    1773
    1801
    1740
    1787
    1717
    1703
    1675
    1689
    1727
    1735
    1668
    1708
    1646
    1629
    1604
    1659
    1610
    1581
    1645
    1550
    1628
    1558
    1528
    1513
    1596
    1628
    1554
    1523
    1620
    1542
    1535
    1566
    1557
    1503
    1581
    1456
    1444
    1533
    1447
    1470
    1532
    1455
    1439
    1415
    1487
    1504
    1464
    1326
    1433
    1530
    1423
    1425
    1451
    1482
    1394
    1435
    1466
    1470
    1424
    1424
    1414
    1428
    1407
    1462
    1470
    1375
    1378
    1363
    1354
    1335
    1336
    1379
    1457
    1363
    1340
    1319
    1374
    1354
    1411
    1409
    1370
    1344
    1408
    1339
    1415
    1410
    1342
    1450
    1381
    1381
    1261
    1339
    1420
    1359
    1409
    1362
    1336
    1381
    1402
    1391
    1482
    1380
    1317
    1342
    1348
    1374
    1383
    1345
    1346
    1373
    1342
    1334
    1350
    1364
    1283
    1363
    1454
    1344
    1274
    1385
    1297
    1397
    1299
    1361
    1416
    1358
    1382
    1256
    1344
    1330
    1358
    1412
    1367
    1394
    1371
    1338
    1316
    1282
    1426
    1346
    1410
    1358
    1306
    1367
    1504
    1326
    1381
    1404
    1318
    1382
    1337
    1415
    1369
    1434
    1321
    1392
    1332
    1285
    1437
    1379
    1345
    1293
    1394
    1363
    1395
    1393
    1393
    1339
    1343
    1322
    1421
    1479
    1343
    1320
    1312
    1431
    1412
    1354
    1266
    1371
    1401
    1379
    1443
    1457
    1384
    1369
    1431
    1395
    1418
    1411
    1399
    1460
    1369
    1453
    1396
    1413
    1446
    1454
    1446
    1402
    1449
    1452
    1447
    1386
    1427
    1500
    1434
    1398
    1443
    1371
    1479
    1441
    1442
    1473
    1475
    1384
    1413
    1448
    1489
    1418
    1427
    1482
    1521
    1415
    1431
    1471
    1462
    1452
    1437
    1462
    1463
    1443
    1503
    1459
    1458
    1423
    1574
    1457
    1549
    1522
    1560
    1487
    1530
    1547
    1516
    1527
    1504
    1441
    1538
    1479
    1513
    1480
    1564
    1578
    1549
    1552
    1496
    1552
    1662
    1545
    1620
    1516
    1552
    1550
    1522
    1578
    1581
    1605
    1529
    1544
    1571
    1600
    1580
    1576
    1620
    1560
    1602
    1568
    1611
    1663
    1603
    1583
    1525
    1700
    1654
    1611
    1729
    1679
    1639
    1665
    1644
    1561
    1701
    1606
    1531
    1713
    1559
    1700
    1548
    1697
    1719
    1628
    1621
    1659
    1672
    1669
    1639
    1608
    1710
    1677
    1711
    1608
    1654
    1610
    1578
    1549
    1660
    1635
    1666
    1713
    1602
    1610
    1636
    1628
    1605
    1754
    1630
    1669
    1681
    1644
    1643
    1609
    1692
    1628
    1649
    1596
    1665
    1675
    1650
    1620
    1689
    1734
    1643
    1644
    1609
    1622
    1536
    1489
    1581
    1598
    1543
    1564
    1654
    1566
    1540
    1568
    1571
    1668
    1637
    1582
    1534
    1592
    1523
    1520
    1634
    1520
    1563
    1524
    1711
    1590
    1650
    1596
    1542
    1533
    1563
    1450
    1473
    1586
    1523
    1521
    1451
    1584
    1506
    1530
    1571
    1473
    1454
    1525
    1455
    1456
    1461
    1524
    1473
    1424
    1397
    1478
    1419
    1479
    1555
    1441
    1438
    1475
    1544
    1472
    1517
    1510
    1525
    1497
    1461
    1529
    1508
    1441
    1467
    1615
    1497
    1517
    1399
    1439
    1406
    1423
    1446
    1451
    1520
    1448
    1487
    1389
    1488
    1468
    1489
    1510
    1390
    1498
    1455
    1448
    1388
    1474
    1448
    1438
    1482
    1437
    1521
    1434
    1478
    1478
    1398
    1393
    1385
    1407
    1460
    1454
    1439
    1513
    1470
    1449
    1423
    1466
    1426
    1441
    1427
    1422
    1562
    1449
    1413
    1479
    1429
    1459
    1483
    1467
    1496
    1464
    1534
    1484
    1480
    1459
    1439
    1505
    1432
    1535
    1569
    1515
    1542
    1478
    1447
    1602
    1607
    1476
    1592
    1547
    1507
    1613
    1497
    1437
    1547
    1553
    1580
    1556
    1547
    1483
    1540
    1498
    1576
    1540
    1535
    1522
    1616
    1569
    1578
    1576
    1566
    1596
    1637
    1586
    1672
    1459
    1554
    1658
    1563
    1560
    1611
    1657
    1655
    1592
    1642
    1718
    1670
    1642
    1610
    1669
    1623
    1717
    1623
    1587
    1716
    1735
    1625
    1600
    1745
    1675
    1791
    1739
    1632
    1710
    1658
    1689
    1624
    1800
    1679
    1649
    1694
    1747
    1755
    1775
    1724
    1802
    1713
    1625
    1781
    1757
    1707
    1736
    1785
    1635
    1738
    1800
    1702
    1736
    1773
    1729
    1746
    1740
    1703
    1750
    1793
    1720
    1752
    1793
    1781
    1776
    1911
    1697
    1783
    1759
    1728
    1695
    1829
    1844
    1766
    1752
    1739
    1760
    1684
    1838
    1806
    1779
    1798
    1800
    1870
    1858
    2039
    1766
    1868
    1834
    1813
    1748
    1802
    1880
    1837
    1746
    1756
    1709
    1737
    1723
    1806
    1759
    1719
    1638
    1767
    1810
    1765
    1739
    1778
    1843
    1672
    1703
    1717
    1832
    1782
    1678
    1744
    1666
    1826
    1745
    1769
    1775
    1753
    1826
    1704
    1857
    1642
    1796
    1727
    1675
    1773
    1620
    1643
    1700
    1619
    1729
    1671
    1837
    1621
    1692
    1609
    1681
    1709
    1709
    1698
    1631
    1634
    1614
    1716
    1640
    1643
    1638
    1606
    1680
    1689
    1613
    1717
    1650
    1612
    1559
    1599
    1574
    1559
    1512
    1562
    1587
    1616
    1561
    1629
    1525
    1556
    1549
    1467
    1564
    1531
    1589
    1476
    1503
    1477
    1570
    1439
    1477
    1455
    1362
    1545
    1390
    1469
    1486
    1377
    1499
    1505
    1471
    1395
    1420
    1406
    1450
    1441
    1404
    1412
    1405
    1355
    1390
    1341
    1375
    1400
    1414
    1305
    1355
    1422
    1345
    1330
    1336
    1377
    1397
    1371
    1398
    1375
    1274
    1360
    1315
    1336
    1328
    1356
    1318
    1325
    1254
    1300
    1321
    1318
    1260
    1274
    1365
    1299
    1333
    1265
    1288
    1303
    1267
    1260
    1272
    1336
    1154
    1255
    1285
    1278
    1294
    1218
    1308
    1231
    1272
    1323
    1276
    1234
    1219
    1181
    1227
    1227
    1251
    1327
    1260
    1209
    1189
    1268
    1277
    1253
    1318
    1285
    1415
    1252
    1212
    1273
    1267
    1290
    1318
    1341
    1211
    1311
    1258
    1382
    1367
    1293
    1298
    1285
    1367
    1325
    1248
    1264
    1350
    1340
    1285
    1286
    1354
    1307
    1422
    1336
    1314
    1387
    1306
    1396
    1445
    1345
    1384
    1439
    1379
    1392
    1429
    1418
    1420
    1281
    1437
    1518
    1425
    1481
    1505
    1422
    1515
    1513
    1456
    1529
    1529
    1573
    1592
    1530
    1540
    1713
    1548
    1732
    1563
    1575
    1575
    1644
    1645
    1646
    1682
    1664
    1697
    1673
    1690
    1717
    1799
    1774
    1770
    1759
    1670
    1769
    1646
    1847
    1782
    1838
    1854
    1894
    1808
    1846
    1840
    2054
    2008
    2089
    1943
    1967
    2034
    1970
    2111
    2046
    2027
    2095
    2052
    2196
    2141
    2131
    2095
    2127
    2110
    2159
    2253
    2237
    2306
    2275
    2315
    2341
    2334
    2435
    2271
    2327
    2287
    2402
    2335
    2304
    2409
    2491
    2381
    2531
    2525
    2463
    2548
    2469
    2579
    2518
    2619
    2455
    2704
    2728
    2678
    2685
    2731
    2551
    2604
    2727
    2728
    2770
    2661
    2692
    2786
    2777
    2766
    2776
    2748
    2907
    2885
    2813
    2861
    2898
    2951
    2948
    2858
    2955
    2933
    2967
    2998
    3048
    2914
    3030
    3097
    2982
    2973
    3103
    2967
    2935
    3107
    3142
    3088
    3093
    2959
    3066
    3188
    3126
    3097
    3229
    3201
    3082
    3092
    3124
    3218
    3167
    3182
    3207
    3251
    3284
    3151
    3379
    3210
    3177
    3308
    3188
    3325
    3135
    3319
    3176
    3313
    3291
    3241
    3216
    3213
    3324
    3216
    3123
    3202
    3253
    3232
    3202
    3238
    3240
    3105
    3221
    3175
    3181
    3173
    3063
    3302
    3163
    3266
    3239
    3188
    3113
    3042
    3205
    3218
    3075
    3125
    3153
    3174
    3110
    3062
    3193
    3209
    3221
    3239
    3154
    3134
    3123
    3180
    3120
    3029
    3133
    3064
    3059
    3046
    3030
    3123
    2939
    3033
    2948
    3040
    2847
    3020
    3010
    2973
    2952
    2772
    2943
    3018
    2937
    3049
    2818
    2965
    2801
    2886
    2765
    2827
    2778
    2807
    2755
    2780
    2846
    2838
    2769
    2664
    2739
    2734
    2723
    2758
    2688
    2602
    2559
    2572
    2529
    2621
    2608
    2529
    2570
    2529
    2629
    2511
    2533
    2557
    2377
    2525
    2468
    2400
    2512
    2351
    2405
    2359
    2471
    2444
    2290
    2354
    2320
    2297
    2274
    2279
    2211
    2198
    2161
    2183
    2231
    2134
    2201
    2045
    2149
    2212
    2064
    2143
    1996
    2046
    2045
    2112
    2051
    1970
    2102
    2003
    1986
    2019
    1985
    1898
    1847
    1880
    1876
    1782
    1899
    1805
    1753
    1730
    1851
    1787
    1822
    1769
    1824
    1750
    1696
    1813
    1753
    1810
    1754
    1665
    1676
    1670
    1628
    1654
    1651
    1556
    1575
    1698
    1600
    1600
    1574
    1560
    1594
    1560
    1461
    1601
    1449
    1482
    1585
    1493
    1483
    1468
    1503
    1443
    1473
    1441
    1438
    1459
    1489
    1415
    1383
    1388
    1365
    1347
    1323
    1294
    1361
    1390
    1273
    1378
    1316
    1259
    1311
    1302
    1289
    1284
    1209
    1323
    1288
    1260
    1261
    1291
    1156
    1317
    1306
    1167
    1206
    1210
    1239
    1212
    1178
    1141
    1176
    1202
    1142
    1147
    1171
    1168
    1157
    1123
    1131
    1099
    1094
    1166
    1193
    1126
    1071
    1035
    1106
    1085
    1129
    1150
    1157
    1101
    1112
    1088
    1014
    1075
    1010
    1138
    1080
   982.1
    1060
    1088
    1011
    1031
    1095
    1046
   998.6
    1053
    1034
    1035
   996.7
    1044
    1042
    1026
    1086
    1022
   998.6
    1055
   991.5
    1024
    1009
    1013
   964.9
    1051
   978.2
    1035
    1039
   988.2
    1021
    1008
    1031
    1100
    1077
    1008
    1009
   977.2
    1003
    1046
   959.7
   947.7
   995.7
   959.4
   939.6
   967.5
    1024
   979.8
   865.6
   945.7
    1045
   920.1
   975.9
   942.2
   987.6
   987.9
   984.7
   984.7
   943.8
     937
   972.7
    1007
    1003
   905.8
   922.1
   958.1
    1034
     947
   996.4
    1002
    1008
   948.7
   963.3
   964.6
   969.4
   966.8
   939.6
   982.4
   929.9
   899.4
   906.8
     926
   987.6
   973.6
     875
   952.6
   910.7
    1020
     902
   904.9
   917.5
   925.6
   929.9
   922.7
   872.8
   971.1
     912
   978.8
   896.1
   932.1
   925.6
   939.6
   909.4
   998.9
   922.1
   967.2
   970.1
   910.7
   911.7
   934.7
     949
   993.4
   927.6
   934.1
   916.9
   922.7
   913.3
     890
     984
   958.4
   891.2
   920.1
     947
   948.7
   993.4
   894.5
   917.5
   894.5
   868.9
   980.1
   958.4
   969.8
   945.4
   952.2
   957.8
   882.2
   965.2
   899.7
   971.7
   940.9
   874.7
   911.7
   885.1
   944.8
   860.1
   933.7
   910.4
   921.7
   857.2
   938.6
   945.4
   952.2
   979.5
   952.6
   900.3
   932.8
   890.6
     948
   885.7
   921.1
   917.5
   930.2
   950.3
   959.7
     949
   938.3
   825.1
   941.5
   876.3
   943.5
   930.2
   938.3
   939.6
   974.9
   920.8
   903.6
   968.5
   939.9
    1002
   875.4
   918.8
   880.2
   908.1
   926.3
   907.8
     949
   876.7
   895.1
   907.5
     902
   974.6
     817
   895.5
   923.4
   870.2
   915.3
   880.9
   854.6
   937.3
   939.3
   956.5
    1034
   883.5
   971.4
   858.8
   881.5
   915.6
   911.4
   917.8
   942.2
   943.8
   842.9
   934.4
   942.2
   918.5
     923
   968.1
   883.1
   888.7
   896.1
   846.5
   902.6
   884.1
   907.8
   890.6
   843.9
   907.1
   925.3
   902.3
   891.2
   893.2
   833.5
   902.3
   919.8
   860.4
   910.1
   916.6
   907.5
   925.3
   964.2
   945.4
   919.5
   860.4
   908.1
   890.3
   889.6
   903.6
   904.2
   945.4
   870.2
     949
   904.2
   875.7
   968.8
   926.3
   953.2
     901
   818.6
   915.3
   899.7
   903.6
   868.2
   908.4
   894.2
   871.5
   908.8
   871.8
   907.5
     838
   894.5
   859.8
   918.8
   944.8
   936.3
   867.2
   880.5
   833.2
     962
   938.6
   871.8
   891.6
   894.5
     938
   938.6
   905.8
   972.3
   920.4
   946.7
     959
   865.9
   937.6
   842.9
     889
   940.9
   849.7
     889
   919.5
     938
     947
   901.3
   868.5
   888.3
   904.2
   908.8
   880.9
   898.4
   916.6
   910.1
   931.8
   955.5
   918.2
   789.4
   913.6
   879.9
   881.2
   889.6
   832.5
   946.1
   856.2
   829.3
   890.6
     913
   869.2
     947
   884.8
   942.2
   920.8
   847.1
   847.1
   950.6
   923.7
   862.7
     875
   944.8
   857.2
   860.8
   951.9
   904.2
   866.6
   896.8
   878.9
   926.6
   904.2
   919.8
   929.2
     851
   859.1
   864.6
   949.6
   899.4
   880.2
   883.1
   903.9
   901.6
   929.9
   942.5
   927.3
     912
   852.6
   887.7
   917.2
   858.5
   916.9
   907.8
   957.4
   856.9
   925.3
   871.8
   900.3
   864.3
   857.2
   977.2
   870.2
   898.1
     890
   841.3
   872.4
   876.3
   834.8
     959
   908.1
   907.5
   892.9
   878.9
   873.1
   823.4
   841.9
   887.7
   806.9
   912.7
     889
   873.7
   942.5
   846.5
   863.4
   853.9
   967.5
   837.7
   812.1
   897.1
     913
   890.3
     900
   903.6
   929.9
     877
   903.3
   893.2
     865
   967.2
   868.5
   909.1
   906.5
   883.5
   908.4
   857.8
   892.9
   852.6
   905.5
   891.2
   920.1
   866.3
   882.5
   831.9
   862.7
   865.3
   886.4
   872.8
   925.3
   865.9
   886.1
   844.9
   883.1
   856.9
   774.1
   849.4
   865.9
   831.9
   880.2
   885.7
   894.8
   840.3
   836.4
   950.3
   829.9
   946.4
   824.4
   859.8
   880.9
   866.9
   910.7
   885.1
   816.3
   883.8
   868.2
   858.5
   870.2
   808.5
   929.2
   878.3
     911
   832.5
   901.3
   847.5
     937
     900
   899.4
   824.7
     840
   853.9
     913
   879.2
   854.6
   844.2
   799.1
   841.9
   897.1
   835.8
   864.3
     803
   862.4
   888.3
   848.8
   890.6
   890.9
   825.1
   833.8
   857.8
     803
   883.5
   852.3
     864
   863.4
   824.1
   856.9
   822.2
   830.3
   891.2
   849.7
   848.1
     816
   889.3
   821.2
   859.5
   873.7
   844.9
   872.1
   785.8
   906.8
   755.3
   880.9
   936.7
   881.8
   808.5
   852.6
   823.1
   856.9
   845.8
   905.8
   849.1
   912.3
   838.4
   821.5
   836.7
     875
   855.6
   822.2
   864.3
   823.4
   846.8
   774.5
   839.7
   850.1
     826
   831.2
   803.7
   839.3
   847.1
     766
   759.5
   812.4
   802.4
   858.8
   884.8
   859.8
   851.7
     887
   830.3
   813.1
   846.5
   825.1
   915.9
   798.5
   859.5
     853
   869.8
   791.3
   879.6
   872.4
   853.6
     887
   855.6
   903.9
   877.3
   850.1
   847.5
   832.9
   818.3
   837.1
     888
   854.3
     864
   901.3
   881.8
   843.6
   830.3
   773.2
   850.7
   877.9
   848.1
   867.9
     840
   829.6
   824.7
   819.2
   846.8
   940.6
   834.2
   818.9
   809.2
   773.8
   803.7
   805.6
   807.9
   827.7
   863.4
   906.2
   862.7
   860.8
   789.7
   850.1
   912.3
   817.3
   844.5
   867.2
   885.4
   809.5
   849.7
   882.2
   951.6
   872.8
     838
   811.8
   850.1
   832.2
   859.1
   858.5
     816
   920.1
   860.4
   858.8
   849.4
   903.3
   868.5
   820.2
     852
   856.2
     864
   916.6
   875.4
   865.3
   853.6
   920.1
   846.2
     840
   863.4
   804.3
   862.1
   776.1
   861.1
     887
   856.5
   875.4
   836.7
   848.1
   812.1
   832.9
   804.6
     791
   899.7
   846.8
   839.7
   888.3
   836.7
   850.4
   859.1
   849.7
   822.5
   817.6
   890.3
   858.2
   843.2
   842.3
   886.7
   796.5
   793.6
   823.1
   856.2
   846.2
   853.6
   852.6
   848.1
   811.8
   827.7
   826.4
   869.5
   847.8
   910.1
   795.6
   910.7
     827
   847.8
   808.2
   849.7
     876
   784.5
   777.4
   877.3
   834.8
   794.3
   881.5
   836.1
     839
   875.7
   803.7
   832.9
     780
   831.2
   867.9
   887.7
   763.4
   787.1
   831.2
   796.2
   834.5
   919.1
     791
   796.8
   808.9
   751.4
   846.5
   776.4
     865
   833.8
   875.7
     805
   899.7
   776.4
   845.2
   834.2
   833.8
     816
     781
   834.5
   820.5
   787.1
   858.8
   854.9
   849.4
   799.1
   835.1
   801.4
   886.4
   758.6
   833.8
   825.1
   781.3
   867.2
   784.8
   843.2
     829
   783.9
   804.3
   815.7
   816.3
   789.1
     779
   797.5
   827.3
   793.3
   821.5
   880.9
   856.2
   820.9
   823.1
   824.7
   832.5
   820.5
   783.2
   861.1
   782.9
   795.6
   813.7
   828.6
   798.8
   829.6
   821.5
   785.5
   838.4
   823.1
     838
   800.1
   786.1
   874.1
   758.2
   801.7
     767
   812.1
   853.3
   773.5
   824.4
   789.7
   842.3
   788.4
   859.1
   812.4
   825.4
   787.4
   870.5
     779
   854.6
   818.9
   782.9
   836.7
   784.2
   796.8
     766
   836.7
   844.5
   795.2
   833.2
   903.9
   791.7
   814.4
   786.5
   759.5
   797.8
   805.3
   817.9
   820.5
   807.6
   857.8
   843.9
   817.9
   776.7
   872.1
   777.1
   812.1
   798.5
   858.8
   751.1
   819.9
   841.3
   833.5
   821.8
   796.5
   826.4
   777.4
   808.9
     815
   793.6
   772.2
   793.6
   834.2
   809.5
   841.6
   783.9
   812.1
   797.5
   752.4
     865
   769.3
     805
   836.1
   881.2
   732.3
   788.1
   799.1
   822.2
   811.4
   805.9
   775.4
   829.9
   813.7
   872.4
   858.8
     791
   809.5
   810.8
   813.7
   791.7
   784.8
   773.8
   822.2
   854.9
   842.6
   784.8
   773.8
   777.1
   846.5
   803.7
   758.6
     768
   877.3
   790.7
   747.9
   757.9
   770.9
   833.8
   790.4
   772.8
   849.4
   785.8
     779
   720.6
   851.7
   788.7
   811.1
   807.2
   793.9
   727.8
   774.1
   769.9
   763.4
   755.3
   831.9
   805.9
   763.4
     781
   745.9
   872.4
     803
   803.7
   808.2
   748.2
   809.5
     827
   770.2
   787.4
   833.2
   746.2
   830.9
   866.3
   846.8
   798.8
   787.8
   751.8
   772.2
   771.2
   797.5
   737.2
   774.8
   789.1
   846.2
   763.8
   816.3
   772.5
   756.6
   835.5
   810.1
     792
   786.8
   769.9
   811.4
   800.7
   841.6
   815.3
   722.6
   814.7
   811.4
   736.5
   760.5
   794.6
   759.5
   802.4
   812.1
   751.8
   875.7
   784.8
   831.2
     805
   791.7
   829.3
   859.8
   808.9
     730
   787.1
     815
   798.5
     779
     793
   842.3
     730
   820.5
   809.5
   784.5
   752.4
   849.4
   779.7
   795.6
   818.6
   737.8
   809.2
   790.4
   856.2
   796.8
   801.1
   848.8
   841.6
   794.9
   824.1
   832.2
   765.7
   762.1
   805.3
   786.5
   780.6
   805.3
   791.7
   842.6
   781.6
   804.3
     767
   724.5
   801.7
   794.9
   800.1
   775.4
   767.7
     767
   830.6
   769.9
   756.9
   760.8
   843.9
     732
   807.2
   803.3
   809.2
   828.3
   728.7
   819.2
   796.2
   815.3
   787.4
   772.2
   839.3
   788.7
   782.9
   842.3
   767.7
   815.3
   838.4
   850.7
   745.3
     755
   797.5
   759.9
   752.1
   783.5
   810.5
   701.5
   788.7
   714.1
   737.8
   767.3
   832.9
   789.4
   782.9
     781
   800.1
   805.3
   758.6
   754.4
   746.2
   812.4
   818.3
   824.4
   817.9
   848.1
   759.2
   785.2
   848.8
     816
   775.4
   796.5
   808.9
   734.2
   776.7
   755.3
   745.9
   826.7
     769
   792.6
   769.6
   753.1
   775.1
   728.7
   796.5
   824.7
   862.4
   862.7
   812.4
   766.4
   783.5
   790.4
   789.4
   739.1
     816
   838.4
   775.8
   776.7
   781.9
   809.2
   828.6
   775.8
     805
   779.7
   837.4
   800.4
   839.3
   772.8
   780.6
   865.6
   816.3
   791.7
   783.5
   761.2
     767
   750.5
   773.2
   822.5
     864
     802
   790.7
   818.6
   818.9
   871.1
   868.2
   827.7
   736.2
   741.1
     730
   808.2
     838
     781
   817.9
   776.1
   808.5
   784.5
   753.1
   791.7
   862.1
   797.5
     754
   740.4
   825.1
   833.8
   836.7
   801.7
   824.4
   806.6
   782.9
   807.2
   813.4
   851.7
   811.8
   853.3
   812.1
   786.8
   837.7
   710.6
   844.2
   883.1
   853.6
     827
   807.9
   793.6
   812.1
   733.3
   828.3
   797.5
     817
   784.8
   769.6
   822.8
   757.6
   791.3
   793.3
   836.4
   780.6
   759.5
   830.3
   786.8
   821.8
   847.5
   772.8
   832.5
   841.3
   817.9
   854.9
   914.3
   835.8
   803.7
   850.1
   828.3
   812.1
   759.2
   794.6
   836.4
   825.7
   844.5
   842.9
   785.2
   803.3
   802.7
   879.2
   784.8
   767.3
   793.3
   860.8
   831.9
   814.4
   785.2
   843.6
   826.4
   818.9
   856.5
   782.6
   827.3
   779.3
   858.2
   812.4
     841
   808.5
   784.8
   843.2
   860.8
   777.7
   783.5
   732.9
   806.9
   848.1
   808.2
   813.4
   833.5
   838.4
   788.7
   811.8
     853
   758.6
   869.2
   791.7
   809.8
   852.6
   830.3
   798.1
   845.8
   763.8
     865
   853.9
   811.4
   745.3
   819.9
   831.9
   807.9
   763.8
   803.3
   830.9
   831.6
   806.6
   806.9
   805.9
   737.2
   783.5
     853
   761.2
   869.2
   799.1
   806.3
     815
   845.2
   838.4
   766.7
     827
   841.3
   784.5
   783.9
   817.3
   810.1
   857.8
   823.4
   893.5
   830.6
     803
   825.4
   760.2
     838
   849.1
   756.9
   818.6
   818.3
     719
   825.1
     802
   851.7
   772.8
   818.3
   831.6
   823.4
   812.7
   839.7
   826.4
   758.9
   836.4
   799.1
   924.7
   844.9
   861.1
     828
   821.5
   838.7
   792.3
   763.8
   863.7
   824.7
   804.3
   773.2
   815.3
   832.2
   783.5
   780.3
   785.5
   818.3
   813.1
   835.8
   811.4
   835.8
   820.5
   751.1
   744.3
   785.8
   812.7
   794.6
   825.4
     781
   834.2
   744.3
   822.8
   809.5
   812.4
   750.8
   800.7
   806.6
   743.6
   783.5
   765.1
     814
   791.7
     803
   765.4
   786.8
   806.3
     805
   822.2
   814.7
   761.2
   741.7
   848.8
   817.9
   894.5
   778.4
   799.8
   772.5
   761.8
   799.1
   810.8
   776.4
   828.6
   749.2
   812.4
   777.1
   853.6
   748.2
   839.3
   832.5
   818.9
   773.2
   821.8
   812.7
   733.6
     793
     816
   710.6
   737.8
     814
     827
   871.8
   789.4
   822.2
   792.6
   818.3
   769.9
     755
   811.8
   793.6
   774.5
   761.2
     829
   755.7
   798.1
   789.1
   779.3
   783.2
     816
   794.3
   827.3
     816
   810.1
   774.5
   823.4
   794.3
   831.9
   772.8
   799.4
   799.1
   774.1
   860.8
   760.8
   762.5
   806.9
   813.1
   750.5
   834.8
   821.2
   816.6
   803.7
   760.5
   772.8
   884.4
   758.6
   783.9
   741.4
   783.5
   750.5
   790.4
   808.9
   790.4
   804.6
   798.5
   804.3
     804
   748.2
   747.5
   734.9
   792.3
   794.3
     717
   800.7
   775.4
   778.4
     804
     814
     781
     768
   782.6
   745.3
   808.5
   677.8
   768.6
   740.4
   797.8
     732
   748.5
   747.9
   806.3
   758.2
   807.6
   714.5
   786.5
   806.3
   741.4
   782.3
     791
     769
   747.5
   748.8
   799.8
     729
   782.3
   765.4
   789.4
   784.2
   790.7
   763.4
   739.8
   733.3
   768.3
   793.9
   779.3
     791
   784.2
   767.3
     793
   773.8
   795.2
   738.8
   795.9
   752.7
   790.7
   825.1
   727.1
   742.7
   784.2
   742.7
   823.4
   799.8
   776.1
   813.1
   768.3
   746.9
   821.2
   789.7
   780.3
   818.3
   783.2
   786.1
   790.7
   757.6
   801.1
     827
   800.1
   742.4
   791.7
   820.5
   769.6
   786.5
   789.7
   768.6
   783.5
   814.7
   704.4
   832.9
     779
   800.1
   769.6
   881.5
   746.6
   747.2
   803.3
   776.1
   784.8
   822.2
   797.5
   720.6
   749.2
   763.8
   771.5
   741.7
   713.5
   771.9
   749.8
   708.6
   772.5
   807.9
   793.6
   815.3
   724.2
   784.2
   750.1
   810.5
   823.4
   788.1
   811.4
   749.8
   772.5
     814
     769
   744.9
   808.2
   782.9
   725.2
     803
   778.4
   763.4
   730.7
   744.6
   706.3
   717.7
   785.2
   784.2
   764.7
   760.5
   798.8
   774.8
   748.5
   796.5
     780
   769.9
   752.7
   807.6
   797.5
   765.7
   784.5
   723.5
   768.3
   747.9
   799.1
   820.9
   775.1
     731
   744.9
   753.7
     790
   778.7
   793.3
   802.4
   714.1
   807.2
   752.1
   781.9
   736.5
   808.9
     778
   798.5
   718.3
   800.7
   863.7
   793.3
   770.2
   753.4
   782.3
   768.6
   822.8
   752.4
   845.8
   760.8
   805.9
   816.3
   760.2
   773.5
   747.9
   838.7
   806.3
   787.8
   753.7
   780.3
   773.5
   779.7
   729.7
   783.9
   789.7
   779.3
   799.1
   801.1
   805.6
   728.1
   782.9
   835.5
   826.7
   800.1
   845.5
   844.9
   765.7
   813.1
   758.2
   776.1
   843.2
   773.8
   795.2
   808.9
   774.1
   806.3
   842.3
     791
   771.2
   742.7
   731.6
   803.7
   874.4
   770.6
   789.4
   819.6
   812.1
   813.1
   835.1
   758.2
   825.4
     766
   837.4
   748.5
   790.7
   849.7
   794.9
   800.7
   791.7
   737.8
   819.6
   825.1
   863.4
   849.7
   849.1
     805
   772.5
   798.8
     840
   849.7
   772.8
   777.7
   792.6
   825.1
   883.5
   836.7
   798.1
   793.9
     767
   854.3
   835.5
   871.8
     804
   784.5
   806.9
   853.3
   889.6
   806.6
   774.5
   845.8
   878.6
     888
   935.4
   919.1
   915.3
   814.4
   851.7
   859.8
   829.3
     829
   891.2
   831.2
   869.5
     767
   909.7
   832.9
     828
     841
   864.3
   867.9
   902.3
   951.9
   870.5
     888
   924.3
   850.7
   888.3
   829.6
   842.3
   903.3
   869.5
   905.5
   848.8
     838
   915.6
     900
   904.5
   940.9
     864
   887.7
   852.6
   857.2
   894.2
   876.3
   932.8
   889.6
   877.6
     864
   909.1
   847.1
   942.2
   941.2
     913
   956.8
   915.6
   887.4
   905.8
   866.3
   961.3
   861.4
   905.5
   885.7
   954.2
   943.8
   945.4
   876.7
   951.6
   868.9
   899.7
   950.3
   906.8
     876
   898.7
   922.7
   865.6
     899
   977.5
   929.9
   898.4
   883.1
   898.4
   903.3
     938
   919.5
   928.9
   951.6
   885.4
   971.4
   941.2
   923.4
   956.1
   955.8
    1026
   935.4
   955.8
   918.5
     888
   945.7
   942.8
   938.9
   961.6
   968.8
   970.7
   918.2
   893.2
   985.3
   972.7
   984.4
   899.4
   949.3
   917.2
   948.7
     947
   977.5
   956.8
    1009
   976.9
   908.4
   943.5
   877.9
    1056
   972.3
   911.4
   914.6
    1000
   951.9
   937.3
   998.6
   958.1
    1020
   950.9
   970.1
   945.1
   957.4
   941.9
   901.3
   943.2
   853.6
   895.5
   806.6
   932.1
   914.9
   977.9
   960.7
    1018
   932.8
   945.1
   957.8
   965.9
   951.3
   927.6
   990.2
   944.8
     961
   921.1
   995.4
   967.2
   974.3
   953.5
   953.2
   930.8
   929.5
   942.8
   926.6
   912.3
   914.9
    1002
     913
     938
   901.6
   867.2
   975.3
   926.3
   967.5
     913
   911.7
   958.1
   905.2
   996.4
   936.7
     972
   997.7
   915.6
   874.4
     935
   947.4
   929.2
   839.7
   843.9
   884.1
   866.6
   951.6
   934.1
   911.7
   891.6
   931.1
   891.6
   937.6
   956.8
   938.9
   958.7
   936.3
   955.2
   886.7
   981.4
    1004
   916.2
   890.9
   971.4
   951.9
   943.8
   914.9
     926
   919.5
   947.4
   917.8
   832.5
     899
   864.3
   910.1
   894.5
   884.8
   946.7
     816
   877.9
   916.6
   967.2
     865
   947.7
     925
    1012
   952.2
   871.8
   898.7
   971.7
   930.5
   958.7
   887.4
     960
   789.1
   883.5
   907.8
   841.6
   920.1
   883.1
     926
   877.3
     888
   957.1
   911.4
   919.1
   918.8
   898.4
   884.4
   921.4
   949.6
   915.6
     937
   922.4
     827
     912
   955.2
   930.8
   829.9
   848.8
   897.7
   842.6
   883.8
   800.7
   940.6
   937.6
     890
   855.6
   784.2
   840.3
     816
   940.6
   904.9
   887.4
   923.4
   847.1
   853.6
   846.5
   821.8
   803.7
   820.5
   835.5
   899.4
   940.2
   908.1
   827.7
     852
   839.7
     900
   908.8
   800.4
   863.4
   800.1
   908.1
   877.3
   813.1
   907.5
   846.5
   904.2
   873.1
     841
   792.6
   856.2
   910.7
   857.8
   868.5
     926
   866.6
   822.2
   838.7
   867.6
   815.7
   885.4
   801.7
   824.4
   767.7
   850.7
   837.4
     790
   824.4
   843.6
     743
   852.6
   787.4
   815.3
   820.2
   817.9
   838.4
     817
   838.7
   894.5
   795.9
   806.9
   836.1
   813.7
   898.7
   858.8
   837.4
   877.6
   892.9
   769.9
   854.3
   848.8
   847.5
   816.6
   806.6
   793.3
   837.1
   768.3
   833.5
   910.4
   795.9
   781.9
   769.6
   806.6
     826
     814
   863.4
   834.2
   841.3
   818.3
   870.8
   799.4
   837.4
   781.9
   816.6
   841.6
   807.2
   868.2
   745.9
   800.7
   807.9
   867.6
   862.1
   761.8
   868.5
   779.7
   774.1
   806.3
   831.9
   909.7
     793
   789.1
   837.1
   799.1
   823.1
   831.9
   871.8
   797.2
   776.4
   816.6
   833.5
   824.1
   737.8
   840.6
   859.1
   775.4
   833.5
   807.2
     766
   706.7
   809.2
   820.5
   869.5
   812.1
   843.2
   830.3
   765.1
   763.4
   791.7
   789.7
   755.7
     778
     803
   762.8
   789.1
   787.1
   782.3
   778.4
   829.3
   842.3
   714.1
   781.3
   836.7
   748.2
   835.1
   765.7
   825.7
     851
   808.2
   767.3
     865
   788.7
   734.2
   769.6
   782.6
   763.1
   800.4
   814.4
   730.7
   779.3
   733.6
     768
   772.5
   755.3
   789.4
   761.8
   809.2
   750.1
   855.9
   774.5
   797.8
   767.3
   821.5
   813.7
     768
   813.7
   801.7
   752.7
   862.1
   721.6
   786.8
   815.3
   841.6
   771.5
   796.2
   767.7
   801.7
   819.9
   747.2
   843.2
   806.9
   806.9
   776.7
   775.4
   809.8
   880.2
     778
     755
   770.6
   774.5
   819.6
   829.3
   781.6
   823.1
   857.2
   799.8
   807.2
     779
   764.1
   789.7
   824.4
   720.9
     815
   781.9
   782.6
   729.4
   763.4
   803.3
     766
   761.8
   801.1
   744.6
   771.9
   809.2
   813.7
   804.6
   728.7
   798.5
   779.3
   777.4
   795.6
     766
   781.6
   724.8
   739.8
   742.7
   743.3
   733.3
   727.1
     742
   726.8
   756.9
   806.6
   877.6
   833.8
   759.5
   782.6
     717
     802
     767
   790.4
   720.3
   704.4
   796.8
   756.3
   782.9
     754
   758.9
   737.5
   780.6
   786.1
   745.3
   759.2
   741.1
   820.5
   768.3
   801.7
   781.9
   803.7
   731.6
   732.6
   786.8
   775.8
   808.2
   749.5
   763.1
     766
   820.9
   717.7
   789.1
   755.7
   767.3
     791
   797.5
   787.4
   820.2
   794.3
   807.6
   783.2
   792.3
     742
   738.8
   725.2
   810.1
   800.4
   715.4
   744.9
   764.4
   758.9
     766
   714.1
   745.6
   717.4
   763.8
     780
   748.5
   769.3
   870.2
   745.9
   760.8
     802
   762.1
   809.5
   708.6
   741.1
   741.7
   818.3
   756.9
     731
   723.2
   771.9
     769
   730.7
   722.6
   706.3
   771.2
   737.8
   720.3
   741.7
   791.7
   746.9
   769.9
   789.1
   802.7
   759.9
   825.4
   753.7
   788.7
   795.6
   843.9
   842.6
   762.5
     744
     781
     744
   730.3
   767.3
   762.5
   720.9
   776.7
   741.7
   739.1
   831.2
   782.6
   742.7
   740.4
   756.3
   815.3
   737.2
   786.5
   775.1
   708.3
   772.8
   766.4
   697.6
   806.6
   754.4
   783.9
     732
   776.7
   826.4
   750.1
   768.6
   745.3
   698.9
   799.1
   716.7
   761.8
     779
   793.9
   778.4
   770.2
   817.3
   734.9
   790.7
   773.5
   819.2
   701.2
   753.4
   774.5
   728.4
   798.1
   762.8
   783.5
   767.3
   758.2
   754.4
   707.3
     729
   737.2
   810.8
   774.1
   755.7
   726.8
   791.7
   753.1
   769.9
   765.4
   797.2
     730
   821.2
   803.7
   763.4
     754
   779.3
   751.4
     864
   795.2
     778
     756
   776.4
   718.3
   732.3
     683
   636.3
   736.5
   805.9
   756.9
   688.8
   708.6
   768.6
   752.1
     694
     683
   758.2
   781.6
   772.8
   749.5
   752.4
   726.1
   746.6
   721.6
     743
     731
   745.6
   783.2
   776.1
   751.8
   759.9
   735.5
   698.2
   798.5
   802.7
   777.1
   726.5
   771.2
   730.7
   742.4
   736.2
   733.3
   740.1
   741.7
   698.6
   776.4
   808.9
   813.4
   800.7
   802.7
   695.6
   782.9
   743.3
   668.1
   769.3
   692.4
   748.5
   774.8
   762.1
     791
   749.2
   720.9
   666.8
   788.1
   735.5
   690.1
   714.1
   805.9
   757.9
     754
   680.4
   773.5
   721.9
   804.6
   729.4
   748.5
   721.3
   759.5
   730.7
   791.3
   813.7
   794.3
   745.9
   782.9
   756.6
   765.7
   704.4
   765.1
   796.2
   732.6
   759.9
   659.6
   745.9
   718.7
   726.5
   712.8
   763.1
   747.2
   794.6
   666.4
     729
   688.5
   786.8
     792
   699.5
   729.7
   736.2
   792.6
   707.6
   747.9
   722.9
   830.9
   788.7
   745.6
   726.1
   728.7
   745.6
     744
   757.6
   773.2
   716.7
     729
     742
   753.7
   786.5
   735.5
   664.5
   743.3
   705.7
     730
   758.2
   637.9
   782.6
   723.9
     767
     766
   793.6
   790.7
   726.1
   747.9
   749.2
   741.7
     805
   753.1
   790.7
   773.8
   771.5
   764.4
   767.7
   719.6
   781.3
   748.8
   751.4
   692.7
   807.2
   774.8
   797.5
   746.6
   724.2
   754.4
   745.3
   698.6
   692.4
   692.7
   673.3
     790
     717
   780.6
   752.1
   816.6
   736.8
   705.7
   740.7
   721.6
   776.1
   734.6
   752.7
   709.9
   742.7
   666.4
   735.9
   660.3
   736.5
   724.8
   718.7
   696.3
   773.2
   724.5
   684.9
   797.8
   752.1
   737.8
   774.8
   785.5
   728.4
   757.9
   711.9
   728.4
   680.1
   702.8
   760.8
   724.5
   755.3
   706.7
   763.1
   734.9
   621.7
     706
   716.7
   759.2
   816.3
   728.7
     744
   790.4
   701.8
   727.1
   762.1
   814.4
   695.3
   741.4
   766.4
     779
   732.6
   757.9
   745.9
   735.2
   788.7
   744.6
   707.6
   819.6
   739.1
   687.2
   737.2
   710.9
   693.7
   720.3
   691.7
   741.4
   732.9
   744.6
   726.5
     729
   678.4
   767.7
   772.5
   647.6
   766.7
   781.3
     731
   747.5
   720.3
   756.6
   760.8
   711.2
     732
   794.9
   700.2
   756.9
   726.1
   753.4
   776.1
   773.8
   720.6
   762.5
   752.4
   750.1
   784.8
   759.9
   750.8
   749.8
   656.1
   737.2
     719
   737.2
   679.1
   740.1
     695
   704.7
   686.9
   707.3
   715.7
   742.4
   662.9
   696.6
   714.8
   699.9
   735.9
   728.4
     705
   678.8
   722.9
   710.9
   745.3
   743.6
   736.2
   755.3
   765.7
   720.3
   748.8
   775.4
   722.6
   729.7
   744.6
   668.7
   693.4
   776.7
   735.2
   720.3
   701.8
   771.2
   734.6
     719
   708.3
   726.1
   725.2
   761.5
     717
   726.8
     705
   742.7
   713.8
   701.8
   746.6
   655.4
   782.3
   716.1
   751.1
   743.6
   711.9
   714.5
   776.7
   737.8
   687.2
   728.1
   711.5
   740.4
   736.2
   714.8
   729.4
   726.1
   753.4
   709.3
   758.6
   694.3
   741.1
   713.5
   690.4
   713.8
   720.9
   729.4
   766.4
   735.2
   742.7
   747.2
   683.3
   757.6
   685.6
   739.1
   715.1
   765.1
   665.5
   752.7
     730
   696.9
   744.9
   756.9
   801.7
     706
   774.5
     766
   796.5
   757.6
   791.3
   798.5
   791.7
   723.5
   710.6
   753.4
   765.1
   700.5
   694.3
   761.8
   799.1
   780.3
   744.9
   697.6
   739.1
     766
   696.9
   728.4
   711.2
   734.9
   765.4
     742
   709.9
     684
     791
   762.5
   732.9
   747.5
   745.6
   727.8
   759.9
   693.7
   661.6
   739.4
   774.8
   714.1
     693
   751.4
   760.2
   753.7
   749.5
   710.9
   764.7
   759.2
     767
   770.6
    1016
   687.2
   640.2
   782.3
   782.6
   768.6
   709.3
   736.8
     720
   709.3
   636.6
   769.9
   728.7
     755
     729
   859.1
   751.4
   768.6
   741.7
   741.1
   727.1
     778
   760.5
     717
   712.2
   712.5
   733.6
   720.3
   651.5
   672.6
   758.2
   709.6
   769.6
   686.2
   728.7
   753.4
   755.3
   783.5
   791.7
   688.8
   690.1
   715.4
   834.2
   696.9
   672.3
   762.8
   677.8
   736.5
   756.3
   761.8
   734.9
   697.6
   788.1
   743.6
     719
   721.9
   708.6
   773.2
   781.9
   672.6
   759.2
   709.6
   761.2
   704.7
   728.1
   675.5
     693
   716.4
   726.8
   784.2
   724.8
   685.9
     744
     742
   725.8
   759.5
   679.4
   750.5
   681.7
   684.9
     742
   729.4
   742.4
   799.1
   750.8
   729.7
     707
   764.1
   745.6
   752.4
   760.5
   784.5
   819.2
   713.5
   654.8
   793.9
   772.5
   743.6
   738.1
     707
   677.1
   681.4
   777.4
   737.5
   724.8
   741.1
   716.1
   733.6
   697.9
   721.6
   728.4
   754.7
   671.6
   779.3
   668.1
   720.3
   745.9
   688.5
   727.4
   689.8
   776.4
   731.6
   732.3
   716.1
   724.2
   742.4
   727.4
   736.8
   717.4
   667.4
     717
     792
   719.3
   740.1
   737.2
   729.7
   870.2
   701.8
   764.4
   753.4
   697.3
     756
   695.3
   674.2
   725.2
   715.4
   783.5
   691.4
   735.5
   696.9
   778.4
   656.7
   726.1
   720.9
   721.6
   745.9
   769.3
   750.1
   747.9
   799.1
   759.5
   685.9
   753.7
   703.7
   692.1
   770.2
   694.3
     672
   767.7
   715.7
   747.5
   802.7
   690.8
   706.3
   713.5
   745.9
   677.5
   724.5
   783.5
   757.6
   728.1
   710.2
   703.4
   750.8
   752.1
   708.3
   716.7
   767.7
   760.8
   701.5
   699.9
   673.9
   709.3
   754.7
   716.4
   757.9
   737.8
   783.9
   756.3
   753.4
   751.1
   732.3
   751.1
   699.2
   669.4
   692.7
     744
   670.7
     730
   732.9
   734.9
   734.2
   783.2
   672.3
   744.3
   726.5
   670.7
   709.9
   704.7
     705
   733.9
   737.5
   699.9
   733.3
   771.2
   765.4
   725.8
   781.9
   754.4
   769.9
   729.4
   725.5
   776.7
   711.2
   746.2
   681.7
   761.2
   750.8
   783.5
   716.4
   756.3
   695.6
   708.6
   739.8
   784.2
   705.4
   763.8
   793.9
   708.6
     719
   660.3
   752.4
   758.6
   729.7
   709.6
   748.8
   709.6
   750.8
   690.4
   726.5
   747.9
   759.5
   754.4
   644.4
   712.2
   718.7
   691.1
   756.9
   783.2
   787.8
   752.1
   730.3
   768.3
   776.4
   752.7
   915.6
   708.9
   750.5
   797.5
   750.5
   762.5
   768.6
   763.1
   743.6
   741.4
   766.4
   761.8
   733.3
   795.6
   848.8
     766
   737.5
   735.5
     705
   692.1
     730
   851.3
   736.2
   789.4
   719.6
     657
   741.1
   740.7
   821.5
   788.1
   835.1
   784.8
     755
   785.8
   804.6
   803.7
   761.8
   807.2
   799.8
     705
   760.2
   751.4
   801.7
     744
   771.9
   732.6
   773.8
   800.7
   744.9
   801.4
   773.8
   782.3
   747.9
   821.2
   808.5
   794.6
   761.2
   812.7
   745.9
   778.4
   793.6
   817.9
   759.9
   734.9
   800.4
   753.1
   769.6
   741.1
   779.3
   794.3
   664.5
   744.6
     719
     802
   724.5
   806.9
   822.8
   746.6
   798.5
   819.2
   768.6
   740.1
   758.9
     730
   770.9
     805
   780.3
   726.8
   787.4
   814.4
   776.1
   842.9
   772.2
   782.3
   847.5
     803
   762.5
   716.4
   869.8
   799.4
   808.2
   823.4
   840.6
   741.4
   759.5
   745.6
   761.5
   724.8
     708
   772.5
   821.8
   809.5
     743
   784.5
   733.6
   815.7
   841.9
   756.9
   799.8
   727.1
   786.8
   753.1
   757.6
   830.3
   763.4
   788.4
   759.2
   822.5
   783.5
   788.1
   846.5
   832.5
   788.1
   839.3
   810.1
   788.4
   757.9
   841.9
   922.7
   796.8
   787.4
   811.8
   737.8
   804.3
   828.3
   765.7
   777.7
   865.6
   748.2
   779.3
   767.7
   822.2
   795.2
   800.7
     781
   820.2
     852
   908.8
   773.5
   820.5
     769
   807.6
   789.4
   841.9
     839
   860.1
   809.2
   794.9
   805.9
   804.6
   859.1
   824.4
   788.1
   751.4
     755
   792.3
   813.7
     779
   807.6
   760.5
   795.9
   840.3
   801.7
     840
   797.5
   803.3
     805
   788.1
   848.8
   787.1
   806.3
   822.2
   797.5
   770.6
   825.1
   779.7
   784.2
   788.7
     743
   780.3
   762.5
   833.5
   762.5
   768.3
   863.4
   809.5
   793.9
   784.2
     779
   783.5
   811.4
   742.4
   862.1
   732.6
     803
   771.5
   769.9
   794.9
   765.1
   895.1
   841.9
   864.3
   826.7
   742.7
   802.4
   797.5
   824.7
   775.8
   773.2
   776.1
   818.6
   782.9
   776.1
   796.2
   764.4
   765.1
   782.6
   789.1
   778.7
   774.5
   702.4
   762.5
   791.3
   764.4
   857.5
   794.6
     864
   838.7
     779
   777.4
   793.9
   743.6
   807.6
   749.2
     766
     841
   738.1
   775.8
   748.2
   710.2
   774.8
   787.4
   790.4
   776.7
   785.2
   730.7
   700.2
   765.1
   793.6
   762.1
   786.5
   742.4
   758.6
   757.6
   801.7
   798.8
   819.9
   805.6
   788.7
   674.6
   769.6
   791.7
   746.6
   767.7
   772.2
   797.2
   759.9
   781.6
   750.5
   765.4
   760.2
   722.9
   727.4
   756.9
   810.8
   832.5
   774.8
   772.2
   748.2
   764.7
   768.3
   773.8
   740.1
   739.4
   755.7
   763.1
   722.9
   714.8
   771.9
   680.4
   756.9
   741.1
   767.7
     779
   761.2
   709.9
   744.3
   690.1
   765.4
   726.8
   690.8
   752.4
   784.5
   723.9
   747.9
     804
   783.2
   772.2
   714.5
   714.5
   711.5
     708
   715.1
   741.1
   688.8
   753.7
   663.8
   719.3
   737.8
   703.7
   659.3
     693
   722.2
   772.8
   725.2
     887
    1100
   805.6
   758.2
   726.1
   760.8
   759.2
   849.1
   759.2
   712.8
   732.6
   717.4
   669.4
   717.4
   645.4
   770.2
   732.6
   711.5
   717.7
   719.6
   742.4
   693.7
   697.6
   715.1
   704.1
     659
   708.3
   770.9
   732.6
   712.2
     693
   741.1
     694
   753.7
   742.4
   733.3
   715.4
   775.8
   762.1
   715.7
   699.5
   744.3
   781.9
   711.2
   684.6
   708.9
   736.5
   702.1
   757.3
   669.4
   757.9
   696.3
   684.3
   691.1
   722.6
   675.5
   733.3
   832.5
   663.5
   782.6
   710.9
   809.5
   742.7
   737.8
   733.3
   724.8
   705.7
   699.2
   663.2
   703.4
   683.3
     743
   752.1
     707
   751.4
   738.1
   782.3
   661.9
   739.4
   765.4
   738.5
   658.3
   703.4
   741.4
   646.7
   738.1
   702.4
   721.6
   721.3
   711.5
   689.1
   756.3
   737.8
   756.9
   723.9
   728.4
   661.9
   709.6
   745.6
   699.2
   729.4
   616.8
   703.1
   733.6
   730.7
   758.2
   714.5
   641.8
   740.1
     694
   657.7
   664.5
   695.3
   772.8
   676.2
   677.1
   666.8
   701.2
   760.8
   715.1
   672.6
     720
   692.4
   653.8
   688.5
   706.3
   737.2
   699.2
   716.1
   735.2
   836.4
   713.2
   769.6
   696.9
   672.9
   724.8
   715.4
   651.5
   724.5
   690.4
   714.1
     706
   703.1
   729.4
   715.4
   719.6
     791
   666.1
   739.4
   701.5
   707.6
   730.7
   643.4
   724.2
   691.1
   716.1
   713.2
     683
     706
   679.4
   674.6
   685.3
   735.5
   676.5
   697.3
   683.6
   714.8
   697.6
   745.9
   716.4
   720.3
   710.2
   716.4
   660.6
   726.5
   764.4
     683
   707.6
   728.1
   697.9
     694
   700.5
   702.1
   733.3
   627.2
   819.6
   719.6
   737.2
   675.8
   675.8
   707.6
   703.7
   691.7
     705
   722.6
   763.8
   688.2
     693
   730.7
   698.6
     793
   749.8
   701.8
   813.1
   725.5
   832.5
   798.1
   835.5
   735.9
   771.2
   687.9
   713.2
   712.2
   734.2
   698.9
   666.4
   717.4
   715.1
   667.1
   747.2
   690.4
     706
   655.4
   691.4
   699.9
   701.5
     682
   678.8
   708.6
   752.1
   729.4
   755.7
   708.9
   766.7
   662.9
   738.1
   655.4
   716.4
   671.3
   712.5
   785.8
   739.1
   758.6
   717.7
   702.8
   725.2
   664.8
   739.4
   729.7
   737.5
   670.3
   758.9
   717.4
   697.3
   654.1
     743
   676.5
   717.4
   718.7
   682.3
     743
   730.7
   651.5
     647
   722.2
   803.3
   681.4
     719
   683.6
   721.3
   726.1
   651.2
   758.9
   766.7
   714.5
   690.1
   734.6
   730.3
     695
   721.3
   811.4
   777.1
   738.8
   727.1
   761.8
   769.9
   712.2
   717.4
   740.4
   732.6
   750.8
   739.8
   678.8
     780
     778
   725.2
   687.5
   725.5
   690.4
     694
   748.5
   744.3
     634
   769.9
   648.9
   718.3
     695
   799.8
   710.2
   711.2
   781.3
   713.2
   753.4
   659.6
   754.7
   677.1
   740.7
   700.2
   782.3
   659.6
   706.7
   775.4
   699.2
   653.8
   744.9
   698.6
   689.8
   670.3
   686.9
   716.1
   743.6
     802
   700.2
   759.2
     729
   700.2
   719.6
   766.4
     695
   759.9
   748.5
   832.9
   886.4
   699.2
   703.7
   699.5
   763.1
   756.3
   706.3
   753.4
   739.4
   682.3
     743
   709.9
   671.3
   727.4
     719
   718.7
   705.4
   672.6
   727.1
   745.6
     695
   703.1
   736.8
     719
   735.5
   770.6
   697.6
   735.9
   723.9
   748.5
   728.7
   725.5
   704.4
   707.3
   723.9
   684.9
   734.2
   720.9
     754
   766.4
   740.7
   718.7
   710.2
   715.1
     744
   724.8
   764.7
   746.9
   821.8
   686.2
   717.7
   702.8
   701.2
     742
   750.1
   783.9
   736.8
   765.1
   768.6
   747.5
   737.2
   774.1
   717.4
   750.1
     742
   686.9
   693.7
   754.7
   671.6
   718.7
   731.3
   712.5
   749.8
   710.6
   730.3
   710.6
   733.9
   752.1
   744.9
   729.4
   701.2
   716.4
   714.8
   747.9
   744.9
   720.6
   725.8
   748.2
   721.9
   714.5
   706.3
   702.8
   735.2
   711.5
   747.2
   721.6
   799.1
   770.9
   743.6
   732.3
   712.5
   738.5
   751.8
   696.9
     756
   734.2
   717.4
   765.4
   724.5
   771.2
   692.7
   706.7
     742
   751.1
   698.6
     743
   745.6
   724.8
   750.8
   722.6
   731.6
   750.8
   700.5
   731.6
   747.2
     717
   699.2
   686.2
   799.1
   769.6
   799.1
     682
   757.3
   748.2
   779.7
   799.1
   774.1
   684.6
   761.8
   898.4
   835.5
   793.3
   739.4
   812.1
     838
   782.6
   825.1
   733.6
   733.9
   768.6
   734.2
   748.2
   755.3
   769.6
   711.9
   727.1
   692.7
   740.7
     694
   728.7
   761.5
   762.8
     720
   691.7
   736.5
   778.7
   768.3
   713.5
   778.7
     778
   808.2
   722.2
   794.3
   785.8
   751.4
   781.6
   684.9
   769.9
   744.9
   757.6
   690.4
   739.4
   724.5
   709.6
   807.2
   758.9
   799.8
     756
   760.2
   756.6
   815.3
   799.8
   724.2
   793.3
   728.1
   787.1
   819.6
   690.4
   744.6
   782.6
   754.4
   746.2
   725.2
   712.2
     742
   774.8
   749.2
   721.9
     755
   774.1
   784.5
   777.1
   708.3
   740.4
   815.7
   811.4
   797.8
   781.9
   772.5
   743.3
   724.2
   757.9
   824.7
   788.1
   791.7
   800.1
   862.7
     744
   742.4
   735.2
   783.5
   866.9
     781
   796.8
   734.6
   751.4
   855.2
   766.4
   772.2
   794.9
   756.9
   800.4
   790.4
   915.6
   793.6
   734.6
   753.4
   756.3
   768.3
   744.6
   744.6
   819.2
   854.6
   813.4
   740.4
     780
   742.7
   801.1
     817
   787.8
   822.2
     790
   727.4
   736.5
   792.3
     829
   753.7
   805.3
   715.1
     791
   875.4
   781.6
   774.1
   830.6
   747.9
   832.5
   869.5
   781.6
   767.3
   776.1
   751.4
   818.6
   790.4
     781
   809.2
   786.8
   821.8
     717
   799.4
   798.5
   781.6
   889.6
   862.7
   760.5
     839
   804.3
   818.9
   823.8
   818.6
   830.9
   889.6
   796.2
   831.2
   819.2
     899
   765.7
   867.2
   891.2
   821.8
   832.2
   839.7
     814
   841.3
   891.9
   777.1
   803.3
   784.8
   845.8
   872.1
   801.1
   832.5
   822.8
   797.5
   836.4
   825.1
   841.9
   806.9
     841
     863
   861.1
   858.8
   857.2
   878.3
   835.1
   834.5
   798.1
     841
   909.4
   822.2
   853.6
   841.6
   850.4
   774.8
   869.2
   778.4
   837.1
   831.9
   782.9
     828
   857.5
   817.3
   779.7
   857.5
   793.9
   829.6
   798.5
     814
   776.4
   859.5
   785.2
   817.9
   809.8
   741.4
   851.3
   909.1
   815.7
   848.1
   812.4
     887
   854.9
   855.2
   829.3
   785.2
     805
   886.4
   819.6
   846.5
   847.5
   793.3
   801.1
   824.1
   823.8
   828.6
   933.1
   824.4
   837.7
   865.6
   807.2
   860.8
   818.6
   762.1
   782.9
   850.7
   799.8
   890.3
   809.5
   796.8
   818.6
   786.8
   790.7
   796.5
   828.6
   785.8
     792
   758.6
   823.1
   742.7
   746.9
   850.4
   805.6
   766.4
     816
   737.8
   784.5
   794.3
   813.7
   809.8
   781.3
   760.2
   789.1
     781
   753.7
   759.5
   813.1
   838.7
   838.7
     781
   787.1
   782.9
   797.8
   799.1
   776.7
   808.9
   818.9
   773.2
   812.4
   791.7
   774.5
   806.9
   749.8
   781.3
     778
     805
     826
   913.6
   800.7
   796.2
   791.3
   751.4
   773.2
   760.2
   775.4
   806.9
   743.6
   840.3
   813.7
   728.4
   675.8
   833.8
   747.2
   808.5
   799.4
   717.4
     790
   786.8
   756.3
   761.5
   759.9
     742
   758.6
   797.5
     805
   765.7
   790.4
   719.3
   748.5
   747.5
   748.5
     924
     781
     732
   796.2
     779
   704.7
   737.2
     840
   824.1
   732.9
   736.2
   721.3
   743.3
   766.4
   701.8
   737.8
   699.2
   699.5
   715.7
   653.8
   711.5
   739.4
   678.1
   728.1
   711.2
   760.2
   729.7
   801.4
   777.1
   736.5
   722.2
   664.2
   653.8
   765.7
   790.7
   680.1
   770.2
   733.3
   749.5
   778.4
   698.9
     756
     756
   746.9
   716.1
   778.7
     706
   758.2
   652.5
   709.9
   741.1
   744.9
   694.3
   685.3
   696.6
   755.7
   694.7
   722.2
   721.6
   711.9
   686.2
   704.7
   754.4
   731.6
   772.2
   670.3
   782.3
     719
   729.7
   791.3
   701.8
   788.4
   727.1
   715.4
   709.6
   676.5
   744.9
   788.7
     731
   752.4
   722.2
   730.3
   748.2
   750.5
   723.2
   743.6
   677.8
   691.7
   747.5
     717
   750.8
     670
   700.5
   707.6
   723.2
     729
   703.1
   660.3
   754.7
   692.1
   667.4
   706.3
   723.9
   777.4
   724.8
   720.9
   608.7
   716.7
   678.4
   703.4
   740.7
   661.3
     766
   697.3
   691.4
   694.3
   710.6
   707.6
   711.5
   721.9
   750.5
   720.6
   718.3
   708.3
   715.1
   702.4
   715.4
   760.8
   722.2
     743
   723.5
   737.8
   723.5
   750.5
     706
   718.7
     730
   693.4
   652.2
     731
   705.4
   699.2
   692.1
     743
   636.6
   697.6
   704.4
   704.1
   661.9
   737.2
   694.7
   707.6
   681.4
   707.6
   723.9
   725.2
   690.8
   697.9
   682.7
   733.6
   702.1
   682.3
   732.6
   775.8
   711.5
   723.5
   715.7
   708.6
   708.6
   683.3
   712.2
   699.9
   688.5
   725.2
   680.7
   708.6
   679.4
     695
   687.5
   718.3
   700.8
   699.9
   732.6
   692.7
   655.7
   746.2
   793.9
   721.3
   770.2
     718
     671
   709.6
   688.2
     672
   709.3
     767
   729.4
   684.3
   723.5
   753.4
   679.1
   676.2
   735.5
   740.1
   663.5
   729.7
   665.5
   700.8
   702.8
   692.4
   762.8
   735.2
   704.1
   722.6
   732.9
   723.5
   656.4
   758.2
   680.4
   696.9
   747.9
     793
   745.3
   723.5
   725.8
   733.6
   766.7
   708.9
   710.6
   715.7
     729
     670
     659
     730
   681.4
   740.7
   756.6
   756.3
   712.5
   754.4
   696.6
   724.2
   732.6
   714.8
   738.5
   738.5
   757.9
   748.8
   756.6
   706.3
   677.8
   715.1
   659.6
   711.2
   712.8
   725.2
     672
   702.4
   739.8
   729.4
   671.3
   738.1
   748.5
   715.1
   712.2
     657
   663.2
   698.2
   743.3
   734.2
   769.9
   718.3
   660.3
   772.5
   734.6
   734.9
   678.1
     658
   709.9
   744.3
   705.7
   750.5
   746.9
   678.1
   703.1
   715.7
   769.6
   713.8
   752.7
   724.2
   698.6
   795.9
   781.9
   725.2
   719.6
   695.6
   704.1
     755
   753.7
   794.6
     804
   769.6
   691.4
     742
   767.3
   736.8
   736.8
     778
     694
     756
   699.5
   742.4
   739.1
   702.8
   715.4
   732.6
   729.7
   715.4
   687.2
   723.9
   721.6
   689.8
   757.3
   746.6
   724.8
   755.7
   679.7
   750.5
   707.3
   739.8
   695.6
   758.6
   748.5
   732.6
   713.2
   702.4
   648.3
   723.9
     705
   738.1
   759.2
   686.9
   674.6
   705.7
   653.8
   692.4
   715.1
   717.4
   728.4
     720
   651.5
     669
   716.7
     659
   689.8
   677.1
   726.5
   724.8
   743.6
   660.3
   737.5
   740.4
   745.6
   746.6
   770.2
   724.8
   703.7
   737.2
   670.3
   744.9
   784.5
   722.6
     729
     730
     683
   765.1
   764.1
   746.9
   710.9
   659.6
     682
   765.1
   727.1
     732
   719.6
   712.5
   758.9
     731
     754
   746.2
   713.5
   723.2
   677.1
   749.5
   674.6
   686.9
   726.1
   794.6
   728.4
   741.7
   744.6
   759.5
   710.2
   713.8
   689.5
   731.6
     729
   769.3
   730.7
     792
   723.9
   707.3
     742
   731.3
   741.7
   696.3
   738.1
   756.9
   753.4
   793.3
   752.1
   820.2
   699.9
   856.2
     803
   782.6
   771.9
   745.9
   738.5
   680.7
   785.8
   721.9
   788.7
   667.7
   759.9
   745.3
   785.5
   745.3
   762.5
   756.9
   781.3
   830.6
     769
   753.1
   810.1
   784.5
   732.9
     754
   767.3
   849.1
     816
   811.8
   790.7
   741.1
   807.9
   777.7
   753.1
   862.1
   773.5
   786.1
   811.8
   776.4
     790
   746.6
   757.3
   722.9
   744.3
   714.1
   753.7
   766.4
   737.8
   811.4
   831.9
   730.7
   745.3
   814.7
   788.7
   825.4
   825.7
   822.8
   757.9
   758.2
   758.9
   791.3
     828
   812.7
   786.5
   762.5
   770.2
   774.1
   798.5
   761.8
   757.9
   787.1
   781.9
   842.3
   786.8
   823.8
   800.1
   871.5
   784.2
   793.9
   735.5
   775.8
     805
     828
   745.3
   788.7
   847.8
   849.7
   760.8
   824.7
   854.9
   749.8
   817.3
   844.5
   873.4
   762.8
   840.6
   751.8
   868.5
   862.7
   805.3
   804.6
   863.7
   883.1
   794.3
   931.5
   863.7
   944.1
   800.1
   820.9
   866.9
   747.9
   778.7
   780.3
     829
   782.6
   788.7
   821.2
   923.7
   832.2
   821.5
   869.2
   824.1
   861.7
   843.2
   873.7
   858.2
   894.8
     815
   847.8
   825.1
   779.7
   824.1
   842.3
   850.7
   824.4
     839
   846.2
   803.3
   904.2
   790.4
   846.8
   865.9
     840
   836.4
   865.3
   854.6
   869.5
     841
   872.4
   777.4
   847.5
   784.5
   828.3
   847.5
     839
     793
   835.1
   858.2
   835.1
   784.8
   860.4
   808.2
   784.2
   830.3
   846.8
   831.6
   865.6
   866.9
   880.2
   915.9
   859.5
   850.1
   823.8
   821.2
   839.3
     863
   830.9
   903.6
   843.6
   871.5
   819.6
   806.3
   746.2
   754.4
   859.1
   864.3
   877.6
   847.8
   887.4
     853
   760.2
   810.8
     851
     875
   762.8
   806.6
   816.3
   813.7
   875.4
   834.5
     841
   799.1
   856.5
   839.7
   854.9
     814
   814.4
   806.9
   865.6
   899.7
   810.8
   901.6
   858.5
   839.3
   865.6
   872.8
   824.4
   873.4
   876.7
   910.1
   765.7
   841.9
   822.8
   812.4
   810.1
   868.5
   884.4
     827
   794.6
   802.4
   834.5
   838.7
   845.5
   871.8
   855.6
   942.2
   752.4
   792.6
   830.6
   879.9
   874.4
   778.7
   803.3
   863.4
   862.7
     792
   796.5
   818.3
   814.7
   747.5
   817.3
   782.3
   828.3
   810.1
   788.1
   802.4
   729.7
   793.6
   826.4
     817
   839.7
   816.6
   892.9
   862.1
   874.7
   805.3
   839.7
   821.2
   842.3
   851.3
   769.9
   884.4
   770.2
   772.8
   829.3
   821.8
   729.7
   798.1
   872.1
   749.2
   737.5
   856.5
   781.3
   746.6
     754
     792
   783.2
   765.4
   738.8
   818.6
   751.1
   758.2
   791.7
   768.6
   796.2
   736.2
   812.4
   782.6
   816.6
   793.3
   847.1
   827.7
   780.3
     816
   865.9
   774.8
   830.9
   795.2
   723.5
   832.2
   816.6
   773.8
   833.5
   762.5
   774.8
   753.7
   776.1
   785.5
   812.1
   732.6
   824.7
   764.1
   773.2
   777.4
     827
   733.9
   761.8
   784.5
   736.5
   788.1
   788.1
     742
   834.8
   750.5
   723.5
   831.6
   754.4
   821.2
   892.9
     802
   797.5
   785.2
   729.7
   692.7
   788.7
   810.1
   777.1
   783.9
     681
   712.8
   739.8
   765.4
   757.9
   819.9
   784.8
   765.4
   822.8
   706.3
   748.8
   759.5
   757.6
   738.5
   796.8
   692.4
   680.1
     731
   693.4
     732
     720
   742.4
   747.2
   746.2
   775.1
   718.7
   761.2
   756.3
   777.4
   783.5
   739.8
   756.6
   798.1
   736.5
   875.4
   868.2
     769
   748.8
   808.2
   774.5
   766.7
   788.1
   764.1
   785.2
   723.2
   849.7
   805.6
   794.6
   837.4
   720.3
   760.5
   729.7
   759.5
   686.2
   787.8
   753.1
     719
   791.7
   768.6
   713.8
   794.3
   771.2
   753.7
   778.7
   774.1
   779.7
   748.2
   789.4
   747.9
   730.7
   807.9
   776.1
   800.1
     766
     720
   800.1
   777.7
   747.5
   735.2
   717.4
   699.5
   699.2
   770.2
   744.3
   737.5
   769.9
   734.6
   796.2
   793.3
   747.9
   805.9
   756.6
   745.6
   719.6
     720
   712.5
   861.1
   747.2
     732
   740.1
   781.9
   719.6
   742.7
   726.8
   759.5
   734.2
   786.5
     705
   737.8
   794.9
   714.5
     744
   766.7
   743.6
   827.3
     719
     730
   805.3
   794.9
   733.6
   700.2
   750.5
   801.4
   759.2
   785.2
   730.3
   768.6
   748.2
   745.6
   780.3
   752.1
   724.5
   749.8
   847.8
   746.6
   775.1
   775.8
   824.4
   772.2
     717
   769.9
   757.6
   766.4
   737.5
   736.8
   729.7
   773.5
   771.5
   755.3
   729.7
   767.7
   839.3
   806.3
   793.9
     693
     779
   791.7
   763.1
   797.5
   817.6
   787.4
   840.3
   800.7
     899
   872.8
   778.7
   736.5
   748.2
   763.4
   786.1
   812.1
   788.4
   755.7
   852.3
     815
   881.2
   795.6
   854.3
   815.7
   856.9
   824.7
   776.7
     853
   775.8
   809.5
   857.2
   838.4
   816.6
   834.5
   866.6
   808.5
   861.7
   872.8
   873.7
   913.6
   834.5
   917.8
   865.3
   841.9
   916.9
   816.6
   800.1
   834.2
   890.9
   841.3
   912.7
   912.7
   939.3
   842.9
   956.5
   858.2
   892.2
   847.1
   810.5
   819.9
   895.5
   903.6
     911
   854.6
   897.1
   902.9
   859.1
   848.8
   938.6
   899.7
   971.1
   901.3
   891.2
   856.9
   946.4
     924
   961.3
   937.6
    1001
   869.5
   950.9
   958.1
   935.4
   946.7
     959
   932.4
    1046
   956.5
   981.1
   981.4
   953.2
    1016
   935.7
    1001
    1053
   907.8
    1039
    1092
    1031
    1009
   934.4
    1037
    1004
    1016
    1020
    1053
    1047
    1067
    1041
    1127
    1054
    1062
    1087
    1067
    1022
    1073
    1057
    1011
    1197
    1104
    1090
    1060
    1041
    1110
    1112
    1100
    1031
    1040
    1163
    1109
    1034
    1112
    1103
    1088
    1082
    1167
    1233
    1124
    1150
    1147
    1173
    1110
    1150
    1147
    1157
    1188
    1193
    1149
    1215
    1204
    1221
    1225
    1212
    1157
    1166
    1188
    1169
    1240
    1108
    1198
    1201
    1212
    1225
    1210
    1210
    1237
    1153
    1209
    1183
    1238
    1212
    1277
    1234
    1199
    1281
    1257
    1244
    1302
    1313
    1262
    1182
    1298
    1302
    1264
    1266
    1354
    1288
    1281
    1158
    1270
    1351
    1356
    1269
    1260
    1347
    1297
    1356
    1236
    1282
    1297
    1304
    1323
    1331
    1277
    1325
    1360
    1274
    1243
    1301
    1294
    1370
    1274
    1318
    1271
    1342
    1303
    1238
    1327
    1321
    1291
    1279
    1299
    1230
    1290
    1239
    1277
    1382
    1338
    1256
    1334
    1306
    1246
    1299
    1296
    1327
    1271
    1221
    1296
    1278
    1243
    1295
    1412
    1282
    1285
    1272
    1313
    1278
    1213
    1235
    1340
    1312
    1300
    1256
    1235
    1297
    1252
    1265
    1212
    1301
    1340
    1260
    1261
    1269
    1238
    1245
    1208
    1246
    1246
    1179
    1274
    1184
    1141
    1197
    1249
    1224
    1151
    1201
    1173
    1145
    1117
    1209
    1149
    1165
    1215
    1155
    1126
    1165
    1250
    1170
    1243
    1169
    1086
    1099
    1177
    1319
    1216
    1201
    1196
    1159
    1104
    1028
    1137
    1081
    1153
    1124
    1159
    1106
    1061
    1128
    1146
    1160
    1115
    1142
    1141
    1028
    1064
    1025
     998
    1062
   992.5
    1058
    1086
    1085
    1209
    1061
   938.3
    1090
    1013
   998.9
    1048
    1010
    1052
    1071
    1009
    1035
    1062
    1095
    1002
    1092
    1093
   993.8
    1026
    1027
    1002
    1017
   973.6
   984.4
   969.1
   987.3
    1014
   940.9
   954.5
   992.8
   890.6
   996.4
   921.7
   976.9
     998
    1008
   984.4
   953.9
   966.8
    1012
   981.4
   889.6
    1007
   923.4
   881.8
     949
   946.7
   912.3
   955.5
   959.7
   934.4
   926.3
   891.2
   856.9
   926.6
     889
   921.7
     887
   920.4
   910.4
   889.3
   858.5
   883.8
    1011
     853
   918.2
   831.2
   955.8
   932.1
   932.8
   895.5
   887.7
   926.9
     986
   918.2
     935
   807.2
   853.3
     914
   849.4
   853.6
     901
   839.7
   881.8
     840
   836.7
   841.6
   873.1
   831.6
   915.9
     937
   872.4
   878.3
   891.6
   872.8
   867.6
   903.9
   922.1
   872.1
   887.4
     839
   870.2
   872.8
   891.2
   840.3
   798.8
   927.9
   872.8
   898.1
   805.6
   830.6
   790.7
   823.1
   906.2
   857.5
   858.2
   877.6
   890.6
   800.1
   833.8
   826.7
   837.4
   853.9
   890.9
   850.1
   856.2
   858.8
   870.8
   747.9
   820.2
     852
   827.7
   788.1
   883.8
   790.7
   847.8
   843.9
   807.6
   863.4
   836.1
   796.2
   896.8
   785.5
   881.8
   826.7
   883.5
   809.8
   859.1
   849.4
   894.2
   846.2
   931.1
   873.7
   812.4
   838.4
   857.5
   859.8
   833.2
   859.5
   846.8
   817.9
   891.2
   891.6
   872.4
   847.1
   852.6
   830.6
   860.4
   849.7
   871.5
   867.2
   867.6
   847.8
   887.7
   879.2
     851
   816.3
   868.2
   883.5
   856.9
   870.8
   835.5
     890
     889
   873.7
   879.2
   860.1
   948.3
   831.6
   875.7
   906.8
   898.7
   893.5
   883.1
   925.3
   896.8
     865
   905.5
   895.8
   896.1
   854.9
   914.3
   939.9
   832.5
   905.2
   904.5
   964.6
   941.2
   915.3
   949.3
   933.1
   909.7
     913
   934.4
   903.6
   940.6
   880.2
   983.7
   956.8
   989.2
   996.4
   850.4
     901
   983.4
   909.1
   929.9
   962.6
   953.5
   932.8
   998.3
   965.5
   956.5
   947.4
     948
   991.8
   986.6
   985.6
    1011
   892.2
   889.3
   946.1
    1036
     974
   996.7
   991.2
    1006
   942.5
   954.2
   980.1
   962.6
   993.4
    1014
    1008
   938.6
     997
   914.9
    1001
    1017
    1025
   975.9
    1052
    1107
    1050
    1049
    1015
    1050
    1029
    1026
    1042
   995.4
    1075
   983.7
    1048
    1032
    1047
     998
     973
    1024
   998.9
    1061
    1012
    1010
    1069
    1089
    1139
    1074
    1091
    1037
    1157
    1085
    1071
    1066
   967.8
    1100
    1050
    1053
    1062
    1075
    1038
    1052
    1057
    1104
    1107
    1101
    1041
    1033
    1029
    1108
    1015
    1035
    1073
   998.6
    1056
    1061
    1084
    1105
    1063
    1066
    1023
    1046
    1094
    1052
    1020
    1107
    1076
    1048
    1097
    1051
    1077
    1122
    1135
    1131
    1114
    1126
    1155
    1142
    1164
    1111
    1176
    1128
    1102
    1140
    1111
    1167
    1215
    1092
    1109
    1120
    1149
    1138
    1148
    1139
    1122
    1109
    1169
    1028
    1136
    1063
    1117
    1138
    1065
    1096
    1098
    1100
    1136
    1018
    1095
    1170
    1109
    1128
    1126
    1129
    1122
    1123
    1099
    1154
    1049
    1127
    1136
    1092
    1058
    1076
    1122
    1083
    1117
    1073
    1147
    1123
    1018
    1039
    1104
    1031
    1141
    1106
    1146
    1167
    1062
    1113
    1095
    1105
    1153
    1055
    1095
    1164
    1122
    1131
    1089
    1148
    1029
    1076
    1078
    1149
    1070
    1122
    1085
    1022
    1099
    1010
    1038
    1025
    1024
    1048
    1083
    1060
   968.1
    1044
    1065
    1096
   998.6
    1101
    1064
   995.1
    1042
    1071
    1074
    1076
    1088
    1083
    1042
    1074
    1016
    1076
    1100
    1009
    1087
    1019
    1058
    1040
    1031
    1053
   995.7
    1010
   992.1
    1044
    1031
    1038
    1065
   982.1
   998.3
   981.1
    1027
    1037
    1014
    1043
    1047
   966.2
   970.4
    1042
    1058
   990.5
    1059
     974
   983.4
    1021
    1050
   939.9
    1026
   922.7
    1004
   987.9
    1022
    1016
   992.5
   976.2
    1077
    1026
    1019
     972
    1047
   935.4
   839.7
   958.1
   951.9
   891.9
     948
   991.8
   938.6
   964.6
   951.6
   950.6
   992.8
   915.9
   866.6
   972.3
   913.6
   933.1
   950.9
     900
   970.7
   951.6
   906.8
     914
   894.5
   920.4
   936.3
   888.3
   906.2
   860.4
     853
   986.3
   959.7
   902.3
   973.6
   951.6
   895.5
   921.7
   940.2
   914.6
   856.5
   930.5
   903.3
   848.8
   913.3
   837.7
   883.8
   933.4
   810.8
   863.7
   782.3
   872.8
   903.6
   875.7
   797.2
   878.6
   878.3
   937.3
   904.9
   866.6
   839.3
   866.3
     876
   932.8
   845.2
   850.1
   852.6
   867.6
   858.2
   874.4
   866.9
   875.4
   893.2
   931.1
   929.5
   857.5
   899.4
   883.8
   875.7
   850.4
   850.7
   926.3
   870.8
   888.7
   850.1
   816.3
     890
     935
   827.7
   864.6
   904.9
   917.2
   831.2
   867.2
   809.2
   830.3
   854.6
   843.6
     805
     829
   833.8
   856.9
   826.7
   863.7
   784.8
   791.3
     852
   870.8
   922.1
   824.1
   819.6
   857.5
   837.4
   810.8
   873.4
     901
   830.9
   805.9
   868.9
   914.9
   762.8
   818.9
   817.3
     829
   831.6
   901.6
     889
   823.8
   918.2
   900.7
   799.8
   844.5
   782.6
   771.9
   852.6
   842.6
   848.8
   821.5
   904.2
   819.2
   791.7
   870.8
   805.3
   865.3
   885.4
   735.9
     887
   722.2
   831.9
   828.6
   776.7
     826
   761.5
   835.8
   819.2
     816
   779.7
   824.1
     817
   789.4
   807.2
   798.1
   843.6
   816.3
   757.3
     802
   815.3
   801.4
   811.1
   807.6
   805.9
   797.8
   841.6
   867.6
   866.6
     805
   835.5
   821.2
   845.8
     755
   862.7
   804.3
   813.1
   804.6
   818.3
   847.5
   749.2
   806.3
   834.8
   765.4
   770.9
   809.5
   806.3
   810.1
     769
   778.4
   769.6
   811.8
   844.2
   829.6
   877.9
   781.3
   807.2
     780
     838
     816
   817.3
   884.8
     827
   797.8
   798.8
   861.1
   795.6
   798.5
   834.8
   836.7
   766.4
   807.2
   818.3
   812.4
   852.6
   805.6
     792
   833.8
   754.7
   811.8
   829.3
   842.3
   774.8
   830.6
   804.6
   763.1
   839.3
     914
   847.1
   807.9
   809.5
   781.6
   874.1
   763.8
   786.1
   881.5
   799.1
   808.5
   872.8
   821.2
     814
   789.7
   804.6
     814
   819.6
   821.2
   819.6
   857.2
     826
   810.5
   820.2
   802.4
   822.5
   799.4
   797.5
   803.7
   891.2
   868.2
   854.9
   884.4
   915.6
   835.8
   818.3
   843.6
   770.6
   822.5
   891.2
   795.2
   952.6
   844.5
   762.1
   857.5
   806.9
   809.2
   834.2
   852.6
   786.8
     902
   869.8
   864.6
   833.5
   870.2
     803
   775.4
   776.7
   843.6
   874.4
   827.7
   828.3
   851.7
   862.7
   842.9
   830.9
   830.6
   890.9
     852
   882.2
   763.4
   928.9
   799.1
   843.6
   837.4
   845.5
   897.1
   841.9
   824.4
   867.2
   795.2
   855.2
   872.8
   855.2
   818.3
   853.9
   810.5
   844.2
   814.7
   888.7
   899.4
   934.1
   903.3
   816.6
   844.5
     875
   860.4
   854.3
   741.4
   808.2
   857.5
   793.6
   857.2
   845.5
   896.1
   933.7
   832.5
   831.6
   941.2
   931.1
   802.4
   877.9
   884.1
   875.4
   935.4
   899.7
   868.2
   882.5
   873.4
   932.1
   944.8
   876.7
   901.6
   903.3
   890.9
   951.3
    1012
   861.1
   881.2
   925.3
   972.3
   902.6
   921.7
   825.1
   921.1
   863.4
   896.4
   887.7
   877.9
   916.6
   928.9
   945.4
   877.9
   842.3
   906.2
   917.8
    1003
   982.7
   961.3
   933.4
     985
     925
   966.2
   950.3
   900.7
   955.8
     984
   962.6
    1002
   925.3
   876.3
     913
   983.7
   926.6
   940.6
   963.9
     923
   998.3
   972.3
   958.1
     996
   922.4
   968.1
   849.4
   956.5
   942.2
   991.8
   990.8
   927.6
    1012
   985.6
   975.9
    1026
   953.5
   987.3
    1013
    1001
   999.3
    1065
    1038
   962.6
   963.3
    1007
   917.5
   981.1
   944.5
    1064
   889.3
     998
    1007
   980.8
   999.3
   985.3
    1022
    1029
    1005
    1003
    1018
   993.8
   928.6
    1106
     984
     949
    1034
   986.9
   942.5
   983.4
   989.5
   970.1
    1128
    1226
    1034
    1059
   970.1
    1011
    1041
    1063
    1025
    1015
     962
    1102
   940.9
    1100
    1033
    1015
   995.1
    1042
    1013
   972.7
    1068
    1063
    1017
   980.5
   942.2
   952.2
   976.9
    1015
    1022
     998
   984.7
    1029
    1017
    1014
   948.3
   996.7
   983.7
    1027
   967.8
    1044
    1019
    1026
   944.8
   922.7
   974.6
   939.3
   925.6
    1045
    1034
   945.7
    1021
    1012
   983.4
   944.5
   952.9
   990.5
   962.3
     947
    1005
   946.7
   954.5
    1023
   979.2
    1022
   954.5
   956.1
    1027
   983.7
   918.8
   955.5
   981.4
    1016
   980.5
   978.8
   969.1
   955.2
   880.2
   963.3
   963.6
   956.8
    1060
    1030
     925
    1015
   944.1
   918.8
   969.8
   998.3
   963.9
   938.3
   994.7
   889.6
   996.4
   967.2
   944.8
   986.9
   992.5
   924.7
   970.1
     938
   957.4
   899.7
   931.5
   907.1
   945.7
     972
   925.3
   966.8
   909.7
     923
   879.9
   863.7
   895.1
   925.3
    1016
   928.2
   886.1
   867.6
   942.8
   917.8
   975.3
   916.2
     828
    1016
   930.8
   845.2
   883.8
   927.3
   894.8
   836.7
   844.9
     839
   934.7
   901.6
   872.4
     938
   862.4
   943.5
   882.2
   865.9
   866.3
   900.7
     887
   894.2
   877.3
   878.6
   884.4
   869.2
   884.4
   866.6
   841.6
   823.4
   811.1
   822.2
   822.8
   812.4
   884.1
   920.4
   903.6
   858.5
   813.4
   908.4
   841.9
   824.1
   905.8
     900
   844.5
     877
     827
     826
   790.7
   811.4
   840.3
   821.5
   859.1
   788.7
   829.3
   861.7
   802.7
   835.8
   835.5
   836.4
   792.6
   817.3
   797.2
   810.1
   816.6
   745.9
   826.4
   782.6
   817.6
     828
   848.4
   855.6
   855.2
   891.2
   892.2
     839
   800.4
   804.3
   848.4
   809.5
     754
   824.4
   769.9
   772.2
   790.7
   770.6
   833.8
   796.8
   802.4
   779.7
   851.3
   749.2
   748.8
   746.6
   823.1
     829
   781.6
   824.7
   836.4
   887.7
   858.5
   871.8
   842.6
   892.2
   811.1
   842.6
   798.1
   799.8
   788.7
   770.6
   800.1
   814.4
   879.2
   878.6
   765.7
   801.1
     805
   818.6
   850.7
   879.9
   783.5
   859.8
   814.7
   770.9
   784.8
   819.6
   799.1
   937.6
   828.3
   788.4
   819.6
   781.3
   746.9
   782.6
     840
   888.7
   844.2
   777.4
     791
   812.4
   819.2
   802.7
   795.9
   774.1
   776.4
   776.4
   839.3
     769
   860.8
   844.5
   818.3
   876.3
   802.7
   848.1
    1050
   844.2
   847.5
   829.3
   811.1
   879.2
   772.8
   767.3
   769.6
   827.3
   858.8
   799.1
     780
   794.6
   836.7
   763.1
   800.4
   751.4
   809.2
   814.7
   869.5
     826
   978.5
   949.3
   810.8
     950
   816.6
   813.7
   886.1
   893.2
     840
   808.9
     793
   801.4
   812.4
   772.2
   829.6
   795.2
   804.3
     816
     853
   805.9
   857.2
   803.3
   860.1
   865.6
   761.8
   741.4
   737.8
   849.1
   818.3
   710.6
   762.1
   828.6
   832.5
   822.5
   785.8
   820.2
   716.1
   811.4
   785.5
   904.9
     912
   845.5
   837.1
   915.9
   934.1
   893.5
   834.5
   866.3
   897.7
   889.3
   878.6
   848.1
   855.9
   880.5
     778
   776.4
   796.8
   797.2
     754
   829.3
   815.3
   850.7
   878.9
   808.9
   794.6
     887
   867.9
   786.1
   814.7
     889
   907.5
   800.1
     828
   820.5
   794.9
     865
   883.1
   820.9
   842.6
   757.9
   841.3
   810.1
   871.5
     851
   822.8
   770.6
   892.5
   864.3
   860.4
   868.5
   877.3
   900.7
   920.8
   841.3
   858.2
   806.9
   854.3
     851
   922.1
     911
   878.3
   828.6
   885.4
   907.1
   889.3
   904.9
   895.1
   840.3
   859.5
   876.3
   865.3
   875.4
   895.1
   853.9
   934.7
   900.3
     888
   889.3
   823.1
     864
   890.6
   899.7
     875
     923
     890
   957.8
   940.6
   919.1
   893.8
   896.4
   930.5
   942.2
   969.4
   897.7
   924.7
   876.3
   904.9
   903.6
   918.8
   963.9
   877.6
   908.1
   906.2
   992.8
   955.2
    1064
   881.8
   954.2
   945.1
   910.1
   912.3
   936.7
   958.1
    1000
   971.1
   955.8
   966.8
   982.7
     974
    1018
   981.1
   988.2
   960.3
   979.2
    1026
   995.4
    1038
    1010
    1040
    1056
    1086
   964.2
     997
   980.5
    1025
    1055
    1051
     984
     984
    1044
    1075
    1071
    1077
    1048
    1011
    1074
    1095
    1072
    1116
    1108
    1043
    1162
    1090
    1070
    1098
    1066
    1094
    1107
    1054
    1069
    1149
    1067
    1056
    1145
    1087
    1091
    1137
    1140
    1180
    1142
    1166
    1146
    1070
    1106
    1158
    1115
    1099
    1123
    1124
    1080
    1166
    1191
    1191
    1233
    1112
    1136
    1148
    1183
    1160
    1181
    1194
    1113
    1196
    1072
    1223
    1186
    1162
    1202
    1252
    1221
    1234
    1231
    1147
    1196
    1236
    1220
    1170
    1230
    1252
    1348
    1286
    1291
    1174
    1157
    1263
    1285
    1290
    1258
    1259
    1278
    1275
    1151
    1224
    1259
    1221
    1186
    1140
    1239
    1170
    1163
    1287
    1221
    1136
    1261
    1315
    1234
    1277
    1219
    1236
    1245
    1196
    1294
    1228
    1287
    1284
    1264
    1351
    1324
    1328
    1312
    1301
    1270
    1296
    1301
    1335
    1311
    1270
    1298
    1294
    1304
    1371
    1395
    1391
    1323
    1252
    1267
    1316
    1283
    1263
    1382
    1298
    1398
    1337
    1344
    1373
    1377
    1385
    1322
    1347
    1326
    1360
    1339
    1289
    1338
    1371
    1326
    1310
    1292
    1263
    1285
    1260
    1295
    1363
    1242
    1254
    1353
    1263
    1347
    1312
    1281
    1294
    1264
    1363
    1356
    1229
    1235
    1354
    1374
    1208
    1368
    1292
    1312
    1245
    1266
    1350
    1331
    1194
    1259
    1220
    1244
    1244
    1285
    1326
    1263
    1256
    1192
    1255
    1326
    1312
    1263
    1183
    1356
    1237
    1283
    1205
    1197
    1253
    1234
    1236
    1197
    1220
    1259
    1195
    1232
    1274
    1080
    1233
    1200
    1232
    1249
    1237
    1349
    1200
    1216
    1148
    1167
    1117
    1168
    1110
    1125
    1162
    1160
    1269
    1158
    1172
    1139
    1115
    1167
    1092
    1109
    1194
    1046
    1155
    1140
    1136
    1119
    1114
    1159
    1245
    1219
    1150
    1208
    1187
    1103
    1103
    1160
    1118
    1089
    1162
    1127
    1084
    1161
    1208
    1139
    1115
    1061
    1186
    1155
    1069
    1099
    1055
    1194
    1032
    1090
    1090
    1133
    1106
    1086
   999.3
    1020
    1068
    1078
    1152
    1057
    1040
    1036
    1054
    1093
    1082
    1080
    1069
    1027
    1046
    1047
    1091
    1078
    1059
    1122
    1051
    1046
    1053
    1153
   981.1
    1020
    1043
    1020
    1092
    1078
    1094
    1065
    1097
    1059
    1122
    1020
    1043
    1032
   976.6
    1045
    1101
    1007
   942.8
    1055
    1059
    1012
    1007
    1050
    1067
    1014
    1018
    1050
   983.1
    1011
    1093
    1112
    1044
    1044
    1007
    1070
    1045
    1118
    1076
    1034
    1027
   999.6
    1025
   999.9
    1007
    1140
   994.7
    1061
   957.1
    1058
    1015
    1062
    1008
    1027
    1015
    1065
   961.3
   983.7
   946.7
   999.6
   964.6
     986
    1048
    1069
    1029
   993.8
    1037
    1048
    1035
   968.5
    1077
   993.4
    1120
   979.2
    1018
   990.5
   963.3
    1112
   987.6
    1096
    1058
    1028
    1058
    1063
    1005
   979.8
    1031
    1066
    1046
    1015
    1048
   982.1
    1019
   981.8
    1024
    1036
     924
   956.5
   959.4
    1034
   986.3
   998.3
   986.6
   992.8
    1085
   993.8
   953.5
    1071
    1039
    1022
   969.4
    1035
    1055
    1052
   966.5
    1057
   994.4
    1028
    1060
    1008
   988.6
    1034
    1068
    1031
    1005
    1052
    1019
    1030
   954.8
    1063
    1092
    1055
    1017
    1041
   945.1
   980.1
    1009
    1097
    1019
    1058
    1009
    1038
   972.7
    1039
    1039
    1023
   977.9
   971.7
    1031
   977.2
   990.8
   990.5
    1054
    1021
   980.5
    1006
   951.6
    1080
    1013
    1003
   992.5
    1016
    1079
    1027
    1038
   980.8
   957.1
   994.4
    1013
   992.8
   969.4
   969.8
   987.9
    1118
   942.5
    1026
   907.8
   988.9
   987.9
   967.2
   930.8
   898.1
   928.6
   907.1
    1026
    1018
   982.4
    1011
   993.4
    1019
   989.9
   954.2
     912
   944.5
   943.5
   960.3
     923
   988.2
   970.7
     985
   929.5
   976.6
   900.3
   951.3
    1026
    1009
   928.2
   976.9
   879.6
   969.8
     959
     959
   965.5
     924
   903.9
   995.1
    1018
    1027
   985.3
   905.2
   908.8
     950
     876
   990.2
   934.4
   992.1
     911
   887.4
   885.4
     853
   953.5
   944.8
   964.9
   931.8
   954.8
   972.3
   939.3
     936
   919.1
   937.6
     961
    1008
   917.8
   881.2
   914.6
    1007
   882.8
   956.5
   925.6
   929.9
   888.7
   852.3
   912.7
   797.2
   876.7
     962
   817.9
   977.2
   898.7
   931.8
   921.4
   870.8
     938
     853
   967.8
   931.8
   815.7
   907.1
   938.6
   899.4
   903.6
   926.3
   857.8
   882.8
   938.6
   957.1
   947.4
   877.9
   905.8
   882.2
   897.1
   916.6
   881.5
   975.9
   870.5
   893.5
   893.5
   899.7
   863.4
     803
   847.1
   856.2
   898.4
   846.2
   931.1
   861.7
   886.4
   896.8
   833.5
   877.9
   855.2
   903.6
   832.9
   865.9
   876.3
   842.9
   865.3
   847.5
   858.5
   809.2
   912.7
   898.4
   835.5
   923.4
   889.6
   865.6
     851
   837.7
   832.9
   823.8
   822.5
     877
   933.4
   971.7
   909.1
   895.1
   863.4
   856.5
     889
   901.6
   834.5
   893.2
   892.5
   860.8
   845.5
   859.8
   867.6
   932.1
   919.8
   889.3
    1047
   834.5
   925.3
   914.9
   822.2
     839
   840.6
   909.4
     840
   876.7
   843.9
   861.1
   902.3
   835.1
   884.4
   849.1
   886.4
   870.5
   799.4
   903.9
   925.6
     888
   878.6
   812.7
   905.5
   908.8
   868.9
   811.4
   800.1
   888.7
   878.3
   879.9
   880.5
     828
   894.8
   935.4
   846.2
     923
     853
   867.6
   865.9
   921.1
   854.9
     877
   916.9
   815.3
     889
   859.5
     792
   854.6
   929.5
   932.1
     912
     914
   922.7
   950.9
   988.9
   891.9
   951.9
     900
   897.1
   921.1
   952.2
   931.5
   849.7
     925
   947.7
   891.6
   981.1
   852.6
   817.9
   878.6
   885.4
   889.6
   861.7
   891.9
   939.9
    1051
    1014
   950.9
   890.6
   921.4
   904.9
   933.7
   891.6
   936.3
   928.9
   941.9
   887.7
   982.7
   870.5
   865.3
   980.8
   867.6
   895.8
   898.7
   918.8
   985.6
   975.9
   916.2
     984
   939.9
    1016
    1003
   995.1
   977.2
   962.9
    1069
   986.6
   971.1
   925.3
    1020
   966.8
    1013
   971.1
    1027
    1082
    1046
    1066
    1052
    1012
    1035
    1006
    1024
    1026
    1000
    1161
    1020
    1054
    1007
    1028
    1030
    1034
    1069
    1051
    1122
    1088
    1027
    1084
    1047
    1026
    1114
    1154
    1044
    1078
    1110
    1008
    1063
    1058
    1159
    1116
    1105
    1213
    1039
    1193
    1112
    1143
    1111
    1146
    1158
    1100
    1214
    1158
    1147
    1275
    1239
    1191
    1249
    1267
    1265
    1176
    1142
    1303
    1175
    1255
    1191
    1241
    1198
    1257
    1278
    1291
    1330
    1290
    1342
    1365
    1252
    1209
    1198
    1257
    1291
    1275
    1322
    1287
    1284
    1350
    1314
    1325
    1292
    1276
    1305
    1300
    1311
    1313
    1334
    1342
    1313
    1376
    1327
    1329
    1398
    1434
    1346
    1361
    1335
    1478
    1451
    1354
    1401
    1414
    1366
    1449
    1440
    1413
    1455
    1412
    1535
    1433
    1577
    1429
    1565
    1444
    1465
    1467
    1543
    1545
    1564
    1558
    1509
    1666
    1430
    1571
    1627
    1571
    1571
    1541
    1506
    1597
    1528
    1519
    1490
    1621
    1566
    1571
    1561
    1691
    1597
    1673
    1679
    1601
    1566
    1576
    1698
    1623
    1659
    1706
    1691
    1627
    1699
    1658
    1661
    1616
    1705
    1645
    1670
    1796
    1664
    1603
    1657
    1724
    1741
    1780
    1708
    1695
    1709
    1643
    1693
    1731
    1816
    1763
    1753
    1685
    1726
    1676
    1774
    1673
    1661
    1692
    1611
    1747
    1668
    1709
    1672
    1780
    1726
    1688
    1699
    1697
    1699
    1646
    1725
    1780
    1781
    1733
    1689
    1677
    1700
    1791
    1676
    1737
    1705
    1609
    1660
    1729
    1738
    1771
    1751
    1793
    2040
    1717
    1761
    1759
    1707
    1673
    1768
    1807
    1798
    1698
    1794
    1645
    1730
    1777
    1729
    1690
    1611
    1745
    1712
    1730
    1757
    1755
    1715
    1720
    1758
    1728
    1779
    1708
    1866
    1693
    1677
    1647
    1717
    1747
    1725
    1739
    1688
    1584
    1630
    1695
    1603
    1667
    1649
    1643
    1620
    1690
    1687
    1734
    1637
    1619
    1708
    1616
    1671
    1732
    1601
    1639
    1654
    1609
    1536
    1526
    1573
    1644
    1534
    1587
    1573
    1581
    1536
    1627
    1561
    1586
    1667
    1579
    1602
    1540
    1598
    1530
    1631
    1544
    1539
    1503
    1515
    1535
    1562
    1444
    1494
    1560
    1510
    1544
    1464
    1498
    1527
    1447
    1532
    1574
    1493
    1424
    1424
    1493
    1494
    1550
    1415
    1479
    1574
    1448
    1471
    1397
    1460
    1516
    1351
    1439
    1385
    1375
    1441
    1402
    1420
    1370
    1451
    1447
    1343
    1305
    1306
    1319
    1371
    1320
    1405
    1310
    1312
    1348
    1326
    1388
    1316
    1356
    1277
    1237
    1328
    1349
    1324
    1411
    1330
    1274
    1225
    1301
    1362
    1274
    1246
    1265
    1204
    1270
    1251
    1189
    1249
    1184
    1264
    1232
    1287
    1258
    1228
    1283
    1150
    1252
    1257
    1238
    1270
    1236
    1285
    1218
    1197
    1205
    1210
    1232
    1175
    1092
    1170
    1123
    1093
    1123
    1207
    1034
    1174
    1118
    1042
    1175
    1175
    1157
    1201
    1131
    1147
    1118
    1151
    1167
    1172
    1047
    1121
    1160
    1150
    1185
    1030
    1182
    1100
    1080
    1015
    1135
    1020
    1052
    1098
    1049
    1081
    1085
    1111
    1052
    1099
    1117
    1076
    1071
    1085
    1055
    1133
    1066
    1002
    1083
    1059
    1106
    1152
    1145
    1095
    1090
    1024
    1116
    1131
    1187
    1148
    1259
    1462
    1428
    1128
    1041
    1133
    1095
    1071
    1153
    1051
    1221
    1108
    1037
    1138
    1089
    1083
    1049
    1159
    1096
    1096
    1068
    1068
    1093
    1078
    1070
    1078
    1048
    1152
    1080
    1114
    1085
    1074
    1068
    1120
    1102
    1098
    1147
    1067
    1072
    1130
    1032
    1065
     972
   980.5
    1053
    1036
    1104
    1022
    1066
    1011
    1065
    1068
    1095
    1098
    1046
    1042
    1100
   989.9
    1023
    1147
    1062
    1105
    1116
    1127
   996.7
    1032
    1140
    1119
    1092
    1123
    1079
    1007
    1173
    1086
    1048
    1064
    1129
    1022
    1097
    1026
    1058
    1027
    1086
    1052
    1060
   991.2
    1020
    1081
    1071
    1144
    1094
    1072
    1033
    1038
    1073
    1074
    1087
    1006
    1052
    1059
    1104
    1043
    1152
    1200
    1001
    1091
    1019
   975.6
    1036
    1128
    1104
    1083
    1101
    1074
    1080
    1065
    1066
    1047
    1063
    1094
    1048
   997.7
    1088
    1016
    1029
    1081
    1076
    1018
    1011
    1096
    1046
    1117
    1066
    1104
    1149
   981.4
    1069
    1072
    1047
    1015
    1071
    1040
    1059
    1065
    1121
    1149
    1049
    1145
    1141
    1123
    1004
    1028
    1199
    1096
    1099
    1050
    1115
    1079
    1142
    1103
    1111
    1107
    1100
    1125
    1080
    1050
    1134
    1070
    1033
    1085
    1062
   992.1
   985.6
   970.7
    1036
    1115
    1014
    1036
   982.7
    1048
   989.9
    1053
    1107
    1061
    1081
    1074
    1113
    1023
    1093
    1116
    1123
    1036
    1050
    1147
    1032
    1040
   957.4
    1090
    1099
    1036
    1039
    1023
    1092
    1019
    1093
    1059
    1072
    1067
    1083
    1030
    1051
    1050
    1058
   995.7
    1107
    1045
    1052
    1034
    1093
    1031
   947.4
    1039
    1077
   993.1
    1065
    1125
   975.3
    1040
    1055
    1101
    1038
    1155
   963.9
   999.3
   967.8
    1037
    1007
    1016
    1044
    1016
    1037
    1020
   988.6
    1116
   954.2
    1049
    1038
    1045
   975.6
    1050
   998.3
    1012
    1017
    1013
    1031
    1123
    1020
    1068
    1043
    1009
    1024
   915.9
   987.3
   972.3
   961.6
    1015
   972.7
    1033
    1026
    1030
    1016
    1021
    1063
    1029
    1067
    1060
    1070
    1083
    1047
    1059
    1018
    1059
    1073
    1032
    1018
    1055
    1000
    1135
    1073
    1059
   977.5
    1024
    1120
    1006
    1038
    1017
    1022
    1069
   999.3
    1009
    1045
    1092
    1106
    1043
    1122
   973.3
    1122
    1076
    1076
    1094
    1004
    1020
    1144
    1054
    1072
    1043
    1090
    1047
    1084
    1096
    1110
    1090
    1125
    1190
    1133
    1131
    1078
    1133
    1111
    1076
    1092
    1114
    1170
    1138
    1197
    1091
    1173
    1213
    1196
    1148
    1259
    1189
    1147
    1109
    1059
    1145
    1167
    1153
    1111
    1219
    1190
    1136
    1154
    1172
    1245
    1156
    1121
    1100
    1139
    1225
    1271
    1303
    1207
    1234
    1323
    1213
    1222
    1327
    1309
    1304
    1265
    1303
    1307
    1292
    1209
    1217
    1333
    1278
    1327
    1289
    1383
    1345
    1352
    1354
    1290
    1334
    1342
    1246
    1463
    1308
    1370
    1308
    1448
    1412
    1257
    1381
    1389
    1278
    1330
    1372
    1405
    1394
    1451
    1366
    1318
    1485
    1473
    1573
    1593
    1398
    1526
    1452
    1601
    1595
    1507
    1607
    1629
    1492
    1605
    1503
    1580
    1603
    1579
    1671
    1460
    1632
    1522
    1662
    1616
    1628
    1652
    1632
    1647
    1599
    1673
    1766
    1663
    1731
    1724
    1660
    1660
    1632
    1712
    1696
    1721
    1786
    1694
    1743
    1811
    1744
    1728
    1841
    1795
    1850
    1887
    1854
    1760
    1762
    1917
    1806
    1752
    1839
    1910
    1893
    1946
    1889
    1931
    1851
    1859
    1899
    1928
    1876
    1914
    1990
    1962
    1956
    2024
    1982
    1891
    1954
    2027
    2002
    1949
    2066
    2022
    2173
    2085
    2063
    2085
    1972
    2058
    1986
    2017
    2061
    2031
    2059
    2065
    2056
    2044
    2049
    2134
    2077
    2169
    1951
    2141
    2120
    2074
    2045
    2182
    2093
    2068
    2141
    2184
    2044
    2133
    2066
    2163
    2158
    2173
    2274
    2196
    2222
    2202
    2367
    2248
    2237
    2305
    2253
    2177
    2346
    2261
    2246
    2186
    2297
    2152
    2234
    2257
    2256
    2187
    2228
    2260
    2336
    2339
    2315
    2279
    2211
    2373
    2230
    2211
    2280
    2306
    2350
    2369
    2311
    2261
    2278
    2305
    2312
    2248
    2262
    2299
    2264
    2349
    2398
    2308
    2286
    2304
    2338
    2469
    2399
    2290
    2360
    2241
    2363
    2296
    2289
    2209
    2257
    2232
    2284
    2211
    2313
    2293
    2296
    2322
    2218
    2326
    2309
    2267
    2322
    2209
    2231
    2396
    2282
    2255
    2277
    2170
    2260
    2204
    2152
    2295
    2289
    2218
    2199
    2285
    2309
    2362
    2323
    2288
    2288
    2346
    2304
    2245
    2204
    2213
    2314
    2215
    2293
    2211
    2243
    2181
    2173
    2206
    2231
    2152
    2186
    2222
    2158
    2231
    2153
    2162
    2269
    2203
    2119
    2183
    2100
    2086
    2100
    2167
    2059
    2074
    2107
    2090
    2163
    2129
    2060
    2078
    2019
    2067
    1959
    2044
    2090
    2063
    2040
    2077
    2015
    1996
    2025
    1978
    1993
    2007
    1981
    1986
    1967
    1936
    1940
    1859
    1916
    1993
    2001
    2010
    1915
    1977
    1973
    1914
    1935
    1908
    2018
    1949
    1927
    1911
    1871
    1904
    1839
    1933
    1867
    1842
    1809
    1758
    1937
    1905
    1892
    1825
    1803
    1747
    1869
    1906
    1835
    1704
    1761
    1707
    1771
    1824
    1768
    1801
    1717
    1625
    1766
    1790
    1826
    1732
    1816
    1725
    1715
    1693
    1792
    1773
    1654
    1657
    1798
    1673
    1676
    1635
    1588
    1566
    1618
    1592
    1620
    1695
    1609
    1717
    1607
    1529
    1624
    1620
    1591
    1572
    1590
    1484
    1636
    1551
    1582
    1515
    1541
    1437
    1597
    1530
    1516
    1526
    1604
    1513
    1487
    1441
    1558
    1519
    1490
    1480
    1499
    1502
    1452
    1399
    1426
    1593
    1499
    1451
    1438
    1484
    1379
    1401
    1357
    1438
    1320
    1342
    1414
    1410
    1368
    1449
    1436
    1386
    1421
    1346
    1425
    1433
    1330
    1459
    1440
    1394
    1287
    1263
    1340
    1371
    1335
    1471
    1362
    1368
    1346
    1317
    1307
    1465
    1400
    1357
    1276
    1416
    1395
    1391
    1263
    1353
    1320
    1318
    1365
    1386
    1303
    1296
    1254
    1305
    1431
    1262
    1317
    1268
    1239
    1327
    1240
    1259
    1261
    1249
    1294
    1194
    1213
    1261
    1268
    1225
    1231
    1313
    1255
    1278
    1292
    1321
    1240
    1250
    1162
    1340
    1247
    1248
    1245
    1209
    1185
    1162
    1187
    1259
    1184
    1192
    1173
    1254
    1211
    1201
    1206
    1250
    1199
    1252
    1203
    1199
    1174
    1253
    1289
    1287
    1206
    1262
    1262
    1284
    1203
    1227
    1228
    1174
    1156
    1210
    1223
    1166
    1131
    1276
    1153
    1108
    1198
    1168
    1068
    1225
    1235
    1097
    1139
    1226
    1172
    1161
    1148
    1166
    1132
    1160
    1188
    1133
    1128
    1188
    1157
    1087
    1163
    1157
    1106
    1159
    1150
    1194
    1116
    1221
    1244
    1160
    1215
    1147
    1106
    1190
    1193
    1179
    1170
    1083
    1205
    1085
    1134
    1235
    1129
    1254
    1182
    1235
    1166
    1091
    1118
    1137
    1186
    1147
    1096
    1181
    1001
    1119
    1126
    1093
    1048
    1141
    1159
    1194
    1164
    1078
    1190
    1150
    1060
    1139
    1085
    1118
    1171
    1195
    1100
    1100
    1162
    1207
    1186
    1176
    1090
    1136
    1119
    1146
    1200
    1074
    1137
    1172
    1147
    1200
    1134
    1101
    1102
    1152
    1115
    1146
    1386
    1170
    1211
    1148
    1079
    1077
    1074
    1135
    1113
    1126
    1152
    1059
    1198
    1053
    1195
    1172
    1153
    1169
    1116
    1142
    1155
    1045
    1113
    1156
    1081
    1071
    1186
    1035
    1075
    1079
    1105
    1074
    1076
    1045
    1129
    1188
    1133
    1076
    1116
    1070
    1260
    1120
    1127
    1036
    1033
   997.7
    1068
   957.1
    1075
    1152
    1124
    1023
    1101
    1075
    1080
    1036
    1033
    1126
    1029
    1037
    1180
    1126
    1182
    1077
    1120
    1122
    1133
    1130
    1139
    1122
    1123
    1177
    1085
    1087
    1105
    1042
    1069
    1094
    1087
    1187
    1060
    1061
    1061
    1028
     998
    1066
    1038
    1142
    1104
    1034
    1161
    1085
    1132
    1111
    1091
    1206
    1096
    1133
    1097
    1219
    1055
    1064
    1037
    1006
    1083
    1115
    1093
   993.4
    1107
    1153
    1117
    1129
    1035
    1129
    1074
    1157
    1126
    1108
    1090
    1242
    1137
    1149
    1094
    1166
    1123
    1159
    1213
    1064
    1130
    1139
    1168
    1052
    1091
    1171
    1209
    1112
    1163
    1085
    1172
    1117
    1115
    1110
    1197
    1160
    1115
    1136
    1165
    1105
    1102
    1240
    1229
    1225
    1192
    1167
    1163
    1152
    1191
    1135
    1176
    1218
    1195
    1154
    1141
    1178
    1106
    1247
    1223
    1214
    1192
    1182
    1160
    1188
    1163
    1143
    1179
    1224
    1209
    1187
    1230
    1161
    1316
    1237
    1322
    1168
    1328
    1329
    1294
    1279
    1277
    1328
    1340
    1404
    1269
    1257
    1365
    1271
    1297
    1361
    1314
    1367
    1353
    1358
    1345
    1298
    1305
    1303
    1359
    1311
    1379
    1409
    1362
    1297
    1401
    1440
    1384
    1394
    1414
    1426
    1425
    1541
    1332
    1442
    1402
    1403
    1346
    1423
    1527
    1499
    1522
    1421
    1452
    1496
    1447
    1482
    1569
    1499
    1525
    1567
    1582
    1620
    1588
    1610
    1572
    1586
    1649
    1750
    1743
    1678
    1674
    1535
    1645
    1618
    1732
    1638
    1782
    1719
    1656
    1785
    1739
    1689
    1825
    1795
    1889
    1928
    1860
    1964
    1823
    1904
    1945
    1903
    2024
    2039
    2011
    2008
    2025
    1901
    1983
    1971
    2028
    2066
    2021
    2160
    2002
    2073
    2182
    2074
    2074
    2169
    2192
    2227
    2173
    2212
    2168
    2352
    2295
    2273
    2315
    2343
    2344
    2537
    2377
    2389
    2508
    2510
    2538
    2572
    2557
    2608
    2498
    2591
    2677
    2584
    2706
    2685
    2752
    2797
    2661
    2700
    2692
    2783
    2822
    2695
    2808
    2991
    2987
    2816
    3048
    3018
    3065
    3015
    3026
    3108
    3033
    3132
    3171
    3254
    3188
    3231
    3082
    3243
    3318
    3301
    3342
    3346
    3417
    3395
    3414
    3534
    3549
    3528
    3567
    3685
    3596
    3662
    3741
    3660
    3693
    3750
    3687
    3769
    3847
    3853
    3875
    3936
    3890
    3919
    4052
    4220
    3984
    4067
    4359
    4231
    4196
    4284
    4322
    4291
    4420
    4446
    4428
    4285
    4488
    4330
    4581
    4649
    4628
    4667
    4679
    4592
    4662
    4843
    4682
    4853
    4790
    4941
    4772
    4790
    4868
    4994
    5107
    5112
    5152
    5199
    5157
    5369
    5156
    5201
    5238
    5407
    5444
    5337
    5256
    5371
    5441
    5419
    5785
    5693
    5630
    5528
    5564
    5564
    5553
    5838
    5737
    5726
    5797
    5911
    5811
    5928
    5850
    5888
    5852
    5771
    6130
    5695
    5938
    6025
    6057
    6000
    6096
    6018
    5919
    6156
    6121
    6215
    6024
    6233
    6254
    6196
    6299
    6244
    6493
    6405
    6424
    6496
    6423
    6469
    6325
    6388
    6582
    6550
    6549
    6648
    6692
    6569
    6468
    6699
    6535
    6727
    6671
    6805
    6794
    6665
    6813
    6745
    6823
    6910
    7080
    6981
    6938
    6932
    6911
    7048
    7104
    6926
    7022
    7067
    7069
    7073
    7006
    7077
    7114
    7141
    7085
    7092
    7369
    7189
    7131
    7147
    7071
    7129
    7047
    7343
    7243
    7201
    7341
    7313
    7260
    7362
    7382
    7325
    7073
    7311
    7279
    7286
    7278
    7236
    7629
    7281
    7290
    7290
    7185
    7271
    7284
    7221
    7073
    7332
    7312
    7344
    7271
    7235
    7136
    7394
    7348
    7275
    7112
    7302
    7548
    7388
    7115
    7272
    7315
    7262
    7350
    7210
    7333
    7163
    7448
    7121
    7330
    7220
    7312
    7099
    7158
    7093
    6906
    7176
    7167
    7226
    7054
    7005
    6800
    7024
    7037
    6984
    7002
    6933
    7047
    6903
    6931
    6971
    6960
    6881
    6931
    6681
    6965
    6776
    7009
    6861
    6784
    6883
    6918
    6781
    6977
    6710
    6666
    6736
    6951
    6545
    6656
    6646
    6645
    6716
    6574
    6760
    6686
    6755
    6691
    6661
    6575
    6461
    6825
    6505
    6477
    6458
    6463
    6497
    6511
    6399
    6689
    6328
    6295
    6381
    6244
    6365
    6237
    6160
    6172
    6423
    6202
    6208
    6186
    6388
    6271
    6328
    6268
    6206
    6076
    6310
    6242
    6178
    6174
    6168
    5997
    6220
    6119
    6049
    6059
    6090
    6056
    6210
    6019
    5990
    6026
    6006
    6018
    5952
    5940
    5912
    6109
    5905
    6087
    5972
    5969
    5980
    5795
    5786
    5777
    5993
    5746
    5899
    5744
    5816
    5696
    5701
    5596
    5768
    5554
    5674
    5591
    5683
    5576
    5603
    5711
    5576
    5543
    5557
    5545
    5684
    5649
    5516
    5773
    5478
    5617
    5546
    5519
    5529
    5784
    5745
    5641
    5670
    5654
    5690
    5448
    5566
    5505
    5606
    5618
    5449
    5532
    5647
    5548
    5497
    5630
    5450
    5606
    5401
    5509
    5529
    5509
    5471
    5644
    5531
    5525
    5428
    5483
    5507
    5373
    5351
    5246
    5540
    5519
    5417
    5535
    5491
    5478
    5370
    5564
    5474
    5524
    5507
    5457
    5351
    5474
    5365
    5472
    5372
    5379
    5447
    5409
    5424
    5516
    5457
    5486
    5443
    5391
    5411
    5401
    5342
    5306
    5479
    5375
    5372
    5288
    5565
    5417
    5203
    5224
    5252
    5295
    5282
    5223
    5205
    5194
    5302
    5114
    5157
    5215
    5259
    5175
    5260
    5131
    5292
    5070
    5065
    5202
    5166
    5168
    5192
    5125
    5018
    5153
    5165
    5114
    5171
    5028
    5168
    5152
    4957
    5092
    4944
    5131
    5041
    5053
    5059
    5101
    4917
    5009
    5069
    4978
    4922
    5009
    4827
    4937
    4889
    4810
    4976
    4833
    4789
    4978
    4871
    4859
    4769
    4813
    4679
    4875
    4805
    4720
    4775
    4726
    4614
    4661
    4753
    4725
    4584
    4521
    4685
    4694
    4672
    4653
    4581
    4555
    4510
    4586
    4545
    4464
    4484
    4324
    4607
    4389
    4499
    4363
    4426
    4453
    4417
    4202
    4295
    4263
    4171
    4233
    4333
    4219
    4188
    4288
    4217
    4170
    4256
    4170
    4206
    4039
    4026
    4136
    4174
    4122
    4162
    4166
    4184
    4112
    4072
    3962
    3963
    4009
    3954
    3903
    3908
    4005
    3886
    3874
    3735
    3845
    3830
    3890
    3922
    3792
    3875
    3739
    3740
    3860
    3710
    3699
    3748
    3643
    3688
    3489
    3663
    3653
    3500
    3686
    3618
    3542
    3536
    3406
    3478
    3574
    3491
    3636
    3544
    3331
    3532
    3502
    3337
    3518
    3377
    3376
    3398
    3250
    3227
    3337
    3186
    3257
    3167
    3349
    3179
    3137
    3124
    3131
    3195
    3144
    3046
    3099
    3059
    3070
    3068
    3024
    3034
    2999
    2980
    2957
    2959
    2945
    3008
    2957
    2906
    2892
    2872
    2855
    2740
    2821
    2742
    2887
    2756
    2838
    2797
    2708
    2826
    2742
    2805
    2665
    2726
    2630
    2633
    2642
    2744
    2682
    2532
    2678
    2554
    2545
    2497
    2553
    2523
    2598
    2636
    2512
    2489
    2523
    2472
    2477
    2562
    2328
    2342
    2355
    2396
    2418
    2334
    2324
    2211
    2292
    2332
    2320
    2281
    2245
    2291
    2330
    2239
    2228
    2239
    2172
    2151
    2208
    2293
    2155
    2161
    2215
    2177
    2212
    2234
    2078
    2173
    2200
    2030
    2084
    2220
    2073
    2113
    2073
    2104
    2020
    1982
    2066
    1978
    2029
    1971
    1968
    2038
    1932
    1918
    1936
    2001
    1985
    1987
    1987
    1962
    1848
    1876
    1977
    1858
    1880
    1938
    1869
    1916
    1901
    1829
    1816
    1813
    1893
    1826
    1780
    1860
    1816
    1745
    1686
    1743
    1764
    1806
    1673
    1733
    1743
    1738
    1860
    1765
    1699
    1780
    1709
    1705
    1682
    1714
    1756
    1620
    1774
    1691
    1656
    1625
    1602
    1610
    1658
    1729
    1659
    1617
    1676
    1658
    1615
    1597
    1581
    1645
    1703
    1583
    1621
    1614
    1553
    1429
    1511
    1655
    1635
    1490
    1571
    1488
    1577
    1516
    1620
    1415
    1546
    1515
    1560
    1500
    1598
    1476
    1544
    1500
    1531
    1480
    1553
    1548
    1435
    1539
    1608
    1492
    1551
    1377
    1594
    1542
    1526
    1484
    1544
    1504
    1429
    1414
    1467
    1468
    1489
    1527
    1540
    1522
    1504
    1387
    1473
    1422
    1454
    1394
    1475
    1496
    1422
    1507
    1384
    1555
    1508
    1413
    1520
    1511
    1434
    1456
    1479
    1423
    1387
    1413
    1481
    1431
    1440
    1389
    1430
    1429
    1389
    1437
    1440
    1499
    1459
    1366
    1475
    1516
    1435
    1500
    1403
    1427
    1507
    1439
    1467
    1415
    1504
    1492
    1460
    1494
    1485
    1457
    1343
    1478
    1449
    1386
    1433
    1336
    1473
    1502
    1445
    1423
    1582
    1447
    1408
    1339
    1476
    1426
    1487
    1382
    1483
    1509
    1510
    1475
    1503
    1483
    1438
    1483
    1447
    1517
    1584
    1528
    1458
    1564
    1577
    1538
    1447
    1411
    1534
    1467
    1434
    1431
    1454
    1518
    1534
    1612
    1559
    1605
    1585
    1668
    1504
    1503
    1398
    1487
    1542
    1552
    1552
    1413
    1597
    1608
    1555
    1553
    1647
    1530
    1568
    1592
    1590
    1595
    1593
    1602
    1538
    1631
    1620
    1596
    1613
    1688
    1646
    1642
    1669
    1605
    1699
    1579
    1728
    1698
    1711
    1688
    1759
    1714
    1710
    1718
    1743
    1703
    1643
    1794
    1773
    1740
    1712
    1812
    1788
    1692
    1752
    1797
    1845
    1884
    1741
    1754
    1799
    1708
    1876
    1810
    1814
    1862
    1921
    1950
    1827
    1934
    1875
    2022
    1991
    1862
    2050
    1944
    1921
    1922
    1933
    2005
    1914
    2064
    2086
    2019
    2012
    2075
    2125
    2102
    2099
    2032
    2159
    2153
    2054
    1907
    2103
    2201
    2219
    2092
    2146
    2201
    2213
    2207
    2346
    2240
    2199
    2294
    2339
    2375
    2412
    2368
    2294
    2325
    2355
    2253
    2412
    2325
    2329
    2411
    2444
    2572
    2564
    2492
    2529
    2567
    2548
    2445
    2579
    2615
    2593
    2672
    2609
    2646
    2659
    2616
    2772
    2774
    2761
    2666
    2820
    2816
    2904
    2967
    2870
    2881
    2951
    2872
    3058
    3046
    3015
    2988
    3131
    3110
    3159
    3121
    3126
    3126
    3247
    3242
    3304
    3423
    3184
    3326
    3250
    3336
    3356
    3365
    3400
    3291
    3330
    3428
    3391
    3468
    3441
    3554
    3443
    3487
    3631
    3702
    3613
    3695
    3575
    3623
    3545
    3589
    3717
    3714
    3761
    3715
    3752
    3823
    3813
    3904
    3835
    3817
    4093
    4110
    3850
    3948
    3942
    4026
    4048
    4146
    4058
    4042
    4150
    4179
    4085
    4111
    4073
    4130
    4299
    4228
    4194
    4286
    4344
    4305
    4375
    4461
    4400
    4293
    4406
    4508
    4541
    4615
    4605
    4568
    4450
    4583
    4659
    4527
    4597
    4575
    4694
    4802
    4706
    4749
    4834
    4751
    4865
    4704
    4855
    4682
    4821
    4731
    4915
    5008
    4874
    4944
    4885
    4943
    5045
    4946
    5002
    5139
    4871
    5263
    5185
    5258
    4960
    5086
    5057
    5162
    5065
    5335
    5248
    5374
    5184
    5252
    5247
    5323
    5458
    5491
    5284
    5366
    5335
    5524
    5459
    5286
    5419
    5499
    5567
    5469
    5597
    5518
    5455
    5489
    5467
    5643
    5589
    5508
    5569
    5655
    5616
    5444
    5594
    5747
    5771
    5603
    5726
    5688
    5810
    5648
    5744
    5757
    5786
    5663
    5776
    5697
    5782
    5775
    5864
    5752
    5713
    5650
    5721
    5751
    5920
    5737
    5786
    5892
    5802
    5848
    5887
    5731
    5824
    5959
    5836
    5721
    5812
    5632
    5899
    5766
    5905
    5751
    5825
    5626
    5668
    5715
    5723
    5806
    5773
    5875
    5738
    5828
    5826
    5994
    5750
    5634
    5601
    5907
    5830
    5549
    5607
    5740
    5633
    5493
    5713
    5462
    5624
    5682
    5677
    5493
    5535
    5487
    5507
    5557
    5610
    5538
    5443
    5457
    5543
    5541
    5491
    5430
    5559
    5442
    5322
    5351
    5431
    5366
    5282
    5328
    5333
    5298
    5206
    5494
    5422
    5405
    5436
    5359
    5305
    5343
    5087
    5471
    5399
    5235
    5127
    5282
    5223
    5241
    5194
    5115
    5049
    5219
    5113
    5010
    5123
    4966
    5055
    4989
    4973
    5052
    4885
    4961
    4918
    5022
    4885
    4970
    4941
    4804
    4842
    4663
    4716
    4766
    4589
    4709
    4667
    4490
    4667
    4620
    4704
    4568
    4581
    4456
    4489
    4387
    4343
    4461
    4483
    4388
    4311
    4370
    4259
    4346
    4161
    4140
    4309
    4148
    4116
    4274
    4073
    4175
    4184
    4190
    4084
    4085
    4063
    4037
    4126
    4054
    4047
    3887
    4017
    4076
    4049
    4010
    3922
    3919
    3964
    3821
    3808
    3738
    3670
    3732
    3726
    3696
    3633
    3613
    3668
    3581
    3669
    3669
    3654
    3578
    3432
    3561
    3476
    3460
    3365
    3534
    3497
    3413
    3442
    3315
    3456
    3343
    3192
    3335
    3376
    3296
    3262
    3197
    3162
    3129
    3140
    3178
    3135
    3098
    3203
    3064
    3130
    3014
    3011
    3011
    3007
    2969
    2916
    2960
    2959
    2919
    2998
    2829
    3002
    2850
    2934
    2770
    2859
    2782
    2872
    2752
    2849
    2732
    2756
    2827
    2671
    2753
    2709
    2679
    2734
    2582
    2685
    2580
    2635
    2592
    2548
    2583
    2568
    2624
    2417
    2653
    2473
    2657
    2502
    2455
    2423
    2472
    2520
    2423
    2389
    2312
    2405
    2373
    2355
    2361
    2456
    2354
    2409
    2407
    2420
    2308
    2263
    2341
    2294
    2276
    2320
    2316
    2234
    2189
    2325
    2275
    2231
    2184
    2177
    2312
    2257
    2215
    2171
    2067
    2113
    2105
    2196
    2207
    2222
    2167
    2169
    2022
    2060
    2143
    1981
    1978
    2028
    2069
    2055
    2037
    1985
    2037
    1949
    2003
    2017
    1979
    2056
    2006
    2040
    1984
    1963
    2032
    2015
    2002
    2063
    2038
    1900
    1935
    2036
    1971
    1916
    2028
    1939
    2003
    2030
    2019
    1961
    1962
    1914
    1810
    1820
    1929
    1912
    1921
    1793
    1986
    1951
    1863
    1796
    1892
    1835
    1926
    1881
    1899
    1817
    1923
    1890
    1885
    1934
    1924
    1950
    1983
    1878
    2021
    1887
    1850
    1899
    1839
    1965
    1848
    1860
    1901
    1940
    1861
    1867
    1841
    1828
    1819
    1911
    1801
    1886
    1903
    1874
    1961
    1901
    1994
    1810
    1863
    1890
    1942
    1959
    1751
    1954
    1910
    1918
    1826
    1913
    1861
    1888
    1810
    1891
    1926
    1983
    2009
    1954
    1986
    1891
    2022
    1973
    1935
    1902
    2004
    1923
    1967
    1975
    1953
    2030
    1931
    2002
    1989
    1912
    2057
    2001
    2019
    2011
    2033
    2108
    1988
    2017
    2004
    2095
    2001
    2005
    2055
    2116
    2104
    2143
    1993
    2106
    2038
    2110
    2131
    2117
    2137
    2135
    2277
    2201
    2213
    2182
    2161
    2154
    2211
    2273
    2145
    2318
    2187
    2208
    2197
    2192
    2203
    2268
    2291
    2215
    2257
    2285
    2326
    2415
    2384
    2381
    2284
    2341
    2270
    2362
    2391
    2417
    2322
    2320
    2395
    2482
    2468
    2370
    2441
    2512
    2474
    2432
    2609
    2590
    2630
    2423
    2587
    2479
    2574
    2544
    2594
    2658
    2622
    2589
    2654
    2670
    2624
    2641
    2552
    2547
    2725
    2687
    2818
    2674
    2624
    2751
    2675
    2791
    2759
    2714
    2850
    2724
    2884
    2756
    2797
    2825
    2861
    2994
    2964
    2832
    3001
    2948
    3038
    2855
    2920
    2920
    2983
    3054
    2998
    2964
    3088
    3080
    2963
    2939
    2953
    3084
    2987
    3003
    3032
    3121
    3102
    2969
    3036
    3209
    2996
    3168
    3155
    3156
    3267
    3180
    3007
    3140
    3150
    3198
    3144
    3240
    3228
    3273
    3315
    3303
    3312
    3267
    3382
    3292
    3243
    3306
    3349
    3366
    3320
    3402
    3449
    3292
    3343
    3312
    3367
    3472
    3371
    3572
    3644
    3510
    3514
    3465
    3421
    3597
    3632
    3575
    3600
    3629
    3601
    3517
    3681
    3604
    3669
    3607
    3675
    3802
    3616
    3544
[truncated: 466,033 more chars]
