# Supplementary material for: A machine learning approach to predict pancreatic islet grafts rejection versus tolerance
Source: PLoS One. 2020 Nov 5;15(11):e0241925. doi: 10.1371/journal.pone.0241925 (PMC7644021; doi:10.1371/journal.pone.0241925)
Supplement: S1 File — (ZIP) [file pone.0241925.s001.zip › Supplementary Information/Raw CZE data from aq.H samples/non-transplanted controls/T1 Control 4.crm]

40
   -22.9
  -18.69
   26.08
   207.1
   463.4
     442
   398.2
   431.3
   462.7
   500.3
   535.1
   494.8
   458.5
   520.1
   553.9
   521.4
   543.8
   498.4
   553.9
   545.1
   494.2
   490.6
   555.2
   524.7
   513.6
   520.1
     560
   541.2
   484.1
   502.9
   518.5
   474.7
   594.4
   545.8
   543.2
   497.8
   501.3
   499.7
   554.8
   547.4
   504.2
   514.3
   461.4
   516.6
   493.9
   530.2
   518.2
   518.5
   473.1
   451.7
   542.5
   477.3
   505.9
   526.6
   502.3
   452.3
     501
   493.9
   520.8
   484.5
     453
   488.3
   569.1
   443.3
   516.9
     526
   457.2
   486.4
   483.5
   518.8
   514.9
   471.5
   466.9
   521.4
   487.4
   534.7
   521.4
   509.4
   509.8
   498.1
   505.2
   529.9
   459.2
   533.8
   501.3
   516.9
   504.9
   456.9
   444.6
   507.5
   498.4
   485.8
   504.2
   495.5
   476.3
     452
   498.1
   528.6
   519.2
   499.1
   448.8
   503.9
   505.5
   536.7
   466.3
   548.7
   489.3
   544.5
   495.8
   558.1
   534.1
   521.1
   521.8
   538.3
   447.8
   501.6
   532.1
   472.8
   483.2
   486.4
   501.6
   509.4
   514.3
   547.1
   524.7
   495.2
   492.2
   516.9
   479.9
   524.4
   508.5
   519.2
   481.9
   508.5
   523.7
   485.1
   482.5
   541.9
   484.1
     524
   551.9
   588.9
   590.5
   497.4
   531.2
     502
   433.8
   557.8
     489
   474.7
   560.4
   485.1
   470.2
   457.5
   573.3
   497.8
   440.3
   479.3
   518.8
   504.9
   494.2
   511.7
   562.6
   492.6
   532.5
     514
   456.9
   523.1
   549.3
   530.2
   567.5
   539.6
   518.8
   502.6
   459.5
   493.9
   498.1
   507.8
   495.8
     549
   522.7
   497.4
   493.9
   448.4
   515.3
   526.9
   512.7
   532.5
   489.6
   505.2
     538
   537.7
   489.6
   475.7
     488
   483.2
     573
   519.2
   528.2
     466
   466.9
   523.1
   533.1
   494.5
   528.9
   529.5
   509.8
   542.5
   519.2
   479.9
   449.7
   531.8
     477
   555.2
   527.3
     502
   553.2
   532.8
     526
   517.5
   484.1
   512.7
     430
   512.4
   508.8
   498.7
   531.5
   457.5
   499.4
   491.9
   455.3
   509.1
   461.1
   530.2
   545.1
   522.4
   493.9
   515.6
     502
   474.4
   460.8
   494.5
   442.3
   480.9
   563.6
   443.6
   526.3
   490.9
   511.4
   517.2
   529.9
   461.1
   509.8
   483.2
   478.3
   514.9
   494.5
   554.2
   509.4
   503.9
   558.4
   494.8
   536.4
   514.6
   509.4
   498.4
   495.2
   480.9
   515.6
   462.1
   487.7
   516.2
     549
   516.2
   462.7
   505.2
   529.9
   498.4
     526
   506.8
   544.1
   502.9
   534.7
   516.6
   522.4
   516.6
   547.4
   507.2
   481.2
   478.9
   482.2
     500
   472.5
   563.6
   522.4
   492.9
   536.7
   517.5
     502
   503.6
   496.8
   516.9
   502.3
   516.6
   523.7
     513
   498.4
   545.1
   486.4
   508.8
     538
   521.8
     524
   518.8
   508.1
   495.5
   506.2
   485.8
   545.1
   519.2
   508.1
   539.9
   447.5
   502.9
   530.8
   478.3
   494.8
   530.2
   463.4
   509.8
   525.3
     487
   506.5
   498.7
   488.7
   522.4
   515.9
   514.9
   535.1
   448.8
   551.9
   510.7
   474.4
   511.4
   567.8
     475
   559.7
   464.3
   508.1
     488
   495.2
   540.9
   489.3
   543.2
   477.6
   501.6
   511.7
   489.6
   486.4
     452
   482.2
   553.9
   485.1
   540.6
   492.6
   482.5
   491.6
   452.3
   497.8
   551.6
   487.4
   535.7
   514.6
   539.9
   433.5
   543.2
   514.9
   487.4
   504.2
     550
   507.8
   523.7
   577.2
   485.4
   466.6
   534.1
   498.7
   489.6
   495.2
   523.7
   542.2
   507.5
   536.4
   469.5
   558.7
     488
   541.2
   526.6
     538
   484.8
   510.7
   446.5
   577.6
   556.5
   481.9
   472.5
   538.3
     466
   530.2
   549.7
   504.2
   511.1
     451
   484.5
   497.8
   503.6
   528.9
     560
   564.3
   471.2
   507.8
     454
   511.4
   501.3
   494.5
   554.2
   550.3
   484.1
   515.9
   500.7
     551
   447.5
     501
   507.8
   498.4
   501.6
   491.9
   531.5
   557.8
   525.3
   506.2
   498.1
   557.4
   458.5
   512.7
   505.5
   469.5
   490.6
   504.2
   522.4
     478
   520.1
   533.1
   484.5
     512
   531.5
   514.9
   502.6
   554.2
   500.7
   515.9
   493.5
   471.2
   495.2
   488.7
   554.8
   535.7
   530.2
   521.4
   506.5
   534.7
   458.8
   509.4
   476.7
   483.5
   535.7
   527.6
   465.6
   521.8
   464.7
   503.6
   531.8
   477.3
   513.6
   521.8
   479.3
   516.2
   497.4
   507.5
   472.5
   490.9
   492.2
     538
   509.4
   505.2
   492.9
   479.9
   471.5
   490.9
   520.5
   510.4
   526.3
   504.2
   495.5
   505.5
     463
   522.7
   507.8
   482.5
     551
   470.2
   494.2
   485.8
   461.1
   521.1
   512.7
   468.6
   517.2
     524
   501.3
   496.5
     489
   524.4
   534.4
   470.5
   544.5
   543.8
   507.2
   540.3
   519.2
   496.8
   509.4
   501.3
   470.8
   547.7
   537.7
   504.9
   502.3
   479.3
   460.1
   555.8
   541.2
     501
   518.8
   574.6
     526
   502.6
   545.8
   506.5
   475.7
   504.9
   449.7
   530.2
   467.3
   504.2
   505.5
   476.7
   460.4
   477.6
   535.7
   505.2
   532.1
   524.4
   546.4
   510.4
     500
   553.9
   503.3
   445.9
   495.5
   491.6
   515.3
   472.1
   501.3
     548
   508.5
   523.4
   501.3
   528.9
   511.1
   511.4
   462.1
   538.3
   511.7
   518.5
   513.6
   473.4
   512.4
   506.5
     454
   533.8
   534.4
   528.2
   551.9
   503.9
     464
   515.3
   532.5
   493.9
   531.8
   538.6
   465.6
   490.6
   496.8
     478
   523.1
   559.4
   547.1
   529.2
   505.5
   511.4
   524.4
   517.5
     500
   523.1
   509.1
   506.8
   482.2
   543.2
   523.4
   559.4
   520.8
   537.7
   502.3
   563.6
   595.4
   494.8
   572.7
   530.2
   516.6
   503.3
   482.2
   505.9
   469.9
     454
   435.8
   510.7
   477.3
   475.7
   493.5
   498.4
   551.6
     524
   470.5
   544.8
   534.4
   527.3
   505.2
   477.6
   502.9
   521.8
   518.8
   481.9
   496.8
   496.1
     537
   552.3
   480.9
   543.2
     513
     501
   524.4
   520.8
   489.6
   480.6
   545.4
     500
   550.6
   543.2
   512.4
   539.6
   473.1
   508.5
     551
   525.7
   514.6
   512.4
   498.4
   522.4
   511.4
   505.5
   486.4
   447.5
   499.7
   477.3
   505.9
   519.2
   485.1
   532.5
   564.3
   543.2
   518.2
   528.2
   505.2
   531.2
   493.9
   496.8
   510.1
   532.8
   461.4
     525
   518.2
   489.6
   576.6
   566.2
   481.9
     513
   518.5
   517.5
   536.4
     466
     489
   495.5
   507.8
   503.6
   503.3
   494.5
     465
   513.3
   496.1
   575.3
   495.8
   526.3
   529.5
   526.9
   496.1
   494.5
   516.6
   486.7
   495.5
   528.6
   443.3
   516.6
   505.9
   551.3
   536.4
   515.6
   484.1
   515.9
   503.9
   444.2
   515.6
   460.4
   519.8
   549.3
     548
   555.8
   496.5
   489.3
   479.3
   480.9
   502.9
   516.2
   530.5
   543.5
   452.3
   534.1
   502.3
   552.6
   488.7
   528.6
   491.9
     549
   460.8
   525.7
   436.1
   484.1
   546.7
   541.2
   514.9
     526
   514.9
     525
   477.3
   509.8
   517.2
   524.7
   481.5
   527.3
   468.2
   509.4
   490.3
   468.9
   525.7
   515.3
   506.8
   544.1
   515.6
   502.3
   504.2
   457.2
   549.7
   483.2
   527.6
   562.3
   519.8
   536.4
   487.7
   455.3
   482.8
   477.6
   553.2
   542.2
   511.4
   556.1
   497.1
     551
   479.6
   509.1
   486.1
   509.1
   504.9
   513.6
     551
   501.3
   497.1
   537.7
   575.6
     524
   541.9
   541.5
   488.3
   489.3
   542.8
   515.9
     488
   509.4
     539
   536.7
   523.4
   589.9
   509.1
     525
   532.5
   557.8
   544.8
   562.6
   467.6
     501
   513.6
   569.1
   514.9
   472.5
   518.2
   503.3
   489.6
   513.3
   536.4
   505.9
   468.9
   505.9
   519.8
   528.6
   474.1
   513.3
   502.6
     466
   500.7
   490.3
   526.3
   495.2
     488
   569.8
   469.9
     489
     489
   486.7
   496.5
   506.2
   549.3
   481.2
   473.7
   510.7
   505.5
   516.6
     526
   517.2
   503.6
   461.7
   535.1
   518.5
   543.2
   463.4
   521.1
     500
   529.9
   519.5
   596.7
   498.1
   486.7
   548.7
   579.8
   484.1
   537.3
   514.6
     502
   529.9
     487
   531.8
   494.8
   484.8
   472.8
   539.9
   510.1
   547.4
   528.9
   521.8
   542.2
   504.6
   546.7
     514
     500
     488
   542.5
   468.6
   484.8
   460.8
   523.4
   536.4
   507.8
   549.3
   514.9
   457.2
   450.4
   500.7
   490.6
   542.2
     526
   530.8
   554.8
   537.3
   526.9
   482.2
   523.1
     551
   483.2
   522.7
   589.9
   496.5
   547.1
   506.2
   545.1
   477.3
   514.3
   514.3
   491.6
   476.3
   514.3
   520.8
   495.8
   497.1
   524.4
   546.4
   499.1
   523.4
   511.7
   564.6
   484.1
   491.9
   464.3
   538.6
   550.6
   486.4
   475.4
   468.2
   531.8
   480.2
   517.9
   503.3
   442.3
     512
   496.5
   499.4
   511.7
   477.6
   444.9
   529.2
   467.9
   486.1
   550.3
   478.3
   494.2
   508.8
   469.9
   531.8
     464
   555.5
   460.8
   460.8
   537.7
   464.7
   460.1
   546.7
   506.2
   495.8
   504.9
   466.3
   504.6
   489.6
   531.5
   520.1
   511.4
   515.3
   549.3
   535.1
   455.6
     453
   532.1
   518.2
   526.3
   517.9
   527.9
   516.2
   507.5
   506.8
   442.3
   486.1
   571.4
   492.9
   508.5
   553.9
   544.8
   534.4
   485.8
   577.6
   511.4
   509.4
   558.1
   515.6
   536.4
   509.1
   570.7
   500.3
   433.8
   515.9
   542.2
   506.8
     502
   505.9
   514.6
   498.4
     453
   540.6
     487
   526.9
   477.6
   541.9
   516.9
   523.4
   492.6
   472.8
   509.8
   462.4
   509.8
     477
   534.7
   534.4
   497.8
     476
   469.2
     525
   519.5
   515.3
   563.3
   591.5
   558.1
   514.9
   519.5
   513.3
   533.8
     477
   519.2
   498.1
   483.5
   509.1
   478.9
   510.7
   501.6
   510.7
   508.1
   490.3
   542.8
   520.5
   520.5
   501.6
   510.7
   507.5
   482.2
     512
   542.5
   511.4
   528.9
   504.2
   533.1
   569.1
   554.8
   500.7
   500.7
   494.8
     475
   477.6
   515.9
   460.1
   509.1
   483.2
   545.1
   513.6
   546.4
   556.5
   515.9
   535.7
   499.7
   528.9
   508.5
   534.1
   505.5
   469.5
   488.3
     513
   506.5
   494.8
   512.4
   512.4
   485.1
   499.4
   493.9
   465.3
     513
   502.6
   515.9
   501.3
     501
     489
   523.4
   530.5
   521.4
   508.1
   478.3
   522.4
   443.9
   486.1
   521.1
     551
   531.5
   493.2
   506.8
   496.5
   518.2
   491.3
   535.4
   493.2
   558.7
   519.5
   508.8
   495.5
   519.5
   468.9
   508.8
   504.6
   542.8
   457.5
   531.8
   539.9
   478.9
   477.3
   542.8
   591.8
   458.2
   494.8
   530.2
   538.6
   507.2
   516.9
   493.5
   549.7
   518.8
   542.5
   515.6
   555.8
   491.6
   499.1
   510.1
   533.4
   508.5
   521.4
   555.8
   495.5
   517.9
     489
   475.4
   491.9
   496.5
   516.6
   545.8
   550.6
   486.4
     477
   561.3
   545.8
   558.4
   549.3
   510.4
   529.2
   496.8
   499.1
   517.9
   543.8
   473.1
   508.5
   449.1
   492.9
   490.6
   514.6
   543.8
   514.9
   470.8
   482.2
   546.7
   528.2
   480.9
   576.9
   545.1
   555.5
   530.8
   469.5
   458.8
   479.3
   516.6
   538.3
   470.2
   528.6
   492.6
     525
   473.4
   507.5
   532.8
   447.1
   463.7
   502.9
   508.8
   494.5
   476.3
   462.7
   516.2
   523.7
   539.9
   522.1
   456.9
   496.1
   503.3
   535.4
   449.1
   553.2
   526.6
     514
   541.9
   523.1
     512
   502.6
     551
   522.4
   505.9
   535.1
     487
   546.1
   493.9
   513.6
   532.8
   503.3
   504.9
   554.5
   476.3
   513.6
   505.9
   491.6
     454
   493.5
   479.6
   545.8
   446.5
   484.5
   456.6
   515.3
   547.7
   532.8
   509.1
   496.8
   495.5
   518.2
   533.4
   504.2
   538.3
   518.2
   510.1
     550
   485.8
   486.4
   524.7
   486.1
   507.5
     500
   491.6
   515.6
   537.3
   514.3
   515.3
   507.8
   520.8
   520.8
   484.5
   491.9
   541.5
   541.2
   532.8
   498.1
   470.8
   476.3
   532.1
     466
   485.8
   508.5
     513
   484.8
   562.3
   566.5
   509.4
   528.6
   472.1
   477.6
     548
     475
   510.1
   494.2
   527.3
   525.7
   529.9
   508.8
   452.7
     476
   534.4
   526.9
   458.8
   510.1
   490.9
   497.1
   520.1
   492.2
   488.3
     452
     575
   500.3
   490.9
     500
   547.4
   514.6
   511.4
   578.9
   523.4
   515.3
   469.2
   509.4
   491.6
   570.1
   469.5
   448.8
   570.1
   486.7
   509.1
   510.7
   469.9
   494.8
   495.2
   535.7
   479.3
   499.1
   467.9
   498.4
   551.9
   531.5
   484.5
   495.5
   494.2
     476
   532.5
   486.1
   500.7
   547.1
   547.1
   471.8
     562
   482.5
   507.5
   484.1
   467.3
   490.3
   499.4
   543.2
   529.2
   501.3
   461.4
   474.1
   507.8
   521.1
   530.2
   517.2
   493.5
   531.5
   546.7
   502.3
   494.5
   504.2
   553.9
   497.8
   504.6
   504.2
   505.5
   506.8
   485.8
   475.4
   498.1
   452.3
   482.5
   510.1
   521.4
   513.3
   474.4
   520.1
   509.8
     512
   525.3
   487.7
   510.1
     585
   523.4
   509.1
   527.9
   508.1
   495.2
   509.4
   475.4
   543.8
     501
   483.5
   492.6
   483.5
   470.2
   581.1
   518.8
   519.5
     490
   563.3
   441.3
   513.3
   551.3
   472.8
   518.5
     548
   530.2
   478.3
   496.8
   493.2
   481.9
   528.6
   520.8
   457.2
   542.5
   509.8
   539.6
   549.3
   461.7
   495.5
   527.3
   589.6
   510.4
   506.2
   481.5
   457.9
   540.9
   494.2
   549.3
   498.4
   534.7
   511.1
   464.3
   540.6
   515.3
   490.9
   568.5
   500.3
   511.4
   496.1
   513.6
   504.6
   508.1
   473.7
   488.3
     476
   515.9
   497.1
   526.3
   514.6
     477
   540.6
     537
   540.9
     464
   542.8
   534.1
   498.7
     512
   489.3
   490.9
   508.5
   479.3
   514.9
   528.2
   513.6
   500.3
     525
   528.6
   502.6
   496.5
   517.9
   485.1
   446.5
   497.1
   519.5
   506.5
   600.9
   517.9
   500.7
   487.7
   470.2
   464.3
   500.7
   502.3
   479.3
     500
     500
   503.3
   474.4
   512.7
   500.7
   526.6
   522.4
   509.8
   484.8
   494.2
     549
   499.4
   491.9
   511.7
   505.9
   510.7
     550
   513.3
   448.1
   478.3
   521.4
   540.9
     574
   451.4
     488
   502.9
   492.9
   548.7
   455.6
   537.7
   513.3
   552.6
   478.9
   547.7
   505.9
     500
   516.6
   528.6
   586.3
   482.5
   522.1
   527.6
   513.3
     439
   481.9
     525
   508.8
   492.9
   503.6
   534.7
   493.9
   519.8
   568.5
   565.9
   462.4
   468.6
   524.7
   552.6
   527.9
   544.8
   575.3
   528.9
   535.4
   467.3
   497.1
   479.3
   487.4
   456.9
   509.4
   485.1
   505.5
   527.6
   548.7
   526.6
   544.1
   501.6
   505.2
     514
   520.1
   494.5
   501.6
   446.5
   538.6
   518.5
     502
   482.8
   532.8
   470.2
   481.9
   508.5
   531.2
     512
   474.4
   494.8
   508.1
   479.6
   516.2
   496.8
   493.9
   474.7
   544.5
   518.8
   546.1
   539.6
   532.5
     500
   534.4
   527.6
   487.7
   535.1
   501.3
   528.9
   509.8
   518.2
   475.4
   510.1
   511.1
   526.6
   488.7
   517.2
   466.3
   567.2
   551.9
   482.5
   532.5
   511.4
   502.3
   566.9
   523.4
   512.4
   529.2
   515.6
   540.6
   538.3
   575.3
   507.5
   474.4
   531.2
   541.9
   521.1
   449.7
   544.8
   493.5
   532.1
   450.1
   492.2
   551.3
     548
   525.7
   537.7
   515.6
   531.2
   503.6
   506.5
   555.8
   524.4
   522.4
   490.3
   472.8
     487
   521.4
   457.5
   509.4
   471.8
   507.8
   510.4
   541.9
   461.4
   454.9
   484.8
   469.5
   412.1
   448.1
   516.9
   533.4
   489.6
   553.2
   575.6
   535.4
   489.6
   531.5
   488.3
   515.9
   479.9
   510.4
   505.2
   554.2
   517.9
   532.8
   517.2
   478.6
   485.4
   524.7
   520.5
   457.5
   453.6
   512.7
   501.6
   478.9
   508.5
   564.3
   504.9
   490.6
   455.9
   555.5
   559.4
   529.2
   468.6
   510.1
   502.3
     526
   543.5
     487
   495.2
   513.6
   532.5
   481.5
   472.1
   494.5
     514
   531.5
   485.1
   540.3
   475.7
   513.3
   521.1
   565.2
   495.2
   539.3
   529.5
   478.6
   495.5
   491.6
   456.6
   520.5
   488.7
   515.9
   506.8
     536
     560
   499.1
   511.1
   528.6
   544.1
   554.2
   508.1
   474.1
   552.6
   485.1
   503.3
   510.1
   556.5
   499.4
   533.1
     489
   513.3
   482.5
   444.9
   498.1
   498.4
   499.4
   488.3
   492.9
   475.4
   509.1
   511.4
   546.4
   468.6
   490.9
   487.7
     477
   476.7
   446.2
   475.7
   510.1
   540.3
   533.4
     537
   501.3
   542.8
   474.1
   514.6
   454.3
   493.2
   558.1
   500.3
   505.2
   535.7
   529.2
   473.7
   534.7
   506.2
   548.4
   516.2
   567.2
   480.9
   510.1
   457.9
   520.1
   541.2
   464.3
   520.8
   528.6
   463.4
   532.1
   550.3
   519.5
   498.4
   484.5
   498.4
   528.2
   516.9
   531.2
   494.2
   547.7
   523.7
   472.8
   490.9
   500.7
     513
     512
   523.4
   450.4
     502
   464.3
   499.1
     463
   535.1
   526.6
   517.9
   532.1
   454.9
   510.1
   475.7
     501
   532.5
   590.9
   544.5
   477.3
   501.3
   511.7
   547.4
   571.1
   528.2
     501
   487.4
   486.7
     465
   505.2
   509.4
   491.3
     525
   455.6
   525.7
   553.6
     512
   471.5
     478
   480.6
   499.7
   445.9
   486.4
   573.3
   506.5
   519.2
   516.6
   477.3
   554.5
   480.6
   531.2
   525.3
   530.8
     489
   422.5
   456.6
   545.1
   516.6
   477.6
   530.8
     487
   491.6
   538.6
   531.8
   521.1
   554.2
   459.2
   485.4
   519.5
     440
   529.9
     500
   505.2
   485.8
   489.6
   505.9
   476.3
   460.1
   469.9
   486.7
   483.8
   545.1
   524.4
   520.1
   491.9
   518.2
   489.6
   481.2
   482.8
   499.7
   493.9
   515.3
   515.6
   508.5
   520.5
   489.3
   497.8
     526
   533.1
   525.7
   489.6
   505.9
   478.9
   499.7
   506.2
   459.5
   478.6
     488
   469.5
   521.4
   484.8
   512.7
     489
   499.4
   459.8
   501.3
   492.2
   468.2
   491.6
   509.1
   515.9
   489.3
   535.1
   516.6
   505.2
   445.9
   504.6
   522.4
   530.2
   546.7
   490.9
     487
   480.2
   510.7
   518.8
   491.3
   509.1
     526
   527.3
   520.1
   453.6
   508.5
   477.3
   516.9
   468.2
   570.1
   508.8
   485.8
   471.5
   528.9
   533.1
   563.9
   445.2
   517.9
   446.8
   553.6
   478.3
   499.7
     454
   521.1
     550
     513
   557.8
   502.6
   531.5
   492.6
   508.5
   568.5
   480.9
   504.6
   470.8
   467.9
     525
   503.6
   -2335
   452.3
   507.2
   525.7
   516.6
   529.5
     536
   519.8
   561.3
   506.8
     465
   467.6
   455.9
     487
     502
   527.9
   503.6
   480.2
   497.4
   457.5
   576.6
   507.2
   520.1
   542.2
   485.8
   535.4
   513.3
   523.7
   472.5
   491.6
     502
   518.5
   479.3
   505.5
   518.8
   459.8
   485.1
   542.8
   523.7
     573
   455.3
   540.9
   502.9
   491.9
   484.8
     488
     440
   470.2
     513
     513
   470.5
   508.1
   529.9
   536.4
     501
   520.5
   518.5
   473.7
     514
   468.2
   439.7
   553.9
   485.4
   454.3
   546.7
   502.3
   554.8
   493.9
   523.1
     502
   473.7
     575
   495.2
     477
   551.6
   492.6
   486.1
   482.2
   510.1
   504.2
   497.8
   484.5
   474.1
   504.6
   496.5
   591.2
   534.1
   504.2
   478.6
   465.6
     550
   555.8
   491.6
   492.6
   498.4
   584.7
   504.2
   508.5
   484.8
   532.5
   466.9
   534.1
   516.9
   505.5
   490.3
   533.1
   505.5
   469.9
   486.7
   488.3
   524.4
   456.2
     514
   475.7
   512.4
     561
   500.7
   542.2
   494.8
   518.8
   508.1
   452.7
     548
   493.2
     537
   471.8
   472.5
   541.2
   506.5
   551.6
   509.8
   513.6
   520.1
     537
   477.3
     500
   578.9
   499.1
   512.4
   474.1
   517.5
   500.7
   460.4
   507.2
   503.6
   539.6
   497.1
   513.3
   523.4
   520.8
   536.4
   506.2
   539.3
   490.3
   547.4
   472.5
   519.2
   445.2
   503.3
   555.5
   510.7
     539
   587.3
   520.5
   554.8
   559.1
   484.5
   530.8
   484.8
   550.6
   559.1
   544.8
   511.7
   534.4
   498.7
   478.6
   504.2
   504.2
   467.6
   506.2
   549.3
   482.5
   491.9
   484.1
   504.9
   455.3
   535.1
   516.9
   476.3
   490.9
   455.9
     487
     596
   520.8
   535.7
   559.1
   463.4
   527.3
   523.7
   516.2
   504.9
   505.2
   451.4
   521.1
   473.7
   477.6
   494.2
   499.1
   526.3
   510.1
   505.9
   471.2
   467.3
   444.6
   528.6
   499.1
   534.7
   508.1
   568.8
   522.4
     536
   490.9
   519.2
   514.6
   565.2
   511.4
   504.2
   513.6
   589.9
   504.6
   514.9
   587.6
   513.3
   536.4
   498.7
   557.1
   479.9
   563.9
   489.6
   521.1
     500
   491.6
   504.6
   494.8
   444.9
   578.2
   542.2
   481.5
   502.3
   498.7
   514.3
   504.9
   479.3
   483.5
   493.5
   529.2
   509.1
   496.5
   553.6
   467.9
   558.7
   516.2
   530.5
   516.2
   482.2
   526.3
   563.3
   507.2
   515.9
   527.6
   523.7
   511.7
   529.9
   528.6
   498.7
   471.5
   549.7
   450.7
   512.7
   480.6
   555.5
   532.1
   531.2
   521.4
   542.8
   519.5
   470.8
   518.5
   531.8
   488.7
   537.3
   469.5
   509.4
   530.2
   533.4
   488.3
   486.7
   560.7
   503.9
   508.1
   487.4
   503.9
   524.4
   518.2
     502
   495.2
   424.4
   519.5
   496.8
   464.7
   492.6
   492.9
   527.3
   577.2
     551
   524.4
   515.9
   516.9
     500
   497.1
   491.9
   535.4
   511.7
   455.3
   508.8
   481.9
   509.1
   502.9
   496.8
   528.9
   448.8
     500
   532.5
   540.3
   485.8
   500.7
   480.9
     490
   529.2
   476.3
   525.7
   448.1
   502.3
   493.2
   479.9
   466.9
   454.3
   506.2
   488.7
   493.9
   507.8
   538.6
   521.4
   541.5
   494.8
   478.6
   489.3
   508.8
   491.6
   508.1
   483.8
   527.9
   480.2
   503.3
   514.6
     561
   524.4
   487.7
   482.8
   503.9
   484.1
   533.1
   481.9
   498.1
   468.2
   509.4
     502
   533.8
   491.6
   505.2
   457.9
     525
   530.5
   505.2
   518.5
   462.7
   435.1
   498.1
   476.7
   495.5
   551.6
   515.9
   511.7
   477.6
   493.2
   518.5
   580.8
   477.6
   530.8
   484.1
   524.4
   460.8
     549
   486.7
   475.7
   559.1
   479.9
   499.1
   515.9
   507.2
   500.3
     526
   564.3
   480.2
   467.6
   544.5
   495.2
   524.7
   534.1
   521.4
   500.7
     500
   485.4
   456.6
   491.9
   489.3
   507.2
   532.5
   559.7
   494.2
   491.6
   508.1
   495.2
   506.8
   473.7
   549.7
   452.3
   503.6
   493.5
   560.4
     526
     512
   480.6
   498.4
     477
   537.3
   516.2
   494.2
   474.1
   505.9
   527.9
     500
   506.2
   516.9
   518.5
   510.4
   492.2
   504.6
   476.3
   534.1
   520.1
   490.9
     489
     525
   487.7
   523.1
   529.2
   490.9
   498.4
   478.3
   550.3
   518.2
   503.3
   457.5
   528.2
   511.1
   499.1
     490
   514.9
   591.8
     550
   523.1
   537.7
   535.1
     524
   503.6
   503.6
   484.1
   517.2
   460.8
   481.5
   491.6
   513.3
   537.3
   505.2
   493.2
   526.6
   517.5
   486.7
   496.5
   503.9
   468.6
   508.5
     537
   494.8
   525.3
   501.6
   553.9
   487.7
     524
   495.2
   487.7
   506.5
   489.6
   548.7
   554.8
   523.7
   522.4
   514.6
   535.1
   518.2
   558.4
   504.9
   517.2
   491.3
   458.8
   490.6
   559.1
   564.3
   533.8
   503.6
   529.9
     500
   452.3
     466
   526.9
   565.9
   495.8
   526.6
   487.7
   533.1
   427.7
   527.9
   449.1
   543.8
   572.4
   576.9
   516.9
   531.8
   479.6
   516.9
   546.1
   518.8
   508.1
   568.1
   547.1
   519.2
   561.3
   483.5
   532.1
   535.4
   535.7
   505.2
   536.4
   479.6
   539.3
   528.9
   486.1
     538
   543.5
   459.2
   496.5
   494.2
   539.3
   493.5
   557.8
   454.9
   503.6
   540.9
   476.7
   503.3
     512
   531.5
   459.5
   481.9
   511.1
   482.2
   495.2
   541.9
   541.5
     453
   465.3
   509.4
   489.6
   544.8
   516.2
   522.1
   497.4
   504.9
   488.3
   515.3
   445.9
   498.1
   520.8
     526
   532.8
   523.4
   494.8
   516.9
   514.3
   501.3
   520.8
   507.8
   527.3
   451.4
   536.7
   514.9
   530.8
   533.1
   510.7
   502.6
   536.4
   506.8
   539.3
   535.4
   498.4
   536.7
   545.4
   504.9
   477.6
   512.7
   524.7
   483.2
   525.3
   496.5
   456.2
   556.5
   546.4
   535.4
   508.1
   579.8
   580.2
   510.4
   531.5
   505.9
   517.2
   481.5
   494.2
   510.7
   544.8
   530.8
   558.7
   515.6
   542.2
   559.4
   488.3
   502.9
     539
   510.7
   442.9
   485.8
   495.2
   554.5
   565.9
   493.9
   476.3
   464.3
   556.1
   474.4
   533.1
     500
   474.4
   528.9
   506.5
   506.5
   515.9
   449.7
   515.9
   491.6
     514
     513
   454.6
   513.3
   498.1
   543.2
   516.9
     561
   481.2
     477
   475.4
   515.6
   492.6
     439
   504.2
   514.6
   514.9
   458.8
   489.3
   506.2
     536
   534.4
   535.7
   552.3
   536.7
   535.1
   516.2
   510.4
   469.9
   510.7
   460.1
   497.1
   554.8
   520.5
   497.1
   494.8
   460.1
   515.3
   510.1
   500.7
   460.1
   516.6
   485.4
   470.8
   514.3
   515.6
   505.5
   459.5
     539
   527.3
   529.2
     513
   493.9
   479.3
     536
   506.2
   413.1
   525.3
   495.2
   541.5
     524
   498.7
   503.3
   491.3
   520.8
   459.8
   569.1
     500
   538.6
   491.6
   489.3
   509.4
   530.8
   563.9
   489.3
   529.5
   481.9
   484.1
     514
   556.8
   489.6
   521.8
   581.4
   529.2
   512.4
   521.8
   502.9
   578.9
     477
   518.5
   501.6
   530.8
     489
   518.2
   477.6
   519.8
   511.7
   501.3
   526.9
   512.4
   480.2
   505.9
   493.2
     536
   535.7
   496.8
     501
   479.9
   545.8
   522.1
   550.3
   516.9
   512.4
   506.2
   553.2
   491.6
   507.5
   474.1
   538.6
   550.6
   496.5
   469.9
   537.3
   486.1
   503.9
   503.9
   550.6
   500.3
   514.9
   493.5
   544.1
   548.7
   527.3
   494.8
     514
   506.8
   502.9
   498.1
   501.3
   479.3
   506.8
   563.3
   510.1
     489
   528.2
   538.3
   537.7
   509.8
   554.5
   530.2
     489
   485.1
   493.9
   496.1
   516.9
   499.4
   479.9
   533.8
   463.4
   553.6
   522.1
   491.6
   503.6
   534.7
   551.9
   552.9
   487.4
   478.6
   490.9
   541.9
   522.4
   483.2
   477.3
     526
   479.9
   513.3
     526
   501.3
   525.3
   537.7
   454.6
   511.1
   570.7
   476.3
   494.2
   507.2
   501.3
   526.9
     490
   525.3
   513.3
   492.2
   502.3
   529.9
   459.8
   496.1
   562.3
     490
   467.6
   569.8
   496.5
   535.7
   565.6
   527.9
     477
   490.3
   503.9
   559.4
   515.6
   473.1
   501.3
   506.5
   530.8
   499.7
   495.8
   487.7
     478
   517.9
   471.8
   510.7
   531.2
   496.1
   505.5
   514.6
     513
   523.7
   499.7
     500
   491.9
   492.6
   521.8
   552.6
   498.1
   516.2
   593.8
     539
   529.2
   518.8
   525.3
   476.7
   522.1
   538.3
   462.1
   505.9
   513.3
   533.8
   566.2
   495.5
   533.8
   506.5
   474.4
   535.1
   484.5
   492.9
   532.1
   565.9
   489.6
   528.9
   551.6
   509.1
   578.9
   504.9
   523.4
   550.6
   481.9
   504.9
     475
   455.6
   497.1
   539.3
   551.3
   497.8
   534.7
   481.9
   499.1
     475
   534.7
   536.4
   532.5
   488.3
   498.7
   526.9
   479.3
     451
   487.4
   541.5
   488.7
   515.6
   547.4
   532.8
   529.9
   548.7
   535.1
   539.9
   452.7
   546.1
   492.6
   520.8
   491.3
   551.9
   544.1
   482.2
   523.7
   461.4
   475.7
     550
   476.3
   553.2
     501
     466
   533.1
   492.2
   493.9
   487.7
   498.1
   536.4
   521.8
   542.8
     548
   522.7
     539
   536.4
   546.7
   504.2
   497.8
   555.5
   524.4
   520.5
     488
   516.6
   516.9
   520.1
   484.1
   578.2
     490
   576.6
   520.8
   484.8
   503.6
   489.3
     512
   515.6
   511.7
   500.3
   493.9
   492.2
   484.5
   534.7
   495.8
   546.4
   501.3
   576.3
   562.3
   540.9
   502.6
   477.3
   557.4
   525.7
   544.5
   552.6
   499.7
     538
   500.3
   504.2
   556.1
     513
     539
   505.2
   518.5
   485.4
   477.6
     548
   484.5
     513
     598
   480.2
   511.4
   467.3
   559.1
     488
   507.2
     561
   494.5
   527.3
   542.8
   473.1
   553.2
   494.2
   514.6
   534.1
   462.4
   497.4
   510.4
   543.5
   535.7
   457.9
   570.4
   463.7
   493.5
   543.8
   493.2
   451.7
   464.7
   524.7
   516.2
     501
   519.5
   537.7
   495.8
   546.7
   469.5
     501
   477.6
     548
   492.9
   520.1
   541.9
   493.2
   535.4
   559.7
   511.4
   530.8
   530.5
   535.1
   514.6
   532.5
   482.5
   505.5
   448.1
   456.6
   535.7
     575
   507.8
   503.9
   502.3
   576.6
   552.6
   496.1
     488
   534.1
   473.7
   496.5
   515.6
   494.2
   555.2
   538.3
   480.9
     502
   507.8
   497.8
   498.4
   499.4
   491.6
   523.7
   482.5
   481.5
     478
   534.1
   500.7
     537
   509.4
   492.6
     524
   476.3
   548.7
   544.1
     538
   470.8
   479.6
   502.3
   541.9
   539.9
     525
   529.9
   501.6
   502.6
   571.1
   491.3
   519.2
   477.3
   544.1
   504.6
   522.4
   488.3
   498.1
   471.5
   541.5
   508.1
     466
   509.1
   496.8
   435.8
   526.3
   563.9
   518.2
   557.1
   513.3
     490
   496.1
   525.7
   522.7
   510.1
   462.1
   491.9
   467.9
   503.6
   537.7
     488
   480.9
   542.5
   511.4
   496.1
   528.6
   505.9
   485.8
   517.9
     466
   536.4
   490.3
   499.1
   494.5
   564.3
     476
   551.6
   532.8
   517.2
   510.7
   516.2
   482.8
   547.7
   501.6
   548.7
   508.5
     524
   540.3
   557.8
   514.3
   515.9
   478.9
   519.2
   481.2
     502
     525
   481.9
   513.3
   530.5
   496.8
     526
   480.9
   501.3
   527.9
   470.8
   491.9
   481.2
   456.2
   450.1
   491.9
   535.7
   489.6
   544.8
     524
     500
   498.4
   493.2
   538.6
   530.5
   494.5
   468.6
   498.1
   506.8
     524
   507.2
   523.7
   524.4
   556.8
   502.6
   510.4
   496.1
     538
   495.5
   511.1
   507.5
   491.9
   545.8
   552.6
   490.6
     490
   531.2
   522.4
   553.6
   533.4
   516.2
   499.1
     513
   465.3
   515.9
   524.4
   516.6
   528.6
   521.1
     536
   461.1
   471.5
   486.1
   495.2
   502.6
   475.4
   540.9
   519.2
   484.8
   475.7
   525.7
   487.4
   545.8
   468.6
   515.3
   563.3
   499.4
   501.6
   509.1
   491.9
   508.5
   457.5
   517.5
   463.4
   579.8
   489.3
   470.5
   481.9
   510.7
   482.2
   458.8
   498.4
   480.2
   544.8
   538.6
   493.5
   507.2
   510.1
   509.8
     539
   517.5
   491.3
   460.4
   542.8
   539.6
   511.4
   458.8
   494.2
   523.4
     477
   575.6
   554.5
   478.6
     478
   498.4
   466.6
   506.8
   502.3
   519.2
   498.1
   492.6
   548.4
   576.3
   475.7
   518.5
   520.1
   474.7
     501
   541.5
   473.7
   469.5
   460.1
   507.8
   505.5
   466.9
   501.3
   460.1
   465.3
   530.5
   550.6
   479.6
   504.9
   496.5
   484.1
   531.8
   508.5
   515.6
   517.5
   538.6
   511.7
   523.7
   519.2
   521.4
   514.6
   493.2
   469.5
   574.3
     513
   443.9
   500.7
   482.2
   528.9
   539.9
   531.8
     439
     502
   538.3
     501
   519.2
     525
   497.4
   470.8
   535.4
   534.4
     488
   509.4
   499.7
   520.8
   520.5
   498.1
     502
   503.3
   492.9
   494.2
   504.6
   495.8
   502.3
   537.7
   514.6
     514
   532.5
   533.1
   560.7
   479.3
   544.5
   541.5
   439.4
   569.8
     561
   532.8
   495.5
   528.9
   545.8
   548.4
   500.3
   531.8
   471.8
     477
   535.7
   558.7
   531.8
   517.2
   507.8
   471.5
   486.4
     562
   527.9
   563.6
   474.7
   456.2
   508.5
     501
   508.5
   511.4
   537.3
   535.7
   546.1
   498.4
   508.1
   502.9
   543.2
   591.5
   555.5
   490.9
   520.1
   494.5
   530.5
   515.6
   489.6
   523.4
   530.8
   487.4
     502
   516.9
   474.4
   501.3
   502.3
   515.9
   519.2
   505.2
   515.6
   507.5
   492.2
   492.6
   515.3
   517.5
   539.9
   481.9
   539.3
   476.7
   496.8
   480.9
   541.9
   518.8
   495.5
   538.6
   553.9
   479.9
     524
   520.5
     487
   499.4
   512.4
   543.8
   480.2
   520.8
     526
   497.4
   509.1
   539.9
   501.3
   484.1
   538.6
   494.2
   527.3
   479.9
   498.1
   485.1
   482.5
   518.2
   531.5
   516.2
   566.2
   534.4
     464
   498.1
   501.6
   482.5
   470.5
   516.9
   522.7
   506.8
     502
   498.1
   536.7
   529.9
   496.1
   588.3
   531.2
     524
     539
   489.6
   496.5
   479.9
   493.5
   493.2
   446.2
   559.1
   510.4
   560.7
   494.5
   510.7
   479.3
   504.6
   523.7
   542.5
   498.4
   523.4
   493.9
   464.7
   470.5
     478
   479.9
   517.2
   527.6
   530.5
   517.2
   498.4
   535.7
   499.7
   481.5
   481.9
   519.5
   501.3
   495.5
   508.5
   495.2
   495.5
   489.3
   467.6
     487
   486.1
   515.3
   486.7
   518.8
   509.4
   482.8
   515.3
   504.6
   482.8
     487
   501.6
   501.3
   493.9
   502.9
   535.4
   504.2
   472.5
     585
   473.4
   524.7
   527.9
   518.8
   459.2
   519.5
   518.8
     475
   528.2
   508.1
   528.6
   504.6
   546.7
   547.7
   493.9
   548.7
   543.2
   519.2
   529.2
   499.1
   511.7
   509.1
   509.8
   529.9
   518.5
   477.6
   511.4
   502.6
   513.3
   516.9
   514.9
   449.1
     513
     537
   498.7
   508.5
   525.7
   520.1
   563.6
   513.6
   520.1
   511.7
   503.6
     525
   541.5
   478.9
   478.3
   445.9
   545.1
   560.4
   531.8
     489
     597
   514.9
   521.8
   529.2
   516.9
   501.3
   543.5
   585.7
   553.2
   443.6
   488.3
   543.8
   502.3
   516.6
   520.8
   578.9
   519.5
   515.9
   503.9
   555.5
   508.8
   507.8
   520.8
   529.9
   523.4
   515.9
   472.8
   508.1
   514.3
   478.9
   504.2
   490.6
   497.4
   460.8
   556.8
   461.7
   524.4
   542.5
   520.5
   517.9
   482.8
   508.5
   480.9
   473.1
   529.2
   558.7
   527.6
   481.2
   534.7
   472.5
   461.1
   531.2
   548.4
   520.1
   546.4
     465
   517.9
   529.2
     526
   471.2
   508.5
   539.6
   514.6
   458.8
   574.3
   462.1
   541.9
   516.2
   449.4
   462.1
   531.8
   543.8
     514
   536.7
   492.9
   467.3
   478.6
   507.8
   532.5
   553.2
   499.4
   530.8
   501.6
     513
   494.8
     477
   478.9
   542.5
   529.2
   552.9
   471.8
   522.4
   502.6
   512.7
     525
   502.9
   499.7
     500
   501.3
   457.9
     526
   539.6
   472.1
   520.1
   495.8
   514.6
   489.6
   495.2
   490.9
   480.2
   499.7
   549.3
   541.9
   459.5
   510.7
   527.9
   478.3
   534.4
   482.8
   614.9
   491.3
   560.4
   512.4
     512
   509.1
   474.1
   517.9
   519.2
   491.9
   472.1
   479.3
   492.9
   496.8
   478.6
   551.3
   519.2
   541.2
     539
   535.4
   501.3
   521.4
   557.1
   536.7
   515.3
   488.3
     538
   508.5
   518.5
     537
   496.8
   465.6
   530.2
   490.6
   520.8
   501.3
   516.6
     572
   501.3
     501
     500
   514.9
   516.2
     502
   497.8
   493.9
     501
   529.9
   507.8
   484.5
   490.3
   535.1
   534.4
   464.7
   519.8
   526.6
   503.3
   528.9
   571.7
   500.3
   504.6
   514.3
   491.9
   531.8
   512.4
   579.8
   510.4
   531.5
   539.3
   523.1
   544.8
   479.6
   468.6
   519.2
   497.1
   510.1
   504.6
     502
   474.7
   502.6
   462.4
   539.9
   508.8
   481.9
   541.2
   520.1
   515.3
   493.9
   466.3
   451.4
   505.2
     538
   510.7
   496.1
   466.9
   448.4
   551.3
   472.5
   505.2
   478.6
   514.3
   495.2
   539.9
   494.2
   502.6
   504.9
   516.6
   516.9
   453.6
   517.5
   496.8
   526.3
   489.6
   558.4
   520.5
   519.2
   500.7
   495.2
   532.1
   476.7
   519.2
   469.2
   492.6
   536.7
     536
   531.8
   519.5
   508.8
   503.6
   526.6
   526.3
   521.1
   537.7
   457.5
     550
   473.7
     466
   485.8
   553.2
   523.4
   510.1
   482.2
   521.8
   516.6
     539
   498.4
   547.7
   484.1
   558.4
   509.8
   535.7
   512.7
   511.4
   492.2
   503.6
   525.3
   493.5
   499.7
   521.8
   521.1
   522.7
   473.4
   508.5
     487
   514.3
   536.7
   626.2
   539.3
   539.3
     477
   473.4
   504.2
   557.4
   512.4
   503.3
   533.4
   507.5
   504.6
   508.1
   516.9
   508.8
   516.6
   517.5
   530.2
   487.7
   493.5
   485.1
   495.5
   502.3
   517.2
     537
   513.6
   521.1
   535.4
   480.6
   454.3
   477.6
   499.7
   495.8
   539.6
   504.6
     490
   471.5
   492.9
   462.1
   521.1
   496.5
   516.9
   495.8
   465.3
   564.6
   508.5
   490.3
   534.1
   535.7
   503.3
     476
   481.9
   471.2
   517.5
     514
   519.2
   523.1
   535.1
   529.2
   509.4
   514.3
   504.2
     513
   478.3
   541.2
   542.8
   541.5
     489
   483.8
   479.3
   495.8
   531.5
   528.6
     549
   495.2
   477.3
   538.3
   473.1
     512
   570.1
   506.8
   533.4
   488.7
   478.6
   510.1
   529.5
   520.1
   510.1
   541.5
   478.6
   522.7
   478.9
   490.9
   494.2
   520.1
   486.7
   424.1
   478.9
   468.6
   556.1
   501.6
   533.8
   480.6
   523.1
   481.2
   490.6
   504.2
   546.1
     454
   544.1
   474.1
   516.9
   525.7
   509.4
   528.9
   538.3
   551.9
   520.8
   517.5
   504.2
   547.1
   541.9
   493.2
   516.6
   503.3
   492.6
   510.1
   507.8
     514
   504.2
   498.1
   543.5
   489.6
   475.7
   477.6
   493.2
   473.1
   492.2
     466
   548.7
   531.2
   490.6
   494.8
   536.7
   456.2
     488
     501
   532.1
     526
   518.2
   489.3
   474.1
   480.6
     525
   517.9
   546.7
     477
   501.3
     490
   481.9
   503.9
   515.9
   519.5
   533.8
   508.1
   524.4
   521.4
     526
   529.5
   467.6
   483.2
   536.4
   543.8
   473.7
   538.3
   516.2
   509.4
   476.3
   527.9
   511.7
   481.2
   502.9
   516.6
   528.9
     501
   500.7
   492.2
   545.1
   491.3
   519.5
   486.1
   496.5
   503.6
   480.9
   511.4
   496.5
   468.6
   522.7
   497.8
   469.2
   519.5
   494.8
   496.8
   482.5
   502.6
   469.5
   498.7
   540.9
   471.8
   473.1
     475
   507.5
   507.2
   543.5
   571.4
     502
   542.2
   519.5
   500.7
   494.2
   483.5
   440.7
   512.4
   515.9
   577.9
   575.3
   530.2
     513
   496.1
   457.5
   473.4
   627.5
   533.4
   524.7
   530.5
   589.6
   551.9
   500.3
   481.9
   485.4
   529.2
   537.7
   521.1
   512.4
   516.6
   530.5
   528.6
     561
   504.2
   531.5
   482.5
   552.3
   533.4
   495.5
     463
   517.5
     526
   492.6
   531.5
   514.6
     525
     538
   451.7
   510.1
   569.8
   565.9
   494.8
   563.9
     501
   502.6
   517.9
   503.3
   497.8
   461.1
   511.7
     539
   522.1
   534.4
   533.8
   487.4
   515.6
   459.8
   512.4
   516.6
     548
   580.8
   466.3
   570.7
   558.4
   477.3
   543.2
   477.3
   521.4
   523.7
   523.4
   504.2
   474.7
   476.7
   443.3
   491.9
   496.5
   518.8
   506.5
   490.9
   520.5
   473.7
   480.6
   501.6
   508.1
   505.9
   563.3
   509.8
     475
   515.6
   486.4
   456.6
   540.6
   499.4
   491.6
   472.1
   524.4
   496.8
   469.9
   466.9
   504.2
   481.5
   454.6
   486.4
   504.6
   558.4
   540.6
   584.4
   488.3
   513.6
   555.2
   517.2
   485.1
   492.6
   498.1
   498.7
   491.9
   490.3
   504.9
   561.3
   503.6
   498.7
   480.6
   487.7
   530.8
   553.6
   486.1
   536.4
   478.6
   482.5
   480.9
   541.9
   586.3
   451.7
   541.2
   488.7
     500
   473.4
   485.1
   508.5
   516.2
   509.4
   454.9
   471.2
   486.4
   518.2
   526.9
   533.1
   539.3
   485.8
   502.9
   460.8
   523.4
   490.9
   536.7
   549.3
   511.7
   500.7
   516.9
   585.7
   498.4
   530.8
     489
   519.5
   526.6
   519.2
     502
   479.3
   461.4
     466
   521.1
   531.5
   549.3
   521.8
   531.2
   488.3
   542.8
   502.6
   512.7
     512
   505.5
   470.5
   460.1
   554.2
   565.6
   519.5
   554.8
   513.3
   525.7
   566.2
   504.2
   516.2
   505.9
   505.9
   564.9
   488.7
     536
   510.7
     539
   463.7
   461.1
   477.6
   540.9
   467.9
   536.7
   498.7
   546.7
   490.6
   480.2
   525.3
   516.9
     490
   523.7
   580.8
   532.1
   552.3
   529.5
   503.6
   494.2
   443.9
     524
     502
   540.3
   473.4
   547.7
   530.2
     451
   476.3
   519.5
   472.5
   505.2
   451.4
   514.6
   544.5
   540.9
     512
   518.5
   496.5
   564.9
   444.2
   512.7
   481.5
   466.3
   461.1
   508.5
   540.3
     476
   503.3
   533.4
   462.7
   527.6
     537
   500.3
   492.9
   569.8
   510.7
   546.4
   495.8
   557.4
   557.1
   547.4
   506.2
   495.5
   535.4
   500.7
   489.3
   486.7
   555.2
   531.2
     525
   510.1
   553.6
   532.5
   462.7
   475.4
   527.3
     562
   505.2
   503.9
   473.7
   502.9
   526.9
   503.6
   526.3
   507.8
   520.8
   525.3
   526.3
   480.6
   540.3
   543.5
   487.7
   499.1
     514
   529.9
   490.6
   475.4
   561.7
   510.1
   523.4
   531.5
   528.9
   530.2
     538
   517.5
   550.6
   537.7
   530.2
   520.1
   525.7
   524.4
   472.8
   520.1
     500
   577.2
   504.9
   559.4
   485.1
   553.6
     512
   494.8
   535.1
   484.5
   537.3
   517.5
   553.9
   495.2
   505.9
   502.3
   481.5
   494.8
   528.9
   542.2
     489
     537
   490.3
   517.2
   536.4
   545.1
   471.5
   470.2
   525.3
   530.5
   522.7
   540.9
   517.9
   475.4
   507.2
   500.3
     525
   517.5
   492.9
   502.9
   471.5
   539.3
   496.1
   520.1
   513.6
   518.8
   489.6
   486.4
   490.6
   491.3
     574
   461.7
   515.6
   531.5
   526.9
   521.4
   525.3
   502.3
   489.3
   493.2
   540.6
     526
   487.4
   535.7
   494.2
   535.7
   532.5
   521.4
   527.9
   485.4
   457.9
   523.1
   528.6
   470.5
   502.3
   599.9
   497.8
   466.6
   562.3
   479.6
     501
   529.2
     477
   556.1
   483.5
   561.7
   535.1
   509.8
   537.7
   594.4
   509.8
   522.4
   526.9
   512.4
   471.5
   533.4
   523.1
   509.1
   516.2
   473.1
   548.7
   541.9
   575.9
   497.8
   581.1
   528.2
   494.8
   480.2
   502.3
   485.4
   552.3
   495.8
   552.6
   509.4
   521.4
   542.2
   477.6
   536.4
   556.1
   478.3
   497.1
   571.4
     549
   504.2
   539.3
     539
   523.7
     561
   566.2
   491.9
   511.7
     440
   524.4
   492.9
   555.2
   529.5
   527.6
   482.2
   551.6
   519.2
   507.5
   507.5
     514
   560.4
   487.4
   533.1
   533.1
   506.5
   492.9
     477
   504.6
   488.3
   510.7
   456.6
   522.1
   459.2
     573
   510.1
   505.2
   515.3
   484.5
   534.1
   469.9
     489
   544.1
   464.3
   507.8
   491.6
   486.4
   474.4
   478.9
   538.3
   511.7
   484.8
   521.1
     587
   561.3
   498.1
   526.6
   467.9
   534.1
   536.4
   559.4
   495.8
   506.8
   494.2
   491.9
   514.9
   509.1
   507.8
   564.6
   498.7
   474.4
   525.3
   557.8
   510.7
   495.2
   523.1
   476.3
   460.8
     476
   566.2
     487
   576.9
   531.2
     537
   550.3
   537.7
   484.5
     537
   506.5
   519.8
   544.5
   546.4
   506.5
   561.7
   538.6
   487.4
   473.4
   486.4
   517.5
   525.3
   513.6
   476.7
   532.5
   523.7
   534.1
   493.9
   489.6
   521.4
   516.9
   531.8
   554.5
   537.7
   541.2
   520.5
   499.1
   482.8
   546.1
     587
   507.5
   521.8
   507.2
     621
   543.8
   580.8
   550.3
   514.3
   583.4
   575.3
     525
   504.9
   487.4
   496.8
   514.6
   560.7
   546.1
   534.4
   506.8
   531.5
     512
     476
   501.3
   493.9
   511.7
   446.8
   525.3
   472.1
   599.3
   504.9
   557.8
   510.7
   505.5
     502
     514
   515.3
     526
   508.5
   517.9
   519.5
   516.9
   479.6
   499.7
   458.2
   484.5
     512
   524.7
   478.3
   505.5
   510.7
   542.5
     548
   496.8
   474.1
     539
   505.2
   471.5
   534.1
     488
   514.9
   514.3
     490
   535.4
   472.8
   521.4
   537.3
   554.5
     512
   492.2
   503.9
   500.7
   536.7
   513.6
   514.9
   485.4
   597.3
   493.9
   546.1
   519.2
   523.4
     548
   555.5
   456.6
   535.4
   571.1
   517.5
   594.4
     610
   573.3
   527.6
   478.6
   528.9
   470.8
   550.3
   497.1
   543.5
   509.8
   538.6
   493.5
   568.5
   523.1
   510.4
     490
   495.8
   500.7
   501.6
   488.3
   529.2
   511.4
   499.4
   510.1
   470.8
     489
   507.2
   501.3
   517.9
   527.9
   521.8
   576.6
     514
   495.5
   509.1
   486.1
   527.6
   491.9
   490.3
   598.6
   507.2
   477.3
   503.3
   506.2
   517.5
     490
   465.6
   481.9
   535.1
   526.6
   496.1
   541.9
   532.5
   480.2
   512.4
   483.5
   571.7
   545.1
   495.5
   499.1
   486.4
   510.4
   581.1
   510.4
   548.7
   471.8
   499.1
   494.5
   558.1
   534.7
   516.2
   525.3
     477
     537
   529.5
   498.7
   467.6
   525.7
   420.9
   524.4
     514
   509.4
   529.9
   487.4
   496.1
   498.1
   579.5
   453.6
   532.5
   535.7
   494.8
   503.6
     574
   522.1
   496.8
   481.2
   522.4
   496.5
     501
   516.6
   494.8
   482.8
   523.1
   526.3
   539.9
   525.3
     549
   499.4
   540.6
   507.5
   495.5
   531.2
   564.6
   497.8
   516.2
     525
   495.5
   512.4
   529.9
     551
   508.5
   490.6
   509.1
   553.2
   485.1
   518.2
   508.1
     488
   504.9
   507.8
   492.9
   558.1
   515.9
   487.4
   506.2
   564.6
   491.9
   499.1
   461.1
   499.7
   451.4
   471.5
   520.1
   503.6
   482.2
   521.1
   546.7
   540.3
   473.4
   499.4
   560.4
   501.6
   545.1
   546.7
   515.3
   485.8
   476.3
   479.6
   522.4
   552.6
   486.7
   535.7
     548
   550.3
   526.9
   516.2
   544.8
   540.3
   518.2
     477
   509.4
   519.5
     525
   499.7
   506.5
   512.7
   485.1
   518.8
   509.1
   509.4
   561.7
   520.1
   507.2
   479.9
   482.8
   443.9
   503.9
   512.4
   463.4
   529.9
   522.1
   458.5
   546.4
   484.1
   541.5
   477.3
   533.4
     512
   552.6
   529.2
   545.8
   455.6
   479.9
   502.3
   474.1
   566.9
     574
   480.9
   546.1
   479.9
   520.8
   538.6
   547.4
   565.2
   461.7
   516.9
   503.9
   481.5
   507.8
   470.2
   500.3
   505.9
   497.1
   494.2
   473.1
   530.8
   518.8
   531.8
   481.5
   575.9
   490.9
   526.6
     525
   498.7
   486.4
   502.6
   499.7
     502
   483.5
   533.8
   538.6
   542.2
     537
   534.1
   511.4
   618.1
   547.1
   505.2
   505.2
   508.8
   543.5
   539.6
   566.5
   571.1
   591.2
   514.6
   440.7
   464.3
   510.1
   516.6
   519.2
   467.6
   486.4
   486.4
   482.5
   519.5
   515.6
   536.7
   512.4
   507.8
   499.4
   491.3
   527.9
   449.7
   471.5
   461.1
     477
   472.8
   510.1
   557.4
   518.2
   508.5
   520.5
   532.1
   542.8
   521.1
   544.8
   469.2
     490
   497.4
     561
   490.6
   473.1
   492.6
   464.3
   523.1
     488
   483.2
   518.8
   484.1
     466
   510.4
   456.2
   480.9
   507.5
   551.6
   476.7
   522.4
   503.6
   530.8
   501.6
   542.2
   501.6
   449.4
   547.7
   483.2
   515.3
   495.8
   516.2
   552.6
   544.8
   513.3
   498.1
   532.8
   520.1
   521.4
   521.4
   534.1
   565.6
   513.3
   541.2
   539.9
   493.5
   559.7
   500.7
   473.4
   505.5
   493.5
     513
   508.5
   526.6
   500.7
   558.4
   535.4
   505.9
   506.8
   481.5
   523.7
   539.9
   530.2
   541.2
   483.5
   472.8
   520.8
   529.2
   450.7
     512
   527.3
   475.4
   515.6
   503.6
   494.2
   532.1
     548
   529.5
   495.8
   470.8
   550.6
   561.3
   553.2
   491.3
   506.2
     502
   499.1
   492.2
   491.3
   517.5
   505.9
   539.3
   488.3
   520.5
   541.2
   488.3
   487.7
   510.7
   542.2
   505.9
     487
   525.3
   490.3
   514.9
   511.7
   488.7
   492.6
   492.2
   504.2
   484.5
     475
   489.6
   517.9
   509.4
   497.8
   497.8
   531.2
   492.2
   491.6
   527.6
   521.8
   534.4
   465.6
   520.1
     524
   501.6
   532.1
   508.1
   518.2
   508.5
   502.9
   509.1
   513.3
   526.6
   559.4
   566.9
   476.3
   520.1
   465.6
     525
   504.9
   503.6
   531.5
   569.8
   502.9
     512
   509.8
   481.2
   495.5
   507.8
     478
   460.8
   490.9
   518.5
   505.2
   496.1
   490.6
   506.2
   535.1
   534.4
   514.3
   536.4
   528.2
     514
   517.2
   567.2
   522.7
   485.8
   471.2
   511.7
     451
     487
   481.9
   529.2
   478.9
   568.1
   543.5
   503.6
   470.2
   542.8
   468.2
   527.9
     500
   540.3
   478.6
   514.3
   515.3
     500
   506.8
   491.9
   476.3
   509.8
   525.7
   498.7
   542.2
   598.6
     525
   449.4
   511.7
   527.3
     464
   479.9
   512.7
   503.6
   458.2
   530.2
   480.6
   515.6
     514
   543.2
   512.7
   488.3
     501
   556.8
   483.5
   473.1
   526.3
   581.8
   478.3
   452.7
   498.7
   486.1
     488
   554.5
   482.8
   506.5
   519.2
   506.5
   510.4
     524
     512
   528.9
   498.1
   485.4
   545.8
   523.7
   535.1
   554.8
   589.2
   491.6
   498.7
   475.7
   466.6
   476.3
   558.7
   534.1
     501
   536.4
   507.8
   516.6
   482.5
   478.9
   506.2
   455.3
   499.7
   528.9
     526
   450.1
   539.9
   517.2
   523.4
   481.9
   527.9
   525.7
   559.7
   521.1
   556.5
   510.7
     572
   492.2
     501
   523.7
   513.6
   516.9
     464
   539.9
   520.5
   535.7
   507.5
   518.2
   467.9
     514
     539
   521.8
   503.9
   488.7
   523.1
   485.8
     476
   484.1
   521.1
   527.9
     525
   520.5
     477
   514.3
   534.1
     549
   523.4
     513
   477.6
   533.8
   489.6
   449.7
   530.8
   552.3
   466.6
   467.3
   521.8
   530.8
   486.7
   496.8
   498.7
   579.5
   523.4
   556.8
   495.2
   546.4
   552.3
   509.4
   530.5
   525.7
   520.8
   503.6
   516.6
   515.9
   531.2
   535.1
   507.5
     526
   456.2
   565.6
   495.2
   518.2
   526.6
   483.2
   516.2
     525
   458.2
   560.4
   558.7
   542.2
   529.2
   479.9
     501
   555.8
   517.2
   486.7
   504.2
   527.6
   502.9
   484.5
   476.7
   485.1
   503.3
   519.2
   517.9
   549.3
   484.1
   501.3
     525
   481.5
   527.9
     463
   484.1
   615.5
   513.6
   515.6
     501
   547.1
   485.1
   522.4
     465
     489
   539.9
   521.8
   549.3
   509.1
     536
   491.9
   469.5
   533.4
   505.2
   512.4
     539
   474.1
   489.3
   505.2
   530.5
   485.4
   508.1
   530.8
     427
   476.7
   577.9
   483.2
   472.8
   472.5
   491.3
   512.7
   554.8
   521.8
   468.2
   517.5
   479.6
   533.8
   542.2
   527.9
     488
   474.7
   489.3
   535.4
   524.7
   503.3
   505.9
   503.6
   520.8
     502
   455.6
   530.2
   481.5
     536
   487.4
   512.4
   537.7
   490.6
   539.9
   519.2
   519.2
   571.4
   512.7
   533.1
   484.5
   514.3
     538
   525.7
   476.3
   502.9
   484.8
   534.1
   477.6
   528.6
   503.6
   567.8
   511.4
   556.5
   493.5
   514.9
   497.8
   531.5
   476.3
   504.9
   475.4
     536
   538.3
   508.8
   476.3
   534.4
   567.5
   485.1
     464
   557.8
   525.7
   525.7
   526.3
   592.8
   515.9
   558.4
   478.3
     525
   503.3
   482.5
   577.2
   505.9
   533.8
   534.1
   433.5
   559.7
     478
   526.6
   501.6
   498.4
   572.7
   523.1
   521.1
   551.9
     514
   518.8
   501.6
   511.1
   511.7
   469.2
   483.8
     514
   517.5
   517.9
   485.1
   513.6
   510.4
   531.2
   506.8
   535.7
     477
   549.3
   543.2
   527.9
   551.6
   465.6
   506.2
   543.2
   531.8
   484.1
   528.6
   526.9
   471.2
   494.2
   516.2
   517.9
   469.2
   474.7
   482.8
   506.8
   500.3
   459.2
   506.8
   530.5
   521.8
     563
   446.2
   468.6
   525.3
   472.8
   488.3
   491.6
   514.9
   465.6
   459.8
   463.7
   498.4
   453.6
   578.9
   483.5
   514.6
   526.9
   519.2
   439.7
   508.5
   510.7
   514.3
   499.7
   556.8
   524.7
   538.6
   520.5
   488.7
     562
   492.9
     512
   583.1
   558.7
   498.4
   473.1
   499.4
   547.7
   493.9
   556.8
   508.5
   463.7
   549.7
   565.6
     464
     525
   517.9
   502.6
   506.5
   527.6
   491.6
   543.8
   554.2
     475
   476.3
   482.2
   528.9
     563
   506.5
   505.2
   500.3
     563
   537.3
   482.5
   494.2
   532.1
   546.1
     551
   522.4
   514.3
   488.7
   498.4
   486.7
     466
   527.9
   499.7
   542.2
   547.4
   504.6
   517.2
   555.2
     560
   505.9
   481.2
     562
   482.5
     463
   507.8
   524.4
   522.1
   484.1
   537.7
   509.8
   549.3
     502
   502.9
   487.4
   547.7
   457.9
   568.8
   529.9
   529.5
   506.8
   548.7
   527.6
   553.9
   486.7
   508.1
   515.6
   515.6
   491.6
   524.7
   513.6
   479.9
   452.3
   522.1
     502
     538
   536.4
   506.2
   487.4
   499.4
   517.2
   558.1
   519.8
     478
   531.2
   510.4
   475.7
   503.3
   515.3
   488.3
   546.4
   535.1
   570.7
     585
   526.9
     526
   526.3
   491.3
   536.7
   519.2
   534.1
   542.8
   483.5
   525.7
   522.4
   490.9
   516.2
     501
   512.4
     502
   503.6
   517.9
   543.5
   520.8
   459.8
   468.2
     478
   526.3
   502.3
   483.5
   485.8
   479.6
   503.9
   519.5
   434.5
   547.1
   522.1
   481.9
   534.7
   479.9
   506.2
   503.9
   531.5
   479.9
     551
   418.3
   481.9
   554.8
     466
   422.8
   555.8
   522.1
   529.5
   501.3
   509.1
   482.5
   474.1
   537.7
   511.4
   489.6
   534.4
   466.3
   523.1
   540.3
   475.4
   538.3
   471.5
   439.7
   468.9
   494.2
   528.2
   544.5
   468.2
   488.3
   540.9
   530.5
   504.9
   524.7
   523.4
   517.5
   547.4
   516.6
   513.3
   486.4
   543.2
     478
   498.4
   556.8
   504.9
   512.7
     463
   510.7
   492.2
   485.1
   542.5
   487.4
   519.5
   531.5
     513
   518.8
   490.3
   527.3
     500
   530.2
   489.6
   505.9
   503.6
   539.9
   523.1
   497.1
   519.2
     513
   535.4
   506.5
   524.7
   545.4
   551.9
   499.1
   490.3
     551
   520.8
   490.6
   505.5
   491.9
   463.7
   519.8
   491.3
   567.8
   504.6
   477.3
   560.4
   563.9
   503.9
   529.9
   495.2
   504.2
   517.5
   532.5
   516.2
   511.7
   488.7
   511.1
   502.3
     513
   577.9
   533.1
   473.4
   481.9
   541.5
   489.6
   539.9
   573.3
   501.3
   484.1
   533.4
   535.1
   513.6
   516.9
     524
   529.5
   522.1
   493.2
   529.9
   473.1
   539.3
   517.9
   499.1
   487.7
     452
   536.7
   511.4
   502.3
   518.5
   547.1
   465.3
   532.5
   527.3
   485.4
   502.3
   531.8
   511.7
   488.7
   511.1
   435.1
   503.6
   495.5
   535.1
   485.8
   517.5
   464.7
   438.1
   515.3
   521.1
   497.4
   513.3
   495.2
   534.7
   483.2
   482.8
   481.5
   511.7
   511.7
   539.6
   485.4
   481.9
   468.2
   516.6
   542.2
   494.8
   484.1
   502.3
   549.3
   558.1
   493.5
   504.9
   498.1
   537.7
   509.1
   498.1
   480.6
   485.8
   468.2
   452.7
   506.8
   491.9
   508.8
   519.8
   523.4
     440
   484.5
   457.5
   555.5
   539.3
   485.8
   500.3
   497.1
   515.3
   466.6
   477.6
   486.4
   484.8
     536
   474.7
   559.1
   536.7
   495.8
   499.7
   501.3
     502
   494.2
   470.2
   544.1
     560
   496.5
   475.4
   444.6
   497.8
   514.6
   538.3
   486.7
   487.4
   514.6
   523.4
   479.3
   542.8
   546.4
   534.4
   517.2
   503.6
     538
   550.3
   515.9
   512.7
   497.4
   494.2
   517.5
     563
   504.2
   532.1
   489.6
   444.9
   536.7
   473.7
   531.8
   495.5
     487
   482.5
   486.7
   477.3
   566.9
     512
   544.1
   530.8
   528.2
   549.3
   472.1
   552.6
   464.3
   469.5
   542.8
   493.5
   524.7
   496.1
   518.8
   496.8
   528.2
   521.4
   529.5
   528.6
   529.2
   532.1
   476.7
   499.7
   504.6
   575.9
   481.2
   552.9
   528.9
     478
   506.8
   482.2
   539.9
   552.3
   504.6
   547.4
   521.8
   493.9
   518.8
   496.1
   570.7
   515.6
   445.9
   492.2
     501
   564.3
   535.4
     490
   505.2
   455.9
   473.1
   520.1
     512
   448.1
   458.8
   535.1
   533.4
   495.5
   514.6
   561.7
   506.5
   536.7
   503.3
   528.2
   472.1
   509.8
   530.8
   532.5
     478
   492.9
   502.9
   539.9
     525
   498.4
   498.4
   548.4
   511.4
   553.9
   505.2
   510.1
   414.1
   490.3
   535.4
   495.2
   495.2
   475.4
   432.5
   468.6
   497.4
   509.8
   508.8
   545.8
     539
     525
   517.2
   538.3
   521.1
   545.8
   474.1
   527.9
   507.8
     621
   478.3
   556.8
   510.4
   516.6
   504.2
     537
   449.7
   452.7
   523.7
   479.6
   557.4
     501
   514.3
   508.8
   484.8
   495.2
   536.7
   502.3
   473.7
     502
   492.2
   506.2
   498.4
   495.5
   545.1
   491.3
   503.6
   503.3
   478.6
   535.7
   494.8
   529.5
   526.9
     524
   503.9
   492.2
   538.3
   503.9
   498.1
   533.1
   511.7
   513.6
   513.6
   515.3
     538
     536
   496.8
   492.6
   500.3
   507.2
   516.2
   509.8
   530.8
   568.1
   472.8
   499.7
     512
   531.5
   504.2
   525.7
   522.1
     487
   533.1
   528.2
   555.2
   538.3
   468.6
   538.6
   545.8
     502
     501
   504.2
   535.1
   497.1
   541.2
   477.6
     563
   572.4
   520.5
   466.9
   518.2
   506.8
   531.8
   524.4
   487.7
   527.9
   542.8
   499.4
   532.5
   492.9
   507.8
   517.2
   493.5
   543.8
   478.3
   499.1
   473.7
   519.2
     551
   523.4
   481.5
   495.8
   486.7
   511.1
   529.2
     464
   495.8
   524.4
   506.5
   553.6
   502.3
   471.5
   543.8
   545.1
   485.1
   510.7
   510.7
   474.4
   511.1
   481.5
   497.4
   514.9
   482.5
   513.6
   542.8
   518.2
     536
   521.4
   517.9
   510.1
   529.2
   499.7
   505.9
   479.3
   505.2
   503.6
   495.5
   508.5
   484.8
   477.6
   501.6
     526
   483.8
   486.4
   531.8
   517.2
   517.9
   559.4
   534.7
   515.9
   536.7
   541.2
   509.4
   508.1
   466.6
   540.9
   503.6
   522.1
   552.9
   520.1
   554.8
   548.4
   537.7
   457.5
   517.2
   529.9
   486.1
     463
   484.1
   543.8
   514.6
   508.8
   481.2
   485.4
     501
   480.2
   461.4
   542.2
   492.2
     502
   517.2
   478.3
   466.9
   480.2
   571.4
   483.8
   532.5
   501.6
   502.6
   483.2
   520.5
   507.2
   503.6
   513.6
   502.6
   469.5
     501
   527.3
   549.3
     475
   504.6
   488.3
   481.5
   565.9
     537
   494.2
   503.3
   494.5
   496.1
   509.1
   463.7
   464.7
   548.7
   531.2
   499.1
   520.5
   519.5
   498.1
   495.5
   567.2
   533.1
   546.7
   525.7
   508.1
   574.3
   441.3
   545.1
   513.3
   493.9
   528.9
   496.8
   488.7
   516.2
   487.7
   503.6
   498.7
   499.1
   545.4
   505.9
   556.8
     501
   509.4
     502
   505.9
   502.9
   506.5
   455.3
   544.5
   503.3
   527.9
   523.1
   531.8
   516.6
   465.6
   473.1
     464
   503.9
   478.3
   511.7
   539.3
   523.1
   493.9
   527.3
   520.1
   527.3
   499.4
   556.1
   593.8
   543.5
   549.7
   529.9
   470.5
   554.8
   531.8
   498.4
   569.4
   481.9
   488.7
   503.3
   515.9
   527.3
   490.3
     539
   544.1
   560.4
   559.1
   539.6
   469.5
     548
   517.9
     526
   528.2
   487.7
   486.4
   506.2
   531.5
     536
   531.2
   498.4
   458.8
   536.4
   486.1
   488.3
   492.6
   554.2
   540.9
   528.6
   531.8
   522.7
   556.1
   483.2
   530.5
   478.6
   508.8
   494.5
   522.1
   436.1
   528.6
   478.9
   479.9
   486.1
   525.3
   527.3
   522.7
   502.3
   496.5
   532.1
   520.5
   483.5
   479.3
   523.4
   480.9
   468.2
     465
   505.9
   509.1
   547.7
   535.4
   529.5
   535.4
     500
   502.9
     464
     539
   491.9
   477.6
   480.6
   542.2
     487
   472.8
   533.8
   481.2
   489.3
     536
   518.2
     502
   485.4
   449.1
   519.5
   499.1
   553.6
   492.6
   507.5
     487
   523.1
   499.4
   514.9
   519.8
   509.8
   536.4
   541.9
   520.5
   470.5
   498.1
   524.4
   467.9
   471.5
     502
   523.1
   531.5
   454.9
   511.4
   488.3
   468.9
   502.6
   509.8
   488.7
   532.1
   529.9
   450.7
   522.1
   530.8
   508.1
   490.3
   587.3
   499.1
     501
   553.9
   575.6
   508.1
   516.9
   511.1
   505.9
   496.8
   510.4
   560.7
     501
     525
   517.9
     548
   546.4
   507.5
   476.3
   491.9
   474.7
   493.9
   473.4
   471.2
   493.5
   500.7
   519.8
   540.3
   522.7
   533.1
   480.9
   517.5
   502.9
     476
   543.8
   528.9
   506.2
   493.5
   493.2
   505.9
   469.5
   525.3
   536.4
   546.4
   526.6
   507.2
   546.4
   498.1
   533.8
   503.3
   543.5
   538.6
   518.5
     536
   548.7
   492.6
   462.4
   501.6
   526.3
   506.2
   514.6
     501
   546.4
   498.7
   505.9
   532.8
     524
   506.8
   582.4
   494.8
   537.3
   518.5
   443.9
     465
   540.3
   466.6
   495.2
   503.9
     512
   484.8
   462.7
   551.3
   517.5
   526.6
   523.7
   465.6
   518.5
     500
   516.6
   549.3
   516.6
   486.1
   503.3
   501.6
   560.4
   523.4
   519.2
   460.4
     477
   518.8
   553.9
   524.7
     539
   556.5
   534.4
   503.9
   543.2
   510.7
   538.3
   494.8
   496.8
   481.5
   486.1
   504.2
   521.8
   492.2
   480.6
   494.2
   515.3
   467.3
   495.8
   498.7
     538
   497.1
   531.2
   493.2
   592.2
   536.7
   506.2
   525.7
   533.8
     489
   524.7
   522.4
   467.6
   510.7
   515.6
   506.8
     537
   487.7
   550.3
   510.4
     512
   513.3
   471.8
   433.2
   504.2
   467.3
   537.3
   452.7
   521.8
   509.4
     478
   565.6
   488.3
   477.6
   540.9
   504.9
   517.9
     477
   542.5
   484.5
   550.3
   460.4
   504.2
   540.3
     513
   523.4
   503.3
   528.6
   522.4
     478
   505.9
   428.7
     563
   528.6
   457.2
   507.5
   535.4
   537.7
   524.7
   528.2
   506.8
   535.1
   481.9
   518.5
   471.2
   531.5
   483.5
   481.9
     489
   478.9
   479.6
   537.7
   503.9
   547.7
   521.1
   507.8
   539.6
   534.1
   518.8
   529.2
   541.9
   534.4
   506.5
   492.2
   547.4
   544.5
   517.9
   524.7
   488.3
   541.9
   543.8
   558.7
   483.5
   536.7
     550
   494.5
     539
   483.8
   491.9
     539
   481.2
   507.5
   542.8
   503.6
   535.4
   503.3
     502
   527.6
   557.1
   524.4
   479.6
   484.1
   522.4
   527.9
   539.9
   519.5
   544.5
   484.8
   530.8
   510.7
   514.3
   511.1
   453.6
   503.6
     572
     525
   527.6
   536.4
   506.2
   521.4
   506.5
   517.2
   504.6
   566.2
   564.3
   480.9
   532.8
   555.8
   464.7
   522.7
   432.5
   562.6
   536.7
   520.5
   511.4
   518.5
   503.9
   487.7
   542.2
   547.1
   541.9
   548.4
   471.8
   523.7
   469.2
   534.1
   515.6
   512.7
   562.3
   494.8
   494.5
   472.1
   483.2
   545.4
     513
   521.8
     490
   497.4
   466.3
   531.8
   464.3
   432.2
   472.8
   446.5
   569.1
   491.3
   532.5
   529.2
   455.9
   450.4
   454.3
   507.5
   485.8
   544.8
   505.9
   489.3
   503.3
   467.3
   542.8
   506.5
   461.7
     487
   531.8
   426.4
   455.3
   494.8
   520.8
   540.9
   510.1
   503.9
   498.4
   489.3
   537.7
     500
   515.9
   508.8
   568.8
     487
   498.7
   511.4
   509.4
   488.3
   517.2
   502.9
   509.1
   539.3
   495.8
   530.8
   503.3
   531.5
   523.7
   512.4
   522.1
   535.4
   495.2
   498.1
   555.2
   473.7
   500.7
   493.5
   511.4
   491.3
   547.1
   519.2
     549
   443.6
     514
   478.6
   521.8
   528.9
   489.3
   514.3
   523.4
   526.3
   547.7
   484.1
   496.5
   546.7
   469.9
     489
   523.7
   466.9
   537.7
   592.5
   508.1
   541.9
   466.3
   536.4
   512.4
     537
   488.3
   550.3
   472.8
   497.4
   478.6
   509.4
   460.4
   557.8
   476.7
   536.4
   523.4
   517.9
     538
   497.1
     551
   508.1
   547.4
   498.1
     500
   509.8
   563.6
   514.9
   507.8
   563.3
   519.2
     500
   579.8
   502.6
   540.6
   539.3
   533.1
   572.4
   448.4
     476
   542.5
   477.3
   502.9
   506.2
   517.2
   482.2
   458.8
   485.8
   488.7
   509.8
   499.7
   508.5
   527.3
   528.6
   530.5
   485.4
   506.8
     489
   533.1
   482.5
   482.5
   528.9
   565.6
   505.5
   506.2
   486.4
   457.5
   517.9
   552.6
   501.6
   569.8
   472.5
   459.8
     536
   549.7
   469.2
   498.4
   513.6
   539.9
   462.1
   576.3
   528.2
   496.1
   520.1
   511.4
   554.5
   496.5
   531.8
   494.8
   516.9
   423.1
   488.3
     587
   513.6
   479.3
   489.3
   477.6
   535.4
   525.7
   450.1
   517.2
     526
   527.9
   516.9
   468.9
   536.7
   565.6
     476
   548.4
   466.6
   482.5
     536
   518.8
   488.7
   469.2
   506.8
   537.3
     489
   498.1
   483.5
   519.8
   510.4
   510.7
   542.8
   546.4
   492.6
   474.4
   639.8
   488.7
   492.2
   526.6
   478.3
   494.2
   554.8
     465
   535.4
   527.6
   483.2
     501
   494.2
   512.7
   515.6
   532.5
   527.6
     512
   507.2
   541.2
   486.1
   499.1
   486.7
   492.2
   494.8
   546.4
   486.4
   478.3
     513
     487
   541.2
   471.8
   503.6
   490.3
   601.6
   503.6
   506.8
   506.5
   461.1
     475
   515.3
   540.9
   541.5
   532.8
     514
   539.6
   533.8
   498.1
   551.6
   503.9
     525
   521.8
   516.6
   486.1
   547.7
   506.8
   545.8
   515.9
   493.9
   472.8
   501.3
   483.5
   474.4
     524
   511.1
   540.3
   534.7
   519.2
   516.6
   456.2
     549
   456.2
   502.6
   504.9
   526.6
   536.7
   500.3
   503.3
   507.8
   488.3
   526.3
   514.3
   515.9
   511.4
     514
   527.3
   530.2
   527.9
   527.3
   552.6
   498.1
   513.6
   519.8
   519.8
   517.5
   456.2
   532.5
     526
   577.2
   454.3
   564.6
   494.8
   497.4
   520.8
   512.4
     584
   510.4
   511.4
   505.2
   514.6
   495.8
   503.3
   520.8
   538.3
   463.7
   459.5
   493.2
   498.4
   504.2
   472.5
   518.5
   545.8
   459.2
   580.5
   485.4
   502.3
   532.5
   561.7
   485.8
   469.9
   550.6
   473.7
     513
   516.2
     512
   526.9
   547.7
   505.5
   500.3
   518.5
   510.7
   566.2
   506.5
   478.6
   540.3
   526.3
   498.7
   471.2
   540.6
   540.6
   518.8
   517.9
   549.7
   545.1
   536.4
   516.2
   501.6
   550.6
   543.5
   517.9
   529.2
   482.2
   514.3
   472.5
     560
   534.1
   508.5
   454.9
   511.4
   492.9
   504.6
   500.3
   510.4
   503.6
   541.2
   526.6
   492.9
   531.2
   507.2
   459.5
   490.3
   495.2
   495.8
   492.6
   529.2
   461.7
   587.6
   499.1
   512.4
   513.6
   429.3
   516.6
   495.2
   497.4
   494.8
   543.5
   484.8
     526
   473.7
   548.7
   542.8
   532.5
     488
   549.3
   433.2
     584
   520.8
   497.8
   502.9
   470.8
   576.9
     549
   528.6
   532.5
   515.6
     524
   487.7
   494.2
   552.3
   482.5
   524.7
   498.1
   540.3
   546.4
   540.3
   515.9
   515.9
   491.9
   467.3
   589.6
   519.8
   457.5
   479.9
     501
   562.6
   460.8
   513.6
   491.6
   553.9
     487
   533.4
   529.2
   510.4
   501.3
   505.9
   546.7
   476.7
   521.4
   492.9
   462.1
   488.3
   528.2
   543.2
   528.2
   531.8
   510.4
   540.3
   505.5
   547.4
   484.1
   598.3
   520.5
   506.8
   490.3
   545.8
     549
     487
     477
   526.6
     465
   482.5
   528.9
   516.9
   502.3
     563
   472.8
   474.4
   539.6
   520.5
   533.1
   493.5
   512.4
   493.5
   506.5
   481.2
     536
   505.9
   507.2
   502.3
   508.8
   478.3
   510.1
   529.5
   507.8
   545.4
   538.6
     524
   503.3
   506.5
   461.1
   534.1
   481.2
   456.6
     562
   443.9
   517.9
   464.7
   509.4
   460.8
   479.9
   534.4
   485.4
   542.2
   502.6
   539.3
   553.6
   450.7
   551.3
   527.3
   485.8
   512.7
   501.6
   569.4
   520.1
   521.8
   530.5
   502.9
   556.5
   462.1
   526.3
     539
   511.4
   477.3
   512.7
   520.1
   539.6
   559.4
   551.3
   510.1
   528.6
   493.5
     477
   513.6
   477.6
   555.2
   548.4
   521.8
   521.4
   493.2
   516.6
   532.5
   505.9
   560.7
   551.6
     500
   555.8
   491.6
   500.7
   507.2
   551.9
   475.7
   500.3
   529.9
   514.6
   506.2
   518.2
   524.7
   547.7
   477.6
   498.7
     477
   413.1
   469.9
   528.9
     514
   499.4
   521.8
   472.8
   547.1
   508.1
   467.3
   509.8
   501.3
   504.9
   510.4
   535.7
   497.1
   541.9
   531.5
   508.1
   516.9
   500.7
   491.6
   520.8
   543.5
     537
   489.3
   497.8
   502.3
   512.4
   542.2
     536
   498.7
   511.4
     513
     487
   556.8
   576.9
   509.1
   473.7
   484.5
   506.2
   555.2
   535.1
     525
   513.6
   470.8
     548
   507.8
   535.7
   479.6
   508.8
   468.6
   522.7
   514.3
   500.3
     512
   506.2
     548
   509.1
     477
   523.1
   522.7
   519.5
   499.4
   478.6
   526.6
   460.4
   486.4
   517.2
   522.4
   466.3
   530.8
   520.5
   521.8
   538.6
   479.9
   522.4
   519.8
   479.6
   472.5
   517.9
   511.7
   510.7
   483.2
   458.8
   471.5
   505.5
   517.2
   508.5
   534.4
   480.2
     538
     514
     537
   471.5
   523.1
   489.3
   504.2
   535.4
   496.1
   540.3
   494.5
   567.8
     525
   456.2
   539.6
   481.9
   534.1
   480.9
   545.4
   545.1
   518.2
   546.7
   446.8
   480.6
   492.2
   513.3
   533.8
   480.9
     524
   598.6
   448.8
   471.2
   498.1
   505.9
   473.7
   524.4
   499.1
   498.1
   542.2
   465.6
   503.3
   499.1
   551.3
   516.6
   530.2
     502
   536.7
   534.7
   479.6
   507.8
   522.1
     526
   527.9
   526.6
   455.3
   529.9
   511.1
   492.6
   473.1
     500
   444.2
   534.1
   541.5
   570.1
   527.9
   531.8
   485.4
   505.5
   461.1
   474.4
   531.8
   567.8
   535.4
   510.7
   513.3
   455.9
   499.4
   491.3
   472.8
     440
   484.8
   496.5
   522.1
     575
   505.5
   524.4
   485.1
     500
   535.1
   470.5
   485.8
   492.9
   530.5
   499.4
   558.1
   505.5
   502.6
   525.3
   508.1
   463.7
   493.2
   530.2
   519.8
   497.4
   499.1
   444.6
   523.4
   514.9
   503.9
     563
   518.8
   496.5
   488.3
   472.1
   544.5
   484.1
   522.1
   444.2
   492.9
   454.3
     513
   492.2
   523.7
   512.4
   548.4
   511.1
   510.7
     490
   542.5
   493.9
   482.2
   453.6
     487
   522.4
   482.2
   507.2
   465.3
   523.7
   544.8
   588.9
   514.6
   473.7
   528.6
   497.4
   516.6
   532.5
   486.1
   484.5
   553.2
   459.5
   521.4
   460.8
   545.4
   586.6
   504.6
   536.7
   498.7
     550
   513.6
   529.2
   516.2
   531.2
   519.8
   509.4
   502.3
   511.4
   505.2
   560.7
   503.6
   544.5
   493.9
   504.9
   497.4
   480.9
     476
   506.5
     538
   532.8
   526.9
   529.9
   542.5
   499.4
   521.8
   499.4
   500.3
   513.3
   502.3
     539
   506.5
   529.5
   495.5
   474.1
   475.4
   476.7
     489
   525.7
     513
   531.2
   464.7
   555.5
   515.6
   502.3
   522.7
   511.4
   524.4
   502.9
   514.3
   513.3
   521.1
   542.8
   481.2
     536
   517.2
   509.4
   481.5
     489
   522.7
   556.5
   497.8
   507.2
   459.5
   541.5
   495.8
   475.4
   505.9
   533.1
   534.7
   469.2
   538.6
   521.1
   543.2
     526
   527.3
   578.2
   536.7
   569.8
   563.3
     512
   516.6
   494.8
   490.9
   485.8
   531.2
     526
   484.5
   541.5
   561.3
   499.7
   553.2
   490.9
   493.9
   510.7
   481.9
   538.3
     463
   509.4
   511.7
   494.2
   512.4
   526.9
   492.2
   516.9
     548
     537
   486.7
   525.7
   500.7
   507.8
   509.1
   479.6
     514
   498.7
   526.3
   494.5
   503.3
   527.9
     539
   527.6
   476.7
     464
   500.7
   568.1
   531.2
   506.5
   514.6
   543.5
   526.6
   510.7
     475
   529.2
     513
   508.8
   448.1
   535.4
   544.5
   516.6
   591.2
   535.7
   535.7
   535.4
   479.9
   536.7
   519.2
     487
   530.8
   481.9
   477.3
   450.4
     548
   550.6
   540.6
   522.7
   521.8
     563
   469.9
   527.9
   479.9
   550.6
   479.3
   463.4
   541.2
   533.4
   502.3
     478
   507.8
   511.4
   470.8
   504.2
   480.6
   512.4
   518.5
   524.7
   501.3
   453.3
   515.3
   531.8
     475
   527.9
   510.1
   506.5
   469.5
   511.4
   469.2
   514.6
     488
   492.2
     500
   530.8
   491.6
   503.9
   538.3
   529.9
   546.1
   522.7
   497.4
   533.8
   524.4
   543.2
     501
   550.6
   516.6
   548.7
   492.9
   540.9
     585
   536.7
   493.2
   528.9
   527.9
   454.6
   555.2
   476.3
   503.9
   512.4
   500.3
   492.2
   507.2
   505.2
   500.3
   500.7
   483.8
   447.8
     454
   511.1
     490
   505.9
   514.6
     463
   526.3
   505.9
   531.5
   530.8
   521.4
     514
   490.9
   534.1
   475.4
   520.1
   496.1
   503.9
   541.5
   491.6
   470.8
     563
   498.4
   489.3
   548.7
   563.9
   527.3
   474.7
   496.1
   498.1
   473.7
   481.2
   473.7
   515.3
   439.7
   501.6
   504.2
     502
   502.9
   563.6
     463
   481.5
   515.6
   528.6
   509.1
   541.9
   530.8
   519.8
   512.7
   480.9
   515.3
   517.9
   531.8
     477
   547.1
   518.8
   519.5
   508.1
   577.9
   535.7
   555.8
   519.8
   521.1
   534.4
   459.5
   530.2
   522.4
   504.9
   526.6
   511.4
   493.5
   505.5
   513.6
   496.5
     490
   491.9
   471.2
   518.5
   502.3
   470.2
   508.1
     466
   509.8
   508.1
   526.3
   454.9
   495.5
   534.1
   541.5
   528.2
     539
   537.7
   474.7
   503.6
   518.8
   557.8
   455.6
   511.7
   553.2
   491.9
   492.6
   503.9
   495.5
   488.3
   508.1
   554.2
   496.1
   518.8
   465.6
   555.5
   484.8
   500.7
   514.3
   475.7
   531.5
   508.1
     463
     526
   494.2
   448.1
   556.8
   491.6
   517.2
   484.8
   491.6
   554.8
   566.5
   526.3
   528.6
   524.7
   507.5
   507.5
   537.3
     536
   496.1
   491.9
   487.7
   492.9
   553.9
   497.4
   490.9
   516.6
   505.5
   455.9
   504.9
   459.8
   556.8
   545.4
   540.6
   500.3
   483.5
   537.7
   486.7
   515.6
   480.9
   548.7
   467.9
   563.6
   506.2
   525.7
   499.1
   512.4
   514.9
   514.9
   480.9
   495.5
   471.8
   527.3
   479.6
   519.2
   479.3
   545.4
   497.8
   515.6
   515.6
   512.4
   521.4
   493.5
     478
   483.5
     502
   564.3
   495.2
   491.6
     489
   515.6
   467.6
   595.7
   488.3
     512
   469.9
   521.8
   428.7
   457.9
   498.7
   518.5
   503.6
   497.8
   505.5
   495.2
   483.8
   503.9
   525.7
     514
     453
   554.8
   505.5
   550.6
   538.6
     476
     524
   539.3
   505.9
   510.4
     524
   495.2
   489.6
     538
   482.5
   476.3
   474.7
   483.5
   528.2
   509.8
   544.8
   541.2
   496.5
   492.9
   536.7
   504.9
   567.5
   479.9
   482.8
   494.5
   502.9
   530.8
   502.6
   496.5
   509.8
   497.1
   496.5
   523.4
   525.3
   564.9
   498.4
   515.6
   510.4
   492.2
   473.7
   499.4
   504.6
   510.7
   509.1
   529.2
   472.8
   541.2
   549.7
     451
     501
   459.2
   523.7
   525.7
   491.3
   483.5
   519.2
   500.3
   432.2
     549
   528.6
   493.5
   482.2
   516.9
   556.5
   520.8
   559.1
   510.1
   489.6
   519.5
   489.3
   558.1
   488.7
   551.6
   469.2
   492.6
   564.3
   538.6
   541.2
   513.6
   517.9
   558.1
   534.4
   521.8
   484.5
   494.5
   503.3
   548.7
   528.6
   528.9
   561.7
   527.3
   520.8
   543.5
   528.2
   529.9
   523.7
   540.6
   478.3
   486.4
   444.9
   569.8
   451.7
   528.2
   527.3
     487
   494.5
   497.8
   491.3
   506.5
   472.5
   487.4
   552.6
   500.3
     538
   514.3
     549
     488
   528.2
   528.2
     490
   498.7
     489
   544.8
   484.8
   517.2
   526.6
   499.4
   519.2
   473.1
   503.9
   531.2
   532.5
   518.2
   528.9
     538
   497.8
     489
   488.7
   510.1
   480.2
     489
   540.3
   513.3
   553.9
   482.8
   484.5
   504.2
   519.2
   447.8
     488
   501.6
   489.3
   533.4
   509.8
   488.3
   454.9
   529.5
   518.8
   513.3
   540.3
     513
   477.6
   512.7
   506.8
   543.8
   526.3
   503.9
   515.3
     488
   504.9
   543.8
   530.2
   487.4
     477
   481.9
   545.1
   541.5
   512.4
   507.8
   534.7
   509.4
   551.3
     490
   533.4
   537.3
   484.8
   473.4
   483.5
   493.5
   532.8
   500.3
   509.1
   516.2
   553.9
   518.8
   544.8
   446.5
   562.6
   514.3
     526
   549.7
   445.2
   541.5
   484.5
   486.1
   591.5
   488.7
   504.6
   492.6
   538.3
   503.3
     538
   475.4
   546.4
   500.7
   472.1
   510.1
   473.7
   492.6
   553.6
   476.3
   522.7
   525.7
   512.7
   585.3
   509.4
   484.8
   497.1
   551.9
   539.9
   461.7
   520.1
   581.8
   483.5
   519.5
   497.1
     526
   547.4
   458.8
   510.1
   565.9
   507.8
   533.8
   497.8
     500
     538
   557.8
   482.2
   530.2
   496.8
   583.1
   503.6
   531.8
     526
   531.2
   478.9
   445.5
   532.8
   557.4
   464.3
   560.4
   495.8
   506.8
     537
   466.3
   482.2
   514.9
   514.6
   462.1
   514.3
   491.6
   534.7
   458.2
   550.6
   493.9
   489.3
     587
   495.2
   524.4
   505.5
   542.5
   547.4
   466.3
   468.9
   482.8
   513.6
   524.7
   456.6
   546.1
   509.8
   503.9
   409.2
   514.9
   515.6
     487
   532.1
   502.6
   472.5
   529.2
   470.5
   509.4
     513
   531.5
   537.7
   525.3
   515.3
   559.4
   481.2
   510.4
   480.6
   477.3
   468.6
   484.1
   483.2
   469.9
   496.1
   527.3
   513.3
   471.2
   519.8
   486.1
     512
   529.5
   496.5
   499.1
   521.8
   551.9
   494.2
   530.5
   444.2
   562.3
   529.2
   533.8
   473.7
   550.3
   545.8
   498.7
   504.9
   553.2
   487.4
   510.1
   494.8
   522.7
   466.6
   484.8
   559.7
   487.7
   541.9
   495.2
   496.5
   496.5
   463.7
   510.1
   514.9
   486.4
   520.8
   503.6
   478.9
   547.7
   504.9
   476.7
     562
     524
   483.8
   496.8
   528.6
   486.4
   503.3
   478.3
   531.2
   501.6
     513
   528.6
   481.2
     537
   521.4
   491.3
   476.7
   529.2
   508.1
   519.5
     464
   527.6
   460.1
   505.2
   496.5
   468.6
     429
   468.2
   509.1
   459.2
     524
   516.2
   500.3
   546.7
   532.1
   547.7
   528.6
   510.7
   510.1
   500.3
   475.7
   515.6
   519.8
   519.2
   518.8
   538.3
   495.2
   535.1
   547.1
     489
   517.9
   545.4
   502.6
     537
   548.7
   495.8
   495.5
   532.5
     563
   542.5
   526.6
   526.3
   553.6
   502.9
   471.2
   503.9
   530.5
   504.2
   511.1
   507.8
     502
   504.9
   512.7
   459.8
   478.6
   497.4
   495.8
   529.5
   512.4
   492.2
     512
   471.2
   541.2
   498.7
   483.2
     465
   505.5
   516.2
   466.9
   529.2
     487
   508.1
   523.4
   497.4
   447.5
   518.5
   533.4
   529.2
   483.2
   485.4
   534.7
   521.1
   515.9
   504.6
   523.1
   454.9
     514
   515.9
   505.5
   494.8
   503.3
   559.1
   508.5
     501
   544.1
   527.9
   530.8
   541.9
   509.8
   484.5
   500.3
   558.1
   504.6
   486.1
   537.3
   490.3
   506.5
   515.6
   499.1
     526
   496.8
   576.3
   519.5
   529.9
   522.7
   488.7
   531.5
   525.7
   510.4
   533.8
   509.1
   516.6
   505.9
   505.2
   505.5
   514.3
   482.8
   495.5
   513.6
   510.7
   507.2
   489.6
   523.4
   497.8
   590.2
   473.1
   535.7
   533.1
   496.8
   515.3
   485.8
   566.2
     490
   497.4
   492.6
   473.1
   500.3
     464
   568.8
   493.5
   495.5
   514.9
   527.6
   567.8
   503.9
   501.3
   548.7
   502.9
   546.4
   523.1
   554.2
   559.4
     513
   521.1
   503.9
   534.7
   564.3
   520.1
   483.2
   426.4
   485.8
   542.5
   476.3
   474.1
   565.2
     487
   475.4
     477
   492.9
   458.8
   517.9
   578.2
   541.5
   514.6
   486.7
   442.9
   580.8
   552.9
   518.2
   484.5
   556.1
   537.3
   482.2
   526.3
   532.5
   567.8
   552.9
     538
   467.6
   536.7
   523.7
   496.1
   506.8
   568.5
   508.1
   569.4
   482.8
   508.1
   477.6
   528.9
   504.6
   514.9
   449.4
   497.8
   524.7
   477.3
   503.3
   505.2
   455.3
   533.8
   526.3
     560
   496.1
   550.6
   478.9
   522.7
   506.8
   559.4
   530.2
   542.5
   507.5
   515.3
   507.8
   536.7
   476.7
   489.6
   517.5
   496.5
     536
     524
   532.5
   495.2
     488
   479.3
   496.5
   558.4
   484.8
   450.7
   526.9
   470.8
   532.8
   487.4
     514
     548
   503.6
   493.9
   467.3
   529.9
   562.6
   480.9
   474.4
     549
   527.3
   478.6
     502
     476
   466.9
   471.2
   531.5
   486.1
   495.2
   554.5
   517.5
     548
     502
   490.3
   494.8
   541.9
   527.3
   475.4
   518.2
   526.6
   489.6
   479.9
   461.1
   527.3
   526.9
   530.8
   568.8
   543.2
   501.3
   519.5
     475
   518.8
   540.6
   503.3
     512
   497.1
     463
   476.7
   487.7
   505.9
   559.1
   504.6
   469.9
   483.8
   483.8
   511.4
   500.7
   505.5
     512
     514
   498.4
   519.5
   550.3
   469.5
   530.5
     478
     537
   524.7
     514
   525.7
   533.8
     526
   534.1
   544.8
   541.5
   473.7
   466.9
   498.7
   436.1
   518.8
   472.5
   472.5
   459.8
   485.8
   445.5
   544.8
   520.8
   497.4
   533.4
   480.6
   539.3
   545.8
   503.9
   539.3
     501
   503.3
   533.4
   505.5
   449.1
   533.8
   522.1
   483.5
   469.9
   504.6
   539.6
   528.6
   532.8
   483.5
   511.1
   518.8
   554.2
     538
   469.5
     525
   535.1
   519.5
   468.2
   510.7
   462.4
   523.1
   566.5
     476
   500.3
   461.1
   517.2
   507.2
   531.2
   470.8
   475.4
   468.2
   482.5
   548.7
   487.4
     514
   567.5
   492.2
   517.2
     513
   522.7
   495.8
   491.3
   546.7
   533.8
     464
   464.7
   502.3
   541.2
   518.8
   532.1
     501
     478
   502.3
   566.9
   566.2
   512.4
   545.4
   494.2
   526.9
     575
     551
   530.2
   486.7
   508.8
   493.2
   524.7
   524.4
   508.5
   499.4
   546.4
   515.3
   532.1
   508.8
   560.4
   515.9
   523.1
     490
   515.9
   494.5
   452.3
   499.4
   509.1
   518.5
   544.5
     525
   511.1
   510.1
   470.8
   569.1
   492.9
   551.3
   466.6
   511.1
   480.2
   548.7
   554.2
   528.9
   519.8
   537.7
   534.7
     464
   500.7
   506.5
   534.1
   481.5
   528.6
     478
   504.9
   546.7
   526.9
   488.3
   558.1
     548
   538.6
   493.2
   556.5
     476
   509.1
   510.1
   535.4
   571.7
   501.3
     490
   487.4
   529.2
   497.8
   585.3
   460.4
   511.4
     476
   476.3
   523.4
   525.3
   465.3
   491.9
   501.6
   459.2
   431.3
   497.8
   473.7
   468.2
   509.4
   506.2
   488.7
   573.3
   517.5
   515.9
   503.9
   577.6
   487.7
   507.2
   531.2
   570.7
   510.1
     512
   486.1
   532.5
   551.9
   512.7
   557.4
     526
   447.5
   546.1
   454.9
   513.3
   527.6
   523.7
   517.5
   538.3
   513.3
   482.2
   535.1
   496.8
     501
   479.6
   519.8
   472.1
   542.8
   549.3
   559.7
   493.9
   504.6
   490.9
   470.8
   504.9
   511.7
   503.3
   498.1
   514.6
   517.9
   546.4
     549
   555.2
   509.4
     524
   520.1
   543.2
   505.9
   497.4
   506.2
   528.6
   528.2
   540.3
   527.6
   497.4
   530.5
   488.7
     502
   509.8
   485.4
   508.1
   515.6
     477
   546.1
   544.5
   517.5
   506.5
   467.6
   500.7
   540.9
   493.9
   471.5
   505.5
     574
   495.5
   474.7
     464
   483.5
   513.6
   498.1
     453
   531.5
   502.3
   503.9
   513.6
   533.8
   494.2
   544.1
   485.4
   468.6
   493.9
   466.9
     514
   557.1
   569.4
   502.6
   461.4
   549.3
   514.9
   487.4
   555.2
   523.4
   518.8
   543.5
   508.1
   473.7
   511.4
   460.4
   528.6
   483.2
   525.7
   506.2
   511.4
   545.8
   506.5
   528.6
   500.3
   518.8
   522.1
   528.9
   510.1
   484.1
   471.5
   503.9
   518.8
   517.5
   506.8
   539.6
   495.2
   580.2
   469.9
   497.4
   522.4
   480.6
   541.5
   516.6
   515.9
   517.2
   474.1
   535.4
   517.2
   535.7
   546.1
   506.2
   534.1
   514.6
     512
   532.5
   559.1
     538
   534.1
   504.6
   518.2
   481.9
   509.4
     500
   514.6
   514.9
   541.5
   510.1
     539
   495.2
   535.4
   611.3
   559.7
   490.3
   530.5
   545.1
   497.1
   532.8
   500.7
   497.4
   501.3
   471.5
   509.8
   498.7
   515.3
     440
   526.9
   445.9
   477.3
   504.2
   529.2
   516.6
   524.4
   524.4
   528.6
   488.3
   519.2
   481.2
   572.7
   534.4
   445.5
   514.3
   509.4
   447.1
   527.9
     524
   537.3
     537
   510.4
   524.7
   497.1
   526.6
   492.9
   518.8
   521.4
   474.1
   430.9
   532.8
   502.3
   533.4
   508.1
   493.9
     478
     477
   506.8
   531.2
   482.5
   482.2
     501
   479.6
   485.1
   444.6
   492.6
   498.4
   502.3
     463
   488.3
   529.5
   542.8
   479.3
   466.9
   514.3
   470.5
     561
   545.8
   472.1
   489.3
   548.7
     514
   473.1
   535.7
   516.9
   468.6
   468.9
   452.3
   519.5
   545.1
   518.2
   461.7
   494.8
   504.9
   523.1
   497.1
   526.6
   514.9
   478.9
   518.5
   460.1
   535.4
   527.9
   497.4
   586.6
   531.8
   476.7
     524
   535.4
     514
   507.5
   515.6
   480.2
   498.1
     464
   456.2
   508.5
   406.3
   473.4
   471.8
   483.2
   504.9
   492.9
   490.9
   535.7
     551
   530.2
   462.4
   510.1
   517.2
   542.2
   492.9
   503.9
   479.6
   496.5
   544.8
   443.6
   510.7
   499.7
   492.6
   509.8
   517.5
   539.6
   475.7
   519.2
   556.5
   482.8
   499.4
   525.3
   522.7
   476.3
   560.4
   513.6
   540.9
   509.4
   570.7
   546.1
   497.8
   493.9
   489.3
   438.1
   510.4
   551.3
   508.5
   466.9
   556.1
   545.4
   519.8
   531.2
   512.7
   514.9
   503.3
   504.9
   480.9
   517.2
     477
   441.3
   539.3
     487
   499.4
   544.1
   474.7
   471.8
   462.4
   582.4
   571.1
   485.4
   514.9
   467.3
   546.1
   506.5
   483.5
     512
   486.7
   516.2
   582.4
   553.9
   500.3
   534.4
   504.9
   535.4
   539.3
   519.5
     501
   507.8
   581.1
   497.8
   520.5
   524.4
   481.2
     477
   500.7
   498.1
     487
   545.8
   544.8
   500.7
   526.9
   493.2
   505.9
   504.6
   493.5
     512
     560
   509.1
     513
   499.1
   523.1
   526.9
   524.4
   496.8
   520.5
   521.4
   512.4
   467.6
   557.4
     502
   503.6
   513.6
   529.5
   471.5
   505.2
   508.5
   520.5
   563.9
   521.8
   522.4
   510.7
   507.2
   504.6
   463.4
   467.6
   509.8
   472.5
   517.5
   517.9
     536
   507.5
     502
   479.6
     560
   537.7
   559.7
   496.1
     538
   473.7
   498.4
   491.6
   530.2
   543.2
   520.8
   554.5
   499.1
   524.7
   534.7
   498.7
   518.5
   524.7
   497.4
   526.3
   564.9
   487.4
   528.2
   491.6
   552.6
   539.9
   514.6
   480.9
   540.6
   495.5
   543.5
   523.7
   495.2
   502.9
   534.1
     488
   508.8
   504.2
   454.6
   510.7
   507.2
   534.4
   489.3
     524
   510.1
   513.3
   550.6
   550.3
   527.3
   540.9
   477.6
   487.7
   498.4
   511.4
   521.1
   541.2
   513.6
   525.7
   562.6
   545.1
   495.8
   564.9
   484.5
   493.9
   486.7
     525
   469.2
     513
   531.8
   479.9
   505.9
   497.8
   562.6
   477.6
   555.2
     501
   529.2
   587.6
   544.8
   504.2
   510.7
   507.8
   540.6
   508.8
   500.3
   498.4
     551
   523.7
   437.7
   500.3
     513
   523.7
     488
   499.1
   490.6
   508.1
   534.7
   504.9
   520.1
   497.1
   515.6
   510.1
   517.9
     500
   541.5
   526.6
   502.6
   529.5
   507.2
   469.5
   434.2
   491.9
   543.5
   527.6
     465
   504.2
   527.6
   525.3
   522.4
     513
     539
     502
   499.4
   479.6
   476.3
     478
   475.4
   510.4
   518.5
   499.7
   534.1
     502
   482.8
   528.6
   511.4
   490.9
   508.1
   525.7
   540.6
   574.6
   479.6
   508.5
   498.1
   471.8
   521.8
   504.6
   499.7
   487.7
   492.6
   479.3
     526
   516.2
   438.7
   481.2
     526
   515.3
   464.3
   493.5
   554.5
   505.2
   496.5
     487
   505.9
   523.7
   539.9
   529.9
   489.3
   501.3
   546.1
   560.4
   467.9
   517.5
   478.9
   501.6
   592.5
   510.1
   486.4
   514.9
   444.6
   468.6
   518.5
   501.3
   456.9
   509.8
     500
   523.4
   503.3
   485.8
   471.5
   527.9
   508.1
   558.7
   523.7
   497.4
   533.4
   530.8
   511.4
   546.4
   478.9
   471.5
   454.9
   498.7
   486.7
   443.3
   488.3
   510.7
   520.8
   543.8
   494.8
   496.8
   474.4
   524.4
   500.7
   530.2
   533.1
   489.3
   520.1
   484.1
   520.5
   518.2
   541.2
   512.4
   541.9
   553.9
   503.9
   522.7
   486.7
   495.5
   524.4
   507.8
   490.6
   585.3
   468.2
   555.8
   531.2
   534.1
     475
   509.1
   465.6
   555.5
   486.1
   551.6
   526.6
   514.3
   489.6
   503.3
   502.6
   506.2
   507.2
   467.6
   492.9
   501.6
   481.5
   513.3
   557.8
   500.7
   465.6
   562.6
   492.2
   468.9
   461.7
     525
   520.1
   505.2
   502.3
   579.8
   532.1
   532.1
   516.6
   502.6
     490
   516.6
   530.2
   529.5
   506.5
   494.8
     464
     538
   517.9
   484.5
   491.6
   574.3
   516.9
   482.2
   460.1
   499.4
   505.9
   493.5
   503.6
   553.2
   554.5
   481.2
     525
   442.9
   480.6
   490.9
   545.4
   486.4
     536
   465.3
   519.8
   490.6
   504.2
     572
   517.9
   568.5
   487.7
   535.4
   502.9
   534.1
   507.2
   466.9
     454
   511.7
   515.3
   522.1
   482.5
     524
   505.2
     465
   496.5
   514.6
   498.7
   496.1
   545.8
     537
   555.5
   483.8
   494.5
   504.6
     490
   516.2
   424.1
   495.8
   494.5
   511.7
   512.4
   528.9
   514.6
   500.7
   535.1
     550
   547.7
     548
   544.5
     548
   544.8
   518.2
   592.5
   523.4
   542.8
   497.1
   532.1
   492.2
   497.1
   502.6
   518.5
   517.2
   515.9
   474.4
   528.2
   488.3
     550
   537.7
   560.7
   527.6
   473.4
   482.2
   491.3
   506.5
   509.1
   493.9
   506.5
   568.1
   514.6
   522.7
   462.4
   491.3
     548
   472.5
     548
   513.3
     538
   521.8
   532.1
   505.5
   490.9
   534.7
     464
   508.8
   497.1
   509.4
   473.7
   459.8
     537
   504.6
     561
   530.2
   550.3
   523.4
   514.3
   462.7
   504.2
   498.4
   470.8
   545.8
   536.4
   520.1
   443.6
   573.3
   478.6
   536.7
   525.7
   519.8
   473.4
   517.2
   533.8
   464.7
   533.8
   499.4
   510.4
   545.4
   495.8
   577.6
   515.6
   497.1
   483.5
   492.2
   524.7
     551
   509.4
   486.7
     537
   544.8
   518.2
   542.5
   520.5
   492.6
   507.8
   503.3
   471.5
   542.5
   578.5
   535.1
   492.9
   520.8
   583.1
   508.5
   509.4
   530.5
   477.6
   438.7
   468.6
   484.1
   571.1
   503.6
     513
   498.4
   480.2
   493.2
     500
     513
     476
   520.8
   597.7
   517.2
   456.6
   478.3
   552.6
   500.3
   492.6
   554.5
   527.9
   511.1
   510.7
   493.2
   529.2
   523.1
   520.1
   546.7
   510.1
   524.7
   527.9
   537.7
   548.4
   517.9
     513
   485.8
   515.6
   543.2
   545.1
   521.8
   525.3
   507.2
   518.2
   520.8
   499.1
   518.5
   540.3
   517.2
     487
   520.5
   524.7
   460.1
   502.3
   495.8
   528.2
   507.2
   522.4
   472.1
   508.1
   508.1
   520.5
   492.2
   531.2
   547.1
   504.2
   495.8
   470.2
   535.7
   540.6
   508.5
   522.4
   543.5
   525.3
   516.6
   515.6
   497.1
     526
   476.7
   514.3
   470.5
   472.8
     500
   510.7
   511.7
   500.7
   567.5
   507.2
     452
   485.4
   471.5
   556.1
   599.6
   489.3
   508.1
   464.7
   497.8
     487
   469.2
   505.5
   477.3
   535.1
   526.9
   585.3
   518.2
   506.5
   499.4
   517.2
   465.6
   547.4
   485.4
     501
   520.8
   499.4
   515.3
   508.1
   463.7
   495.5
   492.9
   532.1
   503.6
   467.9
     502
     475
   486.1
   555.8
   490.6
   515.3
   460.8
   546.4
   536.4
   552.6
   516.6
   479.9
   526.6
   557.4
   543.2
   527.9
   455.9
   490.6
   520.5
   460.1
   511.4
   549.7
     538
   469.2
   523.7
     476
   455.3
   531.5
   487.7
   477.6
   514.3
   490.6
   519.2
   521.4
   479.3
   461.7
   544.5
     452
   509.4
   488.7
   576.6
   515.6
   523.7
   484.5
   507.2
   510.4
   564.6
   529.5
   534.1
   462.4
   450.7
   516.2
   553.2
   467.9
     524
   497.4
   466.3
   527.3
   554.2
   442.9
     512
   545.1
   526.6
   482.5
   519.5
   528.9
   509.4
   482.8
   468.9
     551
   496.5
   500.7
     525
   503.3
   494.2
   519.2
   467.6
   473.7
   505.5
     463
     490
   491.9
   502.3
   495.2
   454.3
   455.6
   534.1
   551.3
   523.7
   499.4
   581.8
   471.2
   488.7
     514
   519.5
   511.4
   427.4
   560.7
   539.9
   507.8
   525.3
   574.6
   464.3
   564.6
   472.8
   495.5
   462.7
   515.9
   522.7
   541.9
   542.5
   504.2
     512
   471.2
     514
   481.5
   532.8
   516.2
   484.1
     500
   539.3
   551.9
   509.1
   485.4
   534.7
   541.9
   531.5
   484.5
   512.7
   523.4
   514.3
   542.5
   528.9
   530.8
     464
   515.9
   474.1
   468.9
   507.2
   508.8
   533.8
   473.4
   559.1
   493.2
   506.2
   526.3
   506.5
   535.1
   508.1
   505.5
   516.6
   513.6
   491.6
   507.8
     488
   479.6
     477
   542.8
   482.5
   555.8
   503.9
   439.7
   510.4
     586
   489.6
   457.5
   519.5
   483.5
   500.7
   537.3
   516.6
   482.2
   498.1
   472.8
   563.9
   503.9
   477.6
   534.4
   516.2
   466.3
   519.8
   514.6
   558.7
   484.8
     560
   503.9
   544.5
   508.1
   482.2
   514.3
   477.6
   500.3
   514.9
   461.1
   520.1
   529.5
   473.1
   521.8
   487.7
   515.3
   510.7
   449.4
     488
   565.6
   517.9
   487.4
   537.3
   516.2
   496.8
     464
   483.2
   500.7
     526
   506.2
   521.1
   478.9
   483.8
   536.4
     465
   529.5
   496.5
   529.2
   502.9
   508.5
   493.9
     560
   497.8
   502.6
   496.5
     573
   502.9
   465.3
     502
     549
   539.9
   498.4
   527.3
   481.2
   457.2
   447.1
   519.5
   496.5
   547.4
     466
   496.1
   488.7
     512
   544.8
   512.4
     478
   451.7
   544.5
   481.5
   509.4
     488
   530.5
   499.7
   481.9
   532.5
   486.1
   519.5
   486.7
   492.9
   521.8
     501
     514
   504.6
   506.2
   490.3
   463.7
   505.9
   503.6
     500
   504.6
   498.1
   540.9
   504.6
     465
     525
   512.4
   479.6
   535.7
   511.1
   476.7
   518.8
   490.3
   555.2
   546.7
   510.7
   502.6
   513.6
   494.8
   517.9
   491.9
   491.6
   461.4
   538.6
   475.4
   566.2
   480.9
   576.3
     526
     490
   489.6
   479.9
     478
   530.2
   459.5
     475
   540.9
   511.7
   522.1
   504.9
   493.5
     501
     490
     514
   474.1
   499.7
   491.6
   495.8
   503.6
   564.6
   485.8
   450.4
   486.7
   498.4
   570.1
   507.8
   515.9
   546.7
   471.8
     490
     489
   577.6
   497.1
   496.8
   569.1
   551.9
   544.8
   522.1
   478.3
   523.7
   513.6
   493.5
     475
   499.4
   559.7
   460.8
   495.2
   495.2
   528.6
   563.3
   513.6
   510.1
   491.6
   503.6
   475.7
   528.9
     502
   534.7
   460.4
   537.7
   529.5
   516.2
   531.2
   565.9
   528.6
   518.5
   495.2
   541.9
   492.9
   555.8
   519.5
   515.3
   516.9
   456.9
   515.3
     476
   516.6
   523.1
     489
   494.5
   480.2
     574
   507.5
   507.2
   553.9
   502.6
   521.1
   514.9
   557.4
     536
   550.3
   484.5
   506.8
     548
   517.9
   483.5
   483.5
   497.8
   491.9
   545.8
   489.6
   507.8
   439.4
   543.5
   546.4
   494.5
   577.6
     488
   472.8
   514.3
   502.3
   456.9
   546.4
     561
     513
   492.2
   473.4
     536
   501.6
   460.1
   521.1
   540.9
   554.5
   480.9
   526.9
   475.7
   504.9
   538.3
   509.4
   437.4
   516.6
   569.1
   525.3
   490.3
   559.4
   500.7
   491.3
   517.5
   518.8
   558.1
   521.8
   485.4
   517.2
   524.7
   489.3
     500
   492.9
   536.7
   518.2
   535.4
   464.7
   490.6
   575.9
   513.6
   562.3
   561.7
   455.6
     478
   478.9
   493.5
   532.8
   499.7
   511.4
   486.7
   502.3
   478.9
   480.6
   535.4
   563.3
   558.4
   547.1
   481.5
     514
   514.6
   538.3
   539.9
   495.8
   490.3
   473.4
   488.7
   523.4
   508.5
   506.2
   510.4
   526.9
   527.9
   515.3
   509.1
   500.7
   498.7
   508.5
   466.9
   482.5
   502.3
   484.5
   479.3
   506.2
   534.1
   508.1
   521.1
   508.1
   463.7
   471.2
   549.3
   516.2
   473.1
   539.3
   467.6
   461.4
   508.1
   478.9
   540.9
   454.6
   442.3
   514.3
     501
   499.4
   487.4
   544.1
     489
   497.4
   520.8
   504.9
   527.3
     453
   489.6
   494.5
   520.1
   494.8
   487.7
   445.2
   558.1
   503.9
   536.4
   498.4
   523.1
   497.1
   496.5
   471.2
   469.5
   494.5
   485.4
   509.1
   502.9
   544.1
   480.9
   547.1
   505.2
   482.2
   553.6
   513.6
   573.3
   514.3
   526.6
   524.4
   541.9
   488.7
   514.9
   474.1
   509.4
   519.2
   530.5
   522.7
   512.4
   504.6
   494.8
   497.8
   533.8
   502.6
   465.6
   486.4
   481.5
   475.7
   522.1
   542.8
   485.8
   479.3
   491.9
   470.8
   498.4
   490.3
   492.2
   528.2
     490
   524.7
   511.7
   495.2
   484.1
   463.4
   479.3
   539.6
   503.9
     475
   539.6
   556.1
     538
   465.6
   554.8
   515.3
     500
   493.2
   486.4
     502
   543.2
   543.8
   523.7
   532.8
   527.3
   485.4
   578.5
   526.3
   518.2
   494.2
     428
   485.8
   500.7
   492.9
   531.2
     500
   523.4
   506.8
   481.5
     489
   516.9
     514
   517.5
   533.4
   477.6
   495.5
   471.5
   527.6
   567.2
   495.5
   535.1
   543.8
   509.8
   537.7
   512.4
   477.6
   502.6
   504.6
   522.1
   509.4
   498.7
   484.8
   461.4
   511.7
   491.3
   527.9
   519.8
   482.5
   471.5
   473.1
   532.5
     489
   490.6
   452.7
   509.8
   533.1
   499.7
   534.4
   482.5
   541.5
   492.6
   494.8
   523.4
   508.5
   491.3
   516.6
   493.9
   532.8
   505.2
   515.9
   542.8
   523.4
   516.9
   498.1
     477
   510.4
   525.3
   519.2
   510.1
   542.5
   525.7
   554.2
   458.2
   492.9
   522.7
   541.9
   540.9
   522.1
   480.2
   505.2
   445.5
     536
   461.1
     477
     512
   534.1
   518.8
   472.8
   445.5
   466.9
   542.2
   507.8
   527.3
   506.2
   536.7
   495.2
   532.1
   556.1
   472.5
   483.8
   440.3
   535.7
   468.9
   514.6
   507.2
   497.1
     490
   524.4
   493.5
   533.1
   504.9
   460.1
   520.5
   498.1
   523.7
   556.1
   505.9
   546.7
   466.9
   470.5
   509.8
   533.4
     476
   470.8
   533.8
   555.5
   511.7
   492.2
   452.7
     561
   506.5
   573.7
   519.8
   535.1
   540.9
   495.2
   511.7
     525
     501
   520.1
   491.3
   507.2
   495.5
   456.9
   482.2
   539.6
   474.1
     525
   532.5
   493.9
   524.4
   525.7
   530.5
     451
   527.6
   483.5
   530.2
   497.8
   522.1
   530.2
   528.2
   481.9
     478
   512.7
   511.1
   534.4
   456.9
   576.6
   498.7
     487
   549.7
   502.6
     502
   478.9
   568.8
   477.3
   543.2
   555.5
   525.7
     476
   558.4
   538.6
   472.5
   508.8
   484.5
   509.1
   506.5
   497.8
   492.6
     488
   474.4
   519.5
   505.9
   516.6
   522.7
   506.8
   492.9
     501
   523.4
   508.5
   520.8
   511.1
   529.5
   569.1
   554.8
   577.9
   522.4
   509.4
   486.7
     490
   527.6
     477
   591.8
     526
   509.4
   488.3
   503.6
   491.6
   469.9
   512.7
   508.5
   560.7
   490.9
   504.6
   495.5
   501.6
   490.6
   504.6
   499.7
   507.8
   487.7
   476.3
   524.7
   521.1
   511.1
   503.3
     489
   470.8
   557.1
   547.1
   544.5
   483.5
   478.3
   487.4
   551.9
   530.5
   503.6
   522.4
   492.2
   450.7
   506.5
   532.8
   515.9
   446.2
     489
   495.2
   460.4
   483.8
   484.8
   517.5
   512.7
   465.3
   503.6
     539
   535.7
   476.7
   483.8
   559.7
   553.2
   539.9
   484.1
   485.1
   498.1
   526.3
     548
     536
   525.3
   535.7
   519.5
   496.8
   460.8
   542.8
   491.9
   533.8
   588.9
   509.4
   507.2
   496.5
   524.4
   512.7
   521.1
   511.4
   496.5
   521.4
   523.7
   534.1
   486.1
   509.8
   528.9
   528.2
   463.7
   475.7
   503.9
   510.4
   511.7
   478.9
   502.6
   542.2
   560.4
   550.6
     488
   558.7
   530.8
   476.3
   521.4
   514.9
   485.8
     487
   480.6
   557.4
   519.5
   525.7
   495.8
   481.2
   509.8
   526.3
     514
   497.8
   492.6
   491.3
   509.1
   584.7
   502.6
   485.4
   554.5
   500.7
     464
   472.1
   547.7
   522.1
   503.3
   487.4
   527.3
   508.8
   530.8
   505.5
   525.7
   502.9
   547.1
   528.9
   500.7
   497.1
   496.5
   503.3
   499.7
   510.7
   512.4
   459.8
   537.7
   518.8
   532.8
     513
   525.3
   477.3
   498.4
   542.8
   536.4
   470.8
     487
   534.4
   525.3
   496.1
   511.1
     454
   526.6
   555.2
   525.7
   498.7
   489.3
   496.5
   548.7
     476
   423.1
   495.2
     514
   507.5
   544.5
     451
   483.8
   484.1
   528.9
   539.6
   510.4
     512
     563
   490.9
   583.7
   520.1
   583.7
   504.9
   517.9
   509.4
   568.8
   512.7
   457.9
   522.4
   514.3
   472.8
   529.2
   489.3
   498.4
   499.4
   528.6
   548.4
   533.4
   548.7
   488.3
   519.5
   484.8
   514.6
   510.7
   508.1
   511.1
     464
   496.8
   544.8
   461.7
   494.8
   483.8
   537.3
   535.1
   489.3
   500.7
   540.3
   545.1
   453.3
     464
   473.7
   493.9
   494.5
     500
   534.1
   509.4
   523.7
   545.4
   528.6
   534.4
   510.4
   471.5
   483.8
     477
   469.9
   492.6
   535.7
   563.9
   521.8
   541.9
     575
   460.8
   476.7
     418
     524
   518.8
   493.9
   503.6
     539
   516.6
   494.8
   504.9
   586.3
   532.8
   519.8
   569.8
   522.7
   498.1
     490
   491.6
   493.2
   464.7
   490.6
   498.4
   530.2
   499.1
   541.5
   504.9
   483.8
   548.4
   569.8
   469.5
   504.6
   466.9
   490.9
   504.6
   515.9
   524.4
   520.8
   519.2
   487.7
   464.7
   533.4
   507.8
   491.6
   570.4
   530.5
   535.1
   523.1
   501.3
   503.6
   508.5
   520.8
   499.7
   531.8
   551.6
   496.5
   589.9
   517.9
   472.1
   508.1
   529.9
   502.3
   570.7
   499.1
   490.6
   499.1
   496.8
   531.2
   539.3
   478.3
   546.1
   457.2
   514.3
   535.1
     548
   542.8
   550.6
   470.5
   521.4
   501.3
   509.4
   531.8
   481.9
   490.3
   524.7
   484.8
   495.8
   543.8
   495.5
     526
   495.2
   497.1
   458.5
   468.9
   521.1
   503.3
   516.9
   516.6
   515.6
   485.4
   561.7
   501.6
   445.2
   566.2
   520.5
   530.8
   493.5
   521.1
   542.2
     563
   495.8
   502.6
   530.5
   590.9
   552.6
   478.3
   504.6
   481.5
   427.7
   512.7
     537
   557.1
   498.7
   484.8
   529.5
   486.4
   491.9
   483.8
   560.4
   540.3
   525.3
   532.8
   485.1
   484.1
   516.6
   476.3
   482.2
   530.8
   490.9
   519.5
   519.8
   489.3
   441.3
   527.9
   499.1
   460.1
   515.3
   480.6
   507.8
   514.3
   519.8
   473.1
   511.7
     573
   559.7
   524.7
   500.7
   524.4
   527.3
   507.8
   534.4
   546.4
   496.1
   511.1
   503.9
   516.9
   551.9
   511.7
     514
   547.4
   508.5
   524.7
   499.4
   499.1
   533.8
   593.8
   469.2
   544.5
   528.6
   545.8
   557.1
   523.7
     512
   467.9
     477
   499.1
   527.9
   536.7
     489
   502.6
   466.3
     550
   457.2
   495.8
   526.9
     562
   489.3
   548.4
   532.1
   501.3
   510.1
   462.7
   452.7
   556.8
   541.5
   475.7
   502.9
     454
   563.3
   491.3
     465
   497.8
   540.6
   472.1
   499.1
   507.8
   493.5
   490.3
     560
   521.1
   517.2
   516.6
   498.1
     502
   483.8
   529.9
   543.5
   531.8
   482.5
   474.1
   517.2
   524.7
   505.2
   557.8
   589.6
   516.9
   494.8
   543.5
   484.5
   496.1
   497.1
   533.1
   542.5
   545.8
   490.3
   504.6
   519.8
   468.9
   517.2
   518.8
   528.6
   492.6
   488.3
   517.9
   526.3
   495.5
   540.6
   529.9
   469.5
   511.1
     501
   540.3
   545.1
   472.1
   503.6
   473.1
   513.3
   488.7
   527.3
   472.8
   518.2
   492.2
   476.7
     513
   527.6
   458.5
   514.6
   501.3
   477.6
   503.3
   516.6
   508.5
   560.4
   471.8
   522.1
     548
   515.6
   455.9
   508.5
   517.5
   534.7
   485.8
   495.5
   544.1
   511.7
   503.6
   512.7
   553.6
   502.6
   528.6
   535.7
   479.3
   481.5
   473.7
   500.7
   475.7
   547.7
   469.2
   458.2
   463.4
   563.9
   486.7
   455.3
   495.2
   490.9
   468.2
   522.1
     548
     487
   445.5
   481.9
   498.4
   499.1
   487.4
   485.1
   532.1
   545.8
   518.8
   457.9
   507.5
   530.8
   468.2
   525.3
   421.8
   510.7
   516.6
   504.6
   465.3
   476.7
   478.9
   521.4
   512.7
   575.6
   507.5
   499.1
     500
   534.1
   562.6
   490.3
   474.4
   486.1
     563
   521.1
   525.7
   493.5
   449.7
   524.7
   523.4
   497.1
   519.2
   522.1
   459.8
   514.9
   508.5
   486.4
   506.8
   496.1
   529.2
     487
   504.6
   512.7
   525.3
   497.1
   471.5
   554.2
   563.6
   545.4
   509.1
   523.1
   472.5
   552.9
   490.9
   590.9
   463.4
   527.6
   531.5
     548
   480.6
     549
   510.7
   540.6
   486.7
   566.5
   494.8
   520.8
   532.1
   504.9
   483.2
   525.7
   486.7
   543.5
   476.3
   518.5
   509.8
   518.8
   469.2
   547.1
     539
   517.2
   530.8
   515.3
   506.8
   535.7
   532.1
   546.4
   481.9
     487
   508.1
   538.3
   462.4
   498.4
   438.4
   472.1
   525.3
   481.5
   494.5
   516.6
   534.1
   472.1
   494.2
   528.9
   501.3
     487
     514
   499.1
   522.4
   499.7
     548
   495.8
   487.4
   536.4
   543.2
   545.8
   499.7
   529.5
   519.2
   539.9
   495.2
   481.5
     475
   458.2
   485.1
     539
   500.3
   510.1
   556.1
   531.2
   488.3
   569.1
   525.3
   533.1
   523.4
   504.6
   517.2
   455.9
   488.3
   437.7
   563.3
   481.2
     514
   504.2
   490.6
   492.2
   528.6
   455.6
   495.5
   490.9
   540.3
   493.9
   508.5
   525.3
   524.7
   468.2
   502.6
   528.6
   497.8
   501.6
   548.7
   506.2
   520.8
   503.6
   486.1
   477.6
   507.8
   472.8
   575.9
   541.5
   506.8
   523.7
   515.9
   505.5
   497.1
   512.7
     502
   568.8
     502
     587
   556.5
   515.3
   546.1
   504.2
   512.4
   558.7
   516.9
   489.6
   477.3
   513.3
     524
   475.4
   529.9
     512
   510.7
   564.6
     536
     487
   502.6
   525.3
   575.3
   494.8
   508.5
   526.3
   514.9
   515.9
   525.7
     502
   550.3
   519.2
   492.9
   510.7
   507.2
   553.2
     514
   468.6
     477
   473.4
   489.6
   503.6
   533.8
   483.5
     488
   555.2
     500
   521.4
   485.8
   510.1
   530.8
   460.8
   546.7
   510.1
   499.1
   520.5
   509.4
   493.5
     526
   523.1
     487
   498.4
   542.2
   493.9
   515.6
   489.6
   533.1
   477.6
   552.6
     538
   495.2
   537.7
   496.1
   525.7
   536.7
   516.6
   502.6
   432.5
   482.2
   514.6
   526.9
   485.1
   473.7
   485.4
   487.7
   511.7
   504.6
   546.1
   529.9
   497.4
   524.7
   474.4
   511.1
   525.3
   526.6
   529.5
   519.2
   463.7
   529.2
   501.6
     512
   534.7
   552.3
   510.7
   509.8
   531.5
   497.4
   506.8
     487
   491.3
   499.4
   471.2
   523.7
   504.2
   499.7
   499.1
   504.9
   506.5
     487
   522.4
   467.6
   553.2
     513
   449.4
   496.5
   453.6
   529.5
   510.4
     478
   510.1
   577.6
   484.5
   499.4
   527.3
   529.5
     476
   500.7
   486.1
   502.6
   506.8
   555.2
   480.2
   513.3
   479.9
   506.8
   531.2
   521.1
   478.6
   528.2
   499.1
   533.1
   507.2
   505.5
   507.5
     537
   466.3
   528.2
   535.1
   497.8
   495.8
   547.4
   491.6
   464.7
   533.4
   534.7
   504.9
   530.8
     524
   490.3
     585
   555.5
   491.9
   494.5
   540.6
   547.4
   483.2
     524
   470.8
   502.3
   491.9
   509.8
   547.7
   567.5
   487.7
   519.5
   485.8
   504.2
   501.3
   510.7
   477.3
   539.3
   524.7
   508.1
   560.7
   531.2
     502
   544.5
   515.6
   499.1
   508.5
   499.1
   486.4
   492.2
   545.4
     501
   476.7
   485.8
   508.1
   492.2
   510.4
   482.5
   479.9
   527.9
   498.4
   522.7
   473.1
   481.9
   514.3
   538.6
   579.2
     537
   480.6
   485.1
   514.9
   528.9
   510.1
   500.7
   533.1
   589.9
   456.6
   528.6
   510.1
   501.3
   513.6
     490
   508.1
   528.2
   493.5
   470.2
   577.2
   529.5
   523.4
   470.2
   539.9
   460.4
   512.4
   507.2
   494.5
   580.2
     524
   507.5
   528.6
   526.3
   439.7
     464
   539.9
   526.3
   564.6
   447.5
   516.6
   486.7
   505.5
   534.4
   504.9
   509.8
   512.4
   491.9
   512.7
   493.9
   487.7
   531.2
   590.9
     466
   557.8
   504.6
   516.6
   470.8
   509.4
     550
   504.9
   485.1
   556.1
     451
   503.9
   523.7
   500.7
   473.4
   510.4
   496.5
   506.5
   527.6
   542.2
   495.2
   559.7
   529.5
     563
   473.7
   508.1
   490.3
   530.5
   487.4
   510.1
   474.1
   531.5
   505.9
   535.1
   551.9
   547.7
   494.2
   536.7
   516.6
   489.3
   495.8
   492.9
   529.2
   506.2
   447.8
   505.5
   525.7
   485.8
   552.6
   519.8
   522.1
   504.2
   502.3
   444.2
   550.3
   507.8
   504.9
   482.2
   539.6
   558.7
   496.8
     562
   517.5
   546.7
   495.5
   518.5
   476.7
   508.5
   461.4
   540.6
   490.6
     500
   526.9
   471.8
   507.8
   528.9
     466
   458.5
   467.3
   566.2
   521.4
   491.3
   523.4
   468.6
   535.7
   520.8
     500
   536.7
   562.6
   572.7
   532.5
   500.7
   528.9
   522.7
   503.3
   509.8
   504.9
   484.5
   539.6
   444.9
   532.8
   529.5
   485.4
   468.6
     548
   532.1
   494.2
   471.8
   551.6
     466
   507.8
   470.2
   508.5
   492.2
   507.5
   532.5
   481.9
   474.7
   521.8
   555.2
   526.3
   494.8
   557.1
   484.8
   508.1
   503.9
   548.7
   467.9
   444.9
   509.4
     537
   479.3
     536
   538.6
   518.8
   528.6
   531.8
   517.9
   478.6
   555.5
   532.5
   560.4
   527.9
   509.4
     539
   484.8
     548
   515.6
   566.5
   479.3
   525.7
   541.9
     500
   523.4
   528.2
   504.9
   518.2
   526.3
   491.6
   441.3
     551
   502.3
   535.1
   499.4
   470.2
   529.2
   502.9
   479.9
   487.7
   510.4
   489.6
   529.2
   490.9
   533.1
   502.6
   504.9
   469.9
   511.7
   479.3
     477
   505.9
   508.8
   517.5
   513.6
   484.5
   503.9
   563.6
     548
   496.8
   526.3
   537.7
   525.7
   564.9
   519.5
   495.2
   506.8
     539
   511.1
   503.6
     477
   514.3
   496.5
   513.3
     539
   519.2
   546.4
   511.7
   582.7
   556.8
   504.2
   514.6
     537
   598.3
   504.6
   523.1
   472.1
   531.8
   519.5
     562
   468.9
     538
   542.8
   479.3
   523.1
     549
   511.4
   527.3
   524.7
   538.3
   518.5
   537.7
   539.3
   540.6
   529.2
   486.1
   486.7
   496.5
   490.6
   491.6
   510.4
     490
   543.8
   468.6
     549
   459.8
   552.9
   471.8
   521.8
   481.2
   539.6
   510.1
   514.6
   516.2
   492.9
   527.9
   459.8
   543.2
   450.1
   544.5
   507.8
   516.9
   554.5
   525.3
   539.6
   460.4
   518.2
   549.3
   513.3
   574.6
   482.8
   532.1
   521.8
   544.1
   482.2
   553.2
   542.5
   558.1
   520.8
   553.9
   466.6
   507.2
   537.7
   499.1
   513.6
   504.9
   520.5
   471.8
   563.9
   515.6
   520.1
   484.1
   553.9
     524
   515.3
   469.5
   505.2
   529.5
   514.6
   520.8
   469.5
   517.5
   501.6
   531.8
   529.9
   542.2
   482.5
   462.1
   494.5
   532.8
   561.3
   498.4
   547.7
   546.1
     561
   489.6
   460.8
   458.2
     525
   563.3
   522.7
   527.3
   469.9
   490.3
   528.2
   543.5
     525
   512.4
   491.6
   472.1
     475
   517.5
   498.7
   499.7
   461.4
   523.4
   537.7
   514.6
   489.3
   524.4
     524
   504.9
   543.2
   515.6
     526
   546.7
   510.4
   489.3
   491.6
   552.9
   543.2
     514
   521.1
   500.7
   495.5
   561.7
   481.5
   506.8
   535.4
   557.4
   507.8
   466.3
   504.6
     476
   514.9
   467.3
   499.4
   555.5
   456.2
   526.3
   526.3
   530.8
   518.2
   494.8
   543.8
   528.2
   539.6
   487.7
   510.4
     513
   515.9
   547.1
   499.7
   545.8
   494.8
   527.3
   515.6
   535.1
   495.5
   495.2
     539
   552.6
   481.5
   527.3
   552.6
   515.3
   530.2
   546.7
   542.2
   593.1
   502.3
   515.3
   530.5
   526.6
   542.2
   513.6
   550.6
   514.3
   533.4
   523.1
   511.7
   559.7
   509.4
     489
   448.8
   480.2
   478.9
   517.2
   505.2
   541.5
   526.6
   502.6
   522.7
   529.9
   484.1
     539
   498.7
   556.1
     526
   503.9
   494.5
   501.3
   524.4
   476.3
   494.8
   573.7
   504.9
     502
   474.1
   504.6
   515.3
   499.7
   484.5
   530.2
   499.7
   563.9
   544.8
   530.2
   529.9
   543.5
   537.3
   515.6
   510.1
   494.2
   531.2
   493.9
     463
   511.4
   570.4
   471.8
   479.9
   523.1
   546.7
   552.3
   524.7
   470.2
   533.8
   573.7
   567.5
   554.2
   594.1
   462.4
   556.8
   469.9
   564.3
   482.8
     563
   499.7
   559.1
   544.5
     502
   559.1
   516.9
   530.2
   476.7
   465.3
   563.6
     526
   528.9
     525
     538
   520.8
   513.6
   509.4
   539.6
   505.2
     536
   485.8
   519.8
     500
   528.2
   560.7
   525.7
   488.3
   535.7
   522.4
   507.5
   565.2
   568.8
   485.4
   496.5
   537.3
     476
   547.7
   498.7
   505.5
   490.3
   540.6
     548
   492.6
   519.2
   424.1
   527.3
   533.8
   535.4
   522.1
   524.4
   566.9
   451.4
   498.7
   501.3
   491.3
   565.2
   497.4
   502.3
   492.6
   508.1
   540.3
   498.4
   513.6
   520.1
   457.2
   512.4
   500.3
   482.8
   532.8
   545.8
   546.1
   506.8
   459.2
   491.9
   502.9
   504.2
   533.1
   524.4
   480.2
   560.4
   482.2
   510.4
   470.2
   521.4
   470.8
   538.6
   531.5
   485.4
   484.1
   509.8
   562.6
   538.3
     524
   508.1
     475
   545.4
   489.6
   449.4
   525.3
   486.7
   466.9
   532.1
   482.5
   514.3
   529.2
     572
   515.3
   546.7
   478.3
     512
   503.3
   513.3
   553.9
   477.3
   555.5
     477
   490.9
     524
   516.6
   493.9
   530.5
     539
   477.3
     512
   514.9
     476
   470.8
   448.8
   496.5
   525.7
     500
   571.1
   548.7
   497.4
   509.1
   519.8
   496.8
   515.3
   543.5
   514.9
     560
   488.7
   512.4
   545.8
   501.6
     539
   513.6
   530.2
   525.7
   544.1
   483.5
   458.8
   546.4
   538.3
   487.4
   478.9
   498.4
   473.4
   542.8
   501.6
   533.4
   529.2
   504.6
   519.2
   566.2
   532.5
     464
   496.5
   550.6
   503.3
     524
   503.9
   535.7
     550
   585.7
   467.6
   475.7
   535.4
   527.3
   484.8
   469.5
   555.2
   546.4
   503.3
   509.8
   539.9
   496.1
   523.7
   564.9
     500
   510.4
   542.8
   551.6
   506.8
   509.8
     526
   509.1
     476
   472.1
   533.1
   465.3
     477
   502.6
   448.4
   552.6
     490
   469.2
   519.2
   483.5
   535.1
   491.3
   495.2
     489
   517.2
   527.3
     524
     524
   488.7
   524.4
   523.4
   581.1
   546.4
   503.9
     513
   494.2
   559.4
   551.3
   491.9
   535.4
   543.8
   489.3
   501.3
   546.4
   507.5
   509.1
   507.2
   518.2
   542.5
   580.8
   533.8
   519.2
   510.1
   474.1
   554.2
   529.2
   511.1
   551.9
     561
     537
   503.9
   529.5
   495.2
   510.1
   479.6
   518.8
   503.6
   472.1
   493.2
   530.5
   511.7
   477.3
   536.4
     512
   493.2
   521.4
   519.2
   507.2
   503.6
   482.2
   514.3
   521.4
   559.1
     478
   492.2
   499.1
   538.6
   527.9
   467.9
   516.9
   530.8
   510.1
   466.3
   486.4
   470.5
   503.9
   500.7
   513.3
   443.6
   519.2
   452.7
   500.3
   448.8
   473.7
   567.8
   482.5
   511.4
   469.5
   574.6
   539.9
   496.8
   531.2
   482.5
   496.5
   545.8
   539.6
   599.3
   519.2
   516.9
   564.6
   549.3
   502.3
   567.2
   557.1
   514.3
   506.2
   545.1
   500.3
   472.5
   429.6
   463.7
   520.8
     513
   498.4
     513
   462.1
   521.4
   528.2
   520.5
   492.2
   530.8
   541.5
   519.5
   510.4
   507.2
   543.2
   514.6
   541.2
   545.8
   469.5
   484.8
   510.1
     453
   542.5
   508.8
   488.3
   517.9
   510.1
   540.3
   494.8
   542.5
   457.9
   515.3
   535.4
   566.2
   545.1
   479.9
   514.6
     526
   475.4
   502.9
   511.7
   523.4
     562
   519.8
   528.2
   497.8
   457.9
   499.4
   538.3
   509.1
   468.6
   558.1
   485.1
     478
   503.6
     476
   508.1
   477.6
     574
   511.1
   484.1
   504.9
   499.4
   487.7
   446.2
     526
   442.3
     560
   513.3
   515.3
   504.6
   440.3
   535.4
   500.7
     500
     572
     502
   483.5
   494.5
   507.2
   502.3
   534.4
   513.6
   458.8
   559.4
   532.5
   517.5
   535.4
   438.7
   550.6
   490.3
   527.6
   503.3
   547.4
   504.9
   498.4
   528.6
     500
   529.9
   551.3
   501.3
   475.4
   525.3
   550.3
   528.2
   537.7
   570.1
   539.3
   513.3
   514.6
   507.5
     502
   504.2
   482.8
   547.4
   509.4
     539
   543.8
   560.7
   522.7
   507.2
   528.2
   456.6
   508.5
   534.7
   527.3
     465
   535.4
   531.5
   515.3
   519.5
   491.3
   475.4
   516.9
   523.7
   491.3
   495.8
   508.1
   500.3
   478.3
   520.8
   528.2
   537.3
   506.2
   469.2
   550.3
   504.2
   537.3
   486.1
   475.7
   555.2
   529.2
   520.1
   506.2
   498.4
   546.4
   544.8
   591.5
   527.6
   498.1
   494.8
     537
   504.2
   536.4
   548.4
   489.6
   487.7
   496.5
   498.7
   521.8
     561
   474.1
   504.2
   496.8
   506.8
   473.4
   518.2
   556.8
   498.7
   575.9
   554.8
   530.5
   531.2
   521.8
   536.7
   539.3
   539.3
   527.6
   509.8
   507.2
   563.6
   534.7
     475
   489.6
   504.9
     549
     512
   481.2
     487
   535.4
   464.7
   539.6
   534.4
     502
   468.2
     512
     526
   537.3
   586.3
   494.2
   515.9
   489.6
   501.6
   540.3
   552.9
   491.9
   521.1
   552.3
   519.5
   527.3
   542.2
   523.4
   496.5
   539.3
   468.2
   483.8
   528.6
   493.9
   519.8
   496.1
   536.4
   480.6
   535.1
   565.2
   502.3
   484.8
   555.5
     475
   515.6
   529.9
   518.8
   508.5
   515.9
   520.5
   511.4
   559.7
     537
   502.3
   510.1
   513.6
     489
   522.7
   474.4
   509.8
   564.6
   450.4
   548.4
   479.6
   541.9
   493.9
   548.4
   529.5
   510.4
   505.2
   502.3
   517.5
   531.5
   548.7
   454.6
   490.6
   515.3
   477.6
   612.9
     514
   550.6
   483.2
   510.7
   515.6
     513
   530.2
   523.7
   529.2
     538
   539.6
   556.8
   496.5
   540.3
   499.1
   482.8
   478.3
   497.1
   466.3
   513.6
   480.9
   471.2
   524.7
   474.1
     463
   490.6
   569.1
   531.2
   569.8
   516.6
   581.4
   478.3
   526.9
   448.8
   541.2
   489.6
   483.8
   471.5
   484.1
   533.1
   552.9
     512
   519.2
   531.5
     584
   526.6
   515.6
   558.7
   578.5
   519.5
   555.2
   521.8
     476
   580.2
   576.9
   555.5
   602.5
   551.3
   459.5
   562.6
   519.5
   533.8
   530.8
   503.9
   453.6
   514.3
   545.8
   526.3
   530.8
   478.3
   507.2
   525.7
   529.5
   449.1
   503.3
   494.8
   479.6
   536.4
   542.2
   499.1
   518.5
     536
   521.1
   553.9
   502.6
   531.2
   482.8
   546.7
   492.6
   547.1
   495.2
   515.3
   530.2
   536.7
   438.7
     551
   532.5
   466.3
   493.9
   464.3
   547.4
   561.3
   553.2
   526.6
   502.6
   461.7
   467.6
   490.6
   514.6
   463.4
   499.7
   514.6
     512
   495.5
   544.8
   504.2
   541.5
   547.7
   518.8
   506.8
   498.7
   527.6
   515.9
   488.7
   540.3
   511.7
   532.5
     501
   495.2
   508.5
   525.3
   528.2
   508.1
   511.1
   535.1
   517.9
   505.9
   477.6
   481.2
   554.5
   565.9
   526.9
   505.5
   503.3
   499.7
   527.3
   509.8
     489
   562.6
   497.4
   509.1
   535.7
   542.2
   555.2
   539.9
   490.9
   492.2
   491.6
     549
   535.7
   526.3
     500
   542.5
   464.7
   479.9
     572
   491.3
   491.3
     549
   499.4
   491.6
   500.7
   501.6
   502.6
   516.9
   514.9
   512.4
   472.1
   482.2
   514.9
   541.5
   516.6
   554.2
   493.2
   516.9
   576.3
   535.4
   550.6
   542.2
   482.2
   512.4
   553.6
   509.8
     514
   532.5
   550.3
   536.4
   483.2
   531.5
   545.4
   548.7
   493.5
   500.7
   509.4
   524.7
   517.9
   485.4
   544.1
     490
   535.4
     586
   539.9
   528.2
     490
   462.4
   505.2
     478
   511.7
   538.6
   533.4
   474.7
   481.2
   466.9
   516.2
   509.4
   487.7
   471.8
   541.2
   541.5
   492.2
   568.8
   518.8
   556.8
   546.1
   550.3
   522.1
   532.5
     501
   493.9
   507.5
   527.3
   543.2
     512
   487.7
   528.2
   562.6
   557.8
   570.4
     538
   520.5
   480.6
   480.2
   536.4
   506.2
   558.4
   527.6
   470.5
   513.3
     536
     500
   507.8
   492.9
     490
   505.2
   560.7
   535.4
   584.4
   535.7
   543.8
   531.8
   545.1
   539.6
   478.6
     502
   502.6
     549
   495.8
   565.2
   518.8
   455.6
   496.8
   457.9
   524.4
   522.7
     550
   525.3
   530.2
   529.5
   538.6
   420.9
   531.2
   532.5
   504.9
   512.4
   569.4
   550.3
   528.6
   559.7
   582.7
   537.3
   542.5
   556.1
     536
   479.3
   473.7
   498.7
   532.8
   511.1
     488
   482.2
     487
   561.3
   503.6
   536.4
     502
   563.3
   492.9
   551.9
   509.1
   560.4
   496.8
     454
   494.8
   485.4
     586
   514.9
   516.6
   544.8
   515.9
   519.5
   522.7
   508.8
   547.1
   528.6
   514.6
   554.5
   485.4
   514.9
   541.9
   559.4
     548
     464
   582.7
   475.7
   506.8
   509.1
   468.6
   525.7
   523.7
   531.2
   547.7
   498.7
   540.3
   522.7
   516.9
   522.4
   496.5
   521.4
   478.6
   546.4
   520.8
   517.9
   560.4
   494.2
   526.9
   537.7
   463.4
     573
   476.3
   472.1
     538
   546.4
     489
   564.3
   460.1
   515.3
   489.6
   537.3
   474.1
   485.1
   535.4
   491.3
   509.4
   551.3
   526.6
     611
   509.8
   524.4
   571.4
   504.9
   572.4
     512
   546.7
   475.4
     500
   495.5
   502.6
   551.9
   493.9
   491.3
     536
   527.6
   468.9
     465
   522.4
   522.1
   500.7
   483.8
   518.2
   498.1
   469.5
     490
   522.4
   545.4
   538.3
   511.7
   577.9
   508.1
   532.5
   503.6
   522.7
   551.9
   561.3
   492.9
   531.8
   550.3
   512.4
   515.6
   512.7
   536.7
   503.6
   518.8
   602.9
   535.4
   538.3
   468.2
   476.7
   546.4
   493.9
   498.4
   491.9
   514.3
     548
   497.8
   531.2
   534.1
   492.6
   545.4
   530.8
   545.1
   541.2
   505.9
   599.6
   529.2
   523.1
   524.4
   544.5
   489.6
   533.1
   467.6
   487.4
   466.3
   530.5
   531.2
   528.2
   546.1
   497.4
   528.9
   530.8
     538
   531.8
   551.9
   500.3
   547.4
   500.3
   511.1
   482.2
   493.5
   473.4
   521.4
   564.3
   531.5
   507.5
   554.8
   506.8
   556.5
   510.1
   544.1
     524
   479.3
   475.7
   531.8
   465.3
   509.8
   493.9
   533.8
   454.3
   477.6
   488.3
   513.3
   539.3
   500.7
     560
   501.6
   537.7
   502.6
   460.1
   547.7
   499.7
   530.5
   553.9
   517.5
   484.8
   543.8
   560.4
   511.4
   521.4
   527.6
     550
   514.9
   522.1
   527.6
   486.4
   536.4
   535.7
   502.9
   546.4
   517.2
   492.2
   517.9
   478.9
   547.1
   507.5
     514
   540.6
   580.8
   497.1
   517.9
   504.6
   490.3
   508.8
   513.3
   527.9
     466
   635.3
   495.8
   469.2
   511.7
   538.3
   533.1
   537.3
   478.9
     524
   487.4
   540.9
   563.6
   564.9
     538
     478
   514.6
   552.9
   516.6
     562
   513.3
   525.3
   519.2
   540.9
   504.2
   553.2
   488.7
   485.1
   519.5
   551.6
   486.7
   546.4
   528.6
   496.5
   528.6
     551
   540.9
   532.1
   536.4
     490
   512.4
   511.1
   511.4
   477.6
   481.2
   519.8
   504.2
   550.6
   507.5
   498.7
   498.4
   496.1
   479.9
     501
   478.3
   519.5
     524
   565.6
   514.6
   509.8
   527.6
   447.1
   531.8
   522.7
   532.1
   459.5
   534.4
   553.2
   521.1
   515.6
   526.6
   514.6
   467.6
   518.8
   546.1
   524.4
   553.9
   601.6
   507.8
   529.9
   579.2
   487.7
   532.8
   473.1
   505.9
   555.2
   465.6
   534.4
   470.8
   557.4
   523.7
   492.2
   523.1
   496.8
   544.1
   499.4
   522.4
   521.1
   533.8
   490.9
   529.5
   509.8
   508.1
   523.4
   493.9
   466.3
   499.7
   535.1
   527.9
   507.8
   457.9
   484.5
   502.6
   494.5
   540.9
   533.1
   496.1
   540.6
   540.9
   546.4
     538
   489.3
   513.6
   565.6
   499.7
   548.7
   505.5
   548.7
   508.5
   471.2
   521.4
   531.8
   514.3
     573
   535.4
   500.7
   551.3
   496.8
   531.8
   504.9
   494.5
   521.1
     475
   486.1
   534.7
   552.3
   552.6
   499.1
   531.2
   506.5
   502.6
   441.3
   519.2
   563.9
   555.5
     466
   512.4
   482.8
   531.5
   512.4
   483.2
   576.3
   535.1
   515.9
   564.6
     513
   515.9
   454.6
   477.6
   487.4
   484.5
   562.6
   484.8
   525.7
   511.1
   496.5
   527.9
   521.8
   510.4
   582.7
   529.2
   440.3
   572.7
     514
   468.9
   522.4
   509.4
   551.9
   522.7
   471.2
     526
   521.8
   507.2
   486.1
   520.5
   508.8
   540.3
   518.8
   448.1
   476.7
   509.8
   555.5
   523.1
   513.6
   524.4
   490.9
   519.2
   507.8
   535.7
   505.9
   545.8
   460.8
   530.2
   478.3
   493.9
   489.6
   506.5
   484.8
   553.6
     524
   526.3
   546.7
     634
   484.8
   535.7
   475.4
   520.1
   538.6
   533.8
   560.4
   547.7
   503.6
   505.5
   509.1
   549.7
   517.9
   519.5
   526.9
   503.9
   529.9
   474.4
   508.5
   562.6
   531.8
   486.4
   513.3
   483.5
   548.4
   511.4
   498.1
   518.5
   530.8
   518.5
     525
   560.4
     549
   503.9
     536
   518.2
   481.5
   538.6
   541.2
   552.9
   508.8
   536.7
   538.6
   487.4
   551.9
     536
   568.1
   536.7
   481.2
   524.4
     562
   478.6
   540.3
   536.7
     501
   540.3
   498.7
   481.9
   509.4
   514.9
   568.8
   517.2
   532.1
     584
   498.4
   541.5
   508.8
   499.1
   494.8
   512.7
   468.2
   519.5
   498.4
   549.3
   541.5
     526
     573
   537.3
   520.5
   511.4
   500.3
   510.7
   481.5
   509.8
   533.1
   610.3
   492.6
   484.8
   538.3
     488
   497.4
   530.8
   517.9
   509.4
   532.5
   496.1
   503.3
   534.4
   505.5
   517.9
     512
   546.1
   506.5
   532.8
   529.5
   495.8
   535.7
     524
   497.1
     563
   512.7
   515.6
     502
   540.3
   505.2
   506.8
   470.2
   517.5
   540.9
   502.6
   498.7
   507.8
   524.7
   438.4
   541.2
   527.6
   511.4
   531.8
   476.7
   519.2
   510.7
   555.5
   516.6
   538.6
   597.3
     561
   499.1
     539
   485.1
   486.4
   504.9
   473.1
   535.1
   467.9
   510.1
   502.3
   493.5
   540.3
   476.3
   507.8
   434.5
   520.1
   515.9
   532.1
     538
   546.1
   482.2
   510.7
   488.7
   558.4
   532.5
   478.9
   492.9
   518.5
   496.5
     477
   478.9
   551.3
   542.2
   546.4
   480.9
   491.3
   539.3
   498.1
   520.5
   525.7
     487
     548
     536
     539
   520.1
   553.6
   499.7
   522.1
   521.4
   495.8
   551.9
   520.5
   495.8
   479.3
   503.3
   510.4
   475.7
   512.7
   527.9
     525
   509.4
   546.4
   492.2
   539.9
   544.5
   494.8
   492.2
   559.4
   526.9
   533.4
   580.2
   546.1
   526.9
   496.1
   533.1
   539.6
   516.2
   525.7
   559.7
     563
   508.8
   523.7
   531.8
   531.5
   537.7
   513.6
   497.8
   540.9
   581.1
   524.4
   518.5
   497.4
   495.8
   486.7
   552.6
   556.5
   540.6
   526.6
   506.5
   496.5
   539.3
   506.8
     549
   497.4
   518.5
   491.6
   502.9
   518.8
   541.9
   548.4
   434.8
   516.6
   509.8
   530.8
   519.5
   521.4
   493.2
   547.4
   459.8
   534.7
   540.6
   493.5
   526.3
   539.9
   539.6
   572.4
   518.5
   526.6
   576.9
   463.7
   491.3
   477.3
     475
   499.4
   515.6
   508.8
   472.1
   528.9
     538
   505.2
   544.5
   519.5
   530.2
   488.7
   526.3
   559.4
   460.1
   482.8
   542.8
   502.6
   564.9
   485.4
   519.2
   485.8
   496.5
   538.3
   553.9
   525.3
   483.8
   517.2
   514.6
   570.4
   542.2
   476.3
   529.2
   535.4
   484.8
   479.3
     524
   510.4
   506.2
     525
   487.4
   474.4
   506.5
   495.2
   491.9
   538.6
   518.2
   498.1
   500.7
   521.1
   517.9
   489.6
   490.9
   503.9
   449.7
   544.8
   524.7
   582.7
   521.8
   469.2
   474.1
   516.9
   467.6
   527.3
   538.3
   528.2
   521.1
   562.6
   536.4
   527.9
   502.9
   505.9
   564.6
     490
   511.7
     512
   554.2
   486.7
   535.7
   554.8
   501.3
   470.8
   493.5
   590.5
   472.8
   534.1
   536.7
   518.2
   544.5
   540.9
   529.9
   518.5
   528.2
   480.2
   498.7
   497.4
   497.4
   503.9
   573.3
   495.8
   507.2
   531.5
   532.8
   496.1
     526
   567.8
     463
   532.1
     526
   518.2
   497.1
     476
   536.4
   544.1
   498.7
   524.7
   477.3
   535.1
     526
   520.1
   509.4
   555.5
   504.2
   524.4
   532.8
   524.4
   507.2
   506.8
   550.6
   493.2
   522.1
   563.6
   527.3
   504.2
   518.5
   480.6
   522.1
   512.7
   531.8
   464.7
   497.4
   587.9
   527.9
   509.1
   522.1
   485.8
   470.8
   529.5
   509.1
   530.8
   508.8
   491.9
   514.3
   485.4
   479.9
   517.9
     524
   494.8
   468.2
   517.2
   522.1
   523.4
   601.2
   531.5
     514
   506.8
   504.6
   533.1
   506.8
   489.3
   512.4
   480.9
   492.9
   527.3
   470.8
   510.1
   506.8
     514
     490
   511.4
   504.6
   567.2
   555.2
   507.2
   520.8
   513.6
   510.4
   459.8
     524
   500.7
   515.3
   470.2
   530.8
   539.3
   468.9
   496.8
   501.6
   515.3
   611.6
   525.3
   504.9
   462.4
   494.8
   500.7
   505.5
   518.8
   600.3
   492.2
   493.2
   504.9
   506.2
   563.6
   486.4
   518.5
   521.1
     538
   478.9
   506.5
   517.9
   505.5
   490.3
   527.6
   479.3
   561.7
   550.6
   522.4
   480.9
   535.4
   470.5
   540.9
   556.5
   479.6
     560
   507.8
   546.1
   534.1
   478.6
   571.4
   506.5
   514.6
   559.7
   545.8
   535.1
   525.3
   526.6
   536.4
   515.6
   572.4
   561.7
   494.8
     500
   497.1
   506.2
   533.1
   508.1
   523.4
     525
   504.9
   531.8
   490.6
   521.8
   517.5
   472.8
   517.2
   515.6
   536.7
   510.4
   510.7
   458.5
   507.8
   513.3
     463
   521.1
     464
   515.3
   481.5
   491.6
   521.4
   499.1
   589.2
   546.7
   567.5
   515.6
   465.3
   556.1
   507.8
   520.8
   477.3
   491.6
   552.6
   512.7
   471.8
   520.5
   494.8
   528.2
   504.6
     539
   527.6
   517.9
   520.5
   492.2
     524
   552.3
     548
   556.8
   501.3
   492.6
   483.5
   496.5
   518.2
   563.3
   509.8
   537.3
   544.5
   491.3
   577.6
   470.2
   569.1
   522.4
   501.6
   535.4
     537
   513.3
   483.8
     502
   501.3
   547.4
   467.6
   537.7
   540.3
   533.1
   514.6
   510.1
   559.7
   492.6
   496.1
   510.1
   519.2
     538
   555.5
   478.9
   565.6
   531.5
   576.3
   499.4
   510.4
   497.1
   522.7
   451.4
   514.6
     537
   517.2
   514.9
   491.6
     538
   516.2
   483.8
   507.8
   591.2
   516.9
   491.6
   460.8
   504.9
   550.6
     539
   511.4
   455.9
   499.1
   575.9
     560
   556.5
   502.9
   515.6
   558.4
   450.4
   488.7
   504.9
   480.2
   468.2
   487.4
   493.5
   517.2
   529.5
   533.8
   515.3
   552.6
   439.4
   551.6
   538.3
     562
   493.2
   492.9
   480.2
     524
   538.3
   485.1
   517.2
   557.8
   567.2
   526.3
   496.5
   509.1
   530.5
   542.8
   501.3
   493.9
   480.2
   536.4
   534.4
   500.3
   554.2
   529.2
   545.4
   526.3
   530.5
   525.3
   579.8
   510.1
   538.6
   533.4
   481.9
   494.5
   463.4
   502.6
   497.4
   472.8
   518.5
     514
   557.4
   522.1
   523.7
   521.1
     574
   516.9
   516.9
   523.1
   510.1
   536.7
   467.9
   521.1
   542.2
   505.2
   550.6
   512.7
   532.5
   500.3
     512
   509.8
   497.4
   526.3
   509.1
   549.7
     502
   500.3
   470.5
   528.9
   567.8
   563.9
   554.8
     538
   525.3
   542.8
   486.7
   544.5
     539
   547.1
   483.8
   553.2
   461.4
   497.1
   546.4
   568.8
   482.8
   477.3
   482.8
   494.5
   564.3
   571.4
   521.1
     489
   571.7
   472.5
   517.9
   520.8
   505.9
   502.9
   538.6
   552.3
   506.2
   492.6
     513
   461.1
   521.4
   466.6
   513.3
   497.4
   479.9
   556.1
   511.1
   522.1
   496.1
   566.5
   582.7
   495.8
   505.9
   563.6
   496.5
   519.2
   497.4
     560
   591.2
   496.5
   500.7
   527.3
   536.7
   478.9
   516.2
   498.7
   506.5
   519.5
   557.1
     536
   463.4
   547.1
   492.2
     476
   540.6
   501.3
     574
   521.4
   492.2
   521.1
   515.9
   522.4
   460.4
   525.3
   508.8
     573
   476.7
   528.6
   460.8
   527.9
   534.7
   517.9
   525.3
   544.5
   564.3
   512.7
   545.1
     502
   529.2
   504.6
   524.7
   483.8
   577.9
   493.5
   496.8
   467.3
   502.6
   526.6
   484.8
     524
   547.7
   500.3
   521.4
   443.6
   514.9
   481.2
     488
   551.9
   526.6
   485.8
   491.3
   493.9
   494.5
   518.8
   511.7
   574.3
   499.1
   498.7
   542.5
   557.4
   526.3
   479.9
   513.6
   517.2
   506.5
   545.4
   486.1
   500.3
   499.7
   456.2
   495.8
   549.7
   550.6
   554.8
   518.5
   490.6
   520.8
   547.4
     561
   513.3
   524.4
   506.2
   497.8
   486.1
   495.2
   570.7
   503.9
   490.3
   554.5
   464.7
   492.2
   504.6
   534.4
   515.9
   500.3
   532.8
   497.1
   547.4
   460.1
   509.1
   509.8
   574.6
   483.5
   515.3
   484.5
   505.2
     475
   497.1
   569.1
   549.3
   507.5
   487.4
   487.7
   526.9
   527.9
   530.8
     549
   514.3
   527.6
   527.6
     539
   505.2
   502.6
   541.2
   478.3
   545.4
   489.3
   530.2
   517.5
   535.7
   541.5
   553.9
   503.6
   534.7
   535.4
   549.7
   505.9
     512
   491.9
   485.4
   507.5
   579.8
   532.1
   499.1
     525
   478.9
   502.3
   499.4
   478.9
   547.4
   507.8
   543.2
   501.6
   537.3
   578.5
   514.9
   545.1
   576.3
   514.9
   505.2
   542.5
   429.6
   480.6
   470.2
   509.1
   553.2
   504.2
   465.6
   534.4
   537.3
     539
   515.9
   502.9
   527.9
   542.5
   521.4
     562
   473.1
   491.6
   495.2
   599.6
   505.5
   507.8
   527.6
   504.6
   528.2
   491.6
   486.4
   521.4
   493.2
   514.3
   545.8
   523.1
   554.8
   508.5
   517.2
   524.7
   543.8
     550
   510.1
   467.9
   508.8
   557.8
   496.1
   486.4
   509.8
   541.5
   523.4
   500.7
   547.1
   566.2
   498.7
   521.1
   506.2
   522.4
   529.5
   563.3
     500
   525.3
   539.3
     539
   479.9
   526.9
   521.8
   519.2
   503.6
   551.3
   468.2
   507.5
   500.7
   534.1
   522.4
   534.1
   569.1
   523.1
   555.2
   501.6
   504.9
   486.7
   586.6
   506.5
   518.2
   525.3
   541.5
     525
   516.2
   507.5
   468.2
   468.9
   563.9
   492.6
     550
   526.3
   485.8
     562
   508.5
   497.4
   540.9
   532.5
   546.7
   510.7
     524
   521.1
   533.8
   524.4
   503.9
   520.1
   491.6
   501.6
   469.5
   505.2
   472.1
   539.3
   517.5
   511.7
   510.7
   485.4
   490.6
   546.1
   466.9
   488.7
   478.3
   484.1
   523.1
   515.9
   502.6
   519.2
   480.9
   532.8
   558.4
   536.7
   514.9
   475.7
   470.8
   555.8
   503.3
   520.8
     524
   544.8
   550.6
   529.5
   558.7
   540.6
   504.2
   502.9
   530.8
   559.1
   506.5
     524
   571.1
   500.3
   507.5
   534.7
   511.1
   548.4
   535.1
   561.3
   524.4
   492.9
   501.6
   529.2
     525
   535.1
   502.3
   510.1
   535.7
   521.8
   548.7
   531.8
   522.4
   556.5
   506.2
   498.1
   536.4
   537.3
   500.7
   470.5
   483.8
     563
   533.1
   511.1
   525.7
   507.5
   554.2
     549
   486.4
   470.5
   508.8
   495.2
   527.9
   531.5
   530.2
     539
   507.8
   523.1
   506.2
   517.2
   566.5
   474.7
   486.7
   514.9
   505.9
   506.8
   521.4
     524
   448.1
   520.5
     524
   518.2
   560.4
   492.6
   544.1
   535.1
   495.8
   552.6
   519.2
     536
   525.7
   505.2
   517.5
     539
     538
   489.6
   542.5
   515.6
   479.9
   498.4
   549.7
   486.7
   518.8
   485.8
   489.3
   573.7
   563.9
   543.2
   576.3
   505.9
   508.5
   595.1
   474.4
   502.6
   506.5
   567.8
   523.4
   546.1
   485.1
   529.5
     549
   516.9
   472.1
   522.1
   493.2
   562.6
   499.7
   482.8
   565.9
   519.5
   526.3
   529.2
   531.2
   512.4
   531.8
   559.7
   535.1
   517.2
   440.3
   509.4
   542.8
   518.2
   473.7
   466.3
   546.7
   519.5
   539.9
   522.1
   527.9
   529.9
   540.3
   489.6
   447.8
   554.8
   512.4
   502.9
   539.9
     561
   478.6
   487.7
   535.7
   516.2
     574
   445.9
   531.8
   523.4
   515.3
     489
   553.6
   493.2
   479.6
   526.3
   511.1
   493.5
   525.7
   483.8
   535.7
   520.8
   505.9
   511.7
   481.2
   532.1
   521.4
   473.4
   586.3
   468.2
   515.9
   514.9
   510.7
   551.3
   473.7
     487
     513
     501
   515.6
   620.7
   521.8
   520.5
   513.6
   570.4
   468.9
     501
   437.4
   548.7
   530.5
     502
   552.6
   533.8
   496.1
     500
   559.7
   583.1
   500.7
   509.1
   514.3
   506.5
   529.9
   472.1
   539.3
   497.4
   570.1
   548.4
     525
   525.3
   522.1
   590.9
   512.7
   508.1
   554.8
   558.7
   494.2
   531.5
   543.5
   527.6
     478
   516.2
   511.7
   508.1
   497.1
   527.9
   482.5
     490
     489
   518.5
   508.1
   536.4
   534.7
   493.9
   495.2
   581.4
   568.1
   520.8
   533.1
   569.4
   542.8
   538.3
   437.4
   459.2
   552.3
   521.1
   522.7
   576.9
   468.6
   560.4
   481.9
   487.4
     537
   542.8
   493.2
   544.1
     548
   482.5
   531.2
   552.6
   565.9
   538.3
   569.4
   580.5
   519.8
   489.6
   546.4
   568.8
   495.5
   557.4
   476.7
   587.9
   508.5
   525.7
   518.8
   539.9
   497.8
   493.5
   529.2
   530.2
   471.5
   535.7
   559.4
     512
   521.4
   495.2
   499.1
     575
   499.7
   515.9
   486.4
   522.7
   515.9
   546.1
   509.8
   481.2
   518.5
   531.5
   540.6
   525.7
   500.3
   506.8
   502.6
   511.7
     560
   492.6
   575.6
   544.5
   575.6
   494.5
   489.6
   523.4
   544.8
   505.5
   485.1
   540.9
   555.8
   508.1
   546.1
     514
   509.8
   480.9
   555.5
   466.9
   538.3
   536.4
   539.3
   521.4
   511.1
   533.1
   514.3
   503.9
   515.3
   539.9
   548.7
   540.9
   490.3
   484.5
   491.9
     490
   570.4
   566.5
   482.2
   526.3
   518.8
   527.3
   510.1
   506.8
   480.6
   544.5
   548.4
   564.3
   526.9
     548
   521.4
   507.2
   521.8
     537
   509.8
   542.2
   526.3
   550.6
   511.1
   556.1
   512.4
   524.7
   476.3
     525
   534.7
   507.2
   541.5
   490.9
   518.5
   488.3
   563.6
   511.4
     526
   505.2
   521.4
   560.7
   549.7
   554.5
   516.6
   508.5
   547.4
   539.6
   512.7
   499.4
   494.5
   502.6
   497.1
   578.2
   542.2
   543.2
   507.8
   460.1
   553.6
   513.6
   492.2
   497.1
   467.3
   506.2
   531.5
     488
   528.9
   497.1
   474.1
   523.1
     500
   523.7
   520.8
   523.4
   514.9
   510.7
   553.6
   515.3
   482.2
   505.9
   496.8
   520.5
   525.7
   517.9
   471.2
   494.5
   553.9
   530.8
   515.3
   547.7
   574.3
     488
   522.7
   500.3
   557.8
   484.5
   537.3
   531.2
   531.8
   516.2
   520.8
   486.1
   499.4
   535.4
   521.4
   511.1
     563
   473.4
   502.3
   479.6
   555.8
   466.9
     500
   507.8
   472.1
   478.3
   515.3
   512.4
   543.5
   505.9
     512
   529.2
   513.6
   539.9
   492.2
   536.7
   523.1
   488.3
   477.6
   537.3
   536.4
     549
   461.4
   515.9
     539
   514.9
     476
   566.9
   522.1
   510.4
   497.4
     478
   540.9
   534.1
   524.7
   532.5
   493.5
   504.6
   499.4
   557.1
     502
   492.9
   490.3
   537.7
   516.6
   486.4
   525.7
   569.4
   585.3
     488
   473.1
   515.9
   572.4
   499.4
   508.5
   514.6
     489
     538
   504.9
   530.8
   542.2
   498.1
   575.3
   491.3
     525
   540.3
   555.2
   493.5
   456.6
     477
   504.2
   501.6
   509.8
   540.9
   544.8
   505.5
   525.3
   503.6
   512.7
   514.3
   539.6
   521.1
   552.6
   516.6
   547.7
     525
     548
     502
   533.8
   521.1
     563
     538
   553.9
   524.7
   526.3
   527.3
   511.4
   543.2
   538.3
   529.9
   530.8
   506.8
   570.4
   503.6
   525.3
   507.5
     501
   485.1
   545.4
   509.1
     536
   514.9
   541.5
     574
   546.1
   476.3
   530.8
   531.5
   593.1
   542.8
   544.1
   450.7
   530.8
   505.2
   466.3
   500.7
   522.1
   539.9
   479.3
   497.1
   463.4
   512.4
   512.4
   506.2
   506.5
     526
   570.1
   497.1
   515.9
   499.4
   505.9
   518.5
   529.2
   470.8
   527.6
   514.6
   518.5
     512
   552.3
   504.2
   544.5
   502.6
   521.8
   544.8
   480.6
   498.1
   529.2
   581.4
   593.8
   511.7
     550
   489.3
   552.6
   515.6
   500.7
   510.4
   565.9
     464
   538.6
   486.7
     466
   558.7
   497.1
   503.3
   525.7
   511.7
   559.7
   487.7
   485.4
     549
   518.8
   491.3
   539.3
   486.7
   522.7
   498.7
   548.7
   489.6
   477.6
   441.6
     537
     502
   552.9
   507.2
   492.9
   585.3
   519.5
   499.1
     489
   543.5
   541.5
   558.4
   529.9
   530.5
   510.1
   480.6
   506.2
   481.5
   503.6
   553.9
   568.8
   529.5
   460.8
   552.3
   485.8
     563
   507.2
     572
   459.8
   519.5
   531.2
   533.1
   499.7
   540.3
   522.7
   507.8
   537.7
   539.3
   489.3
   441.3
   457.2
   531.8
   557.4
     502
     524
   528.2
   508.1
   620.7
   518.5
   549.7
   562.6
     539
   472.5
   525.7
     463
   484.8
   563.6
   488.7
   514.9
   521.1
   540.3
   539.3
   492.6
   483.2
     525
     549
   468.2
   544.1
   566.5
   502.6
   561.3
   516.2
   531.5
     478
   504.9
   487.7
   538.6
   506.5
   489.6
   544.8
   473.4
   530.2
   511.7
   507.8
   491.9
     586
   546.1
   482.2
   475.4
   522.7
   517.9
   539.6
   514.6
   534.1
     487
   523.4
   539.9
   497.4
   474.1
   524.4
   522.7
     539
   513.6
     477
   559.1
   487.7
   482.8
   489.3
   509.4
   510.7
     526
   505.2
   520.8
   544.5
   497.4
   494.2
   574.6
   514.6
   553.9
   504.9
   468.9
   521.4
   591.2
   493.9
   542.8
   564.3
   510.7
   520.5
   485.4
   468.9
     475
   521.4
   508.1
   585.7
   546.7
   597.7
   539.3
     561
   521.4
   496.8
   504.6
   510.7
     548
     549
   557.8
   488.7
   473.7
   540.9
     538
   472.8
   523.7
   553.6
   544.8
   587.9
   562.3
   465.6
   504.6
   545.8
   519.5
   528.9
   515.9
   497.8
   534.7
   518.5
   480.9
   553.9
   469.2
     539
   479.9
   489.6
   486.4
     551
   519.5
   515.9
     560
   495.8
   566.5
   527.9
   582.7
   514.3
   554.8
   459.2
   563.6
   522.1
   536.4
   503.3
   535.7
   522.4
   546.4
   456.6
   546.1
   573.3
   510.1
   529.5
   565.6
   497.4
   510.4
   511.7
   513.3
   480.2
   503.9
   513.6
   565.6
   552.6
     488
   497.1
   507.5
   491.9
   538.3
   454.6
   557.4
   500.3
   516.6
   526.3
   539.6
   528.9
   548.4
   537.3
   516.6
   584.4
   564.6
   502.6
   486.1
   479.9
   550.3
   517.9
   530.5
   514.9
     501
   455.6
   534.4
   514.6
     573
   491.6
   531.2
   532.1
   567.2
   550.3
   498.4
   501.6
     524
     490
     537
   524.4
     549
   472.8
   526.6
   468.6
   529.9
     526
   545.4
   520.1
   492.2
   529.5
   558.1
   556.5
   535.4
   534.4
   559.4
   586.6
   523.1
   563.9
   518.2
   526.6
     524
   545.1
   564.3
   507.2
     538
   485.4
   538.3
   542.5
   517.9
   502.6
   532.1
   522.7
   522.4
   513.6
   486.7
   539.9
   506.2
   528.2
   479.3
   570.1
   507.5
   507.5
   501.3
   575.3
     525
   538.6
   552.9
   491.9
   470.5
   561.3
   535.1
   513.3
   505.9
   495.8
   548.4
   475.4
   492.6
   569.1
   547.7
   523.1
   513.6
   462.1
   517.9
   543.2
   550.3
   508.8
   481.9
   552.9
   465.3
   534.1
   553.9
   545.1
   480.6
     536
   531.5
   521.4
   520.8
   544.5
   516.2
   492.9
   500.3
   484.1
   505.5
   537.3
   501.6
   560.7
   528.2
   544.5
   505.5
   511.4
   544.8
   514.3
   533.8
   554.8
   528.9
   509.1
     490
     548
   499.1
   546.1
   522.1
   555.5
   520.5
   518.2
   458.5
   544.5
   428.3
   529.9
   534.4
   510.4
   555.5
   518.5
   493.9
   455.6
   552.9
     478
   511.1
   521.4
   515.9
   531.5
   512.7
   501.6
   519.2
   510.4
   517.5
   508.8
   521.4
   542.5
   469.5
   576.6
     502
     514
   487.7
   532.5
   534.7
   511.7
   529.9
   523.4
   482.2
   539.9
   539.9
   495.5
     512
   527.3
   499.1
   547.7
   557.8
   527.6
   500.3
   556.5
   485.4
   480.2
   471.2
   522.7
   515.6
   565.2
     500
   513.6
   528.6
     526
   533.1
   527.3
   538.6
     586
     561
   497.1
   541.9
   514.3
   553.9
   515.9
   560.7
     501
     551
   526.3
   549.3
   498.7
   418.6
   519.8
   527.6
   487.7
   494.2
   494.5
   546.7
   478.6
     537
   616.8
   519.2
   505.9
   501.3
   503.6
   558.1
   469.5
   509.8
   490.6
   524.4
   543.5
   546.7
   529.2
   478.6
   518.2
   564.9
   488.3
   536.7
   513.3
   578.9
     478
   509.4
   519.5
   509.4
   478.6
   549.7
   466.9
   526.9
   536.7
   507.2
   480.2
   517.2
   489.6
   529.5
   539.3
   515.9
   549.7
   517.5
   480.6
   538.3
   493.5
   518.5
   488.7
   499.7
   540.3
   532.8
   474.7
   485.1
   467.9
   529.2
   543.8
   442.9
   467.3
   509.8
   573.3
   490.6
   504.6
   576.9
   554.2
   539.9
   492.9
   522.4
   522.4
   490.3
   535.7
   470.5
     452
   537.7
   489.6
   518.2
     512
   532.5
     524
   503.3
   505.5
   481.2
   544.5
   523.7
   555.8
   508.5
   581.8
     525
   498.1
   539.6
   524.4
   533.1
   527.9
   449.7
   482.2
     539
   501.3
   521.4
   542.2
   528.9
   493.5
   535.4
   497.1
   453.6
   529.2
   493.2
   530.8
   495.8
   537.3
   576.6
   538.6
   532.8
   495.5
   474.7
   510.1
   507.5
   572.4
   540.3
   521.4
   492.6
   502.9
   574.3
   535.7
   538.3
   542.5
   486.4
   521.1
   474.1
   526.6
   555.5
   516.9
   504.2
   542.8
   505.2
   469.9
   522.4
   529.9
   515.3
     550
   577.2
   505.5
   510.7
   537.3
   493.2
   555.2
   474.7
   511.4
   508.1
   515.6
   526.9
   494.2
   516.6
   545.4
   529.2
   463.4
   547.1
   491.9
   529.5
   524.4
   517.9
   427.7
   478.3
   567.2
   534.1
   558.7
   538.3
   507.2
   498.4
   500.7
   483.5
   507.2
   551.3
   492.2
   508.1
   522.1
   509.1
   528.2
   526.3
   476.7
     525
   561.3
   564.9
   575.6
     476
   526.3
   492.2
   472.5
   463.4
     525
   529.2
   484.5
   482.8
   523.4
   486.7
   493.2
   485.4
   558.1
   546.7
     548
   539.6
   503.6
   522.4
   529.5
     490
   523.7
   470.2
   481.9
   581.1
   532.1
   495.8
   517.9
   539.3
   527.3
   499.1
   528.2
   494.5
   505.5
   546.1
   500.3
   553.9
   480.6
   570.7
   531.5
   479.3
   566.9
   509.4
   482.8
   558.1
   592.8
     525
   505.9
   528.6
   494.8
   457.5
   491.6
   523.4
   504.6
   484.5
   454.6
   507.2
     539
   504.6
   537.3
   509.4
   535.7
   491.3
   536.7
   446.8
   519.5
   517.5
   564.3
   507.5
     490
   498.7
   558.1
   512.4
   499.1
   517.2
   523.7
   488.3
   505.9
     549
   529.2
   510.1
   502.6
   498.7
   542.5
   480.9
   528.2
   500.3
   483.2
     477
   517.5
   514.3
   499.1
   535.1
   487.4
     524
   572.7
   559.4
   493.5
   507.2
   526.9
   551.6
   570.1
   501.6
   517.5
   415.4
   525.3
     574
   561.3
     562
   489.6
     548
   532.8
   583.7
   511.7
     513
   497.8
   514.6
   522.1
   480.6
   514.9
   511.4
   551.3
   543.8
   543.5
   498.7
   590.2
     500
   498.7
   502.9
   519.2
   578.9
   520.1
   518.2
   480.2
   531.8
   483.5
   556.1
   532.8
   490.6
   510.7
   544.8
   529.9
   508.1
   525.3
   593.1
   500.3
     488
   548.4
   491.6
   565.6
   525.3
   520.1
   533.4
   522.7
   463.4
   507.2
   463.7
   542.5
     525
   529.5
   459.8
   529.2
     500
   515.6
   542.5
   505.9
   530.8
   552.9
   498.4
   515.9
   516.6
   532.1
   491.3
   548.7
     524
   513.6
   504.2
   533.4
   551.6
   486.1
     584
   510.4
   431.6
   496.8
   520.1
   491.3
   520.8
   516.6
   503.3
   483.8
   526.9
   516.9
   436.8
   470.5
   459.8
   579.2
   508.1
   483.5
   463.4
   492.9
   551.3
     487
   519.8
   527.6
   529.9
   539.6
   518.8
   514.9
   518.2
   542.8
     466
   517.5
   434.5
     502
   548.4
   517.5
   520.5
   511.4
     538
   478.3
     514
     501
   505.9
   486.4
   491.9
   471.8
   520.5
   521.8
   488.7
   539.9
   573.3
   525.7
   475.4
   522.7
   496.5
   551.9
   502.6
   565.6
   577.9
   554.8
   531.5
     550
   546.1
   529.2
     562
   507.5
   530.8
   487.4
   504.6
   512.7
   527.6
   505.5
     548
     502
   558.1
   560.7
   499.7
   554.5
   553.6
   523.7
   562.3
   543.8
   580.2
   542.8
   504.2
   522.4
   503.6
   516.2
   503.3
   519.8
   517.5
     549
   509.4
   511.7
   496.8
     550
   504.2
     551
   576.9
   476.7
   504.6
   495.2
   502.6
   543.8
   507.2
   489.3
   492.6
     514
   520.5
   512.4
     538
   488.3
   515.3
   532.5
   510.4
   519.2
   479.9
   533.4
   552.9
   511.7
   494.2
   511.4
   482.2
   527.6
     489
     549
   539.9
   543.2
   464.3
     538
   536.4
   564.3
   506.2
   578.5
   580.8
   488.3
   521.1
   482.2
   551.6
   519.8
   543.2
   491.9
   494.2
   514.9
   448.1
   509.1
   539.9
   509.8
   508.1
   508.1
   526.9
   523.7
     525
   469.5
   512.7
   531.2
   493.5
   521.4
   505.2
   570.7
   569.8
   534.1
   563.6
   546.1
   520.5
   528.2
   497.8
     524
   525.3
   520.8
   460.1
   570.4
   542.8
   503.3
   509.1
     513
     539
   570.4
     514
   479.3
   478.9
     560
   494.2
   496.5
   496.5
   508.5
   523.4
   474.1
   536.7
   518.2
     536
     550
   504.9
   535.1
     551
   544.1
   523.1
   539.3
   460.4
     573
   477.6
     526
     476
   470.8
   522.4
   516.6
   521.4
   540.9
   536.4
   481.2
   495.2
   541.5
   457.5
   499.1
   511.4
   520.8
   509.4
   577.9
   509.4
   515.6
   515.6
   505.5
   547.7
   498.1
   572.7
   552.9
   492.2
   521.1
   501.3
   551.9
   484.8
   508.1
     538
   505.9
   564.9
     488
   492.9
   496.1
   568.8
   595.7
   520.5
   462.1
   569.4
   517.5
   467.6
   545.1
   544.8
   469.2
     500
   527.9
   493.5
   478.6
   523.1
     536
   544.1
     525
   532.8
   499.1
   522.7
   455.9
   514.3
     488
   481.9
   520.8
     501
   491.9
   500.3
   528.6
   508.8
   544.1
   479.3
   497.1
   540.3
     487
   510.7
   552.3
   500.7
   541.9
   527.6
     539
   497.1
   519.2
   532.5
   517.5
   552.6
   517.9
   483.8
   499.1
     560
   522.4
   496.5
   511.4
   550.3
   483.2
   491.3
   574.6
   517.2
   546.1
   518.2
   538.6
   524.7
   544.1
     463
   494.8
   477.6
   520.5
   539.3
   516.6
   483.2
   472.5
   537.7
   544.5
   469.2
   494.2
   517.5
   519.2
   566.5
   543.2
   498.4
     490
   500.7
   531.2
   540.9
   503.9
   568.5
   498.7
   505.5
   536.7
   511.1
   504.2
   486.4
   497.8
   504.9
   495.5
   482.2
   548.4
   510.7
   456.2
   553.2
   520.1
   470.2
   533.8
   522.4
   570.7
   542.8
     490
   532.1
     562
   518.8
   522.4
   529.2
   512.4
   498.7
   507.5
   480.2
   519.5
   535.1
   471.8
   520.8
   605.8
   522.7
     551
   500.3
   494.8
   511.4
   541.2
   526.3
   529.5
   503.3
   534.4
   437.4
   533.1
   503.9
   494.8
   508.1
   501.3
   577.2
   507.2
     549
   538.6
   579.2
   533.4
   554.8
   484.1
   535.1
   502.6
   507.8
   532.8
   526.3
   554.2
   505.9
   514.9
   483.8
   531.2
   529.2
   555.5
   540.9
   523.1
   514.6
   529.9
   498.4
     525
   492.2
   532.5
   463.4
   503.9
   513.6
   548.7
   499.1
   460.4
   515.9
   506.8
   461.7
   530.2
     477
   588.6
   506.2
   491.9
   470.8
   486.1
   526.9
   528.6
   499.1
   498.7
   520.5
   513.6
   511.1
   554.8
   489.6
   540.6
   483.5
   520.1
   467.9
   537.7
   530.5
   523.1
   521.4
   543.2
   484.1
     477
   521.4
   452.3
   551.3
   507.2
   534.4
   479.3
   501.3
   483.2
   531.5
   459.8
   546.1
   556.5
   487.4
   541.5
   525.3
   522.1
     478
   484.5
     478
   521.4
   557.1
   464.3
   529.5
   531.2
   526.3
   499.4
   539.3
   476.7
   456.9
   492.6
     500
   482.8
   522.4
   464.7
     536
   519.5
   519.8
   513.6
   520.1
   591.5
   498.4
   479.6
   514.6
   514.9
   459.5
   528.2
   527.6
   514.9
   531.5
   506.2
   557.1
   508.8
   497.8
     525
   543.8
   508.1
   507.8
   455.3
   504.9
   500.7
   507.5
   482.5
   469.5
   490.6
   508.5
   527.6
   484.8
   530.5
   483.2
   497.4
   488.3
     489
   528.6
   568.1
   535.4
   505.5
     490
   485.4
   566.5
   515.9
   530.5
   563.9
   539.6
   514.6
   568.1
   571.1
   542.2
     584
   504.2
     490
   472.5
   523.1
   515.6
     524
   507.8
     502
   533.1
   521.4
   501.3
   484.5
   504.6
   476.7
   479.6
   578.9
   492.9
   517.5
   533.8
   547.7
     524
   535.4
   519.2
   507.2
   502.3
   530.5
   508.1
   509.8
   544.5
   531.2
   530.5
   507.5
   528.6
   532.8
   502.6
   565.6
   526.9
   511.7
   482.2
   469.5
   582.1
   495.5
   558.1
   485.1
   564.9
   544.5
   530.5
   528.9
     513
   498.7
   532.5
   460.8
   542.5
   518.5
   557.1
   514.9
   519.8
   481.5
   509.1
   534.7
   477.6
   494.8
   542.5
   487.4
   502.3
   547.4
     524
   487.7
     466
   535.4
   509.1
   575.9
   532.8
   541.2
   511.1
   535.7
   508.5
   578.2
   480.6
   530.8
   494.2
   473.1
   491.6
   483.2
   512.7
   516.2
   502.6
   453.6
   521.8
     574
   526.9
   544.1
   514.9
   532.8
   485.8
   527.9
     487
   533.1
   504.6
   506.5
   516.6
   508.1
   543.5
   525.7
   506.2
   525.3
   497.4
   517.2
   527.3
     563
     513
   578.5
   527.3
   534.1
   475.7
   489.6
   504.2
   524.7
   482.5
   514.6
   516.9
   536.4
   483.2
   515.6
     501
   530.8
   520.5
   511.7
   491.6
   541.9
   514.3
   511.4
   531.5
     440
   498.1
   550.6
   519.5
   498.1
   553.9
   560.7
     538
   445.2
   507.2
   469.2
   553.9
   507.5
   566.9
   488.3
   508.8
   483.2
   558.4
   475.7
   482.2
   513.6
   569.1
     512
   542.5
   501.6
   567.5
   492.2
   556.5
   475.4
   551.3
   542.8
   489.6
   519.8
   495.8
   544.5
   508.5
   588.3
   491.9
   526.6
   499.4
   481.2
   516.2
   491.3
   556.1
   526.9
   493.2
   538.3
   479.6
   504.6
   547.4
   529.9
   503.3
     512
   512.4
   544.5
   458.5
   534.4
   526.6
   539.6
   491.9
   594.4
     466
   527.9
   520.8
   515.3
   471.2
   507.8
   536.7
   506.8
   505.9
   519.8
   528.9
   511.1
   483.2
   513.6
     538
   510.4
   469.5
   441.6
   472.1
   464.3
   488.3
   515.6
   556.8
   542.8
   540.6
   514.3
   510.4
   517.5
     489
   495.2
   541.9
   497.4
   499.1
   517.2
   491.9
   519.8
   499.4
     548
   542.2
   514.3
   484.8
   547.1
   532.8
   483.8
   492.9
   473.4
   509.8
   549.3
   529.2
   509.1
   447.1
     562
   531.8
   499.4
   526.6
   565.2
   517.9
   522.1
   524.4
   579.8
   535.7
   604.8
   570.4
   540.9
   508.1
   525.3
   514.6
   530.2
   533.1
   489.3
   490.6
     525
   526.3
   534.4
   536.4
   506.2
   519.8
   490.9
   589.2
   470.8
   527.9
   506.8
   492.9
   562.6
   529.5
   522.4
   499.7
   518.5
   478.9
   523.4
   494.8
   501.3
     596
   511.4
     490
   565.9
   485.1
   532.1
   438.7
   511.4
   515.9
     502
   540.9
   543.8
   533.8
   540.6
   518.5
   555.2
   535.4
     551
   502.9
   526.6
   458.2
   515.3
     500
   455.6
   497.8
   467.6
   486.7
   493.9
   481.5
   508.5
   530.8
     549
     524
   481.5
   472.8
   462.7
   559.1
   506.2
   539.3
   570.7
   499.7
   491.6
   590.9
   542.5
   545.1
   564.9
   535.1
   530.2
   543.2
   554.5
   529.2
   494.8
   469.2
   511.4
   590.2
     490
     502
   515.3
   481.2
   470.5
   517.9
   499.4
   533.1
   481.5
   492.6
   541.9
   503.3
   542.5
   493.2
   479.6
   537.7
   510.7
   498.7
   481.2
   505.9
   502.9
   453.3
   557.8
   521.1
   532.1
   540.6
   500.7
   516.6
   505.5
   520.5
   527.6
   476.3
   527.3
   498.4
   473.7
   522.1
   541.9
   525.7
   524.4
   511.1
   505.5
   498.7
     487
   450.7
   576.3
   541.5
   489.6
   517.5
   484.5
   587.6
   521.1
   529.9
   527.3
   528.9
   538.6
     487
   524.4
   534.1
   465.6
   522.1
   540.3
   499.1
   432.9
   530.8
   519.8
   507.8
   490.3
   560.7
   491.6
   464.3
   485.4
   521.4
   534.7
   496.8
   527.6
   513.3
   512.7
     501
   483.2
   518.5
   544.8
   490.9
   536.7
   531.5
     539
     548
   488.3
   588.6
   519.5
   535.4
   559.7
   501.3
   544.8
   518.8
   521.1
   570.7
   490.3
   501.3
   516.9
   562.3
   473.1
   555.8
   554.8
   528.9
   538.6
   519.5
   511.7
   513.3
   504.2
   510.7
     500
   523.4
   552.3
   517.9
   529.2
   520.8
   571.7
   499.7
   521.4
     525
   531.5
   502.9
   479.3
   528.9
   528.6
   466.9
   543.8
   543.2
   463.7
   563.9
   508.1
   480.2
   545.4
   513.6
   553.2
   490.3
   515.3
     538
   490.6
     489
   472.5
     525
   499.4
   497.1
   553.9
   498.1
   552.3
   520.1
   581.1
   539.9
     550
   467.9
   523.7
   526.6
   552.9
   505.2
   497.4
   485.8
   518.2
   495.5
   532.5
   532.1
   533.4
   494.8
   481.2
   567.8
   521.1
   556.8
   504.2
   539.9
   543.8
   507.5
   535.7
   544.1
   494.8
   517.2
   503.9
   530.2
   508.5
   535.7
   533.1
   576.6
   507.5
   549.3
   566.5
   535.7
     477
   516.6
   545.8
   527.9
   510.4
   544.8
   512.7
   525.3
   493.5
   479.9
   522.1
   515.3
     561
   532.1
   518.5
   507.2
   517.5
   510.1
   487.4
   483.5
   564.6
   590.9
   463.7
   506.8
   445.5
   541.5
   482.2
   490.3
   496.5
   513.6
   537.3
   580.5
   513.3
   482.2
   476.3
   530.5
   527.6
   515.6
   528.2
   532.5
   539.3
   499.1
   468.9
   527.6
   519.8
   503.9
   497.1
   544.5
     490
   495.5
   517.9
   465.6
   533.4
   522.4
   499.1
   493.5
   527.3
   534.7
   557.8
   491.9
   584.4
   509.4
   522.7
   506.2
   552.3
   509.4
     538
   502.3
   535.4
   466.6
   571.1
   502.3
   531.8
   529.9
   503.9
   586.3
   485.8
   540.3
   495.8
   464.3
   447.1
   514.3
   511.7
   520.8
   541.5
   511.1
   536.4
   555.8
   521.1
   526.6
   514.9
   467.9
   630.4
   512.7
   494.5
   531.8
   600.9
   476.3
   492.2
   544.5
   515.9
   522.1
   493.5
   515.3
   500.3
   546.1
   552.3
   520.5
   562.6
   507.2
   478.3
     465
   515.6
   543.8
   495.8
   542.5
   499.4
   518.2
   513.3
     477
   545.4
   544.8
   543.5
   482.5
   546.4
     551
   522.1
   584.7
   540.9
   546.4
   524.7
   491.3
   558.1
     490
   474.4
   532.1
   571.4
   540.6
   478.3
   561.3
   514.3
   512.7
     487
   534.1
   515.9
     513
   515.9
   581.1
   539.6
   504.2
   521.1
   471.2
   515.9
   545.4
   499.7
     550
     525
   464.7
     524
   512.4
   562.6
   529.2
   579.8
   497.8
   520.8
   480.9
   489.6
   506.5
   478.9
   534.4
   554.8
   533.1
   497.8
   556.5
   503.6
   531.2
   527.9
   541.9
   529.2
   506.2
   529.9
   510.7
   514.6
   557.4
   536.4
     475
     513
   467.9
   576.9
   511.7
   520.5
   509.1
   515.6
   552.6
   488.7
   515.6
   498.1
   570.1
   485.4
   519.5
   494.2
   543.8
   492.2
   458.8
   495.5
   517.9
   506.2
     549
   523.4
   511.1
   574.6
   494.5
   526.9
   500.7
   486.7
   564.3
   507.8
   508.1
   510.7
   528.2
   510.4
   525.3
   541.2
   498.1
   526.9
   498.1
   563.3
   526.3
   575.3
   534.7
   519.5
   545.8
   577.2
   562.3
   526.9
   490.9
   569.1
   514.9
   529.5
   512.4
   529.2
   467.6
   494.8
   567.2
     490
   500.3
     489
   482.2
   487.4
   486.1
   509.8
   591.5
   488.7
   551.9
   498.1
   521.8
   524.7
   515.3
   563.3
   562.3
   482.5
   544.5
   518.2
   483.8
   531.2
   526.6
   505.5
   470.2
   550.3
   520.8
     488
   535.7
   517.9
   527.6
   552.3
     490
   570.1
     487
   516.9
   528.9
   530.5
   543.5
   492.2
   518.5
   491.3
     476
   521.4
   491.6
     539
   533.1
   529.5
   509.1
   491.3
     561
   542.2
   541.9
   575.6
   520.1
   546.4
   546.7
   610.3
   517.9
   490.3
   539.9
   529.5
   491.6
   544.5
   509.4
   507.2
   492.2
   528.9
   433.5
   504.6
   540.3
   458.2
   567.2
   542.5
   548.7
     539
   506.5
   535.1
   499.7
   524.4
   568.8
   519.8
   505.9
   521.1
   539.3
   567.2
   589.6
   520.1
   472.5
   541.9
     476
   570.7
   510.1
   479.3
   517.9
   552.6
   558.7
   507.2
   581.4
   557.8
   576.6
   494.5
   478.9
   505.2
   486.4
   535.1
   532.8
   526.3
   553.6
   564.3
   552.6
   505.2
   566.9
   588.9
   517.5
     537
   544.1
   517.2
   498.4
   511.4
   566.2
   549.3
   507.5
   557.8
   527.6
   488.7
   521.1
   461.7
     512
   564.3
   496.8
   552.6
   506.2
   561.7
   533.8
   522.4
   517.2
   505.5
   552.3
   576.6
   504.2
   511.4
   532.8
   505.9
   506.5
     551
   462.4
     465
   543.5
   477.3
   546.1
   539.9
   519.8
   486.7
   449.7
   534.4
   520.8
   555.5
   526.3
   547.7
   515.9
   477.6
   578.5
   466.9
   505.5
   499.7
   542.5
   545.1
     512
   530.2
   561.7
   505.9
   571.4
   572.7
   552.3
   532.1
   548.4
   513.6
   566.5
     524
   535.7
   492.9
   503.9
   563.6
   581.1
   581.4
   534.4
   569.8
   542.5
   557.4
   523.1
   483.8
   485.1
   528.2
   530.2
   561.7
   542.2
   490.9
   514.6
   513.6
   527.3
   498.4
   542.2
   603.2
   564.9
   512.7
   472.8
   548.4
   490.6
   580.5
   570.1
   552.3
     537
   514.6
   519.8
   568.1
   537.7
   516.9
   519.8
   486.1
     574
     513
     500
   519.8
   544.1
   507.8
   497.8
   583.1
   534.7
   473.1
   517.9
   524.4
   538.3
   545.8
   529.2
   521.4
   467.9
   529.5
   545.4
   537.7
   532.8
     487
   539.3
   499.4
   557.4
   522.1
   546.4
   501.3
     526
   552.3
   476.3
   559.1
   571.7
   527.6
     525
   474.1
     512
   530.5
   559.1
     536
   489.3
     501
   499.7
   534.7
   508.5
   513.3
   537.3
   529.2
   568.1
   505.5
   510.7
   461.4
   532.8
   531.8
   559.4
   516.6
   484.1
     451
   520.1
   547.4
   537.3
   538.6
   495.2
   548.4
   549.3
   497.1
   520.8
   481.5
   569.4
   560.4
     536
   490.6
   504.9
   499.7
     512
   513.6
     563
   497.1
   506.5
   487.7
   502.6
   520.8
   507.8
   461.4
   506.5
   601.6
   459.2
   533.8
   557.1
   532.5
   537.3
   544.1
   516.6
   506.2
   557.4
   558.4
   528.9
   513.3
   516.2
   546.7
   529.2
   509.1
   496.5
   498.7
   502.9
   546.4
   494.2
   468.9
   468.2
   487.4
   553.9
   497.1
     514
   524.4
   486.7
   522.1
   561.3
   467.3
   426.1
   495.8
   469.9
   506.2
   516.9
   555.5
   510.4
   516.6
   501.6
   590.9
   539.9
   502.3
   540.3
   556.5
   551.9
   551.6
   554.5
   532.1
   526.3
   526.3
   526.6
   543.5
   503.9
   590.2
     525
   519.8
   528.9
   497.1
     526
   523.4
   556.5
   501.3
     487
     501
   522.4
   480.6
   540.3
   494.8
   501.3
   516.9
     548
     538
   546.7
   536.4
   508.5
   509.4
   532.8
   572.7
   517.5
   540.6
   479.3
   531.2
   581.4
   553.6
   470.8
   490.3
   505.9
   579.2
     574
   512.4
   539.9
   514.3
   540.6
   541.5
   552.3
   508.8
   540.3
   504.9
   520.5
   514.9
   487.4
   551.9
   511.1
   464.3
   570.4
   596.7
   533.4
     490
   491.3
   530.5
   512.7
   572.7
   534.1
   495.2
   517.5
   512.7
     537
   540.6
   548.4
   511.7
   522.1
   546.7
   573.3
   524.7
   510.7
     512
   521.8
   496.1
   543.5
   488.3
     573
   488.3
   579.8
   556.1
   504.9
   529.9
   556.1
   523.1
   539.6
   527.3
   466.3
   492.6
   528.2
   489.3
   532.5
   509.4
   497.1
     537
   513.6
   497.8
   479.6
     548
   512.4
   502.6
   521.4
   584.7
   507.5
   476.3
   527.6
   516.9
   489.6
   545.1
     539
   517.2
   496.5
   515.3
   528.9
     476
   575.3
   504.9
   523.7
   504.2
   515.6
   516.6
   550.3
   521.8
   541.5
   534.7
   500.3
   529.2
     537
   571.4
   568.1
   537.3
   553.6
   527.9
     500
   532.5
     526
   595.1
   540.6
   508.5
   497.4
     551
   538.6
   529.5
   539.6
   549.7
     477
   506.5
   502.6
   526.3
   506.2
     560
   527.9
     524
   548.4
   551.9
   482.2
   486.1
     524
   539.6
   488.3
   568.5
     465
   554.8
   523.1
   530.2
   613.9
   535.1
   542.2
   580.5
     561
   544.8
   511.1
   537.3
   540.6
     548
   525.3
   483.2
   515.9
   525.3
   486.7
   495.8
     539
   570.1
   529.2
   432.5
   543.5
     561
   533.4
     537
   557.4
   486.4
   537.7
   548.4
   518.5
   506.5
   586.6
   549.7
   500.7
   541.9
   488.7
   575.6
   545.8
   533.8
   517.9
   502.9
   534.1
     490
   487.4
   515.9
   547.7
   486.1
   534.7
     513
   522.1
     524
   559.1
   532.8
   526.9
   563.3
   577.9
     525
   558.7
   490.3
   540.3
   516.9
   498.7
   518.5
   556.1
   524.4
   501.3
   540.9
   530.2
   514.6
   564.3
   528.2
   527.3
   542.8
   543.2
   542.8
   533.1
   521.4
   529.2
   539.6
   431.3
   509.4
   583.4
   606.4
   522.4
   523.1
   482.2
   509.8
   487.4
   513.6
   558.1
   543.2
   504.6
   491.6
   497.4
   546.7
   482.5
   500.3
   526.6
   530.8
   553.9
   499.7
   520.1
     501
   526.6
   539.6
   554.2
   503.3
   430.9
     489
   549.3
   523.4
   528.9
   481.9
   547.1
   523.7
   501.3
   540.3
   543.5
   516.9
   531.2
   554.5
   523.1
   473.4
   507.2
   560.7
   559.1
   507.2
   545.1
   522.4
   515.9
   513.6
   500.7
   518.8
   555.5
   492.6
     551
   491.9
   601.9
     548
   551.9
     487
   493.2
     548
   548.7
   521.8
     563
   535.4
     512
   542.5
   578.9
   542.5
   521.8
   562.3
   571.7
   571.7
   505.2
   535.1
   506.8
   567.5
   569.1
   524.4
   508.8
     487
   496.5
   501.3
   525.3
   540.3
   558.1
   519.8
   529.9
   542.8
   536.4
   538.3
   559.1
   552.6
   539.9
   557.1
   494.8
   527.6
   554.2
   510.1
   544.5
   482.2
     538
   567.2
   539.6
   538.6
   561.7
   591.5
   557.1
     512
     525
   564.9
   503.9
     536
   566.2
   452.7
   547.1
     550
   536.4
   522.1
   473.4
   510.4
   551.3
   584.4
     524
   560.7
   575.9
     478
   541.9
   541.9
   528.9
   470.2
   482.8
   545.8
   497.8
   509.8
   525.7
   488.7
   571.4
   486.4
   554.8
   519.5
   619.4
   536.7
   504.6
   513.6
   540.9
   462.1
   522.7
   507.5
   548.4
   534.4
   582.4
   529.2
   513.3
   515.9
   468.9
   587.6
   585.7
   550.3
   586.6
   529.2
   445.9
   502.3
   574.3
   526.3
   530.8
   481.9
   553.6
   543.5
   542.8
   560.7
   494.5
   529.2
     502
     526
   543.5
   516.6
   514.9
   532.5
   508.1
   514.9
   521.4
   525.7
   509.8
   482.5
   513.6
   546.1
   498.7
   535.1
   510.1
   439.7
   509.1
     524
   516.2
   516.6
     490
   531.5
   460.1
   557.1
   554.8
     562
   537.3
   486.4
   567.5
   512.4
   557.8
   518.8
   503.9
   517.2
   510.7
   512.4
   533.1
   576.6
   489.6
   582.7
   577.9
   533.8
   524.7
   567.5
   557.4
   520.5
   547.7
   539.3
   496.8
   547.4
   513.6
   553.9
   550.3
   543.8
   532.5
   515.9
   505.9
   579.5
   505.5
     562
   523.4
   508.1
     550
   510.1
   554.2
   497.4
   518.2
   520.5
   513.3
   525.7
   563.6
     537
   521.8
     551
   562.6
   531.2
   552.3
   538.6
   510.4
   527.6
   591.2
   539.9
   497.4
   535.7
   518.8
   516.2
   567.2
   518.2
   512.4
   502.6
     524
   542.8
   505.9
   544.5
   492.6
   531.5
   556.8
   554.8
   552.3
   581.1
   513.6
   605.1
   571.4
   491.6
   507.8
   568.8
   542.5
   598.6
   595.7
   526.6
   497.8
   552.3
   499.7
   568.1
   587.6
   509.8
   474.4
   532.8
     524
   521.1
   487.4
   561.7
   505.2
   583.4
   583.4
   544.1
   535.4
   554.5
   533.4
   522.1
   534.7
   519.2
   579.8
   496.5
   562.3
   604.8
   567.8
   554.8
   502.6
   566.5
   517.9
   487.4
   539.6
   484.8
   536.7
   544.1
   480.2
   575.3
   566.9
   564.6
   615.5
   515.9
   546.1
   496.5
   542.5
   605.5
   521.8
   519.5
   545.8
   497.8
     550
   578.9
   547.4
   498.1
   522.1
   468.2
   539.6
   534.4
   553.6
   555.8
   551.9
   591.8
     549
   488.7
   524.4
   567.2
   518.8
   523.4
   566.2
   546.7
   575.6
   566.9
   574.6
   537.3
   490.6
   469.9
   571.1
   552.6
   560.4
   516.6
   491.6
   536.4
   592.8
   467.3
   576.3
   570.1
   517.9
   507.5
   521.8
   556.5
     537
   556.5
   539.3
   511.7
   497.1
   494.2
   482.8
   522.4
   565.9
   542.8
   528.6
   499.4
   577.9
   567.2
   520.8
   534.1
   577.9
   547.7
   558.1
     526
   540.9
   480.6
   549.3
   472.5
   535.4
   502.6
     563
   535.1
     574
   502.6
   489.6
   544.8
   506.8
   505.2
   499.7
   482.2
   541.2
   570.1
   542.8
   569.1
   505.5
   532.8
     537
   519.2
   505.2
   561.3
   532.1
   556.1
   519.8
   549.3
   583.7
   471.5
   553.6
   504.9
   533.4
   525.7
   605.1
   575.6
   511.4
   533.1
   527.6
   461.7
   591.8
   529.5
   473.7
   547.4
   535.7
   536.7
   528.9
   479.6
     538
   539.6
   553.6
     500
   505.5
     538
   525.7
   526.9
   585.3
   537.3
   525.3
   516.9
   560.4
   524.4
   552.3
   515.6
   502.9
   546.4
   502.9
   503.9
   535.7
   507.5
   559.1
   521.4
   604.5
   552.6
   526.9
     476
   546.7
   581.8
   545.1
   526.3
   562.6
   519.5
   510.1
   565.9
   538.6
   482.5
   537.7
   503.6
   502.9
   565.2
   534.1
   531.5
   587.3
   509.8
   539.3
   544.1
   493.9
   545.4
   545.4
   552.6
   571.4
   509.1
   482.2
   516.9
   527.9
   526.3
   561.7
   502.6
   527.9
   520.5
   482.2
   563.9
   597.7
   556.8
   540.3
   545.4
   567.8
     572
   517.2
   568.5
   566.5
   526.9
   569.8
   529.5
   550.3
   528.6
   549.7
   513.3
   577.2
     538
   539.6
   509.8
   548.4
   562.3
   570.4
   514.6
     524
   515.6
   589.6
   508.8
   526.6
     538
     548
   577.9
   551.9
   504.2
   528.9
   571.4
   543.5
   553.6
   567.5
   517.9
   488.7
   504.9
   544.1
   568.5
   516.6
   522.4
   571.1
   520.5
   495.2
   522.7
   510.4
   556.1
   537.7
   542.8
   531.2
   514.3
   504.9
   493.5
   562.6
     512
   570.1
   506.5
   557.1
   598.3
   549.3
   554.2
   516.6
   546.1
   568.5
   567.5
   557.1
     550
   548.7
   579.5
   588.6
   593.1
     585
   522.7
   550.6
   548.4
   566.5
   569.4
   568.8
   583.4
   576.6
   544.5
   586.6
   522.7
   591.5
   545.4
   532.1
   583.7
   511.7
   606.8
   579.8
     526
   541.9
   544.5
   522.7
   513.6
   577.9
   476.7
   527.9
   488.3
     574
     539
   594.1
   582.4
   599.6
   560.7
   551.9
   517.5
   589.9
   524.7
   497.1
     573
   553.2
   549.7
     525
   514.6
   548.4
   492.9
   554.2
   590.9
   531.8
   528.2
   569.4
   500.7
   563.9
   544.1
   605.1
   526.3
   498.1
   540.6
   523.4
   498.7
   539.3
     587
   510.1
   576.6
   522.4
   576.6
   544.1
     563
   544.1
   569.4
     572
   550.3
   551.9
   568.5
   509.4
   525.7
     513
   578.9
   557.1
   559.1
   546.4
   513.3
     548
     596
   554.2
   523.4
   533.1
   518.8
     563
   504.9
   516.2
   506.5
   553.9
   568.8
   566.9
   538.3
   547.1
   489.6
   584.7
   565.6
     549
   508.5
   571.1
   519.5
   522.4
   555.8
   553.6
   523.7
   503.6
   577.9
     536
   548.7
   562.6
   528.6
   564.9
   511.7
   558.7
   548.4
   529.5
   496.8
     501
   526.9
   564.9
   592.2
   570.7
   484.1
   484.5
   576.3
   603.8
   522.4
   541.5
   528.6
   568.1
   574.3
   545.8
   592.5
   549.3
   541.2
   499.4
     525
   519.2
   600.3
   598.6
   581.1
   561.3
   529.9
   535.7
   490.6
   530.8
   559.7
   535.1
   516.2
   544.5
   566.5
     500
   550.6
   593.1
   527.9
   560.4
   572.7
   542.2
   532.8
   558.4
     574
   499.7
   563.6
   535.1
   579.8
   604.8
   565.6
   556.1
   559.1
   548.7
   544.5
   546.1
   534.7
   558.1
   527.6
   522.7
   526.9
   526.3
   498.7
   529.2
   509.4
   523.7
     587
   536.7
   517.9
   563.9
   584.4
   546.1
   514.3
     575
   531.2
   571.1
     563
   535.7
   573.7
   539.9
   565.6
   597.3
   568.5
   550.6
   559.1
     563
   555.2
   523.7
   610.6
   494.8
   544.1
   571.7
   564.6
   539.3
   602.5
     539
   505.9
   594.7
   520.8
   609.3
   541.2
   532.5
   563.3
   543.2
   491.9
     584
   534.4
   562.3
   518.5
   579.5
   560.7
   505.2
   610.3
   584.7
   560.7
   629.1
   502.6
   534.7
   492.6
   540.9
   555.8
   606.4
   531.5
     599
   512.7
     550
   564.9
   531.2
     513
   553.9
   534.1
   526.6
   569.1
   525.3
   516.2
   516.6
   550.3
   579.8
   534.1
   559.7
   592.5
   539.3
   496.8
     550
   565.9
     487
   523.4
   579.5
   595.7
   545.8
   548.7
   540.3
   528.6
   547.7
   555.8
   523.4
   606.1
   528.6
   611.3
   535.4
   554.5
   579.8
   588.6
   548.4
     501
   511.1
   562.6
   551.9
   576.9
     551
   548.4
   476.3
   602.5
   539.9
   524.4
   505.9
   506.8
   618.1
   523.7
     599
     561
   631.7
   558.4
   562.6
   607.4
   620.1
   577.2
   560.4
   532.1
   535.7
   538.6
   507.2
   500.3
   540.6
   521.1
   535.7
   581.8
   550.6
   554.5
   513.6
   547.1
   494.8
     476
   541.2
   518.8
   497.8
   580.8
   533.4
   523.4
   560.7
   577.2
   573.7
   499.1
   538.6
   521.4
   553.9
   554.2
   528.6
   623.9
   550.6
   586.6
   539.6
   546.4
   518.5
   553.9
   472.8
   527.3
   568.5
     514
   558.7
   598.3
   577.9
     573
   553.9
     550
   567.8
   581.4
   520.5
   514.9
     539
   594.4
   516.6
   575.6
   511.1
   574.3
   546.1
   517.5
   553.6
   537.7
   552.9
   578.2
   553.9
     550
   554.5
   572.7
     526
     587
   540.3
   530.2
   548.7
   547.1
   549.3
   558.1
   522.1
   484.5
   550.6
   552.3
   592.5
   502.9
   543.5
     573
   503.9
     597
   549.3
   569.1
   557.4
   538.6
   573.3
   489.6
   549.7
   523.7
   552.9
   504.2
   588.6
   507.8
   542.2
   516.2
   566.2
   583.4
   493.5
   529.9
   551.6
   542.2
   481.9
   543.8
   570.7
   564.3
   590.9
     562
   528.9
   544.1
   605.8
   527.6
   518.5
   539.6
   530.2
   566.9
   510.1
   532.5
   536.4
     551
   559.4
   573.7
   563.3
   546.1
   503.6
   535.4
   531.8
   516.2
   537.3
   527.9
   580.2
   553.2
   498.1
   545.8
   567.5
   521.8
   555.5
   597.3
   599.9
   527.3
   556.1
   551.3
   500.3
   529.2
     561
   532.8
   638.5
   570.7
   564.9
   494.8
   566.2
   548.4
   545.4
   595.4
   532.8
   519.8
   555.5
   541.2
   566.2
   556.8
   506.5
   597.3
     572
   520.1
     550
   507.8
   519.5
   529.2
   576.9
   559.1
     524
   573.3
   602.5
   527.9
   614.5
   544.5
   551.9
   511.1
   534.1
   550.6
   594.1
   538.3
   535.7
   579.8
   525.3
   531.2
   536.4
     537
     536
   519.2
   530.2
   571.7
     550
   572.4
   532.8
   529.9
     538
   568.8
   523.7
   501.3
   549.3
   558.7
   520.8
   569.8
   527.3
   574.6
   560.4
   533.1
   554.2
   557.4
   607.1
   570.4
   559.1
   518.5
   566.2
   517.2
   563.9
   568.5
   573.7
   541.9
   521.4
   534.7
   632.4
     596
   522.4
     560
   539.3
   595.4
   580.8
     563
   515.9
     585
   535.4
   575.3
   576.3
   568.1
   512.7
   546.7
   539.3
   520.1
   535.1
   600.3
   577.9
   581.1
   527.3
   602.2
   510.1
   582.4
   575.9
   558.7
   626.9
   557.8
   546.1
   527.9
   588.3
   530.5
   570.7
   570.4
   553.6
   498.7
   553.9
   591.8
   559.4
   603.2
   503.3
   540.6
   580.8
   527.3
     598
   549.3
   546.1
   589.2
     562
   617.1
   587.6
   633.7
   610.3
   545.8
   580.5
     574
   545.4
   582.1
     563
   558.7
   612.3
   558.1
     608
   556.8
   592.5
   519.8
     512
   629.5
   576.6
     587
   568.8
   564.3
   585.3
   583.4
   527.9
   541.5
     550
   557.1
   649.2
   523.4
   588.9
   557.4
   584.4
   580.8
   499.7
   558.4
     575
   627.8
   582.7
   555.5
   558.1
   594.7
   570.7
   569.1
   549.7
   606.8
   614.9
   599.6
   586.6
   534.7
   605.5
   532.1
   543.2
   553.9
   612.3
   595.4
   529.2
   583.1
   534.7
   590.2
   601.2
   511.1
   523.4
   498.1
   587.3
   538.3
   579.8
   596.4
   554.8
   579.8
   519.5
   525.3
   589.2
   600.9
     524
   527.9
   582.1
   575.6
   560.4
   575.3
   529.9
     574
   629.1
   581.4
     660
   597.7
   553.2
   583.1
   623.3
     598
   593.8
   532.8
   535.7
   570.7
   587.3
   561.3
     549
     514
   564.9
   620.7
   543.5
   605.8
   606.4
     598
   588.6
   544.5
   569.1
   573.3
   554.2
   543.2
   589.6
   578.2
   535.1
   526.9
   594.1
   619.1
   544.1
   550.3
   620.7
   559.7
   500.7
   571.4
   622.3
   545.4
   543.8
   592.2
     646
   594.4
   581.4
   522.1
   584.4
     562
     573
     646
     536
   623.9
   596.4
   607.4
   521.4
   571.1
   582.7
   566.2
   578.9
   618.1
   581.1
   590.5
   564.9
   571.1
   590.9
   578.5
   637.2
   609.7
   588.6
   594.1
   531.2
   571.7
   600.9
   572.4
   573.3
   571.1
   580.2
   593.8
   557.4
   551.3
   545.1
   630.4
   598.6
   581.8
     525
   600.3
   570.1
   566.5
   619.7
   623.9
   527.6
   606.8
   541.2
   571.7
   606.4
   627.8
   601.2
   575.6
   581.8
   607.7
   520.5
   591.8
   630.1
   572.7
   587.6
   569.4
   585.3
   602.2
   600.9
   595.7
   615.8
   555.2
     514
   601.6
   662.2
   628.2
   565.6
   514.6
     585
   533.4
   550.3
   571.7
   669.4
   656.7
   600.9
   615.5
   643.7
   588.9
   601.6
   588.3
   546.4
   611.6
   595.4
   670.7
   660.9
   670.7
   628.8
   597.3
     539
   604.8
   549.3
   579.2
   631.1
   611.9
   644.7
   658.7
   705.4
   652.2
   581.1
   680.4
   619.7
   608.4
   638.5
   618.1
     572
   652.2
     648
   620.7
   648.6
   633.7
   637.6
   593.5
   630.4
     684
     658
   673.3
   676.2
   651.8
   777.7
   614.5
   628.8
   632.7
   614.2
     731
   649.9
     719
   663.2
   676.8
   648.3
   693.4
   665.8
   640.8
   664.5
   699.9
   607.7
   711.9
   706.7
   690.1
     706
   672.9
   725.2
   700.5
   700.8
   727.1
   666.1
   690.8
   749.2
   715.1
   673.6
   777.7
   684.6
   729.7
   705.4
   759.5
   713.2
   727.1
   626.2
     646
     681
   680.7
   715.4
   719.3
   781.3
   714.5
   723.5
   713.5
   709.9
   757.3
   706.3
   782.3
   739.1
   728.4
   739.1
   739.4
   771.9
   801.4
   718.3
     742
   720.3
   748.5
   769.3
   748.2
   703.4
   776.1
   726.8
   751.8
   774.1
   776.7
   769.9
   773.8
   696.6
   706.7
   720.3
   702.1
   742.7
   708.9
     683
   751.1
   744.6
   774.8
   773.2
   763.4
   629.8
   693.4
   711.5
     717
   732.6
   695.3
   684.6
     756
   666.4
     767
   662.5
   690.8
     681
   678.1
   707.6
   742.4
   673.3
   730.7
   659.3
   681.4
   692.7
   678.1
   703.4
   665.5
   697.6
     659
   671.6
   649.9
   631.4
   659.6
   634.6
   673.3
   719.6
   621.7
   638.9
   646.3
   650.9
   573.3
   683.3
     659
   641.1
   653.1
   638.2
   673.6
   613.2
   645.4
   606.8
   698.9
   679.1
   612.6
   652.2
     598
   615.8
     634
   638.9
   631.7
   632.7
   610.6
   558.7
   607.4
   564.6
   590.5
   573.7
   573.7
   626.2
   549.3
   614.9
   549.7
   541.9
   577.9
   556.5
   586.3
   572.7
   595.4
   533.1
   627.8
   544.1
   618.8
     574
   583.7
   553.2
   570.1
   583.4
   600.9
   617.1
     586
     539
   600.9
   609.7
   576.6
   600.6
   579.2
   587.9
   589.6
   556.8
   537.7
   568.1
   563.6
   559.7
   512.4
   608.4
   617.8
     585
     539
   526.6
   553.2
   554.2
   595.4
   565.9
   577.6
   626.2
   551.3
   534.1
   600.9
   565.2
   587.9
   581.4
   599.3
   583.7
   587.3
   559.1
     572
   507.2
   607.1
     584
   571.1
   532.5
   595.1
   546.4
   585.7
   569.8
   555.5
   533.4
   568.5
   612.9
   577.2
   629.5
     562
   594.7
     561
     623
   509.8
   589.2
   544.1
   568.8
   534.7
   560.4
   578.5
   626.5
   598.6
   555.8
   568.1
   552.9
   528.9
   549.3
   545.8
   601.9
   574.3
   607.1
   592.8
   563.6
     608
   576.9
   590.2
   578.5
     539
   547.4
   560.4
   567.2
   578.2
   597.3
   578.5
   541.9
     502
   551.6
   562.6
   505.5
   629.5
   577.2
   541.9
   520.8
   530.5
   533.1
   563.6
     512
   603.5
   581.1
   572.4
   507.8
   587.3
   543.2
   517.5
   554.5
     585
   553.9
   558.7
   496.5
   509.1
   527.9
   558.4
   550.3
   556.1
   554.5
   565.6
   533.1
   552.9
   541.2
     575
   560.4
   542.5
   605.1
     561
   518.2
   569.1
   581.8
   622.3
   611.6
     572
   574.6
   569.1
   576.6
   520.5
   568.8
   520.1
   546.7
   537.7
   518.8
   579.8
   540.9
   556.1
   553.6
   564.9
   556.5
   518.5
   506.5
   545.4
   570.4
   563.6
   623.6
   587.9
   524.7
   595.4
   567.8
   567.2
   534.1
   532.5
   536.4
   593.5
   568.8
   582.4
   533.4
   504.2
   557.1
   510.1
   597.7
   631.1
   566.5
   579.2
     551
   580.2
   600.9
   605.5
   554.2
   539.6
   543.8
   681.4
   564.6
   551.9
   595.7
   579.2
   575.6
   606.4
   573.7
   554.2
   574.3
   547.4
   516.9
   563.6
   544.8
   576.3
     634
   607.7
   533.8
   557.1
   570.7
   546.7
   553.9
   560.4
   567.8
   625.9
   544.1
   556.8
   584.7
     586
     584
   620.1
   538.3
   543.8
   620.4
   589.9
   558.7
   554.2
   550.6
   575.6
   566.2
   595.1
   594.1
   567.5
   595.1
   551.6
     596
   627.2
   559.7
   539.9
   567.5
   555.5
   555.2
     596
   594.4
   542.2
     560
     574
   568.8
   593.8
   557.4
   563.9
   565.2
   568.5
   515.9
   586.6
   530.5
   609.3
   566.2
   614.2
   543.8
     563
   582.7
   555.2
   581.8
   553.9
   556.1
   607.4
   558.1
   533.8
   639.5
   552.3
   566.9
   557.4
   558.1
   544.8
   524.4
   652.5
   579.8
   608.4
     513
   541.2
   554.2
   529.5
   636.9
   563.6
   583.4
   548.7
   604.8
   553.6
   618.1
     597
   617.1
   577.6
   615.5
   588.6
   541.9
   618.1
   522.1
     575
   590.2
   592.8
   596.7
   508.8
   567.2
   547.4
   595.7
   511.4
   576.9
   547.1
   549.3
   569.8
   565.9
   591.8
   568.5
   601.9
   515.6
   543.5
   607.7
   597.7
     597
     572
   555.5
   548.7
   581.4
   606.4
   555.2
     574
   584.7
   565.2
   547.7
   569.4
   563.3
   554.5
   532.1
   566.2
   567.2
   624.6
   538.6
   591.8
   635.6
   536.4
   570.4
   522.4
   586.3
   602.2
   554.8
   571.7
   611.3
   532.8
     561
   568.8
   616.2
     611
     585
   588.6
   575.6
   542.8
   520.8
   582.1
   586.6
   558.1
   549.7
   546.1
   566.5
     536
   575.6
   586.6
   549.7
   554.8
     537
   591.8
   525.3
   585.7
   607.1
   586.6
   554.8
   606.4
     561
   584.4
   623.9
   570.4
   529.2
   580.5
   527.9
     563
   558.1
   578.2
   559.1
   588.3
   581.4
   534.7
   616.8
   621.3
     586
   547.4
   598.6
   606.4
   640.2
   582.1
   565.9
   570.7
   547.4
   614.5
   575.9
   585.3
   541.5
     608
   534.7
   542.8
   555.2
     560
   550.3
   529.2
   555.5
   592.8
     599
   577.2
   601.6
   548.4
     597
   621.3
   607.1
   594.1
     587
   562.6
   603.5
   605.1
   607.4
   578.5
   592.2
   579.5
   555.2
   592.2
   560.4
   611.6
   554.8
   617.1
   590.2
   588.6
   564.3
   592.2
   570.4
   596.7
   630.8
   638.2
   559.4
   588.9
   648.9
   565.6
   591.2
     560
   619.4
   593.1
   594.7
   601.6
   651.2
   603.2
   533.1
     621
     635
   583.4
   664.2
   572.7
   606.1
     611
   615.5
   576.3
   605.1
   576.9
   591.5
   595.4
   571.1
   632.1
   606.8
   627.5
   649.6
   621.7
     586
   614.2
   619.1
   618.4
   573.3
   602.9
   631.1
   566.5
     610
   616.2
   611.9
   558.4
   619.1
   653.1
   595.1
   652.2
   667.7
     611
   618.8
   644.4
   605.8
   592.8
   630.4
   642.1
   619.4
   629.8
   598.6
   587.9
   616.5
   627.2
   715.4
   584.7
   650.9
   632.1
   657.7
   579.5
     623
   616.8
   542.8
   650.2
   659.3
   644.1
     719
   660.3
   680.1
   639.5
   732.9
   570.1
   678.1
   620.4
     660
   649.9
     694
   595.1
   677.5
   634.6
     684
   650.2
   651.2
   679.1
   660.6
   696.3
   663.5
   679.7
   599.6
   603.5
   617.1
   599.9
   637.9
   591.5
   662.2
     635
     646
   662.5
   651.8
   653.8
   619.7
   629.8
   663.5
   649.6
   648.3
   647.3
   621.3
     611
   660.3
   645.7
   618.8
   655.7
   656.7
   623.9
   627.8
   612.6
   656.4
   686.9
     596
   667.4
   599.3
   637.6
     647
   576.3
     622
   654.4
   656.1
   643.4
   601.6
   611.3
   629.5
   646.3
   580.5
   589.9
   612.9
   594.7
   544.1
     623
   610.6
   623.3
   650.5
   598.6
   646.7
   596.7
   602.2
   587.3
   601.9
     610
   620.4
   578.9
   656.1
     572
   585.7
   623.6
   588.9
     622
   595.7
   619.7
   565.6
     623
   654.4
   623.9
   588.6
     646
   617.5
   585.3
   644.1
   561.3
   554.8
   584.4
   577.6
   621.3
   551.9
   650.2
   583.7
   613.9
   594.4
   594.1
   582.4
   576.3
   579.2
   560.7
   600.6
   606.8
   656.7
   712.2
   611.3
   594.7
   644.4
   607.7
   641.1
   564.9
   614.5
   587.3
   547.7
   590.9
   612.6
   592.8
   607.7
   551.3
   594.4
   625.2
   613.9
   624.6
   605.1
   576.6
   563.9
   619.1
   674.9
   625.6
   624.9
   640.2
   629.1
   560.4
   631.4
   630.8
   592.2
   615.2
   588.9
   655.7
   644.7
   610.3
   585.3
   646.3
   605.5
   626.9
   595.1
   547.4
   571.4
   619.7
   621.3
   619.7
   569.8
   606.1
   630.4
   584.7
   567.8
   620.7
   606.1
   553.9
   609.3
   615.5
   564.6
   630.8
   641.5
   601.2
   629.1
   589.6
   592.2
   636.3
   631.4
   589.6
   660.6
   640.2
   631.4
   551.9
     635
     596
   588.9
   613.2
   635.6
   580.2
   632.7
   605.1
   563.6
     573
     575
   648.3
   612.6
   629.5
   576.6
   635.9
   570.7
   600.6
   611.9
   573.3
   599.9
   617.8
   625.9
   576.3
     586
   665.8
   558.7
   616.2
   595.1
   626.5
   622.3
   618.8
   610.3
   652.2
   638.2
   569.4
   584.4
   657.4
   605.8
   621.3
   628.2
   590.2
   660.6
   619.7
   661.9
     575
   592.8
     596
   636.3
   597.3
   573.7
   596.7
   645.7
     550
   551.6
   602.5
   606.8
   618.1
   543.2
   666.4
   560.7
   565.6
   609.7
   592.2
   625.2
   526.9
   601.2
     572
   600.3
   638.2
     623
   641.8
   614.5
   575.9
   559.4
   619.1
   565.2
   604.8
   622.3
   606.4
   590.9
   642.8
   587.3
     669
   590.9
   599.9
   630.4
   619.4
   601.6
   604.5
   621.7
   610.6
   602.2
   576.6
   570.4
   589.9
   666.4
   579.8
   581.1
   604.5
     551
   571.1
   544.8
   615.8
   581.4
   661.6
   631.7
   599.9
   591.5
   553.9
   590.9
   613.6
   578.5
   585.3
   575.3
   630.4
   587.3
   548.7
   544.8
   614.5
   579.8
   549.7
   525.3
   542.5
     573
   583.4
   542.2
   579.8
     574
   622.6
   576.9
   521.8
   565.6
   606.1
   624.9
   558.1
   642.8
   619.4
   613.2
   556.5
   560.7
   611.6
   584.4
   554.8
   587.3
   598.3
   609.3
   661.9
   576.9
   531.5
   607.4
   554.2
   656.4
   565.2
   595.7
   588.9
   509.1
   593.8
   578.2
   570.7
   613.2
   588.9
   569.1
     575
   628.5
   614.2
   573.3
   556.8
   583.1
   535.1
   574.6
   600.6
   566.9
   597.7
   619.1
   564.6
   599.6
   634.3
   510.4
   588.6
     575
   586.6
   641.8
   594.7
     539
   577.6
   581.1
   547.1
     573
     574
   611.6
   583.4
   542.2
   555.2
   592.5
   596.4
   606.1
   583.1
   570.4
   580.5
   566.9
   599.9
   595.7
   555.5
   577.2
   611.3
   543.2
   629.5
   540.9
   623.3
     585
   589.2
   591.2
   551.6
   539.6
   592.8
   590.2
     586
   562.3
   614.2
   556.1
   550.6
   590.2
   579.2
   593.8
   556.1
   634.6
   600.9
   529.5
   559.4
   572.7
   590.2
   616.8
   621.3
   551.6
   567.2
   581.1
   587.3
   587.9
     549
   567.2
   603.2
     536
   608.7
   591.2
   566.9
   589.6
     536
   579.5
   554.2
   556.5
   618.8
   557.1
   565.6
   611.3
   574.6
   555.8
   605.5
   541.9
   612.6
   585.3
   612.9
   596.7
   582.7
   507.2
   555.2
   580.5
   594.1
   552.3
   559.4
   616.8
   578.5
     561
     551
   553.9
   545.1
   542.5
     585
   530.2
   552.3
   567.2
   591.2
   570.7
   533.8
   555.2
   591.5
   598.6
   547.4
   561.7
   600.3
   551.3
   557.4
   606.8
   580.5
   585.3
     597
     597
   575.3
   596.4
   559.4
   583.7
   658.7
   582.1
   545.1
     596
   551.6
     575
   585.7
   569.1
   610.3
   612.9
   594.7
   559.4
   638.9
     609
     621
   539.3
   585.3
     550
   565.2
   547.4
   606.1
   545.4
     560
   617.5
   638.5
   556.5
     561
   624.9
   563.3
   595.4
   580.2
   616.5
   598.6
   590.9
   591.2
   635.9
     648
   621.7
   621.7
   576.9
   582.1
     575
   591.5
   531.8
   584.7
   569.1
   618.1
   612.3
   585.7
   553.2
   532.5
     599
   545.4
   585.7
     574
   553.6
     585
   599.9
   567.2
     548
   595.7
   562.6
   579.5
   558.7
     575
   555.2
   610.3
     489
   571.4
   617.5
   611.9
   507.8
     597
   592.5
   569.4
   538.3
   619.1
   502.3
   617.1
   631.7
   589.2
     573
   567.8
   561.7
   582.7
   534.7
     572
   546.4
     610
   624.9
     657
   634.6
     562
   617.8
   556.8
   601.6
   520.8
   624.3
   579.5
   606.4
   546.4
   557.8
   614.9
   555.5
   563.9
   556.1
     587
   582.7
   555.5
   629.1
     585
   539.9
   632.7
   556.5
   600.6
   547.1
   552.6
   593.5
   617.1
   541.5
   556.8
   551.6
   581.8
   597.7
   561.3
   570.4
   562.3
   569.4
   529.2
   506.2
     598
   525.7
   619.4
   650.5
   599.3
     548
   555.5
   574.3
   586.3
   594.1
     610
   657.7
   636.3
   554.2
   567.8
   528.6
   563.9
   520.8
   568.5
   601.6
   567.5
   590.5
   557.8
   569.1
   562.6
   641.5
   535.7
   605.1
   593.5
   615.5
   528.2
   588.9
   575.3
   523.1
   553.6
     561
   636.6
   637.2
   576.3
   598.3
   526.3
   558.1
   601.9
   587.3
   564.9
   618.4
   545.8
   543.5
   594.7
   607.7
   530.2
   566.9
   531.2
   583.7
   596.7
   611.6
   571.4
     599
   627.8
   644.1
   604.5
   654.1
   593.8
   559.1
   642.1
   596.4
   609.7
   653.5
   579.8
   673.9
   582.4
     575
   616.8
   566.2
   575.9
   600.9
   654.4
   641.1
   558.1
   602.9
   592.8
   600.3
   584.7
   575.3
   601.9
   607.7
   575.3
     561
   578.5
   601.9
   601.9
   612.9
   578.9
   600.6
   535.7
   561.7
   586.3
   577.2
   630.1
     575
   581.4
   637.2
   630.4
   613.6
   643.7
   589.2
   668.4
   645.4
   633.7
     574
   618.4
   588.9
   631.4
   612.9
   565.6
   555.8
   629.8
   591.2
   570.7
   625.6
   623.3
     598
   644.1
   552.6
   580.5
   581.4
   613.2
   605.1
   573.3
   624.6
   681.7
   654.4
   590.2
   601.2
   625.9
   599.6
   564.3
   559.1
   585.3
   563.6
   634.6
   577.2
   620.4
   548.4
   580.5
     669
   603.5
   621.3
   585.7
   542.5
   585.7
   629.1
   598.6
     561
   543.8
   612.6
   608.7
   626.2
   576.6
   568.5
   637.6
   615.5
   566.2
   582.1
   578.2
   568.5
   591.5
   584.7
   606.1
     561
   594.4
   567.5
   607.7
     587
   545.8
   599.9
   593.1
   619.1
   614.5
   557.1
   563.6
   539.3
   633.7
   563.6
   613.9
   608.7
   590.9
     597
   593.8
     551
   516.2
   592.8
   645.4
   585.7
   549.7
   612.9
   610.3
   610.6
   597.3
   534.4
   627.2
   546.4
   569.1
   606.4
   612.3
   594.7
     634
   545.1
   583.4
   524.4
   588.9
   630.1
   626.9
   579.5
     599
   575.9
   589.9
   564.9
   595.7
   624.9
   593.1
   587.3
   607.7
   595.7
   607.7
   560.7
   545.8
   521.4
   626.5
   616.5
   566.5
   557.4
   616.2
   526.9
   570.1
     609
   552.6
   544.8
   542.2
   588.6
   583.7
     536
   583.1
   581.1
   549.3
     587
   603.8
   588.9
   569.1
   568.1
   584.4
   534.4
   624.9
   591.8
   603.8
     575
   592.8
   557.8
   558.4
   627.2
   577.9
   542.8
     623
   625.9
   594.4
   539.3
   567.2
   594.4
   605.5
     597
   573.7
   569.4
   531.5
     573
   606.8
   549.3
   561.3
     572
   638.2
   580.2
   576.9
   579.8
   576.9
   666.4
   594.4
   637.6
   571.7
   597.3
     596
   562.6
   556.5
   685.6
   593.1
     548
   587.9
   588.6
   639.2
   564.6
   617.1
     596
   521.8
   576.3
   630.8
   590.9
   555.8
   575.3
   615.5
   627.2
   614.9
   566.2
   644.4
   606.4
   585.3
   593.8
   618.1
   580.2
   566.9
   582.1
     585
   605.1
   582.7
   558.7
   554.2
   591.5
   639.2
   564.6
   589.9
   628.2
   628.2
   580.2
   593.1
   613.9
     563
   589.2
   605.1
   558.1
   578.2
   647.3
   592.8
   653.8
     587
   548.7
   553.2
   605.1
     537
   587.6
   564.6
   589.2
   558.1
   588.3
   551.3
   533.4
   604.2
   590.9
   560.4
   589.9
   562.6
     648
     561
     608
   588.3
   622.3
   655.4
   602.5
   590.5
   594.7
   589.2
   666.4
   613.2
   535.1
   609.7
     596
   596.4
   585.7
   564.3
   634.6
   601.2
   528.2
   522.7
   578.9
   579.8
   567.8
   638.2
   526.9
   651.5
     587
   536.4
   547.7
   590.9
   584.7
   544.5
     551
   589.6
   573.3
   617.1
   606.4
   578.2
   662.5
   589.6
   635.3
   570.1
   565.6
     598
   571.7
   540.6
   588.9
     513
   627.8
     560
   582.1
   605.5
   607.1
   558.7
   632.7
   559.4
   594.7
   618.1
   617.1
   601.9
   621.7
     585
   606.1
   629.1
   664.8
   560.4
   607.1
   588.6
   669.4
     597
   611.6
   603.8
     622
   575.6
   615.2
     609
   541.9
   559.1
   553.9
   573.7
     574
   563.9
     659
   540.3
   568.5
   575.9
   590.5
   592.5
     584
   617.5
   580.8
   583.1
   553.9
     633
   599.3
   569.4
   556.1
   531.8
     574
   578.2
     562
   528.9
   579.2
   585.7
   596.4
   550.3
   588.6
   574.3
   649.2
   553.6
   586.6
   606.4
   595.4
   623.6
   622.3
   542.5
   556.8
   572.4
   620.4
   593.8
   590.2
   606.1
   625.9
   593.5
     597
   554.2
   554.5
   580.2
   528.9
   577.2
   580.8
   656.7
   511.4
     659
   620.1
   618.1
   603.5
   583.4
   624.6
   595.7
   636.9
   605.5
     596
   543.5
   548.7
   567.5
   536.7
   550.3
   607.7
     563
   570.1
   590.5
   615.5
     608
   610.6
   549.7
   578.9
   579.5
   569.4
   599.6
   616.2
   585.7
   636.6
   589.2
   579.5
   549.3
   562.3
   598.6
   644.4
   572.7
   547.1
   594.4
     538
     587
   544.5
   545.8
   583.7
   630.1
   565.6
   591.2
     536
   594.7
   564.9
   576.6
     622
   570.7
   622.3
   606.8
   607.4
   545.1
   508.1
   577.2
   528.9
   611.3
   576.9
   600.3
   579.2
   547.4
   558.7
   603.2
   555.5
   638.9
   590.5
   543.8
   609.3
   593.5
     548
   591.2
   545.1
   578.5
   555.2
   580.2
   594.4
     646
   636.3
   640.2
   572.4
     609
   595.7
   595.1
   582.7
   608.7
   569.1
   571.7
     572
   593.5
   558.7
   585.3
   544.5
     573
   560.7
   526.6
   569.8
   574.6
   571.1
   648.9
   667.7
   598.6
   538.3
   566.2
   564.6
   608.7
   631.4
   520.5
   582.1
   606.1
   602.5
   583.1
   635.6
   571.7
   603.8
   564.9
   604.2
   634.3
   541.2
   598.3
   628.8
   617.5
   613.9
   596.7
   607.7
   590.9
   619.4
   565.9
   569.8
   611.9
   599.9
   578.9
   531.2
   617.5
   627.2
   564.6
   558.7
   563.3
     610
   599.3
     539
   605.1
   563.6
   554.8
   632.7
   599.6
   535.7
   625.2
   581.8
   625.9
   626.5
   648.9
   639.8
   585.3
   600.3
   588.3
   593.1
   559.1
   641.8
   566.5
   566.5
   603.5
   591.5
   554.5
   655.7
   589.2
   623.3
   595.4
   616.8
   628.5
   592.8
   589.9
   539.6
   595.1
   586.6
   575.3
   555.5
   657.7
   612.6
   609.7
   608.4
   639.8
   617.5
   604.5
   654.4
   623.3
   576.6
   657.7
   592.8
   630.1
   556.8
   584.7
   635.3
   590.2
   582.7
   581.8
   553.9
     657
   618.8
   656.1
   631.7
     560
     599
     563
   584.4
   651.8
   622.6
   572.7
   599.3
   581.8
   590.9
   598.6
   613.6
     597
   626.2
   567.5
   590.2
   632.7
   589.2
   629.8
   620.1
   594.1
   619.7
   593.1
   566.2
   624.3
   569.4
   612.3
   618.4
   576.9
   570.1
     609
   642.4
   580.8
   604.2
   575.9
   580.8
   586.3
   591.2
   589.6
   608.4
   564.3
   630.1
     573
   597.7
   678.8
   569.8
   552.3
   628.2
     587
   544.5
   608.7
   587.3
   560.4
   604.8
   627.2
   578.5
   572.7
     596
   601.2
   616.8
   573.3
   565.2
   557.1
   600.3
   634.6
   570.1
   533.4
   571.1
   556.8
   619.4
   554.8
   590.2
   655.1
   597.7
   613.9
   629.5
   614.5
   592.8
   607.4
     611
   629.5
   543.8
   599.3
     573
   618.1
   608.4
   582.1
   679.4
   494.8
   565.2
   599.6
   597.3
   578.9
     623
     574
   552.9
   605.1
   594.1
     574
     611
   556.1
   571.4
     560
   633.7
   613.9
   559.1
   582.1
   553.6
   563.3
   575.3
   567.5
   576.6
   577.9
     608
   619.4
   599.9
   614.5
   540.3
   530.5
   599.3
   641.1
   625.6
   532.5
   578.9
   578.5
   571.1
   594.4
   599.3
   576.9
   550.6
   587.6
   602.5
   569.1
   589.9
   533.1
   567.8
   579.8
   568.8
   634.6
   593.8
   626.9
   567.2
   534.4
   602.5
   627.8
   614.9
     587
   631.1
   530.5
   604.8
   576.9
   602.9
   490.3
   612.3
   592.8
   563.6
     539
   602.9
   579.2
     608
   648.3
   607.7
   592.2
   563.9
   610.6
   590.9
   603.5
   629.5
   632.4
   581.8
   598.6
   575.3
   572.4
     623
   593.8
   595.1
   667.4
   626.9
   603.5
   647.6
   603.5
   628.2
   650.2
   608.4
   611.6
     610
   628.8
     587
   647.3
     599
     587
   552.9
   588.6
   587.6
   594.7
   610.3
     585
   677.8
   636.9
   605.5
   652.2
     584
   582.1
   603.2
   651.2
   580.5
   559.1
   561.3
   642.1
     562
   570.1
   535.1
   606.4
   596.7
   617.8
   615.2
   638.2
   636.3
   513.3
   620.4
   555.5
   603.5
   579.5
   610.3
   560.7
   556.1
   548.4
   557.1
   561.3
   567.5
   555.5
   588.6
   593.1
   620.4
   612.6
   623.6
   641.1
   565.2
   599.9
   629.1
     526
   541.2
   650.2
     561
   581.4
   598.3
   597.7
     575
   636.3
     585
   577.2
   560.7
   563.6
   582.1
   571.4
   615.2
   635.9
   660.9
   587.9
   556.5
     635
   610.3
   607.1
   632.4
   558.4
   577.6
   535.7
   534.7
     525
   583.7
   582.7
   619.4
     621
   604.8
     610
   559.4
   533.1
   551.6
   539.3
   614.9
   530.5
   590.2
   557.1
   588.3
   616.2
   629.1
   596.7
   583.4
   588.3
   604.5
   583.4
   609.7
   688.2
   611.9
   578.5
   606.8
   529.9
   553.9
   657.7
   622.6
     574
   576.3
   571.7
   585.3
   597.7
   598.3
   616.5
   567.8
     575
   603.8
   581.1
   626.5
   591.5
   571.4
   595.7
   590.9
   674.9
   600.9
   579.2
   568.5
   607.7
   555.5
   574.3
   658.7
     561
   605.5
   652.2
     597
   629.5
   692.4
   619.1
     633
   565.9
   634.6
   612.9
   619.7
   698.9
   605.8
   648.3
     574
     646
   603.5
   583.1
     597
   690.1
     659
   607.1
   621.7
   614.9
   600.9
   679.4
   636.6
   680.4
   662.9
   591.5
   760.8
   684.9
   641.8
   705.7
   664.2
   637.6
   653.5
   679.1
   597.3
   620.7
   701.5
   679.1
     658
   646.7
   619.1
   652.5
   632.7
   640.2
   714.1
   663.8
   671.6
     708
   661.3
   670.7
   740.7
   741.4
   750.1
     705
   676.2
   699.5
   626.9
   660.3
   672.3
   712.5
   743.3
   686.6
   708.6
   748.8
   716.7
   674.2
     730
   659.3
   700.8
   721.9
   694.7
   713.5
   722.2
   721.6
   723.9
   699.9
   666.1
     720
     719
   727.4
     671
   738.5
   701.8
   765.7
     693
   693.7
   690.8
   685.6
   717.4
   646.7
   668.7
   701.8
   708.3
   697.3
   752.7
   643.1
   661.9
   699.9
   699.2
   669.4
   715.1
   720.6
   675.5
   653.5
   692.4
   706.3
   711.2
   724.8
   709.6
   736.2
   677.1
   693.4
   688.2
   697.9
     660
   685.6
   702.1
   671.6
   713.8
   673.3
   619.4
   688.8
   620.7
   717.7
   633.4
   723.9
     684
     646
     681
   664.2
   639.2
   644.7
   690.8
     693
   659.6
   655.4
   719.6
   664.5
     730
   608.7
   632.1
     658
     646
   667.1
   655.4
     610
   647.3
   625.6
   641.5
   618.8
   606.4
     633
   650.9
   629.8
     658
   604.2
   660.9
   613.6
   625.6
   622.6
   595.4
   679.1
     657
   653.5
     648
   682.7
     645
   639.8
   671.3
   640.5
     608
     705
   628.5
   608.4
   610.6
   583.7
   634.6
   651.5
   582.7
     598
   615.8
   646.3
   632.4
     622
   697.3
   662.9
   615.8
   657.7
   686.2
   627.2
   622.6
   665.8
   641.5
   662.9
   634.6
   668.7
   599.6
   647.3
   641.1
     610
   611.6
   617.5
   701.8
   665.8
   657.7
   606.8
   681.7
   612.9
   626.5
   669.4
   629.1
   685.3
   673.9
   765.1
   668.1
   672.6
   648.6
     623
   670.7
   700.2
   684.6
   665.8
   708.6
   715.7
   727.1
   644.1
   654.4
   658.7
   703.7
   697.9
   643.1
   640.8
   702.1
   679.7
   749.5
   743.3
   673.3
   748.5
   666.4
   724.8
   706.7
   753.7
   687.9
   745.6
     658
   689.1
     742
   692.1
   699.2
   661.6
   676.8
   700.2
   719.6
   708.9
   693.4
   675.2
   764.4
   677.1
   695.6
   726.8
   732.6
   716.4
   702.8
   652.2
   696.3
   753.1
   720.6
   728.4
   667.1
   722.2
   741.4
   705.4
   824.1
   773.8
   767.3
   694.3
   734.6
   706.3
   716.1
   770.9
   758.6
   754.4
   783.9
   827.7
   752.1
   788.1
   794.3
   715.1
   749.2
   764.1
   729.4
   763.1
   798.1
   673.6
   795.6
   756.6
   673.9
     719
   744.9
   746.2
   788.1
   769.6
   726.1
   762.5
   733.9
   736.2
   725.8
   721.6
   719.3
   633.7
   723.9
   733.9
   641.8
   752.4
   681.4
   702.1
   712.2
   704.4
   704.4
   687.9
   702.4
   697.9
   734.6
   629.8
   719.6
   628.5
   710.9
     731
   715.7
   638.9
   680.1
   707.3
   677.5
   692.1
   700.5
   690.4
   698.6
   682.3
   663.5
     645
   692.4
   684.6
   665.5
   702.4
   697.9
   649.9
   678.4
   641.1
   686.6
     693
   686.2
   658.3
   626.9
   631.4
   722.6
   714.8
   702.1
   647.3
   696.3
   686.6
   668.4
   652.2
   634.3
   607.4
   682.7
   670.3
   738.5
     648
   605.8
     648
     669
   651.5
   619.1
   678.4
   678.4
   615.8
   642.8
   616.8
   678.8
   720.9
   637.2
     599
   651.5
   688.5
   671.3
   600.6
   642.8
     684
   690.8
   631.4
   666.4
   643.7
   634.6
   655.7
   656.4
   600.6
   702.4
     681
   867.2
    2362
     875
     778
   618.1
   588.3
   583.1
   666.8
   587.9
   628.2
     621
   611.6
   646.3
   585.7
   583.1
   613.6
   616.8
   689.5
   640.8
   654.8
   555.8
   665.8
   649.2
   586.3
   619.7
   677.5
   614.5
     585
   616.2
   597.3
   629.5
   605.8
   668.4
   674.2
   626.5
     669
   595.4
   613.2
   625.2
   618.4
   614.5
   610.6
   639.2
   630.1
   630.8
     635
   594.1
   617.1
   659.6
   643.1
   603.2
   611.9
   583.1
   629.5
     646
   603.8
   624.6
   580.8
   606.8
   578.2
   623.3
   634.6
   609.7
   573.7
   629.5
   640.2
   614.5
   590.9
   616.8
   602.2
   527.3
   545.8
   576.3
   608.4
   583.7
   570.7
   661.6
   607.1
   535.1
   580.2
   612.9
     633
   576.6
   591.2
   522.7
   577.6
     598
   641.5
   519.5
   579.5
     574
   605.1
   601.2
   570.1
   615.8
   605.1
   631.7
   537.7
   581.4
   574.6
   629.8
   588.9
   553.6
   602.9
   587.6
   642.1
     550
   643.4
   609.7
   593.8
   625.6
   542.5
   591.5
   533.8
   582.1
   648.6
   578.2
   571.4
   628.8
   581.1
   652.5
   591.8
   580.5
   594.1
     596
   564.3
     561
     573
   591.5
     585
   637.9
   636.6
   565.2
   570.1
   591.2
     621
   635.3
   604.5
   616.8
   611.6
   545.8
   637.9
   618.8
   643.7
     586
   643.4
   613.6
   574.3
   626.2
   615.8
   646.3
   614.9
   569.4
   582.4
   638.5
   594.4
   626.9
   602.9
     608
   599.6
   628.8
   582.4
     608
   643.7
   620.4
     597
   628.2
   606.8
   604.2
   646.3
   620.4
   650.5
   604.2
   639.8
   648.9
   637.2
   641.8
     597
   624.6
   577.6
   545.1
   652.2
   643.7
   610.3
   610.6
     633
   645.7
   586.3
   621.7
     622
   625.9
   667.1
   654.1
   582.1
   648.9
   650.2
   629.1
   648.3
   602.2
   619.7
   658.7
   606.4
   668.7
   615.2
   596.7
   565.6
   655.4
   615.2
   603.5
   673.6
   637.9
   649.9
   609.7
   657.4
   603.5
   646.3
   613.2
   655.4
   664.2
   654.4
   606.4
   639.5
   627.5
   712.5
   652.5
   604.5
   606.4
   650.9
   653.5
   638.9
   667.1
   665.8
   640.8
   668.4
   599.3
   656.4
   620.1
   649.6
   684.3
   694.7
   664.8
   704.7
   658.3
   647.3
   695.6
   624.9
     684
   625.9
   653.8
   707.6
   675.2
   611.3
   688.8
   714.1
   690.4
   675.8
   731.6
   648.3
   657.4
   669.4
   694.3
   582.7
   704.7
   730.3
   666.8
   632.7
   678.4
   672.9
     695
   685.9
   714.1
   724.2
   625.6
   667.7
   667.7
   648.6
   691.4
   642.1
   717.7
   632.4
   712.5
   660.9
   651.2
     705
   651.2
   674.6
   641.8
   679.7
   657.4
   666.4
     682
   649.9
   691.4
   700.5
   684.6
   729.7
   668.1
   701.5
   732.3
   686.2
   676.8
   680.7
   690.8
   723.9
   714.8
   703.4
   684.6
   630.1
   738.8
   699.9
   647.6
   688.2
   672.3
   642.1
   752.7
   588.3
     648
   649.6
   678.1
   620.4
   663.5
     660
   652.2
   655.4
   640.8
   654.1
   611.9
   680.7
   653.5
   646.3
   635.9
   657.7
   656.4
   708.9
   623.6
   654.8
   650.9
     611
   655.4
     634
     585
     672
   602.2
   630.8
   607.7
   609.7
   642.1
   585.3
   657.4
   628.2
   605.8
   663.8
   628.5
   594.4
   653.1
   689.1
   604.2
   615.2
     608
     621
   614.9
   595.1
   664.5
   644.1
   638.9
   605.8
   579.8
     633
   642.4
   635.9
   691.1
   678.8
   620.1
   586.6
   646.3
   614.5
   643.4
   666.4
   646.7
   641.1
   732.9
   655.4
   698.9
   617.8
   590.2
     646
   708.9
   697.3
   725.2
   690.8
   675.5
     659
   673.3
   665.1
     647
     681
   710.9
   691.1
   642.4
   694.3
   599.9
   722.6
     718
   670.7
   665.5
     684
   661.9
   749.2
   759.9
     693
   667.7
   739.4
   735.9
   707.6
   711.5
   716.4
   734.9
   703.7
   749.8
   706.3
   733.3
   752.4
   767.7
   765.1
   771.5
   750.5
   749.2
     731
   676.5
   731.3
   681.7
   666.8
   745.6
   800.4
   747.9
   795.9
   786.8
   681.4
   746.2
   765.1
   717.7
   765.4
   727.1
   784.2
   797.8
   721.9
   815.7
   825.7
   692.4
   739.1
   788.1
   752.1
   730.3
   724.2
   764.4
     731
     742
   758.2
   682.3
   802.7
   774.1
   801.1
   842.3
   852.6
   734.2
   756.9
   794.6
   747.5
   742.4
   691.1
   820.2
   689.8
   793.3
     717
   766.7
     756
     742
   803.7
   748.2
   735.9
   771.2
   759.5
   799.4
   821.5
   822.2
   801.1
   752.4
   824.7
   834.5
   815.7
   759.2
   817.6
   845.8
   796.8
   870.2
   797.8
   790.4
     840
   872.8
   875.4
   841.9
   834.2
   914.3
   896.8
   916.2
   917.2
   914.3
   917.5
   969.4
   921.7
    1015
    1010
   975.9
    1010
   982.7
   998.3
    1061
    1041
    1067
    1098
    1141
    1074
    1099
    1186
    1211
    1189
    1242
    1217
    1176
    1303
    1261
    1298
    1322
    1368
    1424
    1491
    1468
    1527
    1404
    1500
    1520
    1562
    1587
    1656
    1591
    1642
    1814
    1755
    1861
    1915
    1895
    1932
    1955
    1996
    2038
    2131
    2078
    2083
    2343
    2268
    2388
    2423
    2406
    2489
    2537
    2529
    2657
    2642
    2772
    2724
    2788
    2878
    2934
    3053
    3054
    3077
    3073
    3195
    3279
    3286
    3280
    3334
    3357
    3357
    3437
    3496
    3593
    3694
    3679
    3703
    3783
    3737
    3803
    3896
    4083
    3981
    3988
    4077
    4037
    4085
    4133
    4182
    4124
    4396
    4327
    4286
    4444
    4347
    4302
    4415
    4341
    4464
    4458
    4384
    4441
    4388
    4502
    4503
    4415
    4549
    4531
    4471
    4540
    4461
    4541
    4432
    4455
    4531
    4564
    4417
    4450
    4458
    4331
    4536
    4376
    4185
    4191
    4200
    4378
    4286
    4186
    4239
    4254
    4130
    4032
    4098
    4182
    4042
    3974
    3959
    4082
    3855
    3804
    3922
    3787
    3722
    3772
    3799
    3651
    3594
    3727
    3572
    3500
    3651
    3496
    3508
    3498
    3373
    3249
    3156
    3237
    3169
    3182
    3025
    2961
    2948
    3006
    3046
    2915
    2832
    2857
    2856
    2740
    2752
    2678
    2746
    2696
    2549
    2571
    2505
    2611
    2437
    2524
    2506
    2478
    2353
    2419
    2334
    2351
    2269
    2332
    2183
    2247
    2089
    2039
    2191
    2072
    2125
    2104
    1989
    2075
    1970
    1945
    1846
    2027
    1901
    1816
    1794
    1876
    1727
    1774
    1814
    1669
    1712
    1843
    1694
    1713
    1602
    1530
    1658
    1561
    1635
    1474
    1578
    1544
    1544
    1520
    1439
    1420
    1382
    1519
    1442
    1360
    1470
    1354
    1358
    1323
    1341
    1445
    1330
    1325
    1280
    1288
    1299
    1249
    1357
    1259
    1282
    1417
    1280
    1203
    1199
    1268
    1110
    1216
    1247
    1199
    1105
    1176
    1106
    1152
    1147
    1073
    1081
    1141
    1124
    1099
    1100
    1070
    1034
    1078
    1035
    1120
    1053
    1071
    1069
    1048
    1020
    1016
   954.2
   984.4
   989.9
   967.8
   963.6
   984.7
   988.2
   942.8
   942.5
   920.4
    1016
     950
   963.9
   934.7
   952.9
   937.3
     889
     926
   906.8
   873.7
   882.5
   999.3
   944.5
   933.7
   945.4
   851.7
   884.1
   877.9
   867.2
   833.8
   892.2
   930.5
   854.6
   835.1
   815.3
   871.8
   862.4
   902.6
   798.5
   886.4
   835.1
   850.4
   867.9
   855.6
   808.9
   879.6
   822.5
   781.9
   836.4
     767
   794.3
   862.1
   799.4
   794.6
   795.6
   795.9
   739.4
   829.6
   724.2
     791
   785.8
   817.9
   792.6
   819.2
   748.8
   793.3
   826.4
   783.9
   847.8
   809.8
   748.5
   782.3
     780
   810.5
   824.1
   719.3
     792
   795.9
   739.1
   731.6
   730.7
   756.3
   746.6
     754
     767
   716.4
   760.5
   757.6
   760.8
   792.3
   785.2
   777.1
   722.6
   701.8
   701.8
   670.7
   682.3
   762.8
   673.6
   700.2
   690.4
   738.8
   800.4
   808.5
   744.3
   687.2
   800.4
   709.9
   723.2
   727.4
   709.6
   742.7
   736.5
   753.1
     778
   764.7
   737.8
   728.7
     731
     695
   689.1
   702.1
   736.8
   727.1
   787.8
   704.1
   762.5
   770.6
   670.3
     742
   696.9
   687.9
     708
   758.9
   749.2
   699.9
   696.9
   746.9
   737.5
   657.4
   749.8
   703.4
   766.7
   717.7
   703.1
   783.5
     730
     659
   685.6
   728.1
   739.4
   654.8
   696.9
   735.5
   635.6
   673.6
   667.4
     705
     660
   707.6
   670.7
   723.9
   688.8
   670.3
   735.5
     669
   726.8
   623.6
   673.6
   805.3
   621.7
   625.9
     731
   670.3
   708.6
   722.9
   717.4
   601.2
   665.1
   661.6
   714.1
   692.4
   667.7
   755.3
   685.6
   700.5
   667.4
   688.8
   734.2
   627.2
     730
   661.3
   655.4
   624.6
   687.5
   724.5
   679.1
   686.9
   659.6
   612.9
   681.7
   660.9
   672.6
   671.6
   703.4
     648
     635
     669
   634.6
   670.3
   669.7
   662.9
   688.2
   707.3
   639.5
   639.2
   687.2
   606.4
   590.2
   591.8
   651.5
   611.6
   651.2
   698.2
   670.3
   657.4
   646.7
   634.6
   604.5
   677.1
   623.6
   606.1
   679.1
   601.2
   706.3
   631.1
   668.7
   678.8
   641.1
   624.3
   672.6
   615.8
   639.2
   696.3
   682.7
   589.9
   661.9
   663.8
   729.4
   645.7
   678.8
   631.4
   682.3
   735.2
   645.4
   579.2
   655.4
   626.9
   640.5
   697.6
   606.1
   651.5
   684.6
   723.9
   662.5
   732.6
   627.2
   663.5
   720.9
     647
   693.7
   661.3
     609
   618.1
   627.2
   613.9
   675.5
   704.1
   684.3
   698.6
   712.8
   678.8
   712.5
     646
   668.1
   676.2
   767.3
   726.1
   792.6
   710.9
   687.9
   678.8
   641.8
     731
   728.7
   712.8
   702.1
   733.9
     742
   699.5
   720.6
   811.4
   715.1
   717.4
   709.9
   773.8
   672.9
     793
     707
   769.6
   715.4
   751.8
   735.9
   724.8
   696.9
   804.3
   708.9
   728.4
   863.4
   834.5
   799.4
   801.7
   802.7
   834.5
   784.5
   786.5
     718
   767.7
   820.9
     815
   762.1
   808.9
   784.5
     791
   788.1
   823.1
   806.9
   804.3
   795.2
     841
     840
   831.9
   724.5
   812.4
   808.9
   819.6
   853.6
   797.2
   782.9
   811.4
   842.6
   873.4
   773.8
   822.5
   858.5
   877.9
   851.3
   857.5
   762.1
   908.1
   808.9
   927.9
   879.9
   837.4
   917.5
   915.9
   875.4
   872.8
   904.9
   895.1
   881.2
   863.4
   895.1
   927.9
   977.5
   928.6
     938
   958.4
   951.9
   957.1
   988.6
   983.1
   981.4
   882.2
   987.6
    1046
   951.9
    1104
   980.1
    1019
    1057
    1118
    1079
    1064
    1107
    1215
    1093
    1103
    1279
    1200
    1224
    1296
    1177
    1275
    1280
    1334
    1337
    1384
    1364
    1420
    1458
    1376
    1479
    1410
    1541
    1507
    1578
    1561
    1652
    1502
    1578
    1702
    1694
    1672
    1722
    1774
    1830
    1681
    1883
    1966
    1973
    1900
    1941
    1956
    2022
    2168
    2125
    1983
    2192
    2203
    2236
    2239
    2315
    2412
    2246
    2460
    2453
    2582
    2535
    2597
    2641
    2541
    2703
    2667
    2771
    2771
    2682
    2976
    2826
    2880
    2824
    2837
    3129
    3032
    3009
    2994
    3199
    3127
    3187
    3370
    3225
    3148
    3312
    3374
    3396
    3425
    3425
    3426
    3430
    3519
    3470
    3642
    3638
    3650
    3603
    3572
    3692
    3786
    3750
    3839
    4005
    3968
    3733
    3922
    3895
    3938
    3787
    3984
    3916
    3893
    3830
    3912
    3889
    4077
    4172
    4013
    4023
    3993
    3974
    3997
    3925
    3972
    3984
    3963
    3964
    4086
    4005
    3947
    3985
    3952
    3885
    4073
    3952
    3995
    3797
    3860
    3902
    3837
    3882
    3787
    3882
    3851
    3853
    3660
    3727
    3814
    3767
    3766
    3670
    3667
    3559
    3472
    3333
    3461
    3483
    3522
    3439
    3297
    3328
    3187
    3348
    3288
    3190
    3172
    3090
    3137
    3116
    3068
    2940
    2888
    2948
    2835
    2887
    2834
    2803
    2773
    2742
    2711
    2766
    2748
    2619
    2560
    2521
    2531
    2520
    2529
    2346
    2507
    2411
    2351
    2334
    2243
    2199
    2166
    2206
    2206
    2120
    2218
    2073
    2031
    1966
    2010
    2006
    1898
    1899
    1911
    1880
    1907
    1738
    1761
    1855
    1783
    1725
    1718
    1645
    1659
    1732
    1631
    1616
    1552
    1536
    1518
    1493
    1567
    1550
    1424
    1502
    1445
    1432
    1431
    1418
    1371
    1330
    1453
    1436
    1380
    1373
    1353
    1341
    1246
    1321
    1259
    1243
    1255
    1260
    1200
    1210
    1191
    1251
    1184
    1125
    1212
    1208
    1100
    1143
    1221
    1209
    1180
    1103
    1157
    1098
    1099
    1078
    1040
    1162
    1129
    1012
    1096
    1099
    1033
    1027
    1045
    1014
    1122
    1045
    1061
    1015
    1013
    1049
    1019
    1014
    1016
    1020
   975.6
   962.9
   983.7
   959.7
   931.8
   997.7
    1013
    1050
   992.5
   944.1
   996.7
   954.8
   880.2
   904.9
   941.9
   933.4
   920.1
   987.9
   955.5
   822.2
     913
     851
   875.4
   953.2
     913
   863.4
   934.7
   826.4
   939.6
   919.1
   882.5
   883.5
   885.7
   857.5
   873.4
   780.6
   833.2
     790
   872.4
   759.9
   847.1
   876.3
   877.9
   787.4
   796.2
   786.1
   847.1
   784.5
   818.9
   832.9
   878.9
   795.6
   751.1
     829
   840.3
   770.9
   768.6
   812.1
   804.6
   831.2
   767.7
   733.3
   804.6
     828
   754.4
   756.6
   784.5
   806.9
   793.6
   749.2
   795.2
   766.4
   794.3
   788.4
   777.1
     828
   781.9
   722.9
     731
   792.3
     804
   758.2
   844.9
   801.1
   789.7
   854.3
   808.5
   766.7
   856.5
   777.7
   726.5
   850.1
   730.7
   740.7
   747.5
   783.2
     766
   682.7
   812.7
   772.5
     756
   777.7
   722.2
   719.3
   791.3
   730.3
   690.1
     792
   772.2
   750.1
   728.4
   758.2
   743.6
   785.8
   745.3
   766.4
   741.7
   746.6
   757.6
   729.4
   720.9
   703.4
   698.9
   800.7
   796.5
   742.7
   833.2
   665.8
   787.1
   712.2
   668.7
   729.7
   696.9
   714.1
   742.7
   697.3
   745.3
   800.7
     730
   736.8
   782.9
   733.6
   663.5
   762.5
   664.8
     754
   756.6
   695.3
   705.7
   706.3
   691.7
   688.5
   721.6
   754.7
   716.7
   687.9
     696
     706
   756.6
   687.2
   711.9
   757.6
   666.1
   719.6
   672.9
     682
   673.9
   697.9
   754.4
   734.6
   692.1
   660.3
   725.8
     693
   728.1
     769
   654.8
   710.9
   695.3
   689.8
   753.4
   713.8
   678.1
   699.5
   708.6
   650.5
   714.1
   732.9
   728.1
   686.9
   679.4
   716.7
   685.6
   741.4
   678.4
   728.4
   733.3
   746.2
   705.4
   684.3
   692.1
   713.2
   665.1
     684
   654.8
   696.9
   658.3
     754
   692.4
     707
   677.5
   696.9
   676.8
   705.4
   641.1
   677.1
   698.9
   742.4
     705
   667.7
   672.6
   698.2
   759.9
   617.1
   695.6
   658.7
   642.8
   628.5
     672
   725.2
   643.1
     659
   643.1
     681
   712.5
   656.4
   693.7
   667.1
   710.9
   685.3
   727.8
   612.9
   672.9
   711.5
   674.2
   709.3
   671.3
   652.5
   658.3
   700.2
   666.8
     670
   663.8
   656.1
   694.7
     719
     732
   676.2
   702.1
   685.3
   734.6
   648.9
   720.6
   719.6
   703.4
   674.2
     731
   695.3
     719
     731
     648
   704.7
   696.3
   714.5
     718
   676.8
   667.1
   721.3
   649.6
   654.8
   689.8
   734.6
   616.8
     731
     718
   647.6
   730.7
   729.7
   679.1
   644.4
   667.7
   729.7
   636.3
   625.6
   683.6
   638.2
   682.7
   726.5
   721.3
     706
   629.8
   702.8
   773.2
   659.6
   633.7
   635.6
   652.8
   612.3
   676.8
   701.8
   704.7
   637.9
   677.1
   773.8
   684.9
   747.5
   701.5
   743.3
   741.1
   727.1
   661.9
   731.3
   666.4
   668.4
   729.7
   655.4
   699.2
   708.3
   659.3
   658.3
   689.5
   645.4
   723.2
   709.6
   701.5
   690.8
   716.1
   719.6
   732.6
   707.3
   663.5
     660
   748.2
   732.3
   702.4
   701.2
   740.1
   702.8
   684.6
     754
   667.1
   769.3
   703.1
   702.8
   711.9
   668.4
   715.4
   689.5
   686.9
   712.2
   689.5
   707.6
   731.6
   699.9
   704.7
   695.3
   707.6
   672.3
   697.3
   723.2
   690.4
   692.7
   678.4
   703.1
   749.5
   675.5
   729.7
   695.6
   754.4
   695.3
   637.6
   756.9
   739.8
   753.1
   699.9
   725.5
   688.5
   696.6
   721.9
   749.5
   664.5
   668.7
   751.1
   728.1
   648.9
   731.6
     694
   661.6
   683.6
   735.2
   736.2
   669.7
   756.3
   724.2
   712.8
   711.5
   759.2
   712.5
   679.4
   682.7
   735.9
   731.3
   719.6
   673.3
   713.5
   719.3
   762.5
   807.2
   751.4
   680.1
   744.6
   760.5
   719.3
   789.7
     767
   736.5
   722.2
   791.3
   747.2
   741.7
   696.3
     706
   733.9
   798.8
   750.1
   671.6
   705.4
   691.1
   664.5
   734.2
   712.8
   750.5
   653.8
   698.9
   752.1
   702.4
   751.8
   759.5
   747.2
   760.5
   711.5
   699.2
   693.4
   726.1
     730
   671.6
   689.5
   748.2
   773.2
   686.6
     732
   805.9
   772.2
   649.2
   706.3
   718.7
   690.4
   734.6
   723.2
   700.5
   698.9
   712.2
   730.3
   771.2
   702.4
     744
   760.8
   726.1
   726.1
   747.9
   696.3
   753.1
   751.8
   659.3
   724.2
   726.1
   655.1
   721.9
   759.5
   670.3
   721.3
   712.5
   738.5
   708.9
   731.6
   696.6
   706.3
   755.7
   710.9
     731
   708.3
   787.4
     779
   719.3
   752.4
   750.5
   771.2
   789.1
   755.7
   791.7
   738.1
   726.1
   712.2
     705
   695.3
     790
   736.8
     695
   754.7
   670.7
     720
   709.3
   758.9
   678.8
     707
   714.8
   710.2
   748.2
   759.5
   722.6
   654.1
   726.8
   721.9
   711.5
   765.4
   731.6
   720.6
   696.3
   720.3
   641.8
   738.8
   781.3
   736.5
   739.8
   713.2
   749.8
   734.2
     744
   727.1
   725.8
   750.1
   765.7
   780.3
   711.5
   693.7
   721.6
   741.4
     635
   725.2
   714.5
   686.6
   715.1
   718.7
   714.8
   768.6
   737.5
   749.5
   786.1
   749.5
   709.3
   722.6
   755.3
     670
   766.4
   744.6
   704.1
   748.5
   770.6
   739.8
   724.2
   737.2
   813.7
   737.8
     779
   807.9
   765.1
   761.5
     742
   775.4
   774.8
   854.3
   780.3
   759.9
   733.6
   832.5
   794.6
   776.7
   752.4
   848.1
   768.3
     754
     744
   819.6
   853.6
   826.4
   761.8
   818.3
   822.5
   738.1
   711.5
   838.4
   873.7
   846.8
   806.9
   830.9
   833.2
   811.4
   847.8
   735.2
   812.4
   814.7
   911.7
   796.5
   830.3
   752.1
   822.2
   815.3
   804.6
   811.8
   842.9
   795.2
   836.1
   799.8
   836.1
   871.1
   890.6
   808.9
   826.4
   822.5
   842.3
   771.2
   900.3
   866.3
   826.7
   816.3
   902.9
   895.8
   875.4
   788.4
   852.6
   831.6
   784.5
   821.8
     781
   882.2
   896.8
   966.8
   791.7
   897.7
   942.8
   879.2
   896.8
     839
   809.5
   837.7
   865.3
   958.7
   869.5
   809.5
   867.2
   861.1
   842.3
   880.5
   824.7
   827.7
   875.4
     911
   878.9
     802
   838.4
   885.7
   788.4
   818.9
   836.4
     851
     887
   862.1
   892.5
   864.6
   890.3
   774.5
     767
   786.1
   814.7
   899.7
   883.1
     865
   878.3
   833.2
   818.3
   815.7
   851.3
   782.6
   822.5
   858.2
   869.5
   799.8
   881.2
   809.8
   833.8
   840.6
   811.1
   805.3
   821.5
   789.1
   812.4
   806.9
   793.9
   844.2
     900
   910.4
   843.9
   822.8
   885.4
   895.8
     865
   777.4
   907.8
   851.3
   860.4
   894.8
   793.9
   934.1
   819.6
     863
   904.2
   888.7
   868.5
   937.3
   945.1
   843.2
   880.2
   844.5
   929.2
   924.7
   853.9
   927.6
     911
   918.8
   920.1
   838.7
   866.6
   902.6
   902.6
   963.6
   960.3
   893.2
    1010
     959
    1004
   975.3
   983.1
    1025
   857.2
   981.8
    1020
   992.1
     974
   949.6
   990.8
   977.5
   921.7
   976.9
    1042
    1067
    1020
   974.9
    1011
    1067
    1125
     984
    1083
    1035
    1083
    1034
    1082
    1167
    1070
    1114
    1067
    1108
    1093
   988.6
    1065
    1099
    1100
    1098
    1083
    1061
    1124
    1104
    1127
    1078
    1118
    1093
    1034
    1133
    1141
    1112
    1075
    1123
    1152
    1017
    1025
    1037
    1080
    1060
    1168
    1140
    1081
    1071
    1170
    1066
    1025
    1108
    1063
    1047
    1069
    1051
    1054
    1098
    1058
    1100
   989.5
    1053
    1084
   946.1
    1000
    1024
    1001
    1063
    1060
    1019
     947
    1019
    1004
   943.5
    1075
    1007
   977.2
   958.1
    1064
   981.4
   966.8
    1019
   951.6
   986.9
   942.2
     998
    1014
   999.6
   952.6
   893.5
   894.5
    1024
   976.9
   934.1
    1031
   979.8
   957.8
   913.6
   979.5
   944.5
   974.9
    1023
    1029
   917.5
   901.6
    1036
    1008
   962.6
   940.9
    1003
     985
   994.1
   972.7
    1048
    1022
    1108
    1073
    1077
    1016
    1023
    1001
    1106
    1086
    1082
    1083
    1127
    1087
    1147
    1050
    1123
    1151
    1108
    1070
    1203
    1215
    1342
    1267
    1149
    1318
    1208
    1349
    1335
    1372
    1398
    1337
    1451
    1389
    1447
    1486
    1456
    1542
    1582
    1525
    1652
    1602
    1628
    1661
    1668
    1824
    1782
    1719
    1791
    1785
    1842
    1916
    1991
    1959
    1941
    2020
    2033
    2161
    2104
    2255
    2162
    2319
    2320
    2258
    2385
    2372
    2349
    2553
    2530
    2451
    2527
    2560
    2658
    2678
    2663
    2773
    2733
    2850
    2876
    2910
    2762
    2980
    2923
    2930
    2933
    3004
    3094
    3153
    3159
    3304
    3259
    3320
    3264
    3291
    3307
    3308
    3428
    3460
    3387
    3645
    3613
    3696
    3536
    3812
    3725
    3690
    3878
    3733
    3859
    3891
    3711
    3804
    3908
    3726
    3940
    3936
    4044
    3999
    4035
    4088
    3999
    4167
    4146
    4075
    4152
    4134
    4243
    4153
    4179
    4257
    4223
    4052
    4199
    4190
    4274
    4223
    4341
    4307
    4163
    4377
    4244
    4246
    4332
    4313
    4244
    4298
    4215
    4227
    4337
    4111
    4320
    4174
    4226
    4227
    4363
    4473
    4330
    4238
    4253
    4155
    4049
    4182
    4121
    4132
    4152
    3913
    4060
    3992
    3957
    3924
    3952
    3922
    3910
    3620
    3737
    4008
    3935
    3937
    3836
    3807
    3599
    3654
    3676
    3709
    3567
    3517
    3523
    3423
    3542
    3426
    3521
    3449
    3392
    3324
    3331
    3311
    3315
    3355
    3413
    3120
    3246
    3087
    3146
    3062
    3063
    3030
    2941
    2950
    3090
    2972
    2811
    2889
    2795
    2807
    2875
    2765
    2685
    2769
    2600
    2575
    2565
    2564
    2561
    2615
    2684
    2536
    2539
    2415
    2422
    2337
    2356
    2458
    2388
    2307
    2238
    2231
    2201
    2266
    2116
    2133
    2148
    2144
    2060
    2176
    2124
    2070
    2028
    2023
    2055
    1993
    1891
    1804
    1823
    1800
    1876
    1858
    1833
    1794
    1740
    1767
    1770
    1681
    1753
    1764
    1746
    1654
    1581
    1632
    1608
    1616
    1523
    1659
    1609
    1532
    1544
    1443
    1517
    1591
    1422
    1505
    1445
    1477
    1539
    1437
    1440
    1429
    1389
    1404
    1334
    1404
    1311
    1318
    1356
    1286
    1276
    1239
    1249
    1305
    1245
    1228
    1223
    1320
    1266
    1193
    1180
    1220
    1243
    1191
    1240
    1198
    1164
    1147
    1230
    1172
    1191
    1274
    1146
    1128
    1069
    1090
    1158
    1088
    1165
    1065
    1178
    1152
    1149
    1020
    1101
    1109
    1059
   982.1
    1058
    1056
    1082
   991.8
    1041
    1011
    1054
    1023
    1122
    1049
    1015
    1053
    1109
    1048
   990.5
   919.1
    1015
   975.9
    1032
    1072
    1007
    1027
    1034
   941.5
    1079
   991.5
   961.6
    1011
    1048
     985
   983.7
   934.7
   972.7
   972.7
   955.8
   943.2
   976.2
   936.7
   896.4
   922.7
   939.9
     949
   973.3
   913.3
   971.7
   941.5
   891.2
   856.5
   914.9
   959.4
   953.5
   891.6
     923
   917.2
   864.3
   902.3
   878.6
   944.1
   871.8
   842.3
   844.9
     890
   954.5
   856.5
   889.3
   870.5
   853.6
     852
   785.5
     877
   880.2
   819.2
   819.2
   828.6
   823.8
     887
   879.9
   849.7
   869.5
   837.1
   860.8
     755
   826.4
   844.9
   805.3
   861.4
   846.2
   868.2
   816.6
   885.1
   800.4
   833.8
   846.5
   736.8
   839.3
   860.4
   853.9
   796.2
   872.4
     780
   832.9
   868.9
   827.3
   805.3
   882.5
   817.3
   834.5
   850.4
   834.8
   781.3
   896.4
   825.7
   773.8
   939.9
   857.8
     851
   780.3
   897.7
   858.8
   836.7
   873.7
   837.4
     814
   821.5
   921.7
   804.6
   850.4
   861.1
   865.6
   889.6
   844.9
     841
   884.4
   863.4
   909.1
     816
   895.5
     840
   850.4
   833.8
   882.5
   920.1
   824.1
   809.2
   867.9
   935.7
     876
   917.8
     888
   880.2
   878.6
   849.4
   882.5
     864
   845.2
     901
   817.3
   857.2
   871.1
   868.2
   880.5
   871.5
   841.9
   850.1
   840.6
   910.4
   910.4
   867.2
   898.1
   861.4
   843.9
   866.3
   895.1
   824.7
   909.4
   824.4
   906.8
     875
   884.8
   868.9
   893.2
   854.9
   878.6
     938
   795.9
     852
   757.9
   867.6
   859.5
     937
   869.5
   829.9
   863.7
   882.5
   961.3
   785.2
   870.5
   803.3
   831.6
   857.2
   868.2
   889.3
   815.7
   872.4
     899
     851
   825.1
   826.7
   849.7
     829
   836.1
   825.1
   860.1
   778.7
     838
   787.8
   811.1
   843.9
     827
   825.4
   871.1
   866.3
     790
   740.4
   776.1
   778.4
   774.5
   822.8
   792.3
   853.6
   799.8
     781
   796.5
   774.1
   776.1
   780.3
   764.7
   762.5
   820.5
   752.7
   855.2
   815.3
   801.7
   738.8
   752.4
   768.6
   796.2
   751.4
     816
   776.7
   799.8
   844.2
   744.3
   792.3
   781.9
   779.3
   769.9
   761.5
     792
   746.6
   710.2
   725.5
   700.8
   684.3
   777.7
   733.3
   703.1
   746.9
   704.4
   725.8
   752.4
   801.1
     790
   738.8
   739.8
   688.2
   676.2
     768
   711.2
   753.7
   816.6
   673.9
   745.9
   722.2
   702.4
   735.2
   700.5
   726.5
   733.9
   692.7
   733.9
   697.9
   759.9
     694
   681.7
   726.8
   697.6
   828.3
   783.9
   694.3
     720
     780
   695.3
     646
   687.2
   626.2
   688.2
   685.3
   740.1
   722.6
   724.5
   684.9
   702.8
     729
   711.2
   652.8
   729.4
   708.3
   724.8
   683.3
     744
     754
   662.9
   692.4
   691.4
   724.8
   642.1
   763.8
   720.9
   743.6
   664.2
   676.8
     744
   674.9
   721.3
   707.6
   684.6
   677.1
   660.9
   671.6
     730
   651.2
   742.7
   684.6
     694
   685.6
   752.7
   707.3
   699.9
   723.9
   671.6
   760.2
   667.4
   738.5
   693.4
     694
   680.4
   702.1
   717.4
   703.1
   749.2
   725.2
     684
     693
     706
   606.8
   709.3
   664.5
   677.8
   703.4
   753.4
   720.6
   704.7
   718.3
   704.4
   732.6
   681.4
   708.3
   703.7
   678.4
   681.7
   720.3
   698.9
   719.3
   698.6
   763.8
   702.1
   672.3
   653.8
   691.4
   676.5
   704.1
     695
   723.2
   696.6
   704.1
   727.4
   741.7
   776.1
     684
   692.7
   699.5
   787.1
   682.3
     682
   677.1
   721.6
   683.3
   729.4
     756
   686.2
     731
   698.9
   676.8
   714.5
   691.4
   683.6
   761.8
     731
   722.6
   669.4
   760.5
   719.3
   663.2
   698.2
   716.1
   701.8
   711.2
   726.5
   654.8
   707.6
   702.8
     658
   686.2
   656.1
   673.6
   657.7
   671.6
   698.6
   681.7
   702.1
   659.6
   712.8
   736.8
     660
     695
     671
   678.8
   684.6
   752.4
   717.4
   738.1
   714.5
   667.1
   739.4
   678.1
   694.3
   664.5
   737.5
   714.8
   710.9
   701.8
   672.9
   666.8
   684.9
   701.5
   674.9
     717
     720
     683
   682.3
     695
   705.7
   691.4
   653.5
     694
   708.3
   731.6
     683
   684.6
   671.6
   643.4
   689.1
   675.5
   714.8
     707
     720
     695
   629.8
     755
   688.5
   683.3
   742.4
   670.3
   717.4
   615.2
   712.8
   722.6
   654.1
   600.6
   675.5
   693.4
   744.9
   691.4
   676.5
   706.3
     635
   700.5
   687.5
     718
   711.5
   727.8
     648
   674.6
   709.9
   729.4
   678.1
   696.3
     659
   710.6
   681.7
     684
   627.8
   738.5
     659
   657.4
   674.6
   710.9
   717.4
   667.7
   703.4
   698.9
   710.9
   695.3
   663.2
   674.9
   725.2
   694.7
   668.1
   650.5
   661.6
   673.9
   701.2
   720.3
   691.4
   730.7
   617.5
   666.8
   763.8
   680.7
   666.8
   691.7
   694.3
   710.9
   710.9
   654.8
   735.5
   634.6
   696.6
   695.3
   769.6
   640.8
   720.9
   790.4
     670
     768
   723.2
   701.8
   686.6
   714.1
   702.8
   707.6
   730.7
   701.5
     658
   753.7
   752.7
   716.7
   646.7
   663.8
   681.4
   696.9
   761.2
   726.1
   738.5
   704.4
   679.7
   714.1
   721.6
   687.9
   760.8
   703.1
   758.2
   698.9
     633
   692.1
   635.9
   688.5
   662.9
   725.5
   657.4
   685.6
     717
   710.6
     706
   688.5
   746.9
   651.5
   661.3
   702.1
   710.2
   638.2
   689.1
     729
   652.8
   704.7
   749.2
   627.5
   707.3
   672.3
   699.9
   717.4
   724.2
   704.4
   676.5
   691.4
   698.6
   678.8
   711.2
   670.3
   697.6
   721.3
   635.6
   686.6
   671.3
   703.4
   675.8
   693.4
   705.4
   692.1
     671
   778.4
     659
   710.2
   702.8
   743.6
   629.8
   744.3
   690.4
   667.1
   667.1
   676.8
   721.9
   704.4
   702.1
     705
   679.4
   769.3
   715.4
   640.2
   662.9
   690.1
   713.2
     684
   734.2
   740.4
   691.7
   671.3
   689.8
   724.5
   721.9
     792
   710.6
   761.8
   721.9
   664.2
   668.4
   720.9
     658
   720.9
   764.7
   715.7
   739.8
   728.1
   732.9
   744.9
   680.4
   752.7
   682.7
   763.8
   760.2
   785.5
   733.9
   782.6
   732.3
   741.4
   770.9
   758.6
   735.9
   796.8
   694.3
   714.5
   795.6
   764.1
   786.5
     768
   754.7
   730.7
   761.2
   769.6
   784.2
     803
   783.2
   805.3
   832.5
   775.8
   828.3
   813.1
   786.1
   820.5
   772.5
     851
   782.6
     802
   927.9
   861.4
   758.2
   830.9
   816.6
     816
   918.8
   869.5
   819.2
   847.5
     890
   922.4
     936
   941.9
   895.1
   831.6
   869.2
   944.8
   916.6
   944.5
   905.2
   881.2
     924
   920.4
   957.8
   976.9
   950.6
   927.9
   952.6
   926.3
   947.4
   957.8
    1002
   918.2
    1027
    1019
    1081
    1027
   962.9
    1024
   954.8
    1047
    1077
    1064
    1049
    1030
    1058
    1048
    1031
    1051
    1070
    1048
    1144
    1087
    1124
    1105
   983.4
    1104
    1088
    1115
    1108
    1096
    1172
    1007
    1178
    1118
    1065
    1127
    1158
    1174
    1092
    1125
    1131
    1189
    1168
    1145
    1142
    1192
    1068
    1152
    1098
    1184
    1165
    1232
    1163
    1168
    1125
    1178
    1103
    1114
    1098
    1119
    1058
    1084
    1075
    1199
    1105
    1058
    1052
    1101
    1171
    1140
    1078
    1085
    1025
    1113
    1045
    1092
    1049
    1103
    1059
    1090
    1081
    1012
    1052
    1072
    1062
    1002
   963.9
    1060
    1036
    1041
    1015
   996.4
    1019
    1025
   975.9
    1033
    1024
   993.4
   972.7
   997.3
    1011
    1003
   883.5
   891.6
   921.7
   912.3
   930.5
    1012
   901.3
   906.2
   887.7
   892.5
   986.3
   889.3
   907.8
   931.8
   883.8
   938.9
   843.2
   901.6
   890.3
     853
   909.7
   951.9
   870.8
   908.8
   854.9
   846.8
   801.7
   823.8
   880.2
   862.7
   886.7
   904.5
   849.7
     923
   845.8
   845.2
     876
   875.4
   826.4
     864
   876.3
   839.3
   821.5
   871.8
   819.6
   764.7
   808.5
   817.6
   879.6
   839.7
   844.9
   822.2
   781.6
   818.3
   767.3
   776.4
   785.8
     791
   729.4
   750.5
   761.5
   765.7
   821.8
   741.1
   843.6
   714.5
   726.5
   825.1
   782.3
   753.1
   747.9
   754.4
   763.1
     730
   743.6
     769
   812.7
   772.5
   763.1
   753.7
   756.3
   721.6
   718.7
     706
     781
   740.7
   701.5
     707
   734.9
   735.5
   758.9
   769.6
   726.5
   703.7
   661.6
   768.6
   709.3
   753.1
   800.4
   775.8
   737.5
   733.9
   723.5
   813.7
   739.8
     719
   706.3
   712.5
   685.6
   759.5
   739.4
     731
   720.9
   678.8
   766.7
   765.1
     693
     669
   714.5
   715.1
   715.7
   685.6
   743.6
   737.8
   728.1
     742
   709.9
   684.9
   678.8
     621
   701.2
   750.5
   658.3
   714.5
   641.1
   734.9
   722.2
   700.2
   678.1
   715.7
   749.2
   758.2
   728.4
   701.5
   709.9
   735.2
   713.5
   754.4
   758.6
   724.8
   754.4
   697.9
   664.5
   737.2
   662.5
     744
   714.5
   699.2
     707
   703.7
   733.3
   734.6
   687.2
   747.2
   765.4
   781.9
   683.3
   735.2
   707.3
   740.1
   732.9
   726.8
   734.6
   714.5
   653.8
   757.6
     717
     720
   718.7
   732.6
   716.4
   732.3
   735.5
   769.3
   737.8
   701.2
   727.1
   758.6
   763.8
   748.8
   727.1
   690.4
     719
   736.2
     731
   751.8
   798.8
   764.7
   695.6
   745.6
   727.4
   712.8
   758.9
   748.2
   782.6
   754.4
   759.9
   740.7
   686.2
   739.1
   709.9
   743.3
   784.5
   712.8
   797.5
   748.2
   720.9
   738.5
     708
   720.6
   749.5
   719.3
   731.3
   752.7
   741.7
   735.5
   707.3
   732.6
   726.8
   777.4
   702.4
   806.3
   755.7
   726.8
   708.9
   679.1
   738.5
   776.1
   745.9
   762.8
   761.2
   728.7
   718.7
   730.3
   756.6
     778
   764.1
   722.2
   778.7
   751.8
     731
   750.1
   746.6
   791.3
   752.1
   737.8
   708.9
   748.8
   695.6
   718.3
   763.4
   708.9
   727.1
   683.3
   737.2
   818.6
   736.8
   764.4
   826.7
   753.4
   775.4
   823.8
     790
   748.5
   748.2
   767.7
   748.2
   881.2
   797.8
   776.1
   765.4
   769.6
   734.2
   726.1
   833.8
   777.4
   733.6
     803
   775.8
   783.5
   773.2
   754.4
   788.4
     853
   866.3
   802.4
   795.2
   813.4
   833.5
     864
   824.7
   824.7
   836.4
   771.5
   755.7
     791
   786.1
   866.6
     875
   812.7
   864.6
   797.5
   771.9
     840
   808.9
   900.7
   887.4
     839
   890.6
     865
   822.8
   873.1
   834.5
   931.8
     876
   879.6
   904.9
   849.1
   867.6
   854.3
   899.4
   854.3
   882.2
   922.4
   915.6
   912.3
   931.5
   861.7
     936
   948.3
    1010
   910.7
   889.3
   961.3
     923
   973.6
   953.5
     962
   902.6
    1039
   936.7
   928.9
   955.2
   953.9
   996.7
    1007
    1027
   982.1
    1007
   972.3
   930.2
    1027
   908.8
    1046
    1002
   950.3
    1015
   973.6
   934.4
    1005
    1022
    1034
   938.3
   994.7
   998.6
   992.5
   978.2
    1051
    1062
    1064
   993.1
    1045
    1135
   995.7
    1050
    1036
   945.7
    1060
    1038
    1034
    1040
    1006
    1085
   958.1
    1092
   988.6
    1070
    1110
    1078
    1015
    1032
   993.4
    1048
    1037
    1047
    1003
    1060
    1060
    1037
    1129
    1081
    1052
    1049
    1015
    1077
    1049
    1014
    1060
    1063
     923
    1052
    1037
    1200
    1015
   959.4
    1107
   947.4
    1027
    1017
    1003
   966.8
   998.9
    1003
   989.5
    1008
    1013
     937
   902.9
    1013
    1020
   968.5
    1044
   998.9
   982.7
    1004
     948
    1005
   971.4
    1006
    1015
   968.8
   956.1
   941.9
   970.1
   951.9
    1004
     914
   943.5
   999.9
   954.5
   878.6
   936.3
   862.7
   939.3
   935.7
   918.8
   987.9
   937.3
   979.8
    1029
   894.5
   969.4
   922.1
   955.2
   916.2
   891.6
    1002
   933.1
   914.3
   898.4
   980.1
     914
   943.5
   977.2
   917.5
   871.5
   892.5
     902
   884.4
   836.4
   857.8
   932.4
   954.2
   937.3
   813.7
   885.4
   932.4
   893.2
   911.4
   906.8
     865
   871.8
     899
   859.1
   874.1
     926
     804
   913.6
   809.8
   810.1
   916.6
     840
   876.7
   870.5
   858.8
   843.9
   834.8
   888.7
   908.1
   887.4
   860.4
   871.1
   875.7
   861.1
   848.1
     814
   844.2
     839
     852
     793
   873.1
   797.2
   863.4
   759.2
   866.3
   858.5
   865.3
   845.8
   812.1
     840
   799.4
   842.6
   888.3
     826
   859.1
   756.9
   846.8
   797.8
   857.2
   860.1
   837.4
   831.6
   852.3
   833.8
   846.5
   795.2
   768.6
   847.1
   827.3
   844.5
   868.9
     815
   793.3
   807.9
   768.6
   808.2
   815.3
   809.2
   801.1
   722.9
   801.1
   782.3
   807.6
   797.5
   858.2
   786.8
   794.9
   789.4
   802.7
   821.5
   782.9
     780
   790.7
   805.6
   790.4
     755
   770.9
   801.4
   774.5
   831.9
   834.8
   766.4
   806.9
     780
     924
   808.5
   852.3
     816
   795.6
   815.7
   829.6
     793
   764.7
   753.4
   734.9
   761.8
     803
   841.9
   781.6
   805.3
   831.2
     767
   764.1
   761.5
   786.8
   775.8
   861.7
     719
   813.7
   773.8
   760.5
   836.4
     767
   855.6
     790
   772.8
   798.1
   789.4
   834.2
   788.1
   775.1
   776.1
   783.5
     793
   764.7
   733.9
   809.8
   835.1
     729
   767.3
   817.3
     670
   758.2
   769.6
   797.5
   779.7
   764.4
   873.4
   702.1
   828.3
   761.8
   787.1
     768
   808.9
   773.5
   797.2
   791.3
   782.3
     756
     829
   772.2
     828
   765.7
   778.7
   744.6
     742
   762.8
   769.6
   750.5
   720.3
   740.7
   663.5
   786.8
   783.2
   697.3
   703.7
   734.2
   753.7
   749.5
     791
   707.3
   792.6
   753.4
   729.7
   758.6
   783.9
   794.9
   758.2
   817.3
   785.8
   777.4
     731
   772.2
   785.5
   775.1
     827
   774.8
   860.8
   771.5
   813.4
   762.1
   795.2
   741.4
   821.8
   740.1
   790.4
   769.3
   760.5
   778.4
   748.8
   809.2
   765.1
   832.2
     816
   754.7
   853.9
   824.1
   813.4
   824.4
   824.1
   806.3
   773.2
   814.4
   819.2
   837.7
   802.7
   821.5
   784.8
   760.5
   835.5
   792.6
   799.1
     827
   881.2
   815.3
   847.1
   829.3
   850.7
   828.6
   853.9
   769.3
   880.9
   817.9
   837.1
   876.7
   846.2
   796.5
   787.8
     792
   810.8
     912
   846.8
   876.3
   785.8
   801.1
   830.3
   823.4
   809.2
   876.3
   844.9
   848.4
   832.9
   837.1
   809.5
   841.3
   802.7
   848.1
   864.3
   887.7
   820.5
   831.9
   808.9
   856.5
   798.1
   897.1
   861.1
   841.3
     840
   855.9
   822.5
   836.7
   890.6
   835.5
   874.4
   872.1
   837.4
   900.7
   856.2
   821.2
   793.3
   860.4
   857.8
   926.3
   832.5
   872.1
   882.5
   903.9
   820.2
   803.3
   830.3
   769.9
   899.7
   826.4
   825.4
   853.9
     841
   879.9
   913.3
   837.7
   806.3
   878.3
   869.2
   808.9
   846.2
   923.7
   942.2
   895.8
   841.9
   818.9
   892.5
   848.8
   860.8
   851.3
   911.4
   865.9
   794.9
   889.6
   848.4
   841.3
   892.5
   932.1
     901
   913.6
   891.6
   785.2
   898.4
   866.3
   919.1
   876.7
   886.7
   892.5
   918.8
   799.4
   882.2
   872.4
   850.4
   879.6
   952.6
   933.7
   926.3
   884.1
   972.7
    1045
   914.9
   938.6
     925
    1008
   969.4
   988.2
    1066
   934.4
    1010
   977.9
   963.3
   962.3
    1009
     961
    1019
    1028
    1029
    1042
    1087
    1017
    1051
    1035
    1100
    1062
    1138
    1049
    1121
    1168
    1102
    1160
    1124
    1066
    1250
    1290
    1216
    1226
    1216
    1220
    1273
    1284
    1258
    1291
    1343
    1293
    1324
    1344
    1345
    1323
    1333
    1386
    1510
    1427
    1358
    1450
    1403
    1483
    1512
    1547
    1572
    1520
    1521
    1520
    1471
    1620
    1577
    1575
    1576
    1627
    1592
    1593
    1608
    1661
    1613
    1778
    1757
    1576
    1745
    1802
    1729
    1725
    1717
    1835
    1760
    1788
    1769
    1750
    1833
    1904
    1823
    1802
    1889
    1851
    1841
    1788
    1859
    1878
    1802
    1868
    1852
    1933
    1975
    1895
    1863
    1893
    1889
    1859
    1946
    1840
    1957
    1927
    2023
    1950
    2005
    1897
    1852
    1928
    1918
    1954
    1925
    2002
    1940
    1930
    1887
    1919
    1962
    1987
    1925
    1901
    2039
    1842
    1781
    1881
    1799
    1855
    1831
    1820
    1867
    1845
    1860
    1845
    1734
    1819
    1775
    1729
    1819
    1778
    1625
    1750
    1710
    1704
    1632
    1633
    1668
    1685
    1676
    1549
    1584
    1532
    1584
    1544
    1540
    1595
    1434
    1519
    1520
    1490
    1480
    1421
    1483
    1447
    1388
    1446
    1377
    1369
    1335
    1364
    1231
    1224
    1329
    1286
    1280
    1215
    1272
    1248
    1122
    1169
    1175
    1211
    1161
    1196
    1128
    1148
    1161
    1196
    1088
    1098
    1084
    1021
    1106
    1002
    1080
    1035
    1044
   967.2
    1014
    1031
   953.5
   982.7
    1010
    1036
    1003
   946.1
   929.9
   934.1
   890.3
   975.6
   891.6
   918.8
   899.4
   893.8
     840
   861.7
   881.2
   849.4
   843.9
   861.4
   928.2
   867.2
   820.2
   854.6
   781.9
   843.9
     756
   794.9
   790.4
   841.9
   762.5
     804
     793
   795.9
   870.5
   748.5
   758.2
   788.7
   832.9
   828.3
   724.5
   764.4
   744.6
     781
   892.2
   760.8
   785.8
   767.7
   838.7
   816.6
     754
   785.5
   764.1
   804.3
   705.7
   733.3
     768
   810.8
   716.7
   764.7
   749.8
   798.1
   798.5
     754
   767.7
   708.3
   700.2
   778.4
   781.6
   746.2
   801.4
     779
   725.2
   772.2
   772.2
   838.4
   713.2
   737.2
   796.5
   766.7
   796.5
   733.6
   738.5
     768
   761.8
   791.7
   870.8
   765.7
   854.6
   781.3
   846.8
   784.8
   830.6
   813.4
   851.3
   837.4
   832.9
   861.7
   812.1
   829.9
     887
   929.9
   859.5
   907.8
   822.5
   850.4
   930.5
   859.1
     912
   834.2
   836.1
   950.6
     817
   911.4
   963.6
   885.4
   892.5
   925.3
   955.5
   898.4
   892.5
   931.5
   924.3
   998.3
   898.4
   980.8
   884.8
   883.1
   984.4
   979.5
   899.4
    1005
   964.2
    1020
   919.8
    1019
   972.7
   998.3
   989.2
     949
   978.8
   984.7
   940.2
   999.9
    1056
    1048
    1030
    1028
   950.3
    1059
    1058
    1003
    1069
   975.6
   992.1
    1092
    1032
    1030
    1049
    1036
    1119
    1005
    1131
    1027
    1027
    1033
   983.1
   998.9
    1076
    1023
    1096
    1074
    1038
   992.5
    1012
    1006
    1032
    1038
    1054
    1050
    1130
   977.5
    1013
    1028
   990.5
    1116
    1025
    1015
   977.2
    1070
    1008
   927.6
    1019
    1026
    1059
    1001
    1018
   953.2
   977.5
   951.6
    1061
   924.3
   977.5
   937.3
   921.4
   994.1
   966.2
   925.3
   916.2
    1006
   974.9
   931.5
   951.9
   921.7
   882.5
    1030
   980.5
   895.5
     961
     974
   904.9
   905.2
   919.1
   896.8
   891.2
   964.2
   953.9
   852.3
   873.7
   854.9
     863
   830.9
   895.8
   889.6
   886.4
   913.3
   870.2
   855.2
   885.1
   831.2
   849.4
     839
   816.6
   810.8
   865.3
   809.2
   800.4
   839.7
   801.4
   749.5
   793.6
   841.3
   753.7
   843.9
   808.2
   818.6
   796.2
   829.9
   773.5
   768.3
   785.5
   811.1
   782.9
   839.3
   768.3
   791.3
   792.3
   726.8
   786.8
     696
   716.4
   750.5
   688.2
     718
   772.5
   689.5
   747.5
     729
   759.5
     657
   806.6
   736.5
   731.3
   737.8
   760.5
   792.3
   750.8
   742.4
   704.1
   707.6
   787.1
   729.7
   676.2
   663.8
   643.7
   710.2
   751.8
   717.4
   748.2
   725.8
   702.8
   772.8
   716.1
   706.7
   752.7
   694.3
   713.2
   735.9
   756.6
   732.6
   789.7
   734.2
   700.2
   668.7
   684.3
   776.1
     718
   684.9
   690.8
   680.4
   690.4
   669.7
   719.3
   713.5
   752.7
   739.1
   728.4
   698.6
   686.6
   700.5
   690.8
   722.9
   694.3
   671.6
   680.1
     730
   680.4
   715.4
   687.9
   702.8
   684.9
   704.1
   729.4
     648
   719.3
   714.8
   736.2
   663.5
   793.6
   741.4
   728.1
   662.5
     621
   690.1
     696
   740.1
   679.7
   707.6
   719.6
   704.7
   667.4
   710.9
   753.1
     707
   708.3
   729.7
   712.5
   750.5
   809.5
   694.7
   779.7
   806.6
   764.1
   728.7
   764.7
   788.1
   720.6
   816.6
   771.9
   732.9
   836.7
   785.5
   751.4
   732.9
   823.4
   699.5
     803
   804.6
   688.8
   808.9
   903.9
   807.9
   823.1
   779.3
   837.1
   833.8
   910.1
   821.8
     839
   859.5
   857.5
   915.3
   825.4
   932.8
   897.4
   905.8
   879.6
   897.1
   883.5
     902
   865.9
   909.7
   927.3
     997
   946.1
    1014
   959.7
   997.3
     997
    1056
   934.1
    1091
   992.8
     997
    1144
    1052
    1112
    1116
    1147
    1105
    1168
    1133
    1222
    1132
    1153
    1185
    1255
    1178
    1258
    1271
    1214
    1243
    1156
    1267
    1331
    1368
    1366
    1437
    1371
    1343
    1468
    1415
    1456
    1395
    1513
    1383
    1500
    1455
    1424
    1583
    1520
    1582
    1666
    1568
    1668
    1668
    1707
    1693
    1706
    1693
    1686
    1815
    1763
    1803
    1800
    1805
    1806
    1838
    1810
    1910
    1949
    1781
    1855
    1965
    1907
    2000
    1947
    1996
    1999
    2006
    2015
    2011
    2041
    2102
    2088
    2142
    2144
    2169
    2255
    2225
    2247
    2185
    2084
    2118
    2247
    2272
    2172
    2333
    2185
    2297
    2321
    2207
    2198
    2219
    2172
    2301
    2399
    2234
    2244
    2178
    2239
    2230
    2340
    2299
    2255
    2290
    2229
    2250
    2366
    2188
    2315
    2336
    2159
    2203
    2151
    2210
    2222
    2338
    2241
    2118
    2221
    2241
    2143
    2138
    2144
    2173
    2166
    2041
    2042
    2078
    1939
    2008
    2167
    2069
    2082
    2056
    2118
    1932
    2035
    1959
    1911
    1897
    1856
    1933
    1822
    1832
    1902
    1886
    1874
    1783
    1738
    1853
    1785
    1784
    1783
    1769
    1770
    1669
    1715
    1692
    1735
    1658
    1646
    1758
    1708
    1630
    1569
    1531
    1561
    1516
    1613
    1516
    1510
    1461
    1471
    1394
    1471
    1396
    1424
    1448
    1327
    1367
    1354
    1372
    1297
    1332
    1257
    1302
    1322
    1339
    1317
    1257
    1349
    1230
    1208
    1185
    1230
    1104
    1206
    1172
    1136
    1236
    1195
    1181
    1109
    1113
    1046
    1151
    1152
    1124
    1105
    1125
    1084
    1012
    1093
   954.8
    1065
    1042
    1110
    1058
    1020
    1033
    1049
    1060
    1065
    1019
    1049
     973
    1072
    1023
    1018
    1080
    1040
    1059
    1037
   915.6
   977.5
   977.2
   933.7
   978.2
    1006
   998.9
     925
     973
   978.5
   951.6
   982.1
   921.1
   998.6
   980.8
   945.4
     938
   954.8
   938.9
   928.2
   964.2
   979.2
    1009
   999.6
   951.6
   994.4
   998.3
   978.8
   976.9
    1026
   917.2
    1007
   982.4
   990.5
   954.5
    1010
   976.6
    1017
   959.4
   956.1
     959
   971.7
   967.8
   922.1
    1006
     889
   980.8
   977.5
   982.1
   972.7
   976.2
   977.5
   970.1
    1011
   981.8
   933.7
   905.2
   998.9
   916.6
   960.3
   958.1
   950.3
     974
   910.1
   939.9
    1010
   922.1
   927.6
   907.5
    1019
   910.4
   929.9
   870.8
   999.3
     937
    1035
   934.7
   945.1
   917.5
   860.4
   869.8
   920.8
   894.8
   969.1
   981.1
   943.2
   935.4
   908.4
   849.7
   910.1
   915.9
   919.1
   885.4
   849.4
     911
   864.6
   859.5
   878.6
     875
   904.2
   889.6
   878.6
     851
     947
     890
   860.1
   942.8
   911.4
   838.7
     864
   896.1
   903.6
   874.7
   841.3
   885.1
   931.1
   921.7
   895.5
   774.5
   860.4
   874.7
   909.7
   868.9
   885.7
   883.1
   811.4
   806.3
   916.6
   869.5
   750.5
   845.2
   847.5
   826.7
   867.9
     900
   910.1
   869.5
   830.6
   833.5
   829.6
   818.9
   861.4
     901
   820.2
     829
   872.8
   802.7
   798.5
   853.9
   762.1
   807.2
   852.3
   803.7
   804.6
   757.3
   856.2
   771.2
   841.9
     839
   819.2
   774.5
   803.7
   838.7
   784.8
     899
   840.3
   720.9
   762.8
     827
   791.3
   755.3
   801.7
   830.6
     805
   776.1
   806.6
   831.9
   830.3
     793
   780.3
   788.1
   800.7
     805
   718.7
   739.1
     778
   780.3
   793.3
   863.4
   769.3
   780.6
   848.4
   763.1
   794.3
   807.9
   792.6
   776.4
   827.7
     793
   710.6
   761.2
   771.5
     780
   788.1
   824.7
   756.9
   723.5
   877.3
   764.7
   873.1
   834.2
     768
     814
   793.3
   822.5
   825.7
     815
   879.2
     814
   847.5
   832.9
   809.2
   865.9
   813.7
   856.9
   804.6
   745.9
   830.9
   866.3
   895.5
   828.6
   831.9
     803
   786.8
   730.3
   793.3
   797.8
   824.4
   801.1
   820.5
   760.5
   801.4
   803.7
     826
     768
   826.7
   802.4
   805.6
   846.2
   737.8
   805.3
     682
   777.4
   806.3
   811.4
   797.8
   789.7
     841
   798.5
   804.6
   777.4
   756.9
   809.8
   753.7
     802
     756
   782.9
   816.3
   809.2
   742.7
     791
   804.3
   795.2
   795.9
     781
   785.2
   743.3
   771.9
   811.8
   726.5
     768
   761.8
   747.5
   727.1
   799.1
   721.9
   735.5
   782.9
   721.6
   782.3
   798.8
   799.1
   796.5
   758.6
   819.9
     863
   749.2
   763.8
   721.9
   798.1
   824.4
   762.1
   726.8
   731.6
   717.7
   736.5
   747.2
     742
   730.3
   775.1
   744.3
   739.8
   795.6
   721.9
   724.8
   741.4
   785.8
   772.8
   824.7
   751.1
   792.6
   729.4
     717
   787.4
   755.7
   750.1
   728.1
   723.5
   757.6
   764.1
   741.7
   714.5
   716.1
   744.9
   731.3
   759.2
   689.8
   752.1
   821.8
   778.7
   759.2
   721.3
   721.3
   802.4
   776.1
   760.2
   692.1
     754
   724.2
   717.4
   770.6
   710.9
     743
     792
     720
   735.5
   774.5
   699.2
   721.9
   687.5
   736.2
   794.9
   766.4
   773.8
   757.6
   745.3
   709.9
   699.2
   756.3
   768.6
     755
     767
   724.5
   811.8
   837.7
   730.7
   741.1
   741.4
   751.1
   775.8
   726.1
   738.8
   822.8
   812.4
   788.7
     695
     827
   810.8
   735.2
   747.5
     730
     815
   756.3
   806.6
   752.1
   797.8
   779.7
   848.8
   786.5
   819.6
   819.9
   792.6
   836.1
   784.5
     768
   734.6
   772.5
     827
   823.1
   864.6
   799.1
   897.1
   829.6
   815.3
   812.4
   845.8
   883.5
   820.9
     864
     865
     887
   867.9
   843.6
   901.3
   891.6
   896.1
   898.4
     949
   930.2
   915.9
     851
   871.1
    1014
   981.8
     914
   924.3
   973.3
   984.4
    1015
   968.5
     997
   946.4
    1005
    1034
    1004
    1048
    1049
    1071
    1063
    1042
    1044
    1015
    1087
    1116
    1155
    1142
    1119
    1082
    1035
    1185
    1124
    1200
    1091
    1160
    1198
    1125
    1189
    1205
    1199
    1191
    1209
    1195
    1105
    1314
    1253
    1334
    1269
    1278
    1320
    1357
    1332
    1408
    1328
    1382
    1340
    1401
    1401
    1395
    1303
    1437
    1487
    1482
    1372
    1385
    1418
    1387
    1438
    1542
    1511
    1494
    1407
    1528
    1555
    1469
    1495
    1537
    1539
    1538
    1651
    1576
    1533
    1595
    1541
    1639
    1540
    1637
    1548
    1543
    1520
    1613
    1634
    1626
    1568
    1586
    1652
    1642
    1628
    1598
    1579
    1646
    1648
    1673
    1613
    1703
    1644
    1653
    1653
    1674
    1645
    1666
    1620
    1666
    1684
    1570
    1599
    1556
    1552
    1716
    1639
    1559
    1573
    1537
    1629
    1588
    1636
    1541
    1581
    1578
    1469
    1567
    1571
    1525
    1533
    1463
    1555
    1496
    1531
    1519
    1524
    1442
    1439
    1410
    1490
    1529
    1420
    1429
    1380
    1378
    1467
    1310
    1356
    1332
    1414
    1443
    1409
    1403
    1345
    1315
    1294
    1321
    1310
    1342
    1332
    1289
    1269
    1278
    1236
    1179
    1181
    1239
    1267
    1187
    1224
    1237
    1272
    1262
    1228
    1168
    1163
    1142
    1220
    1164
    1188
    1116
    1160
    1123
    1028
    1114
    1059
    1118
    1037
    1032
    1090
    1017
    1080
    1054
    1042
    1018
    1050
     972
    1034
   957.8
    1080
   992.8
    1022
   985.3
   954.2
   979.2
    1001
   918.8
   939.3
   998.9
     926
   951.3
   888.7
   932.8
   907.1
   944.8
   908.1
   953.5
   892.2
   883.8
   843.9
   941.5
   867.9
   903.9
   890.9
   842.3
     912
   904.2
   830.3
   864.6
   840.3
   835.8
   803.3
   873.7
   842.6
     826
   822.2
   885.4
     816
   891.6
   794.3
   872.8
   808.9
   892.9
   806.9
   867.9
   842.3
   848.1
     890
     815
   795.6
   777.1
   873.1
   817.9
   880.5
   806.6
   833.5
   791.3
   805.3
   829.3
   815.3
   766.7
   823.8
     802
   765.4
   858.8
   806.9
   831.6
   710.2
   780.3
   829.6
   819.9
   765.7
     828
   822.2
   831.6
     816
   778.4
   842.6
   801.4
   836.1
   807.2
   855.9
   830.9
   758.2
   747.2
   812.4
   809.5
   834.2
     826
   789.4
   833.2
   765.1
   817.9
   881.8
     805
   761.2
   817.3
   784.2
   863.4
   861.4
   855.6
   909.7
   842.3
   858.5
   864.6
   808.2
   879.6
   863.7
   862.1
   845.2
   860.4
   800.4
   910.7
   854.3
   888.7
   869.5
   927.9
   921.1
   873.1
   892.9
   879.6
   891.2
     911
   901.3
   838.4
     852
   945.4
   833.8
   852.6
   882.8
   848.1
   853.6
   850.4
   924.7
   927.6
   801.1
   868.9
   841.3
   848.1
   898.4
   931.1
     937
   820.9
   888.7
   829.3
     936
   803.3
   907.5
   872.1
   969.8
   832.2
   865.9
   923.4
   873.7
   907.8
   878.9
   873.7
   908.8
   860.8
   934.1
   931.5
   823.8
   919.8
     876
   857.2
   909.4
   894.5
   890.6
   853.3
   859.5
   862.1
   913.6
   886.4
   916.9
   979.2
   909.4
   880.5
     924
   859.1
   886.4
   905.2
   902.3
   840.6
   877.9
     851
   887.7
   971.7
   882.8
   902.9
   938.6
   899.4
   917.5
   825.1
    1005
    1000
   800.4
   893.2
   851.7
     877
   923.4
   864.3
     838
   910.7
   870.5
   862.7
   899.4
   917.2
   867.6
   869.8
   836.7
   911.4
   837.1
   904.2
   791.7
     875
   830.9
   862.7
     875
   908.4
   917.8
     852
   841.9
   950.9
   883.8
     890
   848.4
     838
   867.2
   841.6
   909.7
   843.6
   816.6
   877.3
   928.9
   897.4
   867.2
   795.6
   882.8
   798.1
     876
   797.5
   836.1
   836.4
   876.7
     827
   849.7
   834.8
   855.2
   877.6
   819.9
   847.1
   884.1
   842.6
   832.2
   850.4
   867.6
   826.7
   817.3
     840
   846.2
   813.1
     828
   825.4
   902.3
   793.3
   830.3
   801.7
   805.3
   808.5
   848.4
   785.2
   864.6
   875.4
   814.4
   840.6
   787.8
   812.1
   805.9
   818.3
   853.6
   834.5
   810.1
   809.5
   798.8
     851
     829
   804.3
   804.6
   813.1
   793.3
   840.6
   836.1
   777.1
   731.6
   741.7
   829.9
   813.1
   810.1
   837.1
   801.7
     781
     829
   821.2
     899
   777.7
   817.9
   788.7
   795.9
   818.3
   745.9
   830.9
   817.3
   778.7
     791
     802
   823.8
     863
   832.9
   784.8
   855.2
   753.7
   788.7
   853.3
   884.1
   870.8
   809.8
   869.5
   798.5
   774.8
   842.3
   886.1
   783.2
   851.7
   918.2
   807.9
   792.6
   873.4
   812.1
   852.6
   903.3
   875.4
   846.8
   840.6
   835.5
     926
   818.6
   866.9
   905.5
   832.2
   859.1
     863
   825.7
     853
   853.9
   875.4
   860.4
     841
   849.7
   882.8
   810.1
   833.5
   904.5
   927.9
   869.2
   874.7
   890.3
   850.4
   860.1
   880.9
   859.1
   880.2
   950.6
   892.5
     865
   905.2
   927.6
   906.5
   928.9
   853.6
   936.3
   943.5
   937.6
   879.6
   900.3
   919.8
   914.6
   922.1
     936
   903.3
     890
   954.5
   895.1
   920.8
   947.7
   951.9
   905.5
   937.6
   902.9
   909.4
   926.3
   927.6
   964.6
   931.1
     924
   888.3
   909.7
   900.7
     936
    1003
   940.6
     960
   954.2
   915.6
   894.2
     960
     912
     984
   945.1
   917.2
   906.2
   955.5
   885.1
     925
   936.7
   921.1
     924
     926
   940.2
   963.3
   985.6
   976.9
    1009
   944.5
   958.7
     938
   942.5
   982.7
   943.5
   966.5
   896.4
   919.1
   904.2
   980.5
   895.5
   924.7
   977.9
   980.1
   926.6
   971.7
   987.6
     865
   907.8
     923
   921.4
   919.8
   895.8
   932.1
    1036
   922.4
   946.1
   882.5
   943.5
     899
   922.7
     864
   899.7
   837.7
   936.7
     914
   909.1
   886.4
   797.8
   884.1
     877
   867.2
   857.8
   932.1
   919.1
   908.1
   880.2
   893.2
   908.4
   884.4
   873.7
   882.5
   858.8
   859.5
   860.8
   837.4
   906.8
   836.1
   849.1
   912.7
   858.8
   826.4
   897.7
   769.6
   825.7
   890.9
   792.3
   874.7
   808.5
   814.7
   843.2
   783.9
     853
   781.6
   876.3
     815
     851
   861.7
   774.8
   853.9
     802
   768.6
   844.5
   858.2
   800.1
   816.6
   858.5
   858.5
   757.6
   836.4
   811.1
   737.5
   783.2
   800.7
   772.2
   835.8
   761.8
   808.9
   747.9
   814.4
   769.6
   886.7
     841
   770.6
   818.3
   767.7
   783.9
   807.9
   765.1
   819.6
   876.3
   799.4
   762.8
   805.3
   881.8
   761.8
     781
   777.7
   821.5
   803.3
   785.5
   751.8
   751.4
     732
     805
   810.5
   750.8
   795.2
   805.9
   748.5
   758.6
     769
   791.3
   757.6
   847.1
   752.7
   840.6
   845.5
   803.7
   788.1
   759.9
     790
   751.1
   719.6
   762.8
   766.4
   769.9
   782.3
   803.7
   760.2
   699.5
   748.8
   794.6
   798.1
   808.5
   716.4
   769.3
   751.1
   740.4
     755
     731
   758.9
   835.5
   747.9
   803.3
   807.9
   773.5
   751.8
   677.5
   782.9
   749.5
   830.3
     754
   744.3
   794.6
   810.8
   783.9
   777.1
   826.4
   795.2
     742
   769.9
   739.8
   711.2
   718.3
   699.9
   703.7
   787.1
   827.7
   742.7
   830.6
   797.2
   731.3
   790.7
   778.7
   728.4
   753.1
   733.9
   760.8
   799.8
   742.7
   784.8
   821.8
   769.6
   726.8
   786.5
   788.7
   769.3
   794.9
   748.5
   840.6
   774.1
   791.3
   801.4
   780.3
   768.3
   802.7
   772.8
   777.4
   774.8
   771.9
   784.2
   780.3
   843.2
   830.6
     742
     742
   713.2
   724.8
   792.3
   789.4
   724.8
   808.2
     781
   756.3
   812.1
   753.4
     779
   781.3
   798.1
   782.3
   760.5
   777.4
   824.7
   734.2
   819.9
   799.8
   760.2
   796.2
   762.8
   806.6
   804.3
   807.9
   757.9
     755
   759.9
   725.5
     767
   851.3
   796.2
   773.2
   762.8
   728.7
   753.7
   797.5
   832.9
     792
   769.6
     828
   772.8
   772.2
   743.6
   773.8
   819.9
   747.5
   735.5
   797.2
   726.8
   744.9
   757.9
   762.1
   738.1
   780.3
   770.2
   720.3
   757.6
   807.2
   767.7
   779.7
   832.2
   768.6
   728.1
   788.7
   793.6
   789.1
   742.4
   843.2
   784.5
     778
   771.9
   766.7
   816.3
   766.7
   801.1
   783.9
   791.7
     754
   739.4
   780.6
     791
   802.4
   740.7
   809.8
   791.3
   767.7
   799.8
   857.2
     790
   783.2
   865.6
   856.2
   772.2
   823.4
   769.3
   838.4
   739.1
   818.6
   736.2
   871.5
   817.9
   820.9
   792.3
     732
   825.1
   786.1
   781.6
   745.9
   818.9
   753.4
     718
   703.7
   813.7
   767.3
   785.5
   774.1
   745.9
   736.2
   764.4
   767.7
   758.9
   791.3
   794.9
   771.2
   806.6
   733.6
   758.6
   773.2
     732
   743.6
   765.4
   796.5
   752.7
   749.2
   826.7
   774.1
   820.5
   751.8
   770.2
   723.2
   812.7
   783.9
   761.5
   776.4
   775.4
   780.6
   777.7
   786.1
   751.1
   752.7
   812.7
   767.3
   773.5
   734.2
   730.3
   808.9
   767.7
   817.9
   736.5
     815
   770.6
   782.9
   752.1
   745.9
   835.5
   767.3
   710.6
     805
   741.7
   729.7
   751.1
   737.2
   734.9
   817.9
   785.8
   750.8
   715.1
     778
   772.5
   685.3
   819.2
   713.8
   725.8
     803
   716.7
   749.5
   800.4
   769.6
   726.1
   756.9
   721.9
   738.8
   715.1
   782.6
     768
   688.5
   769.3
   750.1
   720.3
   729.4
   741.1
   739.4
   761.5
   663.5
   701.5
   704.4
   712.2
     717
   749.2
     743
   753.7
   722.9
   745.9
   748.8
   701.2
   710.6
   702.4
   673.9
   738.1
   725.8
   741.1
   732.9
   745.3
   728.1
   766.4
   719.3
   748.2
   703.4
     769
   760.8
   764.1
   747.9
   639.8
   704.4
   748.2
     705
   745.6
   673.9
   691.1
     742
   691.1
     719
   709.9
   734.6
   699.9
   703.7
   758.2
   722.6
   756.3
   728.7
   758.2
   749.8
   769.6
   800.1
   737.2
   714.5
   714.8
   704.4
   676.5
   721.3
   746.2
   735.2
   631.7
   774.1
   716.7
   757.9
   746.9
   754.4
   740.7
   767.3
   736.2
   715.7
   701.8
   714.1
     719
   767.7
   783.2
   739.4
   733.9
   737.5
   728.1
     732
   764.4
   726.1
   782.9
   798.8
   639.8
   677.8
   698.9
   668.7
   762.1
   774.5
   702.1
   719.6
   783.5
   726.8
   793.6
   801.7
   732.6
     730
   757.9
   697.6
   744.6
   751.1
   708.6
   751.4
   727.4
   850.1
   752.1
   738.8
   724.2
   768.6
     720
   761.2
   749.8
   743.3
   708.9
     778
   742.7
   696.9
   717.4
   741.4
   767.3
   717.7
   665.5
   790.7
   758.2
   701.8
   727.4
   706.7
   704.7
     729
   754.4
   701.5
   785.2
   815.3
     766
   806.3
   704.4
   715.4
   739.1
   757.3
   711.2
   705.4
   763.8
   692.7
     732
   820.5
   737.8
     719
   745.9
   728.1
   652.2
   759.9
   722.6
   762.8
   726.8
   753.7
   730.7
   736.5
   806.3
   709.9
   740.7
   737.5
   730.3
   666.4
   778.7
   772.5
   769.9
   723.5
   749.8
   760.8
   776.1
   685.6
   761.8
   764.1
   754.4
   748.2
   721.9
     826
   788.7
   766.7
   726.8
     756
   738.5
   709.3
   801.4
   758.6
   708.9
   757.6
   752.7
   696.6
   764.4
   767.7
   686.9
   797.8
   729.4
   810.5
   743.6
   738.8
   727.8
   684.9
   726.1
   802.7
   748.8
   775.1
     719
   803.3
   704.1
   701.5
   734.2
     756
   748.5
   718.7
   695.6
   761.5
   718.7
   763.4
   710.9
   772.8
   727.1
   862.7
   712.2
   737.5
   704.1
     729
   827.7
   741.7
   743.3
   783.9
   789.4
   755.3
   809.2
   806.3
     742
   813.4
   777.4
   711.5
   740.1
   728.1
   773.2
   779.3
   769.6
     671
   771.5
   674.2
   780.3
   765.1
   858.5
   728.7
   741.7
   713.5
   700.5
   761.8
   726.5
   748.5
   785.2
   736.8
   772.8
   805.6
   801.7
   744.9
   864.6
   754.4
   756.3
   754.4
   734.9
     756
   796.5
   753.7
   795.2
   820.5
   749.2
   834.5
   818.6
   815.7
   767.3
   881.2
   855.2
   785.8
   787.4
   841.3
   877.6
   794.6
   840.3
   770.6
   804.3
   814.4
   852.6
   775.1
   898.4
   853.6
   822.5
   878.6
   848.8
   858.5
   853.9
   855.6
   846.5
   860.8
   865.3
   880.5
   919.8
   916.9
   920.1
     791
   903.9
   871.8
   878.3
   944.8
     914
   856.9
   928.9
   938.3
   946.4
   920.1
    1008
     937
   998.3
   956.5
   956.5
   996.7
    1036
   998.9
    1045
   982.4
    1037
    1008
    1036
    1053
   968.8
   972.3
    1115
    1017
    1102
    1080
    1127
    1033
    1235
    1181
    1199
    1106
    1100
    1143
    1100
    1172
    1100
    1166
    1258
    1178
    1182
    1240
    1245
    1187
    1409
    1229
    1287
    1305
    1330
    1335
    1349
    1330
    1247
    1298
    1378
    1347
    1325
    1269
    1477
    1377
    1285
    1398
    1377
    1490
    1373
    1361
    1493
    1440
    1477
    1471
    1526
    1546
    1425
    1622
    1526
    1456
    1502
    1497
    1528
    1545
    1516
    1557
    1588
    1594
    1582
    1629
    1666
    1697
    1729
    1718
    1689
    1706
    1675
    1680
    1735
    1742
    1817
    1741
    1763
    1690
    1772
    1869
    1710
    1772
    1741
    1838
    1762
    1783
    1893
    1855
    1783
    1802
    1814
    1924
    1932
    1961
    1948
    1877
    1957
    2024
    1993
    2050
    1964
    2034
    1970
    1932
    1929
    2142
    1980
    2070
    1956
    1980
    1957
    2019
    2045
    2074
    2084
    2089
    2117
    2210
    2087
    2196
    2271
    2197
    2253
    2153
    2183
    2307
    2402
    2372
    2284
    2406
    2316
    2355
    2376
    2319
    2338
    2526
    2366
    2437
    2383
    2539
    2484
    2624
    2518
    2576
    2610
    2642
    2654
    2558
    2676
    2641
    2701
    2761
    2836
    2824
    2830
    2830
    2888
    2892
    2974
    3064
    3014
    3051
    3008
    3194
    3069
    3133
    3186
    3230
    3136
    3227
    3430
    3305
    3396
    3511
    3438
    3544
    3557
    3659
    3694
    3701
    3751
    3706
    3787
    4003
    4005
    4032
    4054
    4128
    4140
    4159
    4388
    4383
    4393
    4379
    4364
    4428
    4522
    4484
    4581
    4637
    4664
    4753
    4842
    4821
    4958
    5092
    5000
    5166
    5046
    5173
    5183
    5330
    5327
    5462
    5265
    5565
    5451
    5477
    5680
    5615
    5720
    5675
    5797
    5820
    5738
    5860
    5874
    5940
    6115
    6076
    6325
    6210
    6197
    6106
    6215
    6198
    6279
    6327
    6398
    6468
    6455
    6505
    6477
    6740
    6512
    6730
    6730
    6597
    6828
    6918
    6799
    6938
    6985
    7116
    7135
    7051
    6786
    7004
    6885
    6877
    7066
    6957
    7169
    7063
    6854
    7086
    6982
    6844
    7074
    7084
    6947
    7187
    6956
    6993
    7153
    6950
    6870
    6982
    7026
    7070
    6666
    6959
    6751
    6904
    6909
    6812
    6762
    6874
    6634
    6792
    6767
    6790
    6659
    6650
    6638
    6376
    6285
    6502
    6505
    6299
    6364
    6341
    6258
    6308
    6145
    5995
    6065
    6076
    6123
    5979
    5833
    5892
    5737
    5723
    5842
    5784
    5648
    5587
    5735
    5378
    5312
    5351
    5526
    5306
    5188
    5107
    5128
    5029
    4958
    4905
    4847
    4929
    5021
    4720
    4803
    4548
    4723
    4499
    4465
    4293
    4458
    4246
    4101
    4235
    4293
    4066
    4017
    3901
    4000
    4056
    3727
    3816
    3795
    3653
    3545
    3575
    3619
    3474
    3597
    3445
    3443
    3370
    3321
    3222
    3178
    3170
    3062
    2941
    2891
    3024
    2905
    2893
    2738
    2771
    2763
    2627
    2568
    2650
    2662
    2628
    2477
    2462
    2426
    2522
    2344
    2347
    2339
    2304
    2259
    2235
    2126
    2104
    2052
    2031
    1911
    2005
    1974
    1983
    1888
    1920
    1899
    1823
    1814
    1951
    1802
    1830
    1805
    1745
    1728
    1655
    1668
    1674
    1577
    1572
    1616
    1602
    1561
    1504
    1486
    1462
    1369
    1498
    1479
    1356
    1421
    1390
    1370
    1367
    1313
    1356
    1326
    1278
    1347
    1255
    1208
    1296
    1325
    1226
    1219
    1217
    1196
    1190
    1241
    1292
    1176
    1222
    1244
    1179
    1183
    1132
    1128
    1083
    1172
    1125
    1113
    1118
    1041
    1096
    1112
    1008
    1044
   978.8
    1067
   964.9
    1020
    1057
    1013
    1052
    1008
   952.6
   992.1
    1011
    1112
    1001
    1050
    1011
   992.5
    1034
    1001
   963.9
    1002
    1005
    1026
    1003
    1004
    1009
   906.2
     998
   901.6
   949.3
   998.9
   939.9
    1017
   915.9
   999.9
   967.2
   946.4
   950.9
     938
   945.7
   984.7
   926.9
    1005
   935.7
   883.1
   857.5
   892.2
   928.6
   910.7
   908.4
   877.6
   885.7
     924
   901.6
   939.3
   959.4
     890
   926.6
     900
   920.8
   918.8
   954.2
   874.7
   902.6
   830.9
   926.3
   837.4
   884.8
   869.8
   910.4
   928.2
   840.3
   932.4
   911.7
   911.7
   923.4
   895.1
     876
   904.5
   904.2
   935.4
   894.2
   908.8
   869.5
   946.7
   967.5
   932.8
   914.9
   830.9
   924.3
   823.8
   953.9
   905.5
   819.9
   916.9
   919.1
   868.5
   832.9
   940.2
   860.1
   871.8
   821.2
   848.8
   868.2
   853.3
   887.4
   919.5
   804.3
     901
   872.8
     826
   844.9
   855.6
   846.8
   846.8
   808.5
   813.7
   840.6
   796.5
   793.3
     827
   867.9
   874.7
   801.1
   891.6
   825.1
   844.9
   854.6
   813.4
   871.5
   827.7
   785.5
   901.6
   820.2
   854.6
   861.7
   880.2
   836.4
   833.5
   866.3
   782.6
   860.1
   800.4
   854.9
   819.9
   898.1
   816.6
   845.5
   831.6
   803.7
   814.7
     817
   790.7
   800.1
   820.9
   825.1
   807.2
     815
   802.4
   782.6
   802.7
   872.1
   808.5
   790.4
   785.2
   778.7
   760.5
     816
   810.1
   824.1
   772.5
   777.1
   808.5
   766.4
   834.2
   827.7
   835.1
   822.5
   753.4
   793.3
   831.2
   859.5
   790.7
   832.2
   831.2
   750.1
   766.7
   749.2
   760.2
   788.7
   791.7
   771.2
   852.6
   799.8
   795.2
   812.7
   766.7
   852.3
   778.7
   796.2
     766
   785.2
   855.6
   737.5
   800.7
   817.6
     779
   735.9
   807.2
   784.8
   799.1
   776.4
   836.7
   828.3
   817.9
   733.3
   740.4
     826
   764.4
   771.5
   788.4
   830.6
   755.3
   789.7
   737.5
   764.7
     781
   861.4
   754.7
   791.3
   734.9
   736.8
   786.5
     827
   782.9
   777.1
   843.9
   797.2
     717
   845.2
   737.2
   805.6
   784.5
   721.3
   752.4
   738.1
   758.9
   775.8
   810.1
   792.6
   777.1
   778.4
   723.9
   772.2
   777.7
   792.6
   722.2
   792.6
   811.8
   789.1
   710.9
   724.8
   717.7
   741.7
   739.1
   805.3
   848.1
   734.2
   766.4
   760.8
     756
     720
   837.4
   827.7
   755.7
   750.8
   744.3
   814.4
   708.9
   760.5
     805
   782.6
     780
     754
   724.8
   775.4
   744.9
   734.9
   740.4
   718.7
     780
     707
   754.4
   738.8
   748.5
     767
   699.2
   765.1
   747.2
   759.5
   758.9
   760.2
   756.9
   788.1
   824.1
   725.2
     731
   769.3
   735.2
   705.4
   763.8
   728.7
   748.8
   745.6
   738.1
   751.8
   743.3
   752.7
     731
   795.2
   753.4
   753.1
   771.2
   700.8
   828.6
   729.7
   729.7
   768.3
   805.9
   721.9
   719.3
   716.1
   726.8
     731
   743.6
     781
   787.8
   734.9
   722.9
   795.6
     779
     705
   752.1
   712.2
   759.5
   720.9
   732.6
   763.8
   734.9
   725.5
   690.4
   719.3
   813.7
   698.2
   706.3
   689.1
   790.7
   770.6
   719.6
   761.2
   704.1
   759.9
   755.7
   771.2
   758.2
   739.4
   762.5
   708.6
   690.1
   702.8
   752.1
   734.6
   779.3
   714.5
     684
     793
   715.4
   764.4
   728.7
   626.5
   761.2
   729.4
   807.2
   726.5
   784.8
   706.3
   743.3
   784.8
   749.8
   726.1
   751.1
   764.1
   761.2
   736.8
     816
   682.7
   752.1
   726.5
   733.6
   714.1
     779
   777.4
     742
   747.5
   667.7
   707.3
   738.1
   741.4
   673.3
   736.8
   772.2
   679.1
   687.5
   783.9
   694.3
   714.8
   727.4
   750.5
   716.1
   695.3
     731
   745.3
   848.1
     802
   704.4
   753.1
   775.4
   784.8
   702.4
   723.9
     756
   741.7
   678.4
   711.2
   726.1
   738.1
   747.5
   723.2
   777.4
   769.6
   807.6
   827.7
   774.1
   731.6
   747.2
   746.6
     756
   799.8
   774.8
   708.3
   741.1
   676.8
     768
   753.4
   676.5
   725.5
   699.2
     706
     718
   744.9
   778.7
   753.7
   724.5
   684.9
     768
   734.2
   745.3
   773.8
   762.8
   741.1
   772.5
   805.3
   692.7
   775.1
   772.5
   721.9
   711.9
   773.8
     803
   748.5
   743.3
   798.1
   829.3
   757.6
   671.6
   731.3
   731.3
     717
   681.4
   763.8
   756.3
   743.6
   824.4
   725.2
   704.7
   782.6
   780.6
     925
   765.4
   764.7
   766.7
   733.9
   740.1
   709.6
   739.8
   727.4
   813.4
   722.9
     769
   781.9
   796.8
   825.7
   761.8
   793.3
   756.9
   738.8
     827
   732.6
   760.5
   744.3
   828.3
   803.3
   761.2
   785.2
   761.8
   853.6
     754
   706.7
   822.2
   833.8
   798.8
   776.7
   781.9
   745.3
   749.8
   769.9
   730.7
   776.4
   729.7
   772.5
   712.2
   785.5
   789.4
   758.2
   776.4
   820.2
     756
   732.3
   810.8
   825.7
   792.6
   728.4
   782.6
   698.6
   796.2
   773.8
   747.9
   769.9
     826
   777.7
     838
     792
   707.3
     802
   809.2
   745.6
   757.3
   784.2
   810.5
   829.3
   790.4
   764.7
   849.1
     817
   831.6
   767.3
   813.1
   788.7
   785.2
   822.2
   808.2
   770.6
   786.1
     805
   807.6
   804.3
   771.5
   736.2
   846.5
   759.2
   765.4
   807.2
   817.6
     793
   781.9
   819.2
   785.8
   800.1
   738.1
     805
   833.8
   771.9
   821.2
   833.2
   802.7
   756.6
   818.3
   793.6
   801.7
   822.2
   774.8
   834.5
     826
   768.6
   802.7
   823.1
   789.4
     790
   737.8
   749.8
   752.4
   816.6
   766.4
   822.8
   786.5
   840.3
   805.6
   737.5
   806.9
   772.5
   846.2
   854.3
   736.8
   754.7
   844.5
   833.5
     793
   781.9
   786.1
   766.4
   832.2
   784.2
   775.1
   773.2
   787.1
   846.2
   808.9
   774.8
   811.4
   789.4
   789.1
   789.1
   793.9
   830.9
   759.5
   822.2
   824.7
   791.7
   822.8
   798.1
   788.4
   796.2
   861.4
   845.2
     755
   739.8
   786.1
   856.9
   774.8
   763.8
   807.2
   736.5
   753.1
   774.8
   831.2
   771.2
   781.9
   733.3
     731
   788.7
   777.1
   858.2
   848.8
   764.1
     839
   711.2
   775.1
   767.3
   772.5
   797.5
   811.4
   701.2
   747.9
   751.1
   778.4
     841
   792.3
   824.7
   772.5
   744.9
   737.5
   794.9
   739.4
   815.3
   744.6
   750.1
   784.5
   724.5
   710.2
   792.6
   751.4
   784.2
   844.9
   763.8
   764.7
   731.3
   724.2
   705.4
   781.6
   783.2
   736.2
   685.6
   785.5
   752.1
     720
   745.6
   738.1
   811.4
   806.3
   719.3
   697.3
   843.6
   778.4
   757.6
   732.6
   821.2
   751.4
   825.4
     742
   749.5
   758.2
   714.5
   749.5
   770.9
   732.6
   751.1
   753.4
   741.4
   772.5
   758.9
   704.7
   753.7
   713.8
   761.2
   716.7
   756.3
   665.8
   714.8
   821.2
   706.3
   759.5
     754
   728.4
   713.5
   725.5
   760.5
   769.6
   729.4
     743
   775.8
   771.5
   785.2
   735.9
   698.2
   754.4
   748.2
   811.1
   720.6
   795.9
   756.9
   714.8
   768.3
   780.6
   750.1
   792.3
   751.8
   739.8
   767.7
   722.2
   736.8
   776.1
   751.8
     744
   744.9
   689.8
   786.1
   765.4
   709.3
   708.6
   786.1
   719.3
   785.8
   767.7
   751.8
   724.5
   760.5
   822.8
   764.1
   749.5
   733.9
   736.2
   790.7
   748.2
   831.9
   751.8
   767.3
   716.4
   789.1
   771.9
   755.7
   802.7
   749.2
   746.2
   762.8
   709.3
   759.5
   772.8
   774.5
   780.3
   741.7
   793.9
   730.3
   738.1
   710.2
     730
   807.2
     778
   811.1
   709.6
     669
   709.3
   783.9
     804
   791.3
   717.7
   781.3
   818.6
   711.2
   737.2
   722.9
   758.9
   763.4
   751.8
   720.6
   764.7
   772.8
   750.8
   713.5
   784.5
   768.6
   805.3
   715.4
   714.1
   758.9
   718.7
   764.1
   757.6
     754
   701.2
   667.4
   783.5
   727.1
     768
   683.6
   793.3
   860.1
   767.7
   756.3
   794.3
   744.9
   770.2
   707.3
   776.7
   730.3
   761.8
   790.4
   829.6
   713.2
   691.4
   771.2
   778.4
   732.9
     744
   800.7
   728.7
   736.2
   767.3
   763.1
   759.5
   696.9
   760.8
   758.9
     768
   743.6
   756.6
   797.8
   807.2
     769
     743
   694.7
   750.1
   687.9
     684
     768
   744.6
     766
   725.8
   681.4
   800.4
   793.3
   772.2
   777.1
   715.7
   731.6
   805.3
   722.6
   791.7
   746.2
   809.8
   768.6
   795.9
   690.8
   756.3
   744.6
   799.1
   774.5
   738.8
   797.2
   732.3
   796.2
   824.4
   749.8
   737.8
   794.3
   737.2
   820.9
   789.7
   759.9
   759.9
   772.8
   811.4
   744.3
     840
   820.5
   804.3
   830.9
   840.3
   793.3
   687.9
     791
   697.6
   818.9
   720.6
   781.3
   841.6
     826
   738.8
     768
     802
   786.5
   817.3
   781.9
   815.7
   790.4
   801.1
   833.5
   760.8
   848.4
   760.5
   776.1
   810.1
   824.4
   904.2
   823.8
   744.3
   781.3
   854.9
   839.7
   831.9
   811.1
   861.1
   787.4
   853.6
   825.1
   848.1
   804.6
   805.9
     731
   831.6
     838
     792
   901.6
   868.5
   857.2
   878.9
     838
   881.8
     889
   926.6
   845.8
   911.7
   957.8
   917.5
   919.1
   857.2
   926.9
   895.5
   994.1
   952.6
   989.9
   986.9
   933.4
   996.4
     962
   935.4
    1037
   954.2
     973
    1019
    1035
    1082
    1060
    1010
    1033
   968.8
    1037
    1027
   988.2
    1091
    1135
    1113
    1076
    1144
    1167
    1180
    1136
    1205
    1231
    1219
    1221
    1162
    1222
    1214
    1246
    1228
    1312
    1287
    1271
    1263
    1293
    1254
    1361
    1380
    1387
    1367
    1400
    1413
    1466
    1384
    1547
    1465
    1476
    1557
    1506
    1549
    1594
    1572
    1575
    1513
    1592
    1544
    1702
    1616
    1684
    1725
    1579
    1678
    1783
    1779
    1761
    1898
    1900
    1927
    1883
    1842
    1917
    1957
    1954
    1966
    1998
    1974
    2023
    2008
    1990
    2098
    2100
    2063
    2141
    2166
    2171
    2342
    2177
    2229
    2379
    2333
    2414
    2362
    2451
    2351
    2297
    2490
    2404
    2588
    2541
    2511
    2509
    2599
    2640
    2614
    2646
    2772
    2699
    2823
    2793
    2734
    2797
    2782
    2738
    2897
    2916
    2959
    2903
    2947
    2984
    3024
    3075
    3040
    3055
    3089
    3203
    3181
    3113
    3155
    3319
    3295
    3287
    3301
    3343
    3329
    3371
    3309
    3328
    3365
    3519
    3287
    3567
    3386
    3492
    3506
    3626
    3647
    3657
    3537
    3579
    3768
    3725
    3615
    3585
    3777
    3690
    3610
    3924
    3829
    3784
    3740
    3941
    3773
    3881
    3948
    3883
    3969
    3905
    4097
    4031
    4122
    4024
    3942
    4053
    4072
    4193
    4021
    4083
    4033
    4023
    4097
    4256
    4286
    4323
    4223
    4232
    4294
    4340
    4114
    4207
    4242
    4195
    4287
    4313
    4355
    4240
    4338
    4259
    4307
    4334
    4398
    4469
    4385
    4447
    4237
    4303
    4377
    4367
    4402
    4467
    4432
    4450
    4496
    4294
    4425
    4400
    4537
    4384
    4471
    4594
    4398
    4579
    4440
    4435
    4359
    4380
    4359
    4231
    4463
    4486
    4300
    4279
    4329
    4299
    4248
    4372
    4212
    4170
    4359
    4355
    4221
    4258
    4122
    4269
    4069
    4216
    4140
    4164
    4122
    4128
    4063
    4044
    4051
    4000
    4060
    4160
    4017
    3947
    3804
    4065
    3960
    3793
    3747
    3909
    3784
    3815
    3779
    3914
    3869
    3704
    3614
    3618
    3629
    3629
    3559
    3643
    3671
    3629
    3648
    3494
    3554
    3392
    3485
    3342
    3408
    3261
    3266
    3330
    3105
    3256
    3228
    3130
    3073
    3215
    3060
    3060
    3110
    2977
    3016
    2952
    2910
    2948
    2911
    3020
    2886
    2908
    2754
    2717
    2733
    2752
    2751
    2817
    2630
    2647
    2683
    2514
    2686
    2790
    2594
    2485
    2359
    2450
    2413
    2573
    2487
    2491
    2556
    2473
    2368
    2404
    2413
    2321
    2371
    2328
    2275
    2198
    2138
    2116
    2117
    2098
    2164
    2160
    2064
    2182
    2055
    2077
    1997
    2037
    2040
    1926
    1935
    1888
    1911
    1868
    1902
    1923
    1826
    1912
    1835
    1853
    1832
    1892
    1948
    1780
    1820
    1776
    1735
    1787
    1745
    1718
    1695
    1769
    1660
    1620
    1668
    1686
    1773
    1722
    1698
    1704
    1618
    1654
    1675
    1651
    1615
    1636
    1671
    1559
    1680
    1405
    1548
    1669
    1616
    1555
    1572
    1503
    1510
    1504
    1594
    1564
    1478
    1547
    1588
    1600
    1576
    1558
    1474
    1538
    1543
    1418
    1464
    1533
    1454
    1566
    1484
    1386
    1487
    1443
    1453
    1511
    1494
    1492
    1356
    1446
    1476
    1445
    1487
    1482
    1429
    1479
    1518
    1440
    1463
    1397
    1452
    1486
    1427
    1392
    1377
    1416
    1390
    1321
    1461
    1473
    1353
    1443
    1424
    1412
    1422
    1444
    1427
    1384
    1385
    1427
    1382
    1360
    1446
    1351
    1377
    1398
    1458
    1414
    1415
    1477
    1335
    1336
    1424
    1438
    1382
    1287
    1398
    1393
    1335
    1356
    1404
    1406
    1362
    1465
    1391
    1422
    1479
    1444
    1352
    1403
    1332
    1297
    1423
    1356
    1375
    1387
    1441
    1433
    1429
    1348
    1360
    1423
    1385
    1452
    1420
    1384
    1475
    1509
    1397
    1408
    1496
    1377
    1458
    1391
    1402
    1471
    1470
    1408
    1528
    1352
    1439
    1439
    1367
    1455
    1498
    1471
    1440
    1413
    1368
    1447
    1453
    1422
    1450
    1405
    1438
    1486
    1466
    1497
    1524
    1472
    1480
    1514
    1478
    1434
    1526
    1504
    1467
    1455
    1524
    1480
    1429
    1587
    1487
    1567
    1590
    1517
    1580
    1510
    1526
    1678
    1571
    1645
    1562
    1568
    1595
    1663
    1625
    1601
    1561
    1683
    1614
    1621
    1765
    1795
    1786
    1583
    1793
    1682
    1685
    1693
    1788
    1811
    1843
    1801
    1728
    1829
    1732
    1895
    1810
    1932
    1937
    1937
    1947
    1979
    1932
    2043
    2109
    2136
    2086
    2115
    2107
    2111
    2199
    2111
    2134
    2123
    2160
    2084
    2268
    2219
    2283
    2293
    2292
    2261
    2320
    2344
    2396
    2407
    2470
    2453
    2481
    2519
    2474
    2531
    2658
    2592
    2690
    2760
    2610
    2649
    2641
    2538
    2781
    2714
    2751
    2758
    2939
    2714
    2730
    2935
    2738
    3152
    2936
    2824
    2922
    3003
    3152
    3064
    3025
    3099
    3137
    3077
    3122
    3310
    3186
    3260
    3211
    3353
    3321
    3426
    3299
    3312
    3317
    3384
    3421
    3612
    3606
    3556
    3633
    3502
    3453
    3678
    3541
    3578
    3662
    3680
    3624
    3590
    3744
    3517
    3739
    3720
    3724
    3667
    3716
    3749
    3785
    3884
    3918
    3773
    3801
    3917
    3899
    3896
    3965
    3882
    3815
    3818
    3741
    3910
    3770
    3814
    4083
    3973
    3892
    3833
    3964
    3903
    3918
    4075
    3981
    3844
    3982
    3992
    3935
    3998
    3848
    3941
    3985
    3899
    4047
    4022
    4006
    4014
    3847
    4019
    3891
    3890
    3921
    3787
    3857
    3912
    3628
    3757
    3740
    3690
    3656
    3628
    3877
    3714
    3764
    3698
    3640
    3653
    3733
    3705
    3692
    3731
    3584
    3601
    3433
    3444
    3583
    3547
    3383
    3357
    3386
    3315
    3316
    3316
    3391
    3398
    3351
    3263
    3418
    3191
    3257
    3251
    3220
    3064
    3158
    3137
    3214
    3166
    3013
    3001
    2993
    2899
    3001
    2981
    2966
    2989
    3016
    2785
    2879
    2930
    2626
    2851
    2788
    2677
    2642
    2558
    2735
    2592
    2595
    2583
    2511
    2572
    2515
    2464
    2620
    2531
    2494
    2291
    2383
    2318
    2384
    2342
    2378
    2433
    2330
    2300
    2357
    2383
    2319
    2253
    2201
    2253
    2119
    2115
    2155
    2181
    2169
    2022
    1998
    2174
    2001
    2044
    1980
    2037
    2034
    2071
    2026
    1904
    2017
    1989
    1938
    1932
    1876
    1869
    1947
    1967
    1824
    1968
    1853
    1906
    1879
    1750
    1853
    1834
    1811
    1735
    1787
    1772
    1790
    1846
    1745
    1831
    1854
    1694
    1766
    1674
    1752
    1642
    1659
    1758
    1701
    1674
    1698
    1596
    1602
    1633
    1700
    1626
    1717
    1699
    1690
    1591
    1642
    1631
    1650
    1667
    1660
    1716
    1581
    1612
    1604
    1605
    1602
    1547
    1622
    1577
    1616
    1536
    1528
    1564
    1536
    1583
    1594
    1565
    1502
    1610
    1522
    1549
    1558
    1526
    1557
    1587
    1605
    1478
    1441
    1483
    1561
    1510
    1498
    1489
    1541
    1565
    1527
    1541
    1549
    1521
    1631
    1625
    1668
    1524
    1522
    1499
    1437
    1531
    1521
    1589
    1484
    1603
    1562
    1560
    1591
    1605
    1517
    1523
    1516
    1520
    1526
    1561
    1510
    1541
    1501
    1558
    1568
    1458
    1501
    1496
    1509
    1540
    1469
    1620
    1547
    1458
    1487
    1447
    1508
    1480
    1501
    1536
    1560
    1489
    1516
    1577
    1498
    1467
    1470
    1568
    1520
    1596
    1421
    1526
    1469
    1559
    1507
    1615
    1456
    1548
    1576
    1580
    1521
    1516
    1487
    1560
    1473
    1478
    1416
    1443
    1514
    1467
    1550
    1418
    1506
    1531
    1498
    1522
    1609
    1551
    1462
    1537
    1629
    1544
    1479
    1472
    1516
    1439
    1542
    1541
    1475
    1475
    1544
    1501
    1539
    1505
    1516
    1435
    1480
    1586
    1517
    1464
    1560
    1446
    1497
    1456
    1479
    1563
    1484
    1561
    1489
    1493
    1530
    1570
    1471
    1536
    1556
    1599
    1534
    1508
    1510
    1539
    1487
    1526
    1511
    1473
    1532
    1575
    1515
    1582
    1545
    1461
    1465
    1445
    1495
    1597
    1451
    1570
    1587
    1513
    1504
    1585
    1533
    1586
    1525
    1591
    1596
    1609
    1533
    1458
    1570
    1586
    1577
    1590
    1574
    1587
    1581
    1572
    1582
    1494
    1523
    1628
    1636
    1581
    1542
    1704
    1604
    1551
    1559
    1653
    1586
    1617
    1600
    1472
    1647
    1654
    1644
    1635
    1550
    1738
    1635
    1629
    1650
    1644
    1734
    1724
    1710
    1670
    1554
    1625
    1632
    1681
    1637
    1716
    1676
    1679
    1634
    1653
    1674
    1637
    1640
    1634
    1745
    1665
    1643
    1706
    1736
    1624
    1630
    1675
    1766
    1720
    1726
    1619
    1696
    1702
    1704
    1732
    1675
    1665
    1660
    1616
    1707
    1616
    1728
    1750
    1807
    1689
    1714
    1706
    1765
    1669
    1769
    1757
    1655
    1771
    1686
    1790
    1729
    1678
    1821
    1698
    1627
    1689
    1739
    1807
    1691
    1686
    1706
    1662
    1698
    1730
    1800
    1763
    1607
    1720
    1694
    1717
    1782
    1733
    1707
    1687
    1654
    1767
    1667
    1738
    1548
    1658
    1744
    1718
    1652
    1716
    1700
    1742
    1632
    1613
    1665
    1615
    1732
    1676
    1622
    1693
    1584
    1677
    1647
    1646
    1720
    1707
    1634
    1583
    1637
    1618
    1655
    1540
    1652
    1568
    1604
    1564
    1673
    1582
    1587
    1594
    1593
    1715
    1618
    1676
    1632
    1559
    1612
    1589
    1589
    1588
    1620
    1622
    1617
    1548
    1556
    1672
    1650
    1536
    1538
    1678
    1638
    1562
    1574
    1592
    1686
    1616
    1575
    1609
    1576
    1511
    1560
    1583
    1587
    1529
    1626
    1536
    1517
    1742
    1571
    1563
    1567
    1711
    1638
    1602
    1581
    1622
    1617
    1598
    1527
    1611
    1662
    1543
    1568
    1558
    1519
    1540
    1569
    1635
    1599
    1597
    1548
    1593
    1527
    1583
    1522
    1638
    1662
    1542
    1560
    1633
    1525
    1601
    1654
    1657
    1647
    1631
    1537
    1626
    1557
    1654
    1560
    1643
    1572
    1587
    1525
    1597
    1630
    1559
    1612
    1574
    1629
    1595
    1551
    1674
    1644
    1648
    1654
    1650
    1615
    1648
    1652
    1660
    1652
    1581
    1633
    1755
    1627
    1696
    1703
    1687
    1607
    1624
    1655
    1733
    1650
    1675
    1641
    1712
    1652
    1598
    1711
    1635
    1659
    1699
    1636
    1720
    1726
    1729
    1653
    1669
    1741
    1710
    1688
    1906
    1717
    1699
    1647
    1770
    1675
    1682
    1716
    1738
    1715
    1820
    1859
    1710
    1760
    1699
    1685
    1750
    1750
    1685
    1801
    1758
    1742
    1729
    1827
    1707
    1778
    1766
    1719
    1777
    1769
    1775
    1874
    1828
    1746
    1713
    1765
    1771
    1778
    1883
    1717
    1753
    1850
    1927
    1784
    1826
    1825
    1813
    1819
    1858
    1781
    1801
    1827
    1772
    1874
    1831
    1789
    1810
    1804
    1736
    1835
    1906
    1907
    1879
    1779
    1869
    1805
    1867
    1822
    1843
    1882
    1834
    1917
    1864
    1825
    1950
    1841
    1955
    1935
    1846
    1871
    1787
    1809
    1782
    1941
    1922
    1829
    1826
    1775
    1874
    1802
    1835
    1781
    1850
    1711
    1788
    1812
    1835
    1788
    1829
    1771
    1785
    1959
    1747
    1729
    1803
    1788
    1728
    1715
    1857
    1788
    1794
    1769
    1854
    1769
    1819
    1758
    1773
    1650
    1880
    1675
    1702
    1672
    1731
    1829
    1683
    1666
    1670
    1723
    1744
    1732
    1737
    1697
    1661
    1753
    1771
    1667
    1778
    1722
    1702
    1732
    1745
    1783
    1681
    1606
    1670
    1613
    1699
    1625
    1548
    1599
    1636
    1575
    1674
    1632
    1664
    1586
    1599
    1663
    1540
    1648
    1611
    1559
    1580
    1572
    1604
    1597
    1578
    1550
    1630
    1572
    1465
    1503
    1545
    1478
    1517
    1529
    1556
    1439
    1548
    1472
    1523
    1483
    1489
    1498
    1510
    1520
    1528
    1556
    1480
    1495
    1477
    1484
    1494
    1442
    1427
    1497
    1450
    1516
    1508
    1541
    1508
    1485
    1501
    1594
    1383
    1443
    1404
    1500
    1440
    1375
    1428
    1446
    1459
    1569
    1413
    1550
    1452
    1443
    1413
    1460
    1348
    1432
    1434
    1504
    1396
    1402
    1467
    1330
    1481
    1410
    1302
    1447
    1452
    1366
    1430
    1445
    1463
    1452
    1407
    1380
    1447
    1377
    1368
    1395
    1373
    1394
    1329
    1358
    1444
    1423
    1380
    1440
    1369
    1359
    1351
    1336
    1424
    1432
    1456
    1449
    1421
    1344
    1464
    1429
    1427
    1469
    1444
    1482
    1497
    1375
    1461
    1425
    1405
    1442
    1474
    1370
    1480
    1516
    1539
    1497
    1520
    1452
    1493
    1440
    1507
    1552
    1572
    1556
    1415
    1491
    1532
    1516
    1513
    1579
    1651
    1631
    1617
    1582
    1547
    1601
    1630
    1569
    1567
    1579
    1560
    1604
    1548
    1612
    1625
    1701
    1600
    1757
    1686
    1666
    1689
    1712
    1677
    1638
    1701
    1730
    1787
    1604
    1760
    1777
    1755
    1715
    1852
    1807
    1720
    1801
    1894
    1825
    1795
    1824
    1899
    1912
    1770
    1906
    1895
    1925
    1907
    1930
    1977
    1887
    1924
    1922
    2054
    1962
    2021
    2008
    1943
    2010
    2006
    2076
    1970
    2054
    1992
    2060
    2014
    2111
    2024
    2150
    2056
    2122
    2043
    2136
    2181
    2099
    2106
    2169
    2250
    2215
    2222
    2211
    2224
    2303
    2276
    2199
    2267
    2233
    2370
    2241
    2373
    2325
    2299
    2437
    2307
    2374
    2397
    2313
    2395
    2499
    2351
    2503
    2414
    2446
    2479
    2384
    2377
    2464
    2558
    2511
    2601
    2523
    2524
    2501
    2563
    2594
    2570
    2539
    2506
    2536
    2443
    2523
    2567
    2672
    2626
    2516
    2614
    2633
    2608
    2525
    2623
    2663
    2675
    2516
    2618
    2717
    2739
    2701
    2703
    2722
    2749
    2822
    2795
    2768
    2817
    2667
    2704
    2813
    2720
    2705
    2811
    2793
    2757
    2779
    2815
    2824
    2798
    2746
    2902
    2814
    2820
    2846
    2709
    2794
    2671
    2803
    2744
    2808
    2691
    2774
    2671
    2590
    2773
    2787
    2766
    2723
    2668
    2674
    2726
    2710
    2703
    2828
    2858
    2956
    2744
    2715
    2704
    2733
    2816
    2639
    2784
    2778
    2683
    2757
    2736
    2673
    2726
    2766
    2705
    2686
    2607
    2710
    2670
    2674
    2668
    2722
    2710
    2649
    2571
    2680
    2676
    2596
    2745
    2575
    2566
    2481
    2551
    2545
    2494
    2464
    2503
    2649
    2582
    2485
    2561
    2449
    2592
    2526
    2579
    2531
    2493
    2504
    2562
    2285
    2344
    2307
    2508
    2400
    2506
    2368
    2288
    2356
    2346
    2418
    2357
    2369
    2420
    2285
    2337
    2267
    2382
    2304
    2275
    2272
    2226
    2287
    2292
    2281
    2174
    2199
    2233
    2233
    2258
    2233
    2119
    2157
    2087
    2145
    2210
    2083
    2068
    2064
    2174
    2062
    2022
    2052
    2087
    2031
    2038
    2021
    1988
    2075
    1918
    2056
    1923
    2039
    2010
    2003
    2019
    1963
    1730
    1891
    1964
    1988
    1942
    1954
    1907
    1874
    1834
    1866
    1992
    1858
    1859
    1747
    1829
    1763
    1785
    1800
    1757
    1683
    1805
    1756
    1760
    1718
    1722
    1648
    1702
    1673
    1728
    1657
    1753
    1701
    1676
    1560
    1669
    1586
    1641
    1670
    1649
    1551
    1631
    1601
    1671
    1562
    1571
    1615
    1557
    1526
    1621
    1551
    1467
    1548
    1582
    1591
    1520
    1531
    1514
    1464
    1523
    1392
    1451
    1398
    1404
    1548
    1426
    1480
    1376
    1441
    1416
    1387
    1462
    1412
    1316
    1375
    1365
    1451
    1472
    1463
    1400
    1277
    1452
    1381
    1382
    1435
    1375
    1401
    1389
    1338
    1395
    1342
    1304
    1369
    1310
    1376
    1320
    1338
    1285
    1325
    1285
    1337
    1243
    1281
    1323
    1268
    1228
    1289
    1192
    1367
    1242
    1343
    1278
    1294
    1215
    1183
    1173
    1224
    1240
    1277
    1269
    1283
    1224
    1222
    1228
    1246
    1301
    1217
    1218
    1234
    1204
    1160
    1355
    1297
    1267
    1163
    1228
    1227
    1292
    1204
    1174
    1216
    1265
    1160
    1168
    1198
    1213
    1219
    1205
    1206
    1161
    1110
    1208
    1154
    1130
    1202
    1180
    1230
    1145
    1159
    1117
    1152
    1187
    1217
    1124
    1154
    1197
    1113
    1269
    1170
    1162
    1162
    1137
    1139
    1149
    1173
    1177
    1128
    1156
    1157
    1195
    1188
    1192
    1143
    1282
    1174
    1123
    1108
    1137
    1129
    1171
    1189
    1182
    1060
    1173
    1177
    1127
    1135
    1210
    1140
    1089
    1125
    1142
    1143
    1063
    1063
    1112
    1159
    1088
    1141
    1130
    1144
    1286
    1067
    1176
    1163
    1152
    1107
    1160
    1123
    1114
    1128
    1204
    1235
    1080
    1249
    1095
    1209
    1127
    1118
    1146
    1161
    1220
    1201
    1126
    1141
    1166
    1132
    1120
    1153
    1132
    1227
    1114
    1136
    1153
    1101
    1176
    1089
    1099
    1139
    1094
    1170
    1128
    1073
    1161
    1109
    1087
    1127
    1097
    1058
    1135
    1123
    1121
    1160
    1100
    1175
    1209
    1132
    1129
    1155
    1106
    1105
    1165
    1159
    1152
    1112
    1123
    1157
    1108
    1075
    1107
    1109
    1090
    1069
    1117
    1145
    1152
    1103
    1084
    1128
    1154
    1131
    1132
    1094
    1165
    1162
    1168
    1065
    1083
    1094
    1058
    1072
    1112
    1118
    1004
    1085
    1110
    1097
    1095
    1136
    1113
    1113
    1086
    1123
    1085
    1107
    1104
    1136
    1142
    1117
    1160
    1044
    1100
    1117
    1139
    1124
    1058
    1070
    1091
    1048
    1121
    1039
    1124
    1169
    1133
    1142
    1080
    1040
    1113
    1092
    1148
    1080
    1053
    1082
    1112
    1115
    1051
    1096
    1095
    1091
    1048
    1098
    1097
    1147
    1175
    1067
    1018
    1074
    1120
    1183
    1133
    1092
    1135
    1086
    1123
    1108
    1065
    1049
    1109
    1061
    1077
    1133
    1093
    1064
    1107
    1120
    1124
    1136
    1080
    1095
    1122
    1111
    1079
    1152
    1085
    1099
    1037
    1182
    1131
    1106
    1124
    1110
    1137
    1199
    1108
    1036
    1137
    1067
    1151
    1143
    1055
    1084
    1101
    1235
    1132
    1195
    1040
    1070
    1078
   998.3
    1076
    1138
    1104
    1021
    1082
    1125
    1135
    1116
    1165
    1127
    1108
    1064
   986.3
    1128
    1080
    1101
    1137
    1049
    1083
    1051
    1095
    1109
    1049
    1031
    1069
    1078
    1095
    1140
    1082
    1078
    1100
    1053
    1057
    1118
    1103
    1037
    1051
    1037
    1115
    1009
    1094
    1169
    1000
    1026
    1036
    1051
    1132
    1079
    1066
    1115
    1090
    1030
    1072
    1070
    1118
    1080
    1064
    1070
    1055
    1098
    1111
    1078
    1056
    1055
    1076
    1148
    1073
   987.3
    1050
    1070
    1072
    1118
    1055
    1073
    1090
    1045
    1121
    1039
    1039
    1007
    1105
    1100
    1055
    1072
    1045
     985
    1114
    1124
    1091
    1034
    1037
    1090
    1071
    1098
    1081
    1088
    1067
    1011
    1068
    1087
    1085
    1085
    1060
    1041
    1127
    1097
    1123
    1128
    1049
    1076
    1096
    1040
    1024
    1086
    1073
    1017
    1025
    1088
    1022
    1058
    1087
    1038
    1098
    1069
    1011
    1052
    1088
    1108
    1080
    1125
    1120
    1083
    1081
    1107
    1089
    1047
   990.2
    1121
    1124
    1110
    1049
    1111
    1097
    1087
    1058
    1096
    1123
    1016
    1024
    1064
   988.6
    1038
    1092
    1013
    1028
    1076
    1041
    1074
    1054
    1053
    1063
    1113
    1054
   995.1
    1031
    1102
    1111
    1071
    1018
    1095
    1080
    1058
    1023
    1024
    1046
    1052
    1152
    1073
    1082
    1037
     974
    1039
    1062
   986.3
    1008
    1091
    1055
   987.3
    1048
    1060
    1084
    1046
    1039
    1040
    1037
    1073
    1209
    1014
   981.1
    1027
    1063
    1051
    1069
   969.4
    1026
    1042
    1069
    1068
    1095
    1001
    1029
    1042
    1049
    1084
    1099
    1086
    1089
    1062
   995.7
   980.8
    1030
   978.8
    1081
   981.1
   975.6
    1028
    1056
    1076
   971.4
   971.1
    1020
    1049
   984.7
    1056
    1011
    1087
    1014
    1006
    1057
    1013
    1032
    1013
    1016
    1025
    1073
    1044
    1018
    1043
    1061
    1062
    1032
    1040
    1084
    1035
    1077
    1044
    1064
   971.7
    1064
    1039
    1129
    1105
    1060
    1013
    1075
    1041
   989.2
    1010
    1036
    1091
    1008
    1053
    1064
    1052
    1054
   977.5
   976.6
    1024
     998
   979.5
   987.6
    1059
    1023
    1125
    1098
    1089
    1045
    1121
    1102
    1097
    1080
    1065
   991.2
    1004
    1033
    1021
    1062
    1015
   972.3
    1043
    1007
    1039
    1036
   987.3
    1010
    1027
    1046
    1062
    1055
    1043
    1052
    1027
    1057
    1019
   983.4
    1062
    1032
    1042
    1045
   984.7
    1046
    1051
   966.8
    1068
    1035
    1011
    1062
    1039
    1031
    1066
    1008
    1056
   977.2
   975.6
    1002
    1026
   974.9
    1036
   971.4
    1011
    1036
   977.2
   981.1
   994.7
    1068
    1029
    1045
    1006
    1050
    1064
   981.8
   967.5
    1061
    1027
     972
   978.8
    1010
    1032
    1046
    1003
   977.2
    1013
    1031
   983.1
   974.9
    1039
    1012
    1051
    1070
    1019
   966.8
    1042
    1002
    1040
    1013
    1016
   997.3
    1044
    1035
    1010
    1022
    1020
    1028
    1025
    1036
    1043
   984.4
    1009
    1049
    1028
   992.8
   983.7
    1016
   988.6
   977.5
    1031
    1019
    1005
    1038
   942.5
    1047
    1004
    1027
   993.4
    1044
   955.8
    1062
    1057
   972.3
    1088
    1072
   999.6
    1077
    1030
   971.4
   998.6
    1028
    1024
   998.3
   976.2
    1024
   993.1
    1009
    1055
    1003
   958.7
    1009
   965.9
    1061
    1059
    1061
    1021
   953.5
    1027
    1027
    1088
    1019
    1027
   971.1
   982.4
   987.6
   983.1
    1005
    1039
    1010
   977.5
    1056
    1027
    1052
    1013
   993.4
   969.1
   956.1
    1002
   944.5
    1097
   377.7
   975.9
    1079
    1071
   970.7
    1043
    1011
    1076
     972
     949
    1094
    1032
   976.2
    1081
    1032
   957.1
    1064
    1098
    1018
    1051
    1029
   970.7
    1010
   965.2
   970.4
    1007
   989.2
     962
   993.1
   934.4
   944.8
   964.2
   912.7
   994.7
    1036
    1029
    1061
     997
   974.3
   968.1
    1013
    1032
    1085
   974.9
   941.5
   985.3
   949.6
    1065
   956.8
    1025
    1017
    1044
    1019
   999.3
   964.6
    1022
   924.3
    1013
     973
    1007
    1003
   990.8
   973.3
    1059
    1043
    1000
    1022
    1031
    1023
    1079
    1007
     973
   952.6
    1029
    1010
    1039
    1081
    1004
    1007
    1015
    1050
    1034
    1051
   965.2
   999.6
    1035
    1085
    1028
   957.4
    1029
    1049
    1060
    1054
    1009
    1005
    1052
    1010
    1126
   971.7
    1091
    1034
   964.6
    1049
    1039
    1010
    1034
   959.4
    1027
    1004
   954.8
    1026
   934.7
   975.3
   963.9
    1060
    1063
    1095
    1032
   958.4
   963.6
   962.6
    1002
   987.6
   942.8
   932.4
   947.7
   953.9
   978.8
    1031
    1027
   947.7
   983.4
   976.6
   984.7
    1068
   970.1
     985
    1027
   986.6
    1030
   962.9
    1062
   990.8
   969.4
   979.8
   932.4
    1016
   939.3
     997
   963.9
    1039
   977.5
   976.6
    1019
   986.9
   945.1
   967.8
   957.8
    1021
   987.9
   992.5
    1024
    1028
    1018
   942.8
     937
    1013
   982.1
   971.1
    1036
    1015
    1006
    1057
   935.7
   962.6
   959.7
    1003
   925.3
    1025
   977.5
     926
    1009
   958.1
   995.4
   923.4
   981.4
   955.8
   965.9
    1041
   978.5
   961.6
   940.9
    1002
    1015
   984.4
   900.3
    1024
    1002
    1076
     959
    1004
    1023
   938.9
    1060
    1017
   943.8
   949.3
   997.3
    1017
   937.6
    1001
    1048
    1065
   873.7
   994.4
    1049
   948.7
     877
    1035
   937.6
   994.7
   955.8
   923.4
   962.6
    1050
   991.2
   951.6
   969.4
   965.2
   963.9
    1015
   984.7
   927.3
   971.7
   940.2
     923
   962.6
    1033
    1003
   969.8
    1025
   940.9
   980.8
   924.3
   948.7
    1021
   999.9
   892.9
   925.3
   976.2
     950
   971.7
    1016
   976.2
   835.5
    1002
   918.5
   954.8
   969.8
   989.9
     949
    1009
    1005
   979.8
    1015
   981.1
    1018
    1016
   969.4
   992.5
    1027
   982.1
    1016
     960
    1053
   958.7
   994.7
    1002
   991.2
   934.4
    1053
   984.7
   954.8
    1010
   938.6
   978.8
    1018
   972.3
    1028
   938.9
    1012
    1001
   986.3
   970.4
   966.5
    1022
   931.1
   974.6
   976.6
   990.2
    1012
    1039
    1019
   947.4
     985
    1024
   983.4
    1019
   945.7
   976.6
    1113
    1269
    1022
   969.8
    1025
   999.9
    1020
   951.3
    1053
   926.3
     937
   928.9
    1018
    1026
    1010
   953.5
    1069
   951.9
   972.3
    1019
   951.6
   990.2
    1044
    1012
    1017
   953.2
   916.9
    1009
    1016
    1020
     950
   905.5
    1026
   967.2
   955.5
    1061
   956.5
    1035
    1057
    1003
    1005
    1066
    1024
   922.7
   943.2
   926.3
   954.8
    1013
   974.6
    1020
     972
   961.6
    1029
   966.5
   927.6
    1030
   972.3
   995.4
   990.8
    1023
   963.3
   976.6
   970.4
    1010
    1005
   951.6
    1035
   959.4
    1091
   957.4
   930.2
    1023
   967.5
     960
    1003
   971.4
   958.4
   969.8
    1031
   988.2
   983.1
   961.6
    1007
    1030
   963.6
    1056
    1092
    1032
    1022
   964.6
   899.4
   921.7
    1023
   962.9
    1011
   990.5
    1042
    1017
   898.1
    1029
   926.6
     959
   951.3
    1062
   943.2
    1000
     961
   934.1
   957.8
    1018
   976.6
    1017
    1067
    1042
    1022
   948.3
   946.4
   967.5
   939.9
   966.5
    1001
   941.5
   986.9
    1004
    1002
   982.7
    1021
   976.6
   979.8
   948.3
   916.2
   952.2
    1038
    1040
   893.2
    1008
   992.1
    1086
    1037
    1013
    1017
    1000
    1017
     997
   979.5
   976.2
     926
   980.1
    1043
    1037
    1022
   943.2
   992.8
   986.6
   940.9
   991.8
     949
   988.9
   973.6
   990.8
   877.6
   954.8
   932.1
    1026
    1048
    1009
   946.1
    1052
    1041
   919.8
   966.5
   932.1
     936
   969.4
   967.8
    1045
    1042
   980.8
    1012
    1008
    1026
     960
   975.3
   977.5
   977.9
   998.3
    1016
   959.4
    1004
   997.3
   949.6
   930.8
    1005
   924.7
    1007
     998
   977.9
   962.9
   936.3
   977.5
    1051
   993.1
   946.1
   986.3
    1029
   955.5
   889.6
   993.8
    1029
   965.2
   998.3
    1025
    1015
   969.4
    1024
     972
     959
     950
    1006
   982.7
     949
   970.7
   874.7
    1043
     924
    1030
   959.4
   993.4
   925.3
    1052
     960
    1005
     950
   969.8
   979.2
   909.7
   951.9
   947.4
   989.2
   929.5
   952.9
   900.3
   956.5
   995.1
    1008
   978.8
   929.2
   951.6
   928.9
   892.5
   949.6
   980.8
   957.8
   917.2
   953.5
   947.7
   945.7
   929.5
   991.2
   965.5
   996.7
   943.2
   947.4
   975.9
    1008
   933.7
   894.5
   917.8
     972
   977.2
   938.3
   944.8
     925
   956.8
   956.8
   929.5
    1007
   963.3
   971.4
    1010
   938.3
   965.2
   869.2
   922.4
   988.6
   912.3
   955.8
   896.1
   935.7
   946.7
   912.7
   899.7
   972.3
   945.7
   997.3
   870.8
   979.8
   973.6
   967.5
     902
   955.5
    1034
   952.9
    1002
   964.6
   949.3
   880.2
   940.6
   977.5
   959.7
     926
   915.3
   946.7
   955.5
   980.1
   934.1
   895.8
   926.9
    1004
    1050
   977.5
    1020
    1115
    1013
   985.6
   980.1
    1001
   944.8
     926
   926.6
   962.3
   953.5
   910.1
   974.9
   845.2
   987.9
    1004
   955.5
   960.3
   941.5
   902.3
   860.8
   994.1
     962
   947.4
    1047
   973.6
   993.8
   993.4
   902.9
   948.7
    1003
   940.6
   920.1
   929.5
   896.4
   892.5
   981.1
   899.4
   951.3
    1009
   968.5
   956.1
    1004
   943.8
   922.4
   951.3
   837.7
    1025
   953.9
    1051
     947
    1005
   999.9
   981.8
   985.3
   874.4
   943.5
   930.8
   947.4
   965.9
   976.6
   953.9
   971.4
   894.8
   968.5
    1030
   935.4
    1059
    1021
   998.6
    1014
   985.3
   962.3
   987.3
   993.4
   983.7
   981.4
   946.4
   968.5
   976.2
   993.1
   985.6
   938.6
   916.9
     997
   966.5
   996.7
   992.1
    1016
    1029
   967.2
    1029
   942.5
    1032
    1071
    1044
   922.1
    1014
   965.2
   885.7
   970.7
   990.5
    1025
   918.8
   959.7
   967.2
    1011
   965.9
   979.5
   981.4
    1011
   968.1
   918.8
   965.2
   971.7
     973
   934.1
   951.6
   997.7
   898.1
   999.9
   965.9
   999.6
     962
    1008
     962
    1013
    1061
   998.3
   952.2
    1056
   967.2
    1017
   986.3
    1071
    1024
   978.5
   985.6
    1027
   929.5
   981.8
     996
   975.9
   995.7
    1069
    1072
    1035
   954.5
    1082
   995.4
   991.5
     986
    1067
    1024
    1035
   970.4
   994.7
    1038
    1017
    1134
    1009
    1057
   990.5
   897.7
    1130
    1033
    1021
    1062
    1088
   991.8
    1035
   958.4
    1040
   964.9
   975.3
    1082
    1011
    1031
   959.7
   998.6
    1002
   999.9
    1032
    1021
    1079
    1002
    1029
   980.8
    1115
    1115
    1041
    1009
    1009
    1093
    1054
   981.1
    1016
    1019
   978.5
    1011
    1069
    1075
    1031
    1043
    1045
    1087
    1085
    1052
    1044
    1012
   987.3
    1031
   987.6
   978.5
    1077
    1108
    1136
    1041
    1063
    1038
   989.9
    1112
    1060
    1033
   993.8
    1122
    1061
    1102
    1151
    1028
   952.6
    1101
    1022
    1018
    1105
    1100
    1141
    1078
    1076
    1081
    1048
    1063
    1063
    1077
    1099
    1081
    1095
    1026
    1066
    1063
    1074
    1009
    1155
    1048
    1022
    1082
   956.5
    1079
    1075
    1068
    1089
   977.2
    1071
    1059
    1247
   997.3
    1109
    1092
    1046
    1103
    1097
    1025
    1063
    1089
    1052
    1126
    1118
    1119
    1086
    1083
    1071
    1072
    1093
    1126
    1041
    1044
    1119
    1102
    1009
    1073
    1090
    1055
    1022
   976.2
    1102
    1053
   990.8
    1059
    1055
    1073
    1015
    1097
    1010
    1071
    1097
   996.7
    1050
    1029
    1116
    1080
    1050
    1088
    1064
    1095
    1035
    1069
    1123
    1082
    1061
    1109
    1021
    1040
    1024
    1108
    1096
    1084
    1016
    1020
    1072
    1154
    1115
   975.3
    1021
    1007
    1034
    1122
   982.4
    1127
    1021
   995.4
   970.1
    1101
    1056
    1095
    1050
   990.5
    1042
    1039
    1050
    1119
    1077
    1017
    1030
    1012
    1025
    1021
    1053
    1004
   956.8
   996.7
    1010
    1054
    1045
   954.8
    1105
    1115
   994.1
   998.9
    1010
    1047
    1000
    1085
   996.7
    1037
    1010
    1034
    1067
   969.4
    1054
    1028
    1003
    1038
    1024
    1016
    1015
   990.8
    1056
    1014
   989.9
   937.3
    1024
    1034
    1073
   993.4
   999.6
    1049
    1063
   954.5
    1030
    1061
   957.8
   991.8
   959.4
    1044
    1079
    1106
    1030
     974
   961.6
   991.2
   956.1
   973.3
    1053
    1019
   964.9
   982.1
   927.9
   956.8
   929.9
   997.7
   983.7
   919.1
    1008
   964.6
    1037
   969.8
    1011
   975.3
   943.2
   955.5
    1011
   924.7
     962
   991.5
    1032
   929.2
    1006
   956.8
    1043
    1006
    1034
    1036
     984
    1062
    1011
    1017
   968.1
   994.7
     984
   982.7
    1000
   986.3
    1032
   986.3
   955.8
   930.2
   954.8
   954.2
   989.9
    1020
     911
   921.1
   990.5
   944.1
   955.8
   977.9
    1005
   971.7
   970.7
     986
   965.2
   994.1
   958.4
   947.7
   926.6
     936
    1011
   943.5
   845.2
   998.6
   954.2
   922.7
   962.9
   920.1
   980.8
   921.1
   964.2
   963.3
   936.3
   896.1
   965.2
    1008
   985.3
     925
   872.4
   894.2
   960.3
    1002
   891.9
   858.2
   928.2
   870.8
   920.1
   947.7
   965.5
   928.2
   824.4
   976.9
   893.5
     914
   951.9
   918.2
   943.2
   931.8
     974
   952.9
   945.7
   949.3
   958.1
   938.9
   847.1
     923
   940.9
   896.1
   879.9
   964.6
    1010
   974.9
   939.6
   901.3
   943.8
     986
   924.7
     973
    1007
   967.5
   939.3
   977.9
   906.8
   912.3
   943.8
   872.8
     888
   906.8
   872.4
     913
   837.7
   895.1
   922.4
   909.4
   896.1
   928.2
   960.3
   917.2
   918.5
   920.8
   965.5
   915.6
   933.7
   909.1
   870.8
   883.1
   956.1
     962
   951.6
   881.2
   932.4
   896.4
   903.9
   972.3
   954.5
   857.8
   985.3
   918.5
   976.9
   916.9
   863.7
   947.7
   942.8
   869.5
     875
   969.1
   922.4
     887
   922.7
   881.8
   907.8
   967.5
   929.9
   958.1
   916.9
   932.4
   949.6
   863.4
   846.8
   866.6
   918.2
   851.3
   937.3
   865.3
   890.9
   925.6
   903.6
   952.6
   921.7
   922.1
   965.5
   922.4
   931.8
   863.7
   926.3
   985.6
   938.9
   874.1
   882.8
   896.1
   885.7
   950.3
   952.6
   819.9
   914.6
   907.1
   906.2
   883.1
   927.3
   971.7
   938.3
   873.7
   928.2
   925.3
   906.2
     925
   964.6
   932.8
     936
   893.2
     900
   927.9
   946.4
   941.2
   905.5
     911
   934.1
   966.2
   955.2
   939.3
   902.3
   922.1
   872.1
     865
   923.7
   967.8
     827
   881.5
   890.6
   915.3
   890.3
   942.2
   859.1
   896.8
   842.3
   976.9
   908.8
   942.2
   887.4
   962.3
   856.9
   922.7
   900.3
   877.9
     959
   906.2
   903.6
   948.7
   935.7
   875.7
   975.9
   970.7
   931.5
   942.2
   978.8
   956.5
   896.8
     911
   921.1
   965.5
   969.8
   944.8
   874.4
   935.4
   905.5
   877.3
   889.6
   946.7
   899.7
   892.2
   961.3
     912
   955.8
   892.5
   926.9
   872.8
   882.5
   950.6
   883.5
   914.3
   866.9
   933.7
   922.4
   872.8
   891.6
   831.9
    1016
   881.8
    1008
   932.8
   931.1
   916.2
   956.5
   937.6
   943.5
   930.2
   959.7
   867.6
   895.1
   959.7
   922.1
   876.7
   900.3
   916.2
     911
   894.2
     901
   935.7
   864.6
   892.5
   958.1
   948.3
   976.9
   904.5
   938.3
   989.2
   918.8
   954.2
     996
    1017
   939.6
   958.7
   895.8
    1005
    1028
   902.6
   893.2
   923.4
     923
   921.1
     887
     829
   868.5
   899.4
   861.4
     984
     900
   913.6
   920.4
   930.8
     960
   892.9
   917.2
   888.7
   862.1
   908.1
   966.5
   883.5
     889
   862.7
   977.9
   914.3
   906.8
   944.5
   923.4
   858.5
    1002
   918.2
   926.3
   964.9
   867.6
   923.4
   928.6
   886.1
   949.3
   881.2
    1003
   903.6
   959.4
   930.5
   918.2
   931.1
   907.8
   860.4
   829.9
   952.6
   892.2
   907.8
   915.3
   910.4
   951.6
     947
   909.4
   913.6
   948.3
   966.5
   988.2
   911.4
   962.6
   868.2
   890.9
   891.9
   864.3
   955.8
   890.9
   872.1
   966.2
   920.1
   965.5
   873.4
   903.6
   883.1
     888
    1046
   901.6
   919.1
   943.5
   953.2
   954.2
    1011
   974.6
   997.3
   953.5
   884.1
   919.5
   906.5
   909.7
   907.5
     863
   943.8
   971.7
   952.6
   941.2
   857.8
   939.3
     961
   954.8
   937.6
   930.5
   893.5
   900.7
   905.5
   886.4
   929.2
     959
     935
   915.3
   946.1
   939.9
   930.8
   968.5
   945.7
   873.7
   934.1
   981.4
   944.1
   954.5
   977.5
   916.2
   942.8
   929.2
     938
   868.2
   894.5
   931.5
   941.5
   903.6
   943.8
   957.8
   859.1
   918.8
   963.3
   986.9
   920.4
   893.2
   952.6
   870.5
   859.1
   842.3
     949
   906.8
   845.5
   923.4
   940.9
   958.7
     913
   921.1
   965.2
     911
   902.6
   964.9
   951.9
   873.1
   920.1
   930.8
     938
   946.7
   945.4
   934.4
   956.8
   910.1
   951.3
   905.8
   942.8
   931.5
   959.4
   987.9
   853.3
   884.4
   885.7
   891.2
   838.7
   938.6
   892.5
   849.7
   942.8
   924.3
   937.3
   935.7
   874.4
   909.1
   959.4
   883.5
   935.7
   917.2
   906.8
   915.9
   965.2
   955.8
     902
   900.3
   961.6
   877.6
   951.3
   914.6
   967.8
   995.4
   968.8
   886.7
   980.1
   972.7
   917.8
   892.2
   928.9
    1010
   957.4
   857.5
   927.9
   892.9
   905.8
   882.2
   900.3
   879.9
   980.8
   802.4
   911.7
   877.9
   921.7
   878.9
   971.4
   870.5
   923.7
   944.1
   867.9
   891.9
   884.4
   929.9
   902.3
   914.9
     888
   863.4
   905.2
   908.8
   950.3
   919.5
   919.8
   927.3
   910.4
   854.3
   889.6
   858.5
   904.5
   947.7
   896.4
   858.8
   906.5
   931.8
   970.1
   910.7
   837.7
   821.5
   886.7
   870.8
   813.7
   933.7
   947.7
   904.2
   887.4
   825.4
   876.7
   935.7
   908.1
   909.1
     890
   892.2
   897.1
   918.5
   931.8
     877
   863.7
   877.3
   965.5
   917.5
   904.2
   992.5
   904.9
   933.4
   934.7
   969.4
   944.5
     826
   866.9
   894.2
   884.4
   960.7
   870.8
   929.2
   922.4
   799.4
   866.9
   893.5
   939.6
   907.8
   919.1
   894.5
   993.4
   961.3
   905.5
   898.4
   895.1
   875.7
    1056
     889
   815.7
   932.4
   878.6
   933.4
   935.4
   881.8
   892.2
   926.3
   931.5
   936.3
   956.8
   957.1
   838.7
    1020
     911
   894.8
   949.6
   838.7
   956.8
   974.6
   829.6
   909.4
     889
   904.5
   908.8
   974.3
   903.3
   954.2
   884.4
   854.9
   909.7
   919.5
   901.6
   923.7
   972.3
   842.3
   926.9
   897.7
   894.5
   910.1
   858.8
   912.3
   868.9
     935
   914.6
   908.8
   971.7
   905.8
     887
     949
   887.4
   868.9
   891.9
   906.8
   887.7
   904.2
   910.4
   977.5
   872.8
   901.3
   857.8
   849.4
   911.7
   917.5
   884.8
   894.8
   886.4
   917.5
     911
   962.6
   881.2
   890.9
     912
   874.7
   918.8
   891.9
   890.3
   905.2
   874.4
   924.3
    1003
   980.8
   899.7
   903.3
   872.4
   913.3
   929.5
   908.4
   885.4
   970.7
   935.4
   892.2
     973
   903.3
   908.8
   978.2
   860.4
   889.3
   925.3
   903.9
   936.7
   908.8
   956.1
   914.6
   931.5
   914.9
   908.8
   903.3
   851.3
     948
   979.8
   903.9
   938.9
   902.3
   928.6
   950.9
     912
   930.8
   963.3
   886.1
   919.5
   921.1
   949.6
   866.6
     935
   936.3
   851.3
   860.1
    1009
   902.3
   862.7
   936.3
     902
   915.9
   890.3
   849.4
   862.1
   880.2
   900.7
   909.7
   940.9
   962.3
   887.4
   903.3
   974.9
   890.9
   896.8
   881.8
   915.3
   911.4
   893.8
   952.9
    1024
   945.4
   873.7
   959.4
   910.1
   908.1
     876
   958.1
     865
   975.9
   928.9
   914.6
   931.8
   824.4
     899
   917.2
   957.8
   896.8
   884.1
   886.7
   959.4
   930.8
   853.3
   859.5
   884.1
   872.8
   904.5
   868.5
   883.8
   894.8
   908.1
     851
   928.6
   980.8
   918.8
   905.2
   936.3
   903.6
   846.5
   948.3
    1003
   848.1
     973
     974
   949.6
   929.2
   863.7
   910.1
   927.9
   951.9
   958.7
   962.3
   927.9
   864.6
    1046
     926
   896.4
   917.2
   851.3
   878.3
   857.8
   894.5
   930.8
   889.3
     853
   861.4
   905.8
   893.8
   875.7
   893.8
   962.9
   857.8
   855.2
   918.5
   886.7
   888.7
   881.5
   958.4
   926.9
   915.3
   927.9
   962.3
   903.9
   908.4
     938
     938
   910.4
   950.6
   953.5
   903.3
   880.9
   902.3
   919.8
   854.9
   932.4
   917.5
   916.6
     925
   885.4
   861.1
   862.4
   903.9
   897.7
   979.5
   842.3
   855.6
   865.9
   886.1
   820.5
   867.6
   827.7
   869.8
   908.4
   922.1
   896.4
   931.5
   784.8
   955.8
   955.2
   923.4
   989.2
   947.4
     974
   930.8
   893.2
     851
   953.5
   911.7
   928.2
   903.6
     961
   846.2
     864
   915.6
   893.5
   898.4
   970.7
   940.9
   918.2
   950.6
   904.5
   932.4
   950.6
   932.1
   889.6
   905.5
     876
   870.2
   927.3
   857.2
   830.3
   907.8
   884.1
   916.2
   935.7
   883.5
   850.7
   937.6
   978.5
   894.8
   936.3
   940.9
   905.2
   961.6
   906.8
   900.7
   878.3
   852.3
   890.6
   867.9
     923
   895.1
   977.9
   882.8
   909.1
   898.4
   867.2
   969.1
     950
   849.1
   893.8
   930.8
   940.6
   950.9
   922.7
   957.8
   869.5
   881.2
   922.7
     902
     972
   907.5
   903.9
   940.9
     924
   895.1
   867.9
   905.5
   968.1
   961.6
   931.8
   856.2
   903.9
   901.3
   940.6
   879.2
   890.9
    1013
     923
     900
   854.6
   931.8
     913
   961.6
   906.2
   962.9
   937.3
   910.1
   922.7
   932.1
   885.7
   975.9
   965.2
   901.6
   931.5
   966.8
   908.1
   903.6
   963.9
   904.2
   936.3
   864.6
   932.1
   900.3
   906.5
   832.2
   941.2
   964.9
   890.9
   964.2
   889.3
   910.1
   931.1
   949.3
   948.7
   939.9
    1012
   877.6
   926.3
     961
   921.4
   968.8
   968.8
    1065
   929.5
   949.3
   916.9
   909.7
   956.8
   973.6
   898.4
   956.5
     911
   905.2
    1013
   902.6
   882.5
   917.2
   935.7
   904.2
    1050
   983.4
     912
   907.8
   926.9
   951.6
     938
     935
   944.5
   954.5
   931.8
   919.8
   889.3
   897.1
   939.3
   983.1
    1000
   946.7
   996.4
   957.1
   913.6
   891.9
   918.2
   992.5
   927.3
   932.4
     899
   926.6
   921.1
   943.5
   871.5
   975.9
   926.6
   933.1
   952.6
   988.6
   962.3
     950
   983.1
    1017
   950.6
   977.9
    1036
   881.5
   943.2
     923
   920.1
   981.4
   979.5
   963.9
   969.1
   934.4
   939.3
    1004
   914.9
    1014
   992.1
   943.2
     890
    1027
   917.8
   962.9
    1020
   953.5
    1026
   954.2
     962
   965.2
   969.1
    1002
   896.4
    1054
   985.3
   942.5
    1029
   998.6
   995.7
   927.3
    1010
   979.2
    1052
   980.8
   956.1
    1007
   992.1
   945.4
   906.8
   983.7
   991.8
     960
   934.7
   869.2
   926.6
   974.9
   995.1
    1034
   969.8
    1008
   877.3
   944.1
   978.8
    1020
   982.7
    1015
   942.8
    1028
    1014
    1003
   984.4
   993.1
   983.1
   941.9
   993.8
   948.3
   989.5
    1016
    1007
   886.4
   924.3
   966.8
     949
    1007
   967.2
    1023
   977.2
   999.9
   945.4
     926
    1024
   962.6
   939.9
    1022
    1016
    1020
     973
    1016
   993.1
    1031
    1001
   975.6
   907.5
    1029
   956.5
     984
    1016
   981.1
    1006
   989.2
     985
    1004
    1032
    1034
    1076
   988.2
   961.6
   964.2
    1009
   963.9
    1032
    1042
   998.6
    1032
    1036
   933.1
   990.5
   966.8
    1041
    1030
     961
    1024
    1034
    1025
     959
    1024
   937.3
    1027
   928.6
   958.4
   928.9
   990.2
   989.2
    1002
    1092
   977.5
   933.1
   967.5
   978.5
   958.4
   964.2
   980.5
   924.7
   935.7
   981.8
   948.7
   965.2
   962.3
   979.8
   947.7
   937.3
    1044
   983.1
   960.7
   952.9
    1003
    1003
   919.5
   946.4
   949.6
   964.2
   907.8
    1002
   928.2
   998.9
   908.8
   923.7
   994.4
   940.6
    1023
   928.2
   957.1
   931.5
   984.7
   923.7
     959
   972.7
   935.7
   941.9
   973.3
   958.7
   993.8
   907.5
     926
   942.5
   950.3
   989.5
   908.4
   892.5
   958.7
   962.6
    1012
   949.3
   945.4
   956.1
   905.2
   869.2
     889
   906.5
   982.7
    1019
    1030
   889.3
   920.1
   960.7
   988.6
   874.1
   931.5
   918.2
   930.8
     913
   947.4
   955.8
   924.3
   968.1
   922.4
   969.4
   944.8
     949
   915.3
   880.9
     938
   973.6
   920.4
   943.2
   939.3
   940.9
   911.7
    1004
   916.9
   899.4
   931.1
   989.2
   890.6
   971.1
   932.4
   865.3
   919.5
   905.2
   891.9
   909.1
   937.3
   912.7
   860.1
     877
   959.7
   917.2
   831.9
   928.2
   874.7
   813.4
   937.3
   862.7
   868.5
   968.1
   947.4
   953.2
   884.4
   930.5
   874.4
   903.9
   927.9
   958.1
     924
   888.3
   930.2
   949.6
   920.4
   909.7
   915.3
   868.2
   939.3
   890.9
   897.4
   925.6
   971.1
   993.8
   939.3
     961
   865.9
   949.6
   909.1
   951.6
   859.5
   892.5
   908.4
   916.2
     962
   925.6
   930.5
   938.3
   897.4
   938.9
   940.9
   884.8
   824.1
   850.4
   910.1
   920.1
   949.3
   903.6
   930.5
     888
   920.8
   898.7
   902.3
   854.9
   878.6
   976.6
   888.7
   871.1
   914.3
   881.2
   843.9
   895.8
     852
   902.6
   925.6
   963.9
   960.7
   924.3
   957.4
   871.5
   920.1
   832.9
   923.7
   946.4
   958.4
   881.5
   961.6
   953.5
   906.8
   914.3
   939.3
   915.9
   925.6
   928.9
   909.4
   889.6
   904.9
   930.5
   841.9
   883.1
   880.5
   881.8
   892.2
   910.7
   930.5
   916.6
   886.4
   884.8
   912.3
     911
     996
   879.2
     852
   934.7
   897.7
   911.4
   897.7
    1005
   876.7
     840
   940.2
   881.2
   849.4
   919.8
   937.3
   881.8
   857.2
   906.8
   879.6
   878.3
     863
     890
   863.7
   870.8
   823.4
   887.7
   908.1
   919.8
   885.4
   935.7
   853.9
   855.2
   929.9
   856.9
     960
   858.8
   910.1
   947.4
   934.1
   881.8
    1029
   952.2
   867.9
   964.2
   856.5
   832.5
   886.1
   943.5
     851
   900.7
     935
   956.8
   964.6
   995.4
   931.1
     887
   842.9
   883.5
   882.2
   875.7
   862.1
   869.8
   856.2
   975.9
   964.2
   871.5
   907.1
   822.5
     875
   875.7
   887.7
   936.7
   875.4
   926.3
   872.4
   963.9
   964.9
   860.8
   894.8
   854.3
   878.3
     877
   948.3
   890.3
   910.7
   915.9
   879.9
   915.6
   958.7
    1033
   916.2
   914.6
   950.9
   924.3
   914.6
   872.1
     838
   931.1
   880.2
   866.6
   923.4
   923.4
   932.1
   940.6
   896.1
   939.6
   854.6
   897.4
   956.8
   861.4
   868.2
   872.8
   904.9
   847.1
   831.6
     912
   899.4
   923.4
   927.3
   970.7
   854.3
   916.2
   820.5
   904.9
   929.9
   880.5
   978.2
   862.4
   896.1
   920.1
   870.5
   910.1
   896.8
   889.3
   943.8
   876.3
     949
   837.7
   936.7
   836.7
   858.8
   823.8
   972.3
     864
   855.9
   818.6
   846.5
     890
   894.2
   904.2
   830.9
   929.9
   955.2
   855.2
   881.8
   886.1
   836.4
     936
   918.2
   834.5
   795.2
   858.8
     851
   828.3
   915.6
   831.6
   865.3
   941.5
   921.7
   917.2
   872.4
   828.6
   843.9
   822.8
   889.6
     853
   932.8
   923.7
   869.8
   890.6
   918.8
   904.9
   883.1
   886.4
   842.3
   911.4
     889
   847.1
   869.5
   880.9
   964.9
   908.1
   906.2
   832.5
   890.3
   861.4
   907.5
   938.6
   872.1
   841.9
   850.1
     877
     924
   872.4
   888.3
   965.9
   905.5
     863
   954.2
   874.1
   868.9
   890.6
   892.2
   912.3
   890.6
   885.7
   826.4
     899
   922.7
     887
   933.4
   907.8
   872.1
   935.4
   912.7
   857.2
   917.2
   859.8
   863.4
   873.4
   892.2
   892.2
   957.1
   895.5
   877.9
   931.5
     889
   922.4
   937.3
   837.7
   810.1
   909.1
     972
   926.3
   893.5
   904.9
   918.2
   885.1
   859.8
   955.8
   846.8
   919.8
   915.6
   905.5
   894.5
   909.7
   916.2
   881.5
   916.6
     875
   858.8
   860.1
     890
     911
   867.2
   907.1
   851.3
   882.8
   806.6
   867.6
   944.8
   911.4
   888.7
   900.3
   866.6
   873.7
   894.5
   869.5
   868.5
   906.8
   861.4
   890.6
   939.3
   817.9
   909.7
   902.3
   918.2
   896.1
   880.9
   912.3
     923
   907.1
   807.2
    1002
   884.8
   907.5
   914.9
   898.7
     875
     961
   939.6
   918.5
   843.6
   863.4
   891.6
   832.5
   916.2
   880.5
     901
   869.8
   845.2
     911
   906.8
   861.4
   976.2
   962.3
   966.5
   879.9
   907.8
     876
   877.3
   872.1
   900.7
   887.7
   869.2
   888.3
   898.1
   918.8
   920.8
   864.6
   898.4
   894.2
   944.5
     852
     851
   908.1
   881.8
   908.4
   958.4
   881.5
   893.5
   899.7
   944.1
   886.1
   902.3
   863.7
     923
   901.6
   919.1
   909.7
   891.2
   895.8
   957.8
     864
     937
   943.5
   956.8
   973.6
   950.6
   957.4
   886.7
   937.3
   856.2
   900.3
   882.5
   897.4
   961.6
     935
   944.8
   890.9
   867.2
     781
   918.2
   920.8
   871.8
   898.1
   922.1
   903.9
   894.2
   914.9
     853
   882.5
   895.5
   909.4
   860.8
   905.8
   926.6
   968.1
   870.8
   886.1
     974
   834.8
   892.5
   878.6
   883.5
     949
   892.5
   856.2
   836.4
   862.1
     962
     947
   913.6
   922.4
   925.6
   881.8
     853
   910.7
   887.7
   878.6
   860.4
   827.3
   971.4
   974.6
   878.9
   910.7
   949.6
   916.9
   887.7
     912
   921.7
   884.1
   858.5
   862.4
   829.6
   920.1
   883.5
   925.3
   820.2
   948.7
   922.4
   844.9
   908.1
   918.2
   886.7
     887
   835.8
   953.5
   853.3
   937.3
   888.3
   962.6
   925.6
   899.4
   906.5
   933.7
   865.9
   918.2
   868.5
   891.2
     924
   919.1
   922.4
   919.5
   933.7
   915.6
   964.2
   881.8
     935
   865.6
   928.2
   881.2
     864
    1018
   927.9
   882.2
   927.6
   898.1
   884.4
   947.4
   871.1
   921.1
   954.8
   929.9
   917.8
   922.4
   899.7
   964.2
     864
   896.1
   903.9
   847.1
   931.5
   918.8
   949.3
   854.6
     877
   897.7
   892.2
   961.3
   846.5
   851.7
     864
   857.5
   857.2
     887
   904.9
     888
     901
   979.2
   919.1
   942.2
   909.4
   962.9
   906.8
   922.7
     889
   881.5
   934.1
   901.3
   966.2
   857.2
   903.3
   860.4
   881.2
   922.1
   806.6
     865
   954.5
   918.8
   892.5
   938.3
   930.2
   950.9
   818.9
   890.9
   887.7
   920.1
   893.5
   834.5
   877.9
   883.5
   918.2
   835.8
   844.5
   915.6
   916.6
   932.1
   917.8
   784.2
     887
   911.4
   953.9
   938.9
     889
   901.3
   889.3
   856.9
   816.3
   927.6
   842.3
   869.2
   939.3
   829.6
     851
   948.3
   882.5
   863.4
   881.8
   865.3
   869.2
   922.1
   909.1
   897.4
    1003
     924
     887
   922.1
   899.4
   867.6
    1006
   911.4
     875
     902
   918.2
   945.4
   902.3
   914.3
   904.9
   910.7
   941.2
   975.9
   933.7
   963.9
   819.2
   993.4
   836.7
   905.2
   907.1
   944.5
   868.9
   868.2
     936
   904.5
   887.4
   942.2
   973.6
   860.1
   893.2
   858.2
   963.6
     877
   881.5
   900.7
   891.2
   916.9
   964.6
   918.8
   932.1
   919.8
   879.6
   867.6
   925.6
   842.3
   887.4
   927.3
     863
   920.1
   932.1
   933.7
   869.5
   963.9
   965.5
   805.9
   865.6
   928.9
   886.7
   956.8
   875.7
     938
   933.7
   868.2
   844.2
   951.9
   886.1
   876.3
   894.2
   891.9
   861.4
   855.2
   871.1
   876.3
   940.6
   920.4
   900.3
   957.8
   938.6
   868.2
   880.2
   864.3
   840.3
   959.4
   837.7
   914.3
   849.7
     960
   903.3
   916.2
   976.2
   890.9
   886.1
   856.9
   867.6
   917.5
   898.7
   861.7
   980.1
     924
   869.8
   901.6
   917.8
   907.1
   916.9
   832.5
   861.1
   908.1
     890
   923.4
   882.8
   863.4
   904.9
   908.8
   955.2
   830.9
   872.4
   879.2
   893.8
   927.9
   971.7
   893.5
   930.8
   892.9
   956.5
   925.3
   936.7
     875
   913.3
   881.8
   907.5
   924.3
   856.5
   872.8
   920.1
   859.8
    1000
   912.7
   946.1
   921.7
   912.7
   946.4
   891.9
   993.4
   863.7
   873.1
   883.8
     852
   918.8
   893.2
   917.8
   835.8
     888
   900.7
   931.8
   948.7
   897.4
   888.3
   887.4
     852
   849.7
   875.7
     959
   928.9
   862.7
   930.2
   865.9
   920.1
   832.5
   887.4
   924.7
   956.8
   827.7
   927.3
   928.6
   905.2
   868.2
   910.1
     960
   873.7
   863.4
     875
   912.3
   943.8
   855.9
   925.6
   871.5
     877
   798.1
   862.1
   899.4
   905.8
   890.6
   826.7
     949
   884.1
   926.6
     841
   874.1
   884.8
     914
   912.7
   926.6
   845.5
   841.9
   833.8
   866.9
   891.6
   855.9
   947.4
   890.6
     936
     829
   924.7
   858.5
   887.7
   905.5
   869.8
   898.4
     827
   950.3
   925.3
   970.4
   923.7
     875
   838.4
   859.1
   877.9
   859.1
   871.8
     838
   829.3
   938.6
   898.1
   847.5
   883.8
   860.8
   934.4
   961.6
   916.9
   850.7
   877.9
   882.8
   844.5
    1022
   866.6
     852
     838
   885.4
   883.8
   881.2
   870.2
   826.7
   894.5
   902.9
   866.9
   897.1
   833.5
   875.4
   895.8
   890.6
   890.9
   854.6
   849.7
   866.3
   798.8
   895.8
   855.9
   923.7
   878.9
   831.9
   924.3
   812.4
   935.4
     864
   826.4
   945.7
     826
   863.4
   885.1
   921.7
   864.3
   894.2
   880.5
   808.9
   855.6
   843.6
   857.5
   905.5
   870.8
   902.6
   887.4
   793.6
   956.5
   882.5
   844.2
   819.9
   943.2
     926
   956.5
   893.2
   895.5
   887.7
   958.4
   878.6
   941.2
   903.6
   910.1
   933.7
   890.9
   912.3
     877
   918.2
   924.3
   930.2
     901
   929.2
   929.2
   906.5
   902.6
   893.2
   917.2
   853.6
   849.4
   921.7
   841.6
   910.1
   885.4
   970.1
   884.4
   943.2
     923
   958.4
   897.4
   923.4
   908.1
   867.2
   991.8
   857.5
   907.8
   890.6
   905.8
     900
   890.3
   939.3
   979.2
   905.2
   844.9
   941.5
     923
   904.2
   906.5
   943.2
     887
   856.2
   952.9
   941.9
   858.8
     961
   896.8
   891.2
   890.3
   989.9
    1028
   995.7
   970.7
   896.4
   929.5
   891.2
   887.4
   896.4
   904.5
   872.8
   898.4
   903.6
   927.3
   852.6
   874.7
   800.7
   868.2
   922.7
   901.3
   907.1
     902
   860.4
   903.6
   869.2
   876.3
   901.3
   856.9
   881.2
   826.4
   903.6
   888.7
   854.9
     912
   890.6
   857.5
   928.9
   864.3
     913
   916.6
   842.6
   847.8
   830.6
   868.5
   856.5
   875.4
   874.4
   877.3
   959.7
   866.9
   908.4
   891.9
   884.4
   952.2
   834.5
   875.7
   955.5
   928.6
   855.2
   909.7
   847.5
   888.3
   836.7
     925
   860.8
   893.5
     925
   843.2
   900.3
   887.4
   882.2
   918.8
   917.8
   928.9
     888
   870.5
   881.2
   859.5
   883.8
     838
   863.7
   921.1
   898.7
   831.2
   903.6
   926.9
   874.7
   885.7
   917.5
   916.2
   947.4
   876.3
   934.4
     938
   875.4
     888
   911.4
     778
   847.1
   872.8
     948
   924.3
   891.6
   918.5
   894.8
   891.2
   955.2
     938
   938.6
   904.9
   954.8
     865
   835.5
   933.7
   871.5
   848.1
   884.1
   903.9
   854.3
   868.5
   882.5
   869.5
   892.5
   920.8
   872.4
     875
   850.7
   869.8
   882.5
   844.9
     912
   855.9
   932.1
   914.6
     864
   907.5
   896.1
   948.3
   879.2
   916.6
   894.8
   934.1
   896.8
   943.8
   933.7
   860.4
   805.6
   905.8
   851.7
   934.1
   908.1
     876
   928.6
   865.3
   892.5
   931.5
   918.8
   878.3
   917.2
   941.9
   980.8
   892.5
   918.2
   912.3
   838.4
   910.7
   866.9
   930.8
     948
   858.5
     876
   837.4
   920.4
   867.9
   898.1
   929.2
     925
   916.2
   914.9
   893.2
   891.6
   883.5
   803.7
   915.9
   949.6
   850.7
   945.1
   933.1
   880.2
     912
   895.8
   951.9
   926.3
   922.1
   890.6
   899.7
   951.3
   881.8
   935.7
   938.3
   868.9
   934.1
   860.1
   917.5
   869.8
   841.9
   974.6
   957.8
   893.2
   945.1
   994.7
   920.1
   842.9
   907.1
     935
   884.8
     851
   906.8
   894.5
     937
   901.6
   896.8
   817.3
   929.9
   909.7
   867.6
   868.5
   864.6
     925
   857.5
   909.7
   902.3
   929.2
   921.1
   932.4
   946.4
   862.1
   886.4
   988.2
   944.1
   990.5
   848.4
   966.8
   904.9
   953.9
   950.9
   898.7
   977.5
   950.6
    1004
   893.5
   879.6
   877.9
   929.9
   893.5
   940.9
   913.3
   887.4
   910.4
   870.2
   956.5
   997.3
   979.5
   880.5
   950.6
   946.7
   958.7
   903.6
   977.2
   911.7
    1013
   971.7
     890
   980.1
   959.4
    1013
   913.3
   926.6
   907.5
   858.2
   938.9
     925
   940.2
   895.8
   876.7
    1029
   927.6
   951.9
   945.4
    1018
   926.6
   925.3
     947
   972.7
   922.1
   944.1
    1026
   981.1
   933.7
   979.2
   956.8
   877.3
    1007
   989.2
   935.7
    1017
    1036
   977.9
   911.7
   967.2
   993.4
   937.3
   969.1
   951.3
   936.3
   989.9
   978.2
   962.6
     973
   875.4
   984.7
   942.5
    1011
    1018
    1019
    1008
   965.2
   995.7
   985.6
   931.5
   969.1
    1006
    1047
    1001
   971.7
    1009
   978.5
   940.6
    1002
   975.9
   964.2
    1069
    1005
   952.2
    1004
   975.9
     973
    1003
   994.7
   979.5
   979.5
    1021
    1021
     926
    1011
     938
   962.6
   893.2
    1001
   980.1
    1101
    1120
   965.5
    1021
   914.9
    1062
   957.8
     950
   976.2
    1007
   978.2
   940.9
   962.3
   994.4
   965.5
   952.2
   979.5
   887.4
    1043
    1026
    1048
    1059
    1386
    1579
    1396
    1088
    1036
    1032
    1062
    1101
   943.8
   992.8
    1005
   935.4
   918.8
   996.4
   951.9
   989.2
   910.7
   935.7
   968.8
    1017
   882.8
   890.9
     959
   918.8
   968.1
   986.6
   915.6
   946.7
   997.7
   913.3
   933.1
   953.9
   963.9
   950.6
   922.4
   965.2
    1042
    1055
     948
   906.8
   898.4
   955.5
   930.8
   964.9
   985.6
   972.7
   941.5
     925
   943.2
   944.1
   939.6
   982.4
    1011
   948.3
    1011
   929.2
   900.7
   989.9
   918.2
   953.9
   930.8
   909.4
   884.1
   907.5
   936.7
   835.1
   966.2
   933.1
   930.2
   976.2
   962.3
   919.1
   894.5
   966.2
   954.5
   943.5
   914.6
   908.8
   929.5
   963.6
   895.1
   948.7
   917.8
   938.3
   934.4
   867.6
   938.3
   908.1
   957.1
   899.7
   994.4
   928.2
   957.8
   964.9
   956.8
   978.2
   880.9
   875.4
   938.3
   901.3
    1015
   874.7
   963.3
   907.8
   877.9
   974.6
   908.1
   942.2
   987.6
   932.1
     924
   934.7
   969.8
   904.2
   997.7
   934.4
    1039
   963.9
   941.2
     938
    1017
   890.9
    1028
   918.2
   869.8
   931.8
   934.4
   919.5
   837.4
   884.1
   952.6
   895.5
   882.8
   904.5
   935.7
   985.3
   845.8
   900.7
   901.3
   930.5
   944.5
   906.8
   898.1
   863.4
   977.9
   947.7
   952.2
   970.7
   950.9
   823.8
   888.7
   958.1
   977.5
   916.6
   826.4
   935.7
   862.4
   852.3
   811.4
   881.5
   907.5
   880.2
   921.4
   896.4
   913.6
   895.5
   972.3
   879.6
   864.6
   850.1
   968.1
   938.9
   880.2
   925.3
   905.5
   841.6
   880.5
   921.4
   903.9
   904.2
   902.9
     949
   905.2
   934.4
   876.3
   883.8
   893.2
   920.4
   869.5
   862.7
   847.5
   874.4
   946.1
   906.2
   892.2
   933.4
   924.7
   915.9
   895.5
   951.3
   904.9
   948.7
   836.1
   859.5
   875.4
     889
   928.2
   909.1
   877.9
   961.6
   902.9
   910.7
   919.1
   955.5
   891.9
   932.4
   908.8
   960.7
   896.8
     924
   854.9
   868.2
   869.5
   896.4
   882.5
   942.5
   897.7
   911.4
   868.5
   918.2
   963.9
   859.8
   903.3
     863
   867.9
   920.8
   985.6
   958.1
   896.1
   869.8
   872.4
   873.7
   909.1
   918.8
   857.8
   873.7
   879.9
   931.8
   861.1
   900.3
   930.5
   874.7
   908.8
   861.7
   902.3
   915.3
   945.4
   991.5
     875
   914.9
   880.5
   933.7
   984.4
     924
   889.6
   891.6
   895.8
     841
     926
   904.9
   894.5
   941.5
   952.2
   910.7
     961
    1004
   956.8
   892.2
   897.1
   919.8
   953.9
   869.5
   890.3
   929.2
   911.7
   939.3
     912
   900.7
   916.6
   906.5
   855.2
   950.6
   984.7
   941.2
   972.3
   968.5
   878.6
   915.3
   896.8
   931.5
   930.8
   960.3
   989.9
     959
   950.6
   950.9
     960
   919.5
   920.8
    1027
     984
   977.9
   953.2
   982.4
    1012
   970.7
   918.8
   944.8
    1023
    1044
   926.3
   909.1
   934.7
   888.7
   904.2
   981.4
    1006
   985.6
   953.5
    1015
   965.2
     911
   881.8
   952.9
   964.6
   927.6
   988.6
   916.2
   962.9
   956.5
   952.6
    1039
   987.9
    1003
   976.2
   945.1
    1120
   967.5
    1009
   970.4
   995.4
   891.2
   995.4
    1027
    1053
   957.4
   989.2
    1010
    1058
   937.6
   993.1
    1028
   987.9
    1052
   995.1
    1014
    1068
    1062
    1013
    1099
    1075
    1210
    1161
    1086
    1094
    1039
    1081
    1122
    1029
    1086
    1038
    1051
    1033
     974
    1007
    1054
    1106
   963.9
    1091
    1060
    1113
    1063
   998.6
    1093
    1081
    1080
    1119
    1052
    1052
    1126
    1107
    1093
    1109
    1026
    1096
    1114
    1075
    1012
    1057
    1088
    1086
    1110
    1127
    1129
    1079
    1118
    1094
    1071
    1141
    1128
    1130
    1077
    1043
    1079
    1147
    1100
    1043
    1042
    1150
    1052
    1072
    1077
    1123
    1117
    1097
    1116
    1115
    1080
    1125
    1189
    1179
    1155
    1090
   978.5
    1101
    1135
    1166
    1095
    1129
    1074
    1075
    1149
    1162
    1137
    1129
    1137
    1101
    1170
    1164
    1068
    1109
    1075
    1116
    1129
    1128
    1084
    1114
    1076
    1142
    1075
    1078
    1161
    1224
    1163
    1137
    1110
    1120
    1050
    1142
    1117
    1202
    1166
    1187
    1218
    1109
    1124
    1149
    1108
    1092
    1168
    1115
    1164
    1149
    1139
    1097
    1036
    1164
    1070
    1089
    1020
    1026
    1147
    1121
    1161
    1107
    1029
    1154
    1009
    1069
    1032
    1056
    1109
    1076
    1025
    1138
    1018
    1046
    1003
    1065
   983.4
    1082
    1064
   999.3
   988.9
   971.1
    1064
    1099
    1113
    1138
   998.9
    1028
    1031
    1083
    1064
    1087
    1033
    1033
    1090
    1060
    1130
    1032
   993.4
    1010
    1077
    1069
   968.5
    1001
    1004
   990.8
    1050
    1040
    1035
    1030
    1055
    1094
   940.9
   943.5
    1012
    1030
   974.9
   974.6
    1037
   988.2
   999.3
    1003
    1018
    1033
   953.5
   982.1
    1014
   988.9
   978.8
   970.4
    1047
    1033
    1036
   917.8
    1016
     950
   930.5
   936.3
    1040
   994.7
    1011
    1061
   950.3
    1001
    1028
     984
   956.8
   966.8
    1042
    1043
   990.5
   891.6
   956.1
    1019
   986.9
   966.2
   946.1
   925.3
   950.3
   962.3
   944.1
   902.3
   962.6
   989.5
   981.1
    1021
   922.4
     889
    1020
   991.5
   890.3
   956.5
   954.8
   947.4
     937
   901.3
   963.6
   938.6
     984
     972
    1007
   943.2
    1021
   957.4
   988.2
   921.1
   917.5
   987.9
   989.5
   870.5
   881.5
   932.4
   916.6
   943.5
     936
   877.9
   932.1
   982.1
   996.4
   909.7
   981.4
   985.6
     887
   996.4
   981.1
   972.7
     913
   905.2
   917.2
   938.9
   956.1
     914
   888.7
   951.6
   921.7
   885.7
   916.2
   931.1
     926
     961
     948
   872.8
    1018
   958.1
   927.9
   967.2
   886.1
    1018
   903.6
   965.2
     986
    1029
   945.1
   917.2
   877.9
    1017
    1010
   923.7
   969.8
   894.5
   943.5
   917.8
   979.2
   878.9
   873.7
   995.4
   960.3
    1039
   995.4
   957.8
   882.8
     947
   973.3
   971.4
   963.6
   949.6
   988.6
   958.7
   906.5
    1020
   949.3
   971.4
   918.5
   901.3
    1068
   878.6
     962
   889.3
   923.7
   948.3
   861.4
   972.3
   958.4
   973.6
   992.5
   938.3
   940.2
   941.2
   920.1
     973
   973.6
   922.1
   902.6
    1020
    1029
   889.6
   969.1
    1039
   923.7
   952.9
   930.2
   992.1
   995.7
    1034
    1006
   957.8
   974.6
   968.8
   962.3
   915.3
   941.9
   919.1
   989.5
   855.9
   946.4
   962.6
     973
   987.3
   979.8
    1100
    1005
    1016
   982.1
   926.9
    1010
   970.1
     974
   958.7
    1013
   999.6
    1001
    1057
   964.2
   977.2
   985.6
   992.8
   982.1
   964.6
    1060
    1006
   991.2
   958.1
    1021
    1041
    1045
    1003
   970.4
   996.4
     985
   987.9
    1036
    1017
    1073
    1035
    1049
   939.3
    1043
   993.1
    1002
    1049
   981.8
    1033
    1043
    1052
    1076
    1072
    1051
    1006
    1008
    1051
    1060
    1063
    1136
   967.8
   991.5
    1175
    1093
    1008
    1065
    1047
    1079
   966.8
    1014
    1052
    1073
    1023
    1032
    1027
    1066
    1067
    1053
    1102
    1089
    1076
    1122
    1243
    1156
    1148
    1105
    1088
    1055
    1028
   988.2
    1137
    1065
    1043
    1048
    1148
    1080
    1148
    1086
    1073
    1083
    1080
    1143
    1032
    1172
    1094
    1118
    1079
    1144
     986
    1057
    1134
    1081
    1129
    1007
    1013
    1075
    1127
    1050
    1121
    1116
    1176
    1078
    1116
    1190
    1091
    1055
    1088
    1148
    1001
    1117
    1115
    1103
    1062
    1022
    1107
    1096
    1127
    1119
    1121
    1085
    1059
    1118
    1162
    1055
    1132
    1116
    1141
    1133
    1054
    1137
    1104
    1159
    1073
    1075
    1059
    1139
    1145
    1075
    1121
    1122
    1098
    1074
    1148
    1127
    1154
    1062
    1116
    1048
    1068
    1121
    1130
    1057
    1073
    1157
    1107
    1088
    1134
    1039
    1036
    1123
    1165
    1080
    1100
    1100
    1118
    1056
    1198
    1042
    1130
    1122
    1106
    1101
    1175
    1106
    1104
    1270
    1259
    1058
    1104
    1098
    1089
    1038
    1131
    1076
    1112
    1087
    1113
    1082
    1082
   966.2
    1085
    1031
    1108
    1013
    1071
    1112
    1047
    1046
    1078
    1084
    1085
    1041
    1048
    1095
    1087
    1077
    1045
   966.8
    1151
    1025
    1049
    1040
    1021
    1079
    1108
   989.9
    1235
    1206
    1278
    1084
    1005
    1082
    1003
    1026
    1016
   984.7
    1072
    1085
   949.6
    1083
   999.6
   987.3
    1019
     947
    1015
   989.9
   986.9
    1013
   993.4
    1036
   933.4
   979.5
    1009
   974.3
   953.2
    1064
   919.8
    1009
    1055
     912
    1094
    1026
    1007
    1057
   899.7
    1014
   977.5
    1027
   971.7
   989.9
   959.4
    1054
   993.4
    1038
   951.6
   944.5
     947
   969.1
   907.5
    1003
    1035
    1027
   907.8
   975.3
   934.4
    1016
   963.3
   970.7
    1061
   974.6
    1011
    1023
   925.6
   946.1
    1005
   978.5
   960.7
    1012
    1023
   931.5
   885.1
    1007
    1014
   980.5
   978.2
     959
     984
   998.3
   987.6
   965.5
   965.5
   935.7
   995.7
   919.8
   879.2
   871.5
   870.5
   914.9
   952.9
   979.5
   952.6
   990.2
   960.3
   883.8
   909.4
    1026
   936.3
   901.6
   968.8
   908.8
   914.6
   891.6
   905.2
   961.3
   903.6
    1031
    1094
    1162
    1131
   968.1
   881.2
   900.7
   960.3
   962.6
   925.3
   929.9
   971.7
   898.4
   963.3
   907.1
   956.8
    1003
   964.2
   957.8
   919.8
   923.7
   917.5
   956.1
   966.8
   986.9
   921.7
   961.6
   932.8
   903.9
   970.7
   973.3
    1024
    1027
   910.1
   922.7
   844.9
   893.5
   993.1
   926.6
   939.9
   911.4
   877.3
   966.8
    1001
   937.6
   934.4
   934.1
   936.7
   954.5
   914.9
     938
   933.4
   915.3
   954.5
   907.8
     902
   964.9
   969.1
    1025
     962
   837.1
   932.1
   938.6
   885.7
   887.7
   968.5
   933.4
   944.8
   890.3
   865.3
   941.5
   939.9
   946.1
   902.6
   923.7
   993.4
    1005
   881.8
     948
   988.6
   994.7
   880.9
   846.5
   912.7
   943.2
   937.6
   938.6
   920.1
   930.8
   898.1
   928.9
   941.9
   972.7
   915.6
   901.3
     974
   893.2
     877
   910.7
   881.2
   963.9
   927.3
    1008
    1034
   981.8
   963.3
   919.1
   967.8
   799.4
   918.5
   855.2
     912
   866.6
   865.3
   943.8
   930.8
   920.1
   950.6
   938.3
     926
   963.3
   879.9
   896.1
     997
   898.1
   891.6
    1014
   920.8
   907.8
   830.9
   886.4
   899.7
   906.8
   899.4
   905.8
   915.6
   926.3
   999.9
   992.5
    1056
    1158
    1064
   963.6
   958.7
   895.1
   950.6
   920.4
     888
   935.7
   882.8
   972.3
   936.7
   916.6
   823.4
     925
    1004
   968.8
   929.9
   891.6
     948
   896.1
   931.1
     972
   987.6
   940.6
   938.9
   903.6
   901.6
   942.2
   922.4
   958.7
   978.8
   975.3
   930.5
   951.6
   959.7
   929.5
   897.4
   912.7
   964.6
   903.3
   908.4
   878.6
     935
   979.5
   870.8
   914.6
   940.2
   967.8
   854.9
   879.6
   936.7
   915.3
   944.5
     935
     949
   979.5
   894.2
   902.3
   909.7
   970.4
   932.8
   865.3
   872.1
   900.7
   912.3
   948.3
   846.2
   949.3
    1010
   952.2
   944.1
     923
   908.4
   970.1
   919.1
     949
   888.3
   971.4
   878.3
   943.8
   968.8
   907.1
     947
     960
   937.6
   945.4
   916.6
   939.9
   915.6
   954.5
   963.6
   882.5
   931.8
   884.4
   986.3
   930.2
   956.8
     949
   980.5
   953.2
   869.5
   990.8
   976.6
    1016
   897.7
   900.3
    1004
   958.7
   897.4
   904.9
   936.7
   998.3
   976.6
   974.6
     876
   973.3
   905.8
    1034
    1007
    1029
   946.1
   984.4
   963.6
   942.2
   991.5
    1040
   886.7
   976.6
     962
    1027
    1390
    1079
    1014
   928.2
   863.7
   971.7
   946.1
   951.3
   954.2
   942.8
    1027
    1022
    1024
    1015
    1093
    1110
   997.7
   991.2
   991.5
    1049
   959.7
   927.3
   977.5
    1008
   942.8
   957.8
   953.2
   955.8
   977.5
   983.1
    1032
    1043
   964.2
   962.6
   979.5
   963.3
   983.7
   995.1
   939.9
    1008
    1000
   972.7
   910.1
   996.7
   910.4
     959
    1026
    1019
    1000
   973.6
    1028
   903.6
   951.6
   960.3
   992.5
    1116
    1165
    1026
     985
   942.2
   974.6
    1026
     925
   934.7
    1060
   942.5
    1008
   962.9
   977.9
   991.5
   999.9
   961.3
    1011
   887.7
    1109
    1061
   977.9
    1048
    1039
    1014
   992.1
    1055
    1201
    1191
    1184
    1077
    1103
    1052
     997
   980.5
    1015
    1012
   986.3
    1002
    1022
    1058
    1025
   999.6
    1001
   976.6
    1034
    1053
    1030
   962.9
    1044
   941.9
    1042
    1055
    1045
    1104
    1108
    1344
    1076
   992.8
    1012
    1046
    1028
   987.9
   988.6
   996.4
   987.9
    1035
    1071
    1073
    1022
    1020
    1038
    1036
    1003
    1016
    1049
   954.5
   991.8
   984.7
   984.4
    1008
   939.3
    1044
    1036
    1026
    1011
    1073
    1112
    1014
    1011
   979.8
    1033
    1001
   994.4
   990.2
    1003
    1052
   967.2
    1123
    1044
    1041
    1028
    1024
    1003
   946.7
   983.1
   952.6
    1003
   944.1
    1015
   947.4
    1010
   948.7
   966.2
   942.2
    1005
    1059
   934.7
    1028
   994.1
    1040
    1072
    1282
    1264
    1041
    1061
   947.4
   968.5
    1027
   958.1
    1014
    1028
   967.8
   923.7
     938
   923.4
   980.1
   965.5
   961.3
   944.5
   957.1
     997
   946.7
   993.1
    1049
     998
   954.8
   921.7
   911.4
   935.7
    1021
   919.1
    1018
   994.4
   876.7
   951.3
     912
   942.5
   909.1
    1027
   944.5
     950
   922.4
   928.2
   928.9
   994.1
     912
   928.6
   914.6
   942.2
   928.2
   937.3
   956.5
   907.8
   977.9
     949
   925.6
   883.8
   919.8
   932.8
   983.7
   941.9
   993.1
   941.9
   842.6
   950.6
   893.8
   943.2
   987.3
   967.5
   978.5
   958.7
   955.2
   953.5
     984
   967.2
    1207
   902.9
   987.9
    1011
   996.4
   945.1
   910.1
   956.8
   939.9
   962.3
   923.7
   879.6
   872.4
   940.2
   894.2
     913
   983.4
   923.4
   909.1
   914.3
   930.5
   908.4
   963.6
   962.6
   920.1
   963.6
   929.2
   992.8
   963.3
   919.5
   933.4
   967.5
   895.5
     890
   898.4
    1064
   950.9
   997.7
   916.9
   986.6
   914.3
   892.9
   874.7
   936.3
   997.3
   951.9
   892.9
   967.8
   960.7
   969.1
   869.8
     877
   885.4
   943.2
   886.1
    1003
   909.4
     838
   898.1
   829.6
   991.2
   892.9
   959.7
   999.3
   968.1
   931.8
   966.8
    1003
   968.5
   972.3
   965.2
    1028
    1024
   936.7
   919.1
   918.2
   994.7
   927.3
   880.9
   876.7
     887
   922.4
   905.2
   953.2
   914.6
   894.5
   927.3
   922.7
   928.9
   941.9
   923.7
   906.5
     838
     913
   940.9
   859.8
     888
   929.2
   924.3
   962.3
   986.9
   892.5
   981.4
   960.3
     972
   936.7
   910.4
    1009
   975.6
   981.4
   999.9
     911
   928.6
   986.3
   905.5
     984
   855.6
   967.8
   941.5
   943.8
   858.8
   931.1
   942.8
   935.4
    1010
   980.5
   944.8
   926.9
   981.1
    1018
    1029
   914.9
   946.1
   945.1
   952.9
   956.8
    1010
   958.7
   985.6
   943.5
   947.4
   997.7
   929.2
   930.8
   997.7
   943.5
   962.3
   960.7
   852.3
   886.1
   905.8
   998.3
     938
   990.5
   930.5
   970.4
    1027
   922.7
   988.2
   931.1
   945.4
   927.6
   986.3
   965.9
   931.8
   950.9
   956.1
   930.2
   968.5
   953.5
   980.5
     985
   934.1
    1006
   911.4
   980.5
    1072
   977.9
   902.9
   957.1
   941.9
   966.5
   986.6
    1003
    1016
   877.3
   968.8
    1005
    1031
   991.2
     912
    1002
   951.6
   970.4
   926.3
   919.8
    1019
    1047
   947.7
   996.4
   962.3
    1004
     974
   983.1
   983.1
   994.7
     923
   992.5
   974.9
   981.8
   987.9
   991.5
    1020
    1030
    1054
    1077
    1040
    1020
    1022
   985.3
    1012
   897.4
    1073
    1059
    1046
   962.6
   995.4
   981.4
   971.4
     947
   957.1
    1035
   951.9
   949.3
    1029
    1002
    1000
    1010
   949.6
    1030
   989.5
    1087
     962
    1024
    1006
    1003
    1012
    1018
   983.1
    1080
    1163
    1117
    1033
    1101
    1124
    1024
    1126
    1127
   993.1
    1118
    1061
    1110
    1034
    1073
    1017
    1034
    1074
    1072
    1036
    1061
    1067
    1036
    1004
    1097
    1010
    1093
    1059
   976.9
   992.8
    1042
    1073
    1115
    1075
    1072
    1149
    1087
    1056
    1051
    1141
    1074
    1100
    1090
    1211
    1069
    1015
    1084
    1113
    1067
    1041
    1091
    1004
    1050
    1072
    1028
    1186
    1116
    1188
    1199
    1207
    1171
    1148
    1148
    1151
    1184
    1109
    1133
    1102
    1125
    1161
    1238
    1229
    1187
    1144
    1168
    1122
    1192
    1176
    1209
    1131
    1099
    1124
    1253
    1165
    1193
    1187
    1168
    1219
    1173
    1110
    1197
    1192
    1182
    1103
    1114
    1100
    1183
    1201
    1145
    1211
    1167
    1195
    1204
    1110
    1250
    1142
    1198
    1127
    1117
    1204
    1156
    1213
    1107
    1202
    1289
    1320
    1292
    1185
    1236
    1148
    1321
    1246
    1251
    1204
    1162
    1209
    1263
    1308
    1217
    1271
    1208
    1250
    1253
    1258
    1154
    1189
    1203
    1202
    1236
    1217
    1159
    1171
    1200
    1265
    1268
    1399
    1313
    1262
    1253
    1260
    1244
    1310
    1182
    1138
    1148
    1157
    1234
    1312
    1165
    1299
    1269
    1189
    1239
    1309
    1204
    1217
    1219
    1394
    1330
    1231
    1205
    1163
    1232
    1214
    1216
    1235
    1213
    1199
    1262
    1202
    1244
    1168
    1280
    1156
    1164
    1160
    1220
    1215
    1195
    1245
    1231
    1209
    1245
    1249
    1167
    1162
    1248
    1198
    1199
    1244
    1189
    1302
    1243
    1192
    1208
    1249
    1211
    1176
    1186
    1256
    1165
    1230
    1194
    1194
    1251
    1252
    1134
    1186
    1306
    1224
    1222
    1170
    1153
    1110
    1159
    1117
    1219
    1082
    1126
    1099
    1141
    1139
    1113
    1169
    1248
    1167
    1152
    1172
    1182
    1128
    1132
    1102
    1126
    1135
    1132
    1132
    1125
    1079
    1152
    1135
    1117
    1146
    1160
    1153
    1203
    1160
    1213
    1162
    1140
    1144
    1166
    1118
    1100
    1121
    1137
    1124
    1161
    1142
    1139
    1165
    1142
    1128
    1118
    1096
    1142
    1141
    1133
    1142
    1218
    1169
    1042
    1046
    1066
    1111
    1129
    1129
    1045
    1152
    1102
    1074
    1122
    1026
    1100
    1117
    1092
    1112
    1122
    1084
    1109
    1131
    1059
    1069
    1103
    1150
    1088
    1074
    1054
    1225
    1029
    1188
    1159
    1048
    1099
    1124
    1078
    1127
    1069
    1092
    1082
    1014
    1138
    1049
    1238
    1112
    1038
    1046
    1081
    1139
    1146
    1075
    1054
    1083
    1008
    1167
    1132
    1061
    1121
    1039
    1093
    1132
    1106
    1073
    1062
    1101
    1108
    1089
    1163
    1111
    1093
    1148
    1061
    1094
    1079
    1016
    1031
    1073
    1164
    1058
    1108
    1048
    1027
    1143
    1005
    1111
    1011
    1108
    1066
    1087
    1106
    1131
    1049
    1081
    1213
    1100
    1064
    1082
    1119
    1061
    1049
    1151
    1123
    1033
    1090
    1006
    1051
    1009
    1014
    1101
    1053
    1082
    1108
    1050
    1038
    1109
    1037
    1141
    1094
    1125
    1079
    1120
    1052
    1097
    1218
    1094
    1130
    1047
    1125
   984.4
    1105
    1078
    1121
    1077
    1158
   981.4
    1018
    1058
    1114
    1080
    1086
     998
    1083
    1068
    1001
     997
   964.6
    1023
     985
    1028
    1056
    1142
    1095
   949.3
    1037
    1093
    1062
    1040
    1066
    1122
    1022
    1032
    1054
    1097
    1085
    1082
    1009
    1087
    1123
    1122
    1058
    1074
   993.4
    1106
    1074
    1055
   999.6
    1107
   981.4
     996
    1049
    1040
    1068
    1056
    1033
    1030
    1088
    1039
    1057
    1158
    1040
    1084
    1040
    1019
    1054
    1081
    1065
    1026
   981.8
    1052
    1069
    1037
    1086
   984.4
    1165
    1059
    1023
    1058
    1003
   994.4
    1038
    1042
    1022
   977.5
    1099
    1059
    1108
    1230
    1068
    1261
    1119
    1067
    1074
    1108
    1016
    1135
   994.1
    1009
    1112
    1072
    1064
    1003
    1042
    1051
     984
    1070
    1019
   977.9
    1029
    1056
   995.7
     936
    1035
     947
    1048
    1019
   971.1
    1090
    1068
    1112
    1017
    1009
    1044
   989.9
    1032
    1099
    1088
   960.7
   985.6
    1049
    1039
    1089
    1083
    1102
    1131
    1039
    1077
    1128
    1119
    1021
    1031
    1082
    1098
    1070
    1114
    1054
    1031
   964.9
   956.5
   992.5
    1006
    1092
    1073
   958.1
   994.4
    1020
    1040
   998.6
    1081
    1039
   940.9
   980.5
    1010
    1028
    1039
    1017
   930.8
   964.2
   949.3
   976.2
   959.7
   976.6
    1020
    1098
   943.2
    1202
    1107
    1056
   953.9
    1047
    1018
    1017
    1029
    1030
     937
     949
   993.8
   997.3
    1047
    1004
   993.4
   934.1
   980.5
    1027
    1003
    1005
   977.5
   984.7
   958.7
   987.6
    1042
    1036
   953.5
   952.2
    1004
    1037
    1034
    1030
   901.6
   965.2
   977.5
   969.8
     998
   968.8
    1043
    1010
   973.6
   971.4
   946.4
     997
   956.8
    1006
    1039
    1027
   998.9
    1014
   962.6
    1119
    1065
    1031
    1031
     985
    1068
    1013
    1034
    1028
   948.7
     960
    1034
   981.8
     937
    1055
     973
   969.1
   989.5
    1014
    1037
   983.4
    1023
   977.5
   988.2
   973.3
    1003
    1002
    1106
    1005
    1012
    1018
    1009
    1083
    1036
    1015
   965.2
   987.6
    1002
    1078
    1149
    1009
   981.1
   986.9
    1084
   989.2
   988.9
    1009
   863.7
    1041
    1044
    1011
    1065
    1002
    1034
    1061
    1008
    1029
    1030
    1014
    1024
    1039
    1039
    1036
   972.7
    1041
    1021
    1116
    1006
    1172
    1102
    1154
    1116
    1062
    1108
    1039
    1043
   986.3
    1047
   991.8
    1043
   996.7
    1031
   991.8
    1026
    1037
   990.5
    1004
    1030
    1123
   995.7
    1015
    1162
    1039
    1053
    1031
    1087
    1028
    1027
    1131
    1172
    1036
    1107
    1080
    1055
    1090
    1064
    1048
    1091
    1137
    1097
    1159
    1165
    1044
    1055
    1067
    1120
    1145
    1166
    1100
    1055
    1136
    1179
    1124
    1112
    1214
    1135
    1155
    1117
    1075
    1130
    1152
    1153
    1148
    1091
    1130
    1074
    1102
    1141
    1097
    1184
    1251
    1142
    1442
    1161
    1234
    1210
    1192
    1088
    1250
    1180
    1127
    1173
    1213
    1198
    1295
    1243
    1267
    1175
    1136
    1250
    1229
    1199
    1109
    1203
    1167
    1160
    1257
    1223
    1255
    1189
    1186
    1164
    1264
    1300
    1337
    1234
    1227
    1282
    1294
    1306
    1301
    1329
    1345
    1225
    1271
    1285
    1272
    1308
    1286
    1320
    1284
    1299
    1366
    1279
    1238
    1312
    1256
    1360
    1370
    1335
    1277
    1306
    1393
    1337
    1292
    1209
    1234
    1260
    1295
    1361
    1307
    1331
    1284
    1253
    1383
    1318
    1286
    1329
    1273
    1388
    1378
    1352
    1382
    1411
    1402
    1301
    1319
    1399
    1437
    1360
    1403
    1374
    1318
    1409
    1443
    1412
    1419
    1467
    1424
    1384
    1412
    1410
    1415
    1415
    1371
    1432
    1263
    1467
    1442
    1364
    1548
    1439
    1431
    1399
    1420
    1349
    1392
    1465
    1430
    1459
    1459
    1466
    1578
    1532
    1359
    1492
    1533
    1413
    1453
    1557
    1431
    1493
    1642
    1519
    1487
    1460
    1494
    1362
    1384
    1415
    1429
    1409
    1502
    1495
    1426
    1379
    1414
    1457
    1435
    1436
    1384
    1388
    1413
    1447
    1403
    1444
    1354
    1433
    1391
    1362
    1473
    1393
    1463
    1440
    1385
    1382
    1426
    1415
    1421
    1372
    1432
    1364
    1424
    1499
    1359
    1371
    1342
    1389
    1339
    1509
    1352
    1340
    1397
    1477
    1477
    1383
    1395
    1480
    1376
    1422
    1456
    1371
    1464
    1345
    1441
    1366
    1333
    1298
    1370
    1379
    1409
    1368
    1365
    1304
    1417
    1367
    1352
    1452
    1443
    1372
    1597
    1426
    1392
    1324
    1408
    1300
    1362
    1409
    1245
    1286
    1265
    1319
    1292
    1245
    1302
    1216
    1251
    1339
    1223
    1265
    1245
    1226
    1291
    1274
    1225
    1161
    1307
    1262
    1346
    1254
    1268
    1308
    1203
    1276
    1279
    1276
    1303
    1278
    1233
    1292
    1347
    1189
    1348
    1283
    1163
    1230
    1227
    1299
    1218
    1318
    1264
    1184
    1343
    1209
    1225
    1226
    1190
    1158
    1188
    1275
    1330
    1200
    1210
    1143
    1236
    1239
    1196
    1183
    1254
    1197
    1221
    1167
    1199
    1153
    1133
    1182
    1214
    1250
    1225
    1217
    1311
    1361
    1194
    1244
    1155
    1197
    1207
    1153
    1124
    1150
    1050
    1246
    1176
    1090
    1288
    1151
    1169
    1203
    1083
    1125
    1259
    1137
    1135
    1096
    1166
    1171
    1143
    1148
    1090
    1221
    1098
    1111
    1204
    1116
    1111
    1098
    1069
    1197
    1087
    1168
    1213
    1160
    1197
    1200
    1221
    1269
    1138
    1111
    1180
    1198
    1256
    1168
    1121
    1084
    1115
    1155
    1111
    1042
    1096
    1090
    1049
    1067
    1167
    1097
    1101
    1118
    1267
    1291
    1143
    1169
    1095
    1140
    1135
    1172
    1110
    1278
    1105
    1147
    1124
    1173
    1271
    1084
    1100
    1145
    1169
    1135
    1143
    1148
    1203
    1094
    1074
    1046
    1117
    1153
    1141
    1041
    1080
    1110
    1052
    1160
    1114
    1133
    1132
    1215
    1021
    1148
    1078
    1143
    1161
    1028
    1053
    1143
    1036
    1076
    1036
    1072
    1131
    1130
    1138
    1091
    1082
    1117
    1126
    1119
    1077
    1043
    1103
    1113
    1093
    1198
    1120
    1100
    1185
    1124
    1146
    1078
    1219
    1208
    1130
    1066
    1099
    1160
    1176
    1017
    1123
   989.9
    1059
    1116
   977.5
    1111
    1125
    1131
    1032
    1144
    1091
    1055
    1114
    1070
    1131
    1127
    1036
    1052
    1056
    1054
    1060
    1088
   984.7
    1030
    1020
    1155
    1116
    1073
    1023
    1089
    1029
    1113
    1057
    1071
    1054
    1012
    1043
    1055
    1068
    1112
    1175
    1057
    1069
   999.3
    1075
    1012
    1070
    1076
    1184
    1290
    1158
    1129
    1088
     985
    1099
    1086
    1127
    1084
    1033
    1064
    1107
    1043
    1017
    1042
    1130
    1127
    1113
    1146
   951.3
    1089
    1246
    1148
    1168
    1131
    1232
    1166
    1112
    1175
    1096
    1143
    1048
   969.1
    1048
    1087
    1087
    1057
   994.7
    1052
    1081
    1020
    1004
    1081
    1096
    1140
    1083
    1159
    1214
    1109
    1138
    1113
    1059
    1133
    1139
    1060
    1017
    1063
    1020
   991.5
    1075
    1055
    1085
    1151
    1149
    1047
    1139
    1175
    1084
    1076
    1126
    1116
    1006
    1038
    1102
    1066
    1029
    1010
    1107
    1156
    1156
    1123
    1018
    1102
    1083
    1046
    1080
    1056
    1102
    1138
    1069
    1067
    1152
    1084
    1062
    1171
    1102
    1150
    1216
    1224
    1150
    1071
    1090
    1011
    1076
    1062
    1098
    1080
    1107
    1214
    1229
    1159
    1073
    1095
    1208
    1088
    1068
    1104
    1092
    1096
    1071
    1096
    1126
    1073
    1090
    1140
    1125
    1180
    1247
    1152
    1117
    1106
    1042
    1140
    1149
    1276
    1159
    1130
    1244
    1218
    1234
    1266
    1219
    1070
    1178
    1064
    1119
    1146
    1118
    1147
    1179
    1209
    1213
    1140
    1184
    1277
    1800
    1216
    1142
    1187
    1249
    1252
    1192
    1169
    1185
    1248
    1121
    1167
    1160
    1215
    1187
    1126
    1138
    1238
    1303
    1230
    1164
    1202
    1165
    1166
    1227
    1193
    1166
    1234
    1241
    1296
    1323
    1430
    1326
    1299
    1315
    1360
    1246
    1276
    1237
    1536
    1246
    1273
    1250
    1308
    1291
    1322
    1368
    1346
    1274
    1272
    1287
    1412
    1344
    1366
    1392
    1266
    1390
    1322
    1412
    1459
    1360
    1358
    1355
    1389
    1339
    1393
    1442
    1355
    1375
    1342
    1435
    1446
    1479
    1483
    1499
    1476
    1529
    1453
    1472
    1499
    1457
    1428
    1452
    1487
    1493
    1519
    1411
    1455
    1596
    1520
    1456
    1524
    1474
    1568
    1563
    1587
    1633
    1584
    1608
    1669
    1630
    1647
    1697
    1734
    1709
    1703
    1606
    1662
    1704
    1706
    1685
    1671
    1669
    1691
    1668
    1700
    1706
    1764
    1771
    1792
    1796
    1879
    1916
    1868
    1778
    1804
    1785
    1749
    1772
    1801
    1796
    1888
    1845
    1858
    1739
    1799
    1818
    1816
    1776
    1894
    1814
    1809
    1822
    1774
    1848
    1819
    1732
    1928
    1991
    1946
    1944
    1917
    1951
    1929
    1992
    1943
    1933
    1884
    1848
    1882
    2087
    1951
    2072
    1878
    1894
    2013
    2008
    1967
    1988
    2021
    1988
    1937
    1995
    2091
    1990
    2116
    2097
    2005
    1913
    2040
    2005
    2132
    1991
    2064
    2252
    1984
    2121
    1958
    2074
    2135
    2232
    2072
    2039
    2120
    2139
    2159
    2084
    2169
    2047
    2053
    2111
    2056
    2222
    2090
    2126
    2102
    2014
    2049
    2105
    2094
    2151
    2068
    2109
    2136
    2067
    2075
    2168
    2155
    2099
    2136
    2238
    2099
    2143
    2174
    2216
    2217
    2141
    2103
    2271
    2074
    2214
    2085
    2151
    2214
    2213
    2241
    2266
    2145
    2190
    2177
    2150
    2090
    2115
    2134
    2304
    2200
    2326
    2129
    2148
    2127
    2196
    2175
    2172
    2182
    2050
    2154
    2140
    2111
    2032
    2057
    2158
    2081
    2126
    2197
    2093
    2114
    2064
    2080
    2097
    2045
    2136
    2041
    2062
    2140
    2118
    2160
    2049
    2055
    2133
    2176
    2015
    2115
    2036
    2084
    2055
    2125
    2116
    1987
    2145
    2131
    2154
    2120
    1976
    2087
    2008
    2013
    1866
    1913
    2036
    2029
    1971
    2076
    2046
    1923
    2092
    1954
    1979
    2011
    1865
    2021
    1969
    1926
    1964
    1933
    1801
    1954
    1951
    2057
    1964
    2004
    1913
    1834
    1998
    1888
    1878
    1798
    1832
    1828
    1767
    1779
    1759
    1867
    1842
    1905
    1703
    1817
    1890
    1952
    1938
    1939
    1877
    1756
    1727
    1698
    1825
    1671
    1845
    1827
    1828
    1793
    1722
    1682
    1773
    1734
    1729
    1732
    1700
    1713
    1683
    1725
    1607
    1851
    1665
    1659
    1624
    1691
    1600
    1596
    1675
    1722
    1646
    1762
    1671
    1668
    1630
    1613
    1508
    1600
    1591
    1636
    1620
    1708
    1690
    1567
    1617
    1638
    1484
    1594
    1493
    1465
    1517
    1492
    1501
    1660
    1487
    1528
    1493
    1477
    1478
    1582
    1436
    1418
    1395
    1368
    1396
    1414
    1463
    1407
    1509
    1516
    1355
    1412
    1304
    1436
    1463
    1523
    1465
    1477
    1498
    1384
    1410
    1493
    1384
    1291
    1470
    1342
    1377
    1320
    1395
    1375
    1371
    1529
    1278
    1283
    1302
    1286
    1364
    1253
    1418
    1375
    1331
    1336
    1313
    1380
    1251
    1303
    1340
    1301
    1263
    1485
    1355
    1422
    1324
    1334
    1248
    1398
    1307
    1176
    1294
    1368
    1318
    1294
    1296
    1362
    1285
    1300
    1314
    1221
    1297
    1227
    1370
    1232
    1271
    1330
    1387
    1315
    1366
    1430
    1285
    1279
    1342
    1406
    1366
    1347
    1306
    1255
    1230
    1279
    1265
    1266
    1252
    1147
    1150
    1199
    1199
    1206
    1192
    1196
    1200
    1322
    1221
    1117
    1355
    1235
    1179
    1159
    1166
    1269
    1198
    1125
    1249
    1144
    1191
    1213
    1165
    1173
    1189
    1253
    1226
    1196
    1245
    1231
    1290
    1209
    1126
    1139
    1251
    1228
    1137
    1135
    1243
    1149
    1233
    1180
    1143
    1180
    1120
    1181
    1255
    1123
    1183
    1256
    1110
    1115
    1121
    1260
    1113
    1210
    1306
    1276
    1183
    1108
    1085
    1039
    1205
    1207
    1141
    1124
    1115
    1158
    1187
    1136
    1196
    1343
    1200
    1164
    1268
    1375
    1400
    1264
    1238
    1188
    1253
    1328
    1194
    1252
    1148
    1217
    1146
    1300
    1177
    1109
    1125
    1171
    1120
    1189
    1219
    1144
    1142
    1227
    1104
    1123
    1175
    1163
    1232
    1154
    1142
    1191
    1147
    1081
    1167
    1257
    1147
    1221
    1201
    1179
    1225
    1148
    1238
    1188
    1244
    1265
    1217
    1237
    1357
    1220
    1180
    1164
    1142
    1113
    1133
    1159
    1189
    1163
    1219
    1182
    1147
    1252
    1196
    1312
    1190
    1182
    1187
    1091
    1213
    1137
    1184
    1172
    1213
    1168
    1175
    1111
    1116
    1159
    1193
    1247
    1182
    1157
    1126
    1187
    1209
    1110
    1124
    1193
    1224
    1092
    1092
    1187
    1162
    1103
    1194
    1024
    1092
    1138
    1210
    1161
    1142
    1053
    1124
    1142
    1098
    1138
    1151
    1160
    1188
    1179
    1178
    1243
    1168
    1112
    1083
    1217
    1241
    1168
    1153
    1100
    1172
    1260
    1229
    1157
    1223
    1183
    1292
    1219
    1141
    1090
    1202
    1208
    1245
    1165
    1242
    1160
    1203
    1183
    1115
    1146
    1155
    1189
    1138
    1313
    1262
    1186
    1294
    1176
    1216
    1233
    1268
    1235
    1168
    1256
    1161
    1262
    1114
    1116
    1205
    1209
    1171
    1100
    1220
    1217
    1127
    1159
    1192
    1204
    1143
    1220
    1230
    1238
    1140
    1115
    1108
    1190
    1211
    1256
    1217
    1264
    1230
    1231
    1316
    1412
    1298
    1351
    1156
    1219
    1360
    1232
    1257
    1229
    1244
    1260
    1317
    1229
    1224
    1202
    1245
    1191
    1277
    1247
    1233
    1208
    1362
    1305
    1223
    1241
    1134
    1180
    1235
    1298
    1294
    1325
    1247
    1301
    1229
    1225
    1277
    1272
    1251
    1312
    1302
    1213
    1238
    1222
    1195
    1330
    1245
    1336
    1275
    1265
    1304
    1358
    1292
    1451
    1347
    1379
    1462
    1315
    1369
    1299
    1354
    1308
    1389
    1405
    1249
    1368
    1360
    1459
    1474
    1451
    1377
    1437
    1374
    1432
    1505
    1455
    1444
    1505
    1522
    1467
    1441
    1368
    1547
    1548
    1658
    1566
    1597
    1604
    1539
    1487
    1612
    1538
    1651
    1612
    1511
    1510
    1544
    1660
    1557
    1555
    1598
    1678
    1755
    1669
    1645
    1641
    1659
    1688
    1753
    1774
    1719
    1802
    1750
    1783
    1690
    1831
    1919
    1814
    1723
    1820
    1869
    1857
    1877
    1900
    1855
    2051
    1923
    1987
    1869
    1921
    1866
    1920
    2010
    2083
    2023
    2106
    2114
    2156
    2146
    2139
    2187
    2163
    2202
    2211
    2284
    2127
    2185
    2257
    2258
    2209
    2380
    2280
    2235
    2292
    2344
    2332
    2319
    2321
    2382
    2372
    2435
    2443
    2433
    2582
    2562
    2581
    2595
    2617
    2672
    2792
    2629
    2884
    2673
    2708
    2894
    2777
    2768
    2724
    2729
    2926
    2796
    2852
    2887
    2757
    2879
    2886
    2910
    2939
    3063
    2928
    3086
    3075
    3029
    3043
    3153
    3148
    3286
    3218
    3171
    3249
    3230
    3226
    3160
    3350
    3346
    3464
    3406
    3336
    3635
    3632
    3518
    3616
    3638
    3486
    3575
    3720
    3672
    3851
    3856
    3936
    3766
    3861
    4030
    4140
    3898
    3873
    3988
    3989
    4162
    4103
    4025
    4196
    4083
    4516
    4367
    4295
    4406
    4329
    4270
    4391
    4310
    4418
    4487
    4441
    4473
    4457
    4679
    4562
    4529
    4751
    4768
    4802
    4691
    4897
    4767
    4853
    5008
    4884
    4944
    4952
    5064
    5035
    5113
    5102
    5269
    5235
    5189
    5178
    5391
    5306
    5388
    5563
    5678
    5660
    5521
    5503
    5561
    5717
    5615
    5733
    5816
    5695
    5687
    5688
    5588
    5804
    5848
    5906
    5789
    5840
    5855
    5936
    6020
    5915
    6019
    5885
    5979
    6076
    6215
    5811
    6174
    5807
    6107
    6213
    6046
    6092
    6115
    6242
    6224
    6064
    6261
    6235
    6176
    6443
    6379
    6223
    6169
    6427
    6328
    6337
    6392
    6475
    6259
    6305
    6589
    6596
    6354
    6541
    6389
    6343
    6534
    6261
    6531
    6570
    6566
    6555
    6554
    6666
    6525
    6692
    6472
    6761
    6567
    6673
    6616
    6712
    6742
    6495
    6611
    6640
    6555
    6678
    6654
    6570
    6572
    6640
    6573
    6601
    6641
    6703
    6687
    6493
    6592
    6517
    6340
    6498
    6393
    6357
    6358
    6658
    6482
    6637
    6554
    6497
    6433
    6533
    6550
    6457
    6285
    6515
    6633
    6510
    6563
    6414
    6406
    6467
    6513
    6337
    6389
    6230
    6152
    6368
    6285
    6256
    6356
    6289
    6248
    6169
    6330
    6187
    6134
    6194
    6246
    5918
    6138
    6065
    6145
    6123
    6101
    5909
    6033
    5950
    5847
    5766
    5799
    5782
    5761
    6068
    5913
    5721
    5676
    5707
    5722
    5522
    5538
    5590
    5717
    5466
    5421
    5583
    5232
    5322
    5513
    5296
    5510
    5225
    5401
    5330
    5400
    5257
    5326
    5252
    5229
    5226
    5244
    5115
    5269
    5368
    5270
    5244
    5035
    4994
    5073
    5215
    4849
    4853
    5062
    4870
    4870
    4789
    4789
    4985
    4965
    4905
    4886
    4792
    4724
    4594
    4702
    4718
    4445
    4608
    4545
    4607
    4671
    4427
    4449
    4471
    4418
    4379
    4320
    4343
    4316
    4278
    4314
    4406
    4272
    4164
    4343
    4205
    4164
    4084
    4191
    4220
    4130
    4084
    4116
    4098
    3996
    3976
    4081
    3832
    3816
    3988
    4042
    3985
    3935
    4041
    3883
    3939
    3914
    3857
    3872
    3865
    3794
    3703
    3688
    3815
    3797
    3727
    3695
    3715
    3668
    3742
    3678
    3638
    3740
    3745
    3667
    3543
    3709
    3642
    3526
    3559
    3570
    3617
    3480
    3414
    3343
    3472
    3417
    3455
    3508
    3373
    3528
    3374
    3417
    3253
    3409
    3329
    3277
    3327
    3279
    3352
    3264
    3297
    3314
    3305
    3276
    3355
    3158
    3414
    3183
    3331
    3255
    3260
    3171
    3314
    3209
    3355
    3175
    3232
    3170
    3152
    3203
    3257
    3055
    3111
    3229
    3085
    3078
    3080
    3183
    3144
    3060
    3180
    3063
    3180
    3151
    3115
    3285
    3083
    3223
    3191
    3073
    3036
    3318
    3035
    3133
    3173
    3047
    3113
    3080
    2923
    3068
    2984
    2985
    3057
    3012
    3013
    3051
    2890
    2984
    2864
    2918
    2903
    2882
    2864
    2870
    2819
    2989
    2846
    2907
    3001
    2964
    2968
    2698
    2821
    2821
    2846
    2879
    2765
    2786
    2920
    2898
    2667
    2849
    2813
    2813
    2896
    2769
    2843
    2859
    2780
    2657
    2734
    2755
    2650
    2751
    2729
    2830
    2678
    2728
    2823
    2779
    2661
    2636
    2727
    2706
    2766
    2734
    2714
    2572
    2649
    2663
    2566
    2769
    2572
    2668
    2532
    2557
    2618
    2687
    2592
    2504
    2625
    2547
    2544
    2407
    2536
    2509
    2496
    2478
    2501
    2491
    2660
    2552
    2444
    2567
    2663
    2517
    2632
    2596
    2500
    2469
    2462
    2453
    2406
    2463
    2454
    2398
    2511
    2344
    2348
    2410
    2296
    2332
    2218
    2342
    2283
    2359
    2360
    2395
    2330
    2264
    2302
    2335
    2282
    2333
    2183
    2320
    2264
    2384
    2193
    2243
    2271
    2216
    2173
    2258
    2206
    2225
    2239
    2145
    2134
    2091
    2121
    2235
    2113
    2123
    2158
    2200
    2035
    2088
    2122
    2213
    1993
    2036
    2054
    2034
    2069
    2079
    2092
    1982
    2066
    2003
    2077
    1997
    1980
    1963
    2007
    2022
    1856
    2032
    1847
    1947
    1999
    1812
    1868
    1975
    1920
    1876
    1895
    1880
    1857
    1878
    1827
    1843
    1772
    1828
    1875
    1950
    1816
    1850
    1820
    1736
    1848
    1812
    1831
    1728
    1796
    1770
    1801
    1831
    1828
    1786
    1682
    1691
    1682
    1817
    1785
    1666
    1690
    1729
    1735
    1764
    1761
    1772
    1751
    1732
    1750
    1711
    1648
    1706
    1856
    1840
    1774
    1723
    1744
    1647
    1754
    1717
    1627
    1641
    1595
    1592
    1573
    1587
    1738
    1643
    1642
    1607
    1655
    1504
    1575
    1559
    1646
    1526
    1584
    1541
    1564
    1553
    1683
    1559
    1608
    1573
    1561
    1555
    1493
    1535
    1588
    1573
    1457
    1559
    1556
    1538
    1576
    1475
    1492
    1531
    1539
    1481
    1403
    1406
    1497
    1478
    1390
    1453
    1490
    1527
    1520
    1502
    1465
    1515
    1459
    1378
    1465
    1460
    1390
    1413
    1464
    1555
    1516
    1495
    1624
    1416
    1397
    1448
    1390
    1451
    1421
    1403
    1495
    1389
    1475
    1334
    1473
    1398
    1445
    1445
    1404
    1416
    1511
    1411
    1470
    1455
    1403
    1393
    1371
    1642
    1525
    1439
    1356
    1385
    1416
    1389
    1462
    1405
    1349
    1374
    1360
    1485
    1440
    1482
    1545
    1432
    1374
    1370
    1331
    1339
    1270
    1261
    1253
    1321
    1296
    1334
    1271
    1397
    1302
    1377
    1373
    1291
    1308
    1301
    1404
    1391
    1367
    1332
    1415
    1423
    1378
    1321
    1390
    1285
    1417
    1390
    1434
    1347
    1377
    1381
    1291
    1368
    1337
    1388
    1373
    1330
    1360
    1309
    1313
    1350
    1374
    1294
    1260
    1374
    1365
    1291
    1273
    1442
    1281
    1467
    1397
    1522
    1427
    1275
    1310
    1353
    1418
    1366
    1362
    1294
    1372
    1380
    1376
    1283
    1370
    1395
    1324
    1417
    1393
    1404
    1329
    1347
    1403
    1412
    1439
    1434
    1556
    1343
    1325
    1418
    1497
    1401
    1320
    1332
    1360
    1350
    1351
    1466
    1359
    1393
    1429
    1412
    1385
    1485
    1439
    1498
    1403
    1537
    1441
    1492
    1550
    1498
    1502
    1499
    1429
    1448
    1553
    1406
    1519
    1531
    1529
    1441
    1487
    1497
    1490
    1514
    1461
    1534
    1541
    1502
    1594
    1521
    1657
    1632
    1714
    1757
    1566
    1550
    1536
    1710
    1666
    1702
    1678
    1649
    1598
    1621
    1604
    1634
    1530
    1656
    1672
    1736
    1832
    1862
    1797
    1872
    1761
    1836
    1709
    1805
    1775
    1792
    1769
    1808
    1803
    1734
    1773
    1899
    1882
    1836
    1852
    1862
    1818
    1862
    1798
    1907
    2004
    1831
    1950
    1967
    1896
    1943
    1924
    2046
    1917
    1840
    1955
    1938
    1950
    1986
    1993
    1932
    2139
    1970
    1920
    2047
    2044
    2088
    2182
    2077
    2177
    2113
    2132
    2111
    2249
    2262
    2254
    2196
    2255
    2296
    2256
    2372
    2317
    2330
    2349
    2237
    2335
    2488
    2288
    2436
    2371
    2452
    2485
    2447
    2397
    2412
    2539
    2610
    2552
    2599
    2446
    2610
    2574
    2617
    2625
    2617
    2521
    2735
    2856
    2637
    2694
    2622
    2742
    2630
    2697
    2965
    2795
    2780
    2771
    2988
    2865
    2776
    2820
    2836
    2900
    2889
    2847
    2890
    2940
    3095
    3005
    2996
    3006
    3018
    3049
    3018
    3091
    3224
    3087
    3087
    3038
    3187
    3277
    3240
    3267
    3246
    3234
    3457
    3204
    3346
    3250
    3298
    3415
    3310
    3551
    3409
    3163
    3421
    3484
    3453
    3376
    3569
    3420
    3533
    3526
    3406
    3512
    3652
    3469
    3580
    3592
    3515
    3601
    3579
    3577
    3581
    3689
    3706
    3661
    3581
    3719
    3777
    3691
    3718
    3666
    3764
    3803
    3852
    3627
    3717
    3722
    3933
    3838
    3932
    3795
    3829
    3721
    3865
    3815
    3939
    4005
    3949
    3871
    4019
    4057
    4072
    4073
    3990
    3901
    3934
    4111
    4067
    3975
    4139
    4110
    4087
    4062
    4020
    4088
    4108
    4017
    4146
    4087
    4245
    4126
    4187
    4159
    4204
    4247
    4260
    4215
    4336
    4384
    4206
    4174
    4280
    4235
    4448
    4225
    4275
    4256
    4212
    4326
    4310
    4198
    4183
    4218
    4318
    4389
    4187
    4437
    4305
    4277
    4335
    4282
    4729
    4394
    4395
    4389
    4284
    4452
    4274
    4527
    4456
    4355
    4416
    4330
    4399
    4400
    4425
    4475
    4418
    4271
    4304
    4299
    4217
    4328
    4247
    4208
    4364
    4237
    4264
    4224
    4278
    4223
    4135
    4305
    4275
    4079
    4268
    4069
    4318
    4255
    4270
    4257
    4079
    4185
    4129
    4108
    4242
    4092
    4109
    4107
    4028
    4113
    4076
    4042
    3926
    4041
    4093
    3884
    3949
    4065
    3956
    4054
    3902
    3859
    3946
    3919
    3867
    3856
    3882
    3767
    3881
    3899
    3929
    3789
    3704
    3848
    3839
    3730
    3825
    3751
    3752
    3610
    3627
    3655
    3624
    3786
    3592
    3564
    3645
    3596
    3764
    3494
    3420
    3502
    3503
    3367
    3589
    3423
    3449
    3496
    3379
    3350
    3370
    3359
    3366
    3427
    3364
    3312
    3265
    3364
    3227
    3332
    3340
    3284
    3128
    3306
    3226
    3204
    3225
    3194
    3084
    3094
    3072
    3156
    3155
    3171
    3067
    3089
    2950
    2990
    2983
    2912
    2998
    2857
    2903
    2863
    2828
    2754
    2768
    2785
    2736
    2806
    2856
    2820
    2812
    2828
    2959
    2768
    2776
    2659
    2650
    2740
    2730
    2575
    2617
    2589
    2547
    2570
    2627
    2661
    2577
    2551
    2672
    2521
    2523
    2562
    2364
    2483
    2469
    2625
    2504
    2467
    2536
    2404
    2459
    2475
    2254
    2367
    2288
    2441
    2358
    2268
    2299
    2369
    2310
    2224
    2233
    2246
    2296
    2120
    2161
    2050
    2149
    2183
    2273
    2203
    2086
    2122
    2169
    2088
    1983
    2023
    2030
    1991
    2023
    2090
    2035
    2129
    2012
    2122
    2047
    1893
    1935
    1972
    1978
    1959
    1977
    2034
    2059
    1854
    1857
    1871
    1959
    1918
    1809
    1807
    1881
    1778
    1852
    1802
    1861
    1809
    1868
    1857
    1830
    1814
    1813
    1784
    1803
    1810
    1796
    1841
    1863
    1829
    1747
    1705
    1759
    1688
    1756
    1846
    1688
    1745
    1678
    1610
    1686
    1753
    1676
    1717
    1793
    1656
    1611
    1717
    1811
    1686
    1641
    1682
    1638
    1616
    1671
    1663
    1657
    1673
    1716
    1657
    1681
    1709
    1711
    1627
    1518
    1572
    1650
    1584
    1612
    1695
    1675
    1613
    1555
    1543
    1619
    1667
    1544
    1575
    1482
    1526
    1587
    1557
    1596
    1534
    1651
    1530
    1615
    1611
    1620
    1730
    1691
    1579
    1531
    1542
    1568
    1537
    1631
    1556
    1676
    1621
    1540
    1592
    1524
    1572
    1558
    1555
    1668
    1640
    1499
    1569
    1598
    1589
    1593
    1510
    1641
    1578
    1649
    1656
    1576
    1640
    1531
    1572
    1537
    1508
    1547
    1567
    1568
    1581
    1548
    1594
    1599
    1593
    1566
    1663
    1653
    1790
    1535
    1660
    1568
    1615
    1591
    1555
    1493
    1489
    1747
    1587
    1547
    1719
    1730
    1655
    1661
    1561
    1663
    1629
    1673
    1608
    1622
    1690
    1565
    1632
    1687
    1631
    1529
    1633
    1665
    1627
    1669
    1662
    1648
    1691
    1717
    1644
    1709
    1711
    1644
    1759
    1647
    1712
    1761
    1628
    1690
    1836
    1670
    1583
    1759
    1722
    1690
    1779
    1789
    1754
    1693
    1831
    1661
    1753
    1739
    1705
    1786
    1822
    1757
    1706
    1712
    1730
    1768
    1834
    1892
    1806
    1859
    1891
    1871
    1793
    1781
    1820
    1875
    1881
    1892
    1884
    1794
    1935
    1799
    1960
    1905
    1960
    1818
    1879
    1910
    1908
    2013
    1899
    1934
    1980
    2018
    2144
    1970
    1847
    1844
    1862
    1940
    2063
    1976
    2125
    1939
    2059
    1987
    1915
    2097
    2153
    1963
    2020
    2004
    2086
    2101
    2046
    2041
    2030
    2119
    2117
    2042
    2088
    2184
    2243
    2112
    2144
    2232
    2165
    2149
    2081
    2075
    2101
    2135
    2187
    2226
    2169
    2190
    2162
    2167
    2217
    2127
    2148
    2199
    2337
    2225
    2210
    2170
    2351
    2220
    2256
    2368
    2321
    2214
    2264
    2246
    2233
    2351
    2144
    2258
    2253
    2270
    2211
    2331
    2426
    2445
    2277
    2300
    2315
    2434
    2235
    2288
    2398
    2274
    2329
    2401
    2294
    2300
    2368
    2468
    2410
    2376
    2422
    2287
    2368
    2339
    2289
    2320
    2385
    2515
    2409
    2449
    2500
    2427
    2384
    2359
    2376
    2331
    2516
    2371
    2350
    2417
    2382
    2301
    2313
    2322
    2476
    2407
    2485
    2419
    2231
    2496
    2239
    2463
    2432
    2388
    2544
    2362
    2490
    2501
    2407
    2387
    2383
    2461
    2374
    2329
    2363
    2305
    2480
    2485
    2573
    2444
    2479
    2312
    2436
    2390
    2425
    2414
    2437
    2367
    2417
    2519
    2565
    2431
    2509
    2431
    2351
    2472
    2413
    2513
    2442
    2405
    2367
    2359
    2442
    2398
    2485
    2445
    2291
    2465
    2400
    2413
    2330
    2436
    2442
    2534
    2549
    2371
    2455
    2412
    2469
    2447
    2390
    2346
    2349
    2345
    2291
    2278
    2278
    2245
    2257
    2284
    2239
    2258
    2345
    2367
    2210
    2317
    2229
    2318
    2376
    2241
    2253
    2282
    2252
    2268
    2241
    2204
    2252
    2133
    2216
    2132
    2179
    2300
    2158
    2183
    2265
    2103
    2134
    2167
    2059
    2092
    2135
    2129
    2137
    2168
    2096
    2006
    2051
    2150
    2091
    2127
    2184
    2258
    2062
    2064
    2119
    1971
    2086
    1985
    2104
    2064
    1998
    1994
    2046
    2000
    2053
    2107
    1925
    1998
    2044
    2087
    2009
    2124
    1977
    1917
    1959
    2019
    1963
    2118
    2008
    1928
    1965
    2074
    1926
    1871
    1848
    1966
    1788
    1914
    1871
    1850
    1902
    1839
    1849
    1813
    1860
    1880
    1960
    1959
    1885
    1923
    1829
    1790
    1863
    1758
    1828
    1728
    1902
    1778
    1743
    1617
    1681
    1801
    1836
    1716
    1805
    1695
    1736
    1862
    1819
    1749
    1807
    1814
    1847
    1797
    1631
    1681
    1723
    1644
    1668
    1771
    1716
    1623
    1618
    1681
    1727
    1675
    1620
    1640
    1672
    1585
    1690
    1673
    1656
    1629
    1584
    1716
    1620
    1570
    1639
    1541
    1611
    1582
    1584
    1555
    1654
    1581
    1619
    1630
    1659
    1602
    1651
    1604
    1595
    1603
    1641
    1637
    1637
    1615
    1595
    1535
    1591
    1455
    1518
    1629
    1540
    1601
    1596
    1545
    1688
    1542
    1497
    1520
    1559
    1468
    1564
    1486
    1498
    1559
    1608
    1568
    1619
    1644
    1612
    1611
    1573
    1505
    1476
    1498
    1537
    1559
    1396
    1448
    1535
    1454
    1410
    1516
    1471
    1540
    1469
    1509
    1515
    1524
    1545
    1497
    1551
    1475
    1504
    1507
    1431
    1454
    1463
    1426
    1473
    1541
    1445
    1471
    1518
    1527
    1633
    1492
    1592
    1654
    1535
    1543
    1576
    1500
    1543
    1542
    1524
    1531
    1412
    1511
    1468
    1511
    1577
    1533
    1394
    1518
    1613
    1599
    1524
    1555
    1508
    1492
    1605
    1565
    1561
    1492
    1538
    1500
    1535
    1495
    1461
    1426
    1592
    1553
    1564
    1463
    1489
    1462
    1546
    1566
    1648
    1508
    1510
    1552
    1502
    1614
    1483
    1621
    1492
    1559
    1617
    1526
    1568
    1624
    1580
    1535
    1599
    1601
    1581
    1509
    1514
    1504
    1592
    1578
    1645
    1546
    1575
    1616
    1709
    1527
    1629
    1522
    1584
    1622
    1543
    1653
    1524
    1681
    1530
    1632
    1623
    1588
    1556
    1535
    1576
    1626
    1582
    1523
    1600
    1720
    1658
    1614
    1617
    1653
    1544
    1558
    1760
    1736
    1638
    1718
    1636
    1679
    1626
    1616
    1690
    1649
    1652
    1643
    1574
    1617
    1627
    1618
    1619
    1574
    1559
    1603
    1653
    1545
    1731
    1663
    1632
    1704
    1662
    1663
    1498
    1812
    1697
    1650
    1633
    1681
    1672
    1602
    1583
    1694
    1685
    1659
    1703
    1857
    1638
    1725
    1686
    1626
    1642
    1682
    1717
    1619
    1657
    1610
    1808
    1760
    1745
    1603
    1662
    1707
    1705
    1734
    1691
    1704
    1703
    1736
    1741
    1755
    1811
    1746
    1751
    1904
    1726
    1725
    1734
    1609
    1638
    1717
    1751
    1690
    1745
    1668
    1603
    1690
    1718
    1824
    1755
    1672
    1669
    1735
    1670
    1768
    1681
    1698
    1726
    1768
    1794
    1684
    1665
    1753
    1730
    1802
    1816
    1722
    1796
    1693
    1756
    1719
    1772
    1701
    1723
    1662
    1770
    1788
    1777
    1758
    1714
    1705
    1666
    1771
    1735
    1743
    1730
    1686
    1735
    1766
    1777
    1858
    1770
    1749
    1754
    1797
    1661
    1807
    1791
    1757
    1732
    1659
    1763
    1765
    1694
    1745
    1824
    1696
    1667
    1690
    1726
    1715
    1670
    1673
    1786
    1654
    1683
    1618
    1827
    1747
    1686
    1625
    1710
    1681
    1816
    1695
    1639
    1745
    1608
    1654
    1720
    1779
    1756
    1794
    1625
    1643
    1720
    1648
    1729
    1648
    1602
    1548
    1672
    1586
    1626
    1602
    1629
    1576
    1735
    1530
    1633
    1703
    1673
    1742
    1669
    1631
    1676
    1597
    1565
    1639
    1761
    1592
    1559
    1614
    1646
    1680
    1729
    1667
    1658
    1613
    1685
    1702
    1603
    1568
    1676
    1648
    1647
    1667
    1714
    1683
    1580
    1671
    1693
    1604
    1774
    1605
    1645
    1574
    1649
    1562
    1589
    1643
    1652
    1617
    1662
    1585
    1625
    1604
    1550
    1597
    1555
    1602
    1424
    1621
    1508
    1552
    1521
    1584
    1562
    1588
    1583
    1526
    1571
    1532
    1560
    1524
    1478
    1478
    1534
    1639
    1556
    1504
    1392
    1458
    1502
    1450
    1511
    1492
    1514
    1530
    1522
    1550
    1561
    1547
    1486
    1520
    1508
    1502
    1451
    1511
    1479
    1623
    1542
    1531
    1453
    1390
    1586
    1647
    1533
    1462
    1420
    1536
    1500
    1519
    1466
    1523
    1518
    1635
    1460
    1424
    1454
    1533
    1563
    1472
    1440
    1502
    1518
    1424
    1465
    1561
    1472
    1609
    1504
    1464
    1466
    1449
    1503
    1399
    1388
    1488
    1451
    1431
    1520
    1498
    1438
    1516
    1522
    1479
    1428
    1537
    1454
    1621
    1451
    1495
    1470
    1544
    1544
    1523
    1545
    1393
    1499
    1583
    1430
    1499
    1499
    1474
    1393
    1499
    1423
    1490
    1461
    1450
    1480
    1415
    1522
    1491
    1441
    1499
    1483
    1473
    1487
    1417
    1541
    1415
    1466
    1503
    1439
    1458
    1534
    1492
    1512
    1399
    1500
    1457
    1471
    1510
    1547
    1517
    1448
    1696
    1594
    1410
    1628
    1530
    1567
    1450
    1462
    1463
    1480
    1489
    1414
    1635
    1478
    1465
    1508
    1498
    1415
    1491
    1450
    1498
    1390
    1480
    1508
    1367
    1438
    1526
    1787
    1504
    1525
    1543
    1428
    1511
    1439
    1399
    1490
    1454
    1517
    1610
    1555
    1497
    1452
    1479
    1440
    1506
    1552
    1476
    1593
    1590
    1535
    1494
    1423
    1537
    1459
    1479
    1441
    1410
    1463
    1456
    1545
    1466
    1462
    1397
    1475
    1422
    1334
    1438
    1485
    1513
    1540
    1561
    1524
    1559
    1444
    1513
    1442
    1378
    1421
    1442
    1477
    1365
    1417
    1378
    1539
    1421
    1470
    1437
    1502
    1520
    1397
    1510
    1450
    1447
    1508
    1547
    1509
    1474
    1349
    1480
    1379
    1414
    1480
    1384
    1520
    1405
    1328
    1465
    1407
    1460
    1378
    1439
    1435
    1441
    1475
    1470
    1452
    1495
    1473
    1681
    1480
    1449
    1464
    1483
    1449
    1373
    1503
    1550
    1514
    1519
    1554
    1518
    1489
    1508
    1480
    1471
    1596
    1478
    1460
    1449
    1417
    1389
    1393
    1481
    1438
    1710
    1586
    1531
    1529
    1497
    1518
    1472
    1417
    1406
    1369
    1374
    1459
    1510
    1526
    1412
    1480
    1447
    1426
    1445
    1442
    1538
    1445
    1465
    1455
    1408
    1545
    1470
    1531
    1470
    1478
    1480
    1528
    1484
    1622
    1594
    1509
    1404
    1451
    1571
    1504
    1514
    1594
    1491
    1530
    1518
    1586
    1524
    1647
    1567
    1473
    1587
    1510
    1519
    1527
    1505
    1582
    1486
    1586
    1486
    1528
    1663
    1507
    1449
    1494
    1478
    1493
    1488
    1499
    1564
    1526
    1545
    1560
    1483
    1475
    1466
    1557
    1582
    1395
    1408
    1488
    1437
    1477
    1552
    1511
    1442
    1518
    1486
    1579
    1491
    1672
    1568
    1560
    1608
    1533
    1537
    1515
    1612
    1499
    1479
    1485
    1495
    1541
    1556
    1602
    1547
    1624
    1611
    1505
    1535
    1505
    1544
    1546
    1556
    1491
    1469
    1477
    1588
    1587
    1573
    1591
    1596
    1472
    1556
    1520
    1515
    1562
    1443
    1501
    1409
    1547
    1573
    1497
    1553
    1566
    1625
    1543
    1538
    1552
    1617
    1648
    1693
    1580
    1552
    1516
    1516
    1496
    1507
    1497
    1493
    1555
    1555
    1548
    1475
    1525
    1538
    1578
    1469
    1488
    1607
    1599
    1622
    1584
    1661
    1625
    1569
    1676
    1513
    1584
    1665
    1624
    1623
    1754
    1645
    1640
    1656
    1488
    1573
    1576
    1557
    1644
    1531
    1623
    1558
    1524
    1595
    1507
    1634
    1618
    1620
    1645
    1625
    1609
    1681
    1638
    1602
    1622
    1630
    1624
    1638
    1564
    1599
    1669
    1660
    1608
    1545
    1603
    1706
    1710
    1663
    1561
    1636
    1695
    1545
    1622
    1670
    1597
    1654
    1623
    1649
    1876
    2027
    1705
    1616
    1603
    1535
    1702
    1692
    1645
    1672
    1559
    1735
    1710
    1663
    1689
    1700
    1659
    1685
    1701
[truncated: 465,421 more chars]
