# Supplementary material for: A machine learning approach to predict pancreatic islet grafts rejection versus tolerance
Source: PLoS One. 2020 Nov 5;15(11):e0241925. doi: 10.1371/journal.pone.0241925 (PMC7644021; doi:10.1371/journal.pone.0241925)
Supplement: S1 File — (ZIP) [file pone.0241925.s001.zip › Supplementary Information/Raw CZE data from aq.H samples/non-transplanted controls/T1 Control 5.crm]

40
  -17.39
  -15.77
   22.51
   234.3
   437.4
   382.6
   363.1
   399.1
   416.3
   419.2
   457.9
   433.2
   464.3
   438.4
   443.9
   462.1
   452.3
   442.6
   448.1
   434.5
   411.8
   438.4
   450.7
     417
   474.7
   447.1
   460.4
   435.8
   473.7
   496.5
   458.5
   521.4
   444.6
   483.5
   496.8
   484.1
   419.2
   408.5
   450.7
   401.7
     442
     442
     489
   442.6
   486.7
   447.5
   432.9
   415.4
   407.6
   467.3
     465
   482.8
     454
   396.5
   435.1
   460.8
   444.6
   471.2
   462.7
     440
   399.8
   432.2
   434.2
   434.2
   442.9
   444.9
   400.1
   459.8
   440.7
     430
   449.7
   414.4
   457.2
   466.9
   448.1
     427
   460.8
   449.4
   451.7
   435.5
   454.3
     427
   418.9
   436.1
   447.8
   395.6
   449.1
   427.7
     475
   470.5
   469.5
   423.5
   495.2
   485.8
   458.2
   444.2
   440.3
   516.9
   446.8
   436.1
   492.6
   479.3
   472.1
   456.2
   386.2
   465.3
   455.9
   445.9
   443.9
   431.6
   435.5
   466.9
   490.6
   417.6
   394.6
   462.4
   509.4
   432.2
   409.5
   472.5
   458.5
   481.2
   431.3
   489.6
   426.7
   429.3
   454.3
   448.8
   518.8
   442.6
   420.2
     476
   452.3
   501.3
   471.5
     417
   475.7
     427
   475.7
   447.8
   489.3
   388.4
   427.4
   486.4
   464.7
   486.4
   408.9
     429
   444.6
   536.7
   420.9
   444.6
   440.3
   478.6
   476.7
   445.5
   399.1
   462.7
   459.2
   516.9
   413.4
     427
   479.9
   450.1
   455.3
   479.9
   446.5
   401.7
   436.8
   439.7
   458.8
   473.7
   460.4
   419.6
   427.4
   456.9
   452.3
   446.8
   454.6
   438.7
   436.1
   424.8
   485.4
   501.3
   435.1
     430
     415
   448.1
   428.7
   523.1
   423.1
   465.3
   475.7
   442.6
   460.1
   453.3
   469.9
     452
   451.7
   445.2
   445.2
   467.3
   473.4
     454
   461.7
   460.4
   445.2
   413.4
   434.2
   482.8
     453
   424.8
     416
   456.2
   469.5
   440.3
   470.2
   451.4
   455.3
   420.2
   456.2
   474.7
   494.8
   419.6
   445.9
   478.9
   468.6
     451
   447.8
   496.8
   440.3
   423.1
   454.9
   453.6
   460.4
   451.4
   402.7
     512
   436.1
   429.6
   487.7
   466.9
   421.5
   480.2
   475.4
   430.9
   468.9
   422.8
   489.3
   461.1
   432.9
   461.7
   455.6
   462.7
   404.3
   443.6
     441
   440.3
   510.4
   497.1
   483.5
   445.2
   482.8
   404.7
   457.2
   438.1
   450.7
   445.2
     488
   476.3
   447.1
   495.8
   464.3
   478.3
   468.9
   483.2
     465
   478.3
   420.9
   430.3
   427.4
   443.3
   479.6
   419.6
   459.5
   467.6
     453
   438.7
   482.5
   461.7
   441.6
   401.1
   449.4
   445.9
   438.7
   446.8
   459.2
   434.5
   471.2
   450.7
   417.3
   435.5
   467.3
   436.1
   453.3
   424.4
   429.3
   502.3
   475.7
   440.7
   485.8
   423.1
   474.4
   493.2
   482.2
   420.5
   478.9
   460.8
   464.3
   452.3
   477.3
   426.7
   468.6
   461.4
   495.2
   396.2
   424.8
   434.5
   448.1
   451.4
   471.5
   444.9
   486.1
   469.5
     404
   457.5
   389.4
   471.5
   457.2
   425.1
   454.6
   442.3
   459.5
   449.1
   499.1
   416.7
   471.2
   510.7
   472.1
   460.8
   461.7
   495.5
   457.5
     439
   413.4
   478.9
   395.9
   434.8
   484.1
   425.7
   477.6
   425.4
   418.9
   455.3
   423.5
   468.2
   411.8
   431.3
   476.3
   407.2
   485.8
   439.4
   399.1
   397.8
   489.3
   401.7
   473.7
   434.2
   454.3
   460.4
   433.5
     465
   449.7
   461.1
   490.6
   470.8
   469.2
   485.1
   439.4
     464
     475
     502
   468.2
   423.1
   455.6
     403
     490
   459.5
   398.2
     454
   426.4
   425.1
   465.6
   433.8
     454
   449.1
   500.7
   504.9
   472.8
   451.7
   436.8
   453.6
   442.3
   414.1
   472.8
   473.4
   498.4
   478.3
   482.8
   440.7
   497.4
   466.9
   456.2
   435.1
   421.8
   480.2
   470.8
   462.7
   469.5
   511.1
   437.1
   450.7
   418.9
   472.1
   450.1
   426.7
   484.8
   465.6
   486.4
   455.6
     428
   437.4
   501.6
   488.7
   490.9
   506.2
   447.8
   409.8
   476.3
   462.7
   437.4
     430
   424.4
   448.8
   538.3
   487.4
   518.2
   462.7
   446.2
   468.2
   457.9
   445.9
   405.9
     442
   445.2
   424.8
   470.8
   445.2
   462.1
   497.4
   488.7
   434.2
   442.9
   460.1
     464
   414.7
   474.7
   459.8
   439.4
   487.7
   458.5
   444.9
   488.3
     429
   454.6
   506.2
   474.4
   471.8
   450.7
   453.6
     476
   426.7
   440.7
     441
   433.8
   435.8
   480.6
   448.4
   435.5
   498.7
   466.9
   434.5
   447.5
     489
   471.8
   428.7
   450.4
   448.1
   406.9
   470.2
     428
   466.3
   412.4
   488.7
   460.4
     453
   414.1
   448.1
     430
   473.1
   409.5
   414.4
   431.9
   444.2
   461.7
   436.1
   480.2
   507.2
   483.2
   472.8
   414.7
   422.2
   434.5
     477
   434.8
   486.1
   436.1
   458.2
     427
     463
   461.7
   443.6
     488
   454.6
   467.9
   460.1
   467.6
     405
   466.3
   443.6
   442.3
   441.6
   478.9
   490.6
   481.5
     463
   441.3
   407.2
   458.8
   426.4
   471.5
   483.2
     514
   449.7
   407.6
   480.9
   488.7
   518.8
   484.1
   483.2
   455.3
     442
   438.4
   496.8
   502.3
   436.8
   457.5
   427.7
     501
   473.1
   486.1
   487.4
   427.7
   465.3
   439.4
   466.6
   427.4
   460.4
   431.6
   449.1
     487
   442.3
   482.5
   462.4
   423.8
   463.7
   469.5
   397.2
   454.9
   456.6
   435.5
   431.3
   451.4
   418.3
   433.8
   421.8
   461.1
   446.8
   449.1
   504.6
   464.3
   472.8
     453
   411.8
   470.5
   455.6
   437.1
   453.3
   493.2
   481.2
   453.3
   496.8
   426.1
   418.6
   449.1
   428.7
   474.7
   472.1
   509.1
   497.8
     463
     477
   484.1
   469.5
   453.3
   463.7
     454
   474.1
   466.9
   458.8
   432.2
   458.8
   469.5
   468.6
   451.7
   474.7
   447.8
   480.2
   488.3
   426.1
   482.8
   443.6
   479.6
   412.8
   485.8
   454.6
   468.2
   471.8
   481.9
   449.1
   499.4
   437.1
   454.9
   437.7
   463.4
     477
   434.8
   442.9
   460.1
   480.9
   486.7
   431.6
     452
   462.1
   445.9
   441.3
   465.3
   426.1
   466.9
   449.7
   445.2
   430.9
   476.3
   459.5
   499.1
   444.2
   481.5
   462.4
   445.5
   423.1
   466.9
   475.7
   427.7
   443.6
   442.9
   430.9
   447.5
   448.4
   443.9
     513
   451.7
   418.9
   467.3
   471.2
   503.6
   448.8
   462.1
   438.4
   435.8
   470.5
   442.9
   483.5
   483.5
     442
   479.9
   474.7
   451.4
   510.1
   433.8
   460.4
   396.5
   415.4
   455.9
   434.2
   482.8
   467.6
   430.6
   481.9
   444.9
   406.6
   463.7
   484.1
   426.7
   494.2
     454
   479.9
   437.7
   461.7
     453
   494.2
   491.6
   486.7
     466
     430
   424.8
   450.7
   451.4
   455.9
   446.5
   461.4
   461.7
   450.1
   422.2
     477
     403
   460.1
   463.4
   425.1
   431.6
     513
   440.7
     452
   470.5
   459.8
   452.7
   496.5
   426.7
   420.2
   470.8
   457.5
     441
     500
   433.8
     440
   477.3
   445.5
   431.3
   488.3
   421.5
   409.2
   436.4
   508.8
   469.2
   460.1
   409.5
   520.5
   474.1
   469.9
   457.2
   466.9
   449.4
   487.7
   470.8
   430.6
   447.1
   437.4
   484.5
     465
   445.5
   451.7
   431.3
   468.2
   437.4
   431.3
   432.9
   502.9
   447.1
   443.9
   424.4
   476.7
   431.3
   468.6
     442
   456.2
   436.1
   470.8
   444.2
   422.5
   462.7
   406.3
   423.5
   486.4
   490.3
     476
   494.8
   412.4
   443.6
   455.9
     454
   481.9
   450.4
   449.7
   426.7
   418.6
   409.5
   461.4
   450.1
   453.6
   453.3
   459.2
   502.6
   446.5
   437.1
   447.1
   463.4
   437.1
   435.1
   481.2
     488
   456.2
   444.6
   425.4
   434.2
   456.9
   446.8
   468.6
   491.9
   421.2
     428
   403.7
   443.9
   473.7
   494.8
     430
   442.6
   460.4
   410.2
   419.9
     464
   431.6
     428
   471.8
   462.4
   461.1
   459.8
     453
     430
   480.9
     452
   490.6
   475.4
   419.9
   457.5
   457.9
   412.1
   496.1
   399.8
   420.2
   432.9
   438.7
   450.4
     442
   422.2
   451.7
   399.8
   433.8
   473.7
   454.9
   457.9
   438.1
   467.6
   430.9
   527.9
   478.3
   463.4
   441.6
   442.9
   498.7
   507.5
   402.7
   470.2
   507.8
   427.4
     441
     442
   424.4
   457.5
   469.9
   480.9
   434.8
   488.3
     478
     463
   429.3
   500.3
   424.8
   415.4
   504.6
   428.3
   420.5
   475.4
   467.9
   478.3
   510.7
   457.9
   458.5
   449.7
   434.2
   486.1
   482.8
   457.2
   449.7
   432.9
   422.5
     465
   464.7
   465.3
   462.1
   513.3
   432.9
   454.3
   460.8
   466.6
   434.5
   445.2
   461.4
   447.1
   448.1
   469.9
   425.4
   412.4
   459.8
   432.2
   449.4
   485.4
   434.2
   421.5
   440.3
   448.8
   458.2
     466
   483.8
     442
   472.1
   460.1
   472.5
   493.5
   431.3
   454.3
   444.6
   441.6
   427.4
   459.8
   497.8
   446.5
     451
   419.6
   465.3
   426.4
   497.8
     464
   443.6
   486.4
   431.6
   510.4
   477.3
   426.7
   403.7
   475.4
   465.3
   484.1
   442.9
   443.6
   431.6
   448.1
   445.2
   473.7
   447.1
   468.6
   453.3
   448.1
   511.4
   445.9
   414.7
   447.1
     439
   456.6
   401.1
   411.8
   475.4
     439
   448.1
   446.5
   508.5
   492.9
   411.8
   423.5
     430
   452.3
   481.9
   422.8
     442
   446.2
   507.2
     454
   462.4
   427.7
   503.3
   502.3
   435.1
   451.7
   491.9
   431.3
   420.5
   422.5
   438.1
     452
   461.1
   436.1
   476.7
   434.2
   418.6
   471.8
   495.2
   439.7
   428.3
   435.1
   436.1
   491.9
   442.3
   463.4
     476
   505.5
   440.7
   469.9
   462.1
   483.8
   433.2
   411.8
   448.4
   472.8
   465.6
   433.2
   480.2
   472.5
   435.5
   434.2
   436.8
   482.8
   461.4
   478.6
   470.5
   454.3
   421.2
   474.7
     404
   442.9
   422.2
   429.3
     463
   523.1
   496.8
   481.2
   431.9
   480.9
     440
   448.8
   434.2
   440.7
   445.2
   449.1
   460.4
   436.1
   425.4
   418.3
   462.4
   484.5
   409.5
   466.9
   467.9
   456.6
   461.1
   453.3
   468.6
   493.9
   462.1
     463
   431.3
     478
     416
   424.1
     427
   479.3
   442.9
     453
   455.6
   490.3
   416.3
   467.6
   446.8
   464.7
     478
   419.2
   434.2
   438.4
   429.3
   495.2
   419.6
   455.9
     451
   520.1
   441.3
   452.3
   450.4
   442.9
   473.4
   472.5
   487.4
   440.3
   412.4
   475.7
   480.2
     429
   438.7
   479.9
   424.8
   473.7
   417.6
   509.1
   451.7
     478
   420.2
   443.9
   433.8
   450.1
   431.9
   369.9
   509.8
   420.2
   482.2
   401.4
   499.1
   454.9
   478.3
   532.8
   451.4
   448.1
   498.1
   443.6
   440.3
   457.2
   492.6
   411.1
     489
   447.8
   498.1
   510.1
   421.5
     451
   453.6
   462.4
   461.7
   509.4
     478
     475
     466
   504.9
     442
   406.3
   427.7
   474.4
   490.6
   459.5
     453
   482.5
   456.2
   490.3
   425.4
   486.1
     476
   437.7
     404
   428.3
   458.8
   492.6
   430.9
   511.1
   439.4
   468.6
   408.2
   428.3
   447.8
   429.3
   407.9
   467.3
   454.9
   425.1
     451
   449.4
   438.4
   446.2
   419.6
   466.6
   422.8
     476
   458.5
   481.9
   434.8
   469.5
   444.2
   496.5
     475
   460.8
   430.6
   449.1
   449.4
   494.8
   457.2
   483.8
   439.7
     500
     488
   449.4
   495.5
   458.5
   483.2
   404.7
   464.3
   437.1
   438.7
   508.5
   465.6
   490.6
   457.5
   432.2
   434.8
   439.7
   493.2
   407.6
   463.4
   469.9
     440
   457.9
   430.6
   490.3
   423.8
   445.2
   423.8
   500.7
   450.7
   480.2
     463
   498.7
   443.3
     441
   431.3
   456.2
   461.1
     415
   432.9
   466.3
   448.8
   433.2
   477.3
     404
   473.7
   488.7
   421.5
   460.1
   476.7
   507.5
   518.5
   434.8
   459.8
   457.9
   449.4
   442.9
   423.1
   468.9
   484.5
   468.6
   482.8
   395.9
   460.4
   435.5
   447.5
   457.9
   498.4
   428.3
   471.8
   453.3
   473.4
   457.2
   485.4
   476.3
   472.1
   414.4
   437.4
   465.3
   449.7
   449.4
   441.3
   472.5
     442
   453.3
   475.4
   445.5
   395.9
   430.6
   478.3
   482.5
   444.6
   413.4
   426.7
   414.1
   445.9
   439.7
   494.8
   462.1
   509.4
   468.2
   461.1
   459.5
   491.6
     428
   432.9
   432.9
   482.2
   468.2
   462.7
   460.4
   449.7
   435.5
   451.4
   494.2
   375.5
   467.9
   412.4
   449.1
   474.1
   429.3
   430.3
   418.9
   492.6
   407.6
   379.7
   470.8
   471.2
     405
   433.5
   436.8
   494.5
   475.4
   468.2
     476
   435.1
     488
   483.5
   464.7
   478.3
   502.6
   490.9
   471.8
   446.5
   448.8
   448.1
   504.6
   468.9
   453.6
   462.1
   505.9
   450.1
   447.5
   444.6
     439
     466
   472.1
     440
   445.5
   476.3
   430.9
   444.2
   502.9
   481.2
   427.4
   470.2
   476.3
   472.8
     417
   447.8
   431.9
   476.3
   469.2
   477.3
     441
   461.1
     453
   413.7
     488
   439.4
   448.1
   448.1
   368.3
   479.9
   426.1
   447.1
   473.7
   458.8
   465.3
   482.8
   473.7
   464.7
   460.4
   448.8
     439
   437.7
   452.7
   469.9
   467.3
   484.5
   463.7
   473.4
   466.3
   454.3
   451.7
   430.9
   468.6
   423.5
   463.4
   450.1
   461.1
   453.6
   484.5
   443.3
   431.9
   436.8
   475.7
   429.3
     454
   419.2
   475.7
   472.8
   445.2
   463.7
   386.5
   443.3
   459.5
   411.8
   425.1
   426.4
   456.2
     404
   430.6
     442
   425.7
   457.2
   438.1
   476.3
   472.1
   469.5
   482.5
   416.7
   423.8
   434.2
   426.1
     478
   450.1
   470.8
   449.7
   475.7
   436.4
   403.4
   445.9
   474.7
   473.7
   412.4
   449.7
   396.2
     477
   428.3
     475
   403.7
   461.1
     502
   461.4
   406.6
     463
   425.7
   471.5
   405.6
   479.3
   470.8
   468.2
   487.4
   483.2
   457.2
   464.7
   432.2
   457.9
   490.9
   461.1
   462.4
   477.3
   486.1
     501
   483.8
   466.9
   444.2
   458.2
   472.5
   468.9
   471.5
   431.3
   472.8
   478.3
   474.4
   429.6
     501
   481.2
   413.4
   461.4
   455.9
   463.4
   459.2
   427.7
   471.2
   473.4
   420.5
   436.4
   465.3
   462.1
   470.2
     478
   395.2
     442
   453.3
   446.5
   457.2
   471.2
   473.7
   472.1
   449.4
   458.8
   458.2
   446.2
   420.5
   477.6
   492.9
   458.5
   437.7
     477
   436.4
   464.3
   473.1
   481.2
     429
     454
     380
   470.2
   519.2
   453.3
   460.4
     451
   462.4
   434.2
   457.2
   486.4
   496.1
     439
   466.3
   426.1
   405.9
   469.5
   450.4
   484.1
     429
   462.1
   433.8
   458.5
   450.1
   432.9
   432.9
   499.1
   512.4
     441
   503.6
   442.6
   415.7
   447.1
   452.3
     477
   460.1
   481.9
   440.7
   445.9
   464.7
   455.6
   484.5
   450.1
   473.4
   498.1
   469.5
   435.1
   473.4
   510.7
   455.6
   421.8
   453.6
   457.9
   492.2
   466.3
   402.4
   443.9
   489.3
   429.3
     454
   430.9
   471.8
   434.2
   518.8
     440
     428
   455.3
   467.3
   515.3
   470.2
   462.1
   466.9
   426.7
   427.7
   464.3
   474.7
   470.8
   421.2
   489.3
   461.4
   463.7
   433.8
   456.9
   491.3
   483.8
   458.2
   497.4
   435.5
   478.9
   441.6
   463.7
   517.2
     453
     466
   423.8
   463.7
   492.6
   470.8
   448.1
   447.1
     454
   443.9
   427.4
   441.3
   412.8
   491.9
   435.8
   479.9
   504.9
   464.3
   446.5
   470.8
   491.6
   481.9
     490
   491.6
     454
   464.7
     451
   489.3
   436.1
     487
   517.2
   460.4
   482.8
   457.9
   454.6
   461.1
   515.6
   483.8
   534.4
   451.7
   467.3
   459.5
   466.9
   433.2
   452.7
   454.3
   452.7
   412.4
   470.8
   400.1
   450.1
   459.2
   523.1
   445.9
   435.5
   452.3
   469.5
   543.5
   471.2
     453
   511.7
   479.3
   431.3
   481.5
   454.6
   457.5
   410.8
   494.2
     502
   486.1
   468.2
   405.3
   466.3
   486.7
   443.3
   432.5
   479.9
   457.9
   448.1
   461.1
     478
   440.7
   470.2
   426.1
   433.5
   492.9
   485.1
   434.2
   442.6
   517.5
   516.6
   467.3
   465.3
   466.3
     475
   452.3
   430.9
   470.5
   443.3
   449.7
   455.6
   494.8
   479.6
   404.3
   462.1
   423.8
   496.8
   426.1
   459.2
   475.4
   512.7
   480.9
   446.2
   483.8
   481.2
     475
     418
   453.6
   445.5
   445.5
   487.7
   454.3
   467.6
   471.2
   436.8
   450.7
     440
   464.7
     427
   436.4
   493.9
   487.4
   434.5
   498.4
   417.6
   480.6
   452.3
   449.1
   504.2
   481.5
   469.5
   471.8
   520.8
   466.6
   460.8
   451.7
   427.7
   453.3
   473.4
   457.2
   480.6
   481.5
   496.5
   451.4
   447.1
   493.5
   486.7
   448.8
   445.2
   530.5
   422.5
   474.7
     451
   484.5
   493.5
   499.1
   483.5
   464.7
     441
   505.5
   439.7
   461.7
   442.6
   454.3
   458.8
   458.8
   388.1
   461.7
   482.5
   460.8
     454
   487.7
     465
   452.3
   481.2
   460.1
   480.6
   452.3
     428
   465.6
     454
   503.9
   472.8
   493.9
     502
   458.2
   427.7
   463.4
     441
     440
   467.9
   467.9
     466
   436.4
   462.7
   469.5
   450.7
   486.4
   478.9
     416
   490.3
   481.2
   478.3
   497.4
   444.6
     477
     428
   472.8
   456.6
   462.1
   476.3
   446.8
   481.2
   491.9
   485.1
   469.9
   485.4
   498.7
   482.8
     466
   446.2
   471.8
   428.7
   447.1
   487.4
   479.9
   527.3
   452.7
   459.8
     427
   490.3
   423.8
   425.7
   428.3
   456.9
   431.3
   407.2
   464.7
   479.6
     475
   455.3
     464
   434.5
   477.6
   390.7
   459.5
   492.9
   453.6
   454.9
   441.3
   461.7
   450.7
   470.8
   456.9
   460.1
   419.6
   440.3
   457.2
   460.8
   478.3
   458.8
   460.8
   460.4
   452.3
   437.4
   443.6
   455.9
   486.1
   449.1
   471.5
   456.2
   454.6
   419.9
   464.3
   463.7
   487.7
   466.3
   467.3
   528.2
     439
   407.9
   482.8
   477.6
   506.2
   470.5
   494.8
   476.7
   446.8
   497.1
   472.8
   487.7
   427.7
   432.5
   461.4
   449.4
   440.7
   438.7
   475.7
   486.1
   413.7
   446.8
   484.1
     500
   471.5
   470.5
     428
   423.8
   481.5
   491.3
   505.5
   446.5
   491.9
   462.1
   466.3
   424.8
   482.2
   415.4
   446.8
   470.8
   455.6
   500.3
   472.5
     466
   454.3
   462.1
   460.1
   461.7
   475.4
   471.5
   422.5
   439.4
   479.6
   431.3
   442.6
     487
   412.8
     466
   426.7
     427
   499.4
   455.9
   463.7
   481.5
   422.5
   418.9
   478.3
   458.8
   419.9
   474.4
   423.1
   454.6
   484.1
   507.5
     476
     441
   501.6
     405
     452
   411.8
   486.4
   479.9
   429.6
     465
   486.7
   450.4
   454.3
   480.9
   441.3
   483.8
   458.5
   424.1
   495.8
   489.6
   430.6
   477.6
   479.6
     463
   459.8
   450.4
   448.4
   415.4
   443.3
     476
   472.1
     453
   516.6
   468.2
   460.8
   433.2
   466.9
   452.3
   477.3
   501.6
   472.5
   423.5
   509.1
   466.9
     451
   508.5
   469.2
   444.9
     453
   445.2
     453
   460.1
   493.2
   463.7
   450.1
     430
     465
   458.2
   444.6
   438.4
   464.3
     501
   494.2
   464.7
   470.5
   483.8
   460.8
     454
   502.9
   454.3
     549
   498.7
   515.9
   493.9
   467.6
   466.6
   446.2
   462.4
   487.4
   494.2
   489.3
     427
   487.7
   458.2
     454
   467.6
   437.7
   458.5
   516.2
   434.5
   443.6
   459.8
   450.1
   480.6
   443.9
   474.1
   445.9
   432.5
   448.4
   496.1
   494.5
   380.6
   437.4
   453.6
   433.8
   405.3
   411.1
   490.6
   452.7
   466.9
     488
   479.6
   449.1
   485.8
   489.6
     440
   438.4
   437.7
     476
   470.8
   426.7
   506.2
   471.8
   434.8
   452.7
   390.7
   459.8
   477.6
   453.6
     477
   439.7
   468.2
   458.5
   437.4
   483.2
   467.9
   454.9
     453
   485.4
   465.6
   414.7
   497.1
   458.5
   444.6
   443.3
   439.4
   502.9
   481.2
   481.5
   436.1
     477
   472.1
   472.1
   426.1
     440
   476.7
   491.9
   501.3
   412.8
   419.9
     477
   458.2
   459.5
   497.4
   461.4
   451.4
   507.2
     417
   476.7
   471.2
   420.9
     489
   466.6
   430.3
   503.9
   463.7
   486.7
   476.7
   501.6
   481.5
   479.6
   491.3
   449.1
   457.5
   463.4
   481.9
   483.5
   475.4
     440
   475.7
     452
   484.5
   444.2
   497.4
   455.9
   434.8
   414.1
   463.7
   436.1
   494.2
   480.6
   464.3
   471.8
   461.1
   449.1
   446.2
   468.9
   445.5
   445.2
   467.9
   494.8
   448.8
   423.5
   459.8
   425.1
   444.9
   482.5
   454.9
   460.1
   493.5
   402.4
   502.3
   465.6
     430
   456.6
   454.6
   529.2
   437.1
   496.5
     451
   461.1
   484.1
   442.9
     489
   446.8
     490
   473.4
   483.8
   454.9
   473.7
   487.4
   430.9
   471.5
   423.1
     500
   443.9
   461.1
   501.3
   484.5
   443.9
   483.2
   455.3
   468.6
   510.1
   491.6
   442.3
   494.2
   418.6
   508.8
   473.4
   457.2
   521.4
   468.6
   466.9
   496.1
     487
   431.6
   444.6
   457.2
   457.5
   442.6
   424.8
   487.7
     466
     466
   450.1
   436.1
   463.4
   449.7
   460.4
   471.5
   472.5
   458.2
   461.7
     441
   457.5
   425.4
   434.5
   489.6
   510.7
     488
   497.8
   467.3
   507.8
   475.4
   471.8
   441.3
   440.3
   453.6
   505.2
   515.9
   471.8
     416
   444.2
   474.1
     476
   495.8
   455.9
   463.7
   471.2
   447.1
   469.2
   472.5
   459.8
   490.3
   500.7
   491.6
   426.7
   446.5
   487.7
   489.3
   444.2
   492.9
   453.3
   458.8
   490.3
   489.3
     451
   497.8
   450.7
   477.6
   461.7
   438.7
   414.7
   496.8
     477
   462.1
   429.6
   475.7
   487.7
     442
   433.8
     417
   466.6
   457.2
   449.1
   475.7
   527.3
   401.1
     489
   479.9
   455.9
   459.8
   444.2
   449.1
   437.4
     478
   454.9
   455.3
   519.8
   492.2
   482.5
   464.7
   488.7
   472.1
   477.3
   450.4
   489.6
   410.2
   489.3
   466.3
   491.6
   510.1
   448.8
   445.9
   473.4
   416.7
   501.6
   467.6
     476
   441.3
   450.4
   458.5
     453
   472.5
   440.7
   463.4
   423.8
   444.2
   432.2
     488
     429
   453.6
   489.3
   463.7
   454.3
   442.6
   450.7
   473.7
   481.5
   416.3
   527.3
   468.6
   422.5
   473.7
   529.5
   494.8
   493.9
   457.9
   466.9
   463.4
   468.9
   436.4
   532.1
   480.9
     453
   469.2
   445.9
     442
   465.3
   482.8
   418.9
   435.8
   484.5
     451
     500
   501.3
   467.6
   425.1
   442.6
   445.2
   418.9
     526
   498.7
     439
   444.2
   451.7
   466.6
   447.5
   459.2
   489.3
   431.6
   472.5
   436.4
   433.8
     477
   483.5
   482.5
   435.8
   431.6
   487.7
   467.9
   499.1
   428.3
   437.4
   410.5
   461.7
   495.2
   452.7
     465
   446.8
   465.3
   483.5
   474.7
   401.1
   460.8
   455.9
   484.5
   523.7
   454.3
   496.8
     452
   456.6
   445.9
   468.9
   445.9
   454.9
   441.6
   444.9
   471.5
   457.2
   478.9
   455.6
   455.6
   438.1
   461.7
   505.2
   495.5
   490.9
   457.9
   463.4
   488.3
   497.1
   446.8
   471.2
   478.6
   424.1
   494.8
   438.7
   434.5
   481.5
   432.9
   458.5
   448.4
   492.6
   473.1
   469.5
   501.6
   487.4
   438.1
   493.9
   462.7
     453
   454.6
   456.2
   442.6
   471.8
   424.1
   445.5
   479.3
   478.3
   411.5
   478.9
   449.7
   476.7
   505.2
   451.7
   456.9
   431.6
   466.3
   437.1
   458.5
   493.2
   430.9
   485.8
   440.3
   469.5
   474.1
     466
   445.5
   468.9
   442.9
   468.9
   487.4
   455.3
   434.2
   440.7
   463.4
   499.4
   400.1
   458.5
   434.2
   437.1
   453.3
     454
     465
   450.1
     525
     451
     514
   476.3
   466.3
   467.9
   486.4
     478
   482.8
   470.2
   469.5
   473.7
   426.7
   509.8
   473.1
   457.5
   424.8
   433.5
   448.1
   485.1
     442
   405.6
   459.8
   450.4
   463.4
     464
   480.9
   471.2
   437.7
     464
   505.2
   469.2
   517.9
   464.3
     464
   461.1
     513
   526.9
   486.1
   459.8
   449.4
   432.9
   448.4
   416.7
   485.1
   478.3
   457.9
   461.4
     476
   469.9
   443.9
   433.5
   468.6
   493.9
   520.5
   474.1
   481.5
   447.1
   420.5
     441
   483.2
   465.3
   457.9
     451
     464
   442.9
   406.3
   515.3
   474.4
   465.6
   428.7
   491.3
   480.6
   457.5
   487.7
   467.9
     478
   456.9
   464.7
   471.8
   454.3
   467.6
     501
   457.9
   477.6
   436.8
   427.7
   471.8
   466.9
   467.9
   457.2
     465
   495.8
   446.2
   468.6
     502
   536.7
     465
   469.5
   469.5
   456.9
   508.5
     441
   471.2
   469.2
   495.5
   432.5
   447.8
   494.2
   461.1
   455.9
   421.8
     500
   487.4
   437.7
   437.4
   500.3
   449.4
   460.4
   428.3
     477
     442
   460.8
     477
   512.7
   410.2
   527.9
   467.9
   427.7
   467.9
   486.7
   470.5
   461.1
   450.4
   438.7
   459.5
   464.3
   424.4
   474.4
   508.8
   462.7
   466.3
   462.7
   434.2
   438.7
   414.7
   448.8
   447.1
   457.9
     440
   492.6
   457.2
   443.9
   422.8
   445.9
   421.8
   447.1
   434.8
   477.3
   435.1
   444.6
     427
   465.3
   445.9
   408.9
   428.3
   454.9
   406.9
   448.1
   447.1
   441.3
   470.5
   413.7
   474.4
   453.6
   455.9
   466.6
   497.4
   486.1
   453.6
   480.2
   458.2
   389.4
   463.4
     464
     452
   433.5
   466.3
   446.5
   458.8
   495.5
   416.3
     452
   443.9
   490.9
   479.3
   466.6
   469.5
   479.3
   457.2
   478.3
   449.1
   494.8
   473.7
     466
   398.2
   472.8
   445.9
   438.1
     476
   423.1
     500
   423.8
   512.7
   441.6
   422.8
   441.6
   492.2
   437.4
   493.2
   454.9
   485.1
   460.8
   424.8
     466
     490
   468.2
   486.4
   405.6
   423.1
     465
   445.5
   459.5
   434.8
   470.8
   466.6
   435.1
   472.1
   424.1
   511.4
   448.8
   467.6
   438.4
     451
   460.4
   436.8
   466.3
   464.7
   452.3
   479.9
     487
   422.5
   401.1
   417.3
   483.2
   443.3
   470.5
   482.5
   509.1
   449.4
   462.7
   526.3
   420.5
   538.6
   440.7
   485.1
   468.2
   472.5
   470.8
     502
     440
   444.6
   430.6
   442.6
   476.3
   466.6
   455.6
   446.2
   493.9
   484.8
   469.5
   411.1
   438.4
   437.7
   513.3
   457.2
   454.6
   443.6
   481.5
     464
   452.3
   452.7
   463.4
   458.8
   435.5
   455.6
   478.3
   445.5
   377.7
   494.8
   442.6
   469.5
   469.9
     466
   467.9
   476.7
   512.4
   460.4
   430.9
   467.3
   490.6
   455.3
   452.7
   492.6
   462.1
   430.3
   511.7
   494.2
     463
   461.1
   423.1
   399.5
   438.1
   480.2
   509.4
   454.3
   464.3
   470.2
   430.6
   433.8
   453.6
   438.1
   511.7
     439
   460.8
     454
   448.4
   492.2
   463.4
   414.1
   459.2
   461.7
   519.8
   479.3
   521.8
   409.5
   454.6
   450.4
     463
     417
   469.9
     430
   478.3
   494.2
   412.8
   438.1
   460.1
   486.4
   454.6
   411.1
   432.2
   448.8
   472.8
   507.8
   483.2
   454.3
   481.2
   410.2
   420.5
   484.5
     478
   500.7
   441.6
     478
   444.2
   457.9
     465
   445.5
     487
   436.4
     464
   502.6
   462.4
   476.7
   516.2
   450.1
   432.9
   479.3
   450.4
   463.4
   448.4
     476
   471.8
   463.7
   472.5
   452.3
     429
   482.8
   454.3
   473.4
     452
   452.3
   459.8
   485.8
   468.2
   498.1
   441.6
   436.1
   444.2
   442.6
   450.1
   423.8
   462.7
   473.4
   469.5
     466
   487.4
   452.7
   432.9
   411.5
   431.6
   513.6
   505.9
   433.5
   458.8
   471.8
   442.6
   439.4
   477.6
   486.1
   455.9
   449.4
   432.2
     439
   466.3
     464
   491.3
   483.2
   490.9
   424.1
   471.5
   474.7
     465
   448.4
   460.1
   460.8
   444.2
   478.9
   490.3
   451.7
     442
   455.3
     454
   425.4
     475
     427
   457.5
   503.3
   442.9
     475
   468.9
   462.4
     512
   470.8
   483.8
   440.3
   471.5
     465
     466
   502.6
     475
   436.1
   460.4
     439
   447.8
   440.3
   452.3
   475.4
   447.1
   457.2
   450.1
   470.2
   469.2
   493.5
   485.4
   447.8
   474.4
     465
     439
   468.6
   468.2
   458.2
   458.5
   448.1
     440
   498.7
   459.2
   457.9
   455.6
   408.2
   423.8
   455.6
   428.7
   437.1
   408.9
   429.3
     465
     465
     441
   480.6
   472.1
   463.4
   492.6
   487.7
   457.2
   458.2
   443.6
   452.3
   504.9
   460.4
   396.9
   483.2
   468.9
   472.8
     427
   472.1
   483.2
   458.2
   452.3
   438.4
   441.6
   496.8
   460.1
     429
   498.1
   452.3
   481.9
   456.6
   483.8
   455.3
   462.1
     441
   474.1
   433.8
   524.4
   472.5
   447.1
   478.9
     464
   452.7
   484.8
   472.8
   472.1
   495.5
   470.5
   483.8
   447.8
     464
   491.3
   450.7
   467.9
   482.5
   435.8
   433.2
   428.7
   416.7
   444.9
   479.9
   424.8
   442.9
   514.6
   450.1
   477.6
     453
   476.7
   461.1
   468.9
   460.1
   467.3
   476.7
   456.6
   450.1
   442.9
   445.5
   456.2
   475.4
     536
   472.8
   477.3
   473.1
   456.6
   504.2
   467.9
   468.9
     465
     475
   432.9
   442.6
   442.6
   490.3
   438.4
   455.3
     500
   454.3
   473.4
   458.5
   453.3
   457.2
   514.6
   438.7
   478.3
   473.1
   439.7
   405.6
   444.9
   457.9
   485.8
   479.3
     429
   473.1
   453.3
   434.5
   476.7
   462.7
   461.1
   420.5
   462.4
   504.6
   520.1
   467.3
   448.1
   445.9
   503.3
   465.3
   435.5
   493.2
   471.5
   479.9
   481.5
   449.4
   463.7
   451.7
   449.1
   503.6
   477.3
   479.9
   470.5
   430.9
   430.9
   448.4
   423.5
   432.5
   450.4
   448.8
     463
   453.6
   457.5
   520.5
   439.7
   461.4
   463.4
   490.6
   455.9
   435.5
   498.7
   534.1
   465.3
   493.9
   450.7
   413.1
   452.7
   467.9
   456.2
   485.1
   467.9
   451.7
   471.5
   493.5
   484.1
   465.3
   450.7
     466
   448.8
   454.9
   426.4
   453.6
     465
   450.7
   411.1
   474.7
     490
   439.7
   466.6
   431.6
   405.3
   475.4
   449.4
   456.6
     536
   481.5
   435.8
   471.5
   467.6
   480.9
   461.7
   455.6
   450.7
   433.2
   459.5
   448.1
   507.2
   447.5
   520.5
     476
   472.5
     464
   446.2
   434.8
   468.9
   484.5
   447.1
     442
   408.5
   480.9
   454.9
   431.6
   461.1
   484.8
   423.8
   457.2
   472.1
   478.3
   470.8
   489.6
   455.9
   468.2
   466.9
   456.9
   447.8
   455.6
   443.6
   483.2
   431.9
   526.6
   448.8
   432.2
   454.3
   458.8
   426.1
   493.2
   450.4
   485.8
   448.8
   430.9
   458.2
   476.7
   396.2
   449.1
   451.4
   431.9
   461.1
     442
   500.7
     454
     427
   480.2
   482.2
   451.7
   443.6
   489.6
     487
   510.1
     452
   410.8
   446.5
   422.5
   431.3
   455.6
   457.9
   471.5
   518.5
   494.8
   470.2
   451.4
   453.3
   505.2
   515.3
   459.5
   469.9
     475
   500.7
   447.5
   464.7
   463.7
     451
   431.9
     489
   454.9
   474.1
   525.7
   397.8
   458.5
   483.2
   474.1
   457.2
   432.5
   420.9
   470.5
   420.5
   485.8
   443.9
   482.2
     477
   481.5
   461.7
   467.6
   468.2
   425.7
   465.6
   480.6
   461.7
   389.1
   437.4
   415.7
     440
   463.7
   442.3
   410.8
   442.9
   509.8
   430.3
   453.6
   456.9
   476.3
   493.5
   485.4
   435.1
   454.3
   470.8
   465.6
   490.9
   460.8
   428.3
   442.3
   452.7
     442
   446.2
   472.8
   424.1
   444.6
   460.4
   454.9
   429.3
   500.7
   441.6
   434.5
   430.3
   455.3
   429.3
   484.5
   495.8
   446.5
   440.7
   418.6
   503.9
   478.9
   484.8
   493.2
   466.6
   475.7
   437.7
   488.3
   467.3
   473.4
   441.3
   456.9
   462.1
   433.5
   469.5
   433.5
   478.6
   428.7
     453
   436.1
   486.4
   455.9
   437.7
   435.1
     454
   472.1
   453.6
   459.2
   496.5
     454
   450.7
   454.6
   435.8
   475.7
   493.9
   465.6
     489
   447.8
   503.3
   473.7
   407.2
   459.5
   454.9
   424.1
   418.9
   479.6
   499.1
   478.3
   505.9
   431.9
   461.1
   458.2
   436.4
   503.3
   469.9
   431.9
   476.7
   418.6
     478
   467.6
   461.1
   474.1
     477
   423.5
   447.8
     500
   478.6
   493.9
   419.6
   432.9
     418
   441.3
   458.8
   480.2
   463.4
   434.2
   460.1
   448.8
     453
   505.2
     429
   471.2
   489.3
   515.9
   498.4
   432.9
   463.4
   452.7
   492.9
   462.7
   464.7
   468.9
   477.6
   441.6
   454.9
   438.7
   515.3
   468.9
   475.4
   451.4
   428.7
   423.8
   430.9
   471.5
   444.2
   447.8
   465.6
   496.8
     526
     440
   425.7
   445.2
   504.9
   426.1
   486.7
   451.7
   453.3
   420.2
   400.4
   434.2
   472.1
   443.6
   418.6
   522.7
   434.8
   490.6
   451.7
   452.3
     441
     464
   482.2
   458.5
   465.6
   460.4
     502
   496.5
   426.7
   522.7
     451
   480.6
   470.8
   456.6
   464.7
   435.5
   470.8
   456.9
   467.3
   461.4
   460.8
     466
   428.3
     451
   507.2
   492.6
   445.5
   455.9
   470.8
   464.7
   478.6
   464.7
   455.6
   445.5
   425.7
     465
     478
   441.3
     463
   478.3
   456.6
   466.3
   460.4
   414.4
     476
     501
   473.7
   401.7
   469.9
   469.9
   507.8
   490.9
   462.7
   494.5
   457.5
   460.4
   407.9
   482.8
   506.2
   449.1
   490.3
   492.9
   467.6
   497.4
   450.4
   425.1
     475
   461.7
   435.8
   420.2
   442.6
   469.5
   409.2
     453
   457.2
   441.3
   469.2
   472.1
   467.6
     512
   410.5
   482.2
   475.7
   458.5
   489.6
   461.4
     441
   486.1
     489
   404.7
     454
   492.6
   496.1
   449.4
   517.5
   469.5
   494.5
   471.2
   435.8
   483.2
   490.9
     475
   425.1
   451.7
   479.9
   456.6
   462.4
   473.1
   435.5
   449.1
   470.2
   462.7
   429.3
     441
   439.7
   469.9
   429.3
   469.5
   404.3
   516.2
   460.4
   459.2
   435.1
   492.2
   460.8
   432.9
   482.8
     451
   409.5
   441.3
   474.4
   469.9
   436.8
   465.3
   481.9
   471.2
   470.5
   430.6
   458.8
     430
   514.3
   494.5
   497.8
   477.3
   410.5
   442.3
   475.4
   439.7
   432.5
   498.7
   449.4
     463
   506.2
     478
   448.4
     514
   479.9
   429.3
   419.6
   495.8
   426.7
   451.7
   434.5
   520.1
   495.8
   449.1
     465
   446.8
   449.4
   468.9
   514.3
   448.1
   441.6
   469.2
   458.2
   473.1
   409.2
   437.7
   499.4
   418.6
   443.9
   460.1
   498.1
   399.5
     439
   432.5
   474.1
   490.6
   442.6
     465
   454.3
   432.9
   494.2
   480.9
   474.4
   493.5
   418.9
   445.9
   479.3
   441.3
   528.6
   463.7
   484.8
   461.7
   510.4
   527.9
     441
   472.1
   496.5
   421.8
   413.4
   457.5
   462.7
     463
     451
   435.1
   455.3
   482.5
   477.3
   409.5
   442.6
   460.8
   444.6
   457.5
   426.4
   434.2
   446.8
   411.1
   488.7
   438.4
   489.3
   503.3
   440.7
   401.1
   490.9
   494.5
   473.4
   422.8
   482.5
     442
   487.4
   473.7
     442
   455.9
   458.2
   467.9
   452.3
   456.2
   495.2
   474.4
   468.2
     478
   459.2
   462.1
   447.1
   486.7
   462.4
     453
   443.6
   458.8
   464.7
   473.1
   470.5
   484.1
   496.5
   483.2
   512.4
   461.7
   469.2
   456.2
   444.6
   455.6
   440.3
   459.5
   461.1
   481.9
   471.2
   455.6
   448.4
   437.4
   495.5
   503.3
   469.2
     454
   455.3
   495.8
   449.4
   478.9
   434.5
   460.1
   469.2
   459.5
   469.2
   449.7
   449.1
   452.7
     440
   444.9
   484.5
   448.4
   467.3
   412.4
   447.8
   389.7
     475
   447.8
   435.8
     488
   480.9
   440.7
   432.2
   417.3
   459.8
   431.6
   462.7
   497.1
     463
   493.9
   456.6
   456.2
   440.7
   467.3
   459.5
   492.9
   480.9
   447.8
     463
   472.5
   505.9
     490
     430
   441.6
   458.2
   478.9
   468.6
   476.7
   448.8
   454.3
   456.9
   452.3
   446.5
   442.3
   440.7
   408.9
   453.3
   421.5
   451.4
   464.7
   418.3
   447.5
   454.9
   448.1
   466.3
   478.3
   454.6
   503.9
   459.2
   446.2
     464
   421.2
   443.9
   485.8
   437.4
   524.4
   493.9
   455.6
   448.1
   481.9
   469.5
   481.9
     513
   455.3
   419.6
   493.2
   400.8
   503.6
   462.4
   432.2
   472.1
   471.5
   448.8
   437.1
   455.9
   476.3
   516.2
   478.6
   477.6
   475.7
   431.6
   432.2
   461.7
   459.5
     441
     477
   399.8
   440.7
   478.6
   420.9
   468.9
   485.1
     488
   445.9
     418
   491.3
   457.9
   508.1
   467.6
   496.5
   459.5
     454
   448.4
   461.7
   472.1
   429.3
   448.4
   452.3
   494.8
   439.4
   462.4
   424.1
   470.8
   530.8
   441.6
   448.4
   486.4
   487.7
   473.1
   459.8
   411.1
   430.6
   473.4
   468.9
   489.3
   443.3
   382.3
     475
   437.1
   468.9
   433.5
     453
     415
     476
   455.9
   476.3
   409.5
   434.5
   472.1
   446.2
   438.1
   398.2
   439.7
   446.5
     466
   446.8
   437.7
   448.4
   428.7
   450.1
   499.7
   492.6
   500.3
     439
   485.1
   461.4
   437.1
   438.4
   456.6
   515.3
   485.4
   474.7
   470.8
     466
   435.8
   476.3
   421.5
   489.3
   476.3
   486.1
   435.8
   472.8
   414.1
     405
   502.9
   462.1
   470.2
   456.6
   441.3
   400.8
   436.1
   471.2
   459.8
   448.8
   531.8
   472.5
   470.2
   479.6
   486.1
   433.2
     454
   459.8
   435.1
   508.5
     454
     415
   424.1
   430.3
   473.7
   453.6
   454.3
   437.7
   442.6
   513.3
   400.4
   449.4
   436.8
   463.4
   472.1
   440.3
   507.8
   495.2
   422.2
   465.3
   406.3
   434.2
     415
   467.6
   430.3
   435.1
   412.4
   439.7
   450.7
   464.7
     442
   424.4
   450.1
   455.9
   444.6
   437.4
   472.5
   424.1
   478.3
   465.6
   449.4
     490
   467.3
   493.5
   404.3
   423.1
   446.2
   458.5
   458.2
   460.1
   468.6
   403.4
   527.6
   447.5
   438.1
   400.1
   448.1
   444.9
   447.1
   448.4
     427
   444.6
   430.6
   480.2
   450.7
   481.5
   440.3
   516.2
   465.6
     429
   449.1
   458.8
   452.7
   473.1
   459.8
   457.5
   448.4
     451
   471.8
   411.8
     417
   450.1
   470.5
   462.1
   431.6
     477
   481.2
   481.2
   481.5
   442.9
   467.9
   484.1
   485.4
   435.1
   473.7
   460.8
   488.3
   456.6
   433.5
   433.5
   450.1
   478.9
   461.4
   477.3
   430.6
   455.9
   462.7
   468.6
   473.1
   497.1
   451.7
   432.9
     454
   452.3
   395.2
   443.3
   429.3
   453.6
   455.9
   469.2
   471.8
   462.4
   458.5
   437.4
   472.1
   446.2
   443.3
   476.3
   490.6
   468.9
     441
   446.8
   417.6
   467.9
   455.3
   447.1
   462.1
   469.9
   467.3
   466.9
   455.9
   442.3
   414.7
   452.7
   453.6
   421.5
   450.7
     430
     454
     441
   485.1
   458.8
   441.6
   509.1
   455.9
   501.3
   449.7
   442.9
   477.3
   473.7
   454.3
   462.1
   454.6
   504.9
   425.1
   458.8
   410.5
   434.2
   475.7
   497.1
     466
   483.8
   404.3
     442
   511.4
   386.8
   451.4
   432.9
     442
   418.9
   447.8
   471.2
   528.6
   461.7
   474.1
     442
   445.9
   467.9
   430.9
     476
   422.8
   417.3
   471.5
   473.1
   462.7
   471.5
   421.2
   475.7
   448.8
   476.3
   483.2
     442
     477
   454.9
   436.4
   472.8
   473.7
   424.4
   460.4
   487.4
   434.5
   444.9
   424.8
   413.4
   488.3
   486.4
   470.5
     453
   457.9
   469.9
   466.6
   445.2
   483.8
   447.5
   460.4
   462.1
   451.7
   484.5
   440.3
   446.2
   487.4
   408.9
   468.2
   442.9
   413.7
   410.8
     464
   446.5
   473.1
   452.7
   480.2
   445.5
   525.7
   435.1
   485.8
   484.8
   418.3
   488.7
   476.3
   466.3
   454.6
   455.3
   448.4
   427.7
     415
   479.6
   405.6
     441
   478.9
   432.5
   478.9
   470.2
   437.1
   519.2
   463.7
   455.6
   435.1
   437.1
     428
   504.6
   493.9
   458.2
   464.3
   485.8
   449.4
   434.2
   422.5
     442
     466
   494.2
   515.3
   411.5
     453
   458.8
   478.9
   410.8
   469.5
   454.6
   538.3
   449.7
   484.1
   412.8
   440.3
   434.8
   431.6
   491.6
   426.1
     476
   439.4
   488.7
   456.9
   434.8
   432.5
   444.9
   458.2
   412.4
   467.9
   469.2
   448.4
     476
   481.9
   460.1
   420.9
   471.2
   451.4
   419.9
   452.7
   443.3
     452
   425.7
   455.9
     451
   435.1
   450.4
   472.5
   462.7
   444.6
   389.7
   414.4
   472.5
   426.1
   438.4
   432.9
     489
     466
   507.2
   433.5
     430
   427.4
   438.4
   461.1
   462.7
     440
   453.6
   476.3
   484.8
   444.6
   464.7
   460.4
   482.8
   492.6
   450.7
     454
   510.4
     465
   472.1
   488.7
   425.7
   479.3
   424.4
     477
   411.8
   481.2
   441.6
   400.1
   440.3
   493.2
   455.9
   441.3
   455.9
   444.9
     478
   441.3
   451.4
   424.1
   490.3
   452.3
   459.8
   496.8
   430.3
   446.2
   484.5
   424.8
   449.7
   499.4
   450.1
     454
   448.8
   432.5
   444.6
   458.5
   490.3
   465.3
   482.5
     428
     475
   459.2
   442.3
   431.3
   391.4
   446.5
   454.6
     466
   415.7
   431.3
     512
   456.9
   418.6
   425.1
   407.9
   432.9
     451
   472.1
   447.1
   491.9
   400.8
   462.4
   461.7
   467.9
   460.4
   460.4
   427.4
   438.7
   436.4
     418
   441.3
   417.6
   446.8
   465.3
   449.7
   493.2
   455.3
   474.7
   465.6
   441.3
   486.4
   504.6
   483.8
   464.3
   428.7
   460.8
   439.4
   480.6
     427
   512.4
   471.2
     441
   529.2
   482.2
   436.1
   472.1
   491.9
     488
   516.2
   437.7
   413.7
   484.8
   510.7
   484.1
   457.5
   439.4
   507.8
     464
   466.3
   480.2
   465.6
   487.7
   446.5
   442.9
     489
   444.2
   435.8
   466.6
     478
   485.4
   448.8
   484.1
   439.4
   459.8
   426.1
   458.8
   456.2
   461.1
   434.5
   459.8
   443.9
   464.3
   467.9
   456.6
     502
   435.5
   474.7
   470.5
   464.7
   479.3
   465.6
   491.9
   486.4
   494.5
   474.4
   450.4
   474.1
   437.4
   381.6
   438.7
   466.9
   461.7
     512
   462.1
   438.7
   503.3
   511.1
     489
     463
   466.6
   419.6
   442.3
   493.9
   460.1
   447.5
   430.9
   443.3
   428.7
   439.4
     488
   468.6
   427.4
   480.2
   440.7
   455.3
   444.2
     475
   484.8
   450.1
     477
   442.6
     442
     465
     451
     453
   500.7
   457.5
   426.7
   450.7
   436.8
   441.6
   436.1
     463
   402.7
   442.6
   437.7
   433.2
   444.9
   443.9
   435.5
   458.2
   462.7
   436.1
   456.9
   407.2
   469.5
     440
   417.3
   449.1
   475.7
     465
   488.3
   462.1
   468.2
   474.1
     427
   454.3
   447.8
   446.5
     440
   460.1
   495.2
   470.8
   460.1
   433.8
   453.6
   462.4
   443.9
   388.4
     478
   452.3
   499.1
   491.6
   515.6
   469.9
   443.9
   428.7
   461.7
   491.9
   456.6
   431.6
     427
   477.6
   467.6
   481.2
   475.7
   435.5
   499.4
   413.4
   469.2
   443.3
   397.8
   433.2
   453.3
   472.8
   460.4
   459.5
   445.5
     487
   445.2
   492.9
   519.8
   459.2
   476.7
   446.2
   484.5
   479.3
   403.7
   431.3
   481.2
   405.6
     439
   438.4
   433.5
   432.9
   435.1
   450.1
   480.9
   457.5
   456.9
   458.5
   467.3
   504.9
   461.1
   432.9
   430.6
   454.9
     452
   480.2
   482.5
   458.5
   481.2
   451.7
   437.1
   469.2
   474.7
   439.7
   466.3
   487.4
   450.4
   422.5
   403.7
   443.9
     428
   455.9
   448.8
   438.1
   457.9
   446.8
   394.3
   455.6
   456.9
   465.6
   396.9
   443.9
   437.4
   465.6
   421.2
   421.5
   443.3
   467.9
     428
   435.5
     463
   424.4
   486.7
   437.1
     439
   428.7
   462.7
   445.2
   395.6
   508.1
   407.6
   459.5
   431.6
   473.7
   474.4
   433.8
   403.4
   523.4
     418
     466
     490
   469.5
   469.2
   493.9
   465.3
   459.8
   468.9
   407.2
   486.4
   449.1
     427
   444.6
   437.4
   439.7
     454
   458.2
   445.2
   438.4
     478
   429.3
   495.5
   451.7
   497.4
   472.8
   476.3
   462.4
   446.8
   442.9
   433.5
   449.1
     415
   430.3
   433.2
   468.6
   430.6
   456.6
   467.6
     475
   478.3
   456.9
   435.1
   481.5
   514.3
     464
   436.1
   429.6
     478
   492.9
   477.6
   434.5
   409.2
   454.9
   462.4
   512.4
   499.1
   440.3
   458.5
   446.5
   444.6
   493.9
   458.2
   466.6
   419.2
   463.7
   488.3
   487.4
   449.7
   425.1
   437.7
   456.9
   479.6
   448.8
   474.7
   452.3
   451.4
   456.2
   454.6
   403.4
   441.6
     477
   470.8
   473.1
   433.8
   443.9
   423.8
   445.2
   496.1
   499.1
   432.2
   437.7
   498.1
     454
   456.9
   490.6
     428
   458.8
   486.7
   484.1
   444.9
   406.6
   455.3
   438.1
   445.2
     487
   442.6
   470.2
   458.8
     430
   507.8
   493.9
   498.1
   482.8
   451.4
     440
   459.2
   462.4
   476.7
   453.6
   520.8
   445.5
   444.2
   469.5
   418.9
   515.6
   505.9
   444.6
   491.3
   451.7
   464.3
     489
   477.3
   438.7
   417.3
     464
   474.1
   491.9
   458.2
   479.3
   454.9
   432.9
   465.3
   443.6
   463.4
   494.5
   494.5
   486.4
   418.9
   466.6
   419.6
   514.6
   454.3
   434.8
   425.1
   449.7
   448.8
   430.6
     501
   493.2
   486.7
   440.3
   486.4
   463.7
     415
   451.4
     417
   433.2
   434.5
   479.6
   418.6
   444.2
   474.4
   444.9
   450.4
     442
     442
   486.1
   460.1
   446.2
   497.4
     476
   516.2
   439.7
   425.4
     466
   484.1
   394.9
   447.1
     475
   477.6
   470.5
   424.1
   407.6
   461.4
   457.5
   446.8
   445.5
   482.5
   445.9
   513.6
   446.5
   503.3
   413.7
   518.5
   444.9
   446.8
   523.7
   450.7
   457.9
   461.4
   416.7
   471.8
   450.4
   472.5
   483.2
   437.1
   448.4
     428
   434.2
   458.8
   511.7
   465.3
   468.2
   447.8
     454
   458.5
   445.9
     500
   445.5
   487.4
   431.9
   455.6
   467.9
   436.4
   508.8
   448.1
   445.9
   454.9
   471.5
   456.6
   415.4
   522.4
   474.7
   496.5
   448.4
   492.6
   472.1
   440.3
   443.9
   488.7
   480.9
   421.5
     453
   479.9
   508.8
   523.1
   453.3
   507.5
   439.7
   469.9
   464.3
   462.7
   456.6
   432.5
   448.4
   464.7
   402.1
   423.8
   421.8
     464
   407.9
   435.1
   392.6
   439.7
   426.1
   431.3
   453.6
   493.9
   470.5
   492.9
   459.5
   454.9
     428
   462.4
     454
   480.6
   433.8
   453.3
   466.3
     452
   482.5
   400.8
   432.5
     454
   430.6
   469.5
   432.9
   483.8
   473.7
   491.6
   454.9
   483.2
   482.2
   438.4
   485.8
     465
   425.1
   477.3
   402.7
   438.1
   440.7
     464
   488.7
   418.6
     477
   442.9
   454.6
   421.2
   483.8
   446.8
   447.1
     501
   398.8
   511.4
   473.4
   463.7
   436.4
   473.4
   467.9
   458.2
     463
   430.3
   450.7
   465.6
   444.6
   516.2
   445.9
   444.2
   456.9
     463
   434.2
   468.9
   466.3
   468.6
   437.7
   442.3
   448.4
   420.5
   473.4
   458.5
   455.3
   468.6
   448.8
     487
   456.9
   498.4
   484.8
   519.5
   459.8
   476.7
   441.6
   500.3
   520.5
   481.2
   448.1
   443.3
   449.7
   426.4
   489.6
   487.7
   483.8
   467.6
   470.2
   472.8
   447.1
   428.7
   438.4
   469.2
   460.1
   473.7
   504.9
   460.1
   441.6
   514.3
   420.2
   494.8
   431.6
   479.3
   492.2
   465.3
   470.5
   467.9
   480.9
   513.6
   494.2
   478.9
   464.7
   436.1
   491.9
   479.6
   455.6
     501
   491.9
   471.5
   446.2
   423.8
   480.6
     466
   416.7
   447.5
   461.4
   499.1
   474.4
   450.1
   459.8
   489.3
   419.6
   500.3
   470.8
   457.5
     466
   469.5
   433.8
   483.2
   460.4
   461.7
   430.9
   481.9
   433.2
   473.7
   386.2
     487
   460.1
   466.6
   485.1
   455.9
   480.9
     440
   534.7
   418.3
   483.5
   435.8
   462.4
   455.6
   456.2
   467.6
   484.1
   426.7
   462.1
   459.5
   446.8
   411.8
   486.7
   461.1
   435.1
   447.1
   476.7
     453
   434.5
   410.8
   509.4
     453
   481.5
   427.7
   483.5
   450.4
   472.5
   460.8
   453.6
   473.4
   430.3
   458.2
   481.5
   438.4
   426.1
   452.3
     451
   469.5
   470.2
   481.9
   434.5
   497.8
   501.6
   456.2
   478.3
   500.3
   433.2
   401.4
     451
   421.8
   434.8
   401.4
   403.4
   483.8
   459.5
   491.6
   433.5
   456.9
   445.2
   468.2
   430.6
   436.4
   456.6
     451
   409.2
   434.2
     416
   459.2
   449.1
   455.6
   482.5
   466.9
   462.4
   418.9
   459.5
   469.5
   472.8
   418.3
   488.3
   463.7
   445.2
   452.3
   433.5
     465
   422.2
   423.8
   437.1
   435.8
   431.9
   459.5
   444.2
     452
   423.8
   462.4
   483.5
   428.7
   493.5
   457.9
   476.3
   468.9
   406.6
     439
     452
   468.9
   473.1
   415.4
     465
   479.3
   465.6
   464.7
   495.5
   473.7
   462.7
   442.9
   444.6
   477.3
   388.1
     500
     454
   471.8
   483.2
   470.5
   473.4
   467.9
   495.8
   408.2
   467.9
   460.4
   476.3
   435.5
   463.4
   452.7
   485.4
   454.9
   431.3
   471.8
   466.6
     452
   473.7
   474.4
   419.6
   497.4
   522.7
     490
   466.6
   425.1
   443.9
     442
   416.7
   454.6
   459.2
   441.6
   491.3
     465
   452.7
   466.9
   444.2
   472.1
   432.5
   415.4
   458.5
   490.9
   475.7
   494.8
   456.6
   509.8
   479.3
   425.4
   450.1
     465
   494.5
   466.9
   438.4
     451
   437.7
   458.8
     415
   451.7
   419.9
   469.5
   455.6
   433.5
   508.5
     453
   432.2
   461.1
   483.5
   411.5
   443.9
   446.5
   466.3
   484.5
   452.7
   450.1
   518.5
   460.4
     427
   482.8
     430
   506.2
     442
   429.6
   438.1
   456.9
   408.9
   469.5
   489.6
   406.6
   475.4
   454.9
   460.8
   467.9
   482.5
   428.3
   426.7
   488.7
   482.8
   501.3
   439.7
   494.2
   480.9
   417.3
     463
   468.2
   466.6
   444.9
   454.9
   454.6
   434.8
   401.7
   468.2
   462.1
   438.4
   518.8
   448.1
   422.2
   421.2
   462.7
   460.1
   412.8
   492.6
   430.9
   423.5
   495.8
   471.8
   444.9
     463
   458.5
   424.4
   479.3
   473.7
   471.5
     418
   442.6
   444.9
   474.1
   410.5
   483.2
   456.2
     463
   415.7
   427.7
   431.9
   413.7
     514
   428.7
   450.4
   448.1
   479.9
   451.7
   497.4
   482.5
   437.7
     392
   456.6
   448.1
     427
   495.5
   470.8
   472.5
   473.7
   414.1
   513.6
   452.7
   458.5
   442.6
   433.8
   440.3
   456.6
   435.5
   442.3
   456.9
   445.5
   455.3
     439
   478.3
   473.1
   470.8
     466
     439
   462.4
   517.9
   439.7
   502.6
   439.4
   419.6
   459.5
   460.4
   470.5
   479.6
   447.1
   475.4
   435.8
     500
   441.6
   458.8
   470.8
   450.7
   467.3
   490.3
     463
   407.2
   479.3
     442
   470.2
   457.5
     452
   434.8
   456.2
   501.6
   459.5
   458.5
   467.3
     453
   424.1
   434.8
   448.8
   519.2
   446.8
   508.8
   465.6
   451.4
   456.6
   463.7
   447.5
   504.2
     454
   441.6
   444.2
   472.1
   490.6
   447.1
   419.2
   474.7
   472.8
   411.8
   475.7
   464.7
   432.9
     453
     428
   434.8
   446.5
   457.9
   495.8
   460.4
     463
   470.8
   467.9
   423.8
   469.2
   428.3
   444.9
   452.7
   460.1
   455.3
   473.1
   450.4
   418.9
   449.7
     465
   436.1
   494.8
   486.7
   453.6
     428
   460.4
   473.4
   447.8
   484.1
   397.5
   457.9
   456.9
   475.4
   443.6
   438.4
   486.4
   482.8
   491.9
   414.1
   495.5
   404.7
   430.9
   502.6
   490.6
   469.5
   493.5
     476
   448.8
   500.3
   442.3
   477.6
   481.2
   492.6
   492.9
   492.9
     490
     466
   471.5
     442
   473.4
     428
     428
     453
   491.9
   429.6
   454.3
   440.7
   442.3
   490.6
   489.6
   443.3
   443.3
   461.7
     392
     478
     466
   449.7
   461.1
   460.8
   474.1
   453.3
   417.6
   491.6
   482.2
   431.6
     427
   396.9
   452.3
   454.9
   466.6
   423.1
   440.7
   443.6
   464.7
   369.9
   405.6
   479.9
   462.4
   469.5
   486.7
   433.5
   494.8
   438.4
   458.5
   488.7
   428.7
   500.7
   453.6
   450.1
   450.7
   434.5
   441.3
   456.9
   461.4
   451.4
   448.4
   434.2
   442.3
   468.2
   500.3
   495.8
   435.1
   443.9
   448.4
   430.3
   450.7
   444.2
   422.8
   496.8
     489
   472.8
   442.9
     403
     501
     441
   442.3
   456.6
   478.6
   466.6
   439.4
   469.9
   487.7
   512.4
   442.3
   455.9
   431.6
   400.1
   464.7
   470.2
   449.7
   426.1
   429.3
   449.4
   485.1
   447.8
   431.9
   455.6
   470.8
   471.8
   497.4
   454.6
     440
   398.2
   493.2
   470.8
   448.4
   432.5
   419.6
   426.1
   486.7
     488
   474.4
   398.5
   466.3
   496.8
   468.6
   486.7
   401.4
     453
   473.4
   443.9
   442.3
   426.1
   464.7
   451.7
   474.1
     452
   441.3
   478.9
   502.6
   430.6
   502.9
   481.9
   489.3
     464
     392
   484.1
   455.6
   420.2
   461.1
   473.1
   468.2
   422.5
   445.9
   464.3
   431.6
   469.5
   418.9
   405.9
   445.9
   449.7
   454.6
   418.6
   487.7
   433.5
   473.7
   482.5
   420.5
   424.8
   437.1
   482.5
   497.4
   478.3
   480.9
   479.3
   472.8
   451.7
     452
   477.6
   459.2
   451.4
   448.8
   498.1
     453
   448.1
   444.6
   496.5
   489.3
   445.9
   487.4
   464.7
   445.2
   452.3
   456.9
   471.5
   452.3
   471.8
   504.2
     465
   442.3
   444.2
   446.5
   466.3
   461.7
   474.1
     452
   465.6
   472.1
   504.9
   456.2
   421.5
   462.7
   433.5
   411.1
   492.9
   481.9
   438.4
   433.2
   463.4
     454
   470.2
   415.4
   445.2
   432.2
   437.1
   456.6
   445.5
   456.6
     465
     452
   447.1
   427.4
   489.6
   469.9
   429.3
   472.5
   460.8
   486.4
   422.5
   467.9
   470.2
   412.8
   479.6
   437.4
   474.4
   470.2
   474.4
   434.8
   438.1
   439.7
   482.2
   497.8
     451
     463
     439
   447.5
   422.8
   484.1
   418.6
   427.4
   423.8
   461.4
   397.2
   454.3
   416.7
     427
   431.3
     452
   432.9
   446.8
     475
   437.4
   479.3
   492.9
   459.8
   466.9
   411.1
     442
   430.3
   513.6
     429
   421.2
   462.4
   488.7
   435.1
   453.3
     502
   460.1
   424.8
   473.7
   449.1
   480.6
   461.4
   405.6
   461.1
   497.4
     464
   492.9
   443.3
     477
   443.3
   447.5
   502.6
   460.1
   430.3
   441.3
   482.8
   456.9
   438.4
   472.8
   447.5
     454
   460.1
   450.7
   438.1
   454.6
   457.2
   442.3
   450.4
   473.4
   444.2
   436.8
   498.7
   466.3
   507.2
   444.2
   495.5
   480.6
   440.3
     463
   461.4
   398.8
   459.2
   486.4
   447.1
     475
   463.4
     429
   442.6
   474.4
   460.4
   449.7
   447.1
   456.9
   389.1
   430.6
   449.1
   470.8
   404.7
   498.7
   406.9
   468.2
   442.3
   398.2
     452
   427.7
   472.8
     452
   420.2
   455.3
   462.1
   436.4
   490.9
   465.6
   508.5
   461.1
   466.3
     475
   494.8
   505.2
   472.1
   446.5
   473.7
   467.9
   427.7
   406.6
   455.9
   446.8
   461.4
   422.8
   446.8
   391.4
   469.5
   420.9
   491.3
   461.4
   465.6
   471.8
   434.5
   428.3
   456.2
   463.4
   431.6
   457.2
   460.8
   499.7
   487.4
   462.4
   453.6
   488.3
   455.6
   434.5
   449.4
   467.3
   480.6
   407.2
   486.4
   440.7
   479.3
   485.8
   423.8
   467.3
   411.8
   454.6
   506.2
   470.8
   428.3
   456.9
   455.6
     452
   454.6
   487.7
   425.7
   459.2
   443.9
   430.6
   461.1
   461.4
     381
   478.3
   458.5
   444.6
   484.8
   470.8
   485.1
     415
   455.9
   444.6
   466.6
   476.7
   515.6
   416.3
   475.7
     454
   447.8
   470.2
   428.3
   486.7
   444.6
     430
   447.5
   517.2
     475
   471.8
   447.1
   458.2
   464.3
   449.4
   450.4
   470.8
   457.5
   420.9
   491.6
   423.8
   485.1
   465.3
   424.4
   459.8
     475
     440
   496.5
   408.9
   424.8
   473.7
   459.2
   526.3
   467.6
   471.8
   467.9
   455.9
   463.4
   469.2
   436.4
   417.6
   453.6
   455.6
     464
   470.2
   467.6
   446.2
     416
   394.9
   432.9
   394.9
   476.3
   437.7
   450.4
     451
   454.3
   450.1
   441.3
   490.6
   456.9
   391.4
   415.7
   434.8
   428.7
   432.2
   468.6
   476.3
   437.7
   474.1
   479.9
   471.5
   393.6
   420.2
   445.2
   495.8
   482.2
   450.1
   461.4
   439.4
   502.6
   474.7
   449.4
   506.8
   473.1
   472.1
   450.4
   424.4
   473.7
     417
   517.5
   421.2
   460.8
     501
   472.1
   435.1
   472.8
   424.4
   443.9
   511.7
   421.8
   483.8
     430
   435.1
   481.9
   460.4
   453.6
   490.3
   446.2
   460.4
   467.6
   408.9
   426.4
   433.8
   450.7
   464.3
   435.5
   452.3
     525
   450.1
   504.2
   409.2
   451.4
   451.4
     441
   440.7
   486.1
   473.7
   464.7
     464
   473.7
   429.6
   446.8
     478
   429.6
     465
   450.4
   462.1
   457.2
   450.4
   507.8
   460.4
     453
   443.9
   421.5
   514.3
     405
   466.6
   452.7
   462.1
   412.8
   470.2
   471.8
   445.9
   444.2
   444.6
   479.6
   487.4
   450.4
   450.7
   475.7
   453.3
   442.9
   438.4
   437.4
   427.7
   416.3
   449.1
   408.2
   397.5
   462.4
     475
   510.4
   413.7
   424.8
   434.8
   429.6
   438.1
   432.9
   488.3
   435.1
     453
     451
   450.1
   455.6
   411.8
   458.2
   468.9
   449.1
   511.1
   443.6
   457.2
   474.1
   437.7
   454.6
   444.6
   454.9
   471.8
   477.3
   416.3
   475.4
   474.7
   469.2
   439.7
   447.5
   471.5
   459.2
   432.9
   455.3
   473.4
   447.8
   509.1
   445.5
   448.1
   410.5
   433.2
   462.4
   413.7
   491.6
   401.4
   481.9
   461.1
     442
   458.2
   426.4
   485.1
   466.3
   443.9
   433.5
   461.7
   498.1
   434.5
   480.6
   459.5
     466
     465
   425.1
   420.5
     466
   411.8
   453.3
   440.7
   461.7
   454.9
   467.6
   441.6
   440.7
   470.8
   483.8
   457.9
     430
   478.3
   394.9
   431.9
   448.1
   442.6
   513.3
   474.7
   462.4
   482.8
   494.8
   485.8
   443.3
   412.4
   435.1
   440.7
   485.1
     429
   479.6
   420.9
   436.4
   444.9
   431.3
   441.3
   455.9
   483.8
   492.2
   447.8
   441.6
   525.3
   438.4
   466.6
   471.5
   472.8
   437.1
   449.1
   447.5
   427.7
   481.9
   464.7
   453.3
   437.1
   495.5
   438.4
   464.7
   454.3
   495.2
   425.4
   447.1
   453.6
   405.3
     465
   465.3
   457.5
   434.5
   481.2
   408.5
   493.2
     418
   442.3
   475.7
   501.3
   467.3
   447.8
   468.6
   483.8
   454.6
     465
   479.9
   470.8
   496.8
   475.7
   444.2
   435.1
   485.8
   417.3
   434.2
   491.9
   422.2
   466.9
   488.7
   478.3
     453
   447.8
   429.6
     478
   456.9
   433.5
   452.7
   485.8
   461.7
   434.8
   491.3
   464.3
   462.1
   485.1
   469.5
   434.8
   433.2
   424.8
   473.7
   435.8
     439
   432.5
   460.4
   490.6
   432.5
   485.1
   483.2
   447.1
   419.6
   417.3
   423.5
   439.7
   440.7
   461.7
   498.1
   468.9
   481.2
   459.8
   506.5
     466
   530.2
   450.7
   454.9
   464.7
   435.1
   453.3
   533.1
   467.6
   492.2
   483.5
   486.1
   510.7
   413.4
   459.2
   487.7
   441.3
   431.9
     476
   495.8
   487.7
   460.4
   446.2
   450.7
     453
   429.3
   461.4
   457.2
   459.5
   433.5
   448.8
   449.4
   479.3
   475.7
   454.6
   461.4
   446.2
   455.3
   476.3
   499.4
   453.3
   435.5
   458.8
   460.1
   453.6
   443.3
   449.1
     429
   466.3
   430.9
   459.5
   455.9
   440.3
   489.6
     453
   436.1
   467.6
   405.6
   448.4
   437.4
   488.7
   433.2
   467.9
   480.6
   436.1
   468.6
     488
   486.4
   484.8
   464.7
   498.1
   459.2
   489.6
   477.3
   516.6
   473.1
     478
   460.1
   454.9
   443.9
   436.8
   436.4
   462.4
   481.9
   471.5
   455.6
   455.9
   430.6
   400.1
   462.1
   454.3
   430.6
   462.1
     416
   456.2
   480.9
   454.6
     466
   460.8
   473.4
   462.7
   485.8
   441.6
   447.8
   420.5
   465.6
   467.9
   444.2
   408.9
   475.4
     454
   483.8
     417
   484.1
   460.8
   462.1
   472.1
   449.1
     442
   516.9
   461.1
     415
   473.4
   530.8
   456.9
   461.1
   462.7
   436.1
   477.6
   456.9
   483.2
   456.2
   434.5
   491.9
     429
   442.3
   496.1
   450.7
   448.4
   498.4
   425.1
   449.7
   479.6
   418.6
   463.7
   452.3
   463.4
   448.4
   428.7
   484.5
   399.1
   484.1
   466.6
   453.6
   447.1
   501.3
   436.8
   470.2
   419.6
   411.5
   450.7
   462.1
   460.8
   476.3
   494.8
   457.9
   469.9
   434.5
     415
   466.3
   443.3
   447.8
   452.3
   432.5
   449.7
   496.1
   479.3
   447.5
   446.2
   477.6
   489.6
   425.1
   453.3
   432.5
   449.4
     427
   423.5
   460.4
   449.4
   468.2
   444.6
   433.2
   481.2
   446.5
   435.8
   454.3
   439.7
   484.8
   423.8
   479.9
     466
   471.2
   490.6
   440.3
   453.6
   470.5
   444.9
   465.3
   482.5
   480.6
   498.7
   437.4
   473.7
   405.9
   462.1
   472.5
   459.5
   450.7
   481.5
   484.5
   461.1
   470.5
   450.4
   460.4
   441.6
   459.2
   468.2
   447.5
   403.7
   468.2
   416.7
   394.3
   474.4
   466.6
   468.2
   490.6
   422.5
     439
   472.8
   441.3
   445.2
   431.6
   431.3
   445.2
   401.7
   451.4
   423.8
   424.4
   472.1
   481.5
   451.7
     451
   449.1
   494.2
   503.9
   443.3
   454.3
   478.9
   500.7
   448.1
   493.9
   484.1
   463.4
   448.8
   447.8
   505.2
     476
   448.4
   471.2
   481.5
   497.1
     440
   455.3
   438.7
   389.7
   480.2
     427
   468.2
   456.6
   476.3
   439.4
     465
     487
   493.5
   494.2
   453.6
   452.7
   434.2
   492.9
   459.8
   494.5
   486.1
     490
     451
   445.2
     489
   466.3
   436.8
   444.6
   484.5
     476
   439.4
   471.2
   452.7
   437.1
   433.5
   466.9
   430.6
   425.1
   445.2
   449.7
   478.9
   471.8
   497.4
   418.3
   411.8
   461.7
   455.6
     418
   450.1
     429
     525
   467.9
   402.7
   487.7
   375.8
   424.8
     466
   491.3
   495.5
   436.4
   419.9
   501.3
   464.3
   432.5
   447.1
   493.5
   427.4
   500.7
   473.4
   469.9
   473.7
   454.3
     392
   451.7
   465.6
   469.2
     466
   459.5
   427.7
     427
   421.5
   436.8
     475
   444.9
   472.8
     453
     439
     451
   510.1
   444.6
   422.2
   442.3
   460.1
     464
     416
   447.8
   443.6
   457.2
     490
   445.2
   465.3
   433.5
   442.6
   457.2
     428
   488.7
   493.2
     466
   482.8
   438.4
   405.3
   453.3
   480.6
   467.6
   462.4
   446.2
   463.4
   447.5
   472.5
   443.6
   484.5
   448.8
   461.4
   411.8
   478.3
   432.2
   450.1
     490
   441.6
     441
   418.3
   483.2
   472.5
   430.3
   463.4
     453
   462.7
     466
   406.3
     454
   426.1
   475.7
   489.6
   451.4
   430.6
   509.1
   480.2
   448.1
   483.8
     440
   431.3
   485.4
   490.6
   448.1
   481.2
   434.5
   439.4
     391
   435.1
   447.8
   485.4
   432.5
   437.1
   455.9
   425.7
   485.1
   455.6
   460.1
   461.1
   456.2
   411.5
   508.1
     466
   499.7
   427.4
   506.2
   437.4
   456.2
   455.6
   517.2
   458.8
   441.6
   449.4
   436.4
   455.3
   452.7
   500.7
   407.9
   472.8
     430
     488
     451
   460.8
   482.8
   449.1
   430.6
   418.6
   461.1
   490.9
     512
   431.3
   477.3
   445.2
   430.6
   496.8
   474.4
   454.3
   456.2
   436.4
   437.7
   451.7
   440.3
   468.9
   472.1
   403.4
   465.6
   473.7
   433.8
   509.8
   379.7
   499.4
   476.7
   478.3
   468.9
   459.5
   437.7
   506.2
   451.4
   406.9
   481.5
   391.7
   466.6
   476.3
   452.7
     441
   461.7
   470.5
   435.8
   409.5
   445.9
   480.6
   451.7
   477.6
   443.6
   426.4
   471.2
   462.4
   498.7
   462.4
   450.4
   458.2
   469.5
   470.8
     478
   478.3
   408.5
   455.3
   421.2
   440.3
   439.7
   438.7
   503.3
   485.1
   455.6
   475.4
   466.6
   470.2
   509.4
   481.9
   461.4
   470.8
   439.4
   481.2
   484.8
   504.9
   462.1
   436.4
   423.1
   422.8
   471.8
   449.4
   451.4
   456.9
     478
   416.3
   432.2
   417.6
   429.3
   453.6
   483.8
   447.8
   434.5
   477.6
   521.4
   451.7
   459.8
   450.1
   429.6
   416.3
   464.3
   424.4
   441.6
   442.6
   532.5
   467.9
   474.1
   473.4
   425.4
   478.9
   490.6
   450.7
   490.9
     466
     452
   488.7
   463.7
   438.7
   472.8
   450.7
   449.1
   417.6
   420.9
   449.4
   449.7
   445.9
   482.5
   438.4
   448.1
     513
   468.2
   436.4
   436.8
   516.9
   484.5
   421.2
   495.5
   505.2
   444.6
   461.7
   424.8
     536
   479.9
   466.3
   432.9
   466.6
   444.9
   466.9
   469.9
     451
   450.7
   479.3
   469.2
   451.7
   478.3
     428
   455.9
   448.1
   471.5
   490.6
   433.2
   436.8
   395.2
   446.5
   514.9
   459.8
     490
   422.8
   425.7
     428
   507.5
   492.9
   454.6
     489
   462.7
   473.4
   438.4
   496.8
   516.6
   458.2
   471.8
   456.9
   448.8
   458.5
   481.2
     489
   457.5
     487
   437.1
   460.4
   501.3
   455.6
   467.9
   473.4
   473.1
     451
   494.5
   437.1
   481.9
   469.5
   461.1
   507.2
   468.9
   432.2
   437.1
   433.8
   459.8
   437.1
   432.5
   467.3
   460.4
   430.9
   504.9
   462.7
   493.9
   426.4
   469.9
   475.7
   458.2
     454
   442.3
   439.4
   469.9
   490.3
   439.4
   436.4
   416.7
   439.7
   476.7
     453
   470.2
   422.8
   482.8
   433.8
   450.1
   449.1
   497.1
   484.1
   444.9
     416
   462.4
   449.4
   455.6
   464.3
   456.2
   452.3
   490.3
     463
   456.6
   442.6
   458.5
   416.7
     428
   434.8
   425.4
   465.3
   386.8
   445.2
   432.5
   480.6
   436.8
   421.5
   458.8
   486.4
   444.2
   488.3
     427
   456.9
   393.9
   445.5
     429
   408.2
   494.2
   445.2
   480.2
   403.7
     489
   498.4
   436.1
   438.1
   450.7
   422.5
   468.6
   458.5
     453
   435.8
   480.6
   451.4
   428.7
   510.1
   383.6
   466.9
   459.5
   509.8
   453.6
   461.1
   462.4
   497.1
   473.1
   527.3
   479.9
   462.7
   415.7
   454.3
   479.9
   482.8
   475.4
   492.9
   471.8
   445.9
   454.3
   477.3
   421.2
   425.4
   435.5
   449.7
   510.4
   417.6
   429.6
   447.8
   418.6
   495.5
   487.4
   453.3
   498.1
   471.8
   509.4
   496.5
   444.9
   457.9
   509.1
   434.2
   479.6
   504.9
   484.1
   453.3
     430
     478
   450.4
   397.8
   480.9
   481.5
   437.7
   448.8
   437.4
   434.2
   478.6
   467.3
   449.1
   444.2
   460.4
   457.5
   461.7
   406.9
   434.8
   468.6
     454
   431.6
   476.3
   436.4
     439
   469.2
   449.7
   388.1
   465.6
   435.8
   453.6
   406.6
   490.3
   460.1
   423.5
   454.9
   431.3
     477
   443.3
   483.5
   455.6
   477.6
   431.6
   496.5
   443.6
   442.6
   482.5
   469.2
   455.6
   443.6
   449.1
   469.9
   479.6
   421.5
   414.1
     500
   462.7
   443.6
   442.3
   428.7
   443.9
   455.3
     466
   522.1
   469.9
   448.1
   426.1
   443.6
   438.1
   441.6
   445.9
   502.3
   453.3
     502
   427.7
     478
   466.9
   458.5
   468.6
   482.5
   451.7
   458.2
   476.3
   471.8
   495.2
     429
   459.8
   457.5
   476.3
   434.8
   420.5
   480.6
     416
     465
   480.6
   449.4
     490
   459.8
     490
   483.8
   473.7
     441
   512.7
     454
   460.4
   468.2
   480.9
     477
   468.2
   539.6
   460.1
   514.6
   434.8
   446.2
   440.7
   489.6
   468.9
   469.2
   456.9
   381.9
   447.1
   427.4
   471.5
   481.2
   488.7
   464.7
     416
   461.4
   471.2
   462.7
   474.4
   436.1
   454.6
     439
   445.2
   484.1
   436.4
   457.5
   451.7
   458.8
   428.3
   486.1
   493.2
   500.3
   467.3
   469.9
   470.8
   388.8
   480.6
   437.4
   460.4
   501.6
   506.8
   436.1
     463
   450.4
   442.6
   520.5
   439.7
   449.7
     452
     464
   412.4
   435.8
   479.9
   418.6
   473.7
   423.8
   432.9
   449.4
   447.8
   437.7
   469.5
   498.7
   431.3
   441.3
   480.9
   446.8
   444.9
   482.5
   444.6
   455.3
   423.8
   459.5
   491.3
   470.5
   496.1
   469.5
   477.3
   462.4
   484.1
   477.3
   484.8
   493.5
   496.5
   390.1
   467.3
   436.8
   493.2
   470.2
   430.9
   450.7
   437.7
   460.8
     475
   441.3
   444.6
     439
   450.4
   472.1
   484.8
   436.4
   455.3
   466.9
   490.3
   469.5
   434.8
   473.1
   474.7
   460.8
   427.4
   444.6
   438.1
   483.8
   426.1
   454.6
   444.6
   405.3
   421.8
   465.6
   447.1
   449.1
   483.5
   424.4
   454.3
   465.3
   482.5
   459.2
   423.1
   445.9
   431.3
   483.2
   480.2
   460.8
   457.5
   443.9
   482.5
   481.2
   478.3
   489.6
   479.6
   469.9
   467.6
   448.1
   481.5
   461.1
   450.7
   460.4
   460.8
   496.1
     478
   426.7
   452.3
   476.3
   452.3
   455.9
   446.2
   482.2
   458.2
   434.5
   455.6
   461.7
   457.2
   466.6
   458.5
   492.6
   417.3
   501.6
   448.8
     500
   434.2
     430
   473.4
   470.2
   447.5
   450.4
   469.5
   454.9
   469.5
     440
   459.5
     466
   463.7
   446.2
   446.8
   449.1
     442
   448.1
     427
   448.8
   458.8
     454
   479.6
   455.3
     476
   425.7
   445.9
   537.3
   527.9
   470.5
   454.6
   428.7
   472.1
   505.2
   468.9
   396.2
   465.6
   467.6
   465.3
   459.8
     453
   436.8
   490.3
   457.9
   414.1
   437.4
   439.4
   443.3
   461.1
     476
   387.1
   496.8
   437.7
   468.9
   479.3
   456.9
   461.4
   458.5
   467.3
   457.9
     502
   529.5
   462.1
   505.5
   468.2
   461.1
   462.4
   432.2
   462.7
     466
   515.3
   449.1
   499.7
   483.2
   492.2
   417.3
   467.3
   435.8
   418.3
   482.2
     476
   500.7
     454
   397.8
   454.9
   470.8
   430.3
   466.3
   444.2
   436.8
     451
   417.3
   434.2
   444.2
   468.2
     404
   475.7
   451.4
     477
   393.9
   468.9
   446.5
   434.5
   470.8
   461.7
   466.3
   467.9
   450.7
   432.2
   478.6
   507.5
   470.8
   485.8
   418.6
   460.8
     477
   404.7
   477.3
   478.6
   444.9
   470.2
     501
   466.3
   422.8
   432.5
   468.9
   477.3
     418
   462.1
   477.6
   487.7
   448.1
   471.5
   503.9
   451.7
   457.2
   479.6
   394.6
   482.8
   421.5
   506.2
   461.1
   486.7
   488.7
   493.2
     464
   443.6
     477
   471.5
   434.2
   526.9
   458.2
     464
   443.6
   421.5
   443.6
   453.3
   423.1
   473.1
   498.7
     440
   434.8
   443.6
   479.3
   480.2
   479.9
   450.4
   467.9
   461.7
   459.5
   456.2
   434.8
   462.1
   475.7
   471.8
     489
   433.5
   471.5
   468.2
   409.5
   483.8
   479.6
   412.8
     476
   442.3
   467.6
   485.8
   449.7
   449.7
   467.9
     453
   470.8
   442.9
   467.9
   465.6
   438.1
   437.7
   470.8
   491.9
   462.7
   467.3
   419.6
   390.1
   496.5
   480.2
   495.2
   529.5
   442.6
   449.1
   488.7
   511.7
   470.2
   494.8
   429.3
     478
   417.6
   471.5
   421.8
   443.9
   478.6
     440
   473.4
   444.2
   445.9
   426.7
   476.3
   461.4
   459.8
   492.9
   435.5
   467.6
   435.5
   454.6
   457.2
   488.7
   482.2
   467.9
     526
   458.8
   456.6
   488.3
     466
   444.9
   449.4
   434.5
     465
   486.1
   535.4
   467.9
     487
   428.7
   481.5
   503.3
   486.1
     488
   478.3
   503.3
   486.4
   416.7
     441
   440.7
   461.1
   441.3
   448.4
   456.6
     452
   435.1
   488.7
   461.7
   502.9
   449.1
   491.9
   447.5
     429
   533.1
   432.5
     513
   451.7
   496.1
   470.8
   425.7
   496.1
   524.4
   442.3
   449.1
   486.1
   469.5
   478.6
   454.3
     451
   491.9
   438.4
   470.8
   463.7
   455.6
   480.6
   459.5
   465.6
   447.5
   463.7
   403.4
   425.1
   482.2
   486.7
     439
   480.9
   435.1
   491.3
   453.6
   467.6
   480.9
   464.7
   458.5
   430.3
     441
   451.7
   446.5
   433.2
   459.8
   484.5
   485.8
   472.1
     453
   471.8
   448.8
   458.8
   457.5
   483.2
   458.5
     454
   496.1
   489.3
   468.9
   473.7
   451.7
   453.3
   482.8
   422.8
   500.3
   459.8
   438.1
     466
   450.4
   493.9
   393.9
   486.4
   474.7
   490.3
   480.9
   432.9
   498.4
   425.1
   502.9
   460.4
   427.7
     417
   432.9
   494.5
   496.1
   460.1
   445.5
   433.8
   429.6
   433.8
   469.2
   475.4
   437.1
   456.9
   421.5
   458.2
   471.8
     452
   447.1
     452
   442.6
   489.3
   443.3
   454.3
   460.4
   449.7
   469.2
   483.8
   496.8
   425.4
   444.2
   444.6
     440
   478.9
   432.5
   441.3
   439.4
   483.5
   458.2
     463
   455.6
   437.4
   471.2
   426.7
   461.7
   469.5
   445.2
   442.9
   469.9
   490.3
   450.7
   445.2
   519.5
   487.7
   449.1
   483.5
   478.6
   485.1
     487
   477.6
   427.7
   490.6
   446.8
   454.9
     452
   390.1
     404
   474.4
   451.7
     440
   475.7
   430.3
   461.7
   468.9
   508.5
   423.5
   468.6
   448.8
   453.6
   506.8
   472.5
   438.1
   517.5
   471.2
     452
   473.1
   439.4
   503.6
   440.3
   408.5
   440.3
   430.9
   507.5
   436.8
   439.4
   455.9
   476.3
   451.7
   422.8
   502.9
   448.8
   455.9
   457.9
   455.9
   460.4
   483.8
   496.8
   481.2
     478
   483.2
   442.3
   425.1
   444.2
     454
   405.9
   450.7
   464.3
     478
   436.4
   478.6
   532.8
   454.6
     487
   486.1
   430.6
     439
   448.8
   476.7
   451.4
   424.8
   438.7
   422.5
   498.1
   495.8
   492.6
   474.7
   466.3
   432.2
     415
   435.8
   464.7
   479.6
   383.2
   489.6
   385.5
   491.6
   494.2
   438.4
   433.8
   412.4
   433.2
   488.7
   455.6
   491.9
   499.7
   491.9
   456.2
   444.6
     477
   460.1
   423.8
   468.2
   444.2
   479.3
   515.6
   483.5
     490
   486.1
   463.7
   457.5
   457.9
     454
   474.1
   469.9
   439.4
   423.1
   486.1
   461.4
   454.3
   472.1
   479.6
   469.9
   471.2
   448.8
   452.7
   406.3
   425.7
   451.7
   462.1
   495.5
   487.7
   428.7
   443.9
   447.5
   440.7
   467.9
     442
   513.3
   487.4
   455.9
   396.5
   483.8
   491.3
   466.3
   417.3
     451
   459.2
   497.8
   452.3
   438.7
   465.3
   514.9
   451.7
   451.7
   457.2
   460.1
     454
   425.4
   448.8
   470.5
   437.7
   463.4
   488.7
   428.7
   472.8
   411.5
   423.1
   471.8
   473.7
   507.2
   504.2
   450.1
   452.7
   457.5
   434.2
   500.7
   437.4
   435.5
   460.4
   449.7
   462.7
   458.5
   496.1
   436.1
   400.1
   464.7
   485.4
   431.3
   480.2
   421.5
   448.1
   438.1
   454.9
   503.9
   425.4
   408.2
   419.9
   465.3
   411.5
   468.9
   472.8
   446.5
   473.4
   453.6
   482.8
   484.8
   438.1
   472.8
   430.9
   454.3
   461.7
   434.5
     476
     464
   457.2
   451.7
   441.3
   437.7
   435.1
   548.7
   433.8
   459.5
   486.7
     416
     478
     464
   494.5
   435.5
   465.3
   468.6
   473.1
   445.5
     441
   458.5
   424.4
   491.3
   466.3
   437.1
   446.5
   464.3
   480.9
   462.7
   447.1
   461.4
   447.1
   482.2
   431.9
   469.2
   507.5
   448.1
   474.7
   468.9
     477
   430.6
   433.5
   442.3
   460.8
   492.2
   473.1
   430.9
     441
   456.9
     488
   462.1
     415
   438.1
   419.2
   456.9
   412.1
   493.9
   400.1
   442.3
   495.8
   463.7
   469.9
     405
   477.6
   405.3
   456.6
   491.6
   443.6
   421.2
   471.5
   466.3
   422.2
   454.3
   452.7
   462.4
   445.2
   435.8
     429
   460.4
   481.9
   509.8
     454
   459.2
   477.3
   433.8
   523.1
     442
   495.5
   449.4
   422.5
   457.5
   435.8
   481.9
   412.1
   497.8
   480.6
   436.1
   457.9
   479.9
   483.2
   462.7
   494.2
   403.4
   447.1
   500.3
   470.8
   459.5
   437.7
   484.1
     440
   491.3
   455.6
   391.4
   485.4
   449.4
   434.5
   497.1
   494.8
     453
   496.1
   511.4
   402.1
   507.2
   493.2
   453.6
   461.7
   462.1
   496.5
   471.8
   418.9
   440.3
   492.2
   463.4
   478.6
   483.2
     452
   482.8
   433.2
   451.4
   400.4
     417
   458.2
   415.4
   453.3
   503.3
   482.8
   491.6
   459.2
   442.9
   478.3
   405.9
   469.9
   435.1
   459.5
   422.8
   462.4
   475.7
   498.4
     439
   493.5
   463.4
     464
   490.3
   419.6
   454.9
   481.2
   462.7
   444.2
   479.3
   438.4
   450.7
   447.1
   465.6
   466.6
   507.5
   441.3
   479.6
   426.7
   483.2
   470.8
   420.9
   474.7
   451.7
   422.2
   492.6
   449.7
   505.2
   458.5
   469.9
   450.1
   442.3
   442.3
   430.6
   444.6
   497.8
   467.6
     478
   418.3
     441
   496.1
   480.2
   438.4
   472.8
   468.9
     454
   496.5
   428.3
   436.4
   489.3
   400.1
     451
   476.7
   526.3
   457.9
   481.2
   490.9
   493.9
   472.5
   468.6
   469.5
   433.5
     451
   459.2
   492.2
   509.8
   434.5
   450.4
   448.4
   459.8
   434.8
   444.6
   446.8
   436.8
     501
     477
   417.3
   431.6
   479.9
   462.7
   437.7
   451.4
   430.9
   430.6
   446.5
   462.4
   430.6
   409.8
   482.5
   448.8
   447.1
   481.2
   502.9
   441.3
     440
   404.3
   460.4
   466.9
   447.1
     488
   512.7
   471.5
   443.3
   430.9
   449.4
   416.7
   494.8
   447.1
   428.7
   462.1
   433.8
   505.2
   470.2
   461.1
     452
   454.6
   480.9
   435.5
   472.1
   457.5
   454.6
     428
   501.6
     476
     501
   481.2
   450.1
   410.2
   427.4
   534.1
   438.4
   472.1
     440
   505.5
   460.1
   451.7
   470.2
   489.6
   447.5
   457.5
   463.7
   487.7
   441.6
   453.3
   428.7
     476
   471.8
   439.7
   490.6
   458.8
   517.5
   476.3
   496.8
   460.8
   458.8
     476
   494.8
   416.7
   471.5
   452.3
   461.7
   435.8
   456.2
   421.5
   470.2
   416.7
   466.9
   427.7
   485.4
   411.1
   482.2
   470.5
   519.2
   480.6
   482.2
   470.5
   445.5
   422.8
   433.2
   498.1
   432.9
   472.1
   442.9
   442.3
   436.1
   473.4
   438.7
   463.7
   453.3
   447.5
   472.1
   419.9
   472.5
   423.1
   451.4
   478.9
   447.8
   425.1
   500.7
   473.4
   422.5
   565.6
   473.7
   404.7
   455.9
   471.5
   480.9
   451.7
     454
   442.3
   471.8
   458.8
     490
   457.2
   461.1
   454.6
   500.3
     488
   456.6
   473.7
   469.5
     502
   468.6
   430.6
     465
   427.4
     478
   473.1
   467.3
   449.7
     440
   471.5
     466
     442
   489.3
   453.3
   499.7
   459.5
   493.9
   439.7
   465.6
   460.8
   450.4
   418.6
   433.8
   490.9
   441.6
     490
   414.1
   499.7
   441.6
   426.4
   459.2
   483.5
   410.2
   465.3
   460.8
   508.5
   440.3
   462.4
   454.6
   406.3
   466.9
   482.5
   438.4
   452.3
   434.2
   466.6
   390.1
   428.3
     489
   476.3
     476
   446.5
   465.6
   471.5
   443.3
     476
   438.4
   502.3
   470.2
   433.2
   433.5
   485.4
   436.4
   445.5
   426.4
   497.1
   491.6
   442.9
   430.9
   449.4
   458.2
   419.2
   462.4
   472.8
   471.8
   474.7
     490
   478.3
   421.5
   423.1
   471.5
   431.9
   437.7
     439
   434.5
   478.6
   474.4
   496.1
   523.4
   481.2
   460.8
   520.5
   473.4
   457.2
   424.4
   446.2
   404.3
   481.9
     415
   486.1
   476.3
   529.9
   491.3
   487.4
   420.9
   441.6
   446.8
   426.7
   431.3
   433.2
   489.6
   480.9
   444.6
   412.1
   443.9
   484.5
   452.7
   475.7
     466
   429.3
     453
   429.6
   412.8
   407.9
   398.2
     415
   423.5
   445.2
   472.8
   390.7
     475
   511.4
   474.7
     466
   469.5
   461.4
   462.7
   442.3
   473.4
   471.8
   430.9
   466.6
   466.3
   476.3
   444.6
   488.3
   474.4
   449.7
   495.5
   384.9
   439.4
   468.2
   480.9
     478
   427.7
   514.9
   464.7
   438.1
   463.4
     500
     476
   519.8
   490.6
   479.6
   461.4
   448.4
   424.1
   411.5
   460.4
     476
   468.2
   476.7
   435.1
   508.8
   419.9
   449.1
   423.8
   452.3
   461.1
   419.6
   517.2
   406.9
   488.7
   490.6
   436.8
   435.1
   458.8
   454.3
   478.6
   482.8
   417.3
     465
   450.7
   455.9
   499.7
   495.2
   429.3
   400.1
     440
   484.8
   486.1
   455.6
   441.6
   456.9
   432.2
   433.5
   398.2
   464.3
   431.3
   520.5
   437.4
   440.7
   448.1
   443.3
   463.4
   457.2
   444.6
     439
   455.9
   434.5
   448.8
     465
   453.6
   479.6
     476
   463.4
   463.7
     430
   434.2
   455.6
   429.3
   426.4
   451.7
   479.6
   451.7
   393.6
   438.4
   455.9
   439.7
   470.2
     439
   433.2
   470.8
   397.8
   486.4
   456.2
   457.9
   434.2
   487.7
   413.7
   455.3
   456.9
   456.9
   459.2
     417
   501.6
   443.6
   480.9
     466
   477.6
   459.5
   437.7
   489.6
   468.2
   494.5
     487
   453.6
   466.6
   507.8
   508.5
     478
   493.9
   459.8
   427.4
     439
   456.2
   466.6
   533.8
   492.2
   430.6
   460.8
   428.7
   449.1
   449.7
   446.5
   443.9
   405.3
   473.7
   472.1
   502.3
   420.2
   469.5
   420.2
   465.3
   453.6
   462.7
   478.3
     463
   443.9
   426.7
   476.3
   507.5
   504.2
   505.5
   484.8
   463.7
   446.8
   408.9
   506.5
   450.4
   452.7
   475.4
   438.7
     417
     489
   453.3
   447.5
   431.3
     466
   452.7
   467.6
     466
   480.6
   483.8
   444.9
   433.5
     442
   462.4
   428.3
   448.1
   417.6
   456.2
   442.3
   490.6
   436.4
     476
     439
   401.7
   440.7
   442.9
   498.1
   442.9
   437.7
   479.9
   488.7
   431.6
   438.1
   467.9
   483.2
   444.2
   476.7
   390.1
   446.8
   423.1
   457.9
   469.9
   454.6
   514.3
     476
   466.9
   472.8
   435.1
   467.6
     442
   474.1
     428
   389.1
   450.1
   441.3
   453.6
   426.7
   448.1
   486.4
   460.4
   427.4
   479.9
   437.4
   477.6
   440.3
   418.3
   438.1
   436.4
   475.7
   500.7
   440.7
   457.2
   468.6
   504.2
   460.4
   460.8
     466
   460.8
   513.6
   433.5
   431.3
   438.1
   422.2
   492.2
   405.6
   468.6
     440
   483.5
   444.9
   457.5
   434.2
   474.1
     502
   480.9
   426.1
   500.7
   460.4
   485.4
   464.3
   447.8
   523.4
   455.3
   439.7
   409.2
   457.5
   436.8
   478.6
     415
   461.7
     441
   452.3
   511.1
   454.6
   433.5
   419.9
   432.2
     439
   458.8
   448.1
   435.1
   435.5
   460.8
   517.9
   406.6
   444.6
   452.3
   429.3
   461.4
   463.4
   419.9
   445.2
   462.7
   454.6
   441.6
   499.4
     441
   423.5
   454.9
   400.8
   483.2
     451
   529.2
   496.1
   472.5
   457.5
   437.4
   418.3
   452.3
   507.2
     465
   435.8
   463.4
   417.6
   423.1
   426.4
   418.3
   428.7
   455.3
   500.3
     451
     466
   451.4
   476.7
   441.3
   450.1
   456.2
     430
   426.7
   463.7
   495.8
   484.8
   484.5
   445.9
   421.2
   459.2
     454
   421.2
   461.7
   566.9
   420.5
   465.6
   519.2
   472.5
   442.3
   482.5
     463
   454.9
   435.8
   426.4
   372.2
   494.8
   401.1
   499.7
   467.9
   457.5
   434.8
   462.4
   447.8
   417.3
   459.2
   414.7
   501.6
   468.9
   439.7
   431.6
   452.3
   459.8
   484.5
   423.8
     416
   467.6
   453.6
     489
   405.3
   532.8
     379
   442.6
   463.7
   450.1
   438.1
   445.5
   461.1
   464.7
   433.8
     478
     451
   480.2
   467.3
   462.1
   443.6
   472.1
   461.1
   483.2
   475.7
   463.4
   486.4
   467.3
   449.1
   442.9
   485.1
   493.2
     466
   500.3
   454.6
   434.8
   523.4
     476
   426.1
   452.3
   430.9
   445.9
   462.7
   438.4
   537.3
   474.1
   487.4
   463.7
   455.6
   459.5
   457.5
   426.1
   481.5
   433.8
   408.5
     466
   522.7
   489.3
   479.9
   436.1
   459.8
   471.8
   432.2
   445.9
   461.7
   414.1
   482.2
   444.6
   483.5
   450.1
   424.1
   446.5
     452
   459.2
   447.8
   434.5
   451.7
   512.4
   439.4
   406.9
   436.8
   480.6
   473.4
   469.5
   506.2
   412.8
   473.4
   420.2
   470.8
     404
   476.3
     442
   425.4
   468.9
     477
   456.9
   425.4
     478
   456.6
     454
   523.1
     464
   419.9
   461.4
   461.1
   436.8
   458.5
   436.4
   479.6
   501.6
   435.8
   483.2
   472.8
   484.8
   453.6
   470.8
   479.3
   491.9
   480.2
   441.3
   428.7
   490.3
   450.7
   433.8
   466.3
   519.2
   458.8
   466.6
   484.8
   454.3
   471.8
   482.8
   467.9
   480.2
     465
   484.5
   461.1
     415
   454.6
   440.3
   456.2
   457.5
   448.8
   455.9
   450.1
     475
   435.1
   441.3
   422.8
   438.4
   447.5
   439.4
   431.6
   448.1
   480.6
   467.6
   513.6
   470.2
   405.3
   456.9
   490.3
   546.7
   437.1
   424.4
   459.5
   474.7
   446.5
   442.3
   437.7
     464
   422.5
   499.1
   441.3
   482.5
   457.2
   418.9
   491.9
   469.9
   427.7
   421.8
   485.4
   456.9
   464.7
   492.2
   486.4
   429.3
   412.8
     488
   446.8
   442.9
   475.7
   449.1
   451.4
   492.6
   424.1
   491.9
   481.9
   431.9
     418
   456.6
   471.5
   466.6
   426.4
   474.4
   435.1
     428
   438.7
     490
     452
   418.3
   387.1
   489.6
   474.1
   458.2
   432.5
   487.7
   464.7
   455.3
   507.5
   469.9
   463.4
   448.8
   431.6
     502
   420.2
   460.8
     392
   400.1
   454.3
   467.3
     487
   496.1
   460.4
   481.9
   470.5
   433.5
   448.8
   449.4
   467.3
   455.9
   464.7
   448.1
   485.4
   446.5
   456.9
   433.2
   460.8
     439
   484.5
   439.7
     441
   494.2
   448.4
   436.8
   461.1
   461.7
   461.1
   433.8
   456.9
   425.1
     415
   473.7
   417.3
   432.9
     430
   438.7
   438.1
   448.8
   469.5
   453.3
   460.8
   436.4
   473.7
   484.1
   469.2
   434.8
   461.1
     429
     451
   426.4
   504.6
     405
   430.6
   393.9
   478.9
   474.7
   435.5
     475
   426.7
   462.7
   482.5
     453
     439
     430
   407.2
   435.1
   476.3
   430.3
   450.7
   480.2
     463
   448.1
   462.1
   450.1
   410.8
   492.9
   483.2
   469.9
   461.4
     465
   432.9
   434.5
   442.6
   478.3
   476.7
   482.2
   458.5
   449.1
   492.2
   422.5
     475
   475.7
     417
   450.1
     476
   470.2
   524.4
   421.2
   451.4
   470.2
   479.9
   482.8
   479.9
   425.1
   440.3
   453.6
   455.3
   449.7
   432.9
   437.1
   480.6
   424.4
   461.1
   460.8
   471.2
   460.4
   468.6
   474.7
   429.6
   466.3
   433.8
   457.5
   440.3
   485.4
   417.6
   436.4
   510.4
   425.4
   461.7
   452.7
     453
   493.2
   461.7
   450.4
   436.4
   465.3
   466.3
   477.6
   430.9
   415.4
   451.7
   463.4
   471.2
   430.6
   432.9
   415.4
   467.3
   448.1
   440.3
   446.2
   401.1
   440.3
   459.5
     451
   446.8
   443.3
   424.4
   475.4
   423.5
     476
   432.9
   473.4
   425.7
   444.6
   490.6
   442.6
   428.3
   441.6
   447.8
   461.4
   446.8
   442.3
   474.7
   447.8
   448.1
   481.9
   469.2
   452.3
   443.6
   472.8
   482.5
   436.8
     415
   462.7
   426.4
     415
   468.9
   462.7
   492.2
   480.6
   443.9
   465.3
   452.3
   467.9
   433.5
     441
   419.6
     380
   447.5
   439.4
   442.3
   493.9
     451
   472.1
   475.4
   478.6
   410.8
   466.9
   438.4
   467.9
   414.7
   431.9
   442.9
   490.6
   431.6
     452
   449.7
   469.9
   424.1
   470.2
     463
     489
   428.3
   445.9
   444.2
   435.5
   480.6
   428.3
     428
   434.8
   446.2
   499.1
   481.9
   479.6
   454.6
     463
   456.6
   463.7
   466.3
   476.3
   515.3
     429
   499.4
   415.7
   427.4
   504.2
   418.9
   413.7
   460.1
     429
   449.1
   443.3
   419.6
   421.8
   499.7
     451
   483.2
   467.6
   476.7
   457.5
   405.3
     430
   447.1
   474.4
   421.5
   430.6
   494.2
   494.5
     475
   445.2
   442.6
   458.5
   487.4
   458.8
   455.3
   442.9
   446.2
   444.2
     463
     405
   506.8
   473.7
   435.8
   450.4
   483.2
   429.6
   456.6
   451.7
   474.7
   459.8
   451.4
   463.7
   431.3
     463
   467.9
   383.9
   416.3
   440.7
   433.8
   421.2
   442.6
   476.7
   432.5
   447.1
     466
   466.6
   456.9
   425.4
   459.5
   437.7
   454.9
   484.8
   433.5
   484.5
   446.2
   461.4
     453
   459.2
   494.2
   426.4
   464.7
   465.3
     454
   455.3
     453
   495.5
   451.4
   432.5
   450.1
   474.7
   446.5
   447.1
   505.9
   462.1
     452
   442.9
   427.4
   470.8
   481.5
     429
   493.5
   442.9
   436.4
   418.9
   442.9
   499.1
   459.8
   435.1
   449.7
   477.3
   414.4
     439
   463.7
   419.2
   472.5
     441
   462.7
   466.9
   447.5
   464.3
   492.6
   469.2
   443.6
   436.1
   478.3
   434.2
   480.6
   448.8
   448.8
     475
   482.5
   417.3
   496.8
   442.6
   468.9
   435.1
   421.8
   421.8
   479.3
   443.9
   458.2
   484.1
   439.7
   398.5
   461.4
   488.7
   437.4
   418.9
   450.1
   473.1
   436.4
     463
   434.5
     427
   430.6
     439
   437.1
     439
   453.3
   430.9
   431.6
   480.6
   445.5
   466.9
   449.1
   431.9
   450.1
   457.5
   413.1
   426.4
   478.6
   470.5
     514
   452.3
   457.2
   476.7
     415
   490.6
   452.3
   508.5
   442.6
   434.8
   462.4
   457.2
     478
   428.3
   460.4
   445.9
   472.8
   492.9
   430.6
   490.3
   436.1
   463.7
   480.9
   439.4
   453.3
     465
   462.7
   447.8
   485.4
   457.9
   467.9
   424.4
   493.9
   420.9
   458.2
   421.2
   415.4
     475
   465.3
   420.5
   466.6
   496.1
   455.3
   430.6
   434.8
   449.7
   443.3
   443.6
   495.5
   442.6
   445.5
   518.2
     475
   478.6
   465.3
   474.1
   415.4
   467.9
   430.6
   500.7
   476.7
   460.8
   467.3
   437.1
   468.9
   463.4
   461.4
   435.5
   511.4
   455.6
     427
   493.2
   464.3
   475.7
   481.5
     465
   456.2
   464.3
   523.7
   485.4
   474.4
   437.1
   431.3
   454.6
   464.7
   528.6
   474.7
   441.3
     453
   469.9
   473.1
   421.2
   418.6
   453.3
     405
   481.9
   481.5
   431.6
   426.4
   461.4
   437.7
   494.5
   504.9
   464.7
   408.2
   449.7
   420.5
   518.5
   504.6
   490.6
   425.4
   445.5
   477.3
   482.5
   461.1
   480.9
   489.6
   407.6
   478.9
   453.6
   438.7
   454.6
     441
   512.4
   454.9
   391.4
   446.2
   466.6
   432.9
   448.1
   446.5
   450.7
   447.8
   460.4
   423.1
   464.3
   462.4
   486.7
   429.3
   442.3
   474.1
   444.9
   437.4
   442.9
   424.4
   506.5
   400.8
   481.5
   486.4
     490
   498.1
   431.6
   470.5
   515.3
   439.4
   419.2
   523.1
   455.6
   437.1
     463
   440.7
     490
   459.5
   475.7
   432.2
   517.5
   423.1
   498.1
     452
   465.3
   433.5
   440.3
   465.3
   472.1
   468.9
   459.2
   450.7
   399.8
   460.8
   453.6
   383.2
   427.7
   495.5
   473.4
   482.2
   439.7
   492.2
   429.6
   516.9
   460.4
     466
   400.8
   435.5
   438.7
     465
   458.8
   494.2
     465
   422.8
   437.7
   444.6
   436.4
   505.2
     428
   513.3
   401.4
   450.1
   453.3
   478.3
   448.8
   437.4
   482.2
   445.5
     476
   458.5
   497.4
   470.5
   445.9
   435.5
   442.6
   461.1
   434.8
   481.5
   462.4
   506.2
   445.9
   446.5
   465.3
   410.2
   423.5
   449.7
     453
   442.9
   430.3
   412.8
   441.3
   460.4
   484.5
   426.1
   402.4
   423.8
   490.9
     440
     430
   474.7
   508.8
   465.6
   445.2
   459.2
   442.6
   458.5
   479.3
   457.2
   423.8
   541.2
   440.3
   479.6
   437.1
   442.9
     441
   463.4
   447.1
   456.6
     416
   486.1
   448.1
   459.8
   458.8
   459.2
   469.9
   483.5
   419.2
     442
   466.3
   460.1
   488.7
   469.5
   449.7
   433.8
   498.4
   407.6
   438.4
   462.1
   470.8
   421.8
   495.5
   497.4
   438.7
   478.6
   489.6
   443.9
   468.9
   433.8
   444.9
   433.2
     439
   447.5
   519.8
   423.1
   420.9
   472.8
   447.8
   457.5
     475
   437.7
   462.1
   432.2
   504.6
   425.4
   397.8
   435.5
     488
   481.9
   459.8
     487
   453.6
   422.8
   454.6
   415.4
   432.5
   460.4
   455.9
   471.5
   484.5
   410.2
   398.8
   512.4
   464.7
   445.5
     463
   454.9
   454.9
   413.7
   475.4
   481.2
   462.7
   480.6
   430.9
   461.7
   474.4
   470.5
   471.8
   499.4
   435.5
   486.4
     430
   460.8
   432.2
   444.2
     463
   436.8
   459.8
   438.4
     464
   439.4
     452
   424.1
   434.8
   425.4
   495.5
   448.8
   422.8
   439.7
   505.5
     451
   437.1
     464
   484.8
   460.4
   459.8
   454.3
   424.1
   446.2
   488.3
   477.3
   465.6
   468.6
   489.6
   426.7
   467.9
   432.9
   459.5
     487
   460.4
   502.9
   465.6
   484.8
   445.5
   535.4
     478
   455.3
   450.1
   456.9
   400.4
     465
   434.5
   459.2
   440.7
     464
   432.9
     430
   491.6
   461.1
   476.7
   496.1
     475
   440.7
   481.5
   457.5
   436.1
   462.1
   398.5
   448.8
   466.9
   443.3
   459.2
   453.3
   449.1
     466
   421.2
   464.3
     454
   459.8
   408.5
   466.6
   462.1
   436.1
   463.4
   452.7
   390.7
   434.8
   495.5
   426.4
   438.7
   446.5
   450.4
   482.2
   401.7
   420.9
     500
   425.1
   444.2
   440.3
   435.1
     427
   453.3
   433.2
   422.5
   516.2
   459.8
     440
   454.3
   472.5
   479.3
   437.7
   459.5
   457.2
   449.4
   478.3
   441.3
     440
   448.4
   470.2
   481.2
   473.1
   418.3
   429.3
   438.4
   497.1
   437.4
   433.5
   481.2
   470.8
   491.3
   493.2
   503.3
   435.5
   446.2
     417
   470.8
   449.4
   459.5
   447.8
   441.3
   454.9
   479.9
   457.9
   446.2
   488.3
   449.7
   446.8
   476.7
   486.4
   423.5
   437.4
     454
   409.5
   418.9
     427
     465
     427
   504.2
     476
   474.7
   474.7
   473.7
   456.6
   456.6
   459.5
   494.5
   399.5
   504.6
   480.6
   451.4
     489
   451.4
   458.5
   469.2
   456.6
   486.1
   500.3
   431.3
     454
     428
   473.1
   449.4
   469.9
   441.6
   474.7
   494.8
   460.4
   461.4
   489.6
   448.4
   446.5
   486.4
   443.6
   452.7
   508.5
   448.8
   447.5
   490.3
   438.7
   440.7
   499.4
     501
     488
   429.6
   426.4
   466.3
     415
   517.5
   482.5
   429.3
   437.1
   457.9
     476
   466.3
   431.6
   466.3
   439.7
   434.5
   478.9
     430
   419.6
   454.9
   443.6
   468.9
   466.9
   458.2
   489.6
   444.9
   509.8
   443.9
   419.2
   490.9
   495.2
   485.1
   428.7
   417.3
   478.9
   437.1
   454.9
   447.8
   436.4
   478.6
   437.7
   471.2
   462.4
     428
   467.3
   457.5
   437.4
   438.1
   469.5
   436.4
     452
   469.2
   497.1
   452.7
   423.8
   492.6
   450.1
   458.8
   458.8
   459.5
   464.3
   444.2
   498.4
   472.1
   455.3
   471.2
   474.7
   453.6
   435.1
     452
   470.2
   434.8
   414.4
   415.4
   415.7
   467.3
   444.9
   457.5
   424.8
   480.9
   431.3
   450.4
   417.3
   461.1
   453.6
   478.6
   471.8
   472.8
   449.1
   451.4
   451.7
   437.1
   453.3
   467.9
   486.7
   489.6
   466.6
   433.2
   488.7
     476
   442.3
     488
     466
   472.1
   485.4
   394.3
   455.9
   448.8
   455.6
   507.5
   480.6
   510.1
   425.1
   484.1
   458.5
   400.1
   460.4
     430
   394.3
   482.8
     391
   478.6
   497.1
   465.3
   483.8
   476.3
   466.3
   479.9
   431.9
   454.6
     418
   487.4
     501
   480.9
   461.1
     465
     429
   451.4
   444.6
   439.4
   440.7
   447.5
   486.1
   414.4
   462.7
   491.9
   498.7
   485.8
     500
   440.3
   434.8
     464
   461.1
   506.2
   455.3
   443.6
   454.6
   454.3
   489.3
   441.6
   433.2
   560.4
     440
   408.5
   468.9
   486.7
   408.9
   427.4
   504.2
   448.1
   450.4
   472.8
   443.6
   441.3
   424.8
   454.3
   431.9
   444.6
   444.6
   451.4
   459.5
   435.5
     430
   449.7
   466.3
   456.2
   461.1
   447.5
   442.9
   448.8
   459.8
   450.4
   485.8
   434.8
     439
   425.4
   418.3
   471.5
   483.2
   449.1
   461.1
   432.5
   510.4
   484.5
     429
   397.5
   427.4
     439
   447.1
   428.3
   470.5
   458.2
   496.8
   487.4
   447.8
   435.5
   505.2
   512.4
   477.6
   431.9
   470.2
   418.6
   485.8
   507.5
   447.5
   448.4
   443.9
   426.7
   451.7
   484.5
   459.8
   490.6
   455.6
   420.5
   494.5
   448.1
   437.7
   456.9
   437.4
     477
   425.7
   460.1
   441.6
   450.1
   460.8
   508.1
   425.7
   438.7
   476.3
   422.5
   470.5
   459.5
   458.5
   496.1
   482.5
   511.7
   446.8
     453
   484.8
   486.4
   476.3
   477.6
   454.9
   458.2
   462.1
     418
     513
   494.5
   458.8
   486.4
   470.2
   477.6
   450.7
   443.3
   460.1
   468.2
   498.4
   416.7
   508.1
   461.1
   475.4
   449.4
   426.1
   439.4
   462.4
   437.7
   463.4
   456.2
   466.6
   493.2
   435.1
   452.7
   485.8
   492.2
   460.4
   475.7
   452.7
   480.9
     453
   496.5
   448.8
   433.5
   489.6
   484.5
   476.7
     463
   461.1
   454.6
     466
   426.7
   488.3
     466
   457.5
   480.6
   434.5
   451.7
   460.8
   476.3
   466.3
   489.3
     466
   414.1
   488.7
   446.8
   452.3
   449.4
   444.2
   444.2
   504.2
     403
   447.8
   455.3
   456.2
   430.6
   490.6
     430
   427.4
   443.3
   445.5
   445.2
   472.8
   448.1
   421.2
   454.3
   432.2
   480.2
     463
   471.5
   474.4
   424.8
   442.9
     477
   460.4
   430.3
   448.1
   458.2
   441.6
   506.8
   440.3
   445.2
   409.2
   422.8
   510.1
   474.7
   437.1
   424.4
   467.6
   484.8
     488
   440.3
   441.6
   444.6
     476
   463.7
   463.4
     427
   469.9
   515.6
   437.1
   459.2
   464.7
   493.5
   435.1
   493.5
   430.9
   434.8
   484.5
   447.8
   436.1
   433.5
   435.8
   422.2
     428
   472.8
     464
     452
   440.7
   443.6
   435.1
   470.8
     489
   450.1
   492.9
   478.3
   421.8
   467.6
     464
   414.1
     500
   443.6
   467.9
   476.3
   434.2
   490.3
   494.2
   477.6
   430.9
   458.8
   424.4
   452.3
   486.7
   466.6
   455.9
   409.8
     489
   446.5
   454.6
   458.8
   460.4
   514.3
   460.4
   453.6
   470.8
   444.9
     454
   505.2
   467.6
     427
   505.9
   474.4
   403.7
   431.9
   443.6
   436.1
   477.3
     475
   459.5
   392.3
   419.9
   481.9
   467.3
   472.8
   374.2
   421.2
   463.7
   491.3
   417.6
   456.6
   423.1
   450.1
   484.8
   436.8
   513.3
   462.4
   447.1
   472.8
   432.2
   431.9
   492.9
   434.5
   481.9
   461.4
   488.3
   462.1
   459.5
   421.8
   455.3
   454.3
   441.6
   445.9
     466
   427.4
   457.5
   492.2
   462.1
   436.4
   446.2
   481.2
   472.1
   430.3
   424.1
   429.3
   485.4
     464
   409.8
     452
   437.4
   395.9
   449.7
   467.6
   406.6
   496.5
   452.7
   389.4
   451.7
   464.3
   485.8
   431.6
   444.9
   450.7
   514.9
   448.4
     428
   484.1
   405.9
   445.5
     429
   455.9
   444.2
   442.9
   484.1
   455.6
   450.7
   482.2
   446.2
   433.2
   432.2
   438.1
   461.1
   421.2
   450.4
   469.9
   454.3
   515.9
   430.9
   470.8
   491.9
   485.4
   485.8
   474.1
   445.2
   495.5
   468.9
   450.1
   453.3
   454.6
     430
     454
   446.8
   402.1
     439
   422.5
   450.1
   486.4
   467.3
   436.1
   395.6
   478.3
   459.8
     488
   459.8
     428
   445.2
   510.1
   435.5
   474.1
   520.5
   457.5
   449.7
     442
     403
   447.1
   442.9
   437.4
   444.6
   403.4
   435.8
   457.9
   500.7
   475.7
   443.6
   433.5
   472.1
   445.2
   431.3
   468.6
   467.3
   456.2
   442.3
   457.2
     416
   404.3
     451
     466
   480.6
   471.5
   450.1
   428.7
   473.4
   475.4
   490.9
   437.1
   455.6
   479.3
   427.7
   430.9
   457.5
   459.5
   468.6
   490.6
   467.9
   451.7
   435.1
   490.9
   493.9
   465.3
   486.4
   484.1
   455.6
   474.7
   499.1
   432.5
   482.2
   471.2
   457.2
   479.9
     477
   436.4
   481.9
   444.2
   471.8
   504.6
   447.8
   459.8
   452.7
   445.2
   406.3
   477.3
   487.7
   435.8
   515.3
   470.5
   473.7
   506.2
   457.2
   482.2
   447.8
   434.8
   438.7
   459.8
   443.3
   456.2
   430.9
   426.4
   403.7
   474.7
   474.4
   423.8
   447.5
     415
   455.6
   507.5
   452.7
   446.5
   436.4
   423.8
     478
   435.5
   428.7
   472.8
   440.7
   469.2
   454.6
   449.7
   436.1
   441.3
   406.9
   405.3
   469.5
   457.9
   497.8
   490.9
   459.2
   467.9
   479.3
   480.9
   456.9
   446.8
   475.4
   450.1
   406.9
   402.4
   481.9
   466.6
   445.5
   499.7
   444.2
   468.2
   464.3
   484.1
   419.2
   468.2
     478
   427.4
   481.9
   460.8
   419.2
   478.9
   470.8
   474.4
   464.3
   497.8
   467.3
   431.3
   445.5
   436.8
   418.3
   424.1
   470.8
   445.9
     429
   426.7
   459.8
   398.2
   460.4
   492.2
   451.7
   485.8
   413.4
   395.9
   425.1
   461.7
   468.6
   417.3
     465
   464.7
   446.5
   508.5
   445.9
   472.1
   460.1
   427.4
   440.3
   443.6
   422.5
     441
     415
   457.5
   489.6
   460.8
   464.7
   469.2
   480.6
   469.2
     442
   468.6
   426.7
   454.9
   462.1
   435.8
   444.6
   447.1
   463.4
   456.9
   501.3
   421.5
   499.1
   466.9
   435.1
   460.4
   484.5
     453
     430
   457.9
   456.2
     500
   437.1
   421.5
   507.2
   438.7
   447.1
   482.8
   518.2
     405
   491.9
   453.3
   425.4
   473.7
   458.5
   477.3
     477
   458.5
   454.3
   483.2
   496.1
   443.9
   465.3
   441.6
   433.2
   478.3
   465.3
   465.6
   491.6
   499.7
   492.9
   436.4
   456.6
   470.8
   460.1
   479.9
   426.1
   456.6
   454.9
     454
   461.1
   413.1
   471.2
   473.7
   483.5
   445.2
   475.4
   429.6
   461.7
   414.4
   455.9
   466.3
   456.9
   448.8
   434.2
   423.1
   439.7
   455.3
   425.1
   466.9
   486.4
     452
   461.7
   526.3
   450.7
   484.1
   466.6
   485.1
   477.3
   459.2
   477.6
   482.5
   468.6
   420.5
   459.8
   451.7
   408.2
     430
   404.7
   430.6
   424.4
   419.9
   448.1
     487
     463
     439
   490.6
   499.4
   462.1
   450.1
   419.9
   471.5
   415.7
   423.1
     439
   436.4
   414.4
     464
     488
   466.3
   400.4
   452.3
   454.9
   461.1
   457.9
   447.1
     453
   461.4
   462.1
   456.6
   450.1
   443.9
   443.9
   460.1
   459.2
     428
   415.7
   478.9
   451.7
   447.5
   432.9
   480.6
   423.1
   516.2
   392.3
   475.4
   467.3
   468.2
   464.7
   405.9
   474.7
     440
   438.7
     430
   466.9
   458.5
   460.1
   490.9
     430
   458.2
   444.6
   433.5
   431.9
   470.5
   432.9
     428
   453.6
   528.9
   471.5
   450.4
   476.7
   483.5
   440.7
   463.7
   451.7
   413.7
   443.6
   474.7
   435.5
   485.4
     429
   464.7
   469.9
   472.8
   507.5
     477
   451.7
   481.9
   480.9
   419.2
   446.2
   444.9
   446.8
   470.8
   448.4
   465.6
   450.7
   449.1
   466.3
   462.7
   466.3
   430.9
   413.7
   489.6
   455.3
   461.7
   514.6
     487
   443.6
   464.3
   483.2
   482.8
   450.1
   486.1
   446.2
   493.9
   485.1
     441
   440.7
   407.2
   484.5
   467.6
   454.9
   455.3
   482.8
   474.1
     453
   460.4
   459.2
   449.7
   429.3
   413.1
   490.6
   424.4
   439.4
   431.9
   452.3
   517.2
   480.2
   449.4
   412.8
   425.7
   461.1
   460.1
   421.5
   472.1
   443.9
   471.2
   425.7
   479.9
   488.3
   436.4
   481.9
   462.7
     441
   482.8
   494.8
   436.8
   481.2
   432.9
   444.2
   429.3
     477
   467.3
   434.5
   453.3
   461.7
   434.2
   471.2
   490.3
     512
   470.5
   494.8
   462.1
   450.7
   500.3
   446.8
   419.2
     475
   442.9
   415.4
   462.1
   444.9
   450.7
   421.8
   451.4
   439.4
   465.6
   469.9
   450.1
   420.9
   434.5
   436.1
   437.1
   436.8
   436.4
     464
     451
   464.7
   479.9
   453.3
   445.5
   494.5
   457.9
     442
     478
   442.6
   449.1
   462.7
   458.5
   478.9
   458.8
   414.1
   486.7
   446.5
   457.5
   437.7
   487.4
   444.6
   435.8
     466
   485.4
     451
     464
   484.1
   472.1
   444.6
   479.9
   474.7
   454.3
   484.8
   426.7
   407.9
   443.3
   483.2
   431.3
   486.1
   452.7
   426.1
   445.2
   486.4
   403.4
   449.7
   505.5
   437.1
     463
   503.9
   482.8
     442
   479.6
   465.3
     453
   470.2
   456.6
   464.3
   451.4
   453.3
   441.6
   426.7
   445.2
     466
   467.3
   443.3
   492.9
   445.5
   442.9
   449.1
   484.8
   434.5
   498.4
   505.5
   420.5
   470.8
   444.2
   416.3
   459.8
   483.8
   400.1
   456.2
   457.9
   477.6
   434.5
     477
   473.7
   430.6
   413.7
   408.9
   447.1
   390.7
   449.7
   463.4
   488.3
   490.3
   428.7
     430
   443.9
   456.9
   428.3
   462.1
   475.7
   470.2
   493.2
     442
   451.7
   437.7
   450.1
   447.5
   460.1
   502.3
   478.6
   459.5
   473.1
   459.2
   436.1
   416.3
   485.1
   439.7
   453.6
   433.8
   476.7
   475.4
   456.6
   454.3
   471.8
   484.5
   470.8
   441.3
   444.9
   457.9
   470.8
   452.3
   431.3
   467.6
     476
   489.6
   445.2
   474.1
   437.7
   486.1
   459.8
   447.5
   414.7
   450.7
   447.8
     451
   483.2
   476.7
   432.2
   467.9
   447.1
   456.6
     440
   442.3
   496.5
   498.4
     453
     454
   491.6
     452
   452.3
   449.4
   478.6
   451.7
   448.8
     451
   503.9
   481.2
   489.3
     440
   457.9
   450.7
   484.8
   471.8
   473.7
   454.9
   451.7
   424.8
   444.2
   431.9
   462.7
   456.9
     453
   448.8
   447.1
   442.9
   474.1
   473.7
   484.8
   404.7
   412.1
     463
   462.7
   427.4
   424.4
   498.4
   485.4
   417.6
   439.4
   437.4
   437.4
   475.7
   511.1
   420.2
   406.9
   438.4
   456.9
   468.2
   431.6
   458.5
   518.5
   445.5
   476.7
   480.6
   468.6
   493.2
     452
   446.8
   450.4
   454.3
   383.9
     488
   450.4
   458.8
   440.7
   479.9
   450.1
   493.9
   470.2
   439.7
   474.4
   427.4
   420.9
   511.7
   473.1
   468.9
   451.7
   468.2
   461.4
   456.6
   420.5
     463
   419.9
   483.8
   474.1
   428.3
   407.6
   476.3
   458.5
   454.9
   457.2
   489.3
     478
   462.1
   400.4
   460.1
   477.6
     415
   447.8
     477
   461.7
   450.1
   457.5
   457.5
   472.8
   493.5
   493.9
   417.3
   482.5
   463.4
   444.9
   507.2
   460.4
   455.9
   468.2
   474.4
   435.8
   447.5
   479.3
   455.9
   445.2
   460.1
   521.4
   473.7
   444.6
     489
   455.3
   430.3
   463.7
   423.1
   473.1
   416.7
   473.4
   461.4
   431.9
     463
   450.7
   476.3
   409.2
   442.9
   449.7
   444.6
   495.2
   465.3
   411.5
   443.3
   454.6
     501
   410.2
   488.3
     489
   424.1
   449.7
     440
   454.6
     429
     476
   468.6
     442
   445.2
   454.9
     451
   397.8
   438.1
     475
   455.3
   496.1
   511.1
   446.5
   455.3
   421.2
     477
   455.9
   432.9
   451.4
   419.9
   466.3
   419.2
   512.4
   433.5
   451.7
   491.3
   430.6
     487
   478.3
   480.6
   463.4
   490.9
   430.9
   451.7
   445.9
   442.3
   456.6
   442.3
   452.3
   426.4
     476
   473.1
   428.3
   455.6
   443.6
   422.2
   448.1
   460.8
   436.8
   448.4
   437.1
   470.5
   471.5
   431.3
   457.2
   445.5
   468.6
   452.3
   460.8
   449.7
   464.7
   455.3
   454.3
   410.2
   437.4
     452
   472.1
   436.8
     465
     429
   474.7
   465.3
   454.3
   425.4
     487
   421.5
   450.1
   412.4
   453.3
     429
   459.5
   489.3
   421.8
   397.2
   422.5
   479.9
   462.4
   451.4
     466
   441.3
   404.7
   501.3
   452.3
   432.2
   394.6
   457.9
   468.2
     454
   475.4
   412.1
   449.1
   541.5
     451
   435.8
   448.1
   451.4
   468.2
   430.3
   451.7
   478.9
   456.2
   472.5
   485.1
     475
   422.2
   435.5
   477.3
   490.3
     418
   460.4
   462.1
   448.4
   416.7
   426.1
   434.8
     452
   438.1
   428.3
   443.9
   454.6
     441
   417.6
   443.6
   455.9
   456.2
   532.5
   433.5
     476
   450.7
   436.4
   473.1
   442.6
   385.2
     487
   494.2
   428.3
   459.8
   434.2
     415
   457.2
   455.9
   474.1
   460.8
   437.7
   464.7
   446.5
   437.1
     475
   469.9
   507.8
   462.7
   423.8
   496.5
   389.7
   496.8
   434.8
   497.4
   446.5
   462.4
   455.3
   404.7
   407.9
   490.3
   457.2
   471.5
   459.2
   431.3
   459.2
   462.7
   471.2
     512
   475.4
   426.1
   493.2
   444.9
     490
   459.2
   415.4
   442.3
   478.9
   449.7
   485.4
   475.7
   426.1
   425.7
   436.8
   470.5
   517.5
   479.9
   460.4
   478.6
   444.2
   467.6
   439.4
     466
   472.8
   495.8
   420.5
   494.5
   460.4
   514.6
   471.5
   434.5
   435.8
   455.6
   409.2
   496.1
   448.4
   437.1
   480.9
   471.5
   482.5
   453.3
   495.8
   411.1
   497.4
   436.8
     465
     428
   449.7
   423.5
   416.7
   455.3
   482.5
   458.8
   486.1
   466.6
   441.3
   448.4
   455.6
   422.5
   482.8
   468.2
   532.8
   486.1
   543.5
   453.6
   454.9
   539.9
   429.3
   459.2
     476
   426.4
   474.7
   462.7
   434.8
   450.1
   445.9
   366.4
   419.6
   482.5
   479.6
   475.4
   445.5
     417
   483.5
     405
   471.5
   397.8
   476.3
   462.4
   467.6
   448.4
   467.6
   480.2
   430.9
   461.1
   409.5
   457.2
   453.3
     442
     475
   420.2
   424.4
   451.7
   456.6
   442.9
   469.5
   425.7
   479.6
   437.7
   471.8
   489.6
   473.1
   395.6
   441.3
   469.9
   459.5
   485.4
   420.2
   468.9
   462.1
   479.9
   487.4
   424.8
   444.9
   456.6
   432.9
   429.3
   473.1
   459.2
   449.1
   492.2
   505.2
   497.8
   507.5
   477.6
   447.5
   469.5
   468.6
   496.8
   430.3
   458.5
   417.6
   432.2
   473.1
   495.5
   440.3
   452.7
     476
   477.3
   474.7
   480.9
     452
   445.5
   473.7
   448.4
     428
   491.9
   461.7
   468.2
   435.5
   478.3
     440
   446.2
   448.8
   440.7
   480.2
   439.4
   501.3
   419.6
   528.9
   490.9
   459.2
   505.9
     475
   493.9
   448.8
     441
   469.2
   459.5
   448.4
   471.5
   498.4
   469.5
   471.5
   389.1
   415.7
   483.5
   470.2
   494.2
   470.5
   442.9
   444.6
   450.4
   425.4
   434.2
   442.3
   425.4
   487.4
   474.7
   471.8
   449.1
   435.8
   390.7
   450.4
   477.3
   503.3
   466.9
     465
   456.6
   461.4
   444.6
     442
   466.9
   469.5
   499.1
   441.6
   491.3
   460.4
   434.8
   475.4
   439.4
   470.5
   474.4
   445.2
     442
   413.1
   469.2
   468.6
   483.2
   444.6
   435.5
     429
   458.5
   444.2
     429
   408.9
   461.4
   455.9
   470.5
   480.6
   472.8
   455.6
   483.8
     442
   465.3
   468.2
     477
   464.3
   432.2
   457.9
   435.8
   464.7
   430.6
   438.1
   465.6
   465.6
     477
   479.3
   471.2
   447.8
   467.3
   432.2
   455.6
   449.4
   435.1
   494.8
   456.2
   467.3
     453
   453.6
   437.4
   454.3
   418.3
   461.7
   423.8
   454.9
   457.5
   423.5
   461.1
   448.8
   438.7
   425.1
   507.2
   486.4
     418
     463
   447.5
   426.1
   470.8
   491.3
   510.4
   496.8
   442.3
   487.4
   449.1
   498.7
   446.5
   422.8
     428
   448.1
     488
     466
   492.6
   457.9
   435.1
   474.7
   454.6
   472.8
   460.1
   428.7
   384.2
     441
   460.4
   475.7
   450.7
   450.1
   456.9
   505.2
   466.9
   439.7
   511.1
   475.7
   430.3
   466.6
   385.8
   482.8
   456.9
   469.5
   473.4
   448.4
   461.4
   438.7
   482.2
   462.4
   509.8
   419.9
     478
   462.1
   497.1
   467.6
   440.3
   459.2
   446.5
   448.1
   435.1
   467.9
   460.1
   432.9
   474.7
   509.8
   450.7
     428
   471.5
   491.9
   461.4
   490.6
   444.9
   421.2
   433.8
   431.6
   455.9
   492.9
   442.6
   459.5
   475.4
   510.7
   406.9
   451.7
   492.2
   425.4
   410.8
     476
   476.7
   442.3
   481.2
   447.8
   467.9
   484.5
   447.5
   460.4
   499.4
     451
   438.4
   460.8
     427
   424.8
   465.3
   442.3
   488.7
   426.4
   412.4
   462.7
   435.1
   400.8
   438.4
   482.2
   460.4
   472.8
   411.8
   431.9
   413.4
   420.5
   452.7
   501.3
   496.1
   501.3
   455.6
   476.3
   448.1
   467.3
   435.5
   473.1
   447.5
   461.4
   479.6
   485.4
   526.3
   438.4
   464.3
     475
     488
   460.8
   435.5
   427.7
   468.2
   456.6
   438.4
     428
   449.1
   441.6
   470.2
   463.4
   479.3
   425.1
   408.9
   485.1
   448.8
   471.8
   484.5
   453.3
   465.6
   536.4
   461.1
   461.1
   450.4
   424.8
     512
     526
   469.5
   434.2
   425.4
     439
   465.6
   483.2
     466
   478.3
   466.6
   479.3
   435.1
   499.1
   438.4
     476
   476.7
   487.4
   418.9
   412.8
   479.3
   508.1
   441.6
   469.2
   463.4
   407.2
   419.9
     465
     475
   463.4
     451
     439
   435.5
   444.2
   510.4
   479.3
   410.2
   423.8
   449.7
   457.2
   491.3
   429.6
   426.7
   485.8
     440
   483.5
   407.6
   478.3
   447.1
   492.2
   440.7
   496.5
   468.2
   435.5
   447.8
   472.1
   421.8
   453.6
   418.6
   472.1
   493.9
   438.7
   414.4
   419.2
   411.8
   489.3
   490.3
   453.3
     476
   454.6
   481.9
   448.1
   480.9
   480.2
   422.8
   444.2
   453.6
   472.8
     452
   478.3
   454.3
   468.9
   472.5
   446.5
   497.8
   446.8
   482.5
     464
   429.6
   475.7
   467.3
   466.6
   493.9
   474.7
   473.1
   455.9
     475
   462.1
     463
   455.6
   434.2
   438.1
   470.8
   443.3
   445.2
   427.4
   434.2
   418.6
   482.5
   456.2
   429.6
   466.3
     453
   428.3
   455.3
   425.4
   458.8
   466.3
   453.3
   465.3
   467.9
   467.3
   452.3
   434.8
   498.7
   470.5
   446.2
   405.9
   481.2
   469.2
   469.9
   457.5
   442.3
   461.7
   528.9
   418.6
   490.9
   429.3
   519.5
   479.6
   433.2
   440.3
   471.5
   461.4
   412.1
   431.3
   482.5
   442.9
     478
   462.7
   456.9
   442.3
   431.9
   430.6
   441.6
   483.5
     463
   443.3
   468.2
   442.3
   471.2
   473.1
   451.4
   434.8
   426.7
   474.4
   418.9
   456.9
   472.5
   498.1
   422.8
   431.6
   412.4
   516.6
   498.1
     465
     428
   468.6
   427.7
   480.6
   482.8
   491.3
   509.8
   462.4
   467.6
   464.3
   460.8
   473.1
   493.9
   496.8
   489.3
   456.6
   478.6
   419.2
   454.9
   426.1
   516.9
   411.8
   464.7
   398.2
   443.9
   493.2
   467.3
   447.5
   451.7
   468.9
   465.3
   519.5
   467.6
     487
   459.2
   449.7
   470.2
     487
   442.6
   484.5
   451.4
     440
   471.5
   438.7
     439
   476.7
   480.2
     512
   437.7
   424.1
     442
   418.3
   532.1
   444.9
   428.7
   423.1
     475
     453
     466
   473.7
   449.4
   423.5
     475
   430.9
   423.8
   443.6
   396.5
   456.9
   457.2
   515.6
   434.8
   443.6
   505.5
     453
   427.4
   468.6
   430.9
   517.2
   455.6
   458.5
   462.4
   434.2
   482.2
   497.1
     451
   473.1
   458.2
   460.8
     463
   508.1
     418
     489
   471.8
   445.5
   490.3
   484.1
   514.3
   443.3
   411.1
   462.1
   409.8
   396.9
   461.1
   481.9
   443.9
   433.5
   461.1
   437.4
   424.8
   471.5
   389.1
   507.2
   498.7
   487.4
   492.6
   477.3
   429.3
   467.3
   458.2
   447.1
   501.6
   415.7
   424.1
   406.3
   471.8
   476.7
   432.2
   483.8
   428.7
   437.1
     454
     453
   514.3
   434.8
   456.2
   453.6
   420.2
   513.6
   484.1
   426.1
   486.1
   427.7
   481.9
   466.3
     475
   486.4
   460.4
   467.3
   470.5
   462.7
   459.2
   458.5
   439.7
   422.8
   471.8
   478.9
   456.2
   457.9
     427
   441.3
   487.4
   488.3
   468.6
   480.6
   457.5
   461.4
   463.4
   447.1
     465
   478.9
   452.7
   448.8
   466.9
   417.6
   408.2
   433.5
   447.5
   445.2
   478.3
   447.1
   506.8
   445.9
   445.2
     452
   477.3
   451.4
   479.6
     440
   471.5
   430.9
   435.1
   512.7
   423.8
     478
   422.5
     453
   486.4
   458.8
   432.9
   471.8
   466.9
   484.8
   486.7
   425.1
     429
   482.5
   467.6
     427
   514.9
   419.9
   454.9
   476.3
     476
   461.7
   459.5
   437.1
   472.8
   436.1
   426.4
   429.3
   409.2
   463.4
   484.1
   416.3
   434.8
   499.1
   469.9
   436.8
   463.4
   469.5
   418.6
   489.3
   439.7
   429.3
   438.4
   420.5
     513
   517.9
   487.7
   465.3
   404.3
   474.4
   412.8
   471.2
   439.7
   411.1
     452
   430.3
   452.7
   481.2
     441
   456.9
   461.7
   457.9
   488.3
   449.1
   479.3
   469.9
   427.4
   482.2
   491.3
   455.9
   438.1
   446.2
   460.4
   436.8
   471.2
   482.5
   470.2
     451
     489
   482.5
   542.5
   478.6
   431.6
   504.6
   426.1
   471.5
   478.3
   457.2
   481.9
   493.2
   491.3
   420.9
   416.3
   452.3
   463.7
   446.8
   449.4
   450.1
     463
   474.1
   447.5
   450.4
   465.6
   457.2
   450.1
   464.7
   454.6
   457.9
   498.1
   493.9
   376.4
   468.9
   459.5
   450.4
   469.2
   425.1
   444.9
   474.4
   488.3
   469.2
   457.5
   493.2
   467.9
     453
   435.5
   436.8
   472.8
   488.3
     536
   444.6
   475.7
   458.5
   406.3
   492.6
   464.7
   432.2
   435.8
   425.1
   463.4
   448.4
   451.7
   457.9
   488.7
   480.6
   448.4
   470.5
   423.8
   457.5
   458.8
   446.8
     490
   488.7
   443.9
   456.9
   442.6
   448.1
   508.8
   415.7
   465.6
   507.8
   469.9
     463
   482.5
   479.9
   471.8
   496.8
   433.2
   503.3
   451.7
   473.4
   490.6
   455.3
   456.2
   467.6
   501.6
   448.8
   450.1
   457.2
   466.9
     441
   456.9
   444.6
   478.9
   463.7
   480.6
   509.1
   464.3
   426.4
   437.1
   476.3
   460.8
   448.4
     441
   484.1
     465
   430.9
   450.4
   480.9
   462.4
   449.7
   477.6
     451
   465.3
   434.5
     442
   455.6
   432.9
   514.9
     466
   432.9
   444.9
   468.2
   426.4
   448.4
   466.6
   476.3
     464
   470.5
   451.4
   466.9
   453.6
   435.5
   466.6
   456.9
   463.4
   446.8
   423.1
   407.2
   428.3
   445.5
   504.2
   449.4
   430.3
   440.3
     478
   427.4
   493.2
   454.9
   450.4
   402.7
   476.3
   478.3
   471.8
   434.5
   482.5
   445.2
   413.4
   460.1
   437.4
     440
   426.4
     439
   455.6
   434.2
   459.8
   425.1
   456.6
   449.7
   438.1
   457.2
   488.7
   447.1
   407.2
   435.8
   454.9
     476
   449.1
   468.6
   424.8
   452.7
   494.2
   463.7
   516.6
   463.4
   377.4
   508.1
   505.5
   394.9
   457.9
   455.3
   488.7
   424.8
   491.3
   478.9
   453.3
     429
   502.3
   449.4
   416.3
   478.9
   463.7
   446.2
   486.4
   454.6
   459.5
   432.9
   521.1
   461.1
   462.7
   427.7
   492.2
   397.8
     428
   437.4
   465.6
   456.9
   483.8
   418.6
   497.4
   471.8
   434.8
   470.5
     430
   458.2
   411.1
   469.9
   448.4
   484.5
   428.3
   510.7
   444.6
   449.7
   457.2
   443.9
   428.7
   462.7
   473.7
   454.3
   432.2
   515.6
   455.9
   466.9
   440.7
   454.9
   457.5
   447.8
   426.4
   456.6
   472.1
   459.5
     465
   442.9
   461.4
   445.2
   447.5
   427.7
   470.8
   446.5
   480.2
   413.4
   474.4
   417.3
   453.3
   450.7
   512.7
   444.9
   471.2
   461.7
   422.8
     488
     439
   487.4
   442.9
   450.1
   523.4
   444.2
   494.8
   441.6
   442.3
   416.3
   473.4
     476
   447.5
   479.9
   519.5
   437.4
   460.8
   456.2
   402.1
   436.4
   471.2
   412.4
   486.7
   407.6
     440
   481.5
   511.1
   502.9
   448.4
   474.4
   462.1
     418
   431.9
     477
   450.7
   465.3
   466.6
   388.4
   433.2
     452
     465
   413.4
   464.7
   463.7
   438.7
   437.7
   474.1
   473.7
     427
   523.1
   459.5
   439.4
   399.8
   427.4
   459.8
   514.9
   439.7
   427.4
   414.1
   497.1
   455.9
     418
   436.1
   399.8
   445.2
   488.3
   379.7
   500.3
   460.4
   485.4
   418.3
   490.9
   475.4
   373.5
   422.5
   504.9
     442
   425.7
   411.5
     464
   444.6
     430
   448.4
   429.6
   417.3
   473.4
   500.7
   472.5
   474.1
   454.3
   427.4
     466
   455.9
   487.7
   503.3
   443.6
   482.5
   450.1
   433.2
   470.5
   494.2
     490
   499.1
     466
   390.4
   419.2
     454
   436.1
   401.1
   489.3
   488.7
     465
   455.9
   461.4
   426.7
   457.9
   429.3
   502.3
   448.8
   510.4
     501
   443.9
   477.3
   469.5
   478.3
   479.3
   470.2
   448.1
   506.5
   439.7
   481.9
   485.8
   462.1
   486.4
   493.5
   492.9
   471.5
   472.1
     477
   472.5
   451.4
   446.5
   499.4
     475
   482.2
   446.8
   463.4
   470.2
   459.8
   471.8
   450.7
   465.3
   396.5
     439
   484.5
   445.2
     501
   460.1
   436.8
     439
   544.1
   454.6
   455.6
   423.1
   462.7
     478
   418.6
   515.6
   469.5
     464
   442.6
   461.7
     487
   474.4
   516.6
   457.9
   430.3
   423.5
   476.3
   478.3
   453.6
   454.3
   481.5
   439.7
   439.4
   468.6
   446.5
   472.1
   488.3
   428.3
   460.4
   440.7
   428.7
     439
   466.6
   474.4
   461.1
   477.6
   449.4
   434.2
   425.7
   454.9
     487
   423.5
   448.1
   484.8
   443.9
   448.8
   437.1
   461.7
   468.6
   441.6
   415.7
   445.5
   506.2
   440.3
   473.4
   477.6
   472.5
   485.8
   523.1
   447.8
   433.5
   457.2
     463
   445.2
   465.6
   456.2
     463
   415.7
   504.6
   452.7
   433.2
   496.1
   440.3
   427.7
   414.1
   441.6
   481.9
   481.2
   472.8
   438.4
   459.5
   467.6
   445.5
   472.5
   460.4
   477.3
   422.2
   449.7
   486.4
   468.2
   460.4
   457.9
   430.6
   480.9
   421.8
   469.5
   465.6
   465.3
     465
     454
   481.2
     441
   475.7
   471.5
   496.8
   511.1
   439.4
   459.8
   449.7
   483.8
     428
   459.8
   479.9
   444.2
   437.1
   476.3
   436.8
     415
   486.1
   419.6
   506.2
   469.9
   446.2
   459.8
   497.8
   414.7
   414.7
   438.4
   435.1
   444.2
   473.4
   454.3
   452.3
     452
   457.2
   452.3
   468.9
     475
     453
   445.2
   446.2
   476.7
   462.7
   470.5
   445.9
   483.8
   431.3
   469.9
   486.1
   454.6
   498.7
   454.3
   473.1
   414.4
   455.9
   473.7
   476.3
   471.5
   529.5
   445.9
   414.1
   452.7
   423.1
   497.4
   427.7
   474.1
   444.6
   489.3
     464
   431.9
   487.4
   470.2
   421.8
   480.9
   433.5
   422.2
   465.6
   444.9
   447.5
   502.3
   416.7
   448.8
   475.4
   477.6
   473.7
   427.4
   455.6
   436.4
   515.9
   462.1
   466.9
   430.9
   485.4
   469.9
   470.5
   453.3
     477
   494.5
   443.9
   525.3
   460.1
   453.6
   442.9
   472.8
   486.4
   505.2
   464.3
   457.2
   418.3
   446.5
   469.2
   447.1
   446.5
     478
   420.5
   503.3
   402.7
   492.6
   445.5
     454
   493.5
   432.9
   505.5
     427
     477
   457.2
   482.5
   468.6
   467.6
   456.6
   445.5
     466
   446.8
   434.8
   442.9
     487
   470.2
   490.6
   471.5
   470.8
   470.8
   453.3
   442.9
   431.6
   456.9
   457.2
   431.9
   454.3
   425.1
   435.8
   426.1
   454.9
   440.7
   437.4
   424.4
   495.5
   441.6
   452.7
   449.4
     500
   460.4
   487.7
   504.2
   470.8
     477
   457.2
   472.1
   425.7
   471.5
     514
   470.2
   489.6
   459.5
   441.3
   486.4
     454
   462.4
   457.5
   452.7
   458.5
   410.2
   451.4
     465
   416.7
     465
   502.9
   460.1
   445.2
   456.6
     453
   427.7
     452
   446.8
   449.4
   461.4
   492.2
   452.3
   445.5
   415.4
   433.5
   421.5
   468.2
   412.8
   455.6
   492.6
   472.8
   430.3
   426.4
   489.3
   474.4
   429.6
   520.5
   508.8
   506.5
   431.3
   457.2
   468.9
   424.8
   457.9
   410.5
   437.7
   481.9
   430.6
   467.9
   412.4
   471.5
   499.4
   473.1
   451.4
   442.3
   484.8
   433.2
   427.4
   476.7
   470.5
   443.3
   460.8
   478.9
   444.2
   485.4
   501.6
   483.2
   464.7
   441.6
   457.5
   439.7
   443.9
   424.8
   479.9
     489
   481.2
   400.4
   447.8
   482.2
   478.3
   418.6
   456.9
   458.2
   472.1
   434.8
   517.5
   431.3
   480.2
   508.5
   458.2
   421.8
   437.1
   459.8
   442.3
   450.4
   401.7
   483.5
   405.3
   454.3
     442
     440
   426.4
   479.9
     476
   459.2
   472.1
   448.8
     440
   480.6
     487
   423.1
   488.7
   519.5
   483.8
   410.8
   409.8
     451
     488
   476.7
   487.7
   419.2
   454.6
   455.6
     465
   489.6
   472.8
   467.6
   483.5
     489
   443.9
   449.1
   419.6
   461.1
   421.8
     466
   470.2
   467.3
   505.5
   474.1
     452
   433.2
     404
   459.8
   487.4
   427.7
   515.3
   463.4
   472.8
   435.1
   436.4
   475.4
   485.8
   466.6
   466.9
   453.3
   430.9
   485.1
   423.8
   459.8
     478
   468.2
   459.2
   420.5
   453.3
   462.7
   499.7
     439
   450.4
     488
   423.5
   505.5
   440.3
   457.9
   430.6
   425.1
     466
   485.4
   491.9
   465.3
   443.6
   457.5
   442.3
   497.8
   510.4
   467.6
     418
   460.8
   456.9
   448.4
   414.7
   417.3
   445.5
   413.7
   436.4
   460.4
   491.6
   460.1
     487
   447.8
   435.5
   496.8
   423.1
     440
   445.2
   469.9
   497.4
   513.3
   471.8
   519.5
   479.6
   439.7
   445.2
   458.5
   467.9
   445.5
   487.7
   430.3
   464.3
   499.7
   449.1
   438.4
     475
     524
   451.7
   491.9
   492.9
   460.4
   423.5
   482.2
     477
   430.3
   466.9
   412.4
   443.6
   477.3
   448.8
   486.1
     415
     490
   481.5
   438.4
   460.1
   390.7
   492.6
   412.4
   418.9
   444.9
   476.3
   450.7
   472.1
   447.8
   432.9
   463.4
     463
     454
   453.3
   393.6
   454.6
   434.2
   460.8
   465.6
   499.7
   458.2
   459.5
   446.2
   457.2
   474.7
   455.3
   511.7
     475
   527.9
   462.4
   419.6
   451.4
   474.7
   421.8
   505.9
   479.9
   418.9
   442.6
   416.7
   475.7
   418.3
   427.4
     463
   466.3
   439.7
   502.9
   460.4
     440
   498.4
   469.5
   477.3
     418
   475.4
     464
   461.4
     487
   430.9
   450.1
     452
   442.6
   402.1
   404.7
   424.4
   484.1
   497.1
   453.3
   479.9
   424.8
   445.9
     441
   476.7
   432.2
     451
   445.5
   448.1
   452.7
   402.4
   479.3
   439.7
   487.7
     463
   448.1
   422.8
   467.6
   510.4
   438.4
   471.5
   485.8
   484.1
   466.3
   496.5
   447.5
   478.3
   410.5
   504.9
   465.3
   477.6
   438.4
   521.8
   474.7
   542.2
   439.4
   432.5
   472.8
   422.5
   467.3
   437.1
   480.6
   467.9
   473.1
   468.2
   434.2
   449.1
   428.7
   421.5
   395.2
   418.3
   423.1
   448.4
   465.3
   461.4
   457.5
   491.9
   496.5
   435.8
   441.6
   424.1
   471.8
   424.8
   392.6
   502.6
     452
   490.3
     476
   510.7
   440.7
   455.3
   537.7
   466.9
   405.6
   466.6
   494.2
   475.4
   454.9
     488
   470.8
   482.2
   513.6
   491.6
   454.3
   409.5
   449.4
   461.7
   474.1
   462.7
   459.2
   476.7
     454
   469.9
   481.2
   481.2
   505.9
   433.2
   484.1
   517.2
   459.5
   455.9
   492.2
   461.1
     465
   452.3
   479.3
   504.6
   454.9
   503.9
   456.2
   486.7
   514.6
   418.3
     427
   490.6
   476.7
   420.5
   446.8
     466
     500
   471.2
   414.4
   506.2
   444.9
   451.4
     490
   473.4
   444.2
   459.8
   465.6
   469.2
   479.9
     475
   502.6
   412.4
   419.9
   493.5
   476.7
   470.2
   483.2
   463.4
   485.4
   512.4
   473.7
   502.6
   481.5
   475.4
   492.9
   462.7
   478.9
   484.5
   508.8
   418.9
   438.1
   480.9
   479.6
     490
   478.3
   573.3
   517.9
   436.1
   484.8
   539.9
   468.9
   473.1
   502.9
   505.2
   480.9
   489.3
   472.8
   493.9
   514.6
     537
   502.9
   425.4
   514.6
   481.2
   478.9
   519.2
   450.1
   545.8
   462.7
   516.9
   486.7
   498.4
   494.8
   575.9
   498.1
   483.8
   460.1
   514.3
   513.6
   445.9
   531.2
   508.8
   515.9
   471.5
     489
   477.3
   476.3
   495.2
   478.6
     488
   497.1
   552.9
   511.1
   493.5
   536.4
   528.2
   504.9
   475.7
   479.9
   493.5
     536
   505.5
   486.7
   537.3
   540.9
   558.1
   466.3
   521.1
     502
   468.2
   494.8
   503.3
   530.5
   460.1
   493.2
   539.3
   525.3
     525
   476.3
   510.4
   515.3
     513
   559.7
   515.6
   594.7
   513.3
   508.5
   532.1
   525.7
   521.1
   533.8
   504.9
   518.8
   505.2
   514.6
     550
     525
   567.2
   516.9
   543.2
   511.7
     587
     524
   531.8
   546.1
   525.7
   548.4
   601.9
   563.3
   546.7
   566.5
   537.7
   507.8
   546.1
     621
   554.5
   580.5
   523.7
   602.9
   558.7
   600.9
   503.3
   562.6
   592.2
     597
   609.3
     610
   616.5
     573
     551
   571.4
   533.4
   561.3
   501.6
   555.2
   565.6
     536
   546.4
     609
   564.6
     550
   583.7
   587.3
   536.7
   538.3
   556.1
   607.7
   548.4
   595.1
   586.3
   523.4
   556.8
   567.8
   574.3
   568.5
   562.6
   540.9
   553.9
   561.3
   617.5
   570.7
   544.8
   534.7
   506.2
   530.2
   624.3
   567.2
   545.8
   556.5
   580.8
   534.7
     563
   557.1
   549.7
     524
   602.2
   617.5
   578.5
   556.5
     562
   558.1
   566.5
   513.3
   533.4
   497.1
   528.2
   521.1
   585.3
   548.4
     573
   567.5
   519.8
     525
   509.4
   514.6
   604.5
   544.1
   502.6
   516.9
   565.2
   566.9
   489.3
   588.3
   556.5
   536.4
     536
   543.2
   517.5
   529.5
     549
   546.1
   522.7
   520.1
   507.5
   519.8
   555.8
     549
   520.8
   518.5
   570.7
   565.6
   570.4
   533.4
   571.7
   563.6
   483.5
   558.4
   552.9
   503.9
   549.7
   546.7
   575.3
   546.4
   580.5
   571.1
   551.3
   572.4
   550.6
   539.9
   550.3
   539.3
   578.2
   599.9
   563.3
     561
     587
   572.4
   564.9
   565.6
   615.5
   564.9
   589.6
   557.1
   496.8
   538.3
   521.4
   617.1
   564.9
   534.4
   552.9
   588.9
   536.4
   589.9
   542.8
   585.7
   568.8
   544.1
   580.8
   563.3
   605.1
   535.4
   588.3
     562
   543.5
   554.8
   579.8
     586
   561.3
   557.8
     597
   590.9
   565.6
   527.3
   529.2
   576.3
   566.5
   552.9
   543.2
   527.6
   558.7
   573.3
   585.7
   551.3
   551.3
   543.2
   554.8
   571.1
   516.9
   522.4
     563
   526.3
   556.1
   501.6
   515.3
   545.4
   575.3
     572
   490.6
   569.4
   599.6
   530.5
   518.5
   566.5
   522.1
   586.6
   506.2
   492.2
   483.8
   517.9
   514.6
     537
   522.4
   520.1
   572.7
   507.5
     536
   504.2
   530.2
   521.4
   574.3
   546.1
   500.3
   525.3
   513.3
   533.8
     526
     537
   527.3
   554.2
     538
   492.2
   541.9
   592.2
   573.3
   544.8
     463
   546.4
   575.6
   551.3
   502.9
   506.5
   484.1
   525.7
   511.4
   546.4
   555.8
   501.6
   526.9
   607.4
     536
   489.6
   503.9
   507.2
   564.6
   557.1
   556.8
   514.3
   531.2
   553.6
     538
   525.7
   532.8
     586
   541.5
   523.1
   519.8
   544.8
     488
   560.4
   539.9
   518.8
   533.8
   540.6
   515.3
   546.7
   527.9
   570.4
   570.1
   487.4
   540.6
   535.7
     572
   519.2
   552.3
   559.4
   584.4
   566.9
   509.4
   497.4
     551
   536.4
   526.3
   536.4
   496.5
   527.9
   562.6
   557.1
   539.3
   571.4
   570.1
   500.7
   544.5
     574
   556.5
   527.3
   570.1
   582.7
     563
   509.4
   575.3
   546.1
   548.4
   541.5
   532.5
     572
   579.2
   582.4
   527.3
   533.8
   555.2
     586
   565.2
   565.6
   549.7
   575.3
   600.6
     599
   590.2
     574
   553.6
   568.5
     585
   553.9
   615.8
   565.2
     560
   586.3
   540.6
   632.1
   615.8
     609
   599.9
   624.6
   619.4
   593.8
   606.1
     634
   561.7
   636.9
   581.8
   578.9
   566.9
   558.4
     597
   599.6
   613.6
     597
     561
     561
   598.3
   648.6
   621.7
   588.6
   669.7
   602.9
   588.6
   634.3
   557.8
   603.2
   618.4
     550
   684.9
   530.8
   602.2
   616.5
   652.2
   562.3
     586
   585.3
   636.3
   569.4
   649.6
   607.4
   577.2
   579.2
   628.5
   566.2
   581.4
   601.9
     634
   561.3
   556.1
   575.6
   592.5
   552.9
   583.7
   540.3
   588.3
   525.7
   620.1
   565.9
   608.4
   547.4
   567.5
   571.7
   601.2
   623.9
   602.2
   566.2
   587.6
   522.7
   593.5
   541.5
   571.7
   550.6
   546.1
     574
   568.8
   613.2
   569.1
   603.8
   592.5
   554.2
   556.5
   616.8
   557.4
   562.3
   565.6
   564.6
     635
   618.4
   572.7
   588.6
   557.8
     574
   558.1
   565.6
   605.1
     575
   583.7
   597.7
   640.5
   567.8
   587.6
   605.8
   609.3
   590.5
   596.7
   582.7
   566.5
   608.4
   601.9
   607.1
   605.8
   593.1
   563.6
   576.6
   629.1
   568.8
   636.9
   566.5
   566.9
     645
   608.4
   624.9
   567.2
   583.4
   527.9
   607.1
   610.3
   619.4
   600.6
   638.9
   612.6
   604.8
   591.2
   535.7
   619.7
   603.2
   559.1
   638.5
   583.7
     560
   569.1
   565.2
   617.1
   626.2
   606.1
   573.7
   566.2
   580.5
   560.4
   585.7
   581.1
   580.8
   515.9
   624.6
   533.8
   612.6
   628.5
   566.2
     562
     586
   566.5
   609.3
   594.4
   616.8
   611.3
     574
     572
   594.7
   529.5
   591.5
   570.1
   590.9
   580.2
   646.3
   578.2
   592.2
   636.9
     573
   611.3
   609.3
     563
   561.7
   630.1
   580.8
   598.3
   625.6
   555.2
     622
   559.7
   581.1
   620.1
   615.2
   621.3
   580.8
   587.6
   600.6
   594.7
     659
   579.8
   560.4
   554.8
   608.7
   604.2
   623.9
   665.5
   618.8
   599.6
   592.2
   595.4
   609.7
   633.4
   610.3
   611.9
   581.8
   635.3
   623.3
   626.9
   608.7
   630.8
   576.6
   629.5
     548
   566.5
   570.7
   596.4
   620.4
     596
   570.7
   605.8
   588.6
   583.7
   576.9
   653.5
     585
     549
   621.3
   619.1
   576.3
   669.7
   620.1
   639.8
   599.6
   595.1
   590.5
   597.3
   579.2
   618.8
   574.6
   608.4
   542.8
   591.2
   594.1
   598.3
   607.7
   644.4
   580.2
   615.8
     608
   651.5
     587
   558.1
   625.2
     621
   617.8
     584
   567.8
   620.1
   637.2
   607.4
   582.4
   568.1
   600.6
   638.2
   584.4
   613.2
   591.8
   592.5
   576.3
   616.8
   627.8
   576.3
   603.5
   631.7
   554.5
   633.4
   559.7
   592.2
     560
   569.8
   594.1
   599.3
   606.4
     584
   619.4
   615.2
   580.8
   631.7
   618.8
   617.1
   599.6
   591.8
     587
   580.5
     672
   593.1
   612.6
   621.7
   614.5
   557.8
   564.9
   554.2
   551.6
   624.6
   563.3
   574.6
   645.4
   619.1
   581.1
   574.3
   605.5
   569.8
   549.7
   539.3
   603.5
   584.7
   565.9
   546.1
   606.8
   583.7
   591.2
   585.3
   626.2
   588.6
   577.6
   570.1
     573
   594.7
   541.5
   586.3
   575.3
   565.2
   527.6
   590.9
   598.6
     585
   564.3
     548
   580.8
   593.5
   591.8
     548
   578.2
   559.4
   534.7
   543.5
   579.5
   634.6
   533.8
   565.6
   617.8
   585.7
   587.9
   605.8
   584.4
     585
   571.7
   589.2
     599
   591.8
   554.8
   544.8
   615.2
   601.6
   579.2
   613.6
   572.7
     599
   527.3
   537.3
   615.8
   555.5
   521.8
   542.5
   591.8
   592.2
   583.1
   591.5
   617.8
   569.8
   537.3
     585
   561.7
     512
   620.7
   582.1
   566.9
   580.8
   561.7
   601.6
   614.2
     574
   635.3
   553.9
   625.6
   541.2
   590.5
   563.6
   605.8
   506.8
   583.1
   597.7
   601.6
   586.3
   529.9
   592.5
   546.1
   572.4
   586.3
     585
     562
     599
   581.4
   659.6
   578.9
   568.1
   576.9
   605.5
   596.4
   572.7
   555.2
     585
   617.5
   607.7
   651.8
   595.7
   558.7
   568.1
   606.4
   569.4
     584
   568.5
   658.3
     563
   631.1
   533.8
   624.9
   581.1
   562.3
   607.7
   542.5
   566.9
   570.4
   617.1
     574
   539.3
   610.3
     586
   641.5
     539
   552.9
     551
   533.4
   556.1
   594.4
   553.9
   618.8
   580.5
   623.9
   560.7
   604.5
   576.6
     574
   621.3
     611
     572
   580.8
   627.5
     609
   558.4
   547.7
   619.7
   603.8
   627.2
   621.7
   543.2
   574.3
   623.3
   631.1
   574.6
   582.7
   599.9
   597.3
     635
   515.6
   557.4
   621.3
   493.9
   543.8
   592.8
   607.1
   587.9
   608.7
   534.1
   568.5
     549
     539
   601.2
   553.2
   648.3
   596.4
   572.4
   593.5
   600.6
   566.5
   582.4
   542.8
   576.6
     550
   575.9
   632.1
   597.3
   566.5
   573.3
   559.4
   559.1
   589.9
   580.8
   596.7
   586.3
   523.4
   600.9
   578.5
   610.3
   601.6
   588.6
     572
   584.4
   550.6
   544.8
   559.4
   505.9
   594.1
   567.2
   529.5
   567.5
   500.3
   522.7
   571.7
   519.5
   585.7
   565.6
   510.4
   564.3
   581.8
   606.4
   546.4
   557.8
   572.4
   563.3
   547.4
   547.1
   582.7
   551.3
   535.1
   569.8
   582.4
   528.2
   600.6
   543.5
     575
   533.8
   604.5
   563.9
   517.9
   572.7
     538
   606.1
   549.3
   585.3
   543.8
   523.1
   589.9
   560.4
   553.6
   529.9
     585
   557.8
   564.6
   542.8
   551.3
   549.7
   540.3
   496.5
   567.8
   534.4
   585.7
   547.1
   541.9
   518.8
   585.3
   564.6
   570.7
   533.1
     501
   503.9
   546.1
   597.7
   508.1
   573.3
   555.2
   542.2
   571.4
   571.4
   557.8
   551.3
   532.8
   542.5
   560.4
   551.9
   512.4
     599
   570.4
   544.5
   551.6
   597.7
   567.8
   583.7
   547.7
   514.9
   524.7
   572.7
   520.1
   539.6
   584.4
   551.3
   603.2
   512.4
     608
     561
   517.9
   565.6
   545.1
   589.2
   565.2
   474.7
   576.3
   598.6
   522.4
   583.4
   550.3
   572.7
   589.6
   554.5
   586.6
   586.6
   642.4
   571.1
   557.8
     538
   496.1
   570.1
     574
   560.4
   550.6
   559.4
   578.5
   509.8
   543.5
   526.9
   549.3
   557.8
   524.7
   524.7
   582.7
     502
   579.2
   497.8
     537
   515.6
   562.3
   519.2
     562
   534.4
   496.8
   539.9
   558.1
   579.2
     611
   547.7
   542.2
   591.2
   551.3
   540.3
   539.6
   591.2
   554.5
   594.7
   559.7
   506.2
   578.2
   570.1
     563
   579.2
   557.8
   522.1
   530.8
   518.2
   565.6
   559.7
   606.8
   555.2
   558.1
     596
   577.6
   537.3
   531.8
   549.3
   567.8
   553.9
   584.7
   581.1
   577.9
   553.6
   554.5
   565.9
   545.1
   528.6
   531.2
   544.1
   540.9
   508.5
   526.9
   547.1
   577.2
     513
   551.6
     525
   512.7
   555.8
   551.6
   550.3
   532.5
   575.3
   618.1
   482.5
   520.8
   515.9
   530.5
   573.7
     524
   534.1
   632.7
   547.1
   560.4
     561
   559.1
   567.2
   522.4
   551.9
   531.5
   529.5
   582.1
   576.9
   546.1
   543.5
   535.7
   556.1
   565.2
   544.5
   553.6
   547.4
     500
   501.3
   563.3
   558.7
   534.4
   534.7
   557.1
   504.9
     539
   544.1
   595.1
   555.2
     538
   539.9
   545.1
   544.5
   540.6
   544.5
   505.9
   553.2
   556.8
     525
     551
   516.6
   547.1
   541.2
   520.8
   502.9
   558.1
   540.6
   569.4
   541.5
   531.5
   521.8
   504.6
   532.8
   517.9
   505.2
   539.3
   581.4
   566.9
   541.2
   566.2
   591.5
   502.3
   568.8
   550.6
   510.7
   563.9
     538
   575.6
     572
   496.1
   552.3
   554.8
   532.1
   528.2
   520.8
   548.7
   578.9
   538.3
   515.3
   461.7
   521.8
   571.7
   575.3
   491.9
   538.3
   493.2
   544.5
   530.2
   591.2
   566.5
   514.6
   508.5
   524.4
   547.4
   546.1
   546.4
   537.3
     560
   525.3
   554.5
   524.7
   508.8
   517.5
   488.3
   516.6
     585
   464.7
   515.3
   534.1
   509.1
   562.3
   536.7
   576.6
   575.3
   506.5
   544.5
   506.5
   556.8
   567.8
   552.3
   586.3
   503.6
   547.7
   531.8
   583.1
   522.7
     538
   543.2
     584
   503.3
   507.2
   520.5
   534.4
   511.1
   522.7
   506.2
   544.1
   523.7
   626.5
   512.7
   510.4
   491.3
   494.8
   527.3
   507.5
   499.1
   522.7
   515.6
   468.2
   527.3
   499.4
   551.3
   527.6
   541.2
   578.5
     538
   563.3
   521.1
   630.1
   509.4
   503.6
   531.5
   472.8
   547.4
     525
     548
   535.1
   581.4
   515.6
   550.6
   498.7
   526.6
   515.6
   538.3
   514.3
   601.6
   511.7
   469.5
   534.4
   529.9
   521.1
   505.2
   484.1
   494.8
   526.9
   520.5
     596
   523.4
     536
   522.1
   591.2
   457.9
   522.1
   511.7
   473.4
   539.3
     537
   533.1
   511.1
   469.5
   475.4
     501
   542.5
   516.2
   540.6
   571.4
   497.4
   532.5
     477
   507.5
   506.5
   523.1
   486.1
   520.8
     514
   537.7
   474.7
   559.7
   524.4
   484.8
   489.3
   550.3
   512.7
   527.3
   502.3
   508.1
   546.1
   478.9
   543.8
   546.1
     560
   519.5
   525.7
   563.6
     560
   577.6
   494.2
   561.3
   499.1
   503.3
   529.9
   492.9
     501
   475.4
   502.3
   491.3
   532.5
   567.2
   522.4
   519.5
     536
   521.8
   532.8
   510.1
   545.1
   582.4
   502.9
   553.6
   531.2
     487
   519.5
   529.5
   556.5
   550.3
   466.9
     537
   467.6
   544.5
   558.4
   542.5
   524.4
   526.6
   521.8
   503.9
     536
   519.8
   495.8
   558.7
   573.3
   490.6
     501
   475.4
   580.2
   486.1
   534.7
   542.2
   467.3
   472.1
   534.1
   559.7
   514.9
   568.1
   526.3
   488.7
   504.6
   516.9
   527.3
   426.4
   472.5
   555.8
   547.7
   503.9
   483.5
   502.6
   489.6
   506.2
   487.7
   563.9
   498.7
   495.5
   559.4
   557.1
   528.6
   567.5
   515.3
   564.9
   543.5
   519.8
   465.6
   479.9
   520.1
   522.1
   558.7
   475.4
   550.3
   509.1
   489.6
   498.7
   525.7
   502.9
   527.9
   518.5
   487.7
   526.6
   553.2
   530.2
   486.7
   488.7
   510.4
   509.1
   488.7
   502.9
   510.4
   541.9
     512
   497.4
   542.5
   512.4
   494.5
   470.8
   513.6
   505.9
   507.2
   504.9
   489.6
   487.7
   505.9
   527.9
   531.5
   493.9
     475
   434.8
     512
   506.8
   505.9
   507.2
   523.7
   495.5
     548
   474.4
   447.8
   475.4
   541.5
   539.9
   491.9
     513
   528.6
   516.2
   500.3
   482.2
   521.4
   518.2
   502.3
   568.1
   491.6
   505.9
   467.3
   502.6
   460.1
   506.5
   514.9
     537
   478.9
   559.1
   520.8
   499.1
   508.5
   520.1
   491.9
   469.9
   554.2
   484.5
   494.8
   526.9
   534.1
   508.8
   474.1
   507.2
   538.3
     487
   505.5
   508.1
     537
   486.7
   501.6
   533.1
   479.6
     489
     487
   527.6
   552.9
   555.8
   515.9
   486.1
   509.1
   497.1
   511.4
   482.8
   481.9
   496.5
   522.7
     477
   539.3
     466
   497.8
   496.5
   554.5
   483.5
   505.2
   531.2
   521.4
   522.4
   472.8
   503.3
   487.4
   503.3
   520.1
     478
   522.7
   517.9
   514.3
   507.5
   493.2
   546.4
   491.3
   483.8
   483.2
   485.1
   475.7
   479.3
   508.5
     525
   472.5
   529.2
   483.2
   528.9
   495.2
   484.5
   522.1
   495.8
   501.3
   516.6
   498.4
   491.6
   487.7
   510.4
     488
   461.7
   526.3
   519.5
   520.5
   482.2
   486.7
   464.7
   516.2
   486.4
   502.9
     514
   496.8
   512.4
   513.6
   479.9
   523.7
   511.1
   504.6
   521.8
   522.4
   494.2
   546.4
   532.1
   507.8
   462.1
     501
   558.7
   465.3
   522.1
   509.1
     513
     453
     477
   567.5
   516.6
   511.1
   504.9
   530.8
   503.9
   534.7
   479.3
   509.1
   445.9
   516.2
   521.1
   529.9
     500
   480.9
   595.1
   504.6
   470.2
   530.5
   504.2
   495.2
   508.8
   537.7
   504.2
   507.5
   512.4
   485.8
   555.5
   483.5
   472.5
   531.8
   478.9
   508.5
   485.1
   523.1
   483.8
   561.3
     490
   507.8
   547.7
   503.6
   529.9
   524.4
     512
   524.7
   517.9
   531.8
   491.6
   483.8
   521.1
   498.7
     623
   543.8
     489
   507.2
   563.9
     501
   495.8
   498.1
   546.1
   550.6
     514
   522.4
   490.3
   547.7
   522.7
   516.2
   527.3
   491.3
   564.3
     548
   586.3
   510.7
   528.2
   506.2
   529.5
   576.3
   514.6
   567.8
   545.4
   536.4
   536.4
   543.2
   522.1
   542.8
   528.6
   471.5
   524.4
   502.9
   519.5
   548.7
   505.9
   526.3
   512.4
   446.5
   494.2
   538.6
   472.1
   569.4
   535.4
   480.9
   503.6
   529.5
   562.6
   478.3
   463.7
   522.7
   477.3
   500.7
   492.2
   544.1
   551.9
   519.5
   563.6
   505.5
   603.2
   514.6
   481.5
     563
   522.1
   478.3
   486.4
   538.3
   541.5
   514.3
   508.5
   495.5
   542.2
   540.3
   546.4
   478.3
   497.4
   499.4
   463.7
   494.5
   536.7
     475
     501
   535.1
   523.7
     466
   479.3
   494.5
   506.8
   474.1
   498.7
   484.8
   479.9
     478
   573.3
   426.1
   497.8
   468.2
   478.3
   492.6
   490.6
   498.7
   519.2
   540.9
   541.9
   539.6
   510.4
   524.7
   513.3
   502.9
     490
   516.9
   494.5
   556.8
   491.3
   494.8
   568.1
   518.2
   496.1
   455.3
   503.3
   529.9
   508.8
   553.6
   518.2
   519.2
   537.3
   552.3
   497.4
   554.5
   490.3
   512.7
   522.7
   497.4
   530.2
   529.5
   471.5
   518.8
   514.9
   462.4
   514.3
   430.6
   461.1
   496.5
   531.2
   539.6
   499.1
   531.2
   524.4
     548
   529.9
   506.8
   510.4
   484.5
   514.9
   522.4
     463
   546.4
     476
   463.7
   491.3
   494.8
   520.8
   541.5
   486.7
   481.2
   530.5
   481.5
   494.2
   488.3
   490.3
   480.9
   532.8
   485.4
   473.7
   520.1
   515.3
   540.3
   537.3
   507.2
   482.2
   488.3
   510.4
   532.1
   448.1
   506.5
   545.1
   493.2
   468.2
     551
   540.3
   486.7
   516.6
   507.2
   503.3
   519.2
   493.9
   523.7
   532.1
   505.5
   495.8
   477.6
   520.5
   502.3
   483.5
   492.6
   505.2
   492.6
   482.8
   480.2
   493.2
     513
   481.9
   512.7
   519.2
   505.9
   468.6
   509.1
   504.2
   543.8
   483.5
   519.2
   534.7
   502.9
   480.6
   512.4
   460.8
     490
     537
   554.8
   549.3
   503.6
   530.2
     538
   517.9
     442
   503.6
   554.8
   502.9
   475.4
   502.3
   548.4
   474.4
   528.9
   465.3
   543.2
   503.9
   490.3
   458.2
   474.1
   492.9
   508.8
   522.7
   523.7
   503.3
   499.1
   502.9
   508.8
   503.3
   507.8
   499.7
   524.7
   504.6
   521.8
   544.1
     465
   531.8
   502.6
   492.2
     464
   520.8
   460.8
   519.2
   548.4
   507.8
   560.4
   488.3
   487.7
   498.4
   529.2
   455.6
     477
   525.7
     502
     490
   522.7
   510.1
   466.9
   484.8
   515.3
   483.2
   506.8
     442
   497.1
   494.8
   516.2
   483.8
     466
   523.4
   459.5
   535.4
   470.8
   510.1
   466.9
   501.6
   480.9
   529.5
   471.2
   553.6
   491.6
   516.2
   516.9
   479.9
   524.7
   508.1
   465.6
   528.2
   489.6
   508.1
   516.6
   517.5
   536.4
   560.4
   513.3
     502
   488.7
   462.7
   540.6
   534.7
     526
   499.1
   477.6
     490
   491.6
   532.1
   568.5
   494.5
   483.8
   485.1
   486.7
   477.3
   508.5
   512.7
   489.6
   475.4
   508.8
   534.7
   505.9
   505.5
   491.6
   485.8
   469.5
     502
   527.9
   508.5
   501.3
   456.9
     513
   452.3
   508.1
   486.4
     513
     561
   485.8
   500.3
   478.3
   486.1
   499.4
   520.8
   492.6
   497.8
   471.8
   493.2
   484.8
   492.6
   456.2
   522.7
   542.5
   469.9
   500.3
     442
   483.2
   530.2
   496.5
     513
   454.6
   517.5
   515.3
   488.7
   500.3
   502.9
   547.4
   475.7
   572.4
   455.9
     487
   491.9
   549.7
   449.1
   508.5
   499.1
   509.1
   455.6
   484.5
   479.3
   449.7
   470.5
   540.6
     563
   516.2
   515.3
   444.9
   500.7
   499.1
   534.7
   467.3
   506.2
   516.9
   514.3
   491.6
   515.3
   498.4
   492.2
   507.5
   517.2
   479.9
   499.1
   481.9
   514.6
   544.5
   516.6
   513.6
     488
   448.8
   469.2
   469.2
   505.2
   497.4
   507.2
     513
   541.2
   514.9
     465
   491.6
   490.9
   469.2
   473.4
   483.2
   499.7
   454.6
   542.8
   496.1
     463
   489.3
   447.8
   498.4
   533.8
   500.3
   483.2
   478.6
   502.3
   470.5
   524.4
   470.5
   489.6
   550.3
   496.1
   420.9
   421.8
   496.5
   508.5
   530.2
   469.9
     490
   481.9
   490.6
   454.9
   517.2
   515.3
   472.8
   483.2
     466
   475.7
   497.4
   505.9
   474.4
   480.9
   485.1
   529.5
   449.1
   522.7
   482.5
   434.5
   505.9
   535.4
   493.2
   517.5
   473.7
   562.3
   450.7
   447.5
   484.8
   482.2
   456.6
     513
   511.4
   506.5
   472.5
   435.1
   497.8
   505.9
   435.8
   521.8
   486.7
   494.2
     512
   469.5
   442.6
   468.6
   464.7
     475
   484.8
   488.7
   511.7
   477.3
   484.8
   470.8
   457.2
     514
   483.5
   492.6
   497.1
   535.4
   479.9
   468.2
   479.9
   495.2
     477
   458.8
   474.7
   553.9
     475
   469.5
     524
   492.9
   439.4
     441
   435.1
     477
   522.4
   491.3
   486.7
   505.5
   520.8
   484.8
   499.7
     487
     487
   452.3
   477.3
     487
     487
   522.4
   523.4
   484.1
   473.4
   501.3
   494.8
   554.2
   526.9
   479.6
   507.8
   468.6
   483.5
   530.5
   454.3
   491.6
   472.5
   470.8
   533.4
   508.8
   496.8
   499.4
   492.6
     418
     475
   447.1
   485.1
     501
   490.3
   481.9
     502
   473.7
   429.6
   472.5
   506.8
   464.3
     417
     487
   492.2
   507.2
   512.4
   449.7
   490.6
   501.3
   460.4
   476.7
   505.9
   462.7
   462.1
   515.6
   490.6
   472.8
   528.9
   502.9
   504.2
   470.8
   495.5
   460.4
   488.3
   497.4
   520.5
   486.1
   546.4
   514.9
   525.7
     513
   447.1
   551.6
   481.5
   465.6
     512
   477.3
   412.1
   462.4
   488.7
     477
     442
   452.7
   532.5
   494.2
   536.7
   441.6
     513
   507.5
   513.6
   492.9
   484.8
   503.3
   456.2
   447.1
   489.6
   457.5
   463.4
   523.4
   517.9
   492.9
   490.3
   462.1
   495.8
   445.2
   511.4
   446.2
   478.9
   442.6
   448.8
   479.3
   468.2
   551.6
   462.4
   440.7
   513.3
   504.2
   490.3
   509.4
   541.9
   489.3
   457.2
   528.2
   460.4
   518.2
   484.8
   460.4
   509.4
   477.6
   510.1
   524.7
   501.6
   479.3
   486.1
   474.7
     475
     500
   481.2
     488
   526.9
   471.5
   465.3
   458.8
   508.8
   551.3
   485.4
   547.1
   454.6
   512.7
   518.2
   494.8
   481.5
   464.7
   479.6
   520.1
   483.8
   469.5
   487.7
   442.3
   472.8
   450.4
   474.1
   482.8
   522.7
   438.1
   468.2
   541.2
     464
   495.8
     490
   494.5
     502
   480.2
   486.4
   541.2
   508.1
   442.3
   503.9
   466.3
   494.2
   486.4
     466
   466.9
   508.1
   479.6
   452.7
   503.3
   449.7
   503.6
   468.9
   471.2
   509.1
     500
   488.3
   494.8
   523.7
     477
   454.3
   471.8
   522.4
   484.1
   425.1
   459.2
   462.7
     538
   461.1
   523.7
   503.3
   471.8
   502.6
   498.7
   482.5
   478.6
   547.1
   456.6
   500.7
   501.6
   525.3
   482.2
   476.7
   459.5
   468.6
   487.7
     451
   472.5
   477.3
   478.3
     464
   466.3
   504.6
     475
   515.3
   502.3
   456.6
   503.3
   520.1
     526
     440
   465.3
   488.7
   479.6
     502
     430
     501
   511.1
   540.6
   458.8
   478.3
     513
   510.1
   486.1
   490.3
   526.6
   512.4
   507.5
   475.4
     488
   503.9
   493.5
   451.7
   462.7
   479.3
   502.6
   526.9
   511.1
   522.4
   547.7
   461.4
   451.4
   481.2
   434.8
   450.7
   507.2
   459.5
   499.7
   458.5
   481.2
   492.9
   466.3
     463
   506.5
   505.5
   437.7
   512.7
   463.4
   504.9
   438.7
   517.2
   476.3
   543.5
   499.1
   490.9
   479.6
   499.7
   506.5
   466.9
   472.1
   464.7
   480.6
   524.7
   525.7
   480.9
   498.4
   505.9
   474.7
   495.2
   537.3
   473.7
   484.5
   498.4
   499.4
   531.5
   499.7
   464.3
   479.3
   457.5
   467.6
   522.1
   545.8
   527.6
   495.8
   495.5
   493.2
   480.2
   516.6
   464.7
   476.3
   505.5
   490.9
   484.5
   511.4
   555.2
   503.9
   534.7
   505.2
   516.6
   515.6
   478.9
   509.4
   472.1
   461.7
   476.7
   522.1
   468.2
   514.9
   513.3
   493.2
   484.5
   509.1
   494.5
   481.9
   469.2
   512.4
   471.2
   484.8
   485.1
   459.8
   476.7
   479.3
   485.1
   449.4
   487.4
   513.6
   526.3
   486.1
   466.3
   453.6
   483.2
   480.2
   535.4
   499.1
   478.3
   467.3
   451.4
   488.7
   464.7
   540.6
   471.5
   509.8
   469.9
   498.7
   494.8
   445.5
   476.7
   505.5
     512
   494.2
   438.7
   451.7
   543.2
     466
   506.8
   500.3
   484.8
   528.9
   470.2
   469.9
   473.7
   435.1
     451
   448.4
   477.3
   453.3
   502.9
   479.9
   471.8
   454.6
   497.1
   493.9
   481.2
   531.2
   475.7
   500.7
   490.9
   508.1
   481.9
   473.1
   502.3
   532.1
   519.5
   490.6
   474.1
   545.1
   400.8
   436.8
   458.2
   478.6
   472.8
     501
   493.2
     430
   475.4
   471.2
   507.8
   495.8
   433.5
     466
   479.6
   502.9
   457.5
   534.1
   473.4
   459.5
   472.1
   517.5
   480.9
   507.5
   499.4
   477.6
   453.3
   496.8
   485.1
   523.1
   518.8
     478
   491.3
   503.9
   518.8
   446.8
   515.6
   512.4
   489.3
   471.8
   497.8
   471.5
   457.5
   498.7
   533.1
   519.2
   521.1
   510.1
   499.4
   502.6
   525.7
   505.2
   512.4
   448.4
   473.7
   472.8
   454.9
   501.3
   475.7
   467.9
   479.9
   469.9
   455.3
   521.4
   520.1
   469.2
   476.7
   504.9
   527.6
   494.5
   498.4
   473.1
   493.2
   485.1
   440.7
   461.1
   483.8
   502.3
   508.8
   479.3
   478.6
   476.7
   482.2
   464.3
   442.6
   435.8
   445.5
   484.1
     487
   522.1
   455.9
   486.1
   420.5
   554.8
   482.2
   498.1
     466
   523.1
   486.1
   515.9
   481.5
   440.3
     451
     475
   474.1
   467.6
     465
   457.2
   535.1
   509.1
   483.2
   484.8
   452.3
   514.6
   502.3
   443.6
   454.6
   513.6
   486.7
   460.1
   492.9
   472.8
   493.5
   471.8
   427.4
   521.1
   459.8
   419.6
   470.8
   484.5
   432.5
   492.6
   463.4
   447.5
   476.7
   520.1
     538
   525.7
   470.2
   494.5
   460.1
   515.6
   508.5
   468.9
   455.9
   476.7
   462.1
   519.5
   499.4
   494.5
   515.3
   447.8
   514.3
   458.2
   478.9
   498.7
   469.9
   478.3
   483.8
   521.4
   446.5
   466.9
   451.4
   510.7
   477.3
   493.5
   485.4
   545.4
   460.4
   455.3
   441.6
   520.1
   456.6
     489
   493.2
   483.2
   510.1
   457.2
   460.1
   472.1
   463.7
   496.8
   517.9
   507.5
   466.6
     525
   518.5
   485.4
     464
   490.6
   484.5
   487.7
   486.1
   484.1
   465.3
   480.9
   507.8
   526.6
   522.4
   482.8
   466.9
   516.6
   498.1
     502
     526
   497.1
   459.2
   489.3
   442.9
   445.2
     453
     453
   480.6
   458.5
   465.3
     476
   507.2
   479.3
   482.5
   476.3
   472.5
   458.5
   527.9
   510.7
   494.5
   455.3
   528.9
   496.8
   474.7
   552.9
   447.5
   424.4
   480.2
     428
   518.8
   462.1
   543.5
   547.1
     501
   499.7
   472.5
   447.1
   490.6
   464.3
   477.3
   509.8
   477.6
   523.4
   495.5
   474.7
     489
   491.9
   447.8
   443.6
   483.5
   510.1
   507.2
   492.9
   484.8
   480.2
   533.4
   506.5
   470.8
   466.3
   495.8
     453
   446.2
   484.8
   455.9
   461.1
   501.3
   499.1
   483.5
   477.3
   449.1
   477.6
   514.6
   536.4
   456.9
   503.9
   495.8
   459.8
     442
     512
   482.8
   505.2
     454
   453.6
   468.6
   502.6
   516.9
   502.3
   493.2
     501
   461.1
     465
   473.7
   502.6
   507.5
   433.5
   512.4
   475.4
   504.2
     475
     502
   457.9
   442.3
   502.3
   498.1
   514.6
     476
   506.8
   490.9
   421.8
   486.7
   544.1
   503.9
   479.3
   464.3
   494.2
   533.4
   503.6
     416
   501.6
   460.4
   485.1
   506.5
   411.8
   492.6
   517.9
   485.8
   508.5
   445.2
   494.5
   473.7
   484.8
   454.9
     476
   455.6
   515.3
   450.7
   485.4
   534.1
   480.9
   434.2
   461.1
   500.3
   460.8
   467.9
   474.7
   477.6
   477.3
     454
   454.3
   490.9
   492.2
   446.5
   448.8
   480.2
   490.9
   498.4
   518.8
   506.5
   498.4
   469.2
   469.2
   480.2
     475
   485.4
   472.5
   458.2
   459.8
   480.2
   438.1
   507.5
   473.4
   486.1
   522.1
   474.1
   502.3
   492.9
   472.1
   465.6
   483.2
   494.8
   499.1
   456.2
   471.5
   465.3
   498.1
   453.3
   443.3
   467.9
   495.8
   501.6
   547.1
   506.2
   484.1
   489.6
   474.4
   492.2
   487.7
     442
   511.1
   515.6
   476.3
   503.6
   447.5
   516.2
   503.6
   494.5
   488.3
   499.7
   485.8
   539.9
     475
   515.3
   431.3
   492.2
   484.8
   494.2
   500.7
   521.8
   543.2
   446.8
   500.7
   444.2
   529.9
   526.9
   474.4
   516.9
   473.7
   498.4
   483.2
   467.3
   448.8
   535.7
   476.3
   445.5
   497.8
   457.2
   470.5
     404
   507.2
   444.9
   441.3
   463.7
   481.5
   473.1
   543.5
   524.4
   491.9
   465.3
   463.7
     490
   446.2
   490.6
   469.9
   453.6
   457.2
     452
   447.8
   479.6
   480.9
   514.3
   525.7
   530.8
   517.5
   484.8
   507.2
   482.5
   519.8
   480.6
   470.5
   489.6
   462.1
   483.2
   527.9
   458.5
   468.9
   461.1
   510.1
   503.3
   518.2
   505.2
   459.8
   510.7
   486.4
   460.8
   529.5
   508.5
   465.6
     478
   522.1
   485.1
   507.5
   500.3
   470.8
   505.2
   452.3
   511.4
   490.9
     489
   528.6
   481.5
   498.7
   510.1
   493.9
   497.1
   511.4
   442.6
   525.3
   446.5
   456.2
   479.3
   527.9
   504.9
   458.2
   460.4
     489
   503.3
   492.9
   443.6
   442.9
   500.7
   494.2
   491.6
   467.9
   498.1
   495.5
   459.2
   455.3
   472.1
   436.8
   527.6
   515.6
   488.3
   490.3
   473.7
   557.4
   504.6
   462.7
     487
   446.2
   511.1
   481.2
   489.3
   473.7
   490.3
   483.5
   522.1
   480.2
     466
     463
   457.9
   507.8
   470.8
   419.2
   457.2
   460.1
   479.6
   535.7
   542.5
   549.7
   502.3
   506.8
   466.9
   468.6
   530.8
   508.5
   465.6
     429
   465.3
   470.2
   511.1
   453.3
   477.6
   481.9
   505.2
   488.7
   492.6
   495.5
   492.9
   483.8
     451
     465
   492.9
   472.1
   525.3
   462.7
   450.4
   503.9
   481.9
   526.6
   501.6
   483.5
   464.7
   480.9
   462.4
   539.3
   500.3
     488
   458.2
   456.2
   480.9
   466.6
   464.3
   445.9
   449.1
   518.2
   468.6
     454
   468.9
   493.2
   477.6
   453.6
   502.6
   553.6
   474.1
   460.1
   484.1
     475
   499.7
   515.3
     513
   454.9
   533.4
   525.7
   453.3
   484.5
   507.8
   490.9
   446.8
   517.9
   480.2
   491.9
   488.3
     463
   500.7
   490.9
   485.1
   466.9
   483.2
   474.4
   460.4
   474.4
   457.2
   494.8
   458.2
   451.4
   472.5
   492.6
   452.3
   471.5
   498.7
   467.3
   491.9
     466
   462.4
   521.1
   468.9
   466.6
   544.1
   423.5
   455.3
     466
   491.3
     452
   468.2
   508.1
   447.5
   478.3
   497.1
     477
   513.6
   469.9
   474.7
     465
   447.1
     489
   498.4
   468.9
   483.8
   496.1
   480.2
   488.3
   504.2
   477.3
   498.4
   490.9
   471.2
   433.5
   469.2
   438.1
   499.4
   468.9
   470.2
   493.9
   459.2
   475.7
   499.4
     476
   455.6
   533.1
   513.6
   504.6
   504.6
   447.8
   526.3
   502.6
   538.6
   452.3
   467.3
   523.7
   541.9
   476.7
   481.2
   508.8
   450.7
     442
   539.3
     453
   430.6
   498.7
   460.4
   468.6
   474.1
   461.4
   508.8
   475.7
   487.7
   460.4
   446.2
   490.3
   518.5
   438.7
   503.3
   458.2
   540.9
   457.2
   431.9
   430.6
   526.9
   483.2
   512.7
   506.2
   432.9
   430.6
   471.2
   506.2
   443.3
   505.9
   494.5
     490
   483.2
   516.2
   535.7
     792
   534.4
   508.5
   497.1
   469.2
   474.4
   511.7
   471.5
   477.3
   472.8
   492.9
   439.7
   464.7
   500.3
   495.8
   492.6
   469.2
   440.7
   502.9
   504.6
   489.6
     526
     537
   511.4
   490.9
   468.9
     451
   481.2
   436.8
   440.7
   456.9
   463.7
   428.3
   516.6
     512
   471.8
   450.7
   504.2
   518.5
   482.8
   459.5
     488
   503.6
   488.3
   507.8
   506.5
     464
   527.9
   465.3
   447.1
     429
   486.4
   440.7
   515.6
   503.6
   480.2
     476
   481.9
   483.5
   514.3
   482.5
   462.1
   456.9
   488.7
   479.9
   493.9
     478
   501.6
     441
   484.5
   528.9
   519.8
   510.1
   481.2
   500.3
   480.9
   482.8
   450.4
   486.1
   476.3
   502.3
   497.4
   469.9
   488.7
   506.8
   471.5
   447.1
   516.6
   511.1
   437.1
   519.2
   484.5
   519.2
   485.8
   447.8
   508.1
     490
   442.6
   523.7
   471.2
   442.9
   498.7
   483.8
   497.8
     478
   511.4
   493.9
   462.4
     427
   480.6
   487.7
     490
   462.7
   503.9
   492.2
   474.1
   459.8
   522.4
   527.6
   483.8
   449.1
   534.1
   496.5
   431.3
   495.2
   445.9
   475.7
   461.4
   497.8
   442.6
   485.8
   446.8
     439
   467.9
   498.4
   504.9
   481.9
   482.5
   460.4
   529.5
   485.8
   499.7
   472.8
   432.5
   488.7
   497.8
   458.8
   488.7
     514
   473.4
   441.6
   494.5
   474.1
   546.7
   477.6
     452
   437.7
   536.4
     488
   497.8
   471.2
   491.3
   443.9
     442
   493.2
   485.4
   456.2
   486.4
   469.2
   458.5
     500
   458.2
   483.5
   498.7
   405.6
   532.1
   449.4
   490.3
   517.2
   452.3
   433.8
   480.6
   466.9
   508.5
   493.9
   473.7
   510.1
   498.1
   495.5
   468.9
   475.4
   476.7
   500.3
   499.1
   470.2
   502.3
   471.8
   483.5
   454.6
   481.5
   463.4
   470.8
   458.5
   476.3
   446.2
   450.1
     489
   492.2
   459.5
   453.6
   473.4
   454.9
   457.5
   509.4
   469.5
   441.6
   506.8
     454
   455.6
   513.3
   442.9
   469.2
   487.7
   481.2
     478
   466.9
   472.5
   503.9
   494.2
   516.2
   525.7
   508.5
     478
   509.1
   458.5
     475
   469.5
   482.5
   485.8
   491.9
   490.3
   471.8
   478.6
   469.2
   492.9
   473.4
     490
   466.3
   484.5
   478.3
     476
   495.2
     463
     512
   454.6
   450.4
   534.7
   481.9
     475
   443.3
   448.4
   457.2
   481.2
   488.7
   443.3
   471.8
   483.5
   464.3
   524.7
   477.3
   416.7
   500.3
   476.3
   449.7
   449.7
     500
   466.6
   450.4
   455.3
   537.7
   518.5
   467.6
   510.4
   468.2
     500
   463.7
   456.6
   497.1
   464.7
   481.9
     477
   487.7
   438.4
   492.9
     551
     463
   454.3
   448.8
   474.7
     476
   468.9
   532.1
   457.9
   497.1
   497.4
   467.9
   529.2
   492.2
   482.5
   493.9
   511.4
   491.3
   456.2
   516.2
   457.9
   502.3
   559.1
   447.5
   473.4
   490.9
   507.5
   397.2
   462.7
   508.5
   469.2
   500.3
   431.9
   529.2
   472.8
     501
   482.5
   490.3
   507.5
   484.5
   502.6
     475
   421.8
   511.4
     466
     526
   460.1
   464.7
   478.6
   447.1
   480.6
   515.6
   488.7
   470.2
     490
   526.9
   473.1
   503.6
   532.1
   470.2
   484.5
   508.5
   456.6
   495.5
   460.8
   469.9
   503.9
   496.5
   455.3
   467.3
     439
   458.2
   511.7
   490.9
   546.7
   472.5
   509.8
   492.6
   498.1
   480.9
   495.8
   487.7
   511.4
   458.8
   458.8
     465
   470.8
   481.5
   481.9
   512.4
   469.9
   444.6
   497.8
   460.8
   462.4
   476.7
     490
   494.5
   499.1
   462.7
   470.8
   535.1
   482.5
   447.1
   478.9
   477.6
   436.1
   494.8
   437.4
   490.6
   458.2
   482.8
   454.3
   468.9
   469.2
   463.7
   443.6
   508.5
   458.2
   489.6
   457.9
   469.2
     440
   475.4
   506.2
   516.2
   491.3
   425.7
   437.7
   547.1
   486.7
   462.4
   498.1
   474.4
   463.4
   492.2
   473.1
   461.7
     451
   494.8
   468.6
   428.3
   491.6
   500.3
   467.3
   515.9
   449.4
   470.8
   488.3
   491.9
   485.1
   500.3
   525.3
     514
   516.6
   439.4
   492.9
   515.9
   474.7
   482.8
   481.5
     476
   501.6
   505.9
   462.1
   506.5
   479.9
   462.4
   483.2
   469.9
   486.4
   475.4
   456.6
   472.1
   499.7
   441.3
   516.6
   505.2
   455.9
   488.7
   442.9
   485.4
     536
     429
   481.5
   497.4
   456.2
     478
   540.9
   544.5
   543.5
   498.7
   462.1
   518.2
   468.2
   469.5
   506.8
   537.7
   526.6
   467.9
   480.9
     487
   480.6
   487.4
   484.1
   464.3
   496.8
   523.4
   489.6
   466.9
   506.5
   483.8
   466.3
   464.3
   473.1
   477.3
   471.8
   477.6
   482.8
   488.7
   470.8
   438.1
   504.2
   493.9
   502.6
   505.9
     539
   455.9
   516.2
   460.8
   546.1
   464.7
   536.7
   515.3
   466.9
   462.7
   491.3
   501.6
   463.4
     488
     477
   442.3
   396.5
   518.5
   487.7
   485.4
   491.3
   469.2
   506.8
   496.5
   483.8
     514
   464.3
   442.9
   512.7
   460.4
   474.7
   466.9
   426.1
     463
   524.7
   530.5
     487
   490.6
   452.3
   484.1
   498.4
   489.6
   498.7
     429
   455.6
   494.8
   474.4
   521.1
   514.3
   472.1
   499.1
   441.6
   485.8
   483.2
   489.6
   515.9
   446.5
   480.6
   480.6
   467.3
   457.2
   511.1
   482.8
   498.7
   476.7
   493.9
   554.8
   501.3
   454.6
   479.6
   502.6
   531.5
   454.6
   463.4
   520.8
   511.7
   506.5
     487
   499.1
   494.5
   459.2
   453.3
   527.6
     428
   555.5
   462.7
   453.6
   480.9
   488.3
   504.9
     490
   454.3
   518.8
   459.2
   471.5
   510.7
   458.5
   503.6
   515.6
   468.6
   498.7
     512
   456.2
   479.3
   484.8
   482.2
   450.1
   487.7
   480.6
     489
   459.2
     490
   476.7
   474.4
   498.7
   485.8
     477
   510.7
   488.3
   469.9
   497.4
   482.8
   496.1
   496.5
   470.2
   524.4
   485.1
     463
   475.4
   437.4
   449.7
   439.4
   470.5
   508.1
   458.8
   525.3
   472.8
     500
   473.4
     475
   467.6
   458.2
     487
   498.1
   488.7
   473.4
   437.1
   515.9
   456.9
   522.7
   482.5
   456.2
   537.7
   469.5
   491.3
   481.5
   490.3
   516.6
   500.7
   459.8
     501
   455.6
   496.8
   527.6
   515.6
   510.7
   458.8
   457.9
   472.1
   456.2
     475
   470.5
   506.2
   483.2
   511.7
   519.8
   529.5
   451.4
   449.1
   498.4
   526.6
   482.8
   492.6
   496.1
     514
   477.6
   427.7
     487
   423.8
   443.3
   501.3
   485.4
   503.3
   485.1
   548.7
   501.3
   526.9
   501.3
   520.1
   497.4
   483.2
   521.4
   499.1
   520.1
   475.4
   472.5
   509.8
   421.8
     489
   496.5
   461.7
     451
   461.7
   465.3
   570.7
   482.5
   488.3
   470.8
   486.7
   454.6
   471.8
   502.3
   481.9
   499.7
   511.1
   528.2
   468.9
   431.9
   497.4
     550
   483.8
   531.8
     514
   451.7
   490.6
   479.3
   539.6
   454.6
   480.9
   485.8
     440
   483.5
   448.1
   505.9
   531.5
   467.3
   548.4
   473.7
     489
   478.9
     489
   451.7
   506.2
   499.7
   508.5
   507.5
   423.8
   505.2
   493.2
   482.5
   510.1
   402.7
   467.9
   479.3
   514.6
   493.9
   498.4
   455.6
   474.7
   468.2
     539
   455.9
   458.2
     440
   558.4
     549
   476.3
   473.4
   492.9
   527.6
   473.4
   482.8
   482.5
   470.8
   520.1
   497.4
   478.3
   455.6
   480.6
   422.5
   528.9
   487.4
   428.3
   469.9
   447.8
     502
   527.6
   491.9
   489.6
   502.9
   504.9
   531.2
   526.3
     454
     501
   499.7
   460.8
   438.7
   517.9
   490.3
   471.2
   532.8
   426.1
   480.6
     464
   486.4
   505.5
   503.9
   494.5
   412.8
   498.4
   509.1
   499.7
   481.2
   473.4
   481.9
   470.5
   509.4
     439
   530.8
   490.3
   478.6
   463.7
   461.7
   528.9
   472.1
   472.5
     463
   468.6
   437.4
   481.2
   488.7
   482.5
   479.9
   454.9
   510.1
   494.2
   460.8
   530.5
   507.8
     416
     488
   494.2
   495.8
   517.2
   483.5
   481.9
   435.8
   491.9
   482.5
   485.4
   493.9
   472.8
   497.4
   492.6
   469.9
     430
   503.6
   522.1
   487.4
   443.6
   511.1
   466.9
   472.5
   513.6
   473.1
   493.5
   483.2
   466.9
   496.1
   419.9
   505.9
   461.1
   458.8
   476.3
   480.9
   499.4
   469.9
   492.6
   527.6
   479.9
   526.9
     500
   519.8
   481.9
   461.1
   501.6
   425.7
   512.4
   526.3
     489
   400.4
   538.3
   472.1
   499.1
   497.1
   470.8
   502.6
   474.1
   519.5
   499.4
   521.8
   510.4
   488.7
   499.4
   495.5
   473.7
   494.2
   491.9
   546.4
     536
   537.3
   496.1
   470.2
   532.8
   448.1
   501.6
     454
   503.3
   520.8
   470.8
   483.2
   479.6
   466.3
   545.8
   498.7
   526.9
   472.1
   556.1
   466.9
   443.6
   503.9
   481.5
   472.8
   484.1
   511.7
     478
   515.6
   455.3
   510.1
   492.2
   552.3
   522.4
   453.6
     525
   473.7
   472.8
   529.9
     501
     464
   486.7
     405
   492.6
   502.9
   490.9
   513.6
   472.8
   459.8
   480.9
   497.1
   491.9
   490.6
   501.6
   551.9
   548.4
     500
   481.9
   476.3
   518.8
   531.2
   516.9
   454.9
   465.6
   520.8
   508.1
   467.3
   510.1
     514
   503.6
   444.2
   484.8
   467.9
   514.6
   489.3
   516.6
     512
   509.4
   514.6
     513
   504.9
   455.3
   517.9
   512.7
     537
   486.7
   482.8
   466.9
   447.8
   507.8
   484.1
   480.2
     465
   474.7
   527.3
   496.5
   473.4
   496.8
   541.2
   495.5
   454.3
   523.1
   504.6
   493.9
   486.7
   469.5
   468.9
   515.3
     489
   544.1
   526.6
   515.6
   451.7
   493.9
   534.7
   483.5
   481.2
   506.2
   519.5
   507.5
   445.2
   540.6
   467.3
   474.7
     550
   490.9
   535.7
   459.2
   486.7
   480.2
   503.3
   460.1
   461.7
   503.6
   478.9
   479.9
   516.9
   511.7
   478.9
   506.2
   512.7
   495.8
   511.4
     478
   465.3
   556.8
   485.4
   505.2
   485.8
   493.9
   506.8
     490
   497.1
   454.3
   484.1
   520.1
   429.3
   507.2
     477
   507.8
     502
   497.4
     476
   524.7
   492.2
   431.6
   504.9
   481.2
     477
   472.1
   463.7
   555.5
   493.5
   497.8
   465.6
   509.4
   487.7
   489.6
     442
   537.3
     526
   513.6
   503.9
   489.3
   496.5
   478.3
   466.6
   462.7
   467.6
   478.9
   458.2
   469.9
   446.8
   473.1
   426.7
   502.9
   497.8
     465
   421.2
   490.3
   465.6
   425.1
     526
   480.6
   451.4
   430.9
   479.9
   490.9
   502.3
   499.1
   479.6
   486.1
   485.1
   447.5
   461.4
     489
   498.1
   450.1
   520.8
   520.1
   473.7
   485.4
   543.2
   494.8
   467.6
   493.2
   492.2
   527.6
     487
   525.3
   467.6
   547.1
     563
   499.4
   482.8
   516.6
   508.8
     536
   524.4
   534.4
   502.9
   486.7
   489.3
   494.5
   520.1
   508.1
     477
   490.9
   481.9
   530.8
   497.4
   532.5
   456.6
   493.2
   485.1
   508.5
   465.3
   489.3
   554.8
   545.8
   474.1
   463.7
   474.4
   448.8
   487.4
   482.8
   498.4
   465.3
   491.3
   493.5
     478
   512.7
   523.1
   496.1
   464.7
     538
   465.6
   473.7
     525
   496.5
   519.5
   487.7
   498.1
     463
   467.3
   457.2
   436.8
   538.6
   528.9
   536.4
   537.3
   501.3
     487
     477
   522.7
   530.8
     490
   529.9
   511.7
   502.6
   524.7
   454.3
   498.4
   527.6
   484.5
   472.1
   456.9
   495.2
     513
   458.5
   486.4
   509.1
   476.3
   469.2
   535.1
   504.9
   486.7
   433.2
   504.9
   495.5
   494.8
   479.3
   480.6
   494.8
   518.2
   452.3
   484.8
   489.3
   514.3
   489.3
   508.5
   558.4
   509.8
   501.6
   493.9
   467.3
   534.1
   510.7
   490.9
   468.9
   504.2
   537.7
   508.1
   505.9
   528.2
   467.9
   532.8
   462.1
     476
   500.3
   540.3
   479.6
   445.2
   490.3
   521.1
   456.9
   491.9
   486.4
   502.3
   531.2
   511.7
   493.9
   508.5
   471.8
   498.7
   525.3
   512.7
   559.7
   530.8
   461.1
   537.7
   507.8
   512.7
   473.4
   526.3
   440.3
   496.5
   496.8
   517.2
   445.2
   477.6
   489.6
   478.6
   501.6
   508.5
   489.3
   486.1
     525
   492.9
     488
   456.6
   517.2
   511.1
     453
     466
   500.3
   483.8
   507.5
   495.2
   515.3
   491.3
   479.6
   479.9
   473.7
   523.7
   513.6
   486.4
   505.9
   507.5
   533.4
   455.9
   494.5
   477.6
   479.3
   478.6
   483.8
   514.3
   533.8
   457.5
   510.4
   517.9
     487
   533.1
     501
   498.4
     466
   532.1
   471.2
   499.1
   508.5
     463
   486.1
   504.9
   495.5
   497.8
   508.5
   550.6
   501.3
   489.6
     475
   545.8
   480.6
   490.6
   486.7
   456.6
   468.6
   486.1
   508.8
   500.3
   481.2
   499.1
   545.4
     538
   509.4
   495.2
   510.7
   459.8
   479.3
   508.5
   495.2
   519.2
   484.5
   536.4
   479.9
   470.5
   484.5
   502.3
   525.7
   490.3
   484.8
   512.4
   457.9
   465.6
   523.4
   462.1
   435.5
   492.6
   551.6
   516.6
   493.5
   521.8
   484.8
   504.9
   484.5
   487.7
   498.4
   503.6
     451
   493.5
   497.1
   494.5
   473.7
   522.7
   488.3
   472.8
   520.5
   472.8
   498.1
   487.4
   479.9
   519.8
   497.8
   499.7
   474.1
   465.6
   442.3
   479.9
   525.7
   470.8
     490
   511.1
   524.4
   479.9
     487
     513
     514
   494.5
   492.6
   480.9
   506.2
   445.9
   470.5
   514.6
   509.4
   481.9
   474.1
   490.9
   458.8
   482.5
   548.7
   520.8
     454
   466.3
   519.2
   452.3
   479.6
   487.7
   445.2
   495.5
   457.9
   468.6
     466
   496.5
   511.7
   518.2
   500.3
   498.1
   504.6
   468.9
   488.3
   476.3
   491.9
   480.9
   521.1
   488.7
   455.3
     500
     525
   490.3
   551.3
   521.1
   529.5
     487
   545.4
   495.2
   439.7
   461.7
   467.6
   493.9
   480.6
   471.8
   508.1
     500
     429
   511.7
     487
   469.2
   457.5
   502.6
   491.3
   533.4
   507.2
   522.4
   519.8
   507.5
   493.9
   483.2
   489.3
     550
   489.3
   513.6
   521.1
   507.2
   443.3
   505.9
   456.6
   487.7
     514
     441
   513.3
   519.5
     478
   517.2
   471.2
   486.4
     490
   507.8
   461.7
   521.4
     475
   528.2
   506.2
   490.3
   455.3
   517.2
   457.2
   488.3
   458.8
     475
     489
   553.9
     488
   503.3
   529.2
   486.4
   460.1
   540.9
   483.2
   486.4
   486.7
   520.5
   512.7
   495.8
   486.1
   491.6
   511.7
   455.3
   504.2
   532.8
   480.6
   485.8
   555.8
   519.8
   488.3
   456.2
   488.3
   535.1
     501
   466.6
   498.1
   498.1
   541.2
   508.1
   494.8
   460.1
   535.1
   468.9
   459.5
   452.3
   494.5
   478.3
   543.5
     478
   487.7
   466.6
   448.4
   510.7
   470.8
   500.3
   427.4
     487
     488
   483.5
   508.1
   485.8
   479.3
   514.9
   532.8
   521.1
   541.9
   484.1
   506.5
   484.8
   519.2
   508.5
   532.1
   492.9
   476.3
   455.3
     513
   529.5
     490
   481.5
   482.2
   515.6
   557.1
   495.8
   459.5
   518.5
   466.9
   466.9
   502.3
   503.9
   540.6
   491.3
   514.3
   447.1
   536.7
   476.3
     514
   484.1
   485.4
   503.3
     477
   457.2
   545.8
   490.6
   554.5
   496.1
     512
   497.8
   473.4
   492.6
   492.9
   473.1
     537
   494.5
   487.7
   524.4
   469.2
   505.2
   473.1
   504.2
   495.5
   461.1
   531.2
   478.6
   507.8
   509.4
   465.3
   479.3
   528.9
   476.3
   450.4
   488.3
   462.7
   527.3
   530.5
   487.7
   531.8
   496.5
     453
   512.4
   464.3
     501
   496.8
   556.8
   507.5
   461.4
   502.3
   501.6
     478
   497.8
   492.9
   518.8
   442.9
   471.2
   533.8
   443.9
   457.5
   490.6
   505.2
   495.5
   530.8
   504.9
   513.6
   518.2
   529.9
   543.2
   543.8
   520.8
   472.8
   467.3
   497.1
   471.8
     453
   481.5
   459.2
   561.3
   491.6
   449.4
   497.8
     490
   467.6
   531.8
     502
   521.1
   528.2
   497.8
   522.7
   465.3
   485.8
   447.5
   482.8
   521.8
   536.4
   467.9
     513
   510.4
   497.1
   514.3
   471.2
   566.5
   480.6
   502.3
   522.1
   488.3
     476
   530.8
   522.1
   540.6
   490.3
   449.7
   505.5
   482.5
   480.2
   503.6
   531.8
   511.4
   537.7
   496.5
   430.3
     500
   488.3
   486.1
   479.3
   489.6
   510.1
   499.4
   495.5
   503.3
   481.5
   508.1
   521.1
   518.8
   486.7
   504.9
   505.2
   489.6
   502.6
   535.7
   513.6
   544.5
   498.4
     537
   520.8
   548.4
   497.8
   475.7
   541.9
   548.4
     487
     476
     478
   474.1
   512.7
     526
   481.5
     488
   510.1
   510.4
   521.1
   522.1
   517.9
   497.4
   547.4
   526.9
   498.7
     599
   458.2
   482.8
   500.3
   542.2
   536.7
   517.5
   497.8
   496.8
   521.1
   491.6
   494.8
   545.4
   505.9
   521.4
   502.3
   546.1
   506.5
   510.7
   476.3
   569.4
   495.8
   510.4
   517.5
     512
   562.3
   592.2
     537
   495.2
   553.6
   508.8
   510.7
   511.4
   521.4
   522.1
   626.9
   527.9
   491.6
   501.3
   537.3
   516.9
   568.1
   486.4
   503.9
   501.6
   570.4
   471.5
   517.5
   532.1
   532.5
   540.9
   533.4
   547.7
   508.5
   541.2
     500
   580.8
   554.8
   520.8
   480.2
   550.3
   549.7
   549.3
   528.6
   541.2
   586.6
   532.5
   500.3
   551.6
   497.1
   519.8
   571.1
   585.3
   531.5
   536.7
   509.8
     549
   520.8
   566.2
   528.2
   495.8
   519.2
   554.5
   556.8
   561.7
   512.7
     549
   558.4
     524
   543.5
   569.4
   521.8
   519.5
   570.7
   532.1
   540.6
   495.8
   546.4
   539.6
   554.8
   541.9
     609
   581.8
   559.4
     548
   570.4
   562.3
   559.4
   567.5
   590.2
   543.5
   552.3
     575
   513.6
   560.4
   593.1
     561
   557.8
   574.6
   572.7
   662.2
   519.5
   581.4
   539.6
   646.3
   559.7
   630.8
   594.4
   596.4
   569.4
   625.6
   634.6
   594.1
     597
     597
   635.9
   644.4
   592.2
   639.8
   632.1
   656.7
   632.4
   648.9
   617.1
   616.8
   663.5
   620.1
   705.4
   661.6
   590.5
   739.4
   654.4
   678.1
   656.7
   661.9
   624.6
   638.2
   656.7
   673.3
   651.8
   656.1
   604.2
   733.9
   648.6
   666.4
   675.8
   654.1
   725.8
   722.9
   689.1
   638.9
   690.1
     646
   714.5
   719.3
   651.5
     658
   667.7
   750.5
   699.5
   728.4
   753.1
   733.9
   689.8
   778.4
   734.2
     717
   735.2
   746.6
     744
   673.6
   726.1
   721.3
   714.5
   706.3
   726.8
   806.3
   752.7
   776.1
     768
   807.2
   764.4
   726.5
   789.4
   800.1
   745.6
   777.4
   726.1
     718
     766
   767.3
   806.6
   779.7
   825.1
     802
   777.1
     756
   776.7
   774.1
   769.6
   833.2
   776.7
   776.4
   789.7
   771.5
   774.5
   820.9
   804.6
   765.7
     778
   759.9
     756
   758.6
     743
   731.6
   749.8
   743.3
   785.2
   755.3
   796.8
   722.9
   769.3
   689.8
   748.8
   753.1
     718
     743
   771.2
   761.2
   763.8
     754
   716.4
   712.2
   769.9
   757.3
     705
   680.4
     743
   668.4
   725.8
   699.9
   686.6
   722.9
   671.3
   676.8
   697.3
   654.4
   672.9
   707.6
   727.8
   719.6
   664.5
   633.7
   651.8
   691.4
     610
   630.8
   699.5
   647.6
   689.5
     681
   642.8
   676.5
     694
   705.7
   640.5
   608.4
   661.9
   598.3
   599.3
   632.4
   587.9
   604.5
   604.2
   640.2
   555.5
   598.3
   647.3
   614.5
   647.3
   592.8
   570.7
   553.9
   595.1
   678.4
   539.6
   546.4
   628.5
   579.5
   638.5
     596
     561
   575.3
   650.5
   589.2
   548.4
   548.4
   554.2
   601.2
   630.4
   548.4
   547.4
   595.7
   595.1
   517.2
   582.1
   589.9
   551.6
   618.1
   518.2
   547.7
   559.7
   559.4
   553.9
   535.4
     537
   511.4
   562.6
     609
   522.1
   529.2
   533.8
   508.1
   497.1
   592.5
   535.7
   506.8
   557.4
   532.1
   601.2
   555.2
   528.9
   596.7
   515.3
     550
   632.1
   493.2
   537.3
   531.5
   600.9
   509.8
   546.7
   543.2
   565.6
   552.9
   496.5
     574
     514
   527.3
     548
   540.9
     537
   583.1
   511.7
   505.9
   535.4
   499.1
   540.6
   544.1
   579.5
     477
   548.4
   576.9
   563.9
   447.8
   536.4
   509.8
   488.3
     536
   554.2
   495.8
   498.7
   540.6
   549.7
   523.4
   530.5
   509.4
   554.8
   544.5
   568.1
   511.1
   500.7
   478.3
   518.5
   578.9
   535.1
   520.8
   511.7
     537
   480.6
     548
   525.7
     452
   526.3
   532.8
   577.9
   542.2
   541.9
   524.7
   537.3
   546.4
   504.2
   519.2
   570.7
   573.7
     524
   518.8
   499.7
   494.5
   546.7
   543.2
   505.2
   533.4
   528.6
     539
   490.6
   558.4
   538.6
   504.2
   554.8
   582.7
   539.9
   523.4
   581.8
   519.5
   523.1
     502
   530.2
   544.1
   592.5
   531.2
   532.1
   503.9
   511.7
   542.8
   551.6
   514.9
     551
   508.5
   550.6
   529.2
   532.8
   568.8
   525.7
   517.5
   534.7
   523.1
   546.7
   544.8
   499.4
   549.7
   498.4
   579.5
   504.6
   529.9
   526.6
   532.5
   478.9
   512.4
   524.4
   513.6
   564.6
   553.9
   526.9
   507.8
   528.9
   551.9
   530.5
   535.1
     524
     572
   558.4
   507.8
   520.5
   512.4
   515.3
   488.7
   502.9
   551.6
     477
   498.1
   568.8
   577.6
   535.1
   538.6
   563.6
   559.1
   532.1
   556.8
   501.3
   545.1
   546.4
   516.6
   506.2
   540.6
   503.9
     478
   572.7
   494.5
     524
   527.3
   522.1
   583.7
   523.1
   593.1
   523.1
   559.4
   543.5
   530.5
   538.3
   580.8
   499.4
     575
   567.5
   498.7
   542.2
     524
   485.8
   502.6
     548
   457.2
   515.6
   504.6
   527.3
   520.1
   509.1
   472.1
   537.3
   495.8
   514.6
   555.5
   550.3
   602.2
   513.6
   556.1
   554.5
   518.5
   544.1
   527.9
   505.9
   546.4
   614.9
   514.3
   509.8
     551
   539.3
   520.5
   578.2
   530.2
     514
     587
   480.6
   543.5
   574.3
   580.8
   545.1
   514.3
   529.5
   502.6
   498.7
   573.3
   498.4
   504.9
   546.4
   558.7
   526.9
   542.8
   530.5
   533.1
   504.2
   549.3
   533.4
     539
     538
   550.3
   591.8
     549
   546.1
   546.1
     539
   545.1
   554.5
   533.8
   536.4
   530.8
   540.3
   580.5
   534.4
     539
   531.8
     536
   518.8
   585.3
   541.9
   574.3
   558.1
     513
   499.1
   579.5
   583.1
   571.1
     561
     539
   525.3
   534.1
   589.6
   524.7
   618.4
     561
   560.7
   531.2
   542.8
   525.7
   555.8
   513.3
   546.1
   552.3
   526.6
   518.8
   489.3
   490.6
   551.3
   493.9
   519.8
   578.9
   571.1
   548.4
   522.4
   580.2
   530.5
   501.6
   576.3
     549
   498.4
   548.7
     572
     562
   545.1
   554.8
   559.7
   532.8
     537
   534.4
   556.1
   559.4
   563.9
   534.1
   570.1
   557.4
   525.7
     561
   545.4
   497.4
   539.9
   515.9
   529.5
   530.8
   526.9
   514.6
   551.6
   512.7
   494.2
   557.4
   538.6
   535.7
   550.3
   509.4
   563.9
   524.4
   526.6
   549.3
   508.8
   501.6
   545.4
   508.1
   508.1
   459.5
   592.5
   593.1
   525.3
   494.5
   545.4
   548.4
   480.6
   533.4
   528.6
   489.6
   543.2
   541.9
   512.4
   555.5
   514.6
   557.4
   483.2
   527.6
   579.2
   571.4
   532.1
   527.3
   491.6
   566.9
   542.5
   535.7
   494.8
   544.8
   528.6
     562
   514.9
     524
   589.9
   544.1
   543.8
   546.1
   537.7
   532.5
   580.8
   535.7
   535.1
   584.4
   559.1
   515.3
     475
   505.2
   514.6
   517.9
   532.1
   508.8
   568.5
   543.5
   540.3
     560
   539.3
   518.5
   531.8
     538
   481.9
   534.4
   573.7
   611.9
   575.6
     488
   528.6
   542.2
   529.9
   584.7
   514.6
   553.9
   536.4
   529.2
   505.9
   548.4
   566.2
   533.1
   585.7
   516.6
   530.2
   572.7
   513.3
   526.6
   528.6
   561.3
   555.8
   566.9
   613.9
   524.4
     549
   559.4
   550.3
   539.6
   542.2
   544.8
   575.3
   568.8
   552.9
   556.8
   542.8
   560.7
   547.1
   554.5
   593.8
   555.5
   612.3
   587.3
   538.3
   564.3
   521.4
     597
   545.8
     585
     572
   616.8
   624.9
   602.9
   539.3
   573.3
   616.5
   556.8
     572
   581.1
     610
   626.9
   573.7
   625.9
   621.3
   653.1
   631.4
   576.6
   626.2
   613.9
   617.1
   590.9
   587.9
   614.5
   684.9
   618.4
   610.3
   616.5
   677.1
   636.9
   635.9
   607.7
   696.6
   590.2
     660
   607.1
   602.9
   568.8
   625.9
   575.6
   654.4
   542.8
   549.3
     573
     609
   570.7
     573
     622
   576.3
   604.2
   632.1
   643.1
   573.3
   557.4
   630.8
     597
   610.3
   615.5
   595.4
   667.4
   578.9
   569.1
   593.1
   594.1
   604.5
   555.8
   571.7
   589.6
   612.3
   589.9
   619.1
     575
   628.8
   622.3
   694.7
   648.3
   574.6
   599.9
   594.4
   542.2
   579.2
   602.5
   580.5
   593.5
   552.9
   568.8
   606.4
   585.3
   577.6
   577.6
   543.2
   630.4
   595.7
   593.1
   585.7
   597.7
   558.4
     584
   551.9
   567.2
   612.3
   596.4
     598
   580.5
   536.7
   556.5
   559.4
   554.2
   559.1
   592.8
     574
     537
   584.7
   553.6
   531.5
   562.3
   561.7
   578.5
   581.8
   575.3
   527.3
   529.5
   580.2
   557.4
   521.1
   571.1
   554.8
   472.5
   530.5
     512
     514
   533.4
   546.1
   535.1
   532.1
   575.6
   564.3
   527.9
   535.4
   501.3
   563.6
   546.7
     633
   566.5
   510.4
   550.3
   537.7
   555.2
   574.3
   545.1
   561.7
   560.4
   516.9
   576.3
   606.1
   548.4
   526.3
   552.3
   554.2
   568.5
   534.4
   564.6
     539
   538.6
   578.2
     538
   555.8
   579.2
     587
   558.4
   539.3
   584.4
   603.5
   530.2
   570.4
   614.5
   557.8
   556.5
     562
   543.5
   622.3
   584.7
     549
   541.5
   568.1
   589.2
   612.9
   550.3
   607.7
   570.1
   506.5
   579.2
   578.2
   544.1
   582.1
   543.5
   531.8
   586.3
   569.1
   570.7
   576.6
   558.7
   608.4
   549.3
   545.1
   552.3
   532.1
   559.7
   591.8
   537.7
   604.2
   563.6
     548
   511.7
   539.6
   578.5
   594.4
   615.2
   539.6
   559.4
   582.1
     596
   595.1
     501
   560.7
   574.6
   595.1
   555.5
     539
   533.1
   621.3
   557.8
   592.2
   530.8
   589.6
   533.8
   544.1
   513.6
   552.3
   547.4
   564.3
   506.5
   519.8
   575.3
   512.7
   522.1
   552.9
   588.3
   567.2
   524.7
   572.4
   557.4
   504.9
   578.5
   580.8
   590.9
   591.2
   589.2
   588.3
     572
   625.2
   590.2
   609.3
   543.2
   531.8
   617.8
   574.3
   579.2
   547.7
   608.4
   562.6
   617.8
   544.5
   544.5
     621
     563
   553.9
   532.5
   555.2
   548.4
   572.4
   573.3
     548
   564.6
   568.1
   576.6
   568.5
   567.2
   537.7
   554.8
   555.5
   590.9
   554.5
   558.7
   490.6
   602.9
     560
   539.9
   579.5
   559.1
   542.2
   604.5
   588.9
     572
   569.8
   519.2
     561
   502.9
   572.7
   613.9
   563.6
   500.3
   569.8
   593.1
   559.7
   527.9
     501
   542.5
   523.7
   544.5
   523.1
   542.2
   557.8
   526.6
   555.8
   562.6
   575.6
   558.1
   540.9
   494.8
   571.1
   545.4
   521.4
   571.1
   521.8
   509.4
   528.6
   517.9
   528.2
     575
   521.4
     466
   486.1
   523.4
   505.5
   585.7
   545.8
   532.1
   607.1
   582.1
   541.2
   524.7
   550.6
   554.5
   502.6
   508.8
   526.3
   554.5
   555.5
   559.1
   563.3
   575.3
   563.3
   544.5
   528.6
   528.2
     549
   559.4
   524.7
   544.1
   542.5
   538.3
     513
   480.2
   538.3
   558.1
   556.1
   528.6
   545.1
   516.2
   547.7
   525.7
   510.4
   547.1
   544.8
   567.8
   535.4
   557.4
   542.8
   526.6
   568.1
   552.3
   534.4
   545.8
   554.8
     551
   535.1
   531.8
   489.3
   503.6
   549.3
   567.2
   563.9
   495.8
     512
   564.9
   564.3
   601.6
   530.5
   542.8
   491.3
   455.3
     563
   576.9
   516.2
   521.4
   490.9
   499.1
   568.8
   470.8
   521.4
   510.7
   488.3
   556.8
   558.4
   531.5
   552.9
   528.9
   527.3
   562.6
   500.3
   540.6
   505.9
   515.3
     500
   575.3
   577.6
   473.1
   521.8
     536
   516.2
   542.5
   506.5
   542.8
   518.8
   545.1
   487.7
   545.4
     526
   551.6
   532.5
   530.8
   545.1
   503.9
     537
   562.3
   503.6
   521.4
   539.9
   466.9
   541.5
   545.4
   502.6
   521.4
   576.3
   551.9
   474.1
   552.9
   524.7
   516.9
   499.7
   566.2
   468.6
   528.6
   486.7
   514.9
   501.6
   537.7
   520.1
   504.9
   546.4
   559.1
   563.3
   543.5
   526.9
   471.5
   492.2
   481.5
   492.9
   512.4
   511.1
   528.2
   547.4
   523.4
   559.4
   467.6
   568.5
   522.1
   514.9
   516.6
   535.7
   527.3
   546.1
   494.5
   480.2
   512.7
   539.3
   534.4
   482.5
     562
   558.4
   493.5
     502
   553.9
   515.3
   573.3
   508.5
   537.3
   512.4
   525.7
     551
   542.5
     539
   467.3
     490
   542.2
   520.5
   543.2
   541.5
   511.1
   560.4
     475
   560.7
   518.2
   562.3
   503.3
   507.5
   576.3
     525
   484.5
   485.1
   528.9
   541.2
   520.1
   475.4
   515.9
   540.3
   500.7
   521.1
   526.6
   513.3
   538.3
   544.8
   507.2
   525.3
   521.8
   556.1
   574.3
   535.1
   496.8
   551.9
   528.9
   540.6
   530.5
   519.5
   546.7
   523.7
   541.2
   500.3
   498.1
   472.1
   531.5
   544.1
   513.3
   495.5
     514
   541.9
   540.6
   531.2
   494.5
   524.4
   556.1
   589.2
   523.4
     525
   564.3
   487.7
     572
   514.6
   518.8
   532.5
   490.9
   501.6
   528.2
   508.1
   493.5
   561.3
   521.1
   552.9
   544.8
   517.9
   554.8
     488
   552.3
   542.8
     512
   553.6
   521.8
   556.8
   510.7
   501.3
   521.8
     513
   493.2
     538
   547.7
   531.5
   523.1
   493.2
   540.6
   502.9
   522.1
   529.9
   581.4
   521.1
   575.6
   497.8
   495.2
   566.2
   538.6
   588.9
   559.7
   568.8
   491.6
   498.1
   524.7
   505.2
   600.3
   503.9
   557.4
   534.1
   508.1
   541.2
   535.1
   544.8
   542.8
   506.8
   526.9
   500.7
   550.6
     537
   517.5
   552.6
   555.8
   505.5
   529.5
   536.7
   546.7
   555.8
   562.6
   482.2
   519.8
   543.5
   509.4
   485.1
   506.2
   551.6
     500
   586.6
   542.8
   524.4
   518.2
   498.1
   507.8
   543.8
     563
   547.4
   515.9
   484.5
   532.5
   546.7
   498.7
   568.1
   543.2
   555.8
   547.7
   547.1
   541.2
   510.1
   551.6
   539.6
   550.6
   529.5
   497.4
   570.1
   577.2
   531.5
     514
   534.1
   531.5
   525.7
     548
   521.8
   495.2
   581.4
   557.8
   483.5
     575
   505.2
   531.2
     488
   543.8
   550.6
     501
     526
   518.5
   509.4
   543.5
   603.2
   519.8
   495.5
   515.6
   534.1
   543.8
   493.9
   557.8
   483.2
   510.1
   544.5
   564.3
   478.9
   482.2
   542.5
     572
   527.3
   507.8
   510.1
   548.4
   524.4
   567.8
   487.4
   504.6
   498.4
   577.6
   499.1
   497.4
   517.9
   582.7
   507.8
   523.7
   470.5
     500
   521.4
   517.2
   525.7
   550.6
   534.1
   512.7
   506.8
   521.1
   507.8
   550.6
   520.1
   472.8
   498.4
   532.5
   481.2
   533.8
   534.4
   534.4
   566.2
   544.1
   569.8
   491.9
   511.7
   533.4
   521.4
   500.7
   532.8
   533.1
   496.8
   527.6
   522.7
   479.6
   509.4
     525
   534.4
   491.6
   544.5
   514.6
     501
   505.9
   516.6
   581.1
   533.4
   549.7
   510.1
   538.3
   565.6
   458.5
   483.8
   495.2
   520.8
     513
   517.9
   512.7
   493.5
   521.1
   522.1
   535.4
   492.9
   569.8
   526.3
   539.6
   528.9
   540.6
   485.1
     487
   560.7
   514.9
   507.5
   520.1
     539
   516.9
   493.2
   517.9
   442.6
   545.8
   523.7
   543.2
   500.3
   546.7
   553.6
   557.4
     539
   535.4
   508.8
   565.6
   587.6
   445.9
   469.5
   523.4
   507.5
     584
   514.6
   511.1
     466
     488
     478
   522.4
   520.1
   507.5
   496.5
   473.1
   531.5
   512.7
   513.6
   515.6
   607.4
   532.5
   541.2
   516.2
   518.2
     524
   497.1
   506.5
   477.6
   514.3
   532.5
   498.4
   562.3
   496.1
     500
   485.1
   510.4
   531.5
   470.2
   497.4
   503.3
   467.3
   521.4
   479.6
   556.1
   509.1
   556.5
   490.6
   505.9
   510.4
     561
   457.5
   531.5
   478.6
   549.3
   522.7
   486.7
   558.4
   567.2
   478.6
   528.9
   502.6
   507.5
   508.8
   470.2
   524.7
   513.6
   511.1
     514
   546.7
   512.4
   517.2
   533.8
     586
   547.4
   515.6
   481.2
   553.6
   535.7
   478.9
     512
   532.5
   531.2
   511.7
   474.4
   523.4
   518.2
   532.1
     536
   554.8
   569.8
   515.9
   529.9
   520.8
   537.7
   524.7
   578.2
   533.1
   471.2
   490.3
   515.6
   511.7
   516.9
   508.5
   498.4
   509.1
   562.6
     537
   578.2
   557.8
   509.8
   455.9
   506.2
   494.2
   481.2
   495.5
   531.2
   518.2
   488.7
   520.1
   526.6
   501.6
   483.5
   484.8
   492.6
   554.5
   513.6
   581.8
   539.9
   522.7
   529.2
   542.8
   494.8
   496.8
   519.5
   550.6
   532.5
   508.8
   523.1
   494.8
   537.3
   523.4
   475.4
   567.5
   539.9
   491.9
   508.8
   526.3
   545.4
   565.6
   557.4
   541.9
   468.2
   563.3
   570.7
   503.6
   536.7
   503.9
   530.2
   569.8
   521.4
     563
   553.6
   554.8
   552.3
   554.5
   520.1
   534.7
   489.3
   527.3
   542.2
   510.4
   472.8
     490
   507.5
   500.7
     478
   488.3
   518.2
   493.5
   510.7
   530.2
   506.2
   540.6
   518.8
   514.6
   500.7
   580.2
   557.4
   539.6
   499.4
   513.3
   522.1
   522.4
   555.8
   500.7
   509.8
   557.8
   570.7
   509.4
     574
   503.3
   523.1
   507.2
   536.7
   538.6
   569.4
   543.8
   498.4
   561.3
     539
   509.4
   559.7
   503.9
   512.7
   535.4
   486.1
     574
   557.8
   545.1
   527.6
   502.3
   547.4
   526.9
   493.9
   594.1
   542.2
   517.5
   582.1
   493.2
   511.7
   538.6
   505.9
   490.9
   491.9
   543.2
     537
   541.2
   510.7
   570.7
   532.8
   520.5
   516.9
   532.1
   512.7
   577.6
   520.1
   528.9
     500
   497.1
   528.9
   518.2
   532.8
   479.3
   564.6
   520.1
   544.5
   546.4
   565.9
   548.7
   524.7
   554.2
     550
   560.4
   531.8
   515.3
   515.3
   486.7
   510.4
   522.7
     575
   591.2
   509.1
   562.3
   516.2
     551
   511.4
     502
   575.9
   557.1
   482.8
   536.7
   500.7
   482.5
   506.8
   503.9
   511.7
   527.3
   535.4
   546.4
   486.7
   500.7
   549.3
   495.8
   558.4
     477
   486.4
   534.4
   554.5
   582.4
   499.7
   567.8
   510.7
   598.3
   580.5
   533.1
   534.7
   529.9
   513.3
   521.4
   577.2
   540.9
   534.1
     538
   517.2
   546.1
   538.3
   530.5
   518.8
   498.4
   528.2
   517.2
   505.2
   516.9
     587
   554.2
   505.9
   514.9
   521.4
   504.9
   540.6
   581.4
   526.3
   588.3
   528.9
     526
   566.5
   563.9
   533.4
   554.5
   562.3
   564.3
   581.8
   555.8
   557.4
   571.1
     575
   523.1
   519.8
   534.1
     526
     562
   552.9
   527.6
   515.3
     550
   503.6
     586
   557.1
   529.5
   572.7
   563.3
     550
   547.7
   574.3
   502.6
   574.3
   552.6
   575.3
   513.6
   539.6
   561.3
   517.9
   515.3
   556.5
   558.1
   579.8
   568.8
   554.5
   526.9
   525.7
   583.1
   553.9
   518.5
   550.3
   516.9
   497.4
   539.3
   481.5
   517.9
   547.7
   544.8
   568.8
   531.8
   553.6
   541.9
   588.3
   534.7
     513
   540.6
   520.5
   537.3
   573.7
   545.4
     526
   530.8
   570.1
   553.2
   485.4
   559.7
   540.6
   558.7
   526.3
     526
   592.2
   514.6
   547.1
   544.1
   543.2
   481.9
   592.2
   581.8
   606.8
   567.5
   529.5
   534.7
     609
   576.6
   565.6
   518.5
   591.5
   531.2
   583.4
   531.2
   511.7
   563.9
   549.7
   572.7
   570.4
   538.6
   560.4
   554.8
   546.7
     550
     549
   534.1
     548
     525
   482.5
   584.7
   533.4
     561
   546.4
   543.8
   566.2
   514.3
   543.2
   567.8
   541.5
     525
   567.2
   529.5
   547.4
   578.5
   558.1
   546.1
   501.6
   528.6
   482.2
   514.3
   557.8
   566.9
   534.4
   555.5
   522.1
     550
   526.6
   570.7
   539.3
   545.4
   598.3
   568.1
   541.9
   565.6
   560.4
   535.7
   510.1
   579.8
   526.6
   576.6
   535.7
     526
   590.5
   456.9
   586.3
   499.4
     574
   584.7
   544.5
   547.4
   573.7
   494.5
   506.5
   545.4
   528.9
   537.3
   508.5
   486.1
   502.3
   547.4
   530.5
   501.3
   548.7
   510.7
   520.5
   546.4
   511.1
   537.3
   581.1
   539.6
   520.8
   562.3
   518.8
   519.5
     548
   521.4
   515.9
   541.2
     596
   539.3
   508.8
   494.8
   532.5
   512.4
   574.3
   569.4
   505.9
   544.1
   488.3
   512.7
   507.5
   530.2
   486.7
   550.3
   531.8
   535.1
   511.4
   542.2
   522.7
   554.2
   555.2
   532.8
   529.5
   524.7
   545.4
     548
   551.9
   526.3
   564.3
   526.9
   490.9
   516.9
   539.3
   568.8
   503.3
   535.7
   553.2
     478
   501.6
   524.7
   493.2
   556.1
   567.2
   542.2
   532.8
   511.4
   543.8
   530.2
   528.2
   515.9
   542.8
   533.1
   493.5
     562
   580.5
   509.8
   546.4
   533.8
   536.4
     536
   525.3
   486.7
   493.2
     489
   518.5
   470.5
   540.3
   527.9
   511.4
   496.8
   583.1
   527.9
   550.6
   521.4
   548.7
   548.4
   560.4
   521.1
   488.7
   481.9
   542.8
   516.2
   567.2
   455.9
   510.1
   519.8
   553.2
   521.4
   460.8
   485.4
   547.7
   474.7
   511.4
   536.7
   496.1
   553.2
   517.9
   528.2
   555.5
   527.6
     489
   504.9
   513.6
   551.6
     452
   537.3
   498.4
   541.2
   502.6
   535.7
   523.7
     525
   549.7
     536
   582.1
   551.6
   564.9
   494.8
   520.5
   506.8
   546.1
   513.6
     551
   542.8
   519.5
   520.1
   507.2
   529.9
   578.5
   495.5
   510.7
   549.3
   506.2
   533.1
   512.7
   492.6
   570.4
   517.2
   514.9
   548.4
     562
   527.6
   534.4
   508.1
   544.5
   528.9
   521.8
   525.3
   551.6
   541.2
   528.6
   530.5
   493.9
   468.6
   550.3
   551.6
   543.8
   516.9
   508.8
   499.1
   570.4
   528.6
   537.7
   514.3
     513
   551.3
   516.6
     538
   515.3
   548.4
   515.9
   554.2
   494.2
   532.8
   529.9
   491.6
   531.8
     573
   484.5
   571.1
   564.3
   540.6
   608.4
   521.8
   540.3
   449.4
   536.4
     512
     598
   549.7
   551.3
   492.9
   492.2
   511.1
   517.2
   503.9
   545.1
     512
   517.5
   493.9
   584.7
   528.9
     548
   493.2
   542.2
   481.9
   532.8
   502.6
   531.5
   537.7
   525.7
   517.2
   529.2
   538.3
   522.4
   500.7
   543.2
   513.6
     539
   540.3
     501
   542.5
   503.3
   515.9
   602.5
     550
   531.8
   552.3
   515.3
   516.9
   454.3
   593.5
   517.5
   567.5
   516.6
   542.2
   494.5
   503.6
   521.1
   531.2
   559.7
     561
   546.7
   526.3
   478.9
   485.4
   447.1
   532.1
   537.3
   499.1
   542.8
   565.9
   473.4
   499.7
   552.9
   562.6
   592.5
   514.9
   533.8
   505.9
     539
   558.1
   509.8
   584.4
   467.3
   522.1
     574
   504.6
   477.6
   567.2
   521.4
   502.6
   507.2
   488.3
   520.5
   505.5
   522.7
   499.1
   498.7
   601.9
   540.6
   507.8
     490
   470.2
   494.8
   541.2
   474.4
   549.3
   557.4
   532.5
   540.6
   518.5
   506.2
   561.7
   525.3
   552.3
   568.1
   578.2
   556.1
   494.8
   497.4
   504.9
   525.3
   492.6
   521.4
   497.8
   467.9
   532.8
   482.8
   573.3
   516.9
   471.2
   530.2
   482.5
   542.2
   541.5
   527.6
   528.2
   529.5
   557.1
   533.8
   522.7
   514.9
   540.9
   502.3
   557.8
     524
   552.6
   522.4
   455.6
     560
   500.3
   484.5
   497.4
   508.5
   506.5
   532.1
   571.7
   555.2
   516.2
   559.7
   556.8
   560.7
   529.9
   515.9
   522.4
   502.9
   541.9
   504.2
   511.1
   527.3
   556.1
   526.9
   551.6
   526.3
   536.7
   522.1
   554.8
   528.6
     514
     548
     513
   493.5
   539.9
   560.4
   544.8
   562.6
   563.3
   526.3
   560.7
   515.9
   548.7
   510.7
   546.1
   494.5
   526.9
   510.1
   530.8
   524.4
     465
   542.2
   526.6
   522.7
   481.2
   503.6
   532.5
   566.5
   545.4
   509.4
   535.1
   539.9
   501.6
   495.2
   522.1
   535.7
     526
     514
   521.4
   531.2
   532.1
   574.3
   565.9
   516.9
   528.2
   525.3
   552.6
     549
   523.1
   553.2
   520.1
   519.5
   510.7
   495.5
   514.3
   583.4
     575
     502
   558.7
   544.8
   570.1
   547.4
   543.8
   487.4
   502.9
   472.5
   537.7
   504.9
   530.8
   503.3
   595.7
   559.1
   564.6
   555.8
   564.6
   507.5
     537
   519.2
   544.8
     561
   558.7
   552.9
   565.2
   499.4
   557.1
     560
   533.1
     563
   568.1
   520.1
   522.1
   539.9
   533.4
   531.8
     550
   510.4
   560.4
   544.5
   501.3
   532.1
   559.1
   566.2
   501.3
   501.6
   566.5
   491.6
   518.2
     561
     488
   561.7
   552.9
   525.3
   517.5
   537.3
     562
   558.7
   518.8
   558.1
   520.8
   558.7
   553.2
   541.2
   559.1
   542.5
   536.4
   484.1
   590.5
   532.8
   593.5
   539.6
   605.8
   564.3
     573
   563.9
     500
   578.2
   547.1
   573.3
   531.2
   534.7
   515.6
   638.2
   593.8
   577.2
   595.1
   623.6
   540.6
   590.9
   584.7
     596
   598.6
     586
   551.9
   597.3
   535.4
   611.6
   637.2
     621
   612.9
   617.8
   625.9
   558.1
   671.3
     648
   601.6
     645
   601.9
   611.9
     696
   613.2
   664.5
   665.8
   618.8
     695
   640.5
   653.8
   645.4
   646.7
   644.1
     610
   615.8
   648.9
   619.7
   612.3
   639.8
   637.2
   663.2
   590.5
   612.3
   649.6
   699.2
   607.4
   687.2
   650.5
   626.9
     708
   647.6
   635.9
   648.6
   614.2
     633
   656.7
   576.9
   631.4
     720
   685.9
   637.9
   703.7
     560
   645.4
   615.2
   645.7
   668.4
   689.1
   667.7
     608
   613.9
   660.3
   649.9
   648.9
   629.8
   637.2
   678.8
   677.5
   696.9
   637.2
   656.7
     669
     658
   654.8
   701.2
   633.7
   665.5
   667.1
   609.3
   616.2
   648.9
   636.6
   658.7
     681
   581.8
   667.1
   658.7
   650.9
   656.1
   612.9
   602.9
   623.6
   585.3
   601.2
   675.5
   598.3
   630.4
   564.3
   591.2
   606.1
   605.1
   575.9
   626.2
   629.5
   557.1
   638.5
   629.1
   537.7
   613.2
   614.5
   640.8
   580.2
   616.5
   590.9
   590.5
   624.6
   568.1
     561
   611.9
   620.1
   621.3
   614.2
   577.6
   570.1
   587.9
   602.9
     586
   562.6
   599.9
     573
   540.3
   596.7
   648.6
   568.8
   523.1
   557.1
   592.8
   580.2
     562
   579.8
   568.5
   561.7
   589.6
   588.9
   603.8
   583.4
   602.9
   546.7
   566.5
   539.3
   571.1
     574
   549.7
   571.4
   571.1
   590.2
   538.6
   565.9
   609.7
   616.5
   551.3
   513.6
   577.2
   560.4
   583.4
   557.1
   568.5
     513
   531.2
   563.6
   559.4
   543.2
   533.1
   533.4
   577.2
   587.9
   493.5
     525
   535.4
   560.7
   604.8
   580.8
   521.4
   520.8
   551.9
   534.1
   569.8
   545.1
     525
   498.4
   541.5
   511.1
   541.9
   545.1
   550.6
   547.7
   516.2
   578.2
     585
   533.4
     514
   511.1
   511.1
   526.9
   563.9
   572.7
   551.3
   528.9
   517.5
   566.2
   578.5
   546.1
   525.7
   527.9
     524
   527.6
   537.3
   552.3
   512.7
   532.1
   553.9
   578.9
   592.2
   554.5
   530.2
   546.7
   535.1
   539.3
   512.7
   535.1
   558.7
   514.9
   517.2
   499.7
   555.8
   548.4
   530.2
   489.3
   527.9
   514.9
   538.3
   540.3
   541.5
   562.6
   492.2
   473.1
   514.6
   548.7
   532.5
   568.1
   488.7
   492.6
   511.4
   503.6
   551.9
   538.6
     539
   496.1
   521.8
   518.5
   495.2
     512
   495.5
   512.7
   477.3
   541.2
   542.8
     551
   506.5
   533.1
   527.6
   515.9
   533.8
   513.3
   468.2
   515.6
   525.3
   473.4
   517.5
   540.6
   504.6
   518.5
   508.8
   543.8
   514.3
   530.5
   501.3
   494.8
   535.1
   510.4
   527.3
   473.7
   491.9
   522.4
   459.5
   493.5
   512.4
     536
   506.8
     539
     526
   537.3
   469.5
   504.9
     513
   538.3
   538.3
   527.3
   544.8
   553.2
   507.8
   515.9
   501.3
   595.4
   541.9
   505.9
   505.5
   540.6
   486.1
   494.5
     502
   529.2
   478.9
   576.9
   498.1
   566.2
   507.8
   546.7
   526.6
   526.3
     549
   515.9
   504.2
   555.2
   493.2
   496.5
   512.7
   563.6
   505.9
   545.1
   532.8
   490.6
   512.4
   524.4
   576.6
   516.9
   506.8
   555.5
   518.2
   512.4
   556.1
     514
   550.6
   531.2
   548.7
   520.5
     560
   493.5
   478.6
   546.1
   473.7
   554.2
   493.9
   484.5
   541.2
   530.8
   528.9
   514.6
   504.6
   527.3
   548.4
   503.6
   487.7
   505.2
   557.1
   551.6
   559.7
   505.5
   526.6
   561.3
   553.6
   554.5
   528.6
   571.7
   548.4
   590.9
   559.1
   519.2
   545.8
   591.8
     538
   492.9
   600.9
   556.8
     560
   571.7
   527.9
   529.5
   564.3
   562.3
   613.6
   567.5
   546.7
   603.5
   587.9
   597.7
   592.2
   530.2
   582.4
   587.9
   612.6
   569.4
   543.2
   571.4
     597
   599.9
   611.9
   641.1
   583.1
   587.3
   630.1
     622
   610.6
   689.1
   586.6
   692.7
   604.5
   584.7
     610
   601.6
   677.8
   646.7
   640.5
   559.1
   571.7
   607.7
   606.1
   571.4
   628.2
   571.1
   631.7
   626.2
   613.6
   621.3
     597
   567.2
   688.5
   687.2
   656.4
   633.7
   596.7
   565.2
   581.8
   569.8
   678.1
   658.3
   672.9
   660.6
   660.6
   653.8
   642.8
   675.5
     647
   591.5
   578.2
   627.2
     621
     584
   595.4
   728.1
   627.5
     634
   613.6
   627.5
   642.1
   604.8
   682.3
   630.8
     634
   655.7
   674.6
   613.9
   569.1
   587.9
   634.6
     586
   646.7
   570.7
   577.9
   617.5
   610.3
   609.7
     596
   610.6
   637.9
     609
     574
   584.4
   625.6
   559.4
   653.8
   611.9
   588.9
   589.2
   567.2
   570.1
   602.9
   625.6
   587.9
   589.9
     633
   578.2
   570.1
   599.3
   533.8
   610.3
   592.8
   583.7
   556.5
   617.5
   512.4
   563.6
   592.5
   521.1
   529.5
     587
   591.5
     585
   555.2
   490.3
   526.9
   523.4
   510.4
   565.9
   585.7
   566.5
   540.6
   589.6
     549
   584.4
   576.6
   541.5
   523.7
   578.2
     537
   536.7
   554.2
   545.4
     586
   536.7
   586.3
   558.7
   529.5
   544.8
   580.8
   559.7
   551.3
   558.1
   574.6
   586.3
   544.5
   620.1
   570.1
   603.2
   558.4
   533.1
   585.7
   517.5
   563.6
   555.8
   600.6
   566.2
   621.7
   563.6
   534.7
   550.3
   529.9
   588.3
   555.2
   527.6
   626.5
   552.6
     574
   522.4
   611.3
   547.7
   588.3
   577.2
   588.6
   564.6
     573
   556.5
     572
   571.7
   575.3
   576.9
   540.6
   591.2
   596.4
   576.9
   642.8
   560.4
   619.1
     609
   620.1
   600.3
   644.7
   581.1
   583.4
   586.6
   625.9
   568.5
   545.8
   587.3
   610.6
   597.3
   551.9
   590.2
   625.2
   601.6
   581.4
   640.8
   626.5
   606.1
   558.4
   618.8
   607.1
   598.6
   599.9
   625.2
   630.8
   633.4
     622
   624.9
   611.3
   609.7
   618.8
   647.6
     635
   700.5
   655.4
   724.8
   677.1
   675.5
   654.8
   617.8
   627.5
   652.8
   674.9
   661.9
   688.5
   640.2
   716.1
   658.7
   688.5
   660.9
     730
   645.7
   697.9
   688.8
   719.3
     682
   715.1
   690.1
   731.6
     743
   749.8
   713.8
     755
   734.9
   728.7
   709.6
   790.7
   770.9
     826
   798.8
   799.4
   813.7
     803
     817
   834.2
   885.1
   864.6
   882.5
     851
   918.5
   882.8
   906.2
     914
    1005
    1011
    1032
   986.3
    1061
   996.7
    1061
    1032
    1101
    1127
    1136
    1216
    1164
    1182
    1207
    1180
    1238
    1335
    1230
    1290
    1348
    1427
    1435
    1392
    1451
    1562
    1459
    1561
    1607
    1584
    1618
    1719
    1731
    1835
    1796
    1747
    1831
    1848
    1869
    1929
    2017
    2096
    2006
    2137
    1995
    2184
    2187
    2263
    2290
    2252
    2312
    2334
    2408
    2424
    2485
    2509
    2545
    2471
    2635
    2751
    2568
    2773
    2727
    2806
    2711
    2745
    2785
    2995
    3022
    2963
    2894
    2986
    3017
    3001
    3139
    3063
    3049
    3153
    3151
    3269
    3189
    3226
    3221
    3350
    3353
    3193
    3323
    3286
    3284
    3342
    3244
    3321
    3369
    3285
    3407
    3483
    3345
    3455
    3618
    3484
    3406
    3548
    3324
    3373
    3398
    3448
    3340
    3424
    3343
    3380
    3241
    3399
    3245
    3284
    3295
    3224
    3203
    3166
    3150
    3145
    3183
    3006
    3143
    2989
    3060
    3021
    2972
    3043
    2976
    2954
    2903
    2795
    2764
    2861
    2836
    2669
    2614
    2652
    2642
    2650
    2505
    2682
    2603
    2516
    2451
    2384
    2443
    2354
    2361
    2262
    2338
    2309
    2231
    2203
    2211
    2098
    2079
    2041
    1957
    1965
    2005
    1950
    1846
    1905
    1843
    1970
    1800
    1882
    1826
    1765
    1809
    1741
    1681
    1728
    1751
    1707
    1625
    1544
    1560
    1508
    1440
    1487
    1531
    1371
    1445
    1456
    1439
    1358
    1388
    1348
    1356
    1336
    1355
    1321
    1258
    1247
    1230
    1314
    1292
    1276
    1153
    1146
    1192
    1204
    1172
    1109
    1077
    1130
    1022
    1130
    1090
    1088
    1118
    1030
    1044
   999.9
    1021
    1012
   962.6
   988.6
    1009
   958.4
   993.8
   981.4
    1010
    1014
   916.9
    1033
   942.8
   945.7
   977.9
   962.3
   987.6
   958.7
   957.1
   922.1
   926.3
     876
   873.7
   872.1
   884.8
   915.6
   910.4
   880.5
   905.8
   807.9
   879.6
   854.3
   822.5
   843.6
   837.7
   813.7
   793.6
   865.9
   771.5
   787.8
   840.6
   806.9
   791.3
   786.5
   854.6
   784.2
   784.8
   828.3
   831.2
   775.4
   746.9
   787.4
     756
   772.2
   741.7
   742.7
   812.7
   745.3
   758.9
   726.8
     778
     768
   750.8
   711.2
   752.4
   740.7
   761.2
   781.3
   734.2
   725.2
   691.7
     742
   712.5
   708.9
   764.4
   687.2
   744.6
   667.1
   738.5
     792
   711.2
   783.5
   748.5
   728.1
   710.6
     717
   696.3
   681.4
   699.5
   696.6
   666.4
   695.3
   708.9
   660.9
   707.6
   710.2
   711.2
   717.7
   723.2
   659.6
   656.4
   673.6
   725.5
   694.7
     696
   576.9
   661.6
   727.8
   653.8
   655.1
   698.2
   616.5
   714.8
   708.9
   652.2
   704.1
   692.4
   708.3
   616.5
   688.8
   628.5
   710.2
   692.1
     634
   604.2
   659.6
     647
   618.4
   676.8
   661.9
   639.8
   667.7
     623
   648.6
   692.1
   668.4
   683.6
   682.7
   685.9
   633.4
   633.7
   629.8
   712.8
   620.4
   654.1
   658.7
   622.6
   672.3
   674.6
   652.2
   688.5
     683
   616.8
   588.9
   701.5
   683.6
     633
   650.5
   674.6
   662.2
   626.5
   637.9
   667.7
   678.4
   646.7
   689.1
   608.7
   661.6
   702.1
   640.2
   644.7
   656.4
   631.4
   655.4
   628.2
   619.4
     657
   587.9
   617.8
   603.8
   631.4
   617.8
   594.4
   597.7
     609
     659
   694.3
   658.7
   703.1
   642.4
   624.6
   654.1
   548.4
   705.7
   617.8
   605.1
   601.9
   640.8
   658.7
   623.3
     647
   622.3
   648.3
   587.3
     693
   638.9
   606.1
     670
   610.3
   616.5
     684
   675.8
   647.6
   668.4
   584.7
   637.6
   623.3
   675.2
   635.9
   557.8
     599
   619.4
   632.1
   594.4
   629.5
   602.9
   649.9
   611.6
   652.5
   609.7
     597
   574.6
   668.4
   613.9
   660.6
   628.8
   618.8
   610.6
   601.2
   612.9
   651.8
   664.2
   612.9
   583.4
   626.5
   585.3
   588.3
     596
   597.3
   621.7
   606.8
   630.8
   631.1
   610.3
   624.6
     608
   605.8
   646.3
   628.8
   587.3
   575.9
   568.5
   616.8
     598
   589.2
   664.5
     574
   581.4
   601.6
   592.5
   614.9
   640.5
   682.7
     634
     584
   530.8
   584.7
   613.9
   603.5
     572
   559.7
   611.3
   627.2
   614.2
   566.5
   656.4
   620.7
   620.7
   551.6
   612.6
   580.2
   602.9
   613.9
   611.3
     550
   580.5
   568.8
   605.8
   537.3
   667.4
   551.3
     574
   579.2
   605.1
   594.7
   561.3
   619.4
     646
   643.4
   618.1
   620.1
   591.2
   589.9
   566.9
   596.7
   587.6
   633.7
   614.5
   636.9
   628.5
   592.8
   635.6
   625.9
     608
   616.5
   606.4
   665.5
   636.9
   636.9
   643.4
   644.4
   625.6
   637.2
   622.6
   618.4
   618.8
   628.2
   602.5
   629.8
   636.6
   625.2
     633
   654.8
   634.3
   635.3
   678.4
   606.4
   599.3
   647.6
   703.7
   593.5
   640.2
   614.9
   625.6
     634
   596.7
   631.4
   677.1
     611
   692.4
   648.6
   648.6
   618.8
   666.1
   619.7
   661.3
     621
   628.2
   625.2
   611.6
   637.9
   641.1
   714.5
   691.4
     635
   687.9
   635.9
   689.8
   662.9
   664.5
   617.1
   651.8
   668.1
   652.2
     646
   644.7
   706.7
   701.5
   628.2
   773.2
     681
   698.9
   678.1
   697.3
   699.9
   682.7
   720.9
   682.7
   788.7
   679.7
     732
   714.1
   672.3
   686.2
     682
   685.9
     635
   675.8
   638.5
     658
   716.4
   689.5
   756.6
   711.5
   676.5
   747.5
     766
   701.5
   731.3
   730.7
   752.7
   696.6
   696.9
   689.8
   723.9
   787.1
   783.5
   771.2
     792
   740.4
   739.4
   697.6
   752.4
   740.4
   813.4
   792.3
   763.4
   762.8
     816
   809.2
   821.2
   806.3
   761.8
   821.5
   818.3
   872.1
   864.6
   869.5
   858.2
     852
   860.4
   873.1
   915.9
   995.4
   898.1
     935
   921.7
     947
   976.6
     998
    1005
    1052
   986.3
    1029
    1004
    1014
    1070
    1057
    1070
    1071
    1118
    1132
    1183
    1135
    1083
    1212
    1235
    1247
    1247
    1291
    1245
    1341
    1322
    1334
    1407
    1369
    1394
    1367
    1484
    1487
    1490
    1399
    1571
    1582
    1552
    1670
    1574
    1612
    1624
    1715
    1765
    1732
    1856
    1893
    1753
    1745
    1911
    1836
    1945
    1954
    1987
    1957
    2003
    2028
    2065
    2083
    2061
    2001
    2088
    2164
    2149
    2220
    2201
    2274
    2354
    2399
    2343
    2342
    2320
    2359
    2404
    2374
    2454
    2534
    2487
    2495
    2449
    2551
    2662
    2653
    2619
    2697
    2616
    2584
    2534
    2700
    2638
    2666
    2749
    2627
    2757
    2755
    2728
    2768
    2702
    2653
    2800
    2810
    2755
    2692
    2733
    2797
    2734
    2728
    2764
    2714
    2693
    2843
    2671
    2730
    2705
    2769
    2649
    2706
    2735
    2684
    2620
    2661
    2668
    2697
    2587
    2600
    2655
    2645
    2455
    2558
    2566
    2455
    2481
    2468
    2554
    2349
    2442
    2262
    2409
    2323
    2306
    2332
    2249
    2174
    2199
    2187
    2178
    2170
    2183
    2159
    2163
    2122
    2138
    2032
    1956
    2033
    1988
    1933
    1918
    1874
    1880
    1845
    1857
    1858
    1794
    1790
    1734
    1693
    1587
    1708
    1567
    1681
    1593
    1526
    1559
    1547
    1508
    1558
    1495
    1410
    1516
    1409
    1424
    1301
    1315
    1347
    1331
    1317
    1243
    1310
    1285
    1267
    1253
    1259
    1189
    1216
    1197
    1192
    1210
    1118
    1096
    1145
    1073
    1047
    1017
    1089
    1000
    1003
    1070
   993.8
   977.5
   991.8
   971.7
   998.6
   943.8
   979.5
   992.5
   943.2
   913.6
   982.7
   910.1
     902
   936.3
   922.4
   902.9
   878.6
   832.9
   866.9
   786.5
   849.7
   850.4
   837.4
   873.7
   822.8
     864
   819.6
   805.3
   866.9
   818.9
   787.8
   793.9
   822.5
   804.3
   782.6
   796.8
   765.1
   768.3
   808.5
   774.5
   810.1
     814
   812.4
   750.5
     744
   806.9
   764.4
   724.2
   741.1
   736.2
   756.3
   694.3
   768.6
   801.4
   715.7
   753.7
   745.6
   718.3
     718
   758.6
   738.1
   707.3
     684
     705
   715.1
   739.4
   743.3
   773.2
   737.2
   738.1
     694
   740.4
   702.4
   765.1
   703.1
   712.8
   712.5
   744.3
   669.4
   654.4
   713.5
   688.5
   669.7
     719
   656.1
     705
   694.7
   616.5
     684
   675.5
     684
   657.7
   700.5
   638.5
   667.7
   653.5
   667.4
   686.6
   662.9
   707.6
   668.1
   708.9
   680.4
   714.5
   677.5
   672.9
   672.6
   623.3
   672.9
   655.7
   628.2
   641.1
   721.6
     647
   634.6
   649.6
   648.9
   671.6
   603.5
   677.5
   690.1
   657.7
     659
   643.7
     622
   626.2
   752.1
   683.3
   666.8
   679.4
   636.6
   722.2
     669
   656.7
   609.3
   679.4
   667.1
   684.3
   676.8
   679.7
     597
     696
     657
   626.9
   664.2
   612.6
     669
   678.8
   664.2
   660.6
   590.9
   683.3
   622.6
   637.2
   672.3
   637.2
   663.2
     684
   659.6
     682
   590.2
   617.1
   669.7
   605.1
   659.6
   650.2
   671.6
   617.5
   630.1
   627.8
     658
     658
     623
   642.4
   627.8
   634.6
   612.3
   609.3
     669
   643.1
   610.6
   674.9
     669
   650.2
   696.9
   616.8
   640.2
   655.1
   609.3
   640.8
   666.8
   639.5
   668.7
   679.4
     623
   632.4
   690.8
   639.2
     681
     633
   674.6
   639.2
   626.5
   655.4
   634.6
   631.1
   663.2
   629.5
   622.3
   646.7
   662.2
   593.8
     669
   582.7
   634.3
     622
   644.7
   608.4
   631.4
   663.5
   642.4
   584.7
   673.3
   626.2
   597.7
   628.5
   600.9
   622.6
   637.6
   650.9
   618.8
     621
   716.4
   633.7
   558.7
   627.8
   654.8
   607.7
   670.3
   604.5
   609.3
   594.4
   625.6
   627.8
   620.4
   652.2
   602.5
   605.8
   623.9
   629.5
   588.3
   665.1
   642.4
     648
   632.1
   660.6
     596
   648.3
   622.6
     573
   648.9
   622.6
     610
   612.9
   554.2
     563
   580.5
   632.1
   582.7
   611.9
   613.9
   579.2
   599.3
   659.6
   641.5
   580.2
   583.4
   625.2
     634
   620.1
   617.8
   617.1
   674.9
   586.3
   668.4
   609.7
   599.9
   627.8
   580.5
   720.3
   664.5
   614.9
     598
   635.6
   542.5
   616.8
   618.4
   557.4
     658
   601.2
   667.1
   702.1
   606.1
   628.8
     621
   619.7
   646.3
   653.8
   609.7
   597.3
   615.2
   686.6
   640.5
     609
   602.5
   600.9
   615.2
   620.7
   626.9
   611.9
   624.3
   606.8
   606.8
   602.5
   626.5
   646.7
   628.8
   651.8
   644.1
   618.1
   611.6
   626.5
   666.1
   636.6
   685.9
   669.4
   563.3
   627.5
   570.7
   619.1
   657.7
   628.2
   558.1
   609.3
   650.2
     610
   655.1
   614.9
   556.5
   652.5
   628.5
   641.5
   616.5
   642.1
   567.5
   654.8
   592.2
   627.2
   627.2
     622
   693.7
   663.2
   638.5
   669.7
   667.4
   687.9
   643.4
   639.8
   641.5
   612.6
   589.6
   628.2
   618.4
   634.3
   600.6
   638.5
     611
     648
   626.2
   676.5
   618.1
     623
   663.8
   598.6
   657.4
   609.3
   652.8
   638.5
   610.3
   620.7
   587.6
   623.6
   650.5
   641.5
   590.9
     599
   658.7
   676.5
   688.5
   610.6
   687.2
   601.2
   590.9
   589.9
   616.5
   657.4
   583.7
   631.4
   656.4
     621
   646.3
   651.8
   641.1
   632.7
   665.5
   560.7
   656.4
   619.4
   641.8
     634
   618.4
   617.8
     658
   657.4
   630.8
   579.2
   644.4
   664.5
   637.9
   603.8
     611
     660
   637.2
   642.4
   648.9
   624.3
   548.4
   614.2
   633.7
   641.5
   651.2
   620.4
   657.4
   699.5
   672.9
   671.3
   696.3
   611.3
   651.5
   580.2
   670.7
   644.1
   621.7
   648.3
   669.7
   632.1
   604.8
   688.2
     658
   588.6
   620.4
   637.2
     717
   678.1
   606.4
   691.4
   689.1
   619.1
     671
   623.3
   678.1
   603.5
   619.1
   636.9
   631.7
   694.7
   711.5
     634
     659
   677.1
   672.3
   651.5
   607.4
   625.2
   671.3
   605.1
   697.3
   637.9
   684.9
   601.6
   640.8
   653.1
   630.1
   637.2
   591.2
   643.7
   630.1
   653.8
   659.6
   656.4
   635.3
   634.3
   663.5
   651.5
   653.5
   669.4
   623.3
   614.2
   688.5
     635
   613.2
   640.8
   667.4
   703.1
   677.8
   605.5
   648.3
   728.4
   627.2
   662.5
   679.1
   639.2
   646.7
   688.8
     646
   676.2
   631.4
   663.2
   628.8
   656.4
   587.3
   634.3
   675.2
   641.8
   618.4
   653.1
   666.8
   712.5
   653.5
   642.8
   682.3
   629.8
   656.7
   608.4
   654.8
   674.9
   602.2
   621.7
   700.8
   645.4
   644.4
   575.9
   622.3
   630.4
   605.8
     706
   653.8
   637.6
   669.4
   687.9
   678.8
   653.5
   623.9
     634
   651.5
   673.9
   622.3
   694.7
     693
   660.6
   600.9
   663.5
   568.1
   699.9
     681
   618.1
   666.1
   637.2
   637.2
   645.7
   640.8
   629.8
     681
   675.2
   706.3
   680.1
   658.3
   654.8
   661.9
   663.8
   592.8
   664.8
   647.6
   689.8
   660.9
   670.7
   679.4
   720.9
   629.5
   714.5
   685.6
   666.8
   664.8
   666.1
   709.9
   648.3
   664.8
   697.3
   653.8
     646
     693
     683
   631.1
   726.5
   663.8
   646.3
   658.7
   622.6
   660.3
     695
   667.1
   636.3
   723.9
   632.7
   709.3
   686.9
   632.1
   680.4
   694.7
   704.7
   686.2
   666.1
   665.8
   663.5
   684.6
   669.4
   699.9
   635.6
   655.7
   654.8
   661.3
   660.9
   666.4
   671.6
   685.6
   660.3
   701.5
   648.6
   725.5
   724.5
   705.7
   685.3
   666.1
   700.8
   673.6
   654.4
   645.7
   694.3
   702.8
   702.4
     730
   623.9
   666.1
   559.7
   715.1
   730.7
   710.6
   679.7
   685.3
   739.8
   633.7
   680.1
   701.8
   722.9
     670
   620.7
   703.4
   755.3
   692.1
   703.7
   704.1
   640.2
   725.2
   658.7
   661.9
   715.4
   709.3
   700.8
   709.9
   696.9
   693.4
   759.9
   677.5
   740.4
   656.4
   737.2
   744.9
   712.5
   737.2
     670
   651.2
   707.6
   700.8
   682.7
   737.2
   671.3
   687.5
   666.4
   660.3
   675.8
   665.1
     696
   708.9
   696.3
   663.2
   685.3
   628.5
   702.1
   698.9
   739.1
   681.4
   703.7
   687.5
   692.1
     720
   698.6
   645.4
   614.5
   674.9
   747.2
   655.1
   705.4
   645.4
   748.8
   668.7
     657
   696.6
   656.4
     732
   780.3
   675.2
   684.3
     718
     706
   725.8
   667.1
   703.7
   718.7
   620.1
   679.7
     645
   674.6
   709.3
   673.6
   678.1
   641.1
   671.6
   648.3
     717
   714.8
   696.3
   627.2
   697.3
   642.8
   643.1
   694.3
     647
     622
   643.1
     705
   679.7
   663.8
   666.4
   668.4
   668.7
   637.6
   641.5
   637.9
   639.5
   600.3
   708.6
   618.1
   655.1
   681.4
   630.8
     684
   642.4
   676.5
   628.8
   641.8
   668.4
   658.7
   614.9
   603.8
     730
   672.6
   632.7
     635
     648
   649.2
   739.4
   679.1
   678.4
   711.5
   684.3
   646.7
   658.7
   656.1
   616.5
   663.5
   603.2
   658.7
   626.9
     645
   662.2
   622.3
   664.5
   681.4
   686.6
   629.8
   679.4
   714.1
   701.2
   693.4
   653.5
   701.2
   659.6
   654.4
   670.7
     683
   714.8
     694
   615.8
   740.7
   690.8
   628.5
   690.8
   608.4
   664.5
   661.3
   709.3
   666.4
   656.1
   680.7
   672.6
   667.4
   727.4
     696
   673.3
   631.1
   716.1
   697.6
   660.9
   691.7
   666.8
   738.1
   635.9
     694
   658.7
   691.1
   680.1
   695.6
   684.6
   690.4
   677.1
   693.7
   713.2
   681.4
   738.8
     646
   671.6
   664.8
     574
   656.7
   696.3
   664.5
   672.9
   669.7
     684
   669.7
   710.9
   678.1
   626.5
   686.9
   673.3
     744
   681.7
   644.1
   647.6
   659.6
   651.5
     634
   666.4
   678.4
   719.6
   599.9
   659.3
   712.8
   742.7
   659.6
   703.4
   669.4
   730.7
   740.4
   650.5
   625.6
   671.6
   703.7
   679.7
   636.3
     611
   638.5
   685.3
   695.3
     608
   711.5
   662.2
   667.1
   678.8
   664.5
   694.3
   663.2
   674.2
   641.1
   668.1
   700.2
   702.8
   693.7
   743.3
   694.3
   652.2
   681.7
   672.3
   640.5
     672
   684.3
   663.8
   691.1
   606.8
   711.9
   694.7
   646.7
   689.5
   715.7
   730.3
   678.1
   664.8
   712.5
   691.7
     730
     720
   736.5
   753.1
   667.4
   724.5
   745.9
   772.8
   745.9
   798.5
   822.2
   769.6
   810.8
   761.2
   806.6
   821.5
   760.5
   744.6
   845.5
   901.6
   824.1
   798.1
   750.8
   870.5
   869.8
   854.3
   874.1
   916.2
   857.8
   950.9
   908.4
    1016
   941.2
   993.8
   944.8
   973.3
    1017
    1011
   983.1
    1011
    1099
   985.6
    1053
    1114
    1097
    1084
    1115
    1140
    1096
    1212
    1148
    1264
    1203
    1257
    1240
    1292
    1281
    1239
    1341
    1388
    1361
    1289
    1352
    1440
    1455
    1380
    1463
    1442
    1436
    1565
    1530
    1548
    1640
    1579
    1636
    1565
    1706
    1774
    1775
    1700
    1787
    1736
    1784
    1796
    1803
    1767
    1899
    1871
    1858
    1940
    1811
    1990
    2023
    1951
    2088
    1975
    1943
    1992
    2087
    2179
    2077
    2041
    2142
    2103
    2301
    2321
    2208
    2217
    2285
    2228
    2212
    2230
    2252
    2257
    2378
    2351
    2466
    2412
    2390
    2400
    2347
    2473
    2369
    2472
    2438
    2435
    2429
    2340
    2306
    2504
    2496
    2483
    2465
    2507
    2479
    2376
    2437
    2483
    2454
    2424
    2357
    2397
    2527
    2630
    2385
    2546
    2446
    2425
    2429
    2401
    2357
    2430
    2431
    2466
    2432
    2401
    2373
    2531
    2384
    2349
    2379
    2312
    2394
    2356
    2324
    2338
    2192
    2197
    2213
    2209
    2148
    2190
    2229
    2121
    2208
    2194
    2204
    2121
    2075
    2076
    2005
    2077
    2040
    2013
    1994
    2037
    1998
    1933
    1934
    2043
    2044
    1803
    1842
    1896
    1800
    1904
    1899
    1790
    1811
    1860
    1850
    1756
    1767
    1726
    1731
    1724
    1715
    1681
    1727
    1627
    1585
    1645
    1570
    1537
    1523
    1595
    1516
    1487
    1521
    1557
    1522
    1471
    1448
    1444
    1448
    1361
    1428
    1406
    1297
    1349
    1348
    1310
    1308
    1301
    1356
    1254
    1308
    1234
    1201
    1260
    1179
    1197
    1249
    1176
    1162
    1205
    1033
    1154
    1202
    1148
    1165
    1088
    1091
    1076
    1020
    1109
    1112
   983.7
    1046
    1036
    1069
    1030
    1021
    1008
    1024
    1031
     949
   981.4
    1031
   966.2
    1010
   946.4
    1049
     997
   955.5
   953.5
   992.8
   944.1
   942.8
   877.3
   966.2
   853.9
   887.7
   899.7
   867.2
   920.4
   854.9
   896.4
   887.4
   895.1
   806.3
   932.4
   866.3
   849.7
   846.8
   797.8
   824.7
   867.6
   860.4
   846.8
   839.3
   900.7
   839.7
   788.1
   820.9
   828.6
     803
   847.1
   769.9
     839
   781.9
   834.8
   780.6
   797.5
   805.6
   798.5
   869.5
   784.8
     742
   720.6
   752.4
   788.1
   845.5
   753.7
   786.1
   804.6
   806.6
   785.5
   805.3
   818.6
   765.1
   770.6
   776.1
   747.5
   778.7
   767.3
     744
   836.1
   726.1
     804
   822.2
   804.3
   716.1
   759.9
     769
   733.3
   768.3
   747.5
   804.6
   732.9
   760.8
   735.9
   813.4
     780
   742.7
   713.2
   739.4
   717.7
   744.3
   812.4
   686.2
   765.7
   722.2
   773.8
   747.9
   796.5
   720.6
   805.6
   714.5
     718
   692.4
   718.7
   813.7
   745.3
   725.8
   778.4
   744.9
   760.2
   735.9
   695.6
     756
   758.2
   769.9
   737.8
   757.9
   792.6
     744
   712.5
   750.1
     769
   745.6
     815
   752.1
   741.7
   732.9
   752.1
   823.1
   738.8
   783.5
     754
   765.7
   793.3
   714.1
     732
   785.5
   754.7
   778.4
   799.1
   772.8
   767.3
   782.6
   782.3
   738.8
   725.8
   706.3
   801.7
   802.4
   811.8
     720
   811.8
   854.9
   797.2
   816.3
   825.4
     829
   797.8
   844.5
   751.1
   792.6
   769.3
   787.4
   825.1
   767.3
   821.2
   773.5
   817.9
   831.6
   854.9
   847.5
   832.5
   872.1
   837.7
   854.9
   822.2
   855.6
   844.2
   877.3
   856.2
   826.7
     937
   848.4
   854.9
   867.9
   998.9
   886.1
   906.8
   886.4
   953.9
   909.7
   911.4
   856.5
   914.6
   905.2
   971.4
   911.7
   928.2
   898.7
   969.4
   866.3
   906.2
   870.5
     902
     911
   838.7
   910.7
   927.3
   914.3
   976.6
   930.2
   979.5
   954.5
   950.6
   938.3
     950
   944.5
   924.3
   881.5
   972.7
   929.2
   971.4
   994.1
   897.1
   913.3
   911.7
   910.1
   906.2
   979.5
   928.2
   997.7
   887.7
   991.2
   932.4
   988.2
   937.6
   887.4
   888.3
   951.3
   928.9
   899.4
     887
   869.2
   958.1
   918.2
     948
   945.1
     864
   927.9
   961.3
   979.2
   855.2
   860.8
   898.7
   909.7
   877.3
   815.3
   850.4
   916.9
   857.8
   878.6
   805.9
   821.5
   814.7
   841.6
     838
   855.9
   861.4
   882.8
   885.4
   880.9
   775.4
   817.9
   878.9
   889.3
   818.9
   809.2
   830.3
   813.1
   784.2
   791.7
   830.6
   800.7
   765.4
   811.8
   796.2
   848.4
   807.2
   782.3
   769.6
   779.3
   772.2
   773.2
   825.4
   785.2
   758.2
   797.5
   761.5
   727.8
   731.6
   737.5
   763.8
   817.6
   743.6
   745.3
   720.9
   744.6
   784.8
     732
   769.3
   739.8
   757.6
   752.4
   721.3
   807.6
     730
   764.7
   713.5
   734.2
   674.6
   714.1
   763.4
     729
   710.2
     706
   678.1
   713.5
   749.8
   703.4
   619.4
   741.7
   745.6
   705.4
   702.4
     705
   691.7
   697.3
   627.2
     660
   690.8
   651.5
     695
   668.7
   731.6
   684.9
   666.8
   650.9
   648.6
   656.7
   699.5
   672.3
   704.1
   688.2
   674.2
   661.9
   632.4
   671.3
   702.8
   629.8
   592.2
   666.8
   710.2
   619.1
   641.1
   688.8
   649.6
     708
   660.9
   680.7
   660.6
   685.9
   625.6
   624.3
   627.8
   622.6
   628.2
     587
   657.4
     684
   673.6
   620.1
   668.1
   675.8
   652.8
   658.3
   653.8
   656.7
   621.3
   625.9
   619.7
   647.6
   637.2
   642.8
   685.3
   697.9
   676.5
     682
     609
   637.2
   627.5
   571.7
   642.1
   672.6
     635
   670.3
   632.1
   656.7
     645
   653.1
   643.1
   673.9
   638.5
   664.5
   641.1
   648.9
   594.7
   619.7
   646.7
   692.1
   690.4
   700.5
   625.9
   621.7
   635.9
   651.8
   647.6
   676.2
   702.4
     597
   657.7
   629.5
   624.6
     659
   726.1
   652.2
   604.5
     596
   626.5
   642.8
   647.3
   607.1
   644.7
   663.8
   654.1
   626.9
   723.5
   685.9
   656.7
   667.7
   635.6
   652.2
   662.9
   682.3
   634.3
   648.3
   607.4
   598.6
   596.7
   653.1
   639.8
     682
   672.3
   591.8
   637.6
   631.4
   638.5
   570.1
   661.3
   674.2
   644.7
   641.8
     694
   616.2
   599.6
   630.4
   619.7
   630.4
   657.7
   651.8
   645.4
   671.6
   626.5
   667.7
   643.7
   640.2
   680.4
   600.3
   684.6
   600.3
     647
     622
   671.3
   664.5
   654.4
     634
   605.1
   601.6
   638.5
   598.6
   613.6
   663.2
   654.8
   687.5
   617.1
   652.8
   606.8
   670.3
   646.7
   626.2
   636.3
   637.2
     634
   678.8
     672
   643.4
   673.6
   638.9
   701.8
   631.4
   707.6
   637.9
   617.5
   656.4
     693
   641.8
   602.2
   624.6
   595.4
   684.6
   583.7
   637.6
     621
   631.4
   595.1
   631.1
   599.6
   689.5
   654.4
   610.6
   621.7
   617.5
   599.9
   628.2
   577.6
   616.8
   636.9
     633
   649.6
   639.5
     634
   636.3
   610.3
   626.9
     659
   598.6
   676.8
   583.1
   623.3
   657.4
   649.9
   612.9
   601.9
   667.4
   607.7
   620.1
   585.3
   662.9
   668.1
   652.2
   579.5
     635
   629.8
   657.7
   625.9
   570.4
   631.4
   618.4
   674.9
     596
   656.4
   606.4
   638.2
   630.8
   598.6
   593.8
   644.1
   642.1
   636.9
   627.2
   612.6
   595.1
   583.1
   653.1
   690.8
   636.3
   630.4
   621.3
   607.7
   579.8
   619.7
   715.4
   659.3
   598.3
   681.4
   628.2
   672.9
   590.5
   612.9
   602.5
     623
   618.4
   614.9
     584
   672.6
   656.7
   578.2
   609.3
   618.1
   668.1
   601.6
     623
   630.8
     659
   623.6
   695.6
   625.2
   697.3
   602.5
   621.7
   643.7
   653.1
   660.3
     622
   615.5
   567.5
   666.1
   657.7
   579.5
   590.2
     598
   614.5
   623.6
   664.2
     635
   660.3
   635.9
   605.8
   618.1
   633.7
   639.2
   573.3
   629.8
   665.1
   620.7
   637.6
   600.9
     696
   612.3
   607.7
   642.8
   657.7
   640.2
   658.7
   621.7
   618.8
   591.2
   578.9
     658
   657.7
   664.2
   625.2
   661.3
   650.9
   631.1
   651.8
   637.2
   598.3
   611.3
   683.3
   569.4
   641.5
   660.9
   668.1
   600.3
   638.5
     648
   591.2
     584
   615.5
   647.3
   656.4
   632.4
   630.8
   655.1
   611.3
   636.3
   563.3
   614.2
   643.1
   684.3
   679.4
   595.4
   610.6
   649.2
   611.9
   615.8
   651.5
   582.1
     622
   625.6
   626.5
   642.1
   628.2
   637.2
   658.7
   607.4
   577.9
   578.9
   633.4
   633.4
   624.6
   629.1
   616.2
     622
   632.7
   640.2
   635.9
   626.2
   639.8
   630.8
   644.1
     598
   579.8
   656.1
   649.6
     633
   688.5
   664.8
   658.3
   653.8
   648.3
   638.9
   599.3
     648
   673.3
   670.3
   637.9
   624.9
   657.7
   667.4
     623
   641.8
   636.9
   641.1
   684.6
   655.7
   681.7
   680.1
   686.2
   655.1
   641.5
   692.1
   722.6
   687.9
     635
   706.7
   659.6
   684.9
   740.7
   714.8
   675.5
   683.3
     623
   701.2
   689.8
   698.9
   652.5
   714.8
   746.6
     670
   715.4
   675.5
   677.5
   754.7
   687.2
   683.3
   667.7
   661.6
     659
   706.7
   707.6
   675.8
     684
   675.5
   689.1
   643.1
   705.4
   716.1
   677.8
   738.8
     720
     659
   739.4
   788.1
   722.2
   714.5
   721.3
   744.9
     778
   727.1
   754.7
   746.6
   707.6
   714.1
   790.7
   711.9
   741.7
   773.5
   734.9
   728.7
     769
   728.7
   777.1
   880.2
   796.8
   807.2
   812.7
   769.6
   798.8
   810.5
   781.6
   770.2
   835.1
     793
   772.8
   878.6
   736.8
   771.2
   877.9
   782.6
   849.7
   762.5
   797.8
   835.5
   829.3
   835.5
   847.8
   732.9
     778
   811.4
   867.9
   812.4
   836.7
   795.6
   861.7
   833.2
   812.4
   818.3
   867.9
   757.9
   894.5
   796.2
   862.4
   916.2
     804
   834.8
   850.4
   838.4
   883.8
   866.9
   847.8
     826
   868.9
   874.7
   870.8
   859.5
     829
   830.3
   842.6
   801.4
   793.3
   819.6
   834.8
   834.5
   819.6
   796.8
   868.5
     838
   870.8
   849.4
   859.8
   818.6
   835.1
   793.3
   844.2
   802.7
   770.9
   845.2
   809.5
   844.9
   815.3
   826.7
   761.2
   822.8
   758.9
   901.3
   777.7
   824.1
   761.5
   860.4
   759.9
   816.3
   847.8
   764.1
   797.8
   783.2
   849.7
   790.7
   802.7
   830.9
   782.3
   804.3
   850.7
     768
   779.7
   715.7
   742.4
   750.5
   713.8
   722.9
   765.1
   708.3
   770.2
   764.7
   826.4
   755.7
     718
     755
     756
     732
   724.2
     693
   762.5
   737.2
   764.4
   725.8
   711.2
   740.1
   685.3
   718.7
   668.1
   684.6
   726.5
   725.5
   708.9
   720.6
   684.9
     683
   734.2
     645
   693.4
   668.4
   628.8
   655.1
   659.6
   713.5
   744.6
   736.2
   764.4
   714.1
   726.8
   711.5
   705.7
   781.9
   648.6
   736.5
   708.6
   701.2
   689.5
   731.3
   668.1
   706.3
   655.1
   703.1
   642.4
   684.9
   701.8
   637.9
   693.4
   582.1
     657
   668.4
   643.1
   635.3
     671
   665.1
   586.3
   690.4
   635.6
   709.9
   648.6
   650.2
   662.9
   676.5
   639.2
   693.4
   708.3
   648.9
   700.5
   607.7
     608
     696
   671.6
   692.1
   674.9
     585
   640.8
   617.5
   615.5
     622
   616.2
   678.1
   697.3
   641.1
   692.1
   661.6
   673.9
   641.5
     621
   646.3
   628.2
   680.1
   625.6
   622.6
   691.7
   600.3
   602.5
   657.7
   620.4
     635
   621.3
   661.3
   679.4
   653.8
   639.5
   652.2
   661.6
     586
   594.7
   643.1
   633.4
     684
   614.5
   704.7
   753.1
   679.1
   613.6
   648.9
   652.5
   680.7
   656.4
   635.3
   658.7
   642.1
   692.1
   668.1
   666.4
   621.3
   634.3
   667.1
   671.3
   675.5
   679.7
   643.1
   657.7
   689.5
   652.2
   672.3
   625.6
   676.5
   636.3
   714.1
     658
   677.5
   628.5
   654.8
   702.4
     669
   652.5
   686.9
   705.7
     657
     645
   666.1
   675.5
     683
   677.8
   633.4
   633.7
   694.7
   656.7
   673.9
   707.3
   647.6
   714.1
   623.6
   657.4
   666.4
   665.5
   693.7
   700.2
   630.8
   761.8
   638.5
   702.8
   658.3
   690.1
   666.8
   636.3
   715.4
   629.8
   627.5
   632.7
   660.6
   636.9
   657.4
   692.7
   653.5
   708.3
     683
   687.9
   679.7
     634
   690.1
   654.8
   652.2
   637.9
   669.4
   676.5
   653.5
   632.7
   645.7
   675.2
   683.6
   648.9
   678.1
   674.2
   624.9
   682.7
   746.9
   606.1
   654.8
   612.6
   663.5
   619.4
   643.7
   711.9
   690.1
   631.4
   646.3
   674.2
   679.1
   603.5
   678.4
     648
   650.2
   604.2
   695.6
   640.2
   665.1
   636.3
   612.3
   663.2
   628.2
   599.6
   643.4
   659.6
   633.7
   725.8
   616.2
   645.7
   656.7
   691.7
   674.6
     732
     672
   670.7
   661.3
   708.9
   664.2
   714.1
   691.7
   692.1
   738.5
   685.6
   650.5
   756.9
   655.7
   625.9
   673.6
   708.3
   697.9
   687.5
   660.9
     647
   741.1
   685.6
   757.9
   667.1
   700.8
   728.4
   695.3
   697.9
   690.4
   740.4
   687.2
   723.5
   697.9
   717.4
     681
   722.2
   825.1
   705.7
   691.4
   751.1
   798.1
   804.3
   750.1
   808.5
   774.1
   732.9
   757.3
   856.5
   748.8
   746.2
   736.8
   713.8
   765.1
   733.3
   760.5
   756.3
   719.6
   778.4
     791
   790.7
   738.5
   748.8
   718.7
   760.8
   775.8
   802.4
   780.6
   781.3
   798.5
   783.5
   845.2
   834.5
   789.1
   785.8
   761.8
   810.1
   872.8
   822.2
     804
   847.8
   909.4
     814
   772.8
   809.8
   832.5
   795.2
   865.6
   849.1
   826.7
   861.4
   839.3
   857.2
   795.2
   862.1
   839.7
   791.7
   820.5
   789.1
   821.5
   912.7
   866.9
   808.9
   868.9
   856.5
   833.5
   881.2
   894.5
   827.3
   904.9
   901.3
   920.4
   852.6
     827
   886.1
   885.7
   832.9
     840
   843.2
   841.9
   822.2
   843.6
   896.4
   819.6
   853.3
   887.4
   906.5
   872.8
   873.1
   910.7
   917.2
   825.4
   827.3
   929.5
   928.9
     829
   919.8
   826.7
     817
     805
   834.5
   868.9
   818.3
   883.8
   901.6
   920.1
   754.7
   855.6
   849.1
   855.2
   862.7
     876
   857.5
   837.4
   844.2
   910.1
   830.9
   813.1
     853
   827.7
   838.7
   810.5
   768.3
   817.6
   821.5
   860.4
   852.3
     790
   827.7
   817.6
     838
   837.4
   871.5
   809.2
   820.2
   821.2
     863
   842.9
   823.1
   838.4
   841.9
   790.7
   793.9
   806.6
   812.4
   800.7
   805.9
   777.1
     778
   776.4
   771.5
   811.8
   811.1
   779.3
   816.3
     755
   785.5
     754
   719.6
   764.1
   773.5
   766.4
   789.7
   795.9
   771.5
     756
   779.7
   773.5
   729.4
     817
     793
   789.1
   713.2
   799.4
   714.5
   760.5
   775.4
   726.1
   758.2
   751.8
     681
   733.9
   805.3
   753.7
   753.1
   771.2
     754
   677.5
   734.2
   737.5
   775.1
   776.4
   720.3
   799.8
   823.8
   750.5
     742
     720
   746.9
   733.9
   690.8
   684.3
   753.4
   749.5
   714.8
   673.6
   715.7
   732.9
   747.5
   821.5
   736.5
   660.6
   704.4
   693.4
   685.9
   691.4
   711.9
   701.2
   739.1
   686.6
   711.9
   685.9
   748.5
   704.7
     729
   731.6
   763.1
   734.6
   709.9
   666.4
   706.3
   736.5
   713.5
   722.2
     742
     694
   650.9
     684
   738.5
   705.4
   703.7
   648.3
   700.8
   723.2
   715.7
   708.6
   734.2
   642.1
   679.7
   752.4
   733.6
   635.3
   624.9
     707
   744.3
   766.4
   685.9
   707.6
   664.5
   696.3
   741.4
   744.6
   680.1
   691.1
   748.5
   711.2
   750.1
   740.1
   691.7
   655.7
     729
   712.8
   690.1
   600.3
   678.1
     718
   712.2
   713.5
   679.7
     694
   727.1
   711.2
   696.3
   709.9
   661.9
   667.4
   676.2
   670.7
   724.8
   704.7
     707
   701.8
   680.7
   667.1
   676.8
   703.1
   685.3
     708
   725.5
   679.7
   679.7
   674.9
   698.6
   649.9
   668.1
   701.5
   679.1
   729.4
     681
   662.5
   736.2
   701.5
   710.9
   713.2
   711.5
   722.6
   758.9
   692.1
   709.6
     694
   725.8
   716.4
   685.6
   652.2
   640.8
   749.8
   663.8
   735.5
   687.5
   711.9
   698.2
   683.3
   721.9
   684.6
   642.8
     708
   668.1
   677.1
   673.6
   736.8
   688.5
   733.9
   677.8
   697.6
   646.3
   693.7
   673.6
   675.5
   695.6
   652.2
   752.4
   680.7
   665.1
   736.2
     756
   740.7
   697.3
   728.7
   790.7
   680.4
   733.6
   705.4
   785.8
   716.7
   693.4
     719
   721.3
   749.8
   736.5
   744.6
   713.2
   667.4
   793.6
   776.7
   760.5
   641.5
     717
   720.3
   701.2
   746.9
   784.2
     705
     755
   731.6
   702.8
     731
   725.8
     769
   658.3
     766
     781
   682.7
   696.3
   700.8
   748.2
   757.9
   732.6
   763.1
   769.6
     730
     805
   697.9
   749.2
   746.2
   695.3
   761.2
   720.3
   738.8
   756.9
   749.8
   701.5
   745.6
   739.8
   764.7
     719
   664.2
   789.1
   737.5
   711.5
   788.1
   726.8
     717
   788.4
   777.1
   738.5
   775.1
   727.8
   741.4
   825.4
   757.6
   748.5
     694
   854.3
   765.7
   794.6
   723.2
   752.7
   758.6
   744.6
   807.6
   755.7
   709.9
     769
   715.4
   678.8
   696.6
   786.5
   738.8
   725.8
   742.7
   784.2
   767.3
     754
   784.8
     815
   727.4
   771.5
   728.4
   806.6
   753.7
   763.8
   842.6
   709.6
   706.3
   751.4
   751.4
   768.6
   707.3
   788.1
   761.2
     754
   769.9
     717
   757.3
   752.4
   786.8
   770.9
   741.7
   756.3
   795.6
   830.3
   713.2
   766.4
   764.1
   811.4
   797.8
   741.7
   795.6
   772.5
   740.4
   761.5
   738.8
   739.4
   821.5
   812.4
   744.9
   743.3
   759.5
   763.8
   797.2
   773.2
     814
   794.9
     766
   834.5
   780.6
   765.1
     890
     720
   830.9
   767.7
   822.2
   837.7
   798.5
   842.9
   847.5
   882.2
   870.2
   857.5
   823.1
   850.7
   882.8
   848.8
   853.9
   867.2
   921.1
   888.7
   857.5
   882.8
     863
   901.6
   918.8
   894.5
   902.6
   878.9
   896.4
   900.3
   926.9
   910.1
    1003
    1009
   925.3
     947
   947.4
   893.8
   979.8
    1004
    1006
    1045
   979.5
    1022
    1111
    1020
    1083
    1045
    1175
    1064
    1117
    1145
    1026
    1071
    1119
    1114
    1120
    1222
    1109
    1069
    1145
    1054
    1070
    1195
    1135
    1160
    1239
    1128
    1142
    1247
    1256
    1217
    1247
    1260
    1265
    1198
    1311
    1328
    1285
    1259
    1435
    1327
    1292
    1363
    1260
    1311
    1418
    1321
    1422
    1357
    1323
    1407
    1393
    1438
    1316
    1390
    1374
    1475
    1349
    1376
    1494
    1436
    1367
    1414
    1482
    1433
    1362
    1443
    1364
    1420
    1476
    1474
    1413
    1497
    1437
    1427
    1426
    1432
    1442
    1559
    1431
    1444
    1393
    1485
    1417
    1447
    1413
    1427
    1398
    1457
    1361
    1428
    1406
    1421
    1412
    1450
    1427
    1381
    1400
    1391
    1396
    1368
    1450
    1433
    1318
    1315
    1245
    1367
    1307
    1251
    1401
    1285
    1310
    1309
    1261
    1295
    1258
    1269
    1286
    1232
    1229
    1187
    1196
    1225
    1212
    1207
    1236
    1233
    1177
    1176
    1184
    1125
    1082
    1132
    1119
    1122
    1081
    1107
    1121
    1047
    1057
    1076
    1077
    1111
    1020
    1006
    1032
    1006
   961.6
   969.1
   990.8
   966.2
    1023
   970.4
   985.3
   979.5
     912
     925
   956.1
     949
   951.6
   899.7
   888.3
   886.1
   855.2
   964.2
   907.5
     839
   842.3
   864.3
   852.3
   882.8
   846.8
   790.7
   836.4
   804.3
     827
     815
   836.1
   796.8
   775.4
   764.4
   858.5
   736.8
   814.4
   810.5
   751.8
   764.1
   803.3
   685.9
   742.7
   763.4
   739.1
   754.7
   774.8
   768.3
   713.8
   701.8
   697.6
   715.4
   748.2
     658
   751.1
   674.6
   731.3
   699.2
   705.7
     717
   655.7
   707.3
   708.6
   690.1
   712.8
   667.7
   665.1
   697.3
   710.6
   707.3
   696.9
   674.6
   682.3
   649.2
   659.3
   719.6
   686.6
   683.3
   654.4
   641.5
   721.3
   722.2
   714.8
   646.7
   687.5
   655.7
   681.7
   675.8
   688.8
   703.4
   718.7
   665.1
   665.8
   703.4
   664.2
   683.3
   689.5
   695.3
   698.9
   656.1
   714.8
   646.7
   672.6
   699.2
     695
   677.1
   685.9
   614.9
   643.7
   712.2
   713.8
   660.3
   713.8
   669.4
   689.8
     708
   650.5
   644.7
   707.3
   682.7
   687.2
   684.6
   738.5
     695
   680.7
   755.3
   681.4
   727.8
   722.6
     707
   725.5
   765.1
   770.2
   782.9
   700.2
   724.8
   692.1
   818.9
   712.2
   791.3
   744.9
   753.4
   738.1
   759.9
   842.6
   765.4
   821.8
   807.2
   791.7
   821.8
     792
   804.6
   835.5
   815.7
   772.5
   765.7
   848.8
     829
   858.5
   832.2
   823.4
   812.7
   857.8
   895.5
   881.2
   807.9
   867.6
   889.6
   832.2
   982.4
   909.4
   927.9
   931.5
   907.1
   948.7
   864.6
   863.7
   932.8
   956.8
   940.2
   919.1
   892.5
   872.8
    1008
    1014
   952.2
   947.4
    1009
     997
   978.2
   956.5
    1001
   928.9
   960.3
   978.5
   995.1
    1080
   959.4
   992.5
    1024
    1057
    1052
    1052
    1084
    1063
    1007
    1021
    1072
    1109
    1099
    1107
    1072
    1079
    1071
    1032
    1076
    1107
    1088
    1095
    1070
    1107
    1076
    1077
    1124
    1032
    1099
    1034
    1046
    1113
    1104
    1160
    1122
    1044
    1033
    1134
    1111
    1110
    1119
    1074
    1111
    1082
    1118
    1117
    1050
    1045
    1114
    1032
    1075
    1156
    1136
    1142
    1136
    1093
    1097
   979.8
    1054
    1068
    1076
    1030
    1051
    1010
     996
    1024
    1037
    1026
    1041
    1033
    1016
    1023
    1025
    1041
    1027
    1001
   990.2
    1048
    1005
    1007
   999.9
     973
   937.3
    1019
     900
   950.6
    1046
   963.3
   999.3
   911.4
   909.1
   867.2
   905.8
   901.6
     936
   896.8
   908.8
   922.1
   913.6
   860.1
   925.6
   860.1
     877
   890.9
   926.3
   812.4
   924.7
   781.3
     890
   819.9
   810.5
   839.3
     790
   853.3
   816.3
   835.8
   793.9
   767.3
   738.5
   756.6
   764.7
   847.1
   809.8
   794.6
   789.7
   762.8
   774.1
     706
   738.8
   792.3
   758.2
   781.6
   775.8
   736.5
   771.9
   801.7
   747.9
   755.3
     732
   719.6
   746.2
   697.9
   746.2
   695.6
   765.4
   786.8
     744
   692.1
   750.8
   771.2
   714.1
   719.3
   668.7
   702.4
   732.6
   715.4
   695.3
   690.8
   696.3
   763.8
   715.4
   727.8
   679.1
   680.1
   675.8
   703.1
   694.3
   719.6
   711.2
   711.9
   740.4
   706.7
     729
   721.3
   714.5
     790
   748.8
   684.3
   700.5
   751.4
   675.5
   747.2
   730.7
   689.5
   752.1
   681.7
   702.1
     682
   660.9
   758.9
   695.3
   725.8
     742
   774.5
   774.8
   728.4
   735.9
     755
     780
   720.3
   765.1
   758.6
     875
   767.3
   765.7
     779
   711.5
   735.9
   805.3
   765.4
   793.9
   783.2
   779.3
     803
   795.2
   875.4
   908.4
   867.6
     815
   946.4
   860.1
   873.1
   865.6
   816.3
   872.4
   844.9
   830.9
   928.2
   847.1
   879.9
   887.7
   898.1
   872.8
     899
   852.6
   987.9
   916.2
   984.7
   907.1
   956.8
   966.2
   983.7
    1052
    1005
    1001
    1106
    1123
    1107
    1090
    1118
    1105
    1116
    1194
    1137
    1173
    1158
    1236
    1253
    1197
    1162
    1219
    1235
    1316
    1230
    1319
    1439
    1359
    1296
    1294
    1325
    1400
    1438
    1453
    1461
    1397
    1485
    1455
    1454
    1473
    1611
    1559
    1515
    1629
    1640
    1735
    1628
    1655
    1628
    1719
    1611
    1705
    1729
    1726
    1795
    1741
    1815
    1766
    1720
    1829
    1816
    1912
    1930
    1826
    1879
    1911
    1920
    1892
    1867
    1901
    1914
    1928
    1990
    1947
    1965
    1930
    2040
    1986
    2061
    2076
    2066
    2023
    1972
    1979
    2153
    1977
    2051
    2131
    2080
    2106
    1992
    2155
    2130
    2146
    2162
    2145
    2019
    2124
    2117
    2128
    2090
    2061
    1981
    2121
    2010
    2039
    2028
    2094
    2052
    2053
    2009
    1968
    2060
    2043
    2051
    2172
    2074
    2003
    1999
    1924
    2103
    1984
    2037
    1901
    1986
    2025
    1911
    1989
    1938
    2067
    1941
    1952
    1822
    1872
    1875
    1858
    1905
    1890
    1763
    1799
    1813
    1766
    1777
    1794
    1742
    1726
    1700
    1755
    1701
    1615
    1674
    1558
    1627
    1570
    1531
    1589
    1511
    1514
    1497
    1498
    1422
    1415
    1474
    1435
    1383
    1440
    1394
    1383
    1478
    1351
    1376
    1379
    1324
    1304
    1315
    1223
    1232
    1298
    1170
    1172
    1170
    1238
    1160
    1084
    1152
    1141
    1236
    1200
    1162
    1100
    1052
    1150
    1080
    1084
    1128
    1054
    1075
   998.3
    1006
   945.4
    1043
     986
   936.3
   980.5
   970.4
   954.5
   990.8
   974.6
   938.6
   973.3
   989.2
     959
   902.9
   907.1
   930.2
   863.7
   888.7
   903.9
   894.2
   849.7
   906.5
   882.8
   878.6
   920.4
   849.1
   879.2
     865
   864.3
     829
   850.7
   786.1
   872.8
   916.9
   795.6
   832.2
   822.5
   819.9
   827.7
   862.1
   795.6
   873.4
   812.7
   794.3
   794.9
   860.4
   800.7
   834.2
   818.9
   848.4
   831.6
   762.8
   872.4
     839
   803.3
   771.5
   815.7
   847.5
   815.7
   841.9
   776.1
   775.4
   779.7
   834.8
   781.6
     729
   788.7
   780.3
   861.4
   825.1
   858.2
   837.1
   760.8
   859.5
   808.9
   786.8
   770.9
   760.2
   776.1
   843.6
   797.8
     841
   847.5
   845.2
   847.1
   804.3
   888.7
   799.8
   833.8
   818.6
   830.9
   881.5
     790
   810.1
   854.9
   814.7
   833.8
   810.5
   858.8
   845.5
   797.2
     791
   757.6
   805.9
   829.6
   820.9
   767.7
   796.5
   825.1
   829.9
   789.1
   891.6
   808.2
   879.2
   843.9
   885.1
   828.6
     827
   878.6
   819.2
   845.8
   821.2
   843.9
   918.8
   825.7
   808.5
   820.5
   819.2
   889.6
   775.8
   862.1
   831.2
   831.6
   861.7
   807.6
   793.3
   840.3
   844.5
   821.2
   789.1
   825.1
   805.6
   815.3
   825.7
   796.5
   809.8
   817.9
   853.6
   824.1
   807.9
     814
   824.4
   810.8
   788.7
   830.3
   841.9
   881.2
   808.9
   818.9
   789.1
   784.2
   825.7
   753.4
   827.3
   780.6
   801.1
   772.2
   741.1
   813.7
   782.9
   834.5
   848.1
   747.2
   770.6
   798.5
   769.6
   787.4
   776.4
   734.2
   817.3
   794.6
   797.2
   803.3
   800.1
   769.6
   735.2
   770.6
   798.8
   818.3
   758.2
     778
   773.2
   856.2
   812.7
     828
   785.8
     804
   746.9
   847.8
     791
   775.4
   781.6
   760.8
     829
   828.3
   771.5
   785.5
   793.3
   714.8
   825.1
   788.7
   741.4
     718
   760.8
     781
   780.6
     768
   716.4
     718
   764.7
   733.9
   703.4
   755.7
   728.7
   733.9
   731.6
   683.3
   708.9
   693.4
   797.2
   739.8
   718.7
     705
   738.8
   758.2
   718.7
   652.8
   771.2
   743.3
   715.4
     720
   724.5
   710.9
   786.1
   688.5
   770.2
   748.8
   761.5
   764.7
   667.4
   700.2
   696.9
   718.7
   736.8
   677.1
   711.5
   667.7
   698.9
   720.6
   709.6
   702.4
   742.7
   713.2
   708.3
   739.4
   730.3
   733.3
   674.2
   777.7
   776.4
   664.8
   651.8
   739.1
   719.6
   768.3
   728.1
   750.1
   702.4
   685.9
   671.3
   698.9
   715.4
   742.4
   755.3
   732.9
   703.4
   698.2
   746.2
     671
   701.8
   715.7
   721.3
   723.9
   697.9
   722.9
     754
   718.3
   764.4
   722.6
   710.2
   662.9
     693
   699.2
   705.7
   701.5
     729
   696.6
   714.5
   736.2
   726.1
   746.9
   740.4
     717
     695
   663.5
   743.6
   676.8
     696
   670.7
   734.9
   720.6
   708.3
   698.2
   716.1
   715.1
   741.4
   784.8
   732.9
     719
   723.9
   684.6
   709.6
   667.1
   714.5
   722.6
   702.4
   676.8
     683
     647
   681.4
   713.8
   674.6
   680.7
   660.9
   659.6
   675.5
   652.2
   689.8
   720.3
   696.9
   662.5
   685.6
     695
   725.8
   687.2
   685.3
     706
   663.5
   691.4
   724.5
   717.4
   707.3
   739.4
     657
   781.3
   742.7
   674.6
   666.8
   692.7
   728.1
   697.9
   648.6
   697.9
   711.9
   686.6
   653.1
   707.6
   701.5
   673.9
   712.8
   643.7
   693.7
   715.7
   745.9
   715.4
   681.7
   716.7
   713.5
   654.4
   709.6
   637.6
   659.3
   711.9
   665.1
   676.5
   722.2
   690.1
   626.2
   699.2
   692.7
     671
   678.1
   723.9
     695
   701.8
   689.8
   667.7
   737.8
     696
   748.8
   672.6
   660.6
   734.9
     683
   677.5
   649.6
   645.7
   723.5
   721.3
   700.8
   696.9
   726.5
   676.8
   684.3
   682.3
   681.7
   698.9
   704.7
   683.6
     729
   643.4
   689.8
   654.1
   709.6
   740.1
   711.9
   709.6
   657.4
   746.2
   722.9
   712.2
   699.9
   666.4
   686.2
   665.8
   691.1
   717.4
   620.7
   667.7
   779.3
     696
     705
   728.7
   690.8
   732.6
   698.9
   724.8
   705.4
   708.6
   723.5
   652.8
   686.2
   652.2
   700.2
   713.5
     731
   713.2
   729.4
   726.1
   685.6
   698.2
   720.3
   716.1
   726.1
   745.3
   801.7
   703.4
     684
   709.9
   701.2
   711.5
   761.8
     769
   754.7
   716.4
   668.1
   830.6
   793.6
   723.5
   704.4
   866.3
     791
   733.6
   779.7
   781.9
   808.9
   783.2
   796.5
   865.9
   742.4
   823.1
   837.1
   797.2
   825.4
   841.6
   814.7
   825.1
   811.1
   861.7
   854.3
     827
   808.2
   824.4
   851.3
   811.8
   885.4
   786.8
   853.6
   903.9
   862.4
     923
   995.4
   886.7
   918.2
   896.4
   897.4
     841
   830.9
   952.9
   903.6
   951.6
   954.2
    1015
   939.9
     962
    1023
   944.8
    1005
   978.5
     974
    1024
   962.9
    1029
   970.1
    1005
   988.6
    1019
    1039
    1009
    1036
     997
    1035
    1097
    1034
    1032
    1025
    1075
    1039
    1056
    1060
    1092
    1084
   958.1
    1057
    1002
    1084
    1091
    1138
    1122
    1099
    1143
    1144
    1068
    1058
    1078
    1104
    1113
    1200
    1125
    1111
    1176
    1162
    1105
    1186
    1206
    1161
    1114
    1147
    1099
    1091
    1131
    1196
    1177
    1195
    1158
    1197
    1101
    1139
    1220
    1206
    1151
    1134
    1208
    1254
    1226
    1222
    1166
    1147
    1136
    1196
    1046
    1144
    1169
    1139
    1174
    1063
    1081
    1091
    1176
    1191
    1145
    1085
    1131
    1128
    1082
    1055
    1111
    1125
    1120
    1153
    1117
    1108
    1101
    1044
    1013
    1072
    1066
    1072
    1041
    1091
    1105
   984.4
    1109
    1039
    1076
    1082
    1095
   987.6
    1038
    1085
    1037
    1047
    1024
   975.6
   978.8
   998.9
    1017
   997.3
   954.8
    1002
   993.8
    1028
   988.2
   956.1
   991.5
   958.4
   960.7
   965.5
   920.1
   934.1
   957.4
   962.3
   982.4
   883.5
   915.6
   951.6
   947.7
   890.9
     947
   958.4
   903.3
   893.8
   923.7
   934.1
     841
     899
   960.3
   905.8
   893.8
   860.1
   862.4
   878.3
   865.3
   854.9
   899.4
   879.2
   873.7
   868.5
   866.3
   878.6
   890.6
   870.2
   886.1
   859.1
   832.9
   928.9
   854.9
   895.1
   897.1
     912
   930.2
   849.7
   897.1
   871.1
   852.3
     890
   816.3
   847.1
   824.7
   879.6
   802.7
   893.5
   816.6
     814
   918.8
     912
   866.9
   885.7
   853.3
   870.5
   859.5
   921.4
   889.3
     889
   884.4
   899.7
   890.9
     875
   882.5
   881.2
   818.9
   875.4
   953.9
   924.7
   907.8
     863
   868.5
   902.3
     923
   846.2
   947.4
   884.8
   937.3
   891.2
   914.3
   951.9
   854.3
     936
   922.4
   907.1
   962.3
   872.8
   849.1
    1014
   995.7
   939.3
   934.1
   890.3
   937.6
   849.4
   880.5
     863
     949
   944.1
   964.2
   987.6
   934.7
     913
   982.7
   948.7
   928.9
   913.3
     887
   904.9
   971.1
   983.1
   956.8
   954.2
   907.1
     973
   980.5
   937.6
   942.8
   900.7
   954.8
   913.6
   950.6
   949.6
   963.3
   946.4
   900.3
   956.1
   968.8
   933.7
   916.2
     972
     949
   893.8
   954.5
   931.5
   892.9
   930.2
   960.3
   985.6
   963.6
     936
   986.3
     913
   977.5
   869.2
   895.5
   930.5
   925.3
   936.3
   905.5
   933.7
   951.6
     876
   890.9
   974.9
   935.4
     875
   878.6
   897.1
   895.8
   946.4
   950.6
   903.9
   833.5
   914.6
   926.3
   898.4
   893.2
   897.1
   934.4
   868.2
   932.1
   860.4
   881.5
   843.6
   857.8
   858.2
   920.4
   901.6
   783.9
   933.7
   824.7
   883.1
   789.4
   848.8
   809.8
   849.1
   850.4
   867.2
   860.8
   835.1
   824.1
   797.8
   831.2
   809.5
   853.9
   871.8
     889
   810.8
   808.5
   762.1
   790.7
     876
   854.6
   794.3
   780.6
   806.3
   823.8
   798.5
   850.4
   740.1
   762.5
   824.1
   825.4
   743.6
     802
   788.4
     790
   769.9
     732
   797.8
   770.9
   789.7
   815.7
   822.2
   799.4
   815.7
   812.1
   754.7
   769.6
   762.8
   829.9
   867.2
   733.9
     768
   756.3
   760.5
   775.4
   844.5
   741.4
   764.4
   722.2
   710.6
   744.6
   747.5
   750.1
   749.5
   749.8
   763.8
   754.4
   724.5
   792.3
   742.4
   734.2
   733.9
   746.2
   749.2
     768
   750.8
     681
   756.9
   783.5
   796.2
   756.9
   748.5
   778.7
   799.4
     742
   697.3
   747.2
   695.3
   785.8
   741.4
   747.5
     744
   702.1
   740.1
   759.2
   715.4
   758.9
   776.7
   719.6
   773.8
   760.5
   680.4
   722.6
   703.7
   703.4
   731.6
   689.5
   728.7
   701.2
   769.9
   759.9
   724.8
     778
   725.8
     718
   749.2
   771.9
   753.4
   774.8
   751.1
   757.6
   705.4
   749.8
   798.1
   679.4
   806.9
   727.1
   741.4
   771.2
   704.1
   761.8
   800.7
   719.6
   813.1
   732.9
   762.5
   702.8
   732.6
   791.7
     756
   758.6
   739.4
   746.6
   759.9
   744.9
   815.3
     756
     778
   730.7
   820.2
   791.7
   732.9
   778.7
   724.8
   741.1
   725.2
     707
   823.1
   794.6
   810.8
   722.2
   798.8
   825.1
   817.3
   780.6
   770.6
   801.7
   816.3
   828.3
   753.4
   772.8
   845.2
   786.8
   760.5
   793.9
     802
   757.3
   768.6
     766
   780.3
   787.8
   791.7
   761.2
   784.8
   820.5
   833.8
   807.2
   861.7
   841.6
   774.1
   814.7
   786.1
   819.2
   900.7
   845.2
   872.8
   792.3
   780.6
   847.8
   905.2
   804.3
   842.9
   838.7
   859.1
   817.9
   834.8
   880.9
   869.2
   858.2
   839.7
   837.7
   874.4
   838.4
   916.6
   871.8
   842.9
   877.6
   867.6
   851.7
   817.3
   800.4
     865
   906.2
   883.5
   842.6
   897.7
   884.4
   829.9
   843.6
   863.4
   947.7
   886.4
   933.7
   871.8
     805
   803.7
   891.2
     926
   903.9
   943.8
   915.9
   900.7
   848.8
   895.5
     950
   884.8
   917.5
   852.6
   900.3
   885.4
   862.1
   878.6
   821.8
   893.5
   831.9
   901.6
   858.2
   929.2
   836.7
   860.1
   846.8
   882.5
   893.5
   866.6
   885.7
     826
   859.5
   885.7
   889.3
   817.6
   902.6
   874.1
   865.9
   807.9
   867.6
   892.5
   866.9
   845.2
   863.4
   895.1
   840.6
   834.8
   856.2
   897.7
   903.3
   858.2
   872.4
   898.4
   811.4
   871.1
   877.9
   870.5
   846.5
   802.4
   842.3
   859.1
   777.7
   837.4
   837.7
     876
   851.7
   834.5
   796.5
   822.5
   765.1
     766
     863
   803.7
   828.3
   795.6
   855.6
   824.4
   808.9
   826.4
   825.4
     781
   812.4
   775.4
   794.3
   785.2
   786.8
   807.6
   784.8
   786.5
   830.9
   847.8
   774.8
   799.4
   719.6
   822.2
   776.1
   762.8
   767.7
     805
   724.8
   761.8
   821.8
     766
   805.9
   774.5
     769
   714.1
   751.8
     769
   709.9
   777.4
   771.5
   732.3
   778.7
   725.2
   715.4
   721.9
   709.9
   727.8
   775.1
   707.6
   718.7
   742.4
   758.9
   768.6
   761.2
   762.8
   716.7
   711.9
   713.8
   769.9
   738.8
   657.7
   724.2
   755.3
   744.9
   710.9
   696.6
   795.9
   750.5
   747.9
   706.7
   741.4
   724.8
     729
   747.2
     731
   712.2
   714.5
     706
   721.3
   724.8
   750.8
   694.3
   734.6
   694.7
   739.1
   719.3
   763.1
   707.3
   778.7
   668.4
   716.7
     742
   763.1
   746.9
     695
   759.9
   712.2
   670.3
   674.2
   703.7
   725.2
   741.1
   700.8
   740.4
   702.1
   689.1
   706.7
   740.7
   767.7
   763.4
   726.8
   706.7
   778.7
   705.4
   678.1
   697.6
   725.5
   712.5
   720.3
   718.7
   665.8
   690.4
   742.4
     731
     729
   687.5
   735.2
   707.6
     718
   771.2
   703.4
   676.8
   701.5
   696.9
   672.9
   789.7
   739.1
   794.6
   674.2
   734.9
     718
   703.4
   732.6
   681.4
   752.7
   685.6
   741.7
   662.5
   694.3
   662.5
   713.5
   715.4
   705.7
   663.8
   713.5
   692.4
   713.8
   744.6
   673.9
   711.9
   684.6
   760.2
   729.7
   709.3
   763.1
   675.8
   719.3
   752.1
     730
   708.6
   758.2
   714.1
     706
     659
   681.7
   752.7
   713.2
   698.6
   752.7
   716.1
   655.4
   710.6
   710.9
   725.2
   720.6
   710.2
   676.8
   705.7
   708.6
   734.9
   708.9
   698.9
   695.6
   727.1
   714.8
   722.2
   747.9
     719
   691.7
   700.8
   686.9
   722.9
   726.1
   676.2
   741.1
   717.7
   712.5
   691.7
     694
   727.4
   736.5
     767
   732.3
   730.7
   753.4
   711.5
   671.3
   710.9
   683.3
   648.9
   726.8
   773.2
   750.8
   695.3
   685.9
   678.1
   731.3
   739.1
   713.5
   733.6
   676.2
   684.3
   725.8
   722.9
   711.9
   771.5
   774.5
   759.5
   740.1
   680.7
   794.9
   738.5
   743.3
   723.5
   745.6
   713.8
   746.6
     684
   703.7
   762.8
   741.7
   736.8
   772.8
   750.8
   757.3
   771.5
   770.9
   715.1
   735.2
   744.6
   726.8
   726.5
   744.3
   758.9
   734.2
   692.1
   706.7
   683.6
   769.9
   745.6
     731
   717.7
     767
   760.8
   740.1
   763.4
   736.5
   732.9
   783.2
   795.2
   801.4
     717
   741.4
   752.1
     766
     719
   774.8
   743.6
   744.9
   723.9
   781.6
   751.8
   755.7
   774.8
   735.5
   743.6
   763.4
   761.5
   788.4
   785.5
   773.5
   797.2
     732
   758.6
   762.8
   782.6
     754
     732
   776.1
   707.6
   708.3
   801.4
   690.1
   742.7
   733.9
   777.1
   720.3
   732.9
   764.1
   727.8
   687.9
   720.6
   772.8
     732
   657.7
     720
   769.9
   715.4
   766.4
   721.3
   748.2
   730.3
   719.6
   723.2
   712.8
   734.9
   718.3
   755.3
   683.3
   718.3
   720.3
   791.3
     803
   710.9
   766.4
   728.4
   758.9
     706
   692.4
   715.4
   717.7
   710.6
   724.2
   726.5
   676.8
   743.3
   764.1
   665.1
   703.7
   710.6
   704.1
   676.5
   709.3
   646.3
   607.1
   665.5
   684.9
   713.8
     769
   721.9
   672.9
   680.1
   727.4
   704.7
   691.7
   662.2
   710.9
   658.3
   736.2
   676.2
   675.2
   714.8
     671
   722.2
   656.1
   715.4
   704.4
   706.7
   679.7
   655.1
   703.7
   726.5
   735.2
   703.1
   631.7
   712.2
   692.1
   699.9
   696.9
   684.6
   698.2
   665.5
   729.4
   671.6
   660.3
   650.5
   644.4
   744.9
   676.5
   717.7
   687.9
   692.1
   696.9
   748.5
   666.1
   630.8
   666.8
   733.9
     646
   716.1
     695
   634.6
   736.8
   707.3
   697.3
   686.2
   713.8
   635.3
   707.3
   692.1
   696.6
   713.8
   671.6
   622.3
   681.4
   709.9
   709.3
   708.9
   703.7
   700.5
   736.8
   709.3
   722.6
     657
   630.4
   690.1
     696
     717
   728.1
   738.1
   688.8
   698.6
   664.2
   705.4
   659.3
   684.9
   727.4
   731.6
   673.6
   663.5
   721.9
   685.9
   689.5
   666.8
   750.5
   728.7
   697.3
   669.4
     660
   731.6
     730
   628.2
   704.7
   631.7
   690.1
   707.6
   681.7
   720.6
   707.3
     755
   692.1
   725.2
   719.6
   704.4
     717
   679.4
   689.1
     683
   684.3
   688.5
     693
   691.1
     696
   680.1
   665.8
   679.4
   750.5
     729
   700.8
   702.1
   695.6
   739.4
   738.8
   736.2
     645
   706.7
   712.2
   728.7
   661.3
   686.9
   723.2
   725.2
   689.5
   644.4
   697.6
   656.4
   720.3
   717.4
     767
   675.8
   690.8
   697.6
   673.9
   683.6
   672.9
   692.4
   689.1
   671.3
   765.7
   690.1
   703.1
   742.7
   700.5
   661.3
   720.3
   754.4
     731
   758.2
   677.1
   701.2
   730.3
   732.3
   710.2
   738.1
   763.4
   676.5
   722.9
   694.3
   753.7
   676.2
   700.5
   754.4
   715.4
   735.9
   715.1
   689.8
     670
   737.5
     682
     718
   676.2
   729.4
   746.6
   746.9
   727.1
   665.8
   707.6
   715.1
   718.7
   704.1
   735.5
   689.1
   708.6
   705.4
   788.7
   722.2
     778
   755.7
   642.8
   669.4
   738.1
   712.5
     706
   702.4
   749.8
   748.2
   722.9
   686.9
   723.2
     756
   750.8
   765.1
   701.5
   730.7
   724.2
   713.8
   735.9
   761.2
     805
   705.7
   741.7
   684.6
   719.3
   777.1
   739.8
   739.8
   785.2
   736.5
   759.5
   749.2
   772.8
   740.4
   697.6
   776.7
   763.1
   745.3
     769
   715.7
   728.7
   743.3
   769.9
   733.9
   703.4
   759.2
   806.6
   742.4
   761.2
   756.3
   764.4
   742.7
     705
   838.4
   811.8
   828.3
   777.1
   830.6
   810.8
   765.1
   792.6
     804
   791.3
   781.3
   811.1
   738.8
   808.2
   857.8
   766.4
   825.1
   786.8
   837.4
   862.4
     790
   858.5
     864
   912.7
   812.4
   807.2
   805.6
   862.1
   832.9
   816.3
   851.3
   813.4
   891.6
   860.4
   883.1
   840.3
   943.5
   945.4
   867.6
   856.9
   896.4
   891.9
   870.5
   942.8
     914
   964.9
   976.9
   923.7
   958.7
     960
   944.1
   956.1
    1020
   984.4
   974.6
   995.1
   942.5
   980.8
    1026
   927.3
    1025
    1013
    1050
    1101
    1026
    1035
    1085
    1038
    1058
    1109
    1091
    1102
    1116
    1051
    1106
    1107
    1118
    1048
    1139
    1087
    1164
    1149
    1186
    1214
    1199
    1225
    1221
    1175
    1216
    1173
    1222
    1142
    1148
    1140
    1172
    1238
    1318
    1223
    1258
    1277
    1359
    1259
    1177
    1311
    1227
    1351
    1323
    1350
    1333
    1302
    1291
    1328
    1353
    1408
    1402
    1380
    1434
    1425
    1431
    1393
    1405
    1409
    1429
    1412
    1452
    1472
    1467
    1509
    1519
    1489
    1439
    1524
    1489
    1505
    1516
    1461
    1565
    1548
    1575
    1602
    1569
    1702
    1459
    1500
    1572
    1566
    1620
    1611
    1566
    1663
    1669
    1674
    1647
    1654
    1670
    1599
    1698
    1717
    1698
    1806
    1851
    1840
    1687
    1819
    1795
    1851
    1820
    1807
    1766
    1829
    1897
    1834
    1890
    1942
    1940
    1875
    1957
    1878
    1948
    1902
    1950
    1975
    2003
    2061
    2080
    2088
    2065
    2087
    2239
    2137
    2221
    2253
    2266
    2139
    2232
    2244
    2312
    2338
    2424
    2395
    2371
    2344
    2402
    2477
    2415
    2463
    2418
    2501
    2470
    2458
    2576
    2612
    2705
    2656
    2720
    2695
    2822
    2788
    2792
    2878
    2795
    2812
    2985
    2858
    2966
    2968
    3170
    3057
    3057
    3134
    3150
    3205
    3141
    3189
    3103
    3248
    3142
    3292
    3339
    3302
    3454
    3494
    3460
    3477
    3410
    3438
    3557
    3633
    3525
    3688
    3646
    3605
    3563
    3674
    3735
    3754
    3929
    3872
    3799
    3918
    4007
    4015
    3794
    3842
    3864
    4087
    4063
    4185
    3992
    4108
    4128
    4151
    4205
    4193
    4126
    4223
    4379
    4182
    4324
    4260
    4234
    4350
    4327
    4380
    4219
    4308
    4317
    4342
    4506
    4400
    4374
    4474
    4316
    4399
    4321
    4420
    4381
    4345
    4343
    4539
    4402
    4258
    4173
    4375
    4337
    4351
    4364
    4275
    4261
    4155
    4360
    4212
    4137
    4208
    4117
    4196
    4322
    4097
    4180
    4118
    4094
    4006
    4043
    3962
    4040
    4006
    4096
    4003
    3935
    3928
    3968
    3891
    4085
    3848
    3875
    3812
    3890
    3814
    3679
    3601
    3627
    3660
    3608
    3446
    3558
    3587
    3532
    3500
    3445
    3359
    3385
    3399
    3365
    3385
    3203
    3143
    3160
    3173
    3321
    3138
    3061
    3056
    3049
    2934
    2919
    2899
    2927
    2822
    2896
    2874
    2806
    2862
    2796
    2667
    2759
    2535
    2633
    2636
    2664
    2560
    2529
    2455
    2420
    2409
    2425
    2359
    2293
    2216
    2290
    2170
    2283
    2195
    2194
    2184
    2170
    2164
    2127
    2097
    2044
    1963
    2017
    1880
    1919
    1923
    1800
    1865
    1894
    1861
    1807
    1826
    1716
    1761
    1726
    1653
    1640
    1656
    1660
    1673
    1620
    1621
    1650
    1502
    1488
    1614
    1480
    1495
    1428
    1425
    1462
    1367
    1426
    1371
    1271
    1317
    1314
    1274
    1363
    1317
    1261
    1228
    1244
    1256
    1292
    1199
    1229
    1294
    1207
    1227
    1226
    1188
    1098
    1124
    1244
    1174
    1079
    1206
    1065
    1126
    1084
    1104
    1138
    1100
    1054
    1093
    1077
    1031
    1057
    1097
   979.5
    1027
    1032
    1054
    1017
    1069
    1073
    1041
    1023
   999.3
   993.1
    1004
    1004
   967.2
    1011
   978.5
    1039
   970.4
   987.6
    1035
    1031
     997
   985.3
   919.1
    1041
   963.9
   980.8
   910.7
   953.2
   892.9
    1012
   902.3
   956.5
    1002
   959.7
   929.2
    1002
   981.8
   958.7
   941.5
   978.5
    1034
   975.3
   990.8
   952.2
   976.6
   858.8
   928.6
   902.6
   976.2
   866.9
   923.7
   981.1
   895.1
     924
    1001
   889.6
   951.9
   896.4
   905.5
   938.3
   918.8
   941.9
   859.8
   944.8
   928.6
   871.1
     863
   941.5
   789.4
   924.7
   853.6
   870.5
   868.9
   822.2
   854.9
   869.8
   901.6
   890.3
   924.3
   895.5
   901.6
     839
   853.6
   897.1
   917.8
   887.4
     864
   881.5
   865.6
   852.6
   860.4
   931.8
   874.4
   874.7
   872.1
   891.6
   886.4
   850.1
   890.9
   907.1
   886.1
   987.9
   884.1
     900
   860.8
   952.6
   905.5
   868.9
     876
   873.4
   858.8
   853.6
   946.7
     875
   841.3
   813.1
   904.5
   867.9
   845.8
   926.6
   852.3
   873.7
     792
   867.9
   823.1
   862.4
   805.9
   917.8
   879.6
   851.3
   907.1
   866.6
   816.6
   896.4
   829.6
   854.9
   851.3
   826.7
   837.7
   820.5
   791.7
   818.9
   793.3
   834.2
     852
   893.5
   915.6
   842.6
   814.4
   860.1
   908.1
   876.7
   853.9
   869.2
   806.9
   923.4
   819.9
   810.5
   898.7
   832.9
   875.7
   886.7
   817.9
   827.7
   839.3
   873.1
   818.3
   820.5
   836.4
   845.8
   789.4
   831.2
   904.2
   922.4
   767.7
   922.7
   824.7
   816.6
   814.4
   786.5
   853.6
   825.1
   848.1
   841.3
   793.3
   816.3
     814
   818.9
   817.6
   850.4
   881.5
   832.2
   792.6
   810.5
   785.2
   842.6
   781.3
   855.6
   874.4
   849.1
   858.2
   832.2
   815.7
   853.9
   845.2
   883.5
   835.5
   792.6
   799.4
   768.3
   815.7
   891.9
   756.3
   826.7
   786.1
   800.4
   789.1
   821.5
   827.3
   836.7
   822.5
   842.6
   812.4
   810.1
   850.1
   853.9
   847.1
   841.3
   818.6
   753.1
   797.2
   834.5
     766
   841.3
   804.3
     793
   801.1
   846.5
   830.3
   774.1
   825.7
   865.3
   860.4
     827
   818.9
   781.9
   838.4
   809.2
   806.3
   779.3
   788.4
   841.9
   812.4
   770.9
   739.1
   787.8
   805.3
   809.5
   835.1
   792.3
     852
   783.9
     792
   800.7
   787.4
   758.6
   787.8
   842.6
   751.4
   813.4
   798.5
   819.9
     803
   798.1
   802.7
   836.4
     756
   848.1
     743
   771.9
   767.3
   773.8
     766
   786.1
   795.9
   866.9
   732.3
   834.8
   849.1
   789.7
   801.1
   745.3
   781.6
   771.2
   787.1
   804.3
   768.3
   766.7
   782.3
   741.7
     803
   732.9
   788.1
   768.3
   739.1
     790
   819.6
   800.7
   767.3
     790
   747.9
   800.7
   757.9
   735.2
     851
   830.6
   777.1
   764.4
   832.9
   748.5
   773.5
   789.4
   791.7
   762.5
   826.4
   755.3
   725.5
   795.6
   770.2
   745.3
     815
   756.3
   829.6
   830.3
   797.8
   803.3
     729
   769.9
   844.9
   799.1
   775.1
   832.9
   824.4
   808.2
   765.7
     755
   806.6
   729.4
     792
   702.8
   845.5
   758.6
   772.5
   788.1
   755.3
   772.2
     804
   767.3
   749.2
   769.9
   736.5
   814.7
   773.2
   733.9
   772.8
   816.3
   748.2
   838.4
   782.6
   774.8
     767
   807.2
   769.6
   782.3
   738.1
   752.4
   771.2
     767
   793.6
   728.4
   794.3
   793.9
   781.6
   782.9
   794.3
     780
   775.4
     730
   746.6
   788.1
     717
     718
   825.4
   793.9
   797.5
   744.6
   807.6
   736.2
   786.8
   787.4
   724.8
   787.4
   735.2
   739.8
   735.5
   745.9
   754.7
   806.3
   796.2
   733.3
   733.3
   731.6
   799.4
   753.7
   780.3
   767.7
   763.4
   785.5
   791.3
   766.7
   770.9
   805.6
   765.4
   724.5
   761.2
   781.9
   762.5
   757.9
   784.5
   764.7
   773.8
   771.5
   718.3
   819.9
   722.6
   775.1
   822.5
   766.4
   751.1
   775.8
   733.6
     681
   789.7
   730.7
     815
   756.9
   785.8
   856.2
   734.2
   775.8
   723.5
   757.9
     766
   803.7
   663.2
   825.1
   760.5
   768.6
   764.4
   765.4
   707.3
   790.4
   713.8
   772.8
     790
   773.2
   745.3
   813.7
   758.6
   750.8
   775.4
   745.6
   804.3
   776.7
     816
   769.9
     754
   724.5
   795.9
   688.2
   772.2
   780.3
   818.9
   747.9
   731.3
   731.6
   805.6
   721.3
   760.8
   727.8
   797.8
   758.6
   762.5
   834.2
   800.1
   815.7
   745.3
     778
     756
   795.2
   829.9
   783.9
   804.3
   779.7
     781
   794.3
   765.7
   777.1
   702.4
   787.8
   787.1
   732.6
   765.7
   774.5
   757.9
   809.5
   698.6
   787.1
     779
   765.4
   771.5
   781.6
   765.7
   789.1
   745.9
   797.5
     793
   732.6
   745.6
   751.8
   747.9
   772.5
   750.5
   807.2
   888.3
   775.1
   777.7
   809.8
   710.9
   796.5
   728.7
     778
   824.4
   761.2
   795.9
   803.3
     814
   799.1
   769.9
   801.4
   749.2
   762.1
   767.3
   762.1
   731.6
   791.7
   768.3
   876.7
   840.3
   745.9
   769.3
   806.6
   771.5
   778.7
   790.4
   757.9
   789.1
   783.9
     781
   757.9
   750.5
   760.8
   764.1
   769.6
     754
   820.2
     803
   765.7
   721.6
   749.2
   732.3
   782.6
   765.7
   830.9
     805
   834.2
   772.8
   722.9
     767
   844.9
   781.9
   780.3
   724.5
   784.5
   762.1
   786.1
   772.2
   819.9
   773.2
   777.7
     792
   820.9
   800.7
   823.8
   764.4
   804.6
   785.5
   762.8
   768.6
   864.6
   794.9
   798.5
   765.1
   792.6
   783.2
   793.6
   790.4
   810.1
   810.5
   810.1
   792.3
   805.3
   809.5
     791
   783.9
   792.3
   856.9
   871.1
   843.2
   775.1
   841.9
   812.1
   765.1
   822.8
   861.7
   795.9
     838
   803.7
   780.6
     829
   769.6
     816
   762.5
   822.2
   844.2
   834.2
     852
   870.8
   792.3
   774.1
   807.2
   827.3
   776.7
   909.4
   824.7
   818.9
   866.6
   847.8
   807.9
   776.4
   841.6
   878.6
   846.5
   849.4
   819.6
   841.6
   775.1
   821.8
     790
   821.8
   857.5
   752.1
     792
   858.8
   825.7
   856.5
   815.7
   859.5
   847.5
   808.5
   770.2
   810.5
   859.8
   841.6
   808.5
   795.9
   841.3
   781.3
     793
   746.6
   769.6
   804.3
   787.4
   832.2
   835.5
   865.3
     816
   823.1
   847.1
   834.2
   853.6
   850.4
   812.7
   801.1
   772.2
   801.1
   813.4
   812.1
   777.7
   798.1
   787.4
   785.2
   837.7
   821.8
   801.7
   789.4
   903.6
   850.4
   826.7
   854.6
   884.8
   856.5
   862.1
   817.9
   817.3
   795.2
   792.3
   751.4
   859.8
   874.4
   819.2
   813.4
   760.2
   756.9
   847.5
   824.1
   846.2
     804
   784.2
   830.9
   785.8
   818.9
   839.3
   809.2
   810.1
   812.4
   810.1
     817
   783.5
     804
   796.5
   770.6
   753.1
   759.9
   797.5
     804
   792.3
   782.3
   802.7
   792.6
   788.4
   875.7
   826.7
   777.4
   823.4
     829
   867.2
   840.3
   784.8
   796.8
   758.9
   795.9
   801.7
   757.3
     841
   818.9
   750.5
   777.7
   816.6
   786.5
   796.2
   826.7
   756.9
   751.1
   825.1
   841.6
   828.6
   810.8
   779.7
   800.1
   753.1
   805.9
   747.2
   796.2
   814.7
   807.6
     767
   791.3
   724.8
   826.7
   776.4
   795.2
   803.7
   844.5
   786.5
   801.1
   807.9
   798.5
   755.7
   785.8
   813.1
     779
   758.6
     817
   811.1
   787.8
   777.1
     778
   788.1
   794.9
     744
   799.8
   775.4
   820.2
   812.7
   824.1
   800.4
   764.4
     838
   774.1
   823.4
   838.4
   811.4
   808.9
   781.9
   800.1
   767.7
   815.7
   768.3
   842.9
   826.7
   762.1
   773.8
   778.7
     802
   728.7
   734.6
     780
   844.9
   784.8
   769.6
   753.7
   769.3
   818.9
     730
   824.7
   829.3
   790.7
   732.9
   786.5
   763.8
   775.1
   767.7
   821.2
   789.1
   877.9
     828
   798.1
   804.3
   838.4
   761.2
   755.3
   805.6
   764.4
   784.5
   733.6
   806.9
   762.5
   775.1
   808.2
   879.9
   771.2
   799.1
   863.7
   771.2
     756
   772.5
   793.9
   773.2
   801.7
   819.9
   825.1
   801.4
   812.7
   818.6
   799.8
   785.5
   772.2
   801.1
   821.5
   834.8
   816.6
   783.5
   795.6
   824.1
   847.1
   841.3
   758.6
   770.9
   742.4
     742
   743.3
   779.3
   801.7
   837.7
   826.7
   774.5
   772.2
   815.7
   818.9
   845.2
   828.6
   822.5
   823.4
   820.5
   855.6
   775.8
   793.9
   815.3
   816.3
   800.4
   820.5
   775.1
   811.1
   861.7
     827
   772.5
   846.5
   822.5
   917.2
   813.1
   823.8
   909.1
   881.5
   876.3
   832.5
   817.3
   833.2
   809.8
   789.7
   865.6
   848.1
   810.5
   885.7
   847.8
     840
   883.5
     900
   881.8
   945.7
   830.3
   853.6
   921.4
   886.1
   843.9
   918.8
   928.2
   906.8
   882.8
   903.3
     889
   938.6
   865.3
     948
   952.9
   894.5
   916.9
     937
   886.1
   898.7
   914.3
   945.1
     938
   969.8
   918.8
   942.2
     938
    1017
   944.8
   926.9
   925.6
    1048
    1053
    1079
    1028
    1083
    1037
    1065
    1039
    1084
    1086
    1067
    1120
    1082
    1003
    1082
    1089
    1112
    1089
    1166
    1170
    1256
    1193
    1173
    1169
    1234
    1234
    1298
    1306
    1262
    1280
    1354
    1284
    1332
    1349
    1440
    1381
    1466
    1432
    1397
    1443
    1455
    1420
    1524
    1487
    1507
    1555
    1593
    1580
    1678
    1657
    1733
    1764
    1755
    1722
    1723
    1868
    1846
    1840
    2024
    1928
    2001
    2083
    2024
    2106
    1995
    2164
    2043
    2218
    2258
    2276
    2212
    2295
    2308
    2535
    2351
    2513
    2421
    2414
    2525
    2502
    2628
    2559
    2808
    2692
    2788
    2837
    2865
    2919
    2959
    2945
    2915
    2966
    3190
    3145
    3261
    3219
    3417
    3428
    3388
    3395
    3486
    3620
    3586
    3629
    3704
    3748
    3876
    3887
    3939
    3839
    4013
    4035
    4161
    4173
    4267
    4246
    4346
    4337
    4544
    4544
    4640
    4648
    4747
    4811
    4905
    4911
    4846
    5122
    5201
    5014
    5189
    5212
    5346
    5407
    5296
    5542
    5371
    5410
    5657
    5680
    5599
    5795
    5793
    5902
    5908
    6031
    6124
    6302
    6287
    6235
    6305
    6506
    6324
    6608
    6429
    6611
    6781
    6735
    6781
    6822
    6878
    7003
    6952
    6756
    6981
    7108
    7254
    7164
    7275
    7445
    7230
    7397
    7450
    7528
    7615
    7611
    7672
    7914
    7540
    7787
    7909
    7922
    7798
    7928
    8098
    8075
    8270
    7990
    8036
    8184
    8203
    9767
    8938
    8411
    8225
    8422
    8315
    8167
    8319
    8422
    8208
    8304
    8423
    8288
    8432
    8482
    8499
    8605
    8587
    8515
    8566
    8494
    8442
    8388
    8516
    8638
    8585
    8555
    8466
    8570
    8551
    8702
    8320
    8517
    8539
    8447
    8348
    8417
    8410
    8287
    8299
    8517
    8419
    8316
    8343
    8204
    8281
    8230
    8362
    8232
    8296
    8087
    8167
    8144
    8116
    8060
    8224
    8063
    8059
    7979
    7886
    7941
    7797
    7811
    7640
    7926
    7720
    7741
    7690
    7362
    7706
    7414
    7394
    7411
    7282
    7264
    7240
    7345
    7300
    7124
    7080
    7079
    7014
    7139
    7116
    6825
    6811
    6703
    6890
    6675
    6771
    6692
    6530
    6545
    6382
    6477
    6503
    6336
    6453
    6310
    6183
    6146
    6089
    5806
    6018
    5954
    5947
    6046
    5813
    5900
    5956
    5792
    5772
    5499
    5573
    5757
    5552
    5500
    5260
    5310
    5215
    5348
    5142
    5190
    5087
    5249
    4982
    5080
    4882
    4894
    4905
    4890
    4837
    4722
    4803
    4670
    4763
    4636
    4646
    4560
    4520
    4308
    4383
    4247
    4348
    4244
    4513
    4301
    4282
    4235
    4013
    4072
    4004
    3887
    3993
    4052
    4067
    3861
    3930
    3795
    3814
    3697
    3637
    3618
    3679
    3727
    3742
    3600
    3642
    3555
    3503
    3422
    3338
    3477
    3436
    3265
    3380
    3370
    3269
    3314
    3332
    3212
    3208
    3191
    3227
    3048
    3038
    3134
    3124
    2936
    2996
    2976
    3113
    3073
    2964
    2986
    2934
    3008
    2867
    2997
    2808
    2935
    2776
    2853
    2770
    2810
    2705
    2899
    2764
    2832
    2705
    2702
    2594
    2690
    2685
    2702
    2859
    2596
    2645
    2699
    2708
    2541
    2657
    2685
    2585
    2637
    2563
    2664
    2675
    2533
    2589
    2573
    2479
    2525
    2536
    2484
    2510
    2456
    2523
    2493
    2525
    2455
    2397
    2388
    2468
    2327
    2550
    2477
    2357
    2423
    2369
    2383
    2441
    2423
    2461
    2431
    2379
    2396
    2340
    2337
    2443
    2471
    2452
    2365
    2384
    2362
    2449
    2428
    2312
    2386
    2324
    2359
    2437
    2405
    2374
    2408
    2400
    2337
    2364
    2278
    2385
    2317
    2448
    2421
    2308
    2328
    2383
    2236
    2232
    2339
    2359
    2338
    2348
    2333
    2387
    2374
    2292
    2289
    2280
    2283
    2279
    2338
    2371
    2266
    2307
    2265
    2317
    2429
    2258
    2299
    2251
    2319
    2222
    2330
    2331
    2368
    2346
    2355
    2378
    2315
    2204
    2279
    2289
    2307
    2276
    2333
    2270
    2297
    2338
    2356
    2304
    2380
    2338
    2423
    2369
    2236
    2359
    2323
    2320
    2344
    2264
    2241
    2355
    2392
    2322
    2285
    2274
    2341
    2289
    2324
    2343
    2390
    2399
    2277
    2347
    2281
    2352
    2279
    2195
    2170
    2257
    2188
    2373
    2195
    2266
    2264
    2305
    2237
    2384
    2377
    2305
    2340
    2332
    2311
    2149
    2341
    2306
    2309
    2342
    2356
    2262
    2443
    2326
    2254
    2337
    2411
    2390
    2364
    2318
    2370
    2361
    2350
    2266
    2360
    2292
    2309
    2372
    2313
    2455
    2340
    2225
    2330
    2345
    2365
    2311
    2344
    2232
    2462
    2348
    2339
    2281
    2280
    2370
    2410
    2434
    2357
    2426
    2283
    2333
    2342
    2429
    2404
    2444
    2322
    2384
    2335
    2431
    2368
    2392
    2455
    2381
    2471
    2492
    2504
    2383
    2574
    2442
    2498
    2438
    2471
    2437
    2465
    2465
    2520
    2573
    2445
    2421
    2457
    2564
    2527
    2554
    2448
    2540
    2435
    2523
    2536
    2632
    2571
    2620
    2523
    2765
    2587
    2559
    2576
    2717
    2559
    2602
    2671
    2810
    2591
    2751
    2691
    2740
    2668
    2622
    2646
    2745
    2732
    2800
    2721
    2891
    2856
    2843
    2939
    2812
    2942
    2983
    2858
    2902
    3021
    2956
    2944
    3036
    2884
    2986
    3110
    3080
    2965
    3048
    3094
    3030
    3121
    3139
    3097
    3229
    3241
    3360
    3130
    3154
    3238
    3328
    3273
    3350
    3406
    3434
    3315
    3345
    3375
    3366
    3495
    3567
    3496
    3497
    3546
    3539
    3480
    3657
    3670
    3670
    3601
    3744
    3666
    3753
    3732
    3811
    3719
    3830
    3714
    3703
    3835
    3792
    3740
    3804
    3889
    3950
    3796
    4084
    3953
    4096
    3900
    3973
    3959
    4059
    3942
    4056
    4195
    4019
    4317
    4036
    4104
    4067
    4195
    4313
    4264
    4246
    4274
    4367
    4352
    4350
    4468
    4469
    4466
    4524
    4490
    4616
    4615
    4367
    4494
    4466
    4459
    4462
    4622
    4555
    4572
    4631
    4497
    4544
    4496
    4588
    4533
    4758
    4607
    4657
    4565
    4698
    4636
    4601
    4718
    4615
    4741
    4526
    4726
    4606
    4636
    4706
    4703
    4761
    4721
    4784
    4769
    4601
    4698
    4748
    4769
    4744
    4580
    4546
    4701
    4620
    4682
    4597
    4613
    4538
    4524
    4659
    4691
    4580
    4588
    4626
    4746
    4610
    4708
    4492
    4476
    4685
    4639
    4471
    4496
    4597
    4554
    4531
    4610
    4524
    4514
    4487
    4401
    4510
    4299
    4319
    4387
    4376
    4417
    4364
    4230
    4298
    4284
    4222
    4238
    4241
    4178
    4138
    4241
    4050
    4261
    4104
    4093
    4182
    4113
    4009
    4195
    3932
    4010
    4045
    4047
    3888
    3895
    4002
    3847
    3895
    3897
    3815
    3812
    3876
    3880
    3784
    3724
    3854
    3795
    3702
    3744
    3748
    3702
    3693
    3639
    3563
    3648
    3605
    3576
    3539
    3552
    3571
    3640
    3438
    3505
    3349
    3486
    3512
    3363
    3414
    3414
    3368
    3239
    3338
    3320
    3353
    3364
    3251
    3174
    3134
    3177
    3313
    3219
    3023
    3220
    3251
    3296
    3018
    3043
    3230
    3013
    3147
    3178
    3077
    3029
    3189
    3110
    2967
    2930
    2938
    2933
    2970
    2907
    2938
    2883
    2875
    2947
    2892
    2938
    2959
    2977
    2855
    2941
    2927
    2835
    2863
    3145
    2942
    2811
    2876
    2798
    2842
    2718
    2751
    2788
    2696
    2730
    2835
    2791
    2846
    2773
    2788
    2834
    2812
    2710
    2709
    2701
    2751
    2638
    2814
    2736
    2760
    2686
    2739
    2668
    2743
    2652
    2625
    2697
    2696
    2722
    2719
    2636
    2684
    2709
    2775
    2661
    2705
    2678
    2680
    2734
    2553
    2597
    2719
    2593
    2593
    2630
    2689
    2669
    2619
    2657
    2713
    2633
    2676
    2714
    2633
    2679
    2674
    2659
    2636
    2668
    2720
    2568
    2794
    2673
    2642
    2686
    2772
    2685
    2595
    2650
    2496
    2703
    2608
    2578
    2585
    2478
    2627
    2530
    2723
    2645
    2706
    2633
    2405
    2612
    2632
    2702
    2519
    2628
    2573
    2556
    2617
    2559
    2619
    2601
    2532
    2589
    2600
    2526
    2425
    2533
    2541
    2687
    2695
    2652
    2562
    2630
    2701
    2513
    2521
    2599
    2555
    2531
    2557
    2584
    2553
    2550
    2583
    2670
    2590
    2666
    2555
    2608
    2619
    2541
    2661
    2499
    2748
    2614
    2584
    2551
    2586
    2572
    2598
    2635
    2563
    2615
    2565
    2537
    2626
    2685
    2529
    2688
    2567
    2499
    2619
    2516
    2599
    2503
    2524
    2605
    2566
    2611
    2672
    2599
    2592
    2677
    2661
    2557
    2519
    2568
    2594
    2519
    2539
    2535
    2484
    2553
    2583
    2463
    2620
    2613
    2548
    2571
    2482
    2551
    2521
    2555
    2520
    2557
    2533
    2480
    2581
    2601
    2532
    2483
    2501
    2508
    2507
    2675
    2615
    2519
    2547
    2635
    2506
    2529
    2421
    2584
    2669
    2581
    2507
    2588
    2534
    2538
    2583
    2543
    2610
    2493
    2466
    2501
    2505
    2567
    2588
    2577
    2504
    2559
    2496
    2643
    2562
    2582
    2577
    2570
    2599
    2558
    2543
    2602
    2715
    2566
    2510
    2519
    2497
    2510
    2612
    2545
    2516
    2572
    2594
    2506
    2586
    2678
    2563
    2580
    2557
    2541
    2576
    2503
    2613
    2537
    2627
    2534
    2651
    2569
    2600
    2528
    2578
    2666
    2540
    2626
    2475
    2496
    2616
    2625
    2531
    2661
    2531
    2575
    2667
    2628
    2666
    2620
    2541
    2486
    2590
    2550
    2576
    2739
    2618
    2631
    2558
    2678
    2665
    2661
    2595
    2533
    2528
    2592
    2481
    2586
    2597
    2611
    2637
    2581
    2643
    2547
    2635
    2565
    2530
    2559
    2489
    2648
    2546
    2510
    2600
    2564
    2552
    2503
    2597
    2588
    2712
    2747
    2463
    2454
    2535
    2577
    2586
    2493
    2562
    2464
    2541
    2428
    2525
    2511
    2455
    2605
    2498
    2623
    2522
    2551
    2520
    2565
    2595
    2595
    2640
    2554
    2510
    2503
    2667
    2556
    2500
    2514
    2472
    2490
    2491
    2443
    2440
    2501
    2435
    2510
    2473
    2563
    2557
    2535
    2536
    2479
    2437
    2492
    2405
    2447
    2537
    2522
    2334
    2521
    2455
    2561
    2465
    2360
    2377
    2416
    2392
    2432
    2483
    2386
    2500
    2505
    2492
    2490
    2473
    2420
    2438
    2412
    2428
    2380
    2408
    2505
    2438
    2482
    2439
    2418
    2413
    2380
    2460
    2383
    2409
    2377
    2384
    2362
    2346
    2286
    2450
    2350
    2419
    2321
    2423
    2359
    2254
    2302
    2266
    2355
    2312
    2397
    2314
    2397
    2279
    2356
    2380
    2302
    2377
    2292
    2339
    2352
    2306
    2285
    2386
    2291
    2273
    2352
    2263
    2404
    2365
    2308
    2292
    2353
    2314
    2244
    2304
    2356
    2341
    2300
    2328
    2335
    2366
    2327
    2312
    2353
    2352
    2487
    2281
    2315
    2294
    2420
    2321
    2254
    2255
    2218
    2291
    2325
    2294
    2361
    2348
    2300
    2298
    2307
    2347
    2274
    2413
    2338
    2301
    2257
    2351
    2307
    2249
    2452
    2375
    2242
    2312
    2310
    2373
    2326
    2372
    2241
    2375
    2224
    2380
    2331
    2296
    2272
    2268
    2340
    2359
    2361
    2322
    2256
    2386
    2326
    2319
    2371
    2290
    2290
    2387
    2359
    2280
    2263
    2262
    2249
    2307
    2449
    2330
    2285
    2346
    2305
    2294
    2298
    2391
    2354
    2322
    2286
    2276
    2263
    2332
    2334
    2277
    2203
    2275
    2336
    2266
    2249
    2377
    2361
    2308
    2327
    2365
    2300
    2335
    2366
    2292
    2241
    2280
    2255
    2301
    2178
    2258
    2306
    2334
    2404
    2316
    2275
    2363
    2295
    2273
    2278
    2343
    2260
    2270
    2358
    2369
    2252
    2389
    2323
    2194
    2212
    2359
    2348
    2236
    2334
    2407
    2285
    2292
    2331
    2298
    2329
    2444
    2264
    2223
    2323
    2331
    2322
    2387
    2311
    2319
    2315
    2287
    2219
    2359
    2321
    2296
    2302
    2401
    2308
    2365
    2359
    2364
    2274
    2332
    2237
    2279
    2280
    2357
    2313
    2307
    2243
    2236
    2282
    2281
    2236
    2297
    2433
    2187
    2264
    2295
    2281
    2201
    2328
    2290
    2262
    2177
    2292
    2240
    2221
    2202
    2214
    2230
    2274
    2257
    2156
    2316
    2225
    2187
    2267
    2254
    2169
    2247
    2226
    2245
    2371
    2126
    2187
    2221
    2095
    2273
    2241
    2181
    2049
    2135
    2134
    2150
    2191
    2258
    2206
    2093
    2090
    2153
    2116
    2095
    2098
    2132
    2208
    2132
    2105
    2086
    2080
    2144
    2151
    2105
    2117
    2086
    2069
    2056
    2031
    2079
    2136
    2136
    2132
    1998
    2219
    2032
    1998
    2130
    2176
    1979
    2089
    2034
    1976
    2058
    2100
    2013
    2058
    2083
    1985
    2043
    2094
    2015
    2080
    2071
    1989
    2012
    2068
    2048
    2084
    1927
    2039
    2012
    2044
    2081
    2012
    2009
    1954
    1975
    2037
    2000
    2080
    1911
    1996
    1982
    1991
    1928
    2079
    2118
    1973
    2053
    2082
    2091
    2084
    1977
    2015
    2048
    2032
    2089
    2086
    2037
    2113
    2003
    2012
    2024
    2084
    2050
    2132
    2000
    2057
    2026
    2044
    2121
    2075
    2072
    2013
    2015
    2123
    2162
    2064
    2105
    2068
    2099
    1996
    2120
    2167
    2116
    2210
    2091
    2037
    2096
    2261
    2212
    2130
    2138
    2150
    2179
    2165
    2176
    2182
    2095
    2128
    2175
    2341
    2223
    2238
    2217
    2300
    2266
    2272
    2337
    2191
    2291
    2378
    2219
    2365
    2316
    2404
    2288
    2226
    2334
    2388
    2426
    2283
    2307
    2405
    2434
    2299
    2508
    2387
    2350
    2464
    2532
    2390
    2422
    2456
    2458
    2415
    2500
    2645
    2572
    2634
    2404
    2664
    2528
    2562
    2560
    2695
    2653
    2613
    2645
    2553
    2555
    2586
    2588
    2686
    2676
    2506
    2651
    2498
    2523
    2673
    2650
    2673
    2695
    2820
    2580
    2680
    2714
    2770
    2827
    2821
    2666
    2777
    2815
    2827
    2817
    2769
    2689
    2743
    2768
    2849
    2824
    2844
    2787
    2851
    2793
    2834
    2891
    2855
    2726
    2950
    2865
    2864
    2735
    2902
    2895
    2876
    2836
    2814
    2965
    2896
    2882
    2916
    2887
    2895
    2799
    2797
    2870
    2900
    2961
    2828
    3016
    2853
    2897
    2842
    2815
    2890
    2892
    2904
    2935
    2869
    2862
    2825
    2940
    2958
    2962
    2808
    2791
    2849
    2805
    2791
    2957
    2896
    2884
    2889
    2766
    2817
    2850
    2808
    2980
    2834
    2746
    2748
    2871
    2846
    2866
    2702
    2762
    2769
    2733
    2712
    2683
    2792
    2759
    2727
    2739
    2767
    2757
    2618
    2657
    2621
    2633
    2788
    2562
    2687
    2663
    2621
    2637
    2701
    2609
    2565
    2690
    2600
    2642
    2615
    2595
    2586
    2455
    2506
    2560
    2556
    2516
    2442
    2517
    2434
    2420
    2394
    2437
    2381
    2466
    2555
    2470
    2464
    2354
    2479
    2339
    2399
    2410
    2458
    2488
    2434
    2431
    2366
    2379
    2416
    2409
    2296
    2331
    2454
    2299
    2302
    2388
    2244
    2282
    2315
    2330
    2291
    2211
    2225
    2335
    2273
    2293
    2350
    2284
    2230
    2202
    2186
    2184
    2205
    2264
    2131
    2125
    2208
    2127
    2147
    2129
    2172
    2147
    2137
    2072
    2069
    2085
    2047
    2088
    2122
    2152
    2063
    2099
    2153
    2083
    2104
    2052
    2066
    2041
    2079
    2049
    2113
    2059
    2060
    2092
    2043
    2020
    2055
    2072
    2036
    2110
    2018
    1953
    1933
    2080
    1986
    1992
    1864
    2052
    1932
    1907
    1974
    1995
    1896
    1999
    1899
    1967
    2068
    2003
    1867
    2038
    1874
    1921
    1943
    1923
    1868
    1849
    1981
    1873
    1843
    1959
    1878
    1876
    1906
    1846
    1877
    1894
    1839
    1873
    1839
    1846
    1747
    1922
    1781
    1866
    1785
    1797
    1821
    1780
    1814
    1821
    1810
    1856
    1741
    1777
    1837
    1810
    1887
    1750
    1728
    1787
    1720
    1684
    1693
    1783
    1756
    1796
    1809
    1694
    1742
    1837
    1658
    1761
    1689
    1804
    1682
    1746
    1675
    1729
    1800
    1736
    1669
    1722
    1619
    1793
    1657
    1648
    1660
    1642
    1700
    1619
    1637
    1628
    1763
    1567
    1703
    1607
    1643
    1552
    1511
    1703
    1588
    1591
    1569
    1599
    1625
    1645
    1546
    1600
    1549
    1563
    1585
    1530
    1553
    1464
    1540
    1512
    1501
    1560
    1487
    1534
    1520
    1508
    1453
    1478
    1481
    1473
    1429
    1527
    1538
    1460
    1525
    1507
    1526
    1467
    1428
    1412
    1499
    1472
    1479
    1466
    1493
    1409
    1464
    1463
    1396
    1433
    1472
    1469
    1519
    1412
    1475
    1482
    1392
    1490
    1420
    1395
    1403
    1428
    1491
    1361
    1425
    1381
    1406
    1311
    1462
    1321
    1397
    1470
    1447
    1416
    1388
    1375
    1331
    1322
    1385
    1348
    1462
    1331
    1475
    1381
    1409
    1329
    1433
    1321
    1341
    1403
    1396
    1351
    1369
    1343
    1400
    1350
    1406
    1318
    1326
    1355
    1359
    1419
    1350
    1354
    1372
    1354
    1353
    1366
    1323
    1380
    1356
    1370
    1296
    1355
    1337
    1413
    1301
    1366
    1321
    1363
    1274
    1312
    1279
    1386
    1381
    1372
    1296
    1292
    1329
    1325
    1256
    1359
    1370
    1356
    1267
    1366
    1269
    1354
    1339
    1329
    1353
    1269
    1391
    1313
    1344
    1297
    1273
    1370
    1251
    1278
    1364
    1374
    1297
    1217
    1325
    1288
    1291
    1284
    1378
    1334
    1217
    1299
    1251
    1370
    1309
    1318
    1296
    1315
    1266
    1350
    1275
    1230
    1297
    1350
    1332
    1286
    1254
    1277
    1212
    1339
    1312
    1381
    1327
    1342
    1367
    1301
    1216
    1267
    1302
    1208
    1234
    1263
    1263
    1336
    1281
    1265
    1285
    1306
    1264
    1247
    1360
    1342
    1316
    1258
    1223
    1278
    1269
    1296
    1273
    1252
    1329
    1284
    1281
    1235
    1274
    1312
    1230
    1250
    1326
    1241
    1247
    1262
    1204
    1260
    1281
    1272
    1322
    1262
    1230
    1272
    1323
    1297
    1244
    1257
    1307
    1302
    1231
    1247
    1233
    1296
    1262
    1288
    1267
    1271
    1210
    1226
    1165
    1232
    1271
    1236
    1269
    1284
    1243
    1225
    1230
    1187
    1255
    1264
    1251
    1220
    1239
    1171
    1263
    1276
    1240
    1156
    1281
    1267
    1262
    1169
    1276
    1219
    1256
    1291
    1226
    1202
    1259
    1230
    1164
    1306
    1283
    1295
    1236
    1313
    1264
    1240
    1235
    1255
    1329
    1255
    1284
    1306
    1250
    1179
    1217
    1263
    1188
    1219
    1192
    1247
    1205
    1304
    1174
    1209
    1203
    1212
    1266
    1155
    1270
    1255
    1278
    1191
    1280
    1261
    1215
    1238
    1296
    1261
    1176
    1244
    1301
    1210
    1249
    1213
    1190
    1210
    1268
    1226
    1208
    1240
    1178
    1170
    1220
    1248
    1243
    1196
    1245
    1259
    1166
    1205
    1188
    1230
    1228
    1174
    1240
    1163
    1209
    1264
    1208
    1199
    1224
    1185
    1206
    1286
    1248
    1204
    1235
    1294
    1179
    1196
    1216
    1201
    1140
    1226
    1174
    1174
    1211
    1218
    1216
    1195
    1230
    1197
    1212
    1178
    1187
    1158
    1137
    1227
    1281
    1139
    1123
    1251
    1161
    1197
    1154
    1247
    1260
    1182
    1202
    1208
    1196
    1215
    1241
    1187
    1109
    1148
    1177
    1282
    1208
    1233
    1148
    1185
    1151
    1171
    1207
    1170
    1163
    1159
    1155
    1178
    1239
    1243
    1161
    1170
    1197
    1130
    1266
    1163
    1127
    1191
    1194
    1146
    1218
    1200
    1183
    1185
    1158
    1231
    1182
    1176
    1140
    1244
    1144
    1185
    1166
    1123
    1130
    1165
    1147
    1143
    1206
    1131
    1151
    1245
    1167
    1165
    1150
    1202
    1256
    1169
    1203
    1151
    1209
    1205
    1124
    1149
    1094
    1152
    1143
    1166
    1214
    1170
    1129
    1186
    1148
    1234
    1221
    1227
    1136
    1141
    1061
    1089
    1225
    1212
    1140
    1188
    1165
    1105
    1173
    1167
    1125
    1151
    1183
    1098
    1181
    1127
    1194
    1202
    1195
    1146
    1085
    1184
    1197
    1169
    1166
    1123
    1103
    1136
    1157
    1161
    1134
    1234
    1161
    1100
    1098
    1125
    1153
    1190
    1108
    1158
    1117
    1058
    1147
    1145
    1103
    1072
    1128
    1121
    1120
    1141
    1122
    1097
    1200
    1198
    1106
    1144
    1184
    1159
    1111
    1141
    1056
    1166
    1165
    1182
    1158
    1093
    1100
    1098
    1095
    1164
    1129
    1112
    1071
    1116
    1136
    1135
    1079
    1111
    1186
    1116
    1133
    1126
    1079
    1124
    1087
    1184
    1155
    1100
    1194
    1115
    1074
    1180
    1109
    1113
    1159
    1115
    1201
    1133
    1051
    1102
    1192
    1122
    1152
    1148
    1114
    1104
    1123
    1065
    1135
    1029
    1115
    1072
    1092
    1156
    1144
    1160
    1069
    1060
    1089
    1086
    1151
    1097
    1080
    1080
    1090
    1129
    1042
    1090
    1053
    1132
    1141
    1096
    1125
    1092
    1139
    1062
    1142
    1179
    1050
    1052
    1113
    1064
    1115
    1113
    1091
    1110
    1103
    1118
    1124
    1086
    1108
    1094
    1094
    1112
    1171
    1094
    1093
    1099
    1112
    1102
    1037
    1105
    1156
    1117
    1099
    1159
    1103
    1092
    1092
    1124
    1092
    1191
    1102
    1142
    1101
    1090
    1137
    1072
    1158
    1080
    1125
    1134
    1071
    1125
    1034
    1133
    1081
    1080
    1071
    1052
    1066
    1116
    1107
    1115
    1112
    1134
    1147
    1118
    1181
    1052
    1042
    1001
    1090
    1153
   994.4
    1162
    1036
    1009
    1059
    1133
    1162
    1100
    1114
    1095
    1080
    1085
    1069
    1014
    1051
    1112
    1081
    1043
    1047
    1073
    1053
    1044
    1017
    1054
    1102
    1117
    1110
    1106
    1042
    1070
   998.3
    1032
    1075
    1028
    1072
    1098
    1087
    1039
    1123
    1079
    1099
    1018
    1002
    1074
    1029
    1064
    1107
    1075
    1076
    1046
    1106
   987.9
    1126
    1009
    1054
    1108
    1043
    1088
    1111
    1078
    1103
    1085
    1063
    1049
    1036
    1022
    1085
    1020
    1017
    1116
    1054
    1031
    1137
    1072
    1032
    1001
    1056
    1063
    1053
    1053
    1055
    1056
    1132
    1157
    1096
    1042
    1055
    1081
    1046
    1071
    1027
    1141
    1065
    1059
    1039
    1078
    1042
    1065
    1028
    1012
    1022
    1013
    1110
     972
    1050
    1087
    1010
    1096
    1081
    1136
    1165
    1044
    1028
    1031
    1068
    1058
    1022
    1023
    1077
    1087
    1004
    1093
    1048
    1083
    1080
    1014
   992.1
    1018
   998.6
   998.6
    1084
    1045
    1078
    1064
    1028
    1052
    1114
    1042
   991.5
    1080
    1074
    1036
    1024
    1034
    1088
    1003
    1059
    1116
    1019
    1109
    1071
    1064
    1016
    1086
    1035
    1033
    1050
    1100
    1074
    1066
   965.9
     985
    1052
   966.2
    1024
    1039
    1073
    1076
    1044
    1042
    1047
    1007
    1004
    1016
    1033
    1019
    1051
    1038
    1008
    1037
   964.2
   983.4
   967.8
    1029
    1007
    1081
    1040
    1030
    1023
    1017
    1043
    1096
    1096
    1064
   986.6
     996
    1038
    1076
   990.2
    1009
    1130
    1010
    1009
   979.8
    1003
    1064
   963.9
    1032
    1017
    1084
   997.3
    1001
    1032
    1022
    1015
    1050
    1010
    1015
    1031
   978.2
   951.3
     972
    1010
   987.9
   990.5
   994.1
    1020
    1023
   957.4
    1022
   993.4
    1011
    1063
    1055
   969.4
    1012
    1041
    1029
    1008
   963.3
    1066
   959.7
   996.7
    1027
    1085
   991.2
    1026
    1004
   963.6
    1022
    1051
    1033
    1039
     984
   967.5
    1027
   926.9
    1082
    1088
    1040
   985.6
    1017
   975.9
    1027
     947
     959
     998
   967.8
    1076
    1052
    1085
    1042
    1087
   980.5
   952.6
   952.9
   993.4
    1001
    1020
    1052
   957.4
    1036
    1034
    1019
     947
    1050
   989.9
    1058
   972.3
    1018
     986
    1036
   972.3
    1029
   946.1
    1027
    1026
   972.3
    1008
   974.3
   969.1
   947.7
    1011
    1010
   980.1
   998.3
    1024
    1033
   980.8
   954.8
     997
    1056
    1012
   998.6
    1036
    1019
   992.1
   933.7
    1007
   918.2
    1065
    1071
   979.5
   908.1
    1027
    1059
   995.7
    1017
    1022
    1004
    1023
    1020
    1003
   956.5
    1039
    1053
    1007
    1061
   898.4
    1066
    1036
    1008
    1008
   986.3
   990.2
   954.5
   918.5
    1009
    1005
    1024
   984.4
   973.3
   970.7
   995.4
   972.3
   993.1
   976.2
    1035
   992.1
    1003
   985.3
   975.9
   985.3
    1023
   983.7
   980.8
   982.7
   992.1
     961
    1083
     959
   943.5
    1027
    1065
   941.9
    1045
    1006
    1016
   991.8
    1020
   995.1
   966.2
   980.8
   957.1
    1027
    1020
   986.9
   921.7
    1017
    1057
    1027
   977.9
   954.5
   975.6
   988.6
   987.3
    1023
   904.5
    1093
   969.1
   931.5
    1023
    1012
    1010
   996.7
   960.3
    1048
   972.7
   995.4
   998.9
   986.6
     924
     996
    1020
   998.3
   998.9
   990.8
   982.1
     996
   961.6
   945.7
   987.6
   962.9
   964.2
    1010
     959
    1005
    1020
   973.6
    1012
    1001
    1054
   931.1
    1016
   929.9
    1027
   947.7
   938.3
   985.3
    1020
   995.4
    1010
   968.1
   960.3
   938.6
    1028
   987.3
    1016
   975.9
   984.4
    1031
    1050
   929.2
    1009
     998
    1003
     960
    1011
    1005
    1015
    1039
    1004
   976.6
   988.2
    1004
    1039
   992.1
   981.4
    1008
    1010
   881.2
   945.7
   906.8
   956.5
    1011
   990.5
   934.4
   973.6
   966.2
    1006
     950
    1010
    1039
    1003
    1011
   989.9
   966.2
   981.1
   981.1
   991.8
   979.2
   923.4
   989.5
   991.2
   937.6
   950.9
   963.9
   986.3
   994.7
   951.9
    1041
    1023
   926.9
    1031
    1016
   961.6
   974.6
   998.9
   983.7
   928.9
   998.6
     972
   994.1
   941.9
   950.9
   963.3
    1022
   917.8
   995.4
   953.2
     950
     985
   969.1
    1043
   968.1
   994.4
   945.7
   921.1
   983.1
    1015
   938.3
   915.9
   974.6
   906.5
   932.1
   991.8
     902
   965.2
   904.9
   919.1
   941.9
   887.7
   832.2
   979.8
   908.4
   959.7
   930.5
   975.6
   989.5
   938.9
    1002
   915.9
   978.2
   931.8
   967.8
   916.2
   953.9
   919.1
   998.9
   938.6
    1059
   930.5
   994.1
   923.4
   957.8
   928.6
   911.7
   962.9
   937.3
     937
   949.6
   914.6
   981.8
   970.7
   976.2
   917.2
   901.6
   968.1
   900.3
   922.4
   947.7
   940.2
   907.1
   938.6
   943.2
   874.7
   934.1
   910.1
     935
   995.7
   926.9
   975.9
   914.3
   979.2
   959.7
   925.3
     998
   939.3
   923.4
   934.1
   994.4
     985
    1021
   875.4
   914.9
     926
   939.3
     925
   927.3
   981.8
   905.5
   939.9
   916.2
   942.5
   956.5
     890
     948
   895.8
   924.3
   908.4
    1005
   931.1
   931.5
   902.6
   922.1
   916.2
   916.9
   980.8
   956.5
   959.7
   902.6
   949.3
   972.3
    1009
   995.1
   988.9
   895.8
   931.8
   910.4
   951.9
   905.2
   859.5
   938.6
   922.4
   926.9
   860.8
   960.3
   956.8
   889.3
   915.3
   963.6
   914.3
   973.6
   930.2
   950.6
   870.5
   963.3
   871.8
   924.3
   924.3
   876.3
     888
   914.6
   887.7
   920.1
   906.8
   907.5
   960.3
   884.4
   933.7
   911.4
   950.3
   858.8
   913.3
   820.9
   940.6
    1017
   880.9
   965.2
   909.1
   862.7
   911.4
   903.3
     887
   899.7
     899
   897.1
   902.6
     863
   883.1
   948.7
   893.5
   917.5
   905.5
   946.1
   922.7
   884.4
   955.8
   961.6
   851.7
     925
   954.5
   907.1
   898.1
   892.9
     888
   831.6
   874.7
   926.6
   981.1
   967.8
   914.6
   924.3
   909.4
   847.8
   888.7
   929.9
   904.2
   876.7
   922.1
   959.7
   863.7
   909.4
   860.8
   901.6
   911.7
   887.4
   826.4
     923
   912.7
   860.1
   939.3
   854.3
   937.6
   888.7
   911.4
   908.4
   909.7
   943.5
   900.7
   976.6
   972.3
   918.8
   854.6
   876.7
   957.4
   895.5
   991.2
   867.6
   847.1
   878.3
   910.1
   847.5
   951.3
   921.7
   906.8
   881.5
   939.3
   884.4
   926.6
   883.5
   835.1
   896.8
   835.5
   898.4
   861.7
   941.2
   935.4
     901
   843.9
   866.9
   851.7
   934.1
   915.3
   988.9
   836.1
   914.3
     985
   914.3
   908.8
   907.8
   866.9
   983.1
   902.3
   877.3
   854.9
   927.9
   916.2
   872.1
   860.4
     902
   950.9
   921.1
   906.2
   937.3
   879.2
     889
   854.6
   921.7
   847.1
   883.1
   861.1
   825.1
     948
   948.3
   890.3
   907.8
   878.6
   939.6
   931.8
   891.6
   945.1
   904.9
   900.7
     911
   897.7
   881.2
   891.2
   898.1
   942.2
   898.1
   908.1
     913
   910.1
   856.9
   918.2
   861.7
   822.8
     838
   907.8
   861.1
   892.2
   873.1
   909.4
   968.5
   907.5
   925.3
   896.4
   892.2
   912.3
   921.4
   862.7
   917.2
   909.7
   858.2
   930.5
   837.7
   871.5
     864
   921.4
     923
   938.6
   897.4
   874.7
   883.5
   953.5
   878.6
   930.8
   934.7
   916.2
   932.1
   946.1
     914
     901
   873.4
   931.8
   946.7
   907.5
   953.5
   879.9
   913.6
   932.8
   919.8
   917.5
   923.4
   866.3
   950.6
   874.4
   921.1
   936.7
   980.1
   916.2
   964.2
   862.1
   920.4
   944.1
   994.7
   880.5
   939.9
   960.7
   905.8
   877.9
   940.2
   879.9
   962.6
   940.9
   876.7
   930.5
   968.8
   963.9
   902.9
    1003
   884.1
   999.9
   957.1
   894.8
   883.8
   962.9
   970.1
   929.9
   977.2
   947.7
   932.8
   889.6
   984.4
   906.5
   897.1
     901
   956.5
   969.4
   916.6
    1031
     947
   974.9
   968.8
   921.1
   897.1
   904.5
    1046
   938.6
     962
   991.5
    1025
   930.8
   995.7
   972.7
   983.7
   936.7
    1032
   968.1
   931.1
    1007
   986.6
   958.7
    1015
   898.1
   986.6
   994.7
   909.7
   993.1
   997.3
    1011
   998.9
   952.6
    1045
   967.8
   993.4
   884.8
    1021
   958.7
   915.9
   985.6
   969.1
   944.5
   957.4
    1023
    1003
   976.2
   966.2
   988.2
   939.9
   959.4
    1010
    1013
   935.4
    1001
   986.3
    1000
   988.2
   981.8
    1054
   966.2
   996.7
   977.9
   974.3
    1016
    1072
   974.3
   997.7
    1019
    1040
    1007
    1036
    1029
    1030
    1030
    1040
    1036
    1012
    1044
   982.1
    1021
    1023
    1021
    1018
    1079
    1027
    1039
   995.1
     962
   987.9
   978.8
    1043
    1071
    1026
    1043
    1082
    1096
    1022
    1043
     960
     959
    1007
    1045
    1023
    1026
   993.8
    1018
     998
    1025
   970.4
   943.2
    1035
   959.4
    1006
    1012
    1052
    1038
    1006
    1029
   977.2
   956.1
    1023
    1073
    1022
   956.8
    1100
   966.8
    1027
    1015
   996.7
   994.1
    1008
    1013
    1043
    1060
    1052
    1053
   982.4
    1026
    1011
   986.9
    1048
    1009
    1032
   986.3
    1021
    1055
   989.5
    1088
   952.6
    1090
   970.1
    1038
    1026
    1044
    1059
     985
   968.5
    1062
    1003
   931.8
    1146
    1089
    1036
    1041
   965.2
    1007
   966.2
   998.3
    1028
    1017
   983.7
    1005
   989.5
   914.3
    1055
   976.2
    1028
   925.3
   958.1
   980.5
   981.8
   966.8
   987.9
   978.5
    1051
   970.1
     935
   982.4
   977.5
   994.4
   986.6
   983.1
   946.4
   970.4
    1002
   955.5
   941.5
   980.5
    1009
   910.7
   971.1
   924.3
    1005
   987.3
   975.3
   972.3
   915.3
     937
   957.4
   930.5
    1019
   961.3
   958.1
   917.2
    1008
    1014
   941.5
   881.2
   956.5
    1007
   954.2
     923
   924.7
   926.6
   979.2
   967.2
   964.6
   933.1
   920.1
   917.2
     911
   930.5
     947
   849.1
    1000
     924
   962.9
   856.5
   928.2
   984.4
   975.6
   894.2
   921.4
   916.2
   977.2
   962.9
   927.6
   904.5
   912.3
   855.2
   920.8
   913.6
   865.9
     902
   903.6
   902.6
   968.5
   856.9
   873.7
   871.8
   901.3
   931.5
   885.4
   986.6
   922.4
   911.4
     899
   949.3
   922.1
   836.4
   855.9
   915.9
   897.4
   945.1
   921.4
   882.2
   915.6
     914
     937
     877
   882.2
   844.2
   891.6
   973.6
   856.9
   922.1
   917.5
   884.1
   918.8
   902.3
   912.3
   825.7
   914.6
   878.9
     838
   854.6
   855.2
   946.4
     865
   859.8
   878.9
   820.5
   906.2
     863
     900
   912.3
   861.1
   866.6
   914.6
   884.4
     888
   899.7
   885.1
   893.2
   889.3
   886.7
   871.1
   817.9
   883.1
   864.3
   913.3
     863
   926.6
   828.6
   870.2
   853.6
   870.8
   886.1
   902.9
   897.4
   896.4
   882.2
   892.5
   930.8
   852.3
   896.1
   857.8
   848.4
   865.6
   901.6
   866.6
     829
   949.6
   877.9
     827
   898.1
   883.5
   825.7
   929.2
   807.2
   915.6
   909.7
   867.9
   884.4
     754
   914.6
   845.8
   894.5
   830.6
   793.3
     914
   873.4
   797.5
   843.6
     791
   957.4
   863.7
   894.8
   792.6
   885.4
   885.1
   855.6
   854.3
   874.7
   885.7
   878.6
   900.7
   863.4
   845.5
   827.7
   892.9
   848.4
   797.8
   783.5
     826
   850.7
   865.9
     828
   872.4
   838.7
   853.3
   854.9
   865.9
   853.6
   789.1
   813.1
   773.8
   807.9
   819.9
   904.9
   894.8
   785.8
     838
   846.8
   832.9
   862.4
   890.9
   811.1
   860.4
   795.6
   841.3
   871.5
   885.7
   793.6
   797.8
   855.6
   811.8
   841.6
   891.2
   827.7
   787.4
   843.2
   852.6
     851
   795.6
   832.2
   843.6
   768.6
   825.4
   894.2
   882.2
   830.9
   863.7
   829.6
   883.1
   828.3
   822.2
   851.3
   852.6
     901
     890
   782.6
   853.6
   825.1
   778.7
   810.5
     887
   795.6
   811.1
   791.3
   834.2
   856.9
   826.4
   839.3
   786.8
   842.6
   802.7
   831.2
   866.6
     838
   802.7
   832.2
   854.9
     900
   868.2
   861.7
   845.2
   881.2
   808.9
   793.9
   780.6
   847.8
   861.7
   845.2
     803
   823.1
   814.4
   845.5
   839.7
   861.4
   796.5
   862.7
   824.4
   881.5
   786.5
   847.8
     853
   895.5
   873.7
   773.5
   811.1
   854.9
   841.3
   866.6
   793.3
   832.5
     890
   854.9
     841
   883.1
   904.5
   896.8
   856.9
     828
   891.2
   807.6
   814.7
   856.2
   805.3
   819.6
   838.4
   909.4
   794.3
     877
   824.4
   847.5
   819.2
   805.6
     815
   779.3
   819.6
   762.5
   807.6
     838
   836.1
     826
   860.4
   813.4
   851.7
   832.2
   825.7
     841
   903.6
   838.4
   866.9
   877.3
   855.2
   806.9
   874.4
   781.9
     814
   797.8
   854.3
   854.3
   789.7
   829.9
   880.9
   819.9
     826
   879.2
   759.5
   855.6
   787.4
   784.2
   767.7
     792
     802
   821.8
   766.7
   830.3
   765.4
   915.6
   825.4
     790
   913.6
   834.2
   797.2
   816.3
   865.9
   808.9
   838.7
   870.8
   726.5
   782.9
   803.7
   871.1
   872.8
   793.6
   817.3
   845.5
   830.3
   799.8
   839.3
   781.9
   798.8
   823.8
   762.5
   789.4
   831.9
   855.9
   810.8
   813.1
   849.4
   801.1
   795.9
   859.1
   816.3
   781.3
   799.1
     780
   793.9
   824.1
   845.5
   824.4
   796.2
   829.3
   853.9
   812.4
   884.8
   757.9
   824.1
   780.6
   845.2
   824.7
   777.1
   823.4
   850.1
   798.5
   760.2
     829
   832.5
   844.5
   842.3
     816
   840.3
   758.6
   878.6
   810.5
   770.9
   800.4
   788.7
   862.4
     838
   830.3
   888.7
   841.9
   791.7
   762.8
   841.3
   900.7
   772.5
   806.6
   785.2
   763.4
   765.1
   777.4
   831.2
   847.1
   740.7
   847.5
   843.6
   826.7
   819.6
   786.8
   795.2
     841
   901.3
     791
     803
   826.4
   822.2
   774.1
   793.3
   843.2
     841
     803
   828.6
   784.2
   815.7
   786.5
   822.5
   816.6
   785.2
   793.9
   794.3
   837.1
   841.3
   811.1
   828.3
   810.8
   771.5
   765.4
   793.9
     863
   774.8
   781.9
   799.1
   793.9
   728.1
     805
   795.2
   800.4
   783.2
   900.7
   824.4
   751.1
   795.9
   817.9
   815.3
   768.6
   762.5
   868.5
   794.9
   817.6
   846.8
   863.7
   789.7
   791.3
   799.1
   810.1
   787.4
   740.1
   845.5
   804.6
   825.1
     840
   791.3
   822.2
   837.1
   827.3
   800.7
     853
   750.5
   857.2
   798.8
   809.8
   801.1
   783.2
     767
   792.3
   905.8
   776.4
     839
   786.5
   814.7
   810.5
   810.1
   813.4
   810.1
   868.5
   802.4
   772.8
   887.7
   782.9
   875.4
   848.8
   821.2
   771.2
   809.8
   772.2
   831.9
   872.4
   852.6
   842.3
   817.6
   820.5
   855.6
   825.4
   813.7
   792.6
   843.6
   843.2
   774.5
   764.7
   838.7
   724.5
     792
   849.1
   812.1
   844.5
   777.7
   781.9
   784.2
   679.1
     767
   839.7
     829
   745.3
   798.5
   778.4
   802.7
     791
   836.7
   839.7
   801.4
   792.6
   764.4
   787.1
   852.6
   781.3
   744.9
   805.9
   785.5
   874.4
   833.5
   820.2
   798.1
   844.9
   835.1
   868.9
   897.7
   764.4
   801.1
     816
   782.9
   783.9
   821.2
   758.9
   734.6
   762.5
   807.6
   762.1
   751.8
   826.4
   775.8
   785.5
   816.6
   772.5
   768.3
   826.7
   803.3
   804.6
   836.4
   809.8
   801.4
   764.7
   808.9
     790
   817.6
   872.4
   783.9
   767.3
   775.8
   825.7
   800.4
   723.9
   772.8
   790.4
   850.1
   860.4
   813.1
   727.4
   837.7
   760.8
   782.3
     816
   810.1
   780.3
   800.7
     778
   844.2
   836.4
   833.5
   812.1
   777.4
   812.4
   796.2
   787.4
     793
   796.2
   768.3
   776.1
   809.5
   762.8
   773.5
   778.4
   735.9
   788.1
   811.1
   832.9
   710.9
   809.8
   829.6
   795.2
   776.1
     778
   821.5
   830.9
   862.4
   796.5
     755
   774.5
   758.6
     814
   836.4
   793.6
   812.1
   786.5
   828.6
   802.4
   777.4
   735.9
   773.5
   805.9
   721.3
   814.7
   745.3
   783.5
   801.1
   862.4
   786.5
     826
   785.5
   789.4
   777.4
   800.4
   841.9
   818.9
   805.3
   832.9
   833.5
   805.3
   773.2
   740.7
   825.4
   772.5
   806.9
   754.7
   865.6
     792
   721.9
   856.2
   824.1
   890.6
   760.5
   728.4
   772.2
     767
   876.3
   770.2
   814.7
   763.8
   837.7
   766.4
   773.8
   827.7
   845.8
   843.9
   776.1
   763.8
   857.2
   812.1
   700.2
   772.5
   775.1
   785.5
   785.8
   766.4
   834.8
   753.7
   761.2
   739.8
   787.4
   776.1
   760.8
   796.8
   786.1
   756.6
   747.9
   783.2
     792
   757.6
   793.3
     744
   756.9
   796.8
   808.2
   811.1
   738.5
   777.7
   790.7
   750.5
   791.7
     865
   716.7
   795.2
   784.8
   795.6
   805.3
   789.7
   712.5
   814.4
   791.7
   783.5
   714.1
   779.7
   771.5
   833.5
   752.7
   707.3
   801.4
   770.2
     756
   758.6
   761.8
   780.6
   787.8
   831.9
   824.4
   837.1
   730.3
   741.4
   758.2
   783.5
   779.7
   772.8
   789.1
   808.9
   776.1
   791.7
   784.8
   810.5
   781.9
   762.5
     768
   797.8
   795.2
   723.5
     815
   802.7
   794.9
   793.6
   787.8
   786.5
   771.9
   769.9
   751.1
   785.5
   736.5
   775.1
   764.1
   723.5
   752.1
   765.4
   836.1
   726.1
   755.7
   751.8
   744.3
   855.6
   801.7
   796.2
   805.6
   708.3
   757.3
   736.2
   767.7
   702.8
   740.4
   833.5
   799.1
   765.7
   741.4
   731.6
   766.7
   753.1
   796.2
   824.1
   760.8
   776.4
   798.5
     742
   745.6
   777.7
   771.2
   768.3
   777.1
   739.8
   740.7
   805.9
   808.5
     769
   713.2
   807.2
   809.5
   751.4
   764.7
   810.5
   783.9
   789.1
   784.5
   777.4
   763.4
   801.1
   798.5
     828
   734.9
   726.1
   736.8
   732.9
   770.2
   812.1
   768.3
   746.2
   768.6
   843.2
     815
   753.4
   802.7
   748.2
   752.1
   770.9
   756.3
   781.6
   757.3
   740.4
   763.1
   776.7
   742.4
   768.3
   775.8
     827
   755.7
   757.9
   810.1
   755.7
   822.8
   764.1
     839
   756.3
   780.3
   754.4
   751.4
   771.2
   745.3
   716.7
   747.2
   745.6
   786.5
   734.2
   785.2
   865.3
   769.3
   793.9
   713.8
   765.4
   770.9
   734.2
   770.2
   730.3
   734.6
   756.6
   787.1
   765.4
   777.7
   801.7
     805
   744.3
   778.4
   774.5
   816.6
   827.3
   761.5
   754.4
   763.8
   801.4
   711.9
     791
   758.2
   770.9
   810.5
   788.7
     755
   771.2
   812.1
     804
   696.3
   785.5
     793
   733.3
   782.3
   795.9
   732.3
   708.3
   789.4
   825.1
   811.8
   753.4
     792
   747.5
   790.4
     729
   756.3
   781.9
   806.9
   748.5
   777.7
   760.2
   760.2
   741.7
     814
   734.2
   813.4
   817.6
   740.7
   798.8
   782.6
   792.3
     814
   737.8
   792.3
   732.6
   709.9
   790.7
   746.2
     718
   774.8
   819.2
   718.7
   750.1
   793.6
   742.7
   750.8
     790
   800.4
   783.9
   774.5
   759.5
   771.9
   815.3
   711.2
   767.7
   740.4
   798.1
   751.1
   774.8
   744.9
   785.8
   784.5
   738.5
   798.8
   720.6
   752.1
   704.4
   817.3
     744
     717
   763.1
   806.3
   829.3
   784.5
   714.5
   804.6
   745.3
   706.7
   757.3
   798.1
   753.4
   766.4
   730.7
   744.6
   756.6
   735.2
   809.8
   799.8
   721.3
   793.6
   758.2
   770.9
   762.5
   800.1
   766.7
   771.9
   806.3
   729.4
   781.3
   789.1
   661.3
   757.9
   790.7
   765.7
   734.2
   792.6
   819.2
   752.4
   767.3
   785.2
   811.8
   731.6
   776.7
   729.7
   784.2
   764.7
   765.7
   728.4
   737.2
   771.2
   740.7
   799.8
   728.4
   796.5
   733.6
   748.5
     792
   756.3
   788.7
   737.8
   776.7
   748.8
   736.8
   784.2
   769.6
   673.9
   781.3
   746.6
   761.5
   699.9
   753.7
   740.4
   780.3
   716.1
   779.3
     780
   773.8
   715.1
   781.9
   732.6
   735.2
   783.5
   777.1
   751.8
   797.8
   747.5
   739.4
   802.4
   782.9
   791.7
   815.7
   800.7
   745.6
   772.2
   718.7
   754.4
   699.2
     766
   815.7
   776.1
   715.4
   753.7
   717.7
   758.2
   761.5
   823.1
   798.8
   805.6
   734.6
   764.7
     779
   812.1
     719
   770.2
   797.2
     768
   789.4
     778
   710.6
   761.5
   760.2
   762.5
   834.5
   825.1
   792.3
   746.2
   741.1
   840.3
   735.9
   769.9
   768.6
   800.4
   729.4
   771.5
   772.2
   763.4
   756.3
   704.1
     731
     744
   733.6
   742.4
   825.4
   718.3
   815.3
     779
   689.1
   766.7
   740.4
   748.5
   802.4
   747.9
   782.9
   765.7
   754.4
   764.7
   781.9
   773.5
     767
   749.2
   807.2
     769
     769
   695.6
   834.8
   782.9
   702.4
   776.1
   800.7
   772.2
   696.3
   812.7
   732.9
   756.3
   774.1
   761.8
   807.9
   727.8
   775.1
   806.3
   744.9
   731.3
   735.2
   689.8
   815.3
   718.7
   768.6
   751.1
   733.6
   697.6
   734.2
   765.1
   770.6
   777.7
   753.7
   761.5
   768.3
   763.4
   734.6
   772.8
   773.5
   777.7
   727.8
   762.5
   775.1
   775.1
   758.2
   732.3
   762.1
   781.6
   749.8
   756.9
   728.4
   800.7
   757.9
   772.8
   764.1
   751.8
   775.8
   734.9
     717
   747.9
   739.1
   734.6
   707.3
   794.3
   712.2
   735.2
   746.2
   791.3
   756.3
     804
   751.4
   789.7
     766
   736.5
   752.4
   733.6
   821.2
   793.9
   740.1
   783.2
   780.3
     729
   759.2
   817.3
   792.6
   684.6
   794.6
     755
   747.9
   740.7
   741.7
   712.5
   753.4
   703.1
   766.7
   752.4
   724.2
   700.8
   783.9
   749.8
   732.6
     767
   708.9
   716.7
   721.9
   753.7
   771.5
   774.5
   687.2
   728.1
   711.2
   758.2
   807.6
   757.3
   724.8
   812.1
   792.3
   811.1
   724.8
   764.1
   833.8
   724.8
   668.1
   747.5
   723.2
   802.4
     767
   786.5
   762.8
   745.9
   738.8
   754.7
   724.5
   758.2
   718.7
   728.7
   786.1
   760.2
   729.4
   760.8
   789.7
   715.7
   741.1
   749.8
   770.9
   761.2
   768.3
   710.2
   689.8
   739.1
   775.4
   751.1
   764.4
   715.4
   718.3
   742.7
   809.5
   804.6
   744.3
   774.8
     732
   730.3
   737.2
   776.4
   778.7
   773.5
   738.8
   722.9
   784.5
   800.1
   751.4
     805
   771.5
     696
   739.4
   738.1
   734.6
   725.8
   728.7
   745.9
   724.2
   783.2
   761.5
   735.5
   719.3
   731.3
   721.9
   741.4
   715.4
   737.8
     781
   764.4
   717.7
   733.3
   827.7
     755
   710.6
   756.9
   786.1
   765.1
   717.4
   723.9
   737.2
   725.2
   783.9
   739.8
   783.2
   818.3
   732.3
   785.8
   791.7
   728.4
   784.5
   777.1
   731.6
   701.8
   759.5
   773.2
   758.9
   796.8
   720.9
   727.8
   803.7
   690.4
   781.9
   709.3
   771.2
   806.3
   769.6
   779.3
   697.9
   740.7
   638.2
   726.1
   781.9
   765.7
   692.1
   783.9
   722.2
   751.8
   714.8
   774.8
   700.5
   812.1
   714.8
   749.8
   781.9
   787.4
   716.7
   756.6
   819.6
   807.2
   751.4
     719
   736.8
   789.7
   661.9
   747.9
   797.5
   714.1
   709.9
   711.9
   702.8
   752.1
   763.1
   792.6
   739.8
   772.2
   745.9
   672.9
   790.4
   740.1
   744.6
   750.1
   729.7
   758.6
   712.8
   735.9
   734.2
   749.5
   752.4
   725.5
   721.6
   758.9
   726.5
   744.6
   731.6
   711.2
   777.4
   738.8
     743
   691.1
   766.7
   695.3
   800.7
   757.6
   701.2
   697.3
   778.7
   734.9
   754.4
   736.5
   751.1
   707.3
   721.9
   753.4
   764.7
   720.3
   732.9
   701.2
   775.8
   731.6
   743.6
     730
   711.9
   797.2
   769.6
   693.4
   747.5
   698.6
   793.3
   760.5
   690.4
   746.2
     756
   670.3
   775.1
   831.9
   735.2
   744.3
   687.2
   685.9
   720.9
   686.2
   710.2
   725.2
   769.6
   686.2
   702.1
   781.9
   734.9
   714.5
   730.7
     718
   688.2
   723.9
   735.2
   762.1
   761.2
   743.6
   731.6
   758.2
   697.9
     731
   722.6
   770.6
   768.3
   804.3
   777.4
   767.7
   672.9
   750.5
   737.2
   748.2
   706.7
   747.5
   766.7
   711.9
   671.3
   767.3
   748.5
   724.8
   758.2
   765.1
   752.4
   704.4
     742
   689.8
   710.6
   752.4
   749.5
   843.6
   798.8
   787.4
   710.9
   696.3
     696
   754.4
   732.6
   722.2
   785.8
   698.2
   737.8
   702.4
   771.5
   684.3
   749.5
   702.4
   730.3
   723.5
     681
   771.5
   764.7
   722.9
   704.4
   729.7
   726.1
   809.8
   759.2
   731.6
   737.5
   747.2
   709.6
   722.2
   735.9
   828.6
   744.3
   735.2
   745.3
   717.4
   699.2
   771.5
   737.2
   667.7
   724.2
   744.9
   701.5
   787.1
   750.8
     672
   744.3
   765.4
   652.5
   766.4
   732.9
   658.7
   688.5
   735.2
   751.1
   679.1
   712.5
   722.9
   769.6
   712.2
   702.4
   714.5
   729.7
   689.8
   721.9
   721.9
   691.7
   730.3
   734.6
   700.8
   673.6
   723.2
     659
   676.8
   702.4
   652.2
     766
   688.8
   758.9
   741.7
   719.6
     731
     669
   706.3
   720.9
   748.8
   737.8
   716.1
   794.9
     718
   781.9
   765.7
   748.8
   718.3
   753.4
   756.9
   747.2
   758.9
   687.2
   721.9
     790
     694
   747.9
   727.1
   755.7
   695.6
   754.7
   738.5
   756.9
   734.2
     779
   740.4
   741.7
     719
   723.5
   700.8
   697.3
   700.8
   746.6
   752.1
   711.2
   710.9
   808.5
     695
   753.4
   692.4
     732
   671.3
   683.3
   738.8
   678.8
   737.5
   720.6
   712.8
     717
   648.6
   736.2
   733.3
   737.5
   730.7
   798.1
   675.5
   701.2
   737.2
   762.5
   740.4
   707.3
   706.7
   756.9
   768.3
   745.6
   772.2
   729.7
   662.9
   721.9
   668.1
   677.8
   733.9
   739.8
   722.9
   698.2
   736.8
   696.6
   734.6
   710.9
   691.7
   728.4
   746.6
     792
     720
   755.3
   653.8
   702.4
   688.2
     694
   742.4
   668.1
     755
   703.4
   694.3
     754
   780.6
   670.7
   740.4
   722.6
   660.6
   766.4
   797.2
   764.4
   736.8
   723.9
   715.4
   720.3
   752.4
   678.1
   705.7
     743
   807.2
   718.7
   732.9
     743
   779.7
   739.1
   720.6
   703.1
     732
   841.6
   698.6
   697.3
   745.3
   700.5
   692.7
   737.2
   734.6
   741.1
   733.9
   773.8
   784.5
   665.8
   758.6
   738.8
   733.9
   684.3
   713.2
   683.6
   758.9
   766.7
   765.4
   777.1
     730
   776.7
     744
   700.8
   729.7
   713.5
   675.5
     729
   637.6
   713.2
   699.5
   677.8
   722.6
   726.8
   689.5
   726.8
   765.7
   731.3
   705.7
   691.4
   681.7
   722.9
   756.3
   733.6
   769.9
   675.2
   755.3
   720.3
   722.9
     719
     731
   680.7
   722.6
   752.4
   728.7
   665.5
   696.3
   702.8
   764.7
   717.4
   735.9
   730.7
   670.3
   703.4
     781
   712.2
   705.4
   697.3
   753.7
   721.3
   692.1
   734.6
   697.9
   697.3
   763.4
   732.9
     683
   746.2
   762.8
   693.4
   748.5
   679.4
   785.5
   702.8
   766.7
   717.4
   674.6
   746.2
     729
   713.5
   674.6
   696.9
   697.3
   750.5
   756.3
   699.9
   712.2
   714.8
   769.6
   735.2
   785.5
   736.8
   768.3
   732.6
   753.4
   686.2
   722.6
   732.3
   819.9
   745.9
     659
   688.2
   745.3
   789.4
   722.9
   699.2
   777.4
   736.8
   751.8
   732.9
     720
   710.2
   702.4
   697.9
   727.1
   726.1
   710.9
   745.9
   765.4
   748.5
   714.1
   771.2
   751.8
   687.9
   724.2
     705
   702.4
   750.5
   643.1
   741.1
     731
   707.3
   690.4
   678.8
   738.5
   702.4
   668.1
   776.4
   710.2
   739.1
     693
   648.3
   778.7
   739.1
   752.1
   758.6
     705
   775.4
   682.7
   756.6
   729.7
   704.1
   724.2
   655.1
   771.5
   692.1
   786.5
   745.3
     805
   711.2
   786.1
   698.6
   710.2
   764.4
   740.4
   661.6
   707.6
   747.2
     729
   672.9
   739.1
   660.6
   750.5
   748.8
   735.9
   776.4
   730.7
   764.7
   751.1
   709.9
     744
   742.4
   763.8
   753.7
   739.8
   737.2
   669.7
   689.5
     707
   728.4
   678.8
   801.7
     718
     754
   686.2
   731.3
   683.6
   741.4
   723.9
   714.8
   765.4
   758.9
   734.6
   708.3
   782.6
   766.7
     717
   678.1
   725.8
   770.9
   672.6
   763.4
   762.1
   756.3
   674.6
   719.3
   753.7
   770.6
   738.1
   785.8
   757.9
   759.2
     696
   746.6
   728.7
   724.2
   767.3
   723.9
   749.2
   712.2
   750.8
   738.5
   686.6
   762.1
   715.4
   716.7
     742
     781
   696.9
     682
   753.4
   764.1
   684.3
   698.9
   733.6
   741.4
   744.6
   693.7
   728.4
   736.8
   728.1
   748.2
   738.5
   720.3
   775.8
   738.8
   714.5
   803.3
   749.2
   725.8
   711.5
   738.5
   711.5
   671.6
   712.2
   736.2
   720.9
   779.7
   728.1
   708.6
   733.3
   675.5
   748.5
   688.8
   722.2
   738.5
   665.1
     769
   709.6
   748.5
   719.3
   739.4
     754
   770.9
   689.1
   775.4
   789.4
   730.3
   760.5
   741.7
   677.8
   680.1
   748.5
   774.1
   715.1
     766
   753.4
   732.9
   699.9
   738.8
   668.4
   759.9
   717.7
     694
   713.8
   696.9
   752.1
   705.7
   697.9
   733.9
   703.4
     742
   741.7
   702.1
   786.1
   731.6
   651.2
   732.6
     672
     756
   723.2
     730
   706.7
   744.9
   741.1
   684.9
   720.3
   716.7
   673.9
     695
   797.8
   715.1
   720.6
   723.5
     767
   686.6
   727.1
   745.3
   710.2
   693.7
   687.5
   715.7
   679.1
   761.2
   667.4
   738.8
   765.7
   768.3
   700.2
   737.8
   737.2
   759.2
   744.3
   729.4
   792.3
   747.5
   722.2
   720.6
   701.8
   629.5
   764.7
   723.9
   675.8
     719
   668.4
   653.5
   693.4
   722.2
     693
   713.5
     681
     694
   785.2
     670
     684
   750.1
     707
   717.7
   693.4
   743.6
   739.1
   701.8
   683.6
   746.9
   731.3
   726.5
     730
   726.5
   725.8
   738.8
   741.1
   677.8
     718
   665.5
   748.8
   669.4
   716.7
     669
   746.6
   634.3
   716.7
     647
   731.6
   742.4
   664.5
   709.6
   713.8
   676.2
   736.8
   646.3
   724.8
   690.4
   733.6
   712.5
   731.6
   646.3
   654.8
   679.4
   685.9
     695
   689.5
   716.1
   714.5
   710.6
   748.8
     717
   701.8
   749.2
   716.7
   698.9
   707.3
   749.5
   653.8
   706.7
   742.7
   653.1
   704.1
   686.2
   744.9
   699.5
   686.9
   686.6
   672.3
   695.6
   703.4
   668.4
   684.9
   708.9
   695.3
     731
   737.2
   712.8
   673.3
   704.7
   668.1
   673.9
   714.5
   688.8
   700.8
   624.3
   672.3
   684.9
     672
     706
   677.5
   672.6
   682.7
   719.3
   654.4
   711.2
     683
   686.9
   716.4
   656.4
   713.8
   676.5
     683
   695.3
   691.4
   744.3
   733.9
   700.5
   728.7
   698.6
   722.2
   734.9
   674.6
   761.5
     769
   725.8
   685.9
   718.7
   696.9
   749.2
   665.5
   713.5
   708.9
   703.4
   673.3
   725.5
   673.9
   713.5
   631.1
   713.2
   660.3
   764.4
     684
   644.1
   771.2
     743
   709.9
     695
   689.1
   705.4
   754.4
   771.5
   674.9
     707
   738.5
   651.8
     660
   724.8
   699.9
   690.8
   681.7
     669
   689.1
   689.1
   678.8
   740.1
   704.4
   672.6
   697.6
   656.1
   701.2
   664.5
   736.5
   720.3
     743
   644.1
   730.7
   681.7
   686.9
   740.1
   666.1
   697.6
   694.7
   667.7
   648.9
   692.4
     729
   746.2
   700.5
   703.4
   722.6
   727.4
   751.1
   669.4
   713.8
   670.3
   730.3
   765.4
   706.3
   710.9
     670
   708.9
   669.4
   691.1
     621
   706.3
   726.8
   721.9
   739.8
   729.7
     657
   721.9
     743
   680.1
   737.5
   737.8
   681.4
   765.4
   712.5
   709.6
   679.1
   768.3
   716.7
     683
   682.3
   710.9
   699.2
   711.5
   666.4
     693
   698.6
   697.6
   663.5
   708.6
   686.2
   676.8
   711.9
   683.6
   707.3
     682
   681.7
   642.4
   672.9
   674.9
   751.8
   712.5
   712.5
     708
   684.3
   692.1
   684.9
   691.4
   716.7
   665.8
   737.8
   715.7
   668.7
   686.9
   702.1
   763.8
   716.1
   665.8
   709.9
   733.3
   720.6
   738.1
     766
     708
     684
   664.8
   728.1
   673.6
   663.8
   711.2
   721.9
   660.9
   699.2
   764.1
   685.3
   724.2
   703.4
   713.5
   653.1
   711.5
     705
   662.2
   724.8
     671
   646.3
   659.3
     683
   684.9
   805.3
   717.7
     646
     696
   648.9
   675.5
   680.1
   705.4
   680.4
   668.4
   664.8
   722.9
     659
   725.2
   677.5
   699.9
   696.6
   666.8
   701.5
   674.2
   704.7
     717
   708.9
   733.9
   698.9
   687.5
   770.6
   671.3
   698.2
   644.1
   722.9
   652.5
   692.1
   710.2
   715.7
   668.7
   700.5
     707
     647
   600.3
   688.5
   714.1
   724.8
   742.4
   724.8
   710.2
   748.2
   783.9
   654.8
   712.8
   709.6
   687.5
     647
   674.6
   651.2
   725.8
   689.1
   682.7
   734.9
   697.9
   751.1
   672.6
   702.4
   672.6
   688.2
   701.2
   653.8
   667.4
     719
     672
   692.7
   664.5
   712.8
     743
   727.4
     670
   701.8
   759.2
   687.5
   696.3
   696.6
     695
   642.4
     706
   760.2
   706.7
   654.4
   650.5
   676.5
   711.5
   658.3
   715.1
   672.9
   697.9
   714.8
   732.3
   756.9
   683.3
   706.7
   712.8
   638.9
   740.4
   729.4
     681
   711.2
   664.5
   679.7
     742
   721.6
   698.2
   732.9
   674.6
   757.9
     696
   665.5
   703.1
   652.8
   701.5
   699.2
   657.4
     706
   708.6
   688.5
   791.7
   727.8
   709.9
     744
   716.4
   713.5
   696.9
   638.5
   646.7
   706.3
   685.6
     730
   701.5
   704.1
   722.2
   747.9
   738.1
     720
   713.8
   734.6
   679.4
   702.4
   709.9
   712.2
   732.6
   738.8
   674.6
   713.5
   652.5
   724.8
   668.4
   747.5
     743
   692.7
   733.3
   731.6
   685.6
   655.7
   692.4
   661.9
   724.2
   711.2
   691.4
   679.7
   735.5
   731.3
   763.1
   712.5
   681.4
   695.3
   703.4
   698.6
   736.2
   697.9
   656.7
   716.7
   725.2
   716.7
   752.7
   681.4
   733.9
   727.4
     695
   674.6
   707.3
   761.8
   710.9
   763.4
   750.1
   740.7
   704.1
   773.2
   754.7
   718.7
   731.6
   730.3
   644.7
   756.3
   721.9
   772.2
     657
   714.5
   738.5
   714.8
     790
   667.7
   713.5
     705
   738.5
   710.9
   693.4
     729
   717.7
   699.2
   687.5
   740.1
   756.9
   707.6
   759.5
   728.4
   767.3
   761.2
   721.3
   728.1
     695
   734.2
   692.7
   750.1
   703.7
     730
   713.2
     731
   719.6
     669
   704.1
   666.8
   754.4
   729.4
   788.7
     731
   711.2
   726.8
   752.7
   752.7
   760.2
   679.7
   701.2
   765.7
   751.1
     670
   695.6
     768
   709.9
     743
   739.1
   723.2
   679.4
   711.2
   750.1
   715.1
   759.5
   642.8
   710.9
   759.5
   699.9
   709.6
   738.1
   719.3
   793.9
     754
   734.2
   762.8
   746.2
   698.9
   771.2
   773.5
   741.4
   795.2
   719.3
   737.2
   722.2
   714.8
   690.1
   747.9
   747.2
   739.1
     731
   748.2
   745.6
     754
   741.4
   737.8
   747.2
   767.7
   716.1
   750.8
   720.3
   750.8
   796.8
   751.4
   702.8
   705.7
   772.8
     756
   717.4
   728.4
   728.4
   740.7
   745.9
   753.4
   734.6
   758.2
   758.2
   663.8
     779
   760.8
   729.4
   732.6
   774.5
   785.5
   749.5
   758.6
   790.4
   756.9
     718
   789.1
   791.3
   732.3
   657.4
   723.2
   801.1
   788.1
   770.9
   692.4
     754
   729.7
   720.6
   746.6
   765.7
     792
   716.1
   729.7
   699.2
   716.4
   750.1
   770.2
   767.3
   749.5
   703.1
   746.9
   742.4
   766.7
   681.4
   695.6
   729.4
   715.1
   769.3
   706.3
   704.1
   684.6
   726.1
   728.1
   687.2
   686.9
   680.1
   739.8
   752.1
   703.1
   703.4
     744
   679.7
   785.8
   775.1
   692.7
   689.5
   724.8
   717.7
   724.5
   675.2
   768.6
   741.1
   757.6
   760.5
   745.6
   684.6
   708.3
   741.4
   732.6
   737.5
   736.5
   771.2
   740.4
   765.1
   749.5
   770.9
   767.3
   710.6
   684.9
   699.5
   662.9
   751.1
   756.3
   730.7
   782.6
   711.5
   701.2
   722.9
   721.6
   726.1
   704.7
   781.3
   768.3
   715.1
   684.9
   694.7
   728.7
   718.3
   700.2
   701.2
     659
   695.3
   700.5
   746.6
   690.8
   738.8
   700.2
   715.7
   747.5
   704.1
   680.4
     755
   667.1
     696
   720.6
     670
   695.6
   687.5
   694.7
   690.4
   678.4
   779.7
   717.7
   735.5
   758.6
   698.2
   676.5
   722.2
     683
   725.2
   751.8
   703.4
   752.1
   714.8
   747.9
     682
   697.9
   747.5
   691.4
   711.9
   707.3
   722.2
   685.9
   702.4
   743.3
   740.7
   738.5
     705
   733.6
   707.6
   652.8
   690.8
   668.1
   732.3
   697.3
   686.9
   709.3
   638.5
   673.6
   727.8
   700.8
   702.8
   734.2
   725.5
   711.9
   660.3
     720
   692.4
   728.7
   706.3
   675.5
   710.2
     706
     683
     718
     719
   694.3
   701.5
   692.4
   736.2
   680.4
   652.2
     705
   698.9
     742
   680.4
   663.8
   640.2
     693
   715.7
   715.7
   700.2
   713.8
   710.6
   704.4
   679.1
   687.2
   735.2
   666.1
   719.3
     659
   687.2
   654.1
     671
   662.5
   745.9
   656.4
   668.7
   689.8
   703.1
   670.3
   696.6
   688.2
   741.7
   678.8
   708.9
   648.6
   656.7
   709.3
   680.4
   725.5
   728.7
   684.6
     720
   642.8
     659
   675.8
   721.6
   684.6
     696
   747.2
   675.5
   703.1
   663.8
   723.5
   720.6
   637.9
   679.7
   681.4
   664.2
   666.8
   762.8
   683.6
   687.5
     732
   714.1
   686.2
   738.8
   699.9
   694.7
   734.2
   755.3
     706
   801.7
   694.7
   733.9
     681
   724.8
   700.2
   749.2
   698.9
   732.6
   722.2
   744.6
   721.9
     694
   625.9
   686.2
   648.6
   687.5
   724.8
   685.6
   764.7
   696.6
   765.1
   719.6
   715.7
   749.2
   708.9
   700.5
   716.4
   731.3
   726.8
   730.3
   696.3
   728.4
   701.2
   726.8
   763.4
     693
   687.9
   721.9
   716.1
   720.6
   667.7
   722.6
   674.9
   723.9
   798.8
   747.9
   750.8
   679.1
   748.2
   735.5
   658.7
   694.3
   698.6
   668.1
     694
     754
   770.2
   726.1
   685.9
   672.3
   715.7
   770.6
   751.8
   734.9
   737.8
   753.7
   709.3
   736.8
   732.6
     669
   663.2
     731
   745.3
   693.7
   788.4
   779.3
     729
   752.7
   782.6
   831.9
   774.8
   713.5
   741.7
   785.2
   703.4
   716.1
   737.8
   724.2
   773.5
   784.2
   757.3
   769.9
   797.2
   742.4
   772.8
   689.8
   740.1
   744.6
   738.1
     792
   783.9
   748.8
     768
   746.2
   755.3
   703.4
   739.4
   774.8
   803.3
   725.2
   812.4
   813.7
   795.9
   708.6
   788.1
     778
   733.3
     790
     769
   734.2
   755.7
   824.4
   776.4
     817
   761.2
   787.8
     828
   777.1
   838.4
   762.1
   785.2
   850.1
   761.2
   769.6
   798.5
   758.6
   795.2
   798.8
   797.5
   806.9
   769.6
   782.6
   878.6
   822.8
   739.8
   801.4
   782.3
   883.1
   853.6
   820.9
   774.1
     827
   850.4
   754.7
   831.6
   835.1
     826
   857.2
   835.1
   798.8
   808.5
   817.3
   792.6
   825.7
   869.5
   825.4
   797.5
   857.2
   844.5
   816.6
   772.8
   788.1
   847.1
   813.1
   826.4
   886.7
   905.2
   797.5
   886.4
   813.4
   866.3
   827.7
   895.5
   848.4
   803.7
   781.9
     792
   846.8
     853
     828
   821.8
   861.1
   809.2
   809.2
   829.3
   804.6
   849.7
   825.4
   862.4
     889
   833.8
   824.4
     826
   829.3
   880.2
   816.3
   843.9
   898.7
   876.3
   861.1
   781.6
   873.7
     792
   853.3
   892.9
   832.2
   825.1
   889.3
   831.9
     828
   869.5
   832.2
   834.5
   884.4
   884.4
   859.5
   863.7
   900.3
   854.9
   849.4
     865
   857.5
   899.4
   920.8
   850.7
   877.6
   896.8
   881.5
     778
   843.9
   883.8
   834.2
   901.6
   886.4
   860.4
   826.4
   945.4
   860.1
   902.3
   775.8
   815.7
   853.9
   797.8
   839.3
   791.3
   851.7
   811.4
   803.3
   861.7
   871.1
   793.9
   821.8
   837.4
   871.8
   773.2
   832.5
     840
   868.5
   860.8
   831.9
   793.9
   775.4
   903.6
   802.7
   807.9
   838.4
   867.6
   818.9
   793.9
   857.2
   782.3
   857.5
   907.5
   813.7
   787.1
   873.1
   786.5
   882.8
   777.1
   806.3
   769.9
   824.4
   853.6
   816.6
     827
     804
   777.7
   791.7
   848.1
     817
   820.9
   792.6
   789.4
   873.1
   795.9
   822.2
   810.1
   802.7
   792.6
   832.5
     792
   854.6
   754.4
   801.4
   804.3
   783.9
   816.6
   770.6
   786.1
   781.6
   801.4
   821.5
   846.5
   745.3
   803.7
   778.7
   776.7
   749.8
   831.6
   822.8
   748.2
   720.9
   760.2
     778
     817
   792.6
   784.8
   786.8
   725.8
   732.6
   723.5
   774.5
   735.5
   824.1
   776.1
   799.8
   788.4
   775.4
   760.5
   722.6
   715.1
   719.3
   747.2
   770.6
     693
   720.9
     754
   726.1
     779
   758.6
   749.2
     742
   741.7
   731.3
   754.4
   748.5
   789.4
   775.1
   768.6
   783.2
   740.1
   776.1
   716.1
   784.8
   714.1
   705.7
   794.3
   737.2
   734.2
   768.3
   745.6
     781
   716.1
     706
   737.8
   749.2
   769.6
     755
   673.6
   778.7
   745.9
   708.6
   761.2
   704.1
   751.1
   741.7
     693
     719
   734.9
   705.4
   716.4
   777.1
   753.4
   764.1
   684.3
   732.6
   769.6
   729.4
   725.8
   700.5
   696.6
   704.7
   807.2
   678.8
   768.3
   726.1
   687.5
   714.8
   793.9
   766.4
   739.1
   711.9
   714.8
   715.7
   744.6
   728.1
   740.4
   731.6
     744
   733.6
   660.6
   661.6
     718
   686.2
   717.4
     729
   674.6
   753.4
   760.8
     767
   745.3
   680.4
   734.9
   716.7
     730
   784.8
   684.6
   722.9
   735.5
   725.8
   730.3
   716.1
   768.3
   741.7
   731.3
   734.9
   708.6
   692.1
   708.6
   793.9
   737.2
   747.9
   716.4
   728.1
   720.9
   691.1
   677.5
   714.1
   736.8
   684.9
   778.7
   762.5
   773.8
   734.2
     729
   750.8
   740.7
   747.5
     756
   706.7
   750.5
   790.4
   713.5
   680.7
   712.8
   824.1
   746.9
   726.1
     769
   751.4
   757.3
   773.5
   747.9
   689.8
   790.7
   684.3
   713.5
   741.4
   758.9
   642.4
   721.9
   806.3
   776.1
     660
   766.7
   789.4
     756
   694.3
   743.6
   662.2
   806.9
   797.2
   745.3
   710.2
   725.8
   696.6
     720
   746.6
   728.7
   736.2
   746.9
   776.1
   704.1
   773.5
     743
   719.3
   783.2
   737.5
     706
     779
   751.8
   708.9
     718
   791.7
   751.8
   733.6
   798.1
   793.9
   783.5
   824.1
   778.7
   794.9
     719
     744
     743
   797.5
   785.8
   769.3
   757.3
   787.8
     756
   780.6
   801.1
   776.4
   821.2
   728.4
   706.7
   841.3
   733.9
   776.4
   753.1
   781.9
   769.3
   799.4
   779.7
   772.2
   801.1
   768.6
   768.3
     852
   773.2
   773.2
   735.2
   776.7
   752.1
   733.3
     804
   783.2
   783.5
   776.4
   797.2
   778.7
   772.5
   776.1
   834.2
   821.8
   764.7
     838
   748.8
   765.4
     829
   794.3
     815
   784.2
   771.2
   759.2
   799.4
   814.7
   786.5
   825.7
   801.4
   761.8
   777.7
     778
   747.5
     780
   783.5
   800.4
   807.2
   736.8
   787.4
   808.9
   741.4
   807.6
   839.7
   810.1
   770.6
     804
   793.3
     790
   818.3
     754
   733.9
   841.9
   763.1
   809.8
   764.4
     815
   825.4
   795.2
     814
   856.2
   812.4
   802.7
   805.9
   763.1
   769.6
   761.8
   783.9
   813.7
   855.6
   818.9
   786.8
   784.5
   764.1
   811.8
   799.4
   853.9
   791.7
   796.5
   777.7
   765.7
   797.2
   846.2
   809.8
   835.1
   841.3
   835.8
   846.8
   776.4
     804
   814.7
   748.8
   844.2
   820.2
   820.9
   857.8
   858.8
   807.9
   787.1
   804.6
   842.9
   800.4
   816.3
   791.7
   742.4
   771.2
     792
   763.4
   776.7
     802
   824.1
   767.3
   809.8
   802.4
   809.5
   807.6
   798.8
   753.4
   834.5
   789.4
   853.9
   730.7
   880.2
   819.6
   801.4
   765.7
   825.7
   858.5
     864
   800.7
   794.6
   837.1
     778
   793.6
   805.3
   788.4
   865.6
   811.4
   787.8
     779
   762.5
   813.1
   838.4
   726.8
   827.7
   835.8
     814
   769.6
   777.7
   787.1
   773.8
   803.7
   744.3
   789.1
   801.1
   802.4
   830.3
     814
   753.4
   760.2
   796.2
   799.4
   757.3
   821.2
   794.6
   755.3
   763.8
   794.3
   775.1
   794.9
   773.5
   813.4
   699.9
   779.7
   829.6
   758.6
   849.1
   744.3
   791.3
   716.7
     731
   760.2
   778.4
   747.9
     817
   752.4
   764.7
   780.3
   804.6
   787.1
   769.6
   830.6
   763.1
   758.9
   756.9
   738.1
   760.5
   796.2
   783.9
   826.4
   742.7
   806.9
     756
   744.3
     815
   796.8
     781
   782.9
   758.2
   787.1
   717.4
   791.3
   749.5
   737.2
   806.6
   777.4
   800.7
   806.9
   722.2
   735.5
   785.2
   745.3
   789.1
   792.3
   677.8
   718.3
   727.1
   802.7
   733.3
   784.2
   757.6
   787.8
   798.1
   805.6
     696
   746.9
   736.2
   707.6
   687.2
   790.4
   784.8
   804.3
   777.7
   776.1
   700.2
   726.8
     694
   723.5
     717
   741.1
   689.1
   762.8
     682
   704.1
   724.5
   753.1
   703.1
   696.3
   721.6
   781.3
   713.2
   713.5
   689.5
   808.9
   692.4
   773.2
   722.6
   705.4
   708.6
     708
   689.5
     729
     720
   769.3
   726.1
   717.4
     671
     755
   751.8
   685.6
   732.9
     694
   762.5
   741.7
   704.1
   798.8
   738.5
   680.7
   673.9
     756
   704.1
   745.9
   707.6
   737.5
   705.7
   694.3
   724.2
   708.9
   673.3
   728.4
   749.5
   708.9
   732.3
   752.1
   691.7
   719.6
   705.4
   732.6
   667.1
   669.7
   718.7
   738.5
   694.7
     706
     802
   640.8
   708.6
   666.4
   681.4
   717.4
   711.9
   717.4
   676.2
   789.7
   784.8
   730.3
   744.3
   685.3
   737.2
   732.3
   626.5
   700.8
     744
   704.7
   748.5
   747.5
   686.9
   638.2
     743
     693
   721.9
   692.1
   698.6
   745.6
   736.5
   704.1
   714.8
   691.7
   735.5
   671.6
   678.1
   682.3
   748.5
   711.9
   690.1
   677.8
   709.6
   727.1
   696.6
   651.8
   648.6
   695.3
   656.1
   721.9
   761.2
   684.6
   713.8
   672.3
   743.6
   692.7
     706
   716.7
   677.8
   692.4
   700.5
   685.9
   684.6
   705.7
   686.6
   699.5
   747.9
   724.8
   723.9
   692.4
   697.9
   686.9
   693.7
     706
   620.7
   694.7
   705.4
   662.9
     708
   675.2
   699.5
   669.7
   770.2
   642.8
   706.3
   711.9
     669
   700.2
   711.5
   806.3
   712.5
   711.2
   685.3
   741.4
     647
   689.1
   666.4
   746.9
   616.5
   712.2
   699.5
   730.3
   687.5
   684.9
   672.3
   684.6
   677.5
   685.6
   713.2
     718
   724.8
   684.6
   725.5
   723.2
   689.1
   695.3
   659.6
   787.8
   723.5
   675.5
   714.8
   686.2
   722.6
   665.8
   685.3
     696
   733.6
   712.2
   711.5
   724.5
     684
   667.7
   733.9
   753.1
   737.5
   775.8
   661.3
   741.1
   755.7
   677.1
   745.6
   703.7
   707.3
   723.9
     707
   753.7
   713.2
   704.1
   675.2
   682.3
   641.1
   623.9
   694.3
   696.3
   713.8
   669.7
   684.6
   680.7
   703.1
   667.4
   702.8
   652.8
   758.9
   676.8
   743.3
   708.3
   697.9
   664.8
     695
   703.4
   700.5
   632.4
   716.1
   706.3
   676.2
   666.4
   686.6
   716.1
   740.1
     718
     660
   669.7
   711.5
   719.6
   741.1
   703.4
   636.6
   779.7
   696.3
   731.6
   667.1
   711.2
   692.4
   674.9
   696.3
   725.8
   707.3
   734.2
   701.2
   695.6
   769.9
     720
   693.7
   771.5
   686.2
   760.8
   740.1
   721.6
   725.5
     683
     766
   751.1
   741.1
   764.4
   829.3
   689.8
   748.2
   734.6
   698.9
   717.7
   717.4
   751.8
   720.3
   688.5
   677.1
   733.3
   707.6
   692.7
   746.6
   758.6
   720.6
   726.1
   702.1
   734.9
   721.9
   692.4
   714.1
   722.2
   777.4
   812.7
   727.4
   772.2
   720.6
   704.4
   759.2
   752.7
   769.6
   728.4
   777.4
   746.6
   811.8
   768.3
     755
   786.8
   658.7
   723.9
     719
   751.1
   690.8
     791
   751.4
   710.6
   757.3
   699.2
     694
   659.3
   721.6
   736.2
   758.6
   774.5
   725.5
   737.8
   780.6
   711.9
   752.1
   742.7
   816.3
   743.3
   752.1
   779.7
   743.3
   751.4
   830.3
   775.4
     756
   743.6
   746.6
   736.8
   787.1
   745.9
   737.2
   799.4
     744
   771.9
   776.4
   844.9
   815.3
   747.9
   769.9
   712.5
   690.4
   764.7
     707
   734.2
   767.7
   715.1
   761.2
   730.3
   742.7
   740.1
   729.7
   771.5
   778.4
     755
     742
   752.7
   793.3
   704.1
   717.7
   747.2
   748.8
   720.3
   753.1
   725.8
   771.2
   784.5
   766.7
     732
   790.4
   701.8
     791
   713.2
   708.9
   705.4
   704.4
   699.5
   747.5
   771.2
   691.1
   699.5
   716.4
   748.2
   732.9
   759.2
   743.6
   794.9
   808.2
   725.5
   716.7
   740.7
   730.3
   741.1
   753.1
   710.6
   802.4
   735.9
     705
   710.2
   685.9
   742.7
   700.8
   763.4
   692.1
   693.4
   687.5
   704.7
     743
   744.9
   715.1
   720.6
   800.4
   741.1
   689.5
   723.9
   701.8
   702.8
     694
   724.5
   725.2
   682.7
   651.8
   748.5
   722.6
   700.2
   727.4
   718.3
   749.2
   740.7
   717.7
     660
     717
   710.9
   740.4
   725.8
   739.4
   745.9
   719.3
   739.4
   697.3
   770.9
   722.6
   689.8
   687.2
   684.6
     720
   696.9
   677.8
   690.1
   716.7
   756.3
   709.6
   702.8
   730.3
     730
   699.9
   696.3
   673.9
   716.7
   640.2
   674.9
   675.2
   702.1
   705.4
   719.3
   722.2
   735.5
   681.7
   697.3
     683
   769.6
   703.7
   689.8
   663.5
   688.2
   698.6
   683.6
     744
     682
   634.3
     754
   736.5
   644.4
   694.7
   642.4
     635
   698.9
   706.3
   706.3
   688.5
   721.6
   710.2
   696.9
   741.4
   679.7
   739.1
   698.6
   635.9
     730
   706.3
   695.3
   708.9
   653.1
   706.7
   689.1
   715.4
   705.7
     695
   696.3
   710.2
   688.5
   649.9
   652.2
   751.4
   651.5
   715.7
   696.6
   680.4
   674.6
   689.5
     682
     706
   686.2
   691.7
   687.5
     684
     647
   674.6
     708
   679.1
     669
   640.8
   674.9
   692.4
   674.6
     670
   628.2
   711.2
     707
   662.5
   669.4
   713.5
   676.8
   676.2
   710.2
   674.6
   601.2
     633
   692.4
   645.4
   638.9
   669.4
   673.9
   653.1
   637.2
   631.1
   711.2
   735.2
   739.4
   765.4
   624.3
   664.5
   685.9
   665.5
   658.7
   727.1
   685.9
   681.7
   689.1
   737.2
   657.4
   643.4
   648.6
   651.2
   675.8
   661.9
   652.2
   690.4
   693.7
   719.6
   683.3
   649.9
   641.1
   658.7
   671.6
   645.4
   651.8
   689.5
   627.2
   631.4
   647.3
   675.8
     611
   675.2
   692.4
   683.3
   680.1
   708.6
   726.5
   668.4
     658
   675.8
   651.8
   687.5
     634
   692.4
   640.5
   718.7
   684.6
     659
   652.8
   647.6
   761.2
   688.2
   673.9
   632.7
     648
   634.3
   693.7
   631.4
   686.6
   626.9
   726.1
     718
   684.9
     717
   632.4
   662.9
   729.4
   748.5
   628.8
     672
     646
   638.5
   656.4
   675.8
   737.8
   732.9
   673.6
   712.2
   649.6
   716.4
   685.3
   665.1
   644.4
     648
   672.9
   621.7
   665.8
   726.1
   668.7
   649.2
   650.2
   668.4
   712.8
   697.6
   675.2
   672.9
   682.7
   703.4
   677.5
   704.4
   720.9
   688.2
   687.5
   696.9
   619.7
   685.9
   676.8
   652.5
   638.9
   702.8
   722.6
   709.6
   759.9
   726.5
   656.1
   714.5
   662.9
   658.7
   711.5
   648.6
   676.5
   716.4
   728.7
   704.1
     707
   714.1
     708
   719.6
   740.7
   666.1
   694.3
   662.2
   664.5
   658.3
   676.8
   689.1
   674.6
   624.3
   673.3
   670.3
   672.3
   697.6
   712.2
   693.4
   689.5
   715.1
   689.1
   682.7
   698.9
   649.9
   675.2
     768
     706
   656.7
     707
   721.9
     706
   651.2
   672.9
   644.1
   749.2
     705
   724.2
   686.6
   660.3
   738.5
   703.7
   699.2
   696.3
   686.2
     781
   714.1
   707.6
   699.2
   771.9
   659.6
     732
   751.1
   781.6
   709.3
   659.6
   711.9
   702.4
   721.9
   769.6
   681.7
   726.5
   753.4
   654.4
   702.4
   723.2
   724.5
   703.1
   712.5
   698.2
   715.1
   696.3
   698.9
     682
   721.6
   670.3
   746.6
   729.7
   734.9
   671.6
   747.2
   765.1
   798.8
   742.7
   739.4
     778
   765.1
   743.3
   729.4
   753.1
     707
   669.4
   716.4
   809.5
   693.4
   709.3
   787.1
   674.2
   788.7
   768.3
   712.2
     754
   698.9
   715.7
   782.6
   746.6
   763.8
   768.3
   671.6
   738.1
   829.6
   761.8
   750.1
   745.9
   732.3
   684.9
   778.4
   704.7
   751.8
   754.4
   700.8
     720
   732.9
   821.5
   752.1
   744.3
   735.9
   791.7
   820.2
     792
   771.2
   751.4
   836.1
   792.3
   780.6
   816.6
   772.5
   756.3
   786.8
     769
   771.5
     827
   771.9
   763.4
   777.4
   740.4
     755
   787.8
   746.2
     743
   781.3
   782.9
   794.9
   789.7
     803
   821.2
   802.4
   746.2
   707.3
   817.3
   775.4
   713.8
   813.4
   927.9
   780.6
   763.1
     803
   759.9
   838.4
   823.1
   775.1
     815
   767.7
     791
   806.3
   831.6
   802.4
   763.1
   832.2
   750.5
   801.4
   764.4
   775.4
   752.7
   783.9
   837.7
   810.1
   809.2
   810.1
   796.5
   774.1
   788.7
   767.7
   795.2
     742
   810.1
   777.7
   803.7
   825.4
   809.2
   785.5
     780
     769
   810.1
   807.6
   774.8
   781.9
   818.6
   796.5
   769.9
   770.9
   776.1
   850.7
   786.8
   757.3
   786.8
   824.7
     839
   763.1
   804.6
   788.1
   746.2
   843.2
   811.8
   783.2
     826
   805.9
     828
   816.6
   792.3
   803.7
   721.6
   814.4
   848.4
   864.6
     769
   775.8
   787.8
   867.2
   769.6
   804.3
   798.1
   759.9
   790.4
   844.5
   787.8
   832.5
   787.4
   763.1
     817
   732.9
   722.9
   780.6
   794.3
   800.1
   819.2
   793.9
   812.7
   809.8
   805.3
   798.8
   808.2
   788.1
   770.2
   778.4
   771.2
     780
   752.1
   760.2
   761.2
   767.7
   774.8
   740.7
   816.6
   785.2
     826
     756
   746.2
   744.6
   794.6
   746.6
   804.3
   763.1
   758.6
   821.8
   710.9
   784.8
   797.5
   778.7
     766
   829.9
   784.2
   788.7
   815.3
   804.6
   822.2
   761.2
   749.5
   774.1
   797.5
   782.6
     767
   708.9
   753.7
   707.6
   745.6
   758.9
   774.5
   783.9
   812.4
   767.7
   815.3
   737.8
   832.9
   789.7
   777.7
   774.1
   797.2
   725.2
     841
   712.8
   737.8
   765.7
   816.3
   739.4
   773.2
     756
   764.7
     744
   731.6
   789.7
   786.5
   750.5
     790
   767.3
   768.3
   752.7
   822.5
   793.6
   739.8
   746.6
   754.4
   754.7
   725.2
   701.2
   805.9
   733.9
   762.8
   723.9
   776.1
   767.7
   724.2
   712.2
   787.4
     766
   775.8
     729
   769.6
   721.6
   757.9
   726.5
     793
   761.2
   753.7
     756
   704.7
   756.9
   721.9
   695.3
   772.2
   755.3
   687.2
   745.9
   777.7
   713.5
   777.1
   731.6
   721.6
   769.3
   774.1
   740.4
   773.8
   744.3
   749.2
     755
   731.3
   732.9
   760.8
     766
   704.4
     767
   787.8
   762.8
   757.3
   795.2
   692.4
   761.2
   760.5
   741.4
   757.6
   744.6
   742.7
   713.8
     707
   751.4
   763.4
   748.2
   734.6
   757.6
   758.9
     694
   687.9
   750.8
   715.1
   679.7
   753.4
   738.8
   753.4
   726.8
     708
   774.5
   726.1
   784.2
   702.8
   727.8
   750.8
   779.3
     729
   784.2
     778
   696.3
   796.8
   705.7
   761.2
   726.1
   684.6
   763.8
   705.4
   768.3
   742.7
   794.9
   789.7
   741.4
     743
   727.4
   766.4
   706.3
   732.9
   753.1
   722.9
   682.7
   724.5
     732
     769
   717.4
   717.7
   777.7
   739.1
   730.7
     768
   686.2
     766
   703.4
   769.3
   737.5
   720.3
   720.6
   687.2
   733.6
   725.8
   702.1
   690.4
   681.7
   727.1
   699.2
   722.6
   704.7
   795.6
   728.7
   702.4
   738.5
   717.7
   766.7
   751.1
   761.8
   740.1
   802.7
   793.3
   732.6
   776.4
   674.6
     717
   693.4
   686.2
   703.7
   737.5
     744
   696.3
   748.5
   757.6
   744.3
     790
   712.5
   747.2
   755.7
   783.9
   747.2
   722.9
   739.4
   726.8
   701.5
   771.2
   764.1
     756
   733.9
   798.5
   758.2
   792.6
   728.4
   711.5
   764.4
   700.5
   678.1
   717.4
   737.8
     730
   716.7
     681
   721.9
   724.2
   721.6
   754.7
     729
   721.3
   735.9
   738.5
   668.7
   708.6
   731.6
   671.3
     696
   711.5
   681.4
     694
     693
   736.2
   814.7
   775.1
   758.2
   742.7
   722.2
   727.1
   749.2
   702.4
   693.4
   711.5
   690.4
   724.8
   747.2
   704.4
   714.5
   724.2
   796.2
     707
   695.3
   736.8
   751.1
     695
   715.4
   732.3
   740.4
   702.4
   747.2
   683.6
   750.5
   696.3
   689.1
     717
   709.3
   699.2
   692.1
   631.1
   741.4
     670
   727.1
   713.5
   702.4
   773.8
   734.6
   728.1
   764.1
   636.9
   700.8
   672.9
   768.3
   761.2
   707.6
   718.3
   721.6
   675.8
     684
     681
     683
   735.9
   652.2
   637.2
   599.6
   690.8
   688.8
   713.8
   717.7
   623.9
   675.2
   650.9
   685.9
   719.3
   662.9
     756
   720.9
     730
   678.4
   723.5
   709.9
   773.5
   734.2
   681.4
     658
     681
   694.7
   725.8
   752.4
   745.3
   677.8
   691.1
     717
   709.9
   667.7
   675.2
   682.3
   696.6
   686.2
     729
   617.8
   635.3
   671.6
   671.6
   707.6
   670.7
   690.1
   692.1
   702.4
   715.7
   692.1
   691.7
   704.1
     647
   698.2
   693.4
   674.6
     671
   659.6
   668.1
   725.5
   684.3
   654.4
     707
   674.2
   677.1
     672
   685.9
   710.6
   703.7
   733.6
   668.4
   684.9
   689.8
   682.7
   668.7
   655.1
   698.9
   746.9
   712.5
   665.8
   687.5
   683.3
   724.5
   723.9
   667.1
   688.8
   723.2
   654.1
     719
   691.7
     634
   677.8
   667.7
   736.5
   725.5
   671.6
   713.8
   644.7
   670.3
   688.8
   673.6
   678.1
   677.1
   661.9
   704.7
   693.7
   714.8
   651.2
   640.2
   682.3
   740.1
   687.5
   735.2
   686.6
   677.8
   674.2
   701.5
   779.3
     732
     767
   714.8
   667.4
   730.7
   654.1
   627.8
   747.9
     708
   664.2
   680.4
   723.2
   649.9
   631.1
   648.6
     729
   636.6
   697.3
   670.7
   745.3
   698.2
   711.9
   690.8
   700.2
   711.9
   627.8
     708
   675.5
   673.9
   677.8
   680.4
     742
   704.7
   718.3
   738.1
   710.9
   722.9
   717.4
   722.6
   685.9
   718.7
   735.2
   716.1
   694.3
   711.2
   707.3
   685.6
   652.2
   690.4
   675.2
     743
   696.3
     732
   715.4
     660
   752.4
   715.4
   700.8
   708.3
   663.8
   741.4
   668.1
   764.4
   701.5
     719
   735.2
   736.2
   746.9
   726.5
   740.7
   667.7
   709.9
   740.4
   758.9
   711.5
   688.2
   739.1
   788.4
   691.1
   737.8
   659.3
   765.4
   756.3
   842.6
   730.3
   694.7
   743.6
   697.3
   686.9
   728.7
   711.5
   733.9
   734.6
   715.7
   712.8
   747.5
   801.7
     766
   754.4
   737.5
   777.4
   697.9
   703.4
   784.8
   761.2
   764.4
   808.2
   744.6
   711.5
     780
   755.7
   823.1
   752.4
   739.1
     828
   785.2
   761.2
   756.6
     828
   825.7
   746.2
   694.3
   828.3
   739.4
   765.4
   762.5
   773.2
   801.4
   847.8
     875
   820.5
   774.8
   855.9
   831.2
   800.4
   753.1
   833.5
   920.4
   867.6
   815.7
     791
   841.9
   795.6
   858.5
   810.1
   788.4
   859.8
   752.4
   842.3
   813.4
   820.5
   837.4
   805.6
   809.2
   747.2
   845.8
   789.4
   811.4
   857.8
     851
   887.7
   817.3
   829.9
   885.7
   838.7
   847.5
   923.4
   767.3
   898.7
   842.6
   870.2
   817.6
   878.9
   924.7
   851.7
   869.2
   843.6
   915.6
   829.9
   871.1
   829.9
   854.9
   742.7
   894.8
   904.2
   890.3
   870.8
     863
   866.6
     853
   838.4
   911.4
   897.7
   902.9
   805.9
   924.3
   807.2
   868.5
   859.8
   879.6
   908.4
   840.3
   895.8
   899.7
   984.4
   898.7
     888
   836.4
   856.9
   890.9
   875.4
   871.8
   884.4
   943.2
   932.4
   933.1
     926
   906.2
   870.8
   914.9
   843.6
   843.2
   906.5
   910.1
   902.9
   865.9
     876
   934.4
   920.4
   977.9
     889
   950.9
   953.2
   884.8
   947.4
   867.6
   935.7
   871.8
   891.9
   964.6
   902.6
   879.2
   820.9
   864.3
   886.1
   953.2
   908.4
   894.2
     925
   959.4
   815.3
   897.4
   899.4
   905.2
    1043
   926.6
   922.7
   955.2
   896.4
   921.1
   903.9
   894.5
   856.5
   869.2
   946.4
   915.9
   860.4
   899.7
   867.9
   938.3
   853.3
   891.9
   898.7
   813.1
   856.2
   901.3
   911.7
   925.6
     815
   870.5
   877.6
   879.9
   890.6
   827.3
   899.4
   867.2
     829
     877
   867.6
   898.7
   855.6
   835.5
   850.1
   877.9
   857.8
   905.5
   835.8
     863
   820.9
   835.5
     815
   898.4
   887.4
   854.6
   844.2
   908.4
   931.1
   871.8
   849.1
   855.9
   818.3
   892.5
   786.5
   865.9
   872.8
   868.2
   909.1
   908.4
   865.6
     802
     888
   885.7
   841.3
   811.8
   819.2
   813.4
     790
   873.1
   905.8
   867.6
   828.3
   884.4
     851
   777.7
   872.1
   829.9
   864.3
   835.8
   859.1
   809.8
   830.9
   864.3
   841.9
   889.3
   818.9
   873.7
   857.8
     851
   866.9
   821.5
   838.4
   843.2
   789.4
   856.5
   794.3
   795.6
   819.6
   783.2
   879.2
   837.1
   853.6
   843.6
   783.5
   790.7
   785.8
   752.1
   757.6
   828.3
   813.7
   810.5
     851
   765.4
   823.4
   826.7
   889.6
   903.3
   926.6
   908.1
   841.3
     829
   776.4
   816.6
   769.3
     756
   838.7
   776.4
   813.1
   832.2
   813.1
   860.8
   748.8
     778
   785.8
   832.9
   777.4
     744
   769.3
     840
   765.4
   768.3
   776.7
   756.6
   791.3
   777.4
   762.1
   762.8
   762.8
   794.6
     827
   735.2
   770.2
   789.4
   812.4
   741.4
   783.2
   795.2
   739.4
   744.3
   806.3
   731.3
   765.1
   746.2
   748.8
   793.3
   750.8
   720.6
   740.4
   792.6
   710.9
   767.3
   757.6
   705.4
     755
   774.5
   787.1
   741.7
   756.6
   726.1
   758.2
   744.3
   757.9
   741.4
   749.2
   805.9
   833.8
   808.9
   765.7
   744.3
   779.3
     802
   735.9
   735.5
   794.9
     793
   782.3
   777.7
   753.1
   745.3
   846.5
   739.8
   806.9
   794.6
   761.5
   802.4
   794.6
   789.4
     814
   750.8
   778.7
   792.6
   739.8
   714.1
   796.8
   788.4
   797.5
   739.8
   844.9
   748.8
   777.7
   732.3
   763.1
   804.3
   786.5
   790.4
   772.5
   778.7
   753.4
   780.3
     766
   738.8
   827.7
   746.9
   800.4
   825.1
     778
   786.1
   752.7
   815.3
   759.5
   735.9
   870.5
   778.7
   827.7
   787.1
   801.1
   769.9
   810.8
   799.4
   700.2
   791.3
   824.1
   716.4
   813.1
   794.3
   807.9
   774.5
   848.8
   780.3
   793.9
   801.7
   818.3
   797.8
   725.8
   763.8
   778.7
   816.6
   751.8
   752.4
   758.2
   788.4
   796.8
   828.3
   817.9
   741.4
   798.5
   775.1
   787.1
   801.1
   822.5
   770.9
   770.9
   773.5
   843.6
   767.7
     790
   815.3
   823.8
   794.9
   792.3
   759.9
   813.4
     792
   742.4
   758.2
   810.5
   731.6
   776.1
   845.2
   758.6
   751.8
   751.4
   789.1
   745.3
   770.2
   792.3
     840
   759.9
   764.4
   768.6
   723.2
   730.3
   824.4
   845.2
   799.4
     766
   834.5
   786.5
   793.6
   812.4
   793.3
   791.3
   806.3
   741.4
   769.9
   748.5
   780.3
   745.9
   772.8
   792.3
   821.2
   738.5
   793.6
   801.4
   815.7
   787.4
   783.9
   818.9
   877.6
   813.4
   809.8
   761.5
   771.5
   819.9
   822.5
   785.5
   778.7
   810.5
   837.7
     792
   817.6
   775.1
   780.3
   782.3
   761.2
     829
   786.8
     826
   837.7
   781.9
   746.2
   761.8
   790.4
   788.4
   788.1
   758.2
     781
   815.7
   805.6
   740.4
   750.8
   727.8
   788.4
   805.6
   806.3
   789.1
   838.4
   822.8
   762.1
   678.4
   769.6
   762.8
   753.1
   750.8
   770.2
   789.4
   800.4
   746.9
   772.5
   808.5
   779.7
   784.5
   768.3
     731
   774.5
   737.5
   759.2
     707
   731.3
   776.4
   718.3
   760.8
   750.1
   810.1
   770.6
   755.7
   732.3
   800.7
   774.8
   818.9
   827.7
   769.9
   794.3
     802
     793
   762.5
   708.3
   773.8
   746.9
   757.3
     768
   797.8
   883.1
   727.4
   762.1
   696.9
   723.5
     744
   780.3
   827.7
   738.1
   752.7
   722.9
   771.9
   761.8
   803.7
   764.7
   783.2
     720
   738.8
   744.3
   866.9
   782.9
   767.7
   732.3
   742.4
   801.7
   794.3
   782.9
   701.2
   725.2
   721.9
   783.5
   754.4
   715.4
   757.9
   829.6
   725.8
   776.4
   728.4
   711.9
   695.3
   779.7
   720.6
   745.6
   782.3
   709.6
     732
   777.7
   740.7
   745.3
   788.1
   796.8
   803.7
   821.8
   703.4
   721.3
   753.4
   728.4
   725.8
   746.9
   768.6
   712.8
   835.5
   738.1
   775.8
   758.6
   791.7
   745.3
   765.7
   800.4
   725.2
   785.8
   836.1
     742
   794.6
   773.8
   726.8
     754
   765.1
   766.4
     839
     778
   823.4
   801.1
     802
   796.2
   817.3
     780
   782.6
     792
   829.6
   802.4
   788.4
   837.7
   832.9
   846.5
   796.2
   766.7
   797.2
   803.7
     875
   844.5
   816.3
   853.9
   847.1
   865.3
   834.2
   822.2
   806.9
   816.3
   865.3
   841.9
   853.6
   833.2
     912
   829.3
   881.2
   850.7
   882.2
   955.5
   856.2
   858.5
   880.2
     911
     889
   870.5
   839.3
   861.7
   829.9
   837.4
   822.5
   862.7
   913.6
   931.1
   895.1
   891.2
   967.8
     950
   978.5
   894.2
   948.7
   872.1
   951.3
   891.6
   890.9
   883.8
   917.2
   992.5
   999.3
   909.1
   959.7
   958.1
    1013
   945.4
   949.3
   964.2
   929.9
   935.7
   970.4
    1056
    1018
   997.3
   969.4
   971.7
    1013
   911.7
   980.1
   970.4
   974.6
   985.6
   963.3
   919.1
    1115
    1052
   999.9
   975.6
   942.5
   992.5
   954.5
    1044
   966.8
    1080
    1057
   982.7
    1040
   962.3
    1046
    1019
   989.9
   994.7
    1076
    1127
    1069
    1139
    1035
    1066
    1082
    1070
    1012
    1095
    1033
    1029
    1073
    1077
    1064
    1089
    1012
    1058
    1040
    1113
    1062
    1106
    1170
    1071
    1141
    1149
    1175
    1177
    1184
    1104
    1155
    1163
    1180
    1158
    1159
    1180
    1214
    1183
    1165
    1180
    1236
    1135
    1187
    1198
    1164
    1138
    1177
    1213
    1183
    1287
    1246
    1209
    1150
    1202
    1179
    1169
    1205
    1180
    1205
    1211
    1296
    1204
    1205
    1238
    1235
    1146
    1233
    1290
    1264
    1205
    1206
    1247
    1273
    1294
    1279
    1235
    1261
    1308
    1270
    1299
    1250
    1321
    1221
    1229
    1265
    1273
    1355
    1300
    1269
    1298
    1314
    1346
    1296
    1300
    1273
    1332
    1330
    1262
    1242
    1294
    1327
    1272
    1316
    1314
    1312
    1340
    1300
    1315
    1334
    1358
    1300
    1255
    1299
    1270
    1281
    1308
    1282
    1285
    1247
    1264
    1293
    1268
    1305
    1237
    1313
    1272
    1257
    1162
    1331
    1273
    1277
    1264
    1254
    1241
    1229
    1318
    1281
    1252
    1279
    1311
    1214
    1204
    1280
    1217
    1277
    1295
    1259
    1244
    1223
    1205
    1215
    1262
    1225
    1250
    1233
    1177
    1249
    1339
    1228
    1359
    1251
    1206
    1272
    1201
    1243
    1196
    1192
    1309
    1197
    1239
    1262
    1190
    1190
    1267
    1240
    1245
    1233
    1265
    1260
    1183
    1199
    1115
    1189
    1122
    1133
    1105
    1109
    1104
    1151
    1224
    1168
    1154
    1150
    1154
    1176
    1103
    1080
    1182
    1138
    1163
    1153
    1155
    1120
    1095
    1165
    1062
    1128
    1157
    1087
    1173
    1142
    1123
    1100
    1109
    1046
    1092
    1045
    1094
    1138
    1071
    1107
    1049
    1141
    1102
    1112
    1093
    1086
    1127
    1048
    1010
    1103
    1058
    1087
    1064
    1069
    1044
    1063
   983.4
    1099
   963.6
    1040
    1028
    1036
    1005
   963.6
    1019
    1007
    1069
    1021
    1068
    1016
    1061
    1046
   979.8
    1033
    1077
   959.7
   993.8
   965.2
   960.7
   975.3
   994.7
    1023
   977.9
    1027
   954.8
    1000
   903.6
     986
     984
   979.8
   982.7
   944.5
   971.7
     937
   923.7
    1009
   881.2
    1029
   939.9
     948
    1012
    1003
   910.7
   956.1
   896.4
   886.4
   856.9
   919.1
     911
   903.6
   934.7
     947
    1009
   892.9
   920.4
   879.6
   907.1
   930.8
   876.3
   936.3
   835.5
   904.5
   961.3
   903.9
   907.8
   889.3
   860.8
   835.8
   877.6
     889
   892.5
   863.7
   764.7
   896.1
   943.8
     887
   893.5
   863.4
   881.8
   836.4
   800.7
   836.1
   859.5
   845.8
     841
   830.6
   839.3
   819.9
   881.2
   922.7
   915.3
   859.8
   902.3
   833.2
     865
   863.7
   894.2
   801.1
   847.1
   869.2
   828.3
   884.1
   833.5
   822.8
   883.5
   793.3
     865
   876.7
   885.7
     863
   812.4
   880.5
   854.6
   859.5
   813.7
   842.9
   821.5
   912.7
   887.4
   838.7
   869.8
   860.1
   834.2
   846.2
   916.2
     840
   927.3
   830.9
   844.2
   753.7
   751.8
   775.8
   880.5
   854.3
   820.5
   845.2
   852.3
   893.8
   902.6
   868.9
   842.6
   870.5
   804.3
   805.9
   812.7
   858.5
   865.3
   806.9
   818.9
   818.9
     802
   830.6
   802.7
   829.6
   825.7
   849.7
   830.9
   816.6
   859.5
   816.6
   737.8
   760.5
   795.6
   719.6
   771.9
   811.8
   960.3
   774.1
   817.6
     853
   849.7
   855.2
     839
   831.2
   846.5
     791
   909.1
   857.5
     826
   910.1
   827.3
     805
     901
   795.2
   835.5
   791.3
   786.8
   789.4
   863.7
     793
   834.8
     826
     914
   820.5
   792.3
   827.3
   775.1
   772.8
     756
   818.3
   781.6
   821.8
   819.6
   763.4
   803.7
   809.8
     769
   821.2
   846.8
   873.4
   859.8
   815.7
   756.9
   781.3
   845.2
   851.7
   811.4
   832.5
     817
     778
   809.8
   832.2
   822.2
   811.1
     768
   799.8
   788.4
   847.8
     839
   784.5
   782.6
   803.3
   824.4
   821.2
   793.3
   804.6
   783.2
   851.7
   770.9
   746.2
   801.4
   893.2
   812.4
   734.6
     816
   849.1
   784.5
   804.3
   817.6
     829
   801.4
   812.7
   800.7
   824.4
   821.5
   827.3
   823.1
   822.5
   809.8
     853
   819.9
   820.9
   793.9
   843.9
   833.5
   759.9
   819.2
   818.6
   814.7
   842.3
   784.5
   775.4
   868.5
   811.8
   853.3
   807.9
   859.5
   847.5
   792.3
   740.1
   805.3
     778
     780
     875
   860.1
   835.1
   828.6
   801.1
   785.5
     804
   801.1
   830.3
   854.9
   850.7
     814
   810.8
     827
   782.3
   821.8
   848.4
     803
     769
   781.3
     790
   812.7
   787.4
   758.6
     827
     888
   864.6
   883.5
   839.3
   798.5
   772.2
   858.5
   834.8
   832.9
   759.2
   813.7
   769.3
   858.5
   798.5
   821.8
   784.8
     827
   796.2
   764.4
   819.6
   757.6
     865
   771.5
   794.6
   816.3
   813.1
   870.2
   855.6
   839.7
   850.1
   804.3
   797.8
   735.9
     838
   786.1
   805.3
   801.1
   800.1
   807.2
   799.4
   819.6
   846.5
   855.2
   816.6
   774.8
   826.7
   855.2
   807.9
   890.6
   839.3
   810.8
     793
   798.1
   826.4
   845.2
   777.1
   833.5
   792.6
   845.2
   783.5
   845.8
   821.5
   840.3
   796.2
   857.8
   827.3
   818.6
   830.6
   808.9
   833.2
   806.3
   810.5
   867.2
   855.9
   855.9
   787.4
   838.4
   809.5
     802
   776.4
   927.6
   837.4
   787.4
   822.5
   785.5
   827.7
   811.4
   825.4
     814
   850.7
   820.9
   896.1
   794.9
   812.4
   823.4
   872.1
   844.5
   884.8
   789.7
   845.8
   834.5
   796.2
   881.2
   825.1
   845.5
   866.3
   858.5
   880.2
   848.8
     890
   871.5
   854.3
   893.2
   878.6
   945.4
   859.5
   824.1
     875
   832.9
   859.5
   844.9
   905.2
     912
   870.8
   934.4
   875.4
   860.8
   893.2
   917.2
     888
   887.4
   857.2
   939.9
   929.9
   928.6
   920.1
     936
   950.9
   907.5
   908.1
     924
   882.8
     913
     865
   918.8
   926.9
   923.7
   933.4
   987.3
     925
   957.4
    1004
     959
   978.5
   955.2
   943.8
   995.7
   988.2
   998.3
   982.1
    1068
   984.4
   946.1
   996.7
   985.6
    1121
    1041
   956.8
   982.7
   967.8
    1012
    1029
    1023
    1012
    1013
    1018
    1078
    1102
    1084
    1022
    1056
    1042
    1086
    1120
    1013
    1116
    1068
    1109
    1088
    1067
    1138
    1049
    1185
    1181
    1133
    1167
    1123
    1184
    1165
    1130
    1138
    1165
    1190
    1197
    1168
    1130
    1162
    1213
    1309
    1212
    1216
    1216
    1264
    1280
    1303
    1379
    1234
    1303
    1291
    1321
    1317
    1336
    1228
    1339
    1367
    1445
    1466
    1419
    1424
    1407
    1426
    1403
    1450
    1423
    1430
    1455
    1462
    1498
    1522
    1448
    1523
    1622
    1586
    1544
    1533
    1634
    1606
    1524
    1626
    1647
    1704
    1736
    1755
    1663
    1753
    1644
    1682
    1713
    1737
    1693
    1788
    1792
    1827
    1814
    1860
    1800
    1778
    1833
    1729
    1813
    1857
    1909
    1826
    1886
    1923
    1958
    2027
    1937
    1953
    2050
    2063
    2162
    2020
    2067
    2161
    2133
    2042
    2202
    2164
    2195
    2203
    2281
    2235
    2275
    2244
    2226
    2254
    2314
    2256
    2344
    2294
    2360
    2361
    2390
    2411
    2422
    2477
    2573
    2425
    2616
    2571
    2572
    2495
    2628
    2594
    2586
    2549
    2639
    2572
    2637
    2621
    2709
    2713
    2711
    2800
    2775
    2902
    2827
    2801
    2899
    2879
    2870
    2998
    2800
    2955
    2980
    2916
    2830
    3108
    3025
    3032
    3053
    3056
    2894
    3166
    3140
    3086
    3051
    3071
    3109
    3195
    3115
    3158
    3113
    3082
    3210
    3171
    3244
    3314
    3274
    3338
    3263
    3334
    3278
    3384
    3371
    3294
    3352
    3462
    3369
    3410
    3332
    3410
    3381
    3530
    3449
    3434
    3381
    3467
    3525
    3494
    3621
    3537
    3430
    3430
    3425
    3591
    3595
    3599
    3645
    3607
    3566
    3443
    3484
    3559
    3470
    3519
    3504
    3623
    3610
    3563
    3600
    3516
    3669
    3655
    3693
    3565
    3677
    3684
    3708
    3544
    3625
    3627
    3643
    3630
    3592
    3765
    3777
    3840
    3783
    3653
    3621
    3620
    3657
    3578
    3813
    3609
    3727
    3621
    3599
    3698
    3640
    3790
    3672
    3656
    3638
    3670
    3628
    3738
    3515
    3743
    3574
    3584
    3572
    3718
    3581
    3693
    3562
    3619
    3560
    3407
    3543
    3639
    3707
    3593
    3686
    3553
    3490
    3530
    3562
    3520
    3549
    3474
    3599
    3581
    3578
    3492
    3607
    3488
    3530
    3555
    3535
    3558
    3557
    3441
    3530
    3438
    3573
    3414
    3423
    3494
    3546
    3454
    3442
    3410
    3422
    3504
    3536
    3410
    3408
    3487
    3409
    3602
    3379
    3471
    3484
    3438
    3402
    3436
    3334
    3404
    3442
    3454
    3315
    3461
    3388
    3263
    3508
    3276
    3311
    3341
    3410
    3314
    3444
    3331
    3236
    3302
    3304
    3290
    3395
    3349
    3293
    3204
    3244
    3293
    3239
    3397
    3161
    3248
    3191
    3195
    3224
    3269
    3180
    3184
    3155
    3140
    3222
    3194
    3273
    3252
    3197
    3102
    3120
    3027
    3211
    3102
    3202
    3115
    3049
    3251
    3170
    3106
    3161
    3176
    3057
    3148
    3069
    3125
    3063
    3137
    3060
    3163
    3139
    3235
    3097
    3115
    3199
    3078
    3083
    3128
    3131
    3158
    3048
    3014
    3022
    3024
    3212
    2975
    3097
    3139
    2997
    2999
    3239
    3182
    2998
    3010
    3006
    3073
    2957
    3113
    2997
    3148
    3020
    3003
    3034
    2949
    3042
    3043
    2926
    3029
    2944
    2996
    3070
    2988
    3032
    3037
    3051
    3012
    3054
    3211
    3194
    3074
    3055
    2962
    3018
    3019
    3080
    3037
    3233
    2964
    3028
    3135
    3019
    2988
    2981
    3009
    2993
    3076
    2986
    2956
    3096
    3109
    3002
    3121
    2998
    2884
    2938
    3072
    3040
    2956
    3043
    3074
    3025
    2991
    2952
    3085
    3015
    2940
    3068
    3062
    2970
    2925
    2952
    2984
    3056
    2861
    2967
    2935
    2928
    3024
    2975
    2966
    3006
    2924
    2987
    2961
    2914
    2950
    3097
    2965
    2956
    2875
    3032
    3032
    3068
    2902
    2796
    2910
    2855
    3023
    2927
    2956
    2867
    2930
    2909
    2881
    2904
    2821
    2790
    2957
    2845
    2786
    2792
    2915
    2901
    2797
    2841
    2869
    2819
    2899
    2835
    2874
    2869
    2860
    2976
    2758
    2878
    2854
    2746
    2788
    2780
    2742
    2802
    2763
    2811
    2763
    2892
    2767
    2738
    2673
    2903
    2774
    2692
    2714
    2815
    2708
    2789
    2674
    2749
    2709
    2725
    2749
    2717
    2718
    2751
    2816
    2727
    2660
    2660
    2659
    2551
    2685
    2560
    2474
    2602
    2551
    2703
    2700
    2611
    2567
    2684
    2574
    2590
    2599
    2575
    2564
    2464
    2601
    2462
    2530
    2497
    2444
    2547
    2552
    2546
    2405
    2615
    2379
    2383
    2441
    2446
    2298
    2382
    2492
    2387
    2347
    2384
    2403
    2333
    2434
    2301
    2350
    2341
    2256
    2306
    2275
    2253
    2258
    2270
    2268
    2222
    2211
    2196
    2280
    2181
    2306
    2211
    2182
    2143
    2201
    2245
    2217
    2072
    2100
    2123
    2070
    2224
    2106
    2148
    2035
    2100
    2133
    2086
    2045
    2192
    1976
    2079
    2094
    2046
    2057
    2013
    2017
    2029
    2049
    2087
    2137
    1941
    1992
    2004
    1939
    1963
    1916
    2007
    1874
    1982
    1921
    1899
    1918
    1915
    1875
    1766
    1850
    1829
    1889
    1788
    1902
    1827
    1825
    1849
    1838
    1794
    1750
    1867
    1797
    1852
    1770
    1821
    1806
    1752
    1751
    1740
    1826
    1777
    1696
    1673
    1671
    1710
    1673
    1711
    1676
    1677
    1705
    1631
    1695
    1752
    1712
    1658
    1727
    1737
    1672
    1693
    1712
    1687
    1608
    1564
    1560
    1604
    1606
    1585
    1585
    1617
    1619
    1657
    1619
    1620
    1650
    1546
    1603
    1602
    1551
    1605
    1654
    1545
    1555
    1475
    1481
    1479
    1457
    1561
    1433
    1551
    1591
    1612
    1506
    1464
    1511
    1494
    1537
    1485
    1521
    1514
    1465
    1463
    1560
    1502
    1566
    1419
    1528
    1472
    1482
    1481
    1456
    1455
    1461
    1426
    1496
    1415
    1314
    1428
    1343
    1437
    1472
    1479
    1503
    1455
    1447
    1435
    1483
    1445
    1343
    1428
    1382
    1426
    1430
    1316
    1408
    1371
    1460
    1342
    1404
    1436
    1353
    1427
    1444
    1506
    1359
    1328
    1327
    1445
    1413
    1397
    1348
    1410
    1510
    1415
    1353
    1369
    1333
    1367
    1361
    1307
    1454
    1404
    1353
    1332
    1300
    1271
    1330
    1392
    1404
    1342
    1314
    1456
    1304
    1323
    1389
    1385
    1321
    1415
    1362
    1259
    1319
    1301
    1359
    1305
    1326
    1356
    1379
    1437
    1407
    1430
    1346
    1359
    1449
    1442
    1377
    1460
    1359
    1335
    1355
    1297
    1338
    1357
    1368
    1421
    1335
    1374
    1351
    1355
    1362
    1317
    1345
    1364
    1404
    1427
    1336
    1329
    1369
    1289
    1422
    1409
    1390
    1413
    1406
    1403
    1357
    1331
    1339
    1423
    1463
    1369
    1405
    1416
    1486
    1363
    1394
    1425
    1383
    1356
    1359
    1413
    1431
    1417
    1395
    1323
    1308
    1461
    1342
    1415
    1455
    1482
    1411
    1503
    1420
    1417
    1439
    1453
    1432
    1502
    1436
    1487
    1471
    1478
    1400
    1446
    1435
    1609
    1460
    1437
    1488
    1455
    1461
    1465
    1512
    1417
    1548
    1433
    1396
    1466
    1573
    1524
    1553
    1522
    1561
    1571
    1510
    1463
    1582
    1544
    1518
    1670
    1572
    1525
    1600
    1596
    1565
    1664
    1614
    1655
    1594
    1614
    1508
    1538
    1652
    1626
    1595
    1527
    1627
    1664
    1761
    1673
    1660
    1687
    1691
    1711
    1694
    1759
    1687
    1768
    1726
    1873
    1776
    1770
    1729
    1773
    1825
    1715
    1754
    1778
    1796
    1756
    1803
    1837
    1804
    1821
    1779
    1919
    1801
    1766
    1964
    1909
    1880
    1916
    1943
    1886
    1894
    1908
    1966
    1959
    2163
    1903
    1996
    2002
    1960
    1955
    1979
    2056
    2092
    2110
    1952
    2062
    2074
    2069
    2166
    2034
    2050
    2106
    2150
    2080
    2093
    2088
    2085
    2099
    2109
    2141
    2177
    2233
    2261
    2266
    2217
    2198
    2289
    2228
    2217
    2271
    2302
    2310
    2315
    2410
    2268
    2364
    2300
    2299
    2361
    2342
    2372
    2403
    2392
    2359
    2383
    2615
    2514
    2361
    2474
    2510
    2458
    2476
    2398
    2551
    2542
    2525
    2539
    2521
    2480
    2439
    2575
    2634
    2671
    2597
    2629
    2554
    2668
    2743
    2654
    2541
    2721
    2678
    2771
    2712
    2713
    2746
    2822
    2734
    2676
    2805
    2714
    2736
    2876
    2748
    2860
    2773
    2932
    2856
    2824
    2790
    2973
    2831
    2890
    2802
    2900
    2851
    2852
    2933
    2931
    2857
    2970
    2915
    3039
    3019
    3051
    2982
    3102
    3090
    3024
    3018
    3063
    3046
    3068
    3096
    3151
    3114
    3052
    3042
    3213
    3114
    3224
    3132
    3177
    3171
    3112
    3178
    3331
    3323
    3302
    3321
    3255
    3246
    3231
    3288
    3172
    3222
    3227
    3247
    3192
    3186
    3348
    3326
    3180
    3277
    3354
    3292
    3247
    3338
    3228
    3299
    3412
    3317
    3417
    3368
    3383
    3318
    3326
    3249
    3208
    3321
    3334
    3384
    3343
    3335
    3444
    3292
    3486
    3503
    3388
    3338
    3419
    3483
    3532
    3306
    3378
    3426
    3420
    3350
    3321
    3411
    3443
    3451
    3399
    3401
    3332
    3386
    3296
    3429
    3450
    3377
    3432
    3445
    3501
    3202
    3431
    3326
    3316
    3303
    3421
    3273
    3387
    3322
    3431
    3310
    3366
    3427
    3353
    3379
    3251
    3258
    3357
    3301
    3354
    3264
    3356
    3207
    3337
    3277
    3206
    3268
    3228
    3324
    3297
    3310
    3376
    3425
    3307
    3206
    3387
    3292
    3315
    3360
    3286
    3239
    3186
    3339
    3181
    3216
    3292
    3335
    3290
    3214
    3302
    3225
    3218
    3193
    3166
    3280
    3145
    3218
    3074
    3072
    3051
    3206
    3272
    3066
    3172
    3071
    3126
    3123
    3027
    3131
    3087
    2987
    3101
    3188
    3090
    3008
    3040
    2976
    2967
    3030
    3085
    2834
    2899
    3033
    2769
    2961
    2862
    2913
    3027
    2989
    2922
    2903
    3007
    2782
    2720
    2858
    2776
    2770
    2836
    2771
    2679
    2733
    2780
    2725
    2778
    2873
    2655
    2716
    2741
    2696
    2650
    2713
    2720
    2743
    2663
    2618
    2631
    2669
    2692
    2683
    2692
    2704
    2541
    2511
    2695
    2587
    2528
    2522
    2461
    2607
    2580
    2550
    2494
    2499
    2454
    2519
    2490
    2512
    2518
    2500
    2483
    2391
    2453
    2457
    2369
    2389
    2445
    2481
    2443
    2379
    2438
    2440
    2339
    2406
    2368
    2321
    2282
    2343
    2216
    2272
    2250
    2327
    2201
    2310
    2188
    2212
    2287
    2238
    2277
    2197
    2352
    2348
    2274
    2167
    2289
    2242
    2182
    2201
    2162
    2226
    2265
    2286
    2220
    2217
    2226
    2143
    2090
    2153
    2001
    2129
    2062
    2172
    2025
    2082
    1962
    2098
    2153
    2217
    2109
    2021
    2164
    2108
    2085
    2101
    2096
    2132
    2119
    2158
    2064
    2034
    2117
    2008
    1923
    2044
    1989
    2058
    2042
    2017
    1944
    1884
    1959
    1988
    2044
    2005
    1906
    2047
    1932
    1981
    2045
    2020
    2095
    1971
    2052
    1920
    1930
    1992
    1950
    1864
    2049
    1875
    1926
    1866
    1864
    1899
    1927
    1872
    2037
    1949
    2013
    1884
    1891
    1906
    1942
    1899
    1906
    1877
    1887
    1895
    1932
    1847
    1824
    1840
    1881
    1834
    1868
    1970
    1827
    1849
    1830
    1854
    1870
    1813
    1837
    1880
    1917
    1833
    1846
    1834
    1792
    1892
    1818
    1824
    1876
    1722
    1887
    1750
    1867
    1853
    1886
    1837
    1812
    1825
    1855
    1886
    1899
    1874
    1836
    1952
    1854
    1874
    1964
    1843
    1872
    2036
    1831
    1814
    1785
    2002
    1903
    1847
    1776
    1897
    1921
    1907
    1839
    1810
    2009
    1772
    1906
    1845
    1830
    1909
    1907
    1941
    1892
    1947
    1852
    1827
    1825
    1884
    1951
    1941
    1927
    1967
    1920
    1953
    2006
    1900
    1835
    1914
    2021
    2022
    1847
    1945
    1838
    1959
    1959
    1952
    1931
    1977
    1917
    2001
    1967
    1892
    2028
    2001
    1902
    2120
    2086
    2054
    2066
    2047
    2073
    2187
    1934
    2045
    2015
    2094
    2100
    2035
    2087
    2014
    2077
    2010
    2041
    2126
    2009
    2049
    2118
    2072
    2046
    2044
    2166
    2037
    2083
    2045
    2134
    2162
    2164
    2170
    2142
    2122
    2158
    2061
    2127
    2109
    2162
    2129
    2071
    2179
    2165
    2215
    2215
    2188
    2227
    2160
    2321
    2326
    2237
    2371
    2365
    2260
    2284
    2292
    2284
    2242
    2326
    2322
    2276
    2307
    2334
    2334
    2275
    2287
    2335
    2361
    2190
    2337
    2360
    2350
    2451
    2373
    2451
    2494
    2439
    2479
    2498
    2449
    2544
    2507
    2413
    2543
    2511
    2545
    2511
    2442
    2463
    2508
    2486
    2514
    2442
    2504
    2443
    2477
    2520
    2607
    2506
    2494
    2467
    2485
    2547
    2559
    2678
    2518
    2522
    2535
    2610
    2611
    2475
    2429
    2621
    2548
    2596
    2649
    2502
    2546
    2616
    2600
    2571
    2644
    2606
    2760
    2664
    2649
    2708
    2427
    2787
    2668
    2629
    2658
    2603
    2789
    2724
    2593
    2696
    2690
    2725
    2696
    2759
    2711
    2691
    2640
    2769
    2805
    2698
    2793
    2673
    2678
    2811
    2743
    2826
    2685
    2744
    2741
    2809
    2839
    2807
    2695
    2857
    2871
    2867
    2653
    2775
    2891
    2738
    2759
    2788
    2739
    2851
    2755
    2851
    2831
    2820
    2804
    2775
    2719
    2719
    2903
    2852
    2835
    2707
    2809
    2855
    2832
    2769
    2721
    2863
    2829
    2841
    2955
    2872
    2893
    2924
    2712
    2835
    2839
    2812
    2808
    2901
    2829
    2877
    2886
    2782
    2772
    2867
    2981
    2837
    2891
    2728
    3019
    2890
    2850
    2921
    2900
    2802
    2818
    2828
    2982
    2842
    2828
    2794
    2924
    2847
    2873
    2941
    2846
    2837
    2756
    2840
    2827
    2907
    2888
    2813
    2805
    2685
    2805
    2862
    2800
    2843
    2849
    2772
    2706
    2858
    2907
    2866
    2737
    2830
    2851
    2844
    2771
    2699
    2770
    2806
    2820
    2641
    2827
    2827
    2629
    2756
    2755
    2777
    2833
    2746
    2746
    2735
    2796
    2763
    2778
    2641
    2773
    2650
    2766
    2640
    2720
    2788
    2625
    2771
    2615
    2690
    2596
    2725
    2723
    2593
    2616
    2761
    2671
    2688
    2603
    2601
    2634
    2721
    2581
    2527
    2646
    2644
    2604
    2673
    2485
    2775
    2630
    2524
    2591
    2560
    2556
    2506
    2630
    2592
    2560
    2566
    2602
    2480
    2526
    2534
    2482
    2499
    2496
    2473
    2566
    2624
    2465
    2479
    2559
    2498
    2448
    2433
    2387
    2480
    2523
    2459
    2496
    2413
    2322
    2473
    2447
    2440
    2370
    2334
    2460
    2541
    2285
    2509
    2373
    2430
    2417
    2422
    2409
    2441
    2429
    2416
    2372
    2273
    2349
    2286
    2395
    2381
    2327
    2251
    2373
    2356
    2432
    2405
    2346
    2405
    2417
    2309
    2307
    2319
    2462
    2284
    2359
    2286
    2287
    2283
    2314
    2265
    2299
    2248
    2204
    2340
    2377
    2356
    2310
    2253
    2258
    2320
    2377
    2274
    2278
    2281
    2309
    2284
    2250
    2273
    2256
    2268
    2336
    2359
    2301
    2289
    2269
    2353
    2293
    2237
    2239
    2230
    2282
    2286
    2317
    2191
    2226
    2150
    2197
    2333
    2326
    2226
    2162
    2199
    2361
    2197
    2262
    2097
    2203
    2179
    2219
    2227
    2205
    2128
    2138
    2240
    2189
    2213
    2194
    2162
    2265
    2144
    2158
    2241
    2189
    2142
    2180
    2247
    2173
    2260
    2232
    2248
    2152
    1987
    2164
    2205
    2094
    2187
    2151
    2220
    2175
    2263
    2169
    2164
    2159
    2190
    2071
    2188
    2183
    2147
    2145
    2076
    2130
    2220
    2079
    2173
    2132
    2132
    2052
    2062
    2142
    2176
    2162
    2206
    2139
    2157
    2129
    2205
    2213
    2256
    2177
    2180
    2247
    2133
    2308
    2128
    2091
    2229
    2246
    2141
    2108
    2188
    2207
    2206
    2269
    2227
    2127
    2201
    2261
    2172
    2254
    2186
    2235
    2268
    2163
    2174
    2280
    2321
    2341
    2122
    2211
    2217
    2113
    2278
    2244
    2125
    2070
    2279
    2322
    2308
    2188
    2246
    2204
    2303
    2203
    2100
    2170
    2224
    2253
    2155
    2274
    2202
    2231
    2231
    2238
    2189
    2238
    2202
    2238
    2215
    2314
    2308
    2239
    2237
    2285
    2262
    2245
    2232
    2233
    2215
    2268
    2294
    2183
    2215
    2198
    2184
    2211
    2310
    2357
    2381
    2290
    2339
    2270
    2246
    2336
    2139
    2295
    2344
    2317
    2239
    2227
    2198
    2230
    2312
    2351
    2334
    2282
    2313
    2330
    2319
    2305
    2344
    2287
    2177
    2365
    2250
    2404
    2306
    2312
    2344
    2149
    2385
    2367
    2225
    2272
    2276
    2388
    2316
    2295
    2257
    2294
    2366
    2266
    2272
    2326
    2304
    2401
    2368
    2404
    2266
    2252
    2325
    2353
    2330
    2338
    2327
    2291
    2299
    2303
    2361
    2381
    2443
    2243
    2308
    2420
    2405
    2380
    2346
    2332
    2307
    2260
    2372
    2428
    2200
    2465
    2455
    2400
    2291
    2456
    2446
    2264
    2340
    2260
    2391
    2360
    2362
    2428
    2437
    2435
    2396
    2385
    2360
    2335
    2280
    2404
    2434
    2416
    2398
    2404
    2355
    2398
    2394
    2367
    2326
    2475
    2338
    2375
    2367
    2375
    2272
    2405
    2444
    2443
    2417
    2495
    2496
    2454
    2297
    2326
    2425
    2401
    2350
    2314
    2517
    2419
    2378
    2389
    2243
    2407
    2300
    2472
    2339
    2311
    2424
    2372
    2362
    2425
    2381
    2318
    2303
    2278
    2313
    2309
    2284
    2417
    2342
    2419
    2424
    2384
    2393
    2289
    2151
    2286
    2364
    2393
    2221
    2447
    2387
    2364
    2250
    2372
    2215
    2313
    2322
    2342
    2346
    2428
    2406
    2316
    2406
    2339
    2404
    2350
    2325
    2307
    2332
    2224
    2268
    2273
    2262
    2250
    2330
    2198
    2289
    2285
    2266
    2276
    2259
    2285
    2367
    2379
    2322
    2319
    2296
    2287
    2195
    2229
    2230
    2174
    2208
    2264
    2293
    2215
    2286
    2199
    2241
    2189
    2322
    2400
    2242
    2286
    2257
    2212
    2255
    2158
    2368
    2107
    2160
    2190
    2230
    2206
    2162
    2166
    2179
    2296
    2130
    2183
    2182
    2182
    2167
    2310
    2218
    2111
    2106
    2102
    2213
    2116
    2221
    2149
    2219
    2237
    2210
    2160
    2256
    2166
    2197
    2202
    2097
    2159
    2267
    2182
    2074
    2099
    2167
    2128
    2270
    2064
    2188
    2203
    2242
    2108
    2104
    2127
    2146
    2136
    2180
    2185
    2224
    2229
    2213
    2091
    2096
    2142
    2163
    2199
    2185
    2104
    2178
    2079
    2076
    2208
    2141
    2133
    2229
    2055
    2084
    2158
    2023
    2135
    2057
    2105
    2083
    2106
    2136
    2131
    2193
    2196
    1980
    2057
    2081
    2107
    2159
    2151
    2051
    2089
    2120
    2204
    2117
    2149
    2075
    2097
    2143
    2087
    2052
    2148
    2051
    2054
    2138
    2149
    2113
    2150
    2118
    2033
    1930
    2033
    2033
    2036
    2066
    2106
    2020
    2101
    2063
    2020
    1975
    2089
    2113
    1971
    2043
    2045
    2092
    2134
    1922
    2016
    2036
    2101
    1942
    2046
    2021
    2052
    2107
    2025
    2074
    2084
    2058
    2047
    2141
    1956
    1913
    1992
    2048
    2035
    2006
    2036
    2066
    2032
    2005
    1991
    2011
    2051
    2065
    2081
    2096
    1976
    2164
    1975
    1911
    2061
    1955
    2074
    2058
    2093
    1984
    2031
    2112
    2026
    1979
    1985
    2087
    2088
    2013
    2178
    1961
    2063
    2050
    1998
    1950
    2014
    2114
    2042
    2061
    1995
    2022
    2014
    2009
    2116
    1997
    1991
    2085
    2077
    2062
    2074
    2072
    1995
    2037
    1921
    1955
    2072
    2075
    2050
    1953
    1991
    2139
    2038
    1935
    1983
    2092
    2031
    2042
    2026
    1931
    2038
    2018
    2041
    1973
    2013
    2045
    2032
    2083
    2017
    2038
    2024
    2047
    2001
    2156
    2007
    2045
    1978
    2050
    1925
    2041
    2101
    2056
    2049
    1878
    1914
    1985
    2113
    2062
    2014
    2078
    2003
    2066
    2031
    1903
    2052
    2097
    1984
    1922
    1969
    1947
    1991
    1986
    2044
    2038
    2089
    2069
    1981
    2039
    1971
    1959
    1978
    2003
    2010
    1915
    1998
    2076
    1999
    1856
    1976
    2011
    2092
    2036
    1944
    1996
    2015
    1961
    1999
    2012
    2084
    1958
    2007
    2008
    2088
    1992
    2004
    2046
    2016
    1926
    1982
    1992
    2051
    1982
    1963
    1991
    2088
    1930
    2040
    1986
    1971
    1921
    1996
    2005
    1953
    1938
    2063
    1959
    2049
    1960
    2043
    1983
    2028
    2088
    1987
    1978
    2072
    1917
    1953
    2068
    1961
    2022
    2059
    2026
    2032
    1974
    2061
    1987
    2020
    1973
    2021
    2076
    2030
    1988
    2029
    2028
    1997
    1981
    2076
    1983
    1988
    1925
    2055
    1999
    1989
    2059
    1918
    1931
    1958
    2010
    2150
    1964
    2018
    1967
    1984
    2071
    1956
    1943
    2081
    2081
    1968
    2034
    2134
    1943
    2007
    2060
    2029
    1996
    2019
    2067
    2082
    2092
    2124
    1982
    2102
    2115
    2043
    1972
    2029
    2074
    1981
    2029
    2012
    1940
    1950
    1949
    1935
    2010
    1936
    1975
    1975
    1982
    1970
    1971
    1953
    1917
    1915
    1994
    2030
    2032
    1985
    1957
    2136
    1939
    2051
    1992
    2036
    1896
    1928
    1912
    1921
    1965
    2001
    2035
    2000
    2052
    2027
    1926
    2057
    1943
    1914
    2107
    1898
    2023
    2031
    2065
    2079
    2060
    1986
    2017
    2032
    2028
    2009
    2034
    2006
    2072
    2093
    2003
    2011
    2031
    1928
    2058
    2019
    1918
    2070
    2017
    2092
    2037
    2044
    2021
    2036
    1893
    2036
    2022
    2015
    2069
    2118
    2060
    2049
    2041
    1969
    2093
    2029
    2008
    2005
    1999
    1967
    1959
    1961
    2033
    2007
    1908
    2023
    2162
    2035
    2085
    2110
    2076
    1956
    2005
    2059
    2104
    1969
    2076
    2023
    2051
    2068
    2008
    2037
    1987
    2015
    2080
    2004
    2059
    1982
    1950
    1969
    2007
    1978
    1983
    2011
    2090
    2064
    1975
    1908
    1946
    2032
    1982
    1994
    2074
    1983
    1967
    2017
    2004
    2026
    2031
    1944
    2014
    2059
    2038
    2088
    2026
    2060
    2078
    2148
    2105
    2047
    2094
    2091
    2152
    2036
    2043
    2038
    2179
    2063
    2107
    1969
    2060
    1995
    2136
    2060
    2078
    2016
    2040
    2017
    1996
    2111
    1928
    2137
    2058
    2118
    2168
    2051
    2086
    2062
    2063
    1969
    2052
    2004
    2029
    2047
    1964
    2082
    1925
    2083
    2127
    2065
    2038
    2050
    2029
    2036
    2112
    2105
    2101
    2089
    2038
    2036
    2055
    2037
    2056
    2142
    2168
    2033
    2091
    2119
    2026
    2004
    2036
    2087
    2085
    2104
    2004
    2077
    2013
    2083
    2074
    2132
    2017
    2111
    2150
    2074
    2033
    2114
    2039
    2104
    2052
    2091
    2095
    2086
    2081
    2129
    2051
    2041
    2141
    2183
    2011
    2042
    2105
    2048
    2129
    2129
    2063
    2036
    2074
    2108
    2142
    2061
    2057
    2172
    2034
    2071
    2059
    2097
    2097
    1986
    2024
    2013
    2176
    2017
    2058
    2021
    2059
    2149
    2118
    2105
    2088
    2060
    2070
    2041
    2091
    2050
    1982
    2044
    2041
    2048
    2028
    2063
    1962
    2090
    2132
    2117
    2021
    2051
    1971
    1985
    2023
    2033
    1967
    2039
    2021
    2075
    2027
    1908
    1962
    1964
    2125
    2020
    2043
    2122
    2073
    2070
    1963
    1949
    2030
    1975
    2101
    1995
    2123
    1971
    2009
    1970
    1949
    2016
    2005
    2055
    1994
    1967
    1961
    2052
    2007
    2032
    1977
    2005
    2039
    1998
    2113
    2020
    2022
    1991
    1906
    1985
    2063
    2059
    1952
    2051
    2006
    2005
    2052
    1944
    2010
    2000
    2055
    1946
    2031
    1973
    2073
    1951
    2049
    2024
    2034
    2021
    1971
    2018
    2001
    2050
    2069
    1979
    2090
    1957
    1959
    1961
    2067
    2060
    2144
    1973
    2004
    1979
    1920
    2082
    2070
    1988
    2024
    1968
    1968
    2028
    1956
    1994
    2029
    1980
    2019
    1952
    2046
    2066
    1923
    2007
    2029
    2081
    1947
    2101
    2047
    2045
    2025
    1969
    1996
    1959
    2122
    1950
    1989
    1917
    2032
    2082
    2114
    2027
    2090
    2012
    2022
    2061
    2064
    2095
    2022
    1983
    2018
    1911
    2043
    1976
    2046
    2077
    2031
    2015
    2012
    2050
    2106
    1996
    2073
    2015
    1971
    1944
    2027
    2046
    1949
    2083
    2006
    1904
    1933
    2008
    2015
    1953
    1912
    2062
    2013
    2047
    1949
    2023
    1979
    2018
    1966
    1932
    1875
    1985
    1896
    1965
    1954
    2010
    1966
    1969
    2020
    1974
    1875
    1899
    1979
    1865
    1981
    1905
    1885
    1910
    1926
    1945
    1900
    1980
    1982
    1906
    1923
    1986
    1996
    1829
    1888
    1987
    1987
    2024
    1823
[truncated: 465,071 more chars]
