# Supplementary material for: A machine learning approach to predict pancreatic islet grafts rejection versus tolerance
Source: PLoS One. 2020 Nov 5;15(11):e0241925. doi: 10.1371/journal.pone.0241925 (PMC7644021; doi:10.1371/journal.pone.0241925)
Supplement: S1 File — (ZIP) [file pone.0241925.s001.zip › Supplementary Information/Raw CZE data from aq.H samples/non-transplanted controls/T1 Control 7.crm]

40
  -19.01
   -13.5
   25.11
     200
   414.4
   411.1
   379.7
   376.8
   386.8
   454.9
   419.9
   408.2
   419.2
   425.4
   440.7
     453
     453
   424.8
   433.8
   466.3
   418.9
   459.5
   436.8
   455.6
   459.2
   474.4
   454.3
     464
   444.2
   467.6
   454.6
   437.4
   492.2
   454.6
   446.8
   507.8
   442.3
   426.1
   485.1
   446.8
   475.4
   446.2
   409.5
   478.9
   423.1
   421.5
   436.1
   463.4
   450.4
   505.5
   478.9
   490.9
   404.7
   463.7
   398.2
     514
   426.4
   488.7
   467.9
   453.6
   473.1
   433.5
   456.2
   522.7
   393.6
   456.9
   489.3
   527.6
   487.7
   471.8
   469.5
   470.2
   478.6
   443.3
     476
   493.2
   449.1
   469.2
   471.2
     501
   435.5
   493.5
   496.8
   467.9
   485.8
   449.1
   471.2
   467.6
   462.1
   459.8
   516.9
   456.9
   479.6
   445.2
   461.4
   455.6
   425.4
   479.6
     439
   442.3
     416
   444.6
   502.6
   445.2
   480.9
   439.4
   451.4
   459.2
   483.2
   476.7
   497.8
   469.5
   393.3
     442
   466.3
   486.4
   458.2
   457.9
   458.8
     415
   470.5
   468.2
   509.1
     478
   452.3
     478
   502.3
   436.1
   479.3
     465
     489
   533.4
   477.6
   491.3
     488
     451
   494.8
   450.7
   457.5
   466.3
   437.1
   462.7
     478
   438.7
   391.7
   453.3
   466.3
   443.9
     452
   449.7
   449.1
   468.6
   497.8
     512
   472.8
   470.5
   444.6
   445.2
   466.9
   412.8
   486.7
   488.7
   488.7
   479.9
   455.6
   399.1
   467.6
   493.2
     477
   435.5
   490.9
   417.6
   449.7
   472.1
   484.8
   453.3
   471.2
   443.3
   447.1
   419.9
   467.6
   467.6
   467.6
   449.7
   494.2
   486.4
   431.6
   472.5
   469.5
   449.7
   488.7
   450.7
   490.9
   460.4
   426.4
   482.5
   445.9
   437.4
     463
   485.4
   487.7
     452
   502.3
   456.9
   522.7
   495.8
   459.5
   425.4
   454.6
   471.8
   460.4
     524
     429
   477.6
   482.8
   466.3
   497.1
   480.2
   451.7
   439.7
   490.6
   427.7
   462.7
   416.7
   515.6
   437.1
   484.5
   455.3
   488.3
   437.4
   458.5
   494.2
   430.3
   405.3
   470.2
   464.3
     451
   469.9
   474.7
   451.7
   427.7
   505.5
   429.6
     466
     475
   459.5
   449.4
   455.3
   465.6
     454
   556.5
   461.4
   476.7
     428
   464.3
   461.4
   456.2
   474.1
   478.6
   425.7
   461.7
   528.9
   479.9
   505.9
   453.6
   510.4
   467.6
   506.2
   459.2
   460.4
   483.5
   424.8
     440
   476.7
   505.2
   486.1
   506.2
   460.8
   440.3
   493.9
   471.8
   448.4
   514.9
   493.5
   482.2
   463.4
   454.9
   486.1
     465
   483.2
   466.3
   429.3
   492.6
   479.3
   471.2
   468.2
   471.5
   434.2
   508.5
   445.2
   460.1
   474.7
   487.7
     454
   419.2
     442
   416.7
   460.8
   447.8
   493.9
   462.7
   508.5
   412.8
   505.9
   475.7
   481.2
   468.6
   486.7
   439.4
   469.9
   480.2
   499.7
   524.4
     429
   497.1
   479.9
   481.2
   497.4
   490.3
   444.6
   455.3
   444.9
   500.3
   479.3
   463.4
     463
   497.8
   466.9
   474.1
   497.4
   469.2
   506.5
   423.8
   449.4
   479.6
   535.7
   490.9
   414.4
   489.6
   470.2
   410.2
   507.2
   473.1
   517.9
   496.8
   408.5
   481.9
   417.6
   479.9
   481.9
     405
   441.3
   456.6
   430.9
     440
   452.7
   499.1
   490.9
   496.5
   452.3
   490.3
   431.3
   453.3
   437.1
   471.2
   438.4
   474.1
   454.3
   426.4
   438.7
   464.7
   460.1
   482.2
   466.9
   469.5
   475.4
   472.5
   480.2
   480.9
   498.7
   498.4
   475.4
   466.9
   457.2
   468.6
   450.1
   424.1
   439.7
   461.1
     466
   428.3
   466.9
   431.3
   442.9
   492.2
   456.2
   502.9
   481.5
   465.6
   439.7
   432.5
   474.7
   471.5
   456.9
   482.8
   455.6
   492.2
   474.7
   544.8
   484.1
   436.8
   470.5
     466
   459.8
   467.3
   461.7
   511.4
   511.7
   459.8
     427
   464.3
   435.1
   502.9
     500
   447.5
   417.3
   449.7
   472.1
   468.2
   489.3
   489.3
   526.6
   485.4
   497.8
   440.3
   441.3
   411.8
   471.2
   479.9
   455.3
   567.2
   497.1
   444.6
   485.1
   474.1
   525.3
   498.4
   436.8
   442.6
   519.5
   471.5
   467.6
     465
   475.7
     451
   462.4
     464
   467.6
   460.1
   498.1
   418.9
   461.1
   492.2
   407.2
   497.8
   467.9
   463.7
   483.5
   459.5
   463.4
   477.6
   474.1
   450.1
   435.1
   507.8
     488
   502.9
   444.9
   472.1
   398.5
   458.8
   440.3
   437.7
   456.6
   512.7
     478
   518.8
   460.1
   420.2
   473.7
   449.7
   474.7
   474.4
   472.1
   470.8
   470.5
   509.1
   441.3
   517.5
   495.8
   468.2
   450.1
   495.8
   451.7
     490
   463.4
   512.4
   431.3
   470.8
   490.9
   472.1
     430
     466
   450.1
   446.8
   468.9
   490.3
   457.2
   459.2
     475
   453.3
   481.2
   513.6
   468.6
     538
   442.6
   497.4
   465.6
   498.1
   439.7
   468.6
   461.4
   481.2
   493.5
   463.4
   481.2
   423.8
   502.3
   465.3
   510.4
   448.8
   490.9
     464
     453
   450.1
   461.4
   462.4
     488
   450.4
     476
   482.5
   450.1
   466.9
     489
     475
   457.5
   443.9
   467.6
   437.7
   472.8
   470.2
   495.2
   432.2
   458.5
     489
   494.8
   444.9
   485.8
   472.8
   462.4
   461.7
   450.7
   438.4
   506.8
   443.9
   478.6
   479.3
   443.3
   508.8
   495.8
   505.5
   438.7
   471.8
   435.5
   478.3
   467.6
   464.3
   541.9
   447.5
   499.1
   504.6
   476.3
     465
   448.8
     429
   445.9
   433.8
   443.3
   426.1
   502.3
   461.7
   459.2
   477.6
   480.9
     454
     489
   466.3
   479.3
   507.8
   449.4
   414.1
   446.5
   499.4
   448.4
   442.3
     477
   455.6
   492.2
   448.1
   435.1
   493.5
   479.9
   481.9
   490.9
   474.7
   461.7
   514.6
   474.4
   484.1
   478.9
   478.3
   428.7
   449.4
   446.5
   466.6
   535.4
   467.9
   480.6
   511.1
   464.7
   490.6
   505.2
   496.1
   461.1
   479.3
     463
   462.1
   430.3
   468.9
   457.9
   470.5
     488
   454.6
   467.3
   466.3
   461.7
   461.4
   472.5
   522.4
     429
   500.7
   518.5
   505.5
   523.7
   482.5
   480.9
   461.7
   455.9
   445.2
     442
   463.7
   459.2
   472.8
   475.4
   471.8
   471.8
   491.9
     477
   493.2
   446.8
   447.5
     442
   482.8
   462.7
   520.8
   445.5
   473.7
   508.1
     463
   453.6
   474.1
   456.6
   506.5
   457.2
   465.6
   461.7
   462.7
   502.9
   466.6
   439.4
   475.4
   480.6
   435.8
     524
   485.4
   476.7
   474.7
   490.9
   444.6
     439
   492.2
     451
   443.9
   473.7
     501
     488
   434.5
   509.1
   473.4
   474.1
   481.2
     405
   441.6
   489.6
   442.9
   476.3
   484.5
   431.9
   456.9
   441.6
   434.2
   484.1
   434.8
   433.8
   472.1
   441.6
   494.5
   471.8
     429
   408.9
   466.9
   460.4
     488
   537.3
   477.3
     477
   473.1
   459.8
   475.4
   445.9
   483.2
   482.2
   463.4
   500.3
   498.7
   451.4
   441.6
   466.3
   456.2
   462.4
     453
   468.9
     513
   418.6
   499.7
   477.6
   443.6
   453.6
   478.9
   507.2
   543.2
   453.3
   465.3
   445.5
   462.7
   456.9
     478
     477
   496.5
   512.7
   405.9
   516.6
   473.4
   471.5
   458.2
   480.9
   491.3
   373.5
   476.3
   468.6
   448.1
   481.2
   486.1
   475.4
   494.5
   493.5
   415.4
   444.9
   448.1
   520.5
   504.6
   456.2
   475.4
     464
     465
   451.7
   422.8
   508.1
   488.7
   460.1
   502.9
   444.2
   469.5
   468.6
     442
   467.6
   452.3
   483.5
   447.8
   446.2
     466
     490
   455.9
   439.4
   430.6
   473.1
   534.7
   494.5
   474.1
   432.2
   489.6
     463
     488
   465.3
   501.3
   457.2
   504.2
   490.9
   530.8
   438.7
   504.2
   454.9
   464.7
   495.8
   502.6
   472.5
   461.7
   536.4
   424.4
   469.5
   493.9
     452
   499.4
     452
   457.2
   460.1
   462.1
   483.8
   452.3
   485.1
   522.1
   492.6
   477.6
   505.9
   423.1
   486.7
     405
   483.8
   494.8
   492.2
   468.2
   472.1
   481.2
   437.4
   457.5
   481.5
   471.8
   481.2
   472.5
   448.4
   474.4
   379.7
   512.4
   498.1
   553.6
   460.8
     440
   474.7
     487
   468.9
   497.4
     477
   475.7
     453
     454
   478.9
   465.3
   481.2
   437.7
   444.9
   455.6
   481.2
   491.6
   445.5
   445.5
   462.1
   462.1
   472.1
   460.4
   431.3
   474.1
   458.8
   409.8
     442
   496.5
   459.8
   438.1
     441
   452.7
     442
   479.9
   480.2
   507.2
   459.8
   479.9
   482.5
   495.2
   482.2
   459.2
   494.2
   447.1
     477
   501.6
   498.1
   439.7
   429.3
   451.4
   422.8
   446.2
   447.5
   437.7
   479.3
     514
   454.6
   401.1
   467.9
   445.2
   459.8
   465.3
   481.5
   503.3
   489.6
   505.2
   474.1
   457.2
   448.4
   470.8
   485.4
   470.8
   487.4
   484.1
   456.2
   445.9
   468.6
   480.6
   432.5
   438.1
   458.8
   474.1
   462.1
   458.5
   498.4
   442.9
   426.1
   467.9
   497.8
     500
   481.5
   474.1
     524
   492.9
   467.3
   462.4
   470.5
   482.5
   498.7
   456.9
   457.9
   429.3
   486.7
   417.3
   426.7
   450.7
   419.9
   437.7
   432.2
   477.3
   460.8
   488.3
   478.3
   473.4
   487.4
   496.8
   437.4
   441.6
   461.7
   469.2
   467.3
   491.6
   474.1
   484.1
   438.4
   450.4
   473.1
   459.8
   450.4
   418.9
   471.2
   454.9
   486.4
   491.9
     476
   478.6
   447.5
   479.6
   472.8
   432.5
     440
   482.5
   402.7
   513.6
   467.9
   452.3
   514.6
   461.4
   475.4
   480.6
   462.1
   519.2
   468.9
   446.2
   511.4
   438.7
   486.7
   530.5
   452.7
     478
   511.4
   477.6
   431.3
   497.8
   475.4
   432.5
   501.6
     439
   516.6
   456.2
   482.8
   493.5
   466.6
   456.2
   492.9
     466
   446.2
   456.2
   460.1
   461.7
   446.8
   469.5
   396.9
   436.4
   474.4
   477.6
   457.9
   471.2
   471.2
   431.6
   455.3
   447.8
   461.1
   426.7
   464.3
   460.1
   500.7
   507.8
   481.2
   493.2
   480.2
   484.1
   451.4
   518.8
   473.1
   484.1
   478.9
   448.8
   494.8
   495.2
   476.7
   456.2
   482.5
   485.4
   434.8
   437.1
   474.7
     439
   426.7
   495.5
   440.3
   427.7
   528.9
   486.4
     501
   483.5
     439
   480.9
   461.1
     500
   449.1
   506.5
   482.5
     488
   447.1
   469.9
   464.7
     451
     463
   509.4
   458.8
   472.1
   505.2
   436.1
   473.1
   473.1
   477.6
   429.3
   466.9
   472.8
   445.5
   441.3
   435.5
   450.4
   429.6
   460.1
   509.1
   485.1
   496.1
   454.3
   497.8
   483.5
   487.4
   496.8
   460.8
   446.2
   472.1
   492.6
   428.3
   460.4
   455.9
   513.3
   471.5
   473.7
   433.5
   473.7
   496.1
   504.2
   486.4
   472.1
   457.5
   461.7
   448.8
   534.1
   461.4
     453
   509.1
   444.6
   457.5
   478.9
   438.7
   467.9
   456.6
   491.3
   418.3
   450.4
   482.8
   434.5
   478.3
   472.8
   468.6
   443.3
   505.2
   498.7
   467.9
   463.4
   457.2
   481.5
   460.4
   439.4
   483.2
     475
   460.4
   510.1
   493.2
   456.9
   471.2
   459.8
   445.9
   506.5
   504.2
   448.1
   526.6
     452
     453
   507.2
   470.5
   449.7
   457.5
   421.2
   453.6
   448.4
     430
   460.4
   466.9
   473.7
   420.5
   474.7
   475.4
   442.3
     453
   442.6
   488.3
   450.7
   413.1
   471.8
   485.4
     500
   449.7
   472.1
   479.9
   497.4
   482.8
   484.8
     454
   437.4
   471.5
   448.1
   519.8
   485.1
   478.9
   438.1
   464.3
   465.3
   452.3
   443.9
   454.9
   463.4
   449.7
   439.7
   473.1
   456.2
   491.3
   428.7
   470.2
   491.9
   473.1
   426.4
   486.7
   443.9
     477
   455.6
   458.5
   413.1
   485.4
   479.6
   469.2
   406.6
   476.7
   430.9
   475.7
   428.3
   445.9
   442.9
   465.6
   432.5
   459.8
   483.2
     490
   424.4
   456.6
   507.2
     464
   446.5
   520.1
   474.4
     488
   415.4
   472.8
   486.7
   531.2
   451.7
   452.7
   469.9
   466.9
   471.5
   432.2
   458.5
   437.4
   480.2
   466.9
   459.5
   449.1
   457.5
   456.9
   488.7
   495.5
   466.6
   431.9
   522.1
   487.4
   479.3
   565.9
   471.2
   446.2
   480.6
   459.2
   445.9
   405.6
   439.4
   469.9
   508.8
   465.6
   488.7
   482.8
   454.9
   461.1
   482.2
   451.7
   435.5
   483.2
   469.2
   499.1
     489
     500
     466
   541.2
   478.6
   448.4
   485.4
   470.5
   493.9
   469.9
   477.6
     463
   412.1
   460.1
   520.8
   449.4
   401.1
   480.6
   469.2
   457.9
     489
   465.6
   464.3
   432.2
   539.3
   531.2
   458.8
   449.4
   499.4
   510.7
   523.7
   477.3
   461.1
   448.8
     512
   477.3
   409.2
   480.9
     464
   454.6
   493.9
   450.4
   454.6
   449.1
   438.1
   481.2
   492.6
   515.3
   498.4
   448.4
   472.1
   437.7
   433.5
   485.8
   474.4
   401.7
     476
   495.8
   421.2
   457.5
   476.3
   516.6
   468.2
   461.4
   459.5
   476.7
   461.1
   469.9
   466.3
   472.5
   493.2
   448.1
   468.2
   489.3
     439
   426.1
   495.5
   479.6
   481.5
   452.3
   469.5
   507.8
   406.6
     442
   445.9
   469.2
   453.3
   458.5
   412.1
   472.5
   509.1
   470.2
   428.7
   497.8
   450.4
   475.4
   502.6
   460.4
   503.3
   476.7
   464.7
   504.2
   479.9
   492.6
   427.7
   470.8
   505.2
   467.3
   491.9
   478.9
   459.8
   445.5
   467.9
   448.8
   490.3
   468.9
   432.5
   438.4
   426.1
   434.8
   441.6
   505.5
   490.9
   467.9
   491.3
   462.1
   471.5
   528.2
   473.7
   435.1
   461.1
   423.1
   463.4
   472.1
   495.8
   475.7
   466.9
   461.7
   517.9
   496.5
   470.2
   505.9
   485.8
   477.6
   443.6
   442.9
   479.9
   471.2
   460.4
     490
   456.9
   516.2
   486.4
   435.8
   501.3
   498.4
   433.2
   462.7
   438.1
     488
   442.3
   409.8
   454.6
   454.3
   478.9
   467.9
   465.3
   407.9
   495.5
   515.3
   468.6
   465.3
   455.9
   470.5
   446.8
   465.3
   523.1
   468.6
   431.3
   456.6
   494.8
   491.6
   491.9
   472.8
   452.7
   469.9
     514
   457.5
   468.2
   467.9
   513.3
   484.1
   513.3
   483.8
   467.9
   502.3
   474.1
   454.3
   446.5
     463
   469.5
   497.4
   434.8
   403.4
     452
   483.2
   482.5
   495.8
   485.1
   509.1
   443.6
   424.4
   457.5
   502.3
   450.4
   450.4
   452.3
   457.5
   514.3
   469.2
   448.1
   471.5
   474.4
   456.2
   468.6
     440
   451.4
   450.4
   498.1
   475.4
   486.4
   491.6
   474.1
   504.2
   439.7
   514.9
   439.4
     512
   444.9
     512
   438.4
   464.3
   497.4
   513.6
   461.1
   473.7
   484.1
   478.9
   449.4
   510.4
   432.9
   450.4
   462.4
   470.2
     489
   537.3
   455.9
   456.6
   437.1
   502.9
   443.9
   479.3
   472.1
     441
   455.6
   498.4
   448.8
   426.4
   425.7
   486.1
   459.5
   452.3
   426.1
   445.9
   468.6
   486.1
     513
   473.4
   502.6
   421.5
   449.1
   489.6
   455.3
   489.3
   498.4
     501
   446.8
   474.4
   470.2
   445.5
   451.7
   480.9
   458.2
   480.6
   447.5
   461.4
   472.1
   474.1
   443.3
   503.9
   454.3
   459.2
   452.7
   485.1
   463.4
   519.2
   443.3
   520.1
   493.5
   466.6
   536.4
   472.1
   438.1
   422.5
   459.5
   433.8
   469.5
   461.1
   444.9
   478.6
   442.6
   483.5
   470.2
   412.4
   492.6
   435.8
   443.9
   412.4
   520.1
   460.8
   492.2
   479.3
   434.8
     476
   476.3
   475.7
   462.4
   434.2
   410.5
   467.3
   435.8
   467.3
   421.8
   443.9
   457.5
   465.3
     454
   479.6
   484.8
   455.6
   457.9
   481.5
   464.3
   459.2
   514.9
   457.2
   473.4
   510.4
   416.7
   513.6
   495.8
   486.7
   427.7
   462.1
   418.3
   499.4
   498.4
   468.2
   468.9
   450.1
   508.1
     500
   452.7
   492.9
   421.5
     477
   485.1
   436.8
   466.9
   470.5
     475
   477.6
   489.6
   437.1
   462.1
   481.5
   502.3
   455.3
   452.7
   460.8
   460.8
     465
   435.5
   489.3
   494.8
   467.6
     475
   450.7
   484.1
   481.5
   452.7
   449.4
   472.5
   434.5
   447.8
   480.2
   462.7
     416
     466
   459.2
   527.6
   481.9
   511.7
   420.2
   435.8
   407.9
   477.6
   447.1
   481.2
   478.9
   492.9
   425.4
   515.3
   434.2
   460.4
   460.1
   412.4
     463
   418.3
   437.7
   510.1
   435.1
   470.5
   449.4
   463.7
   450.1
   478.3
     463
   506.5
   529.2
   440.7
   483.5
     478
     501
   455.3
   464.7
   503.9
   500.7
   437.4
   469.2
   453.6
   485.1
   479.3
   493.2
   475.7
   493.2
     465
   446.8
   499.7
   483.2
   486.1
   470.8
   500.3
   519.8
   462.7
   442.9
   432.9
     475
   511.1
     463
   398.5
   480.2
   440.3
   448.1
   461.1
   455.9
     477
     513
   490.3
   435.8
   485.4
   503.9
   498.7
     478
   468.2
     490
   466.3
   499.1
     427
   460.8
   455.9
     463
   425.4
   465.3
   424.1
   415.4
     463
     442
   482.5
   477.6
   466.9
   453.6
   458.5
   456.6
   496.5
   485.1
   490.9
   465.3
   484.5
     477
   495.8
   448.4
   462.4
     441
   442.9
     488
   494.2
   482.5
   470.8
   521.1
   449.7
   486.4
   497.4
   500.3
   438.7
   511.7
   500.7
   411.8
   485.8
     466
   460.8
   472.8
   455.9
   502.6
   457.9
   483.8
   438.4
   422.8
   418.9
   438.4
   385.2
     502
     465
   423.5
   471.5
     418
   494.8
   471.5
   436.4
   499.1
   446.8
   464.3
   471.2
   452.3
   516.2
   469.5
   481.5
   438.7
   485.4
   474.7
   508.8
     463
   449.1
     452
   460.8
   475.7
   450.1
   427.4
   488.3
   449.7
   440.3
     465
   479.3
   477.3
   459.8
     488
   432.9
   464.7
   482.8
   462.1
   505.9
   476.7
   411.1
     465
   426.1
   467.6
   438.7
   508.1
   456.6
   413.1
   440.3
   468.2
     451
   504.9
   492.9
   447.5
   495.8
   412.4
     477
   471.5
   499.4
   522.7
   438.7
   458.5
   485.4
   465.6
   471.8
   490.3
   511.1
   449.4
   431.9
   471.2
   459.8
   490.9
   475.4
   466.6
   483.2
     464
     427
     489
   484.8
   461.7
   474.4
   496.5
   433.2
   447.8
   486.1
     464
   462.1
   488.3
   449.4
   445.5
   449.7
   466.3
   444.9
   490.3
   427.4
   460.8
   458.2
   469.9
     477
   381.3
   468.2
   444.6
     441
   559.1
     476
   416.7
   475.4
   488.7
   445.9
   488.3
   435.8
   418.9
   458.5
   461.7
   451.7
   457.2
   502.6
   431.9
   467.9
   487.7
   486.1
   472.5
   442.9
   472.5
   479.9
   498.7
     453
   464.3
   466.3
     487
   556.5
   458.2
   509.8
   492.2
   444.9
   473.1
   495.5
   464.7
   485.1
   487.4
   455.6
   420.5
     441
   453.3
   450.1
   442.3
   454.6
   439.7
   504.9
   470.5
   456.6
   446.5
   459.2
   470.2
   433.2
   448.1
   456.2
   455.3
   493.9
     475
   486.1
   453.3
     476
     451
   468.2
   492.6
   461.7
   457.2
   479.9
   423.5
   434.8
   473.7
   444.2
   455.6
   495.8
   450.4
   516.6
   474.7
   469.9
   483.2
   505.2
   533.1
   489.6
   489.3
   430.9
   436.8
   472.1
   448.8
   443.3
   476.7
   472.5
   468.9
   488.3
   458.2
   519.2
   447.8
   439.7
   467.9
   468.6
   486.1
   476.7
   431.9
   430.9
   474.4
   492.9
   480.6
     478
   437.7
   414.7
   442.3
   473.7
   483.2
   461.7
   519.2
     452
   459.5
   494.2
   419.6
   454.6
   473.7
   447.5
   460.4
   447.5
     476
   468.6
     476
   465.3
   484.8
   449.4
   458.5
     475
   475.4
     429
   430.3
   443.9
   461.4
   422.8
     477
   482.8
   481.5
   529.2
   439.4
   442.3
   457.2
     404
   444.2
   411.5
   458.5
   420.9
   480.2
   466.3
   445.9
   455.6
   450.7
   484.8
     478
   509.1
   462.1
   501.3
   446.8
   490.9
   494.5
   491.6
   479.9
   449.4
   474.4
   509.4
   444.9
   520.1
     490
   450.1
   481.5
     453
   468.6
     440
   479.6
   452.7
   471.2
   519.2
   449.1
     453
   471.2
   472.1
   470.8
     452
   470.8
   507.2
   462.4
   440.7
   484.8
   466.3
   447.8
   427.7
   459.5
   449.1
   476.3
   488.3
     466
   443.6
   472.8
   486.7
   496.5
   473.7
   511.4
   415.4
   459.2
   491.6
   457.9
   492.6
   501.3
   469.2
   462.1
   446.2
     489
   459.8
   452.7
   451.7
   454.6
   469.9
   424.8
   491.3
     490
   475.4
     477
   427.4
   445.5
   489.3
   404.3
   419.9
   448.4
   458.2
     453
   480.6
   406.9
   516.6
   498.7
   459.8
   476.7
   477.3
   473.7
     488
   444.2
   487.4
   473.7
     500
   461.4
   455.3
   480.2
   447.1
   473.1
   426.7
   473.7
   463.4
   517.5
   518.2
   463.4
   446.2
     442
   495.2
   498.7
     514
   448.4
   511.1
   431.6
     466
   475.4
     463
   462.1
   452.3
   443.9
   479.9
   481.9
   466.9
   449.1
   452.3
     476
   457.9
   419.9
   504.6
   465.3
   487.4
   481.5
   456.9
   472.1
   520.1
   469.2
   433.2
   445.5
   442.9
   435.8
   504.2
   423.8
   492.6
   450.1
     490
     476
   502.3
   461.4
   467.9
   501.3
   468.9
   501.3
   448.1
   493.5
   456.6
   492.9
   436.1
   428.3
   469.9
   424.1
   458.2
     477
   536.7
   478.9
   473.7
   454.9
   514.6
   473.4
   487.4
   467.6
   456.6
   499.1
   513.6
   467.6
   484.5
   416.7
   454.3
   449.4
     475
   513.3
   450.1
   442.9
   483.5
   452.7
     440
   444.2
   477.6
   467.6
   443.3
   519.2
   469.9
   459.8
     429
   436.8
   463.4
   477.3
     463
   503.6
   463.4
   462.1
   450.4
   499.1
   461.7
   466.9
   509.8
   468.2
   473.7
   445.2
   440.3
   464.3
   474.1
   440.7
   507.2
   481.5
     452
   486.7
   475.7
   444.6
   452.3
   516.9
   457.5
   525.3
   487.7
   449.7
   525.7
     463
     524
   442.9
   532.5
   498.7
   454.3
   483.2
   423.1
   487.4
     454
   448.4
   438.7
   472.1
   500.7
   438.1
   455.6
   519.2
   413.7
   486.4
   471.2
   478.6
   436.8
   459.5
   444.6
   517.9
   442.3
     464
   499.1
   496.8
   426.1
     453
     453
   457.2
   448.1
   469.9
   460.1
   458.8
   458.5
     442
   483.5
   458.8
   505.2
   486.7
   455.9
   487.7
   495.5
   418.6
   450.4
   445.2
   443.9
   454.3
   499.7
   424.4
   415.4
     487
   481.5
   450.1
   478.9
   504.9
   434.5
   459.5
     415
   511.4
   415.7
   481.9
   447.1
   466.9
     439
   439.4
   429.6
   506.2
     439
   486.4
   451.4
     427
   446.5
   447.8
     526
   532.1
   472.8
   471.5
   477.3
   445.9
   479.9
   450.4
     451
   440.7
   493.2
   433.5
   449.7
   476.7
     525
   479.6
   474.7
   485.8
   481.9
     454
   484.8
   459.2
   473.1
   438.1
     478
   527.9
   465.6
     442
   464.3
   484.8
   458.5
   486.1
   410.5
   490.9
   413.1
   477.3
   464.3
   497.4
   464.3
   475.4
   439.4
   474.4
   456.9
   425.7
   467.6
   460.1
   459.8
   452.3
   455.6
     427
   441.3
   469.5
   515.3
   430.6
     466
   418.3
     478
   473.1
   471.5
   481.9
   493.9
     464
   454.3
   434.8
   458.2
   461.4
   430.6
   496.1
     453
     513
   462.7
   457.2
   461.4
   483.5
   493.9
   491.9
     477
   439.7
   470.8
   464.7
   481.2
   483.2
   481.9
   459.5
   432.5
   499.1
   457.2
   459.2
   470.5
   478.6
     501
   427.4
     465
   498.7
   451.7
   456.9
   446.2
   508.1
   436.8
   447.8
   452.3
   457.5
   480.2
   447.1
   474.1
   438.4
   511.1
   521.8
     429
   480.9
   483.8
   487.4
   495.2
     427
   473.1
   474.7
   474.4
   445.5
   441.6
     454
   474.7
   457.2
   492.9
   520.1
   486.7
   474.7
   442.9
   459.5
   432.9
   496.5
   450.1
   421.5
   443.6
   484.1
   496.8
   454.3
   468.2
   505.9
   453.3
   484.1
   450.1
   446.2
   463.4
   480.2
   477.3
   436.1
   436.8
     488
   486.4
     478
   459.8
   470.5
   455.9
   531.5
   461.1
   451.7
   460.1
   491.9
   503.3
   476.7
   444.9
   476.3
   431.9
     525
   459.5
   430.6
   474.4
   516.6
   496.5
   483.8
   430.6
   495.8
   397.5
   475.7
     465
   429.6
   432.9
   483.5
   415.7
   436.4
     478
     488
   470.8
   481.5
   506.2
   459.5
   439.7
   479.9
   477.3
   490.6
   434.8
   459.8
   459.2
     513
   477.6
     453
   440.7
   471.5
   470.8
     439
   460.8
   470.8
   486.7
     452
   475.4
   454.3
   477.6
   454.9
   497.4
   470.2
     442
   496.1
   468.9
   471.2
   493.9
   534.4
   469.2
   458.2
   522.1
   445.9
   499.4
   432.5
   483.8
     488
   553.6
   468.2
     440
   495.8
   485.8
   517.2
     487
   483.5
   491.6
   455.3
     454
   478.9
   482.5
   499.7
   468.2
   510.4
   463.4
   481.9
   447.8
   497.4
   472.8
   499.1
   493.5
   435.1
   495.2
   477.6
   483.2
   454.3
   442.6
   478.9
   432.2
   462.1
     442
   469.5
   460.1
   440.7
   455.6
   459.8
   508.1
   539.9
   496.1
   432.5
   422.8
   465.6
   430.3
   504.9
     440
     466
   497.1
     429
   456.2
   458.5
     476
   418.3
   458.8
   482.2
   470.2
     452
   459.5
   514.9
   488.3
   498.7
     466
     427
   456.9
   481.2
   452.3
   522.4
   478.6
   452.7
   434.5
   476.3
   455.9
   496.5
   445.5
   455.6
   451.4
   513.6
     452
   436.8
   447.5
   529.2
   467.6
   542.5
   452.7
   478.3
   487.7
   485.1
   468.2
   423.8
   413.7
   494.2
     454
   482.5
   469.2
   463.4
   448.1
   454.3
   461.1
     451
   457.2
   456.2
   446.2
   485.4
   455.6
   502.6
   493.2
   438.4
   482.5
   452.3
   417.3
   449.7
   457.5
   445.9
     465
   484.5
   456.6
   454.3
   495.8
   450.4
   444.9
   436.4
   486.1
   430.9
   477.3
   533.8
   455.3
   450.7
     489
   491.9
   458.8
   443.9
   417.3
   482.5
     501
   475.4
   461.4
   423.5
   458.8
   417.6
   438.7
   483.8
   489.6
   470.2
   447.8
     465
   436.8
   431.9
   495.5
   448.1
     478
   451.4
   461.4
     466
   424.4
   452.3
   433.8
   510.1
   435.1
   460.4
   445.9
     452
   413.7
   470.5
   471.5
     475
   483.2
   522.7
   446.8
   469.5
   458.2
   445.5
   431.9
   454.6
   455.6
     513
   436.4
   534.4
     463
   430.3
   446.8
   517.2
     487
   499.4
   444.6
     466
   494.2
   469.2
   474.4
   489.6
   535.1
     500
   452.7
   468.6
   467.9
   450.1
   477.6
   483.8
   480.2
   440.3
   418.6
   442.9
   476.7
     463
   460.8
     452
   463.7
   442.3
   451.7
   516.2
   449.4
   468.6
   470.8
   479.3
   492.2
   402.4
   454.6
   448.4
   491.3
   489.6
   438.4
   438.7
   466.6
   452.7
   511.1
   445.5
   520.5
     466
   479.3
   471.8
   473.7
   490.3
   502.6
   463.4
   466.3
     466
   401.4
   486.7
   487.4
   475.4
   471.8
   425.1
   466.6
   486.4
   444.2
   467.6
   457.9
   480.2
   476.3
   445.2
   411.5
   470.8
     428
   493.9
   435.1
   434.8
   501.3
   434.5
   433.2
   428.7
   473.4
   475.7
   448.1
     463
   477.6
   455.3
     501
   475.4
   495.8
   443.6
   426.1
   465.6
   470.8
   488.7
   437.4
   462.7
   465.6
   489.6
   471.5
   449.4
   463.7
   413.7
   492.2
   415.7
   436.1
   440.7
   427.7
   430.6
   422.5
   456.6
     465
   475.7
   479.9
   451.7
   452.7
     487
   482.2
   493.2
   456.9
   466.3
   483.5
     454
   450.4
   485.4
   442.9
   448.8
   470.2
   508.8
   489.6
   452.3
   488.7
   460.8
   484.5
     451
   471.2
   471.2
   460.8
   447.8
   466.3
   479.3
   469.9
   454.6
   454.9
   459.5
   474.1
   436.1
   470.8
   490.9
   483.5
   434.5
   446.8
   534.7
   433.8
   490.9
   461.4
   453.3
     440
   447.8
   437.7
   494.5
   458.2
   438.4
   481.2
     475
   478.3
   507.8
   486.1
   474.4
   472.1
   432.5
   446.2
   476.3
   503.6
   471.8
     490
   477.6
   469.5
   483.2
   520.1
     451
   419.6
   514.9
   434.8
   467.3
   433.5
   501.3
     452
   455.3
   447.5
   502.6
   431.6
     475
   437.4
   468.6
   467.6
   497.1
   440.3
   500.7
     453
     452
   437.7
   446.8
   484.8
     439
   472.1
   444.9
   519.8
   474.4
   486.4
   469.5
   490.3
   458.8
   470.8
   468.9
   419.9
   462.1
   406.6
   475.4
   502.9
     452
   476.7
     454
   469.5
     463
   463.4
   473.4
   485.4
     463
   489.3
   457.2
   407.2
   432.2
     476
   426.7
   492.6
   480.6
     453
   424.4
     490
   483.8
   466.9
   447.8
   446.5
   435.8
   444.6
   462.1
     489
   487.4
   443.3
   409.2
   427.4
   455.3
   473.4
   428.3
   482.5
   458.2
   444.6
     465
   490.3
   445.9
   428.3
   431.9
   467.6
   422.2
   450.1
   450.1
   496.5
   490.3
     441
   449.4
   472.1
   479.6
   446.8
     463
   443.3
   446.8
   431.3
   467.9
   470.5
   427.7
   418.3
   468.2
     429
   515.3
   475.4
   449.4
   458.8
   432.2
     452
   476.7
   457.5
   415.7
   451.4
   445.5
   472.5
   423.1
   478.6
   420.9
   471.2
   495.5
   428.3
   464.3
   413.1
   469.9
   497.4
   425.7
   443.6
   439.7
     442
   505.5
     464
   494.8
   444.6
     502
   465.6
   449.4
   474.4
   456.6
   483.5
   480.6
   409.8
   449.4
   450.4
   450.4
     476
   466.3
   440.3
   421.8
   509.8
   463.7
   423.1
   506.8
   455.6
   425.1
   509.1
   477.3
   480.6
   476.3
   451.4
     487
   434.5
   482.5
   475.4
   510.7
   449.1
   454.6
   462.7
   512.7
   509.1
   469.9
   453.3
     487
   451.7
   482.5
   401.7
   396.9
   435.8
   466.3
   459.5
   492.9
   459.8
   493.9
   480.6
   476.3
   449.1
   469.9
   420.9
   450.7
   457.2
   484.8
   430.6
   442.6
   432.9
   516.9
   463.7
   437.1
   455.9
   440.7
   503.9
   469.2
   466.9
   488.3
   407.2
   461.7
   503.3
   425.1
   471.2
   439.7
   505.2
   419.2
   510.7
   400.4
   500.3
     488
   432.9
   475.4
   454.3
   442.6
   482.5
   470.8
   462.4
   462.1
   487.7
   445.2
   483.2
   422.2
   488.7
   419.2
   441.3
   470.5
   433.5
   468.2
   471.8
   432.9
   462.4
   463.7
   462.4
   451.7
   498.4
   489.6
   418.9
     417
   474.1
     439
   461.4
   422.8
   481.5
   464.3
     404
   442.6
   442.9
   456.6
   415.7
   465.3
   449.4
   450.7
   465.6
   452.3
     464
   435.8
   506.2
   471.8
   463.7
   465.6
   495.2
   414.7
   448.1
   470.5
   436.8
   480.9
   473.7
   488.7
   434.5
   440.7
     441
     475
   482.5
     454
   467.3
   447.8
     464
   474.7
   475.7
   479.3
   462.7
   468.2
   510.1
     488
   509.8
   473.4
   455.3
   467.9
   457.9
   412.4
   438.1
   442.9
   509.1
   493.9
   445.2
   483.8
   476.7
   463.7
   480.9
   461.4
   522.4
   487.4
   461.7
   456.9
   472.5
   476.3
   471.2
   504.6
   484.5
   478.3
   419.9
   468.6
   484.1
   474.7
   519.5
   431.6
   483.5
   520.5
   502.6
   446.8
   413.1
   434.8
   505.2
   443.6
   456.9
   490.6
   439.4
   439.4
   466.3
   448.4
   461.7
   438.4
   471.5
   433.2
   473.7
   503.9
   458.2
     478
   463.7
   486.7
   483.2
   445.9
   482.5
   467.9
   481.9
   475.7
     454
   432.2
   471.5
   446.2
   485.4
   453.6
   442.6
   428.7
   497.8
   470.8
   483.2
   482.2
   442.3
   437.7
   449.7
     487
   518.8
   446.2
     466
   489.6
   493.9
   456.6
   477.6
   475.4
   470.8
   413.7
   503.3
   443.9
   509.4
   505.9
   490.9
   490.3
   455.9
   473.4
   424.1
   478.6
   457.9
   477.6
   448.1
   517.2
   427.4
   458.8
   486.1
   483.2
   475.7
   504.2
   428.3
   442.6
   498.7
   431.6
   454.9
   462.1
   529.9
   464.7
   473.4
   467.9
   469.2
   486.7
   441.3
   432.2
   447.5
   526.6
   495.5
   437.1
   456.6
   430.9
   480.6
   458.2
   458.8
   481.5
   460.4
   497.8
   410.5
   409.8
   513.6
   467.9
   446.5
     501
   472.8
   470.5
   465.3
   497.4
   472.8
   447.5
   434.5
   485.1
   452.7
   466.6
   426.1
   498.4
   478.9
   439.4
   479.6
   463.7
   478.3
   451.4
   459.5
   428.3
   477.6
   444.6
     525
   453.6
   487.4
   488.3
   487.7
   443.6
   458.2
     476
   446.5
   437.4
   479.3
   420.5
   481.5
   456.6
   446.8
   433.2
   443.3
   461.1
   478.3
   492.9
   462.4
   425.7
   433.5
   430.9
   458.5
   423.1
   474.4
   482.5
   460.1
   527.3
   486.1
   458.5
   479.3
   480.9
   448.1
   415.7
   482.2
   486.7
     488
   472.8
   504.2
   485.1
   459.5
   509.8
   483.8
   467.3
   469.2
   445.5
   458.5
   459.8
   473.7
   434.5
   436.8
   443.9
   488.3
   519.2
   441.6
   469.2
   444.2
   505.5
   510.1
   456.6
   392.6
   426.1
   473.1
   454.9
   448.4
     439
   544.1
   463.7
   492.2
   494.8
     514
   511.1
   429.3
   485.4
   417.6
   506.5
   472.8
   485.4
   448.8
   484.1
   504.9
     440
   505.5
   457.9
   479.6
   461.7
   485.1
   429.6
   432.5
   443.3
   434.8
   473.7
   484.8
   502.9
   492.9
   494.5
     428
   468.6
     466
   461.4
   510.7
   449.7
     466
   466.6
     454
   403.7
   446.5
   470.5
   486.4
   457.5
   445.2
     465
     441
   443.3
   482.2
   469.5
   479.9
   442.6
   479.9
   443.6
   505.9
   516.9
     452
   506.2
   435.8
   462.4
   450.7
   471.8
   445.9
     490
     487
   432.2
   483.2
   447.1
   474.1
   438.7
   449.7
   485.4
   495.8
   434.5
   467.6
   455.3
   492.6
   457.5
   476.7
   439.7
   446.2
   447.8
   436.1
   487.4
   524.7
   435.1
     500
   470.5
   441.3
   461.1
   474.7
   460.8
     453
   467.3
     451
   468.6
   411.1
   503.9
   455.3
   467.6
   455.6
   468.2
   407.6
   446.8
   490.9
   454.9
   494.2
   493.5
   466.6
   462.7
   416.7
   474.4
   485.1
   474.7
   491.9
   448.1
   478.3
   466.3
   497.1
   472.1
     453
   474.4
   458.8
   469.5
   444.2
   452.7
     451
   459.8
   478.6
   457.2
   461.4
     463
   495.5
   459.8
   478.3
   448.1
   416.3
   471.2
   494.5
   445.2
   490.6
   458.5
   459.2
   485.1
   388.4
   457.9
   402.1
   497.8
   434.2
   472.1
   433.5
   478.9
   416.7
   466.6
   508.1
   435.8
   452.7
   468.2
   463.7
   457.2
   466.3
   494.8
   472.1
   527.6
   532.5
   505.5
     490
   463.4
   485.4
   437.1
   456.6
   486.4
   466.9
   486.4
   501.6
   440.7
   440.3
   498.1
   427.7
   464.3
   463.4
   427.7
   499.4
   433.5
   468.9
     454
   520.8
   508.1
   462.1
   433.8
   459.8
   518.2
   454.3
   455.3
     465
   474.1
   436.1
   437.4
   467.9
   464.7
   429.3
   493.5
     441
   434.2
   477.6
   492.2
   481.5
   478.3
   466.6
   490.3
   451.7
   473.1
   461.4
   460.1
   482.2
   545.8
   483.5
   493.5
   483.5
   469.9
   496.1
   452.3
   526.3
   533.1
   467.3
   467.9
   419.6
   448.1
   437.1
   478.9
   469.2
   509.1
   468.9
   448.8
   438.1
   473.7
     464
   458.2
   467.9
   443.9
   480.9
   440.7
   501.3
   463.7
   416.7
     465
   438.4
   484.1
   466.9
   467.6
   478.6
   457.9
   449.7
   412.1
   468.9
   442.3
   451.4
     454
   466.3
   422.8
     417
   469.2
   440.7
   444.9
   426.7
   439.7
   462.1
     489
   457.9
   536.7
   432.9
     391
   526.9
   484.1
   481.2
   459.2
   478.3
   492.2
   446.2
   445.5
   433.5
   470.5
   483.2
   451.4
   459.2
   504.2
     451
   453.3
   482.2
   438.1
   437.7
   455.3
   495.8
   469.9
   430.3
   470.8
   472.1
   472.8
   458.2
   431.3
   475.7
   520.5
   433.5
   467.3
   473.7
   497.4
   447.8
   461.4
   467.6
   438.1
   446.5
     453
   477.3
   443.3
   441.6
   481.5
   504.6
     524
   458.2
   485.1
   469.2
   458.2
   454.9
   459.2
   460.4
   468.6
   467.9
   507.8
   486.7
   447.5
     453
   457.9
     464
   472.1
   427.7
   457.2
   473.7
   476.7
   481.9
   460.8
   483.2
     487
   426.1
   471.8
   436.1
   454.3
     442
   498.1
   424.8
   485.1
   479.3
     440
   492.6
   459.2
   480.9
   472.8
   468.2
   434.8
   468.2
   438.1
   456.6
   481.2
   492.9
   450.4
   506.2
   485.4
   455.6
     442
   455.3
   471.8
     478
   484.1
   481.9
   501.3
   505.9
   486.1
     453
   470.2
   472.5
   507.5
   443.6
   474.7
   434.2
   469.5
   438.4
   478.3
   517.9
     478
   448.4
   441.6
   489.6
   455.6
   470.2
   455.6
   479.6
   480.2
   473.1
   496.1
   428.7
   450.1
   479.6
     466
   485.4
   497.1
   462.7
   417.3
   508.5
   508.1
   452.7
   488.7
   446.8
     451
   452.3
   406.3
     502
   432.9
   469.2
   437.1
   518.8
   486.7
   485.4
   390.4
   470.5
   470.5
   491.9
   471.2
   462.7
   527.6
   454.9
   486.4
   434.8
   443.9
     454
   469.5
     466
   473.7
   449.4
   491.6
   477.3
   455.3
   493.5
   504.2
   441.3
     442
   455.6
   432.9
     442
   395.9
   433.8
   478.3
   458.5
   500.7
     464
     477
   470.8
   474.1
   464.3
   483.5
   472.1
   449.1
   445.9
   490.9
   460.4
   469.9
   490.9
   428.7
   480.9
   425.4
   449.4
     415
   518.8
   447.8
   434.8
     466
   446.8
   467.9
   463.7
   505.5
     466
   460.8
   404.3
   423.5
   504.2
   453.6
   466.9
   409.8
   474.1
   499.7
   477.3
     464
   461.1
   474.7
   459.2
   464.3
   481.2
   499.4
   406.9
   413.4
   447.8
   437.7
     476
     418
   473.1
   463.4
   493.9
   443.3
     477
   487.4
   410.8
     439
   452.7
   420.2
     393
   461.7
   410.2
   462.4
   524.7
   426.1
   432.5
   436.4
   469.2
   444.9
   468.2
   485.1
   465.3
   468.2
   466.3
   482.2
   415.4
   423.5
   402.1
   461.1
   462.1
   492.6
   462.7
   444.2
   463.4
   490.3
     464
   473.7
   410.5
   428.3
   486.4
     463
   445.2
   463.7
   492.9
   443.3
     464
   499.7
   438.1
   469.5
   500.3
   472.1
   507.5
   444.9
   468.9
   429.6
   479.3
   460.4
     451
   457.9
   447.1
   479.6
   506.2
   420.5
   470.2
   509.1
   496.1
   435.5
   422.2
   442.3
   466.9
   469.9
     512
   507.2
   415.4
   426.4
   442.9
   427.4
   448.4
   478.6
   492.9
   442.6
   464.7
   473.4
   468.6
     513
   473.4
   421.8
   456.9
     418
   463.4
   523.7
   439.7
   488.7
   473.4
   484.1
   443.9
   441.3
   468.2
   445.2
   475.7
   483.8
   434.8
   467.3
     464
   420.2
   497.1
   473.1
   514.9
     487
   459.8
   475.7
     488
   418.9
   421.8
     416
   467.3
   442.6
   489.3
   447.5
   440.7
   465.6
   468.6
   444.9
   477.3
   432.2
   450.4
   497.1
   481.2
     430
   501.3
   530.8
   501.6
     478
   444.6
   464.3
   416.3
   513.3
   424.1
   468.9
     428
   465.6
   452.7
   497.4
   441.3
     488
   518.2
   493.2
   406.6
   437.1
   461.1
     439
     524
   421.8
   414.1
   479.3
   457.9
   421.5
     487
   445.5
   469.5
   462.7
     453
   472.8
   456.6
   482.2
   440.3
   501.6
   484.5
   408.9
   466.3
   436.8
   475.7
   474.1
   483.2
   466.9
   480.9
   478.3
   446.8
   455.9
   459.8
   490.3
   444.2
   483.8
     393
   467.3
   434.8
     476
   487.7
   445.5
     428
   456.2
   438.1
   476.3
   473.4
     393
     440
   477.3
   459.5
   438.1
   456.2
   469.5
   486.7
   452.3
   476.3
   518.5
   450.4
   426.4
     454
   445.2
   421.8
   444.6
   480.6
   433.2
   445.9
   411.1
   470.2
     466
   433.8
   453.3
   447.5
     453
   442.6
   490.6
   418.9
   473.4
   479.6
   446.8
   440.3
   502.6
   484.1
   459.5
   457.2
   453.3
   456.2
   396.9
   413.1
     403
   476.7
   531.5
   446.8
     477
     442
     451
   471.8
   478.3
   447.1
   499.1
   423.5
   433.8
   450.1
   436.8
   471.2
   495.8
   474.4
   495.5
   472.8
   482.2
   438.4
   482.8
   459.2
   422.8
   432.9
   466.9
   528.6
   473.1
   528.2
   439.7
   484.5
   474.7
   469.5
   455.6
   454.9
   452.7
   448.8
     441
   455.6
   502.3
   466.9
   488.3
   478.9
   471.2
   432.5
   448.8
   447.1
   458.2
   459.5
   444.6
   470.8
   488.7
   514.9
   458.8
   536.4
     466
   431.3
   420.5
   455.3
   460.1
   448.4
   461.4
   438.4
   454.6
   460.8
   469.2
   466.3
     417
   467.9
   457.9
   458.8
   427.4
   461.7
   489.6
   442.6
   498.1
   424.1
   453.6
   420.2
   464.7
   481.5
   459.8
   475.7
   438.4
     439
   436.8
   480.2
   459.5
   448.4
     463
   460.1
   456.6
   466.6
   520.5
   442.3
   465.6
   423.5
   419.9
     439
   467.3
   450.4
   438.4
   457.9
     478
   452.3
   463.4
     439
   433.5
   406.9
   488.7
   473.1
   425.4
   451.7
   431.3
   473.7
   476.3
   464.3
   455.6
   501.6
   454.9
   464.7
     452
   484.8
   508.8
   441.3
   439.7
   470.2
   473.1
   498.1
   475.4
   491.9
   446.8
   472.1
   444.9
   455.6
   477.3
   420.5
   474.7
   458.2
   444.6
   484.8
     430
   436.4
   448.4
   430.9
   438.7
   462.1
     477
   461.7
   486.7
   459.5
   426.4
   456.6
   406.6
   488.3
   483.5
   443.6
   465.3
   459.2
   463.7
   432.5
   480.9
   497.1
   497.8
   450.1
   441.3
   446.8
   471.2
   467.3
   475.4
   461.7
   441.6
   449.4
   438.1
   491.9
     463
     418
   487.4
   434.8
   516.6
   435.5
   474.1
   501.3
   431.6
   419.2
   460.1
   426.1
   423.1
     427
   500.3
   450.4
     465
     465
   471.2
   494.2
   401.1
   450.4
   447.1
     430
   422.2
   422.8
   411.8
   428.7
   413.7
   469.2
   454.3
   457.9
   461.4
   462.1
   412.4
   490.3
   432.9
   540.9
   458.2
   467.9
   447.5
   464.3
   469.5
   464.7
   482.8
     475
   486.4
   475.4
   438.4
   455.3
   371.9
   454.9
   456.6
   501.3
   442.6
   424.4
   439.4
   476.3
   496.1
   463.4
   498.1
   442.6
   442.3
   482.8
     466
   451.7
   449.4
   465.3
   480.2
   480.6
   469.2
   436.1
   430.9
   443.3
   466.6
   397.2
   393.9
   506.2
   491.6
   492.2
   440.3
   482.8
   477.3
   511.4
   448.4
   449.4
   498.4
   450.7
   533.4
   445.9
     475
   481.9
   461.7
   431.3
   495.8
   481.5
   480.9
   450.1
   424.8
   498.1
     488
   476.7
   456.2
   438.1
     501
   461.7
   509.8
   452.7
   445.5
   425.7
   442.3
   502.6
   490.6
   493.5
   480.2
   433.8
   458.2
   472.8
   518.8
   428.7
   483.2
     453
   436.1
   467.3
   429.6
   449.7
   468.9
   443.9
   492.9
   467.9
     466
   448.1
   491.6
   468.2
     416
   436.8
   493.5
   470.2
   509.1
     441
   466.6
   514.9
   457.9
   466.3
   444.2
   492.6
   485.1
   461.7
   439.4
   465.6
   479.3
   442.9
   460.8
   433.8
   437.7
   489.3
   486.7
   450.7
   458.8
   428.7
   440.3
   460.8
   476.3
   473.4
   448.4
   462.7
   460.8
   456.6
   462.4
   471.5
   448.4
   458.5
   488.7
   476.3
   482.8
   436.4
   462.1
   525.3
   483.5
   458.8
   421.5
   489.3
   493.2
     475
   476.3
     428
   476.7
   440.3
   471.5
   473.1
   423.1
   438.1
   529.9
   469.9
   487.7
   417.3
   465.3
   448.8
   454.6
   442.9
   487.4
   459.8
   452.3
   493.2
   496.1
   491.9
   439.7
   406.9
   473.7
   488.3
   439.7
   451.4
   466.6
   455.3
   465.6
   439.7
   456.6
   448.4
   483.2
   473.7
   447.8
   460.8
   458.2
   452.7
   487.4
   438.4
   489.3
   484.1
   460.4
   439.7
   501.6
   429.6
   496.1
   447.8
     463
   436.4
   472.5
   426.4
   474.1
   447.8
   420.9
   439.4
   439.4
   477.6
   457.5
   476.7
   486.7
   470.8
   461.1
   452.3
   485.8
   425.7
   421.8
   407.6
   468.2
   461.4
   449.7
   442.3
     464
   472.8
   449.4
   482.5
   466.9
   506.5
   474.7
   471.5
   451.4
     441
   482.2
   429.6
   431.9
   475.4
   456.2
   481.5
   423.5
   425.1
   436.4
   474.4
   434.2
   418.3
   441.3
   535.1
   503.3
   462.1
   446.2
   463.4
   434.8
   438.7
   475.7
   440.7
   469.5
   461.4
     453
   481.5
   451.4
   494.8
   422.5
   478.9
   493.5
   430.6
   499.4
   474.1
   416.3
   443.9
   449.1
   474.4
     439
   488.7
   478.3
   491.6
   466.9
   526.9
   444.6
   451.7
     452
   462.7
   464.7
   461.7
     463
   463.4
   468.9
   438.1
   450.1
   469.5
   412.8
   425.4
   431.3
   445.5
   425.7
   415.7
   438.7
   472.1
   427.7
   455.9
   442.6
   393.6
   480.2
   459.8
   449.4
   452.3
   427.7
     463
   472.5
   452.3
   415.4
   442.6
   445.9
   458.5
   472.5
   494.8
   462.1
     488
   492.9
   429.3
   462.7
   466.6
   483.5
   445.9
   467.3
   406.6
   454.6
   501.3
   441.6
   430.3
   485.8
   407.9
     465
   465.6
   459.2
   482.2
   461.4
   502.9
   454.9
   469.5
   443.6
   431.3
   409.5
   396.2
   438.1
   458.8
   459.2
   424.8
   467.6
   445.2
   468.6
   464.3
   464.3
   444.6
   467.3
   479.3
   502.3
   469.2
   430.6
   437.4
   516.6
   481.9
   473.1
   465.6
   496.5
   466.9
   446.5
   493.9
   455.3
   464.3
   428.3
     452
   462.1
   447.1
   418.6
     487
   451.7
   507.2
   477.3
   430.6
   448.8
   456.6
   423.8
   466.6
   459.5
   441.6
   442.9
   507.5
   442.9
   464.7
   442.9
   500.3
   496.8
   472.8
   503.9
   436.8
   456.6
   468.6
   410.5
   483.8
   483.5
   442.6
   439.4
   409.2
     478
   389.7
   437.7
   457.5
   472.8
     430
   442.9
   492.2
   484.5
     441
   458.8
   515.9
   475.4
   443.3
   482.2
   417.6
   469.9
   482.2
     488
   452.3
   433.5
   493.5
     415
     451
   429.6
   437.7
     487
   478.9
   488.7
   487.7
   424.8
   446.2
   481.5
   471.2
   496.8
   490.3
   500.7
   430.6
   479.3
   469.5
   442.6
   495.2
     453
   484.8
   506.5
   453.3
   406.6
   449.7
   469.5
   464.3
   434.5
   431.9
   463.7
   464.7
     475
   496.1
   439.4
   480.6
   432.5
   486.4
   424.1
   493.5
   475.7
   454.9
   460.1
   451.7
   471.5
   469.9
   461.4
   449.4
   424.8
   442.6
   444.9
   457.9
     463
   430.3
   486.4
     466
   467.9
   450.4
   463.7
   530.8
   429.6
   479.9
   461.1
   485.4
   447.1
   474.4
   445.2
   429.3
   425.7
   447.5
   459.8
   447.5
   490.3
   414.4
   461.4
   502.6
   474.4
   488.7
     440
   447.5
   435.8
   412.4
   428.7
   488.7
   484.5
   461.1
   473.4
   400.8
   417.6
   486.4
   480.6
   448.1
   485.4
   435.1
   484.5
   493.9
   395.2
   465.6
   450.1
     488
   431.6
   468.6
   491.6
     441
   473.7
   432.9
   459.8
   450.7
   468.9
   461.7
   455.3
     524
   445.9
   491.6
   421.8
   437.4
   434.8
   482.2
   516.2
   426.7
   460.8
   454.3
     439
   445.5
   455.6
   404.3
   424.4
     490
   443.9
   485.4
   469.5
   429.3
   448.4
   487.7
   473.4
   512.4
   426.4
   457.5
   422.8
     442
   466.6
   448.8
   478.3
   471.2
   437.7
   479.9
   425.4
   418.9
   457.2
   473.1
   506.8
   457.9
     441
   455.6
   477.6
   456.9
   459.8
   447.1
   489.3
   455.6
   454.9
   486.1
   468.6
   411.8
     489
   458.2
   484.5
   506.8
   466.3
   445.9
   516.9
   482.2
   490.6
   486.4
   424.4
   477.6
   458.5
   446.2
   427.7
   452.3
   514.3
   452.3
   432.2
   419.6
   420.2
   449.1
   470.8
   422.8
   445.5
   503.9
   454.9
   445.2
   451.4
   481.5
   430.6
   406.9
   440.3
     488
   499.4
   425.4
   423.5
   468.2
   431.9
   456.6
   454.6
     452
   461.7
   467.6
   470.2
     490
   462.1
   463.7
   443.9
     429
   467.3
   458.5
   486.4
   451.4
   473.7
   451.7
   491.3
   444.6
   469.5
     490
   481.5
   426.1
   451.4
   434.5
   491.6
   471.8
   449.1
     427
     465
   473.7
   460.1
   436.1
   431.3
   462.1
   457.2
   458.8
     453
   467.3
   459.5
   507.5
   508.8
   454.6
   482.5
   458.8
   424.1
   433.5
   437.4
   407.2
   474.1
   480.9
     476
   392.6
   466.9
   488.7
   463.4
   442.6
   467.9
   455.3
   430.3
     487
   462.4
   479.6
   469.9
   436.1
   446.8
   474.7
   421.8
   499.4
   459.5
   465.6
   443.6
   447.1
   437.4
   450.1
   451.4
   511.7
   437.1
   468.9
   474.7
   466.6
   414.1
   481.2
   473.1
   494.8
   500.7
     475
   444.2
     477
   432.2
   450.7
   416.3
   427.7
   489.6
   437.7
   449.1
   466.9
   525.7
     454
   456.9
   448.8
   511.1
   486.4
     451
     430
   488.7
   467.9
   461.7
   417.3
   451.7
   424.8
   432.2
   446.5
   482.8
   448.8
     476
     393
   451.4
   477.3
   489.3
   435.1
   472.8
   435.1
   461.7
   445.2
   454.6
   433.2
   471.8
     463
   479.9
   441.3
   456.2
   429.6
   447.1
   445.9
     428
   467.6
   455.3
   525.3
     442
   461.1
   475.4
   504.6
   449.4
   463.4
     453
   467.9
   468.6
   483.2
   500.7
   484.8
   471.8
   439.7
   443.3
     453
   415.7
   491.9
     454
   413.4
   472.1
     500
   481.2
   425.1
   457.5
   476.7
   472.8
   496.1
   508.5
   467.6
   451.4
   455.6
   442.3
   464.3
   426.7
   420.2
   470.5
   469.9
   396.9
   453.3
   440.7
   474.4
   466.9
   490.9
   473.4
   427.7
   485.8
     464
     477
   476.7
   456.2
   442.9
   458.8
   437.4
   492.6
   447.5
   489.3
   467.9
   458.2
   431.9
     430
   412.4
   456.2
   477.6
   418.3
   436.4
   511.4
     464
   403.7
   483.2
   480.9
   494.2
   443.3
   407.2
   446.2
   462.7
   474.7
   506.8
     453
   511.1
   450.7
   487.7
     500
   480.2
   450.4
   445.2
   456.2
   469.5
   436.8
   454.6
   492.2
   435.5
   450.1
   491.9
   444.6
   472.5
   455.9
   441.3
     441
   474.4
     429
   468.2
   413.4
     500
   502.9
   456.9
   476.3
   480.6
   469.2
   413.4
   445.5
   466.9
   417.6
   493.9
   494.8
   433.8
   444.9
   438.4
   442.3
   486.4
   483.5
   443.6
   455.6
   472.1
   437.7
   417.3
   480.2
   446.2
   458.8
   496.5
   477.3
   437.4
   447.8
   466.3
   461.7
     429
   420.2
     463
   482.5
   449.4
   446.2
   470.2
   463.7
   484.5
   473.4
   481.2
     487
   419.2
   508.5
   480.6
   483.5
   467.9
   473.7
   452.7
   486.1
   514.3
   451.7
   482.5
   482.5
   448.8
   474.4
   479.3
   457.5
   465.3
   442.3
   420.2
   474.7
   425.4
   454.3
   459.8
   479.9
   481.2
   481.2
   465.3
     489
   425.4
   470.2
   438.1
     489
   471.8
   433.2
     429
   504.9
   482.5
   429.3
   407.9
     489
   497.1
   454.6
     476
   492.2
   492.6
   476.3
   444.2
   460.8
   495.5
     430
   454.6
   480.9
   483.8
   458.8
   460.4
   458.5
   501.3
   458.2
     477
     490
   431.6
   492.9
   493.2
   448.8
   470.5
   430.6
   479.3
     440
     428
   503.3
   446.8
   419.9
   461.7
   450.7
   447.8
   469.2
   462.7
   495.8
   464.3
     475
   426.7
   445.9
     452
   434.5
   492.2
   403.4
   445.5
   465.3
   469.5
   476.7
   482.5
   425.4
   449.4
   478.9
   468.2
   478.3
   478.3
   488.7
   442.3
   436.4
   505.9
   450.4
   461.1
   455.6
   442.9
   444.6
   394.9
   413.1
   461.7
   488.3
   456.2
   453.6
   434.8
   468.2
   456.6
   446.2
   438.1
   439.7
     452
   452.3
   432.9
   447.5
   448.4
     477
   466.9
   457.5
   492.2
   430.6
   457.9
     477
   489.6
   448.4
   512.4
   441.3
   488.7
   437.4
   495.8
   494.5
   453.3
   420.5
   457.5
   452.3
   453.3
   430.9
   399.8
   405.3
   436.1
   453.6
   422.5
   431.3
   418.9
   436.4
     477
   445.5
   424.4
     464
   415.4
   477.3
   445.2
   490.3
   441.6
   455.6
   468.2
     418
   464.7
   464.3
   476.3
     476
   443.9
   458.8
   473.1
   442.3
   484.1
   430.6
   481.9
   434.5
   417.6
   491.6
   463.7
   434.5
   384.5
   432.5
   473.7
   518.2
   455.3
   463.7
   449.1
   457.5
   451.4
   506.2
   450.1
   466.6
   480.2
     452
   409.2
   412.4
   468.2
   419.6
   475.7
   478.3
   450.4
   456.2
   487.7
   467.6
     463
   445.5
     451
   503.6
   483.2
     475
   431.3
   424.8
     465
   459.5
   448.4
   458.5
   442.6
   467.9
   439.4
   473.1
   425.4
   475.4
   450.1
   464.3
   479.3
   453.3
   445.5
   474.7
   461.4
   451.7
   455.9
   457.2
   439.4
   475.7
   474.1
   446.8
   471.5
   460.8
   419.9
   444.9
   460.1
   465.3
   438.1
   500.7
   423.1
   435.1
   456.6
   462.7
   466.3
   480.2
     453
   468.9
   456.9
   478.3
   457.9
     454
   453.6
   471.5
     430
   438.7
   448.8
     477
   473.4
   438.1
     476
   482.5
   447.8
   481.9
   440.7
   447.5
     477
   480.9
   454.9
   441.6
   482.8
   482.2
   487.7
     441
   441.6
   487.7
     478
   476.7
     489
   445.2
   442.9
   446.8
     500
   438.7
   461.4
   485.1
   456.9
   422.2
   458.8
   504.6
   507.8
   480.6
   466.6
   496.8
   449.7
   450.4
   458.8
   461.1
   459.8
     464
     463
   448.4
   461.4
   482.5
     500
   456.6
   456.9
   497.8
   436.1
     466
   423.8
   454.9
   469.2
   398.2
   514.9
   470.8
     488
   480.6
   469.2
   449.1
   442.6
   479.6
   434.2
   471.8
   423.5
   460.1
   432.9
   470.8
   480.2
   430.9
   475.4
   436.4
   461.4
     405
   472.1
   416.7
   445.2
   464.7
   455.6
   477.3
   434.8
   481.9
   499.7
   446.5
   493.2
     442
   454.9
   482.5
   434.5
   510.1
   444.9
     478
   467.9
   423.8
   507.8
   473.4
   420.9
   480.2
   426.4
   459.5
     452
   461.4
   405.3
   467.6
   497.4
   471.8
   441.6
   459.8
   479.9
   456.9
   463.4
   462.1
   456.2
   416.3
   482.5
   409.8
   408.2
   434.8
   509.1
   433.2
   456.2
   427.4
   487.4
   449.7
   517.2
   459.5
   454.6
   451.4
     428
   451.7
     405
   474.1
   459.8
   464.3
   455.6
   414.7
   438.7
   469.5
   465.3
   441.6
   467.9
   459.8
   446.8
   494.8
   419.6
   494.5
   478.3
   476.7
   430.9
   449.1
   490.3
   469.2
   414.1
   473.1
   473.7
   471.8
   460.1
   477.6
   469.2
   431.6
   479.3
   469.9
   456.2
   474.1
   459.5
   466.6
   422.5
     415
   456.9
   404.7
   472.1
   481.5
   492.6
   453.3
   443.6
   456.2
   466.3
   469.9
   519.2
   471.2
   512.7
   431.9
   471.2
   478.6
   421.2
     464
     465
   441.3
   414.4
   482.2
   510.4
   482.5
   485.1
     478
   444.2
   465.3
   478.9
   516.2
   495.5
   450.4
   430.6
   492.9
   438.4
     487
   468.2
   443.6
   458.2
   491.6
   453.3
   479.6
   486.4
     489
   419.2
   442.9
     427
   472.5
   424.8
   462.7
   477.6
   442.3
     418
   450.4
   463.7
   444.9
   436.8
   392.6
     465
   458.5
   437.4
   467.9
   458.5
   460.8
   471.8
   452.7
   485.4
   508.1
     488
   446.2
   463.4
   472.1
   472.1
   473.1
   415.7
   450.4
   466.3
   491.3
   439.7
   422.2
   479.6
   471.5
   476.7
     490
   420.9
   470.2
     417
   475.7
   427.7
   471.2
   471.2
   462.4
     428
   438.7
   464.7
   419.9
   502.6
     429
   493.2
   471.2
     427
   460.8
   461.7
   414.7
   420.9
   474.1
   457.9
   465.6
   494.2
     488
   496.8
   499.7
     430
     416
     465
   419.9
   498.7
   431.6
   485.1
   417.3
   468.9
   469.9
   448.8
   471.5
   475.7
   484.8
   466.9
   493.9
   430.3
   497.4
   449.4
   471.2
   465.6
     416
   444.6
   458.2
   483.5
   494.2
   484.5
   492.2
   483.2
   438.1
   494.5
   478.9
   422.2
   474.1
   435.5
   434.5
   461.7
   469.2
   474.4
   427.4
   462.1
   469.2
   445.2
   486.1
   429.6
   479.6
   449.7
   460.8
     490
   499.1
   451.4
   513.6
   463.4
     439
   435.1
   479.6
   442.9
   481.2
   412.1
   432.5
   487.4
   433.5
   467.6
   515.6
   521.1
     477
   461.1
   516.9
   474.7
   447.1
   470.2
   450.7
   462.4
   460.8
   449.1
     430
   448.8
   493.2
   474.4
   405.9
   473.4
     451
   471.5
   480.9
   438.1
   452.7
   470.5
   494.5
   450.7
   460.4
   432.5
   465.6
   429.3
   439.4
   446.2
   500.7
   492.2
   475.7
     478
   443.3
   433.2
   486.4
   424.1
   477.6
   488.7
   445.2
   449.7
   425.4
   449.4
   463.7
     454
   503.9
   483.2
   474.1
   464.7
   474.7
   461.7
   426.7
   508.1
   437.7
   469.5
   454.3
   423.8
   407.9
   401.4
   444.9
   431.6
   436.4
   486.7
   463.4
   466.3
   432.2
   457.5
   464.7
   438.4
   462.1
   456.6
     441
   456.6
   442.6
   521.8
   468.2
   466.9
   471.2
   472.1
   474.7
   479.6
   434.2
   491.9
   456.2
   421.5
   455.9
   458.5
   459.2
     405
   467.9
   479.9
   433.2
   479.9
   445.5
   480.6
     488
   470.8
   448.8
   464.3
   449.1
   455.6
   450.7
   426.1
   470.8
   436.1
   419.9
   405.6
   430.9
   453.3
   479.9
   487.7
   482.5
   417.3
   458.8
   442.6
   483.2
   489.3
   405.3
   466.9
   459.2
   459.8
   438.1
   495.2
   455.3
   458.8
   429.3
   442.9
   418.9
   509.4
   459.8
     475
   448.1
   448.4
   412.8
   476.3
   521.4
   460.8
   462.1
   472.8
   488.7
     416
   492.6
   476.7
     488
   437.7
   468.2
   408.5
   445.2
   458.8
   467.6
   443.6
     429
   472.5
   442.3
     440
   455.6
   433.2
   477.3
   450.7
   498.1
   502.6
   425.4
   495.8
   501.3
   455.3
   436.8
   499.1
   416.7
   482.5
   447.1
   454.3
   406.3
   463.7
   438.7
   453.6
   473.4
   461.1
   485.1
   425.1
   447.1
   453.3
   467.9
   430.6
   427.7
   410.2
   467.3
   468.9
   477.3
   460.8
   443.6
   443.9
   430.9
   474.7
   493.5
   459.2
     501
   467.6
   490.6
   437.1
   448.1
   459.2
   451.7
   452.3
     430
   454.6
   439.7
     463
   416.3
   407.9
   506.8
   419.2
   510.1
   457.2
   472.1
   481.9
   480.2
   450.7
   437.7
   467.3
   490.9
   447.1
   398.5
   446.8
   399.8
     489
   485.8
   477.6
   456.6
   448.1
   474.4
   471.5
     490
   476.7
   455.9
   454.9
   412.4
   483.8
   474.4
   517.5
   455.6
   473.4
   459.8
   481.2
   470.5
   465.3
   426.1
   443.3
   474.7
   480.9
   469.5
     429
   450.4
   463.7
   467.3
   458.8
     488
   420.5
   467.6
   492.2
   422.2
   450.1
   507.8
   491.3
   456.6
   457.2
   432.9
   473.1
   433.8
   425.4
   491.9
   456.2
   464.3
   438.7
     453
   483.8
     454
   475.7
     514
   503.9
   442.3
   496.1
   426.7
   427.4
     477
   468.9
     430
   444.6
   453.3
   409.8
   470.8
   466.9
   479.3
   522.1
   424.4
   456.9
   460.8
   455.6
   496.8
   460.4
   472.5
   460.1
   531.8
   468.9
   473.4
   460.8
   439.4
   466.6
     452
   459.8
     477
   408.5
   471.5
     488
   454.3
   465.3
   454.6
   464.3
   457.5
   458.5
   462.4
   448.4
   461.4
   408.5
   467.6
   466.6
   449.4
   428.7
   495.8
   466.3
     440
   484.8
   505.2
   385.8
   414.1
   443.9
     451
   475.4
   484.1
   449.4
     466
   486.4
   522.1
   494.5
   471.8
   469.9
   407.9
   455.3
   462.7
   465.3
   489.3
     464
     416
   460.4
   502.3
   444.9
   461.1
   485.1
   430.6
   458.2
   485.4
   472.1
   454.3
   417.6
   522.1
   457.5
   405.3
   462.4
   409.8
   460.4
   424.4
     524
   418.3
   482.2
   485.8
   449.1
   485.4
   475.4
   426.4
   493.5
   455.6
   398.2
   458.8
   473.4
   490.9
   429.6
   470.2
   473.1
   472.1
   482.2
   454.3
   450.1
   498.1
     478
   460.4
   494.5
   518.5
   462.1
   426.4
   458.8
   471.2
   496.1
   504.6
   432.2
   461.7
   489.6
   485.1
   487.7
   453.6
   440.7
     489
   474.7
   447.5
   465.6
   402.4
   430.3
   470.8
   492.9
   420.5
   509.8
     430
   438.4
   487.4
   457.9
   478.3
   463.4
   502.6
   472.1
   439.7
   473.1
   482.2
   512.4
   455.9
   491.9
   431.6
   469.5
   478.6
   485.1
   428.3
   455.6
   422.2
     427
   466.3
   443.9
   476.7
     475
   451.7
   485.1
   421.5
   468.2
   448.8
   475.4
   433.2
   381.9
   472.1
   444.9
   431.9
   436.1
   469.9
   438.4
   503.6
   450.1
   475.7
     442
   448.4
   458.5
   534.4
   483.8
   444.2
   458.5
   419.2
   455.3
   482.2
   435.8
   458.8
   464.7
   497.4
   444.6
   420.2
   458.5
   471.5
     490
   485.8
   470.2
   518.8
   495.5
   534.1
   431.3
   467.6
   493.2
   479.3
   488.7
   466.3
   484.8
   485.1
   435.8
   467.3
   455.3
   424.8
   392.6
   485.4
   444.2
     477
   472.5
   478.6
   469.5
   461.4
   473.7
   421.5
   464.7
   450.4
   498.7
   466.3
   458.5
   470.2
   459.8
   483.5
   483.2
   495.8
   473.1
   488.3
   452.7
   458.8
   466.6
   454.9
   450.1
   466.3
   454.9
     488
   459.2
   502.6
   466.9
   478.3
   512.4
   446.8
   453.3
   496.1
   454.9
   466.3
   445.9
   403.4
   457.9
     440
   479.3
   432.2
   455.3
   448.8
   437.4
     451
   506.2
   454.6
     415
     430
   517.5
   445.2
   458.5
   466.9
   480.2
   479.9
   481.9
   460.1
   462.7
   430.9
   455.9
   490.9
   431.9
   420.9
   436.1
   504.2
     465
   438.7
   424.4
   454.9
   482.5
   477.6
   445.5
     439
   421.2
     451
   433.8
   383.6
     513
   480.2
   521.1
     441
   514.6
   457.5
   489.6
   439.4
   466.9
   437.1
   439.7
     415
     440
     465
   466.6
   480.2
     440
   482.8
   433.2
   512.4
   441.6
   514.6
   414.7
   423.5
   479.6
   460.8
     475
   476.3
   481.2
   475.4
     475
   508.8
   422.5
   452.7
   452.7
   452.7
   419.6
   442.3
   447.5
     453
     415
   391.7
   482.8
   456.2
   421.5
   517.5
     463
   431.6
   450.1
     488
   450.4
   463.7
   457.5
   491.6
   491.3
   430.6
     466
   454.9
   476.7
   432.5
   457.5
   433.5
   449.4
   460.1
   483.5
   460.8
     430
   470.2
   498.7
     487
   390.7
   433.2
   412.8
   439.7
   504.2
   465.3
   466.3
   431.6
   465.3
   405.3
   456.9
   461.1
     441
   492.6
   484.5
   452.7
   457.5
   461.4
   516.6
   493.5
   487.4
     442
   439.4
     476
   393.6
     465
   456.2
   512.7
   411.8
   475.4
   479.6
   454.3
   423.8
   472.8
   467.3
   453.6
   452.7
   437.1
   473.4
     466
   433.2
   396.9
   448.4
   468.2
   472.1
   413.1
   488.7
   449.4
   504.2
   425.4
   503.6
   446.2
   434.2
   410.2
   433.2
   435.8
   467.6
   389.7
     478
   443.9
   442.6
   460.1
   448.1
   449.1
   459.5
     487
   455.6
   495.2
     487
   459.8
   471.8
   474.4
   436.4
   434.5
   474.7
     475
   448.8
     427
   459.8
   474.1
   456.6
   422.5
   476.7
   445.2
   414.1
   462.1
   438.1
   487.7
   477.6
   444.2
   450.4
   445.9
   475.7
   514.3
   442.6
   458.8
   430.6
   474.7
     441
   450.1
     537
   459.2
   457.9
   447.1
   501.3
   480.6
   477.6
   484.1
   468.9
     418
   494.2
   445.2
     428
   472.8
   452.3
   494.5
   497.4
   494.2
   490.9
   467.3
   526.3
     513
   424.4
   466.9
   436.4
   473.7
   443.6
   483.8
   500.3
   456.2
   463.7
   458.5
   403.4
   524.4
   465.3
   459.8
   446.5
   464.7
   467.9
   471.5
   433.8
   468.2
   463.4
   444.9
   504.9
   387.8
   420.9
   486.1
   457.2
   421.5
   505.9
   486.4
     427
   442.9
   439.7
     453
   443.9
     466
   511.7
   481.2
   455.9
   438.4
   456.6
   479.9
   498.1
   469.9
   433.5
   459.5
   534.1
   451.4
   470.5
   406.6
   449.1
   413.1
   496.8
   510.1
   422.8
   432.9
   481.5
   423.5
   471.2
   446.2
   443.9
   493.2
   467.9
   410.8
   485.8
   467.9
   457.2
   474.4
   497.4
   473.4
   449.1
   448.8
   442.9
   443.3
   456.9
   481.2
   487.4
     464
   498.4
   489.3
   481.2
   493.2
   470.2
   439.7
   497.4
   495.2
   429.3
   411.8
   489.6
   476.7
   446.2
   443.9
   458.8
   452.7
   463.7
     490
   448.1
     429
   471.2
   407.9
   456.2
   435.8
   518.5
   519.5
   472.5
     463
     465
   424.1
   447.1
   466.6
   468.6
   473.4
   431.6
   417.3
   445.5
   463.7
   483.5
   499.7
     428
   386.8
   448.4
   479.9
   449.4
   446.8
   462.7
   459.2
   468.9
     416
   435.1
   405.6
   467.3
   449.1
   469.2
   486.1
   515.6
   479.9
   431.9
   502.6
   434.5
     489
     453
   474.1
   445.5
   410.5
   507.8
   446.8
   474.7
   465.3
   464.3
   424.4
   446.8
   471.2
   481.9
   448.8
   397.5
   459.8
   447.8
     442
   459.8
   454.3
   487.4
   469.5
   428.3
   474.4
   398.8
   443.6
   502.9
   518.2
   517.2
   419.9
   447.1
   459.5
   460.4
   441.6
   449.4
   495.2
   443.9
   471.5
     427
   466.3
   422.2
     415
   497.8
   474.1
     463
   443.3
   396.2
   442.3
   423.8
     489
   485.4
   509.1
   472.8
   449.7
   433.2
   421.5
   475.4
   474.1
   467.3
   446.5
   499.1
   471.2
   449.1
   468.9
   483.8
   429.6
   452.7
   476.7
   450.1
   473.1
   442.6
     464
   416.3
   434.2
   471.2
   477.3
   492.2
   450.4
   445.9
   440.3
   440.3
   512.7
     490
   456.9
   436.4
   506.5
     475
   491.3
   452.3
   459.8
   464.3
   503.6
   442.9
     490
   470.5
   486.1
   440.7
     487
   460.8
   426.4
   455.9
   516.9
   406.3
   491.9
   479.6
   454.6
   436.1
   419.2
   450.7
   474.1
   477.6
   454.9
   450.1
   450.1
   456.9
   461.4
   445.9
     476
   466.9
     452
   429.6
   449.1
   474.1
   456.2
   462.1
   446.2
   447.5
   462.4
   446.2
   516.6
   494.5
   453.3
   432.9
   448.8
   458.5
   477.6
   425.7
     452
     417
   452.7
   437.1
   436.8
   446.8
   433.8
     500
   537.3
   416.7
   435.5
   465.6
   438.4
   496.1
   456.6
   448.8
   442.9
   508.8
     465
   418.3
   451.7
   449.4
   463.7
   475.7
   452.3
   477.3
   467.6
   477.6
   475.4
   414.4
   419.6
   434.5
   439.7
   433.8
   514.6
   495.2
   477.3
   451.7
   447.5
   442.9
   484.8
   510.7
   458.2
   418.9
   432.5
   401.7
   464.7
   450.7
   426.7
   464.7
   489.6
   441.3
   384.2
   498.7
   425.1
   405.9
   444.9
     454
   462.7
   455.9
   457.2
   468.6
   431.9
     501
     441
   466.6
   416.7
   490.6
   465.6
   430.9
   418.9
   466.3
     512
   456.2
   487.7
   478.9
   473.7
   480.6
   460.8
   423.8
   464.3
   482.5
   455.6
   474.1
   418.6
   409.2
   458.2
   409.5
   447.8
   446.5
   395.9
   489.6
   481.2
   462.1
   423.5
   415.4
   433.2
   493.2
   467.9
   420.2
   445.2
   440.3
   492.2
   503.3
     464
   510.7
   422.5
   428.3
   474.7
     475
   436.1
   465.6
   446.8
   480.6
   503.3
   421.8
   485.1
   468.2
     427
   497.1
   472.1
   474.7
   472.1
   434.5
   449.4
   415.7
   446.8
   454.9
   435.5
   499.1
   417.3
   432.5
   432.9
   443.9
   426.4
   440.3
   480.6
   434.5
   470.5
   437.1
     418
   458.5
   467.3
   421.8
   457.5
   465.3
   443.3
   433.5
   441.3
   471.5
   450.1
   511.7
   441.3
   461.7
   474.4
   462.7
   446.5
   435.1
   441.3
   448.1
   444.2
   457.5
   435.1
   431.3
   446.5
   497.8
     502
   452.7
   466.9
   452.7
   459.8
   466.3
   449.7
   471.5
   505.2
   430.6
   427.4
   472.1
   481.2
   465.6
   462.7
   442.6
   413.4
   471.8
   463.7
   447.1
   467.6
   432.5
   502.6
   478.3
   442.9
   445.9
   425.4
   469.2
   421.2
   514.3
   413.7
   486.1
     453
   434.2
   435.8
   469.9
   475.4
   483.5
   479.6
   454.9
   444.2
   449.1
   471.5
   457.5
   437.4
   484.8
   420.5
   433.2
   448.4
   452.7
   500.3
     430
   472.8
   465.3
   461.7
   456.2
   434.8
   436.8
   436.1
     476
   471.5
   474.1
   431.6
   463.7
   438.1
   458.5
   418.6
   434.5
   436.4
   472.1
   515.6
     475
   489.6
     463
     430
   479.9
     442
   478.6
   418.3
   449.1
   466.9
   452.3
   416.7
   427.7
   423.1
   433.2
   504.9
   441.6
   447.5
   515.6
     429
     452
   425.1
     452
   470.8
   450.4
   501.6
   481.9
     453
   406.9
   444.9
   451.4
   446.8
     428
   459.5
   438.1
   465.6
   403.7
   422.2
   473.1
   448.4
   460.1
   441.3
     465
   436.8
   452.3
   474.4
   466.9
     453
   454.6
   448.4
   489.6
   426.4
   477.3
   477.6
   417.3
   414.4
   512.7
   481.2
   470.2
   523.7
   482.5
     465
   484.1
   449.4
   420.5
   429.6
   498.1
   425.7
   418.9
   450.7
   428.3
   453.3
   442.9
   436.8
   442.3
   466.9
   472.8
   458.5
   426.1
   479.9
   418.6
     475
   458.5
   502.9
   437.4
   454.6
   422.2
   493.2
     428
   504.2
     466
   455.9
   467.9
     465
   457.5
   446.8
   462.4
   468.6
   433.5
     439
   410.8
   447.1
   480.2
   470.5
   443.3
   423.1
   471.2
   505.2
   447.1
   430.6
     501
   473.4
   447.1
   466.3
   445.2
   477.3
   490.3
   430.9
   457.5
   436.8
   469.2
   477.6
   443.6
   438.7
   465.6
   454.3
   414.7
   481.2
   532.5
   436.8
   469.5
   447.5
   412.4
   441.6
     477
   444.6
   486.7
   434.2
   415.4
     440
   441.3
   446.2
   451.7
   494.8
   451.7
   493.2
   514.6
   456.2
   446.2
   463.7
   451.4
     442
   445.2
   480.2
   475.4
   444.6
   439.7
   468.6
     490
   474.1
   483.2
   463.7
   482.5
   476.3
   459.5
   425.4
   473.4
   447.1
   450.7
   398.8
   479.6
   506.5
   453.3
   469.2
   417.3
   479.6
     478
   503.3
   485.1
   516.6
   457.9
   477.6
   502.9
   441.3
   421.5
   478.3
   442.3
   464.3
   447.1
   479.9
   474.7
   449.4
     451
   459.5
   446.2
   495.2
   506.5
     466
     490
   446.5
   436.1
   480.9
   407.2
   442.9
   452.3
   484.8
   458.8
   448.4
   515.6
   454.3
   518.8
   427.7
     465
   496.5
     475
   425.4
   468.9
     404
   479.9
   518.5
   417.3
   509.4
   465.3
   427.7
   463.7
   410.5
     465
   533.1
   414.1
   474.1
   443.9
   441.3
   448.1
   467.9
   459.8
   439.7
   459.2
   478.6
     453
   449.4
   447.5
     464
   453.6
   446.8
   442.6
     430
   481.5
   482.8
   461.4
   487.7
   466.6
   471.8
   405.3
   489.3
   476.3
   486.7
   484.1
   434.2
     427
   492.9
   454.9
   479.3
   458.2
   479.6
   450.1
   468.2
   453.6
   456.2
   463.7
   469.5
   470.2
     464
     453
   482.2
   486.1
   468.6
   444.6
   447.8
   464.7
   388.8
   507.2
   402.1
   454.6
   456.9
   443.9
   429.3
     489
     478
   470.5
   457.2
   515.9
   442.9
   422.8
   454.3
   432.5
   447.1
   446.8
   491.3
   465.6
   439.7
   494.8
     451
   468.9
   432.5
   431.9
   463.4
   480.6
   486.1
   407.2
   480.6
   456.2
   411.1
   455.6
   461.4
     489
   390.4
     475
   449.4
   483.8
   442.6
   421.5
   503.3
   490.6
   472.1
   464.3
   454.6
   470.2
   403.4
   462.7
   428.7
   448.8
   431.9
   514.6
   410.5
   453.3
   519.8
   487.7
   470.5
   500.7
     464
   443.3
   463.4
   498.4
   458.5
   460.4
   461.7
   517.5
     465
   463.7
   433.8
   422.5
   505.2
   438.7
   440.3
   442.9
   522.1
     428
     464
   486.7
     440
   510.7
   473.1
   481.2
   424.8
   429.3
   443.9
   437.1
   451.7
   462.7
   488.3
   435.8
   454.6
   501.6
     416
   482.5
     417
   476.7
   442.3
   426.7
   450.7
     451
   477.6
   455.9
   489.6
   454.9
   489.3
   462.1
     464
   445.5
   470.8
   422.8
   460.8
   448.4
   454.6
     451
   464.7
   468.6
   502.6
   471.5
   476.7
   499.4
   482.8
   456.6
   445.2
   455.9
   448.8
     452
   503.3
   510.4
   508.1
   460.4
   450.7
   499.4
   426.7
   493.2
   456.6
   474.7
   453.6
   463.7
   415.4
   477.6
   416.3
   408.2
   418.6
   436.8
   472.1
   437.4
   443.9
   475.4
   467.3
   505.5
   405.9
   446.5
   456.2
     475
   438.4
   413.1
   420.9
     430
   458.5
   468.2
   472.5
   455.9
   459.5
   432.9
   427.7
     488
   464.3
   504.2
   469.2
   428.3
   458.2
   446.2
   476.3
   445.9
   477.3
   475.4
   486.7
   432.5
   486.1
   475.4
   508.8
   434.2
   501.3
   499.4
   456.2
   445.2
   472.8
   486.1
   467.3
   500.7
   472.8
   490.6
   463.4
   482.8
     439
   425.7
   468.2
   508.8
   443.6
     478
   461.7
   517.9
   421.5
   434.2
   436.8
   421.8
   444.6
   490.9
   430.3
   508.5
   434.2
   479.3
   484.5
   460.4
   514.6
   459.5
   507.5
   450.7
   456.9
   468.9
   492.6
   432.5
   411.1
   501.3
   446.5
   468.2
   462.7
   445.5
   460.8
   390.1
   444.2
   424.1
   435.5
   499.4
   466.6
   500.7
   411.5
   460.8
   467.6
   454.3
   460.1
   488.3
   427.7
   474.4
   432.2
   536.7
   476.3
   438.4
   468.9
   437.7
   452.3
   501.6
   406.3
   468.6
   467.3
   409.5
   452.3
   449.1
   432.5
     454
   458.8
   451.7
   430.9
   450.7
   459.2
   441.3
   456.2
   404.7
   483.5
   479.3
   458.5
   485.8
   426.7
     463
     490
   459.5
   467.9
   425.1
   428.7
   500.3
   433.8
   464.7
   480.2
   475.4
   442.3
   462.4
   413.4
   445.2
   463.7
   456.6
   471.8
   496.5
   442.9
     466
   487.4
   504.6
   428.3
   446.2
   412.1
   430.6
   461.4
     454
   450.7
   470.2
   392.6
     475
   500.7
   449.7
   448.4
   428.7
   486.7
   468.6
   454.6
   455.3
   432.2
   487.7
   476.3
   432.2
   508.1
   422.8
   501.3
   460.4
   495.2
   425.7
   495.2
   451.4
   475.4
   426.4
   480.6
   482.5
   444.2
   427.7
   413.4
   494.5
   468.2
   414.4
   438.1
   431.6
     453
   420.5
   450.7
   462.1
   436.4
   425.1
   510.1
   469.9
   461.7
   468.6
   505.5
     452
   479.3
   448.1
   444.9
   465.6
   437.4
     452
   481.9
   479.6
   523.4
   447.5
     452
   533.8
   469.2
   411.5
   456.6
   475.7
     429
   438.4
   499.1
   487.4
   452.7
   496.8
   443.9
   451.4
   480.9
     451
   401.4
   435.5
   446.2
   471.5
   413.7
   453.6
   496.1
   475.4
   452.7
   505.2
     465
   435.5
   469.2
   425.1
   469.5
   441.6
   516.6
   472.5
   473.1
   430.6
   448.4
   456.6
   417.3
   450.1
   456.9
   478.9
   463.4
   489.3
   446.2
   438.1
   478.3
   471.8
     466
   423.5
   469.5
   451.7
   431.9
   387.5
   437.1
     489
   399.1
   427.7
   429.6
     452
   439.4
   456.6
   457.9
   439.7
   478.3
     405
   464.7
   466.9
   449.4
   468.6
   506.8
   499.7
   425.4
     417
   480.6
   456.6
   506.2
   441.3
   453.6
   444.6
   470.8
   469.2
   440.7
     403
   426.4
   474.4
   436.4
     380
   502.3
   461.7
   449.4
   475.7
   452.7
     427
   503.9
   447.1
   500.3
   450.7
   455.9
   435.1
   426.1
   509.1
   463.4
   467.9
   492.2
   491.9
   421.5
   460.8
   476.7
   505.9
   492.2
   405.9
   466.3
   464.7
   466.6
   473.1
   470.2
   479.3
   410.8
   508.8
   418.3
   391.4
     501
   425.1
   462.1
     463
   418.9
   451.7
   438.1
   493.2
   490.9
   399.8
   428.3
   467.6
   421.5
   447.1
   481.9
   461.1
     430
   433.8
   472.5
   453.6
   448.4
   464.3
   454.9
   481.5
   518.5
   488.3
   472.5
   419.6
   479.6
   494.8
   437.4
   411.1
   501.3
   454.9
   474.7
   481.5
   483.8
   450.7
   449.1
   467.6
   425.4
   465.3
   429.3
   480.6
   475.4
   435.5
   487.7
   486.7
   486.7
   444.2
   467.3
   468.2
   469.5
   502.6
   487.4
   428.7
   477.6
     453
   535.4
     477
   479.9
   464.3
   480.6
   435.1
   441.3
   445.9
   474.4
   459.5
   459.8
   462.1
   458.2
   485.1
   445.5
   444.9
     442
   440.7
   440.7
   468.6
   461.7
   475.4
   465.3
   486.7
   416.7
   454.6
     475
     466
   526.9
     476
     465
   452.3
   452.7
   435.8
   452.7
   450.4
   501.3
   453.6
   450.4
   412.8
   424.8
   464.7
   437.7
   434.8
   502.9
   472.1
   477.6
   399.1
   420.2
   468.9
   477.3
   430.3
   461.1
   466.3
   469.9
   470.5
     418
   401.1
   408.9
   448.1
   423.5
   462.7
   444.2
   458.8
   465.3
   426.1
   445.9
   445.5
   457.9
   465.3
   463.7
     452
   403.4
   436.1
   442.9
   468.9
   419.9
   467.9
   446.8
   437.1
   464.7
   475.7
   488.7
     466
   459.8
   434.5
     451
   470.2
   461.7
   436.4
   452.7
   462.7
   438.4
     452
   436.8
   460.8
   471.2
     464
   460.1
   437.4
   455.9
   505.2
   518.5
   440.3
     478
   475.4
   442.3
   437.4
   527.3
   452.3
   441.3
   492.6
   484.1
   528.6
   469.9
   462.7
   434.5
   431.6
   473.7
   482.2
   428.7
   450.1
   452.3
   464.3
   463.7
   506.8
     476
   406.3
     451
   480.9
   424.1
   461.1
   470.5
   443.9
   387.5
   444.6
   449.4
   462.4
     452
   471.2
   482.2
   458.5
   458.8
     526
   459.2
   510.4
   413.4
   451.7
   452.7
   447.5
   521.8
   458.8
   434.8
   436.1
   432.2
     451
   504.2
   426.4
   482.2
   416.7
   452.7
   467.6
   484.1
   459.8
   439.7
   443.9
   470.8
   463.4
   482.8
   461.1
   490.6
   478.3
   492.9
   422.5
   432.2
   443.6
   469.9
     476
     478
   473.4
   495.5
   506.5
   454.6
   433.8
     451
   465.6
   460.8
   475.4
   423.8
     490
   460.1
   494.5
   445.2
   514.6
   460.4
   436.4
   438.4
   453.3
   464.7
   432.9
     418
   452.3
   442.3
   459.2
   450.4
   425.1
   449.1
   479.9
   507.2
   469.9
   466.3
   477.3
   459.8
     454
   474.7
   426.4
   492.6
   448.4
   448.8
   464.3
   467.9
   449.4
   456.9
   480.9
   445.9
   438.1
   467.3
   420.9
   476.3
   426.1
   471.8
   448.1
   465.6
   432.2
   433.2
   457.2
   455.6
   444.6
   431.9
   471.2
   435.8
     478
   496.5
   419.2
   501.6
     501
   446.5
   468.2
   491.6
   462.4
     487
   462.7
   477.3
   451.7
   491.3
   492.9
   471.8
   484.1
   438.7
   456.6
   414.4
   516.9
   487.4
   481.5
   484.5
   455.9
   399.5
   412.1
   459.5
   453.3
     439
   441.3
   445.2
   430.6
   461.4
   448.1
   475.4
   470.5
   444.6
     514
   470.2
   467.9
   423.5
     478
   452.7
   472.1
   471.2
   468.6
   473.4
   461.7
   433.2
   456.6
   451.4
   440.7
   425.7
   504.9
   492.2
   495.2
   461.7
   427.4
   461.1
   410.8
   459.8
   431.6
   494.2
   412.4
   406.9
   441.3
   462.1
   438.7
   530.5
   486.1
   480.2
   466.6
   424.8
   506.8
     500
   437.4
   449.7
   444.9
   492.9
   447.1
   494.8
   447.1
   463.4
   437.1
   470.8
   489.3
   545.8
   450.7
   442.3
   438.7
     428
   495.5
   485.4
   496.1
     464
   464.7
   468.6
     465
   442.3
   513.3
   413.7
   444.2
   477.6
   501.6
   495.8
   469.2
   459.2
   523.1
     441
   460.1
   476.3
   451.4
   479.6
   442.9
   435.8
   490.9
   477.3
   512.7
   464.3
   452.7
     490
   444.2
     463
   437.7
   455.9
   449.1
   447.5
   424.1
   484.5
   481.2
   517.2
   483.8
   463.4
   445.5
   449.4
   474.1
   442.6
   433.5
   473.4
   468.6
   473.4
   450.7
   491.6
   461.4
   458.2
   460.8
   410.8
   444.9
   494.8
   450.4
   462.7
   442.3
   517.2
   444.2
   421.5
     452
   492.6
     502
   472.8
   460.1
   504.9
     451
   473.1
   446.8
   414.7
     476
   466.9
   434.8
   492.6
   427.4
   466.3
     442
   469.9
     440
   465.6
   424.1
   408.2
   472.5
   459.5
   464.3
   381.6
   475.7
   434.8
   478.3
   456.9
   446.8
   502.3
   414.4
   473.1
   455.3
   473.1
     478
   432.2
     451
   443.3
   457.2
   456.9
   399.8
   401.7
   464.7
   442.3
   486.7
     417
     512
     415
   411.5
   445.9
     487
   415.4
   490.3
   459.2
   460.4
   427.4
   503.9
   436.8
   487.7
   480.2
   444.9
   468.2
     463
   470.5
   429.6
   411.8
   506.2
   449.4
   462.4
   468.2
   474.1
   454.6
   419.6
   456.2
   498.4
   412.8
   491.6
   478.6
   457.5
     439
     487
     451
   464.3
   473.1
   398.2
   451.4
   487.7
   445.2
   439.7
   434.8
   449.1
   425.4
     475
   461.4
   397.8
     453
   471.5
   428.7
   447.5
   497.8
   480.9
   405.9
   499.7
   445.9
   479.3
   487.7
   435.5
   517.5
     477
   484.8
     416
   468.9
   502.3
   502.3
   571.4
   453.6
   506.5
   474.7
   431.6
   445.2
   450.7
   489.3
     514
   454.9
   428.7
   455.9
   452.3
   448.1
     476
   505.5
   427.4
   476.7
   454.9
   468.9
   470.8
   421.8
   414.1
   468.9
   467.6
   475.7
   490.6
   464.7
   434.5
   442.9
   437.4
     464
   419.9
   441.3
     464
   457.2
   467.3
   477.3
   455.3
   434.8
   487.7
   402.4
   481.5
   493.2
   446.5
   446.8
   448.8
   452.7
   428.7
   484.5
   503.3
     403
   470.8
   430.3
   464.7
   479.6
   442.9
   474.1
   459.2
   432.5
   488.3
   487.7
   514.9
   485.1
   461.1
   462.7
   460.1
   475.7
   450.4
   436.8
   481.9
     403
   509.8
   443.9
   442.6
   454.3
     463
   462.7
   466.9
   460.8
   504.9
     451
   416.7
     451
   443.3
   458.5
   455.3
   445.5
   446.8
   469.5
   453.6
   445.9
   498.7
   396.2
   435.1
   459.2
   414.7
   453.6
   478.9
     502
   438.7
     477
   410.8
   450.4
   398.8
   460.8
   462.1
   483.2
   424.4
   468.2
   444.2
   437.1
   435.5
   451.4
   515.9
   460.8
   462.7
   449.4
   457.2
   434.8
   459.5
   466.9
   434.5
     502
   427.4
   460.8
   470.8
   481.5
   474.4
   450.4
   442.9
   463.7
   427.7
   504.9
   452.3
   475.4
   495.8
   442.6
   462.1
     442
   424.8
   445.5
   466.9
   452.7
   441.3
   456.2
   489.3
   471.5
     488
   437.1
   492.2
   456.9
   435.1
   477.6
   419.2
   448.8
   464.7
   460.1
   498.7
   428.3
   528.2
   451.7
   472.1
     442
   439.4
   457.2
   451.4
   472.1
   442.9
   468.2
   482.2
   459.5
     489
   405.9
   443.3
   483.5
   474.4
   449.7
   433.8
   468.6
   474.7
   476.3
   435.5
   422.5
   495.8
     429
     418
     478
   467.3
   472.8
   457.2
   441.3
   471.8
   449.7
     454
   438.4
   467.9
   487.4
   451.4
   475.4
   498.1
     466
     464
   478.9
     427
     465
   399.5
   471.5
   437.4
   449.7
   509.1
   464.3
   434.2
   440.7
     463
   488.7
   458.5
     428
   447.5
   504.9
     466
   471.2
   472.5
   419.2
   510.1
   461.1
   443.6
   444.6
   462.4
     526
   469.2
   507.2
   437.4
   496.5
   435.8
   443.3
   439.7
     465
   445.5
     464
   469.5
     429
   473.1
   461.7
   401.7
   489.3
   438.1
   443.9
   445.5
   438.7
   447.8
   467.3
   491.9
   479.3
   472.5
   451.4
   463.7
   432.9
   489.3
   438.1
   453.3
   459.8
   433.8
   467.9
   463.7
   450.1
   455.6
   431.9
   398.5
     428
   495.8
   417.6
   475.4
   472.1
   438.4
   492.6
     427
   459.2
   474.1
   500.7
     502
   461.7
   468.2
   470.8
   450.1
   482.5
   455.3
   411.5
   439.4
   481.2
     428
   453.6
   397.8
   456.2
   452.7
   470.5
   419.9
   467.9
   451.7
   452.3
   462.1
   483.5
   457.5
   443.6
   446.8
   381.3
   483.8
   460.4
   476.3
   444.2
   397.2
   443.6
   455.9
   435.1
     451
   461.4
     452
   461.1
   466.3
   468.2
   492.2
   454.6
   410.2
   473.4
   490.3
   436.4
   485.4
   430.6
   408.9
   468.2
   403.4
   457.2
   499.4
   457.9
   416.7
   466.9
   444.9
   445.5
   480.6
   435.8
   412.1
   414.1
   484.8
   419.2
     489
     403
   459.5
   452.7
   460.4
     501
   469.9
   479.3
     452
     441
   466.9
   496.8
   474.4
   498.1
   468.9
   454.9
   449.4
   405.3
   448.8
   463.7
   417.6
   414.1
   397.2
   458.8
   468.2
   456.9
   397.8
     464
   454.3
   486.1
   413.4
   454.9
   445.5
   481.5
   477.3
   479.6
   471.8
   457.9
   447.5
   466.6
   465.3
   407.2
   492.6
     440
   480.2
   445.5
   467.3
   496.8
   448.4
   428.7
   447.1
   477.3
   505.9
   490.3
   440.3
   401.4
     404
   430.6
   448.4
   480.9
   470.2
   471.2
   516.9
     415
   474.1
   437.1
   498.7
   470.5
   449.7
   478.9
   424.1
     417
   444.6
   371.2
   460.4
   460.1
   437.1
     440
   471.2
   510.4
   450.1
   484.5
   473.7
   511.7
   455.3
   413.4
   473.4
   449.7
   460.1
   492.2
   456.2
   407.9
   450.4
   470.8
   489.6
   428.7
   454.6
   456.6
   456.9
   432.2
   449.1
     403
   502.6
   487.7
   406.6
   422.5
   447.1
   448.1
   449.4
   506.2
   449.1
     500
   506.5
   451.4
   478.3
   471.2
   477.3
   522.1
   418.6
   466.9
   453.6
   451.7
   455.6
   462.4
     488
   470.8
   426.7
   456.9
   519.8
   458.5
   450.4
   431.3
   414.1
   484.8
   486.7
   468.9
   421.5
   491.6
   517.5
   431.3
   470.2
   468.6
   461.1
   470.5
   456.9
   476.7
   453.3
   447.8
   407.2
     454
   450.4
   454.9
   436.1
   433.5
   497.1
     463
   472.8
   425.7
   436.1
   503.3
   443.3
   431.3
   418.9
   501.6
   470.8
     441
   449.4
   467.9
     464
   485.8
   468.6
   478.9
   452.7
   444.9
   449.4
   454.6
     415
   427.4
   467.9
   444.9
   432.9
   485.8
   468.2
   395.9
   459.5
   494.5
   441.3
   483.2
     500
   484.5
   488.7
     476
   396.2
   484.8
   474.7
   498.1
   458.8
   440.3
   419.2
   459.8
   456.6
     487
     405
   481.5
   443.9
   436.1
     418
   445.2
   421.8
   460.4
   450.1
   419.6
   437.4
   458.5
   480.6
   464.3
   470.8
   420.9
   472.8
   451.4
     442
     478
   460.1
   460.4
   500.3
   454.3
     476
   479.6
   449.1
   497.1
   453.6
   459.8
   476.3
   446.8
   456.2
   508.8
   465.3
   469.2
   461.7
   442.6
   479.9
   482.2
   473.1
     429
   447.5
   450.4
   496.1
   428.7
   475.4
     488
   480.2
   437.4
   467.3
   453.3
   449.7
   478.9
   503.3
   454.6
   438.7
   450.4
   468.9
   467.6
   449.7
   446.8
   425.1
   461.7
   484.5
   449.1
   490.6
   481.5
     476
   447.8
   486.1
   509.8
   443.3
   422.8
   390.4
   469.5
   439.7
   459.5
   476.3
   457.2
   471.8
   466.3
   459.2
     463
   458.5
   454.9
   458.2
   433.2
   468.6
     441
   458.5
   456.6
   463.7
   510.1
   502.6
   443.6
   448.8
   442.9
   494.5
   443.3
   459.8
   413.1
   470.2
   475.4
   483.8
   468.2
   479.6
   503.3
     465
     475
   493.2
   458.2
   430.6
   477.6
   446.5
   440.7
   433.8
   454.9
   495.8
     500
   450.7
   440.7
   433.2
   435.5
   442.3
     428
     442
   455.3
   469.9
   432.9
   446.8
   447.8
   465.6
   419.6
     489
   442.3
   479.3
   476.3
   482.5
   462.1
   460.1
   458.2
   420.5
   465.3
   447.1
   437.1
   445.5
     465
   458.8
   449.4
   479.9
   438.1
   386.8
   454.6
   415.7
   480.6
   482.2
   484.8
   454.9
     465
   486.4
   488.7
   401.4
   496.1
     465
   458.5
   465.6
   466.3
   430.6
   452.3
   422.8
   465.3
   470.2
   505.5
   479.6
   447.8
   447.5
   427.4
   481.5
   444.2
   489.3
   443.6
   491.3
   445.9
   462.4
   471.2
   418.3
   478.6
   427.7
   445.2
   467.3
   482.2
   495.5
   459.2
   471.2
   443.9
   435.5
   414.4
   424.4
   460.8
   487.7
   453.6
   472.5
     476
   456.2
   438.7
   468.9
   500.7
   486.1
   433.2
   466.3
   409.2
   491.3
   461.4
     417
     487
   479.9
   493.5
     466
   447.8
   447.1
   467.6
   460.4
   432.5
   505.9
   485.4
   519.8
   472.5
   403.7
     451
   496.8
   384.5
     440
   444.2
   440.3
   463.7
   437.1
   447.5
   410.8
   431.3
   454.3
   448.1
     440
   448.1
   484.1
   429.6
   435.8
   446.5
   470.2
   440.7
   470.2
   478.6
   431.9
   409.2
   504.6
   504.2
   459.5
   453.3
   444.6
   480.6
   495.2
   498.4
   466.6
   449.7
   406.6
   435.8
   462.1
   468.6
   414.1
     512
   438.1
   499.1
   501.3
   509.8
   462.4
   451.7
   438.4
   446.5
   486.4
   461.7
   439.4
   457.5
   448.1
   432.2
   474.7
   452.3
   492.2
   446.8
   533.4
   494.2
   483.2
   448.8
   430.6
   466.3
   472.5
   448.4
   425.7
   488.7
   471.2
   478.9
   417.3
   408.9
   458.5
   443.6
   464.3
     439
   506.5
   479.3
   474.1
   457.9
   427.7
   419.6
   448.8
   436.4
   470.5
   435.1
   472.1
   481.9
   465.6
   413.4
   425.4
   439.7
   459.8
   436.1
   471.5
   437.7
   450.1
   463.4
   446.5
   460.1
     416
   433.2
     442
   489.6
   470.2
   461.7
     490
     477
   417.6
   461.7
   472.8
   443.3
   434.2
   480.2
   457.5
   445.9
   456.2
   464.7
   422.2
   445.5
   449.4
   431.6
   486.1
   501.6
   480.9
   462.4
   485.4
   431.9
     502
   485.4
   435.8
   450.7
     427
   471.2
   467.9
     476
   442.6
   479.9
   456.6
   449.4
   501.6
   461.1
   461.4
     453
   472.8
   472.8
   490.9
   421.8
   447.5
   449.4
     441
   426.1
   447.5
   457.5
   450.7
     464
   501.3
   471.8
   464.7
   515.6
   485.4
   420.5
   474.7
   481.9
   494.2
   464.7
   488.3
   463.4
     430
     451
   474.4
   486.4
   471.5
   481.2
   522.4
     478
   459.2
   460.1
   425.7
   414.4
   429.6
   446.2
   494.5
   484.1
   468.9
   481.9
   453.3
   460.8
   468.2
   489.6
   492.2
   492.6
   461.7
   425.1
   482.8
   477.6
   449.7
   420.2
   455.6
   463.4
   481.5
   436.8
   476.3
   468.6
   450.4
   448.4
   499.4
   493.9
   433.5
   437.4
   453.6
     440
   437.1
   438.7
   448.8
   491.9
   479.6
   432.9
   444.6
   433.8
   478.3
   478.6
   443.9
   490.6
   472.1
   467.9
     560
   463.4
   446.5
   470.2
   492.2
   473.7
   448.1
   478.9
   480.2
   424.1
   461.1
     477
   426.4
   480.6
   469.2
     463
   493.9
   505.9
   459.5
   416.7
   500.7
   472.8
   435.8
   490.6
   440.7
   527.3
   383.6
   479.3
   460.8
     466
   466.3
   521.4
   447.5
     451
   434.5
   501.3
   505.2
   429.3
   463.4
   451.4
   450.1
   519.5
   503.3
   481.2
   486.7
   471.5
     475
     393
     464
   462.4
   424.1
     463
   534.4
   488.3
   486.7
   435.5
   495.5
   485.1
   457.9
   514.6
     439
   440.3
   444.6
     442
     439
   482.2
   488.7
   483.8
   444.9
   430.9
   471.8
   490.9
   470.2
   449.7
     454
   442.9
   457.5
   470.5
   454.3
     442
   435.5
   445.5
     428
   493.2
   454.9
   482.2
   439.7
   441.3
   438.4
   446.8
   440.7
   513.6
     403
   452.3
   461.1
   489.6
   491.6
   483.5
   426.7
   430.6
   444.6
   477.6
   426.4
   458.8
   394.3
   466.9
     463
   462.1
     452
   455.3
   439.7
   436.1
   488.7
   427.7
   460.8
     488
   459.2
   478.3
   485.8
   472.1
   439.7
   477.3
   476.7
   469.9
   410.8
   442.3
   492.6
   439.4
   463.7
   471.2
   440.3
   479.6
   469.2
   470.8
   466.6
   481.2
   478.3
   429.6
   464.3
   439.7
     489
   467.6
   444.9
   472.8
   480.9
   419.9
   406.3
   454.3
   453.3
   420.2
   401.4
   462.1
   473.4
   459.2
   448.8
   442.6
   432.2
   439.7
     415
   489.6
   437.7
   432.2
   484.1
     452
   444.6
   555.2
   480.2
   454.9
   481.9
     513
   441.3
     478
   467.9
   496.1
     452
   495.8
   460.8
   483.5
   469.9
   470.2
   471.5
     440
   428.3
     453
   479.6
   446.2
   459.8
   511.7
   450.1
   476.7
   426.1
     477
   499.1
   483.5
   458.2
     487
   491.3
   461.4
   481.5
     500
   485.8
   446.5
     416
   450.1
   442.9
   466.3
   429.6
     451
   455.6
   466.9
   469.9
   466.6
   489.6
     441
   423.8
   430.6
   456.6
     465
   448.1
   450.1
   401.7
   482.5
     463
   438.1
   494.5
   461.7
   443.3
   428.3
   493.2
   484.8
   461.7
   435.5
   442.9
   434.2
   430.6
   434.5
   459.8
   466.3
   473.1
   447.5
   479.6
   487.7
   449.7
   486.1
   490.6
   485.1
   497.8
   501.6
   474.4
     439
     404
   478.3
   450.4
   459.2
   480.6
   462.7
   447.1
   467.6
   460.1
   494.5
     428
     487
   482.5
   426.1
     416
   510.1
   470.5
   409.2
   486.7
   411.8
   452.7
   436.8
   492.6
   435.8
   453.3
   442.6
   493.9
   437.1
   447.8
     452
   490.6
   486.4
   465.6
     452
   467.9
     441
   448.4
   456.9
   477.3
   455.6
   446.8
   493.5
     454
   467.3
   455.6
   572.4
   460.8
   535.4
   478.3
   452.7
   473.7
   505.9
   410.8
   450.4
   474.4
   441.3
   421.5
   472.5
   423.5
   461.1
   441.6
   489.6
   439.7
   459.8
     478
     513
   443.3
   464.3
   437.1
   440.3
   500.7
   446.2
   431.6
   454.9
     452
   475.4
   427.7
   429.3
   435.8
   498.4
   475.4
   535.7
   496.5
   455.6
   495.5
   426.1
   449.1
   471.8
   458.5
   468.6
   464.3
     430
   485.8
   481.9
   457.5
   499.4
   474.4
   414.1
   455.9
   453.3
   499.7
   479.6
   472.5
   424.8
   438.7
   462.1
   428.7
   442.9
   473.1
   474.1
   497.8
   453.3
   515.3
   456.6
   459.2
   483.5
   421.2
   450.4
   451.4
   472.1
     465
   427.4
   448.8
     478
   456.2
   453.6
   469.2
   415.4
   475.7
   490.6
   462.4
   492.6
   459.5
   491.3
   464.7
     477
   468.2
   458.8
   429.6
   484.1
   442.9
     440
   469.2
   484.8
   419.9
   456.2
   469.9
   503.9
   459.2
   510.7
   451.4
   462.1
     452
   499.7
   422.8
   478.6
     475
   430.3
   485.4
   474.7
   462.7
   457.9
     429
   426.4
   444.6
   458.8
   475.7
   498.4
   430.3
   455.9
     487
   481.2
   442.9
   448.8
   472.1
   457.9
   459.5
   469.5
   458.2
   445.2
   418.3
     454
   403.4
   466.3
   456.2
   483.8
   434.8
   461.4
   410.8
   435.1
   474.4
   443.6
   435.1
   472.5
   473.4
     464
   486.7
   474.4
   454.6
   444.2
   494.8
   507.2
   467.6
   459.2
   445.9
   417.6
   468.6
   469.9
   486.7
   462.4
   496.8
   474.1
   499.4
     463
   462.4
   478.9
   460.8
   440.3
   533.1
   456.6
   465.6
   450.4
   467.3
   457.9
   480.6
   480.2
   392.3
   466.9
   492.2
   446.5
   477.3
   453.6
   457.5
   451.7
   449.4
   431.3
   442.6
     440
     452
   493.5
     464
     476
     452
   452.3
   496.8
   497.1
   439.4
   463.7
   516.9
   428.7
   454.3
   446.2
   479.9
   433.8
   455.6
   517.2
   458.2
   484.8
   477.3
   458.5
   483.5
   464.3
   413.4
   430.3
   448.1
   506.8
     454
   421.8
   405.3
     427
   399.1
   463.7
   478.9
   455.9
   439.4
     477
   494.5
   426.4
   468.2
   479.3
   482.8
   442.6
   463.7
   492.2
   483.2
   517.5
   464.3
     463
   440.3
   491.6
   444.6
     466
   454.6
   448.1
   475.4
   454.3
   479.9
   406.9
   497.1
   474.7
   458.8
   432.5
   492.2
   417.6
   460.4
   425.1
   442.9
   472.8
   491.6
   473.1
   492.2
   495.2
   470.8
     501
   467.6
   434.8
   452.7
   486.4
   402.1
   485.8
   463.7
   454.6
   463.7
   414.7
   459.2
   452.3
   507.8
   472.8
   471.5
   481.5
   497.8
   450.4
   482.5
   474.1
   481.2
   483.5
   472.1
   423.8
   478.6
   480.6
   436.1
   451.7
   432.9
   458.5
   476.7
   446.8
   429.6
   469.2
   422.8
     465
     478
   469.2
   459.5
   474.7
   475.4
   461.4
   460.1
   456.9
   479.9
   421.2
   426.4
   433.2
   473.7
   495.2
     441
   483.8
   448.8
   419.9
   405.9
   475.4
   457.5
     453
   386.5
   452.3
     502
   434.2
   472.5
   482.5
   406.3
   438.7
   491.3
   433.8
   448.8
   462.4
   503.6
   461.1
   459.5
     454
   446.5
   431.6
   453.6
   454.6
   470.5
   450.4
   419.6
   482.5
   506.5
   438.7
   444.2
   495.5
   492.9
   420.5
   498.7
   477.3
   469.9
     439
   485.1
   462.1
   507.2
   467.3
   443.6
   422.8
   457.5
   477.6
   458.8
     415
   483.2
   468.2
   453.3
   463.4
   433.2
   486.1
     476
   430.6
   505.2
     452
   475.4
   453.3
   501.3
   460.8
   490.3
   485.4
   490.9
   433.8
   418.9
     477
   437.7
   473.1
   520.1
   505.5
   443.6
   493.9
   440.3
     489
   392.3
   435.8
   430.9
   456.6
   467.6
   456.2
   497.8
   430.6
   447.8
   483.2
   508.8
   439.7
   497.1
   483.2
   482.5
   439.7
     464
   454.6
   459.2
   491.9
   480.2
   448.8
   475.7
     440
   467.9
   480.6
   451.4
   496.1
   448.1
   424.1
     488
   482.8
   454.6
   412.4
   467.3
   473.4
   450.1
   411.5
   439.4
   472.1
   445.2
   484.5
   450.7
   496.1
   498.7
   480.2
   422.8
   460.4
   491.6
   425.4
   407.2
   471.5
   473.4
   436.8
   447.8
   466.6
     487
   468.6
   454.9
   454.6
   440.3
     428
   421.2
   450.1
   468.9
   440.7
   453.6
   506.5
   437.4
   450.1
   432.9
   444.2
   453.3
     490
   446.8
   485.4
   454.6
   458.2
   435.1
   454.6
   485.8
   405.3
   459.8
   466.6
   477.6
   458.2
   517.5
   423.1
   479.9
   480.2
     488
     416
   470.2
   469.5
   403.7
   475.7
   451.7
   455.6
   518.2
   439.7
   504.2
   500.7
   490.3
   461.7
   482.5
     452
   434.8
   449.4
   433.5
   466.3
   443.6
   435.8
   458.5
   438.4
   461.7
     454
   418.6
   491.3
     430
   445.5
   436.4
   494.8
   516.2
   444.6
   466.9
   442.9
   463.4
   478.3
   515.3
     476
   451.4
   444.6
   474.4
   470.8
     418
     478
   443.9
   470.5
   470.2
   438.4
   461.4
   436.4
   435.5
   472.1
   477.6
     417
   466.9
     476
   431.3
   501.6
   442.9
   439.7
   475.7
   521.1
   440.7
   464.3
   468.2
     453
   491.3
   453.3
   513.6
   422.2
   495.2
   498.4
   418.6
   502.3
   456.9
   483.8
   457.5
   452.3
   467.9
     452
   384.2
     489
   518.2
   452.7
   482.5
   439.4
   474.1
   445.5
   473.7
   484.8
   493.5
   495.5
   483.2
   451.4
   429.3
   446.8
   448.8
   455.6
   456.6
   458.2
   442.6
   455.6
     475
   446.5
   452.7
   448.1
   449.7
   430.9
   494.8
   412.1
     490
   432.2
   467.3
   430.6
   474.1
   477.3
   439.7
   443.3
   505.2
   467.3
   472.1
   482.8
   447.1
   490.3
     451
   455.6
   386.2
   481.9
   496.8
   453.6
   446.2
   440.7
     466
   407.9
   460.1
   446.8
   456.6
   461.7
   471.5
   445.5
   443.3
   448.1
   458.8
   505.2
   481.5
   481.2
   454.9
     429
   433.5
     476
   444.6
   478.3
   457.9
   526.3
   455.6
   478.9
   464.3
   433.5
   404.7
   461.1
   473.7
   472.5
   453.6
   459.2
   469.9
   416.7
   456.2
     502
   433.5
   412.8
     464
   500.3
   371.6
   444.2
   479.6
   435.1
   449.4
   469.2
   439.7
     453
   473.7
     490
   439.7
   449.4
     430
   428.3
   440.3
   509.1
   427.7
   450.7
   456.9
   473.1
   386.5
   483.2
   432.9
   461.4
   485.4
   456.9
   457.2
   444.2
   481.9
   461.4
   458.5
   430.6
   422.5
   486.1
   459.5
   433.5
     463
   402.1
   436.1
   444.9
   456.2
   431.3
   491.3
   449.1
   470.5
   418.9
   517.5
   472.5
     501
   505.9
   413.4
   463.7
     464
   482.8
   512.4
   426.4
   458.8
   443.6
   449.4
   480.2
   457.5
   446.5
   421.5
   456.6
   472.1
   441.6
   445.9
   428.7
   458.8
   459.5
     500
     464
   455.9
   435.5
   436.8
     488
   405.9
   429.6
   451.7
   471.5
   459.8
   480.6
   471.2
   500.7
   432.2
   483.2
   486.7
   502.9
   442.9
   484.8
   454.3
   487.7
     502
   479.3
   434.5
   446.8
     428
   497.4
   426.1
   477.3
   391.7
     475
   457.5
   501.3
   438.1
   432.5
   473.7
   468.9
   467.6
   431.6
   472.5
   418.9
   521.8
   423.1
   434.5
   463.7
   462.1
   459.2
   452.3
   508.5
   520.1
   468.6
   436.8
   474.7
   429.3
   425.4
     475
   445.5
   459.5
   440.7
   435.5
   416.7
   442.3
   484.8
   513.3
   484.8
   462.1
     466
   472.8
     488
   437.1
   470.2
     477
   433.5
   502.6
   446.2
   465.6
   447.8
   441.6
   494.5
   450.1
   428.3
   486.4
   453.6
   481.2
   474.1
   473.4
   445.2
   468.6
   424.1
   486.4
   470.8
   499.7
   411.8
   439.4
   493.2
     489
   449.1
   490.3
   465.6
   469.9
   444.9
   455.9
   419.2
   412.8
     513
     441
   436.8
   451.4
   458.8
   457.5
   424.4
   445.9
   438.4
   434.5
   416.7
     512
   429.6
   449.7
   407.2
   418.3
   482.2
   431.3
   445.5
   503.3
   406.6
   447.8
   492.9
   517.2
   433.8
   445.5
   463.7
     464
   514.3
   433.8
   482.8
   494.8
   488.3
   463.7
   431.9
   409.5
   486.7
   447.8
   445.9
   457.2
   433.2
   482.8
   409.2
   460.4
   469.5
     454
   522.7
   471.8
   496.8
   465.6
   529.9
   465.3
     454
   473.4
   471.5
   446.5
   426.7
   466.3
   456.2
   514.6
   441.3
   467.9
   465.6
   458.2
   474.4
   462.7
   471.5
   448.4
   413.7
   428.3
   507.2
   476.3
   422.5
     430
   491.3
   507.8
   451.7
   532.8
   419.6
   458.2
   450.7
     440
   503.3
   450.1
   467.3
   463.7
     502
   461.1
     393
   484.5
   461.1
   481.5
   473.1
     451
   495.8
   475.4
   435.1
   466.9
   435.5
   510.1
   436.4
   445.2
   488.7
   456.2
   520.8
   473.7
   427.7
   444.6
   443.6
   462.4
   455.3
   467.9
     478
   442.6
   444.2
     429
     475
   464.3
     512
   456.6
   466.3
   454.3
   445.2
   501.3
     478
   482.2
   434.5
   503.9
   451.7
   460.4
   466.9
   436.4
   465.3
   432.9
     453
   473.1
     440
   435.5
   427.4
   451.4
   458.2
   470.5
   484.1
   445.9
   458.5
   506.5
   437.1
   473.7
   447.5
   469.2
   491.3
   459.8
   445.5
   459.2
   446.2
   456.2
   464.3
   447.8
   441.3
   520.5
   498.1
   452.3
   449.4
   443.3
   438.7
     536
   446.8
   502.9
   471.5
   422.5
     442
   465.6
   485.1
   459.8
   499.7
   470.5
   457.2
     463
   401.7
   471.8
   496.5
   460.4
   473.4
   459.2
   421.5
   456.9
   450.1
   431.6
   466.9
   514.6
   509.4
   465.6
   498.4
   457.9
   474.7
   443.3
   457.9
   448.1
   484.1
   469.5
   459.8
   459.2
   470.5
   444.6
   470.8
   442.9
   488.7
     487
   422.2
   430.9
   535.4
   454.6
   505.2
   448.1
   515.6
   479.6
     451
   510.4
   454.9
   482.2
   480.2
   474.7
   424.1
   433.2
   442.6
   438.1
   417.6
   458.8
   499.1
   448.4
   486.4
   485.1
   446.5
   436.4
   468.2
   452.7
   455.9
   427.7
   435.8
   467.6
   443.6
     476
   480.6
     478
   461.4
     440
   518.8
   490.6
   467.6
   420.2
   488.3
   474.4
   447.8
   468.6
   443.9
   454.6
   424.1
   445.5
   464.3
     478
   453.3
   438.4
   397.5
   474.1
   424.1
   477.6
   458.5
   480.9
   438.7
   453.6
   426.4
   510.4
     441
   468.9
     464
   437.1
   471.2
   478.3
   452.3
   463.4
     452
   484.5
   481.5
   491.3
     451
   458.5
     464
   463.7
   458.8
     489
   463.4
   446.2
   463.4
   455.3
   495.2
   480.2
   491.3
   478.9
   427.4
   489.3
     452
   429.3
     417
   442.9
   448.4
   456.2
   481.2
   466.3
     463
   422.5
   457.2
   450.1
     464
   463.4
   451.7
   464.7
   470.8
   469.9
   472.5
   438.7
   435.1
   467.9
   408.5
   442.3
   503.3
   457.5
   443.9
   477.6
   476.3
   462.1
   467.9
     478
   448.1
   435.5
     488
   495.8
   500.3
   455.6
   427.4
   480.9
   465.6
   444.9
   468.2
   449.1
   447.8
   505.9
   467.3
   445.9
   466.3
   493.2
   459.8
   436.1
   448.8
     476
   426.4
   516.2
   460.8
   461.1
   468.6
   470.2
   487.4
   457.9
   401.7
   438.7
   472.5
   492.2
     512
   438.7
   500.7
   443.9
   466.9
   472.1
   466.9
     465
     451
   486.1
   426.7
   428.3
   480.9
   464.3
   454.9
   426.4
   479.3
   456.6
   442.3
   482.8
     490
   433.5
   485.4
   459.8
   463.7
   504.2
   471.8
     502
   431.9
     465
   474.7
   462.7
     478
   433.5
   534.1
   477.3
   485.4
     490
   482.2
   418.9
   468.9
   450.7
   483.5
   468.6
   473.4
   492.2
     452
   482.2
   478.3
   442.9
   473.4
     466
   499.7
   437.1
   450.4
   492.9
   431.6
   456.2
   463.4
   474.7
   529.2
   436.1
   483.8
     465
   454.9
   457.2
   486.4
   408.5
   429.6
   504.2
   453.3
     441
   436.4
     489
     490
   479.6
   454.6
   487.7
   459.5
   431.3
   466.6
   430.9
   438.4
   448.4
   468.9
   491.9
   462.4
   475.7
   490.9
   422.2
   452.7
   431.6
   429.3
   448.1
   447.8
     416
   479.9
   452.3
   449.7
   478.3
   494.2
   450.1
   459.5
   482.2
   436.8
   442.6
   497.8
   457.5
   521.4
   454.9
   466.3
   471.5
   437.7
   445.5
   468.9
   469.9
     430
   460.4
   443.9
   488.3
     487
   480.9
   439.7
   513.3
   456.2
   493.9
   461.7
   448.8
   458.8
   450.7
   450.4
   452.7
   449.7
   456.2
   461.1
   469.9
   481.5
     514
   468.6
   432.5
     489
   472.5
   489.6
   430.3
   405.9
   495.8
   424.1
   465.3
   434.5
   494.5
   419.2
   471.5
   410.8
   466.9
   468.6
   486.1
   474.1
   410.2
   471.5
   472.1
     501
   502.9
   439.7
   454.6
   452.3
   409.5
   486.4
   481.9
   463.4
   394.9
   451.7
   484.8
   467.9
   469.5
   465.6
   439.4
     442
   412.4
   429.3
   451.4
     500
   474.1
   463.4
   518.5
   471.5
   471.8
   459.2
   488.7
   437.1
   461.4
   428.3
   461.1
   458.5
   518.8
   438.7
   473.1
   426.1
   489.3
   457.9
   467.6
   454.6
   453.6
   467.3
   472.1
   527.3
   430.6
   445.2
   481.9
   506.5
   425.4
   476.3
   464.3
   470.5
   487.7
   444.2
   442.6
   409.2
   429.3
   437.4
   485.1
   418.3
   473.7
   416.7
   428.7
   466.6
   451.4
   458.5
   453.3
   451.7
   413.1
   501.6
   498.7
   472.5
   459.5
     451
   454.3
   442.6
   443.3
   446.5
   492.2
   483.5
   518.8
   469.2
   505.2
   444.2
     441
   466.3
   408.5
   544.1
     418
   462.1
   435.5
   458.8
   483.5
   437.4
   448.8
   452.3
   524.7
   471.5
   478.9
   461.4
   484.5
     477
   477.6
     442
   433.2
   451.4
   435.8
   468.2
   422.2
   445.2
     478
   460.8
   507.8
   476.3
   456.6
     454
   470.5
   461.7
     427
   438.1
   459.5
   524.7
   482.8
   467.6
   451.7
   492.6
     464
   479.3
     475
   476.3
   466.3
   481.9
   480.9
   449.1
     442
   493.5
   448.8
   471.2
   521.1
   467.3
   466.9
   526.9
   427.4
   455.9
   454.9
   423.5
   478.3
   454.6
     487
   467.6
   435.8
   508.1
   444.9
   447.1
   471.2
   470.5
   464.7
   435.8
   444.2
   428.3
   509.4
     463
   474.4
   472.1
     500
   474.1
   493.5
   450.4
   449.4
   461.1
   444.9
   434.5
   453.3
   438.4
   473.1
   421.2
   499.1
   455.6
   452.7
   492.9
   445.2
     475
   447.5
   509.8
     429
   450.7
   452.3
   462.7
     476
   506.8
   449.1
   476.7
   434.5
     440
   446.8
   476.7
   450.7
   508.5
   475.4
   434.8
   402.4
   481.9
   470.8
   517.9
   506.8
     430
   465.6
   498.4
   464.7
   462.4
   476.3
   418.9
   496.8
   413.7
     464
   477.3
   426.7
   431.3
   483.2
   454.6
   456.9
     465
     451
   411.1
   444.9
   438.7
   504.6
   453.6
   458.5
   453.3
   469.5
   479.9
   409.8
   498.1
   468.6
   473.1
   434.5
   442.6
   458.8
   458.5
   418.9
   472.8
   411.8
   445.9
   447.8
   450.7
   494.5
   459.5
   471.5
   450.4
   444.2
   445.9
   428.7
   459.2
     428
     466
   466.9
   469.2
     464
   476.7
   422.5
   427.7
   438.4
   467.6
   460.1
   483.8
   494.2
   479.6
   429.6
   450.7
   505.9
   471.5
   422.5
   374.8
     466
   496.5
   450.4
   474.7
   516.9
     465
   498.4
   472.5
     429
   445.9
   435.5
     475
   470.2
   425.4
   431.9
   479.9
   462.4
     427
   477.3
     417
   507.2
   457.9
   437.7
   510.4
   482.2
   497.8
   449.7
   397.2
   500.7
   453.3
   465.6
   506.5
     451
     440
   434.2
   455.3
   490.3
     417
   410.5
   460.8
   503.3
   420.2
   450.1
   409.8
   436.4
   517.5
   407.6
   426.1
   453.3
   482.8
   446.2
   454.3
   493.9
   420.5
   449.7
   419.9
   513.3
   453.3
   456.2
   415.4
   464.7
   448.8
   423.5
   456.9
   497.4
   472.5
   443.9
   491.6
   454.3
   474.7
     440
   471.5
   413.1
   464.7
   384.5
   420.2
   472.8
   457.2
   436.8
   437.4
   459.8
     442
   488.7
   498.7
   518.5
   435.1
   442.6
   401.4
   451.4
   465.3
   437.1
   478.9
   454.3
   436.4
   509.1
   463.4
   419.9
   474.1
   450.1
     453
   535.4
   487.4
   457.9
   434.5
   463.7
   427.4
   424.4
   454.3
   415.4
   440.7
   480.2
   468.9
   471.5
   474.4
   464.3
   512.7
   436.8
   484.1
   419.9
     487
   423.1
   459.2
   457.9
   482.2
   463.7
   481.2
   430.3
   470.2
   449.7
   420.9
   470.2
   472.5
   431.3
   462.1
   497.8
   475.4
   428.3
   497.1
     490
     463
   461.4
   451.7
   450.4
   439.4
   460.1
     465
   482.8
   473.1
   518.5
     429
   430.6
   511.4
   418.9
   442.9
   438.1
   484.1
   474.7
     442
   447.5
   470.8
   444.6
   424.1
   470.2
   454.3
   488.7
     453
   494.2
   460.8
   468.2
   418.6
   430.3
   472.5
   499.1
   518.2
   469.5
   476.3
   445.9
   458.5
   478.3
   455.3
   477.3
   442.3
   492.9
   398.5
   490.3
     477
   442.6
   453.3
   504.6
   422.2
   423.1
   457.5
   447.1
   525.7
   429.3
   447.5
   497.8
   461.4
   424.4
     488
   498.1
   448.1
   509.1
   433.8
   438.7
   447.5
   475.4
   446.2
     416
   444.6
   435.8
   425.1
   421.5
   430.6
   463.7
     465
   482.2
   444.2
   495.8
   440.3
   457.9
   462.7
   454.9
   464.7
   447.8
   491.9
   502.9
   452.3
   488.3
   479.3
   431.9
   479.3
   419.2
   462.1
   506.2
   468.6
   448.8
   493.5
   470.8
   525.3
   478.3
   508.1
     514
   445.5
   420.9
   477.6
   499.4
     500
   457.2
   412.4
   442.6
   493.2
     465
   444.6
     524
   422.2
   456.2
   459.5
     451
   499.4
     478
   407.9
   468.9
   436.4
     440
   452.7
   450.4
     442
   441.6
   452.3
   467.3
   481.2
   454.3
   489.6
   485.1
   433.5
     418
     451
   447.8
   455.3
     441
   455.9
   416.3
   415.7
   488.3
   446.2
   462.1
   431.6
   466.6
   477.6
   493.2
   455.6
     453
   418.3
   484.1
   467.6
   440.3
   461.7
   468.9
     418
   409.5
   465.3
   456.6
   473.1
     466
   491.3
   505.9
   473.4
   482.8
   459.8
   432.2
   436.4
   445.5
   486.4
   514.9
   439.7
   457.9
   423.1
   459.2
   422.5
   450.1
   469.5
   430.3
   433.8
   451.4
     452
   498.4
   486.1
   462.7
     427
   477.3
   446.5
   474.1
   449.1
   484.5
   486.7
   434.2
   475.4
   467.9
   483.8
   466.9
   424.4
   419.9
   445.5
   503.3
   479.9
   418.9
   446.2
   445.2
   455.3
   463.4
     415
   461.1
   439.4
   436.1
   494.5
   456.9
   419.2
     478
   488.3
   490.6
     487
   472.1
   469.2
   509.4
   452.3
   470.5
   454.6
   410.8
   491.9
   456.2
   453.6
   467.9
   441.6
   477.3
     478
   429.6
   445.2
   458.5
   464.3
   473.1
   472.1
   405.6
   468.6
   504.2
   486.4
   455.3
   440.7
   473.1
   410.8
   435.8
   450.7
   464.3
   439.4
   476.3
   430.6
   426.1
   449.1
   446.2
   457.9
     463
     475
   467.3
   484.1
     427
   447.8
   498.7
   427.4
   477.6
   466.6
     465
   528.9
   449.7
   454.3
   504.6
   492.2
   407.9
   424.4
   464.7
   464.7
   447.5
   513.6
   462.1
   513.6
   471.5
   418.3
     525
   478.9
   452.3
     465
   463.4
   471.2
   464.3
   470.8
   467.6
   454.9
   403.7
   487.7
     487
   455.6
   435.8
   455.9
   433.8
   486.1
   496.5
   454.6
   452.7
   458.5
   499.4
   457.2
     463
   488.3
   480.2
   478.6
   449.4
   481.2
   461.1
   481.9
   508.8
   447.1
   496.5
   458.5
     453
   491.6
   456.9
   475.7
   457.9
   450.7
   462.7
   465.6
   423.8
   441.3
   408.5
   420.2
   451.7
     476
     476
   474.1
   458.8
   482.2
     477
   518.2
   431.3
   457.9
   445.5
   419.9
   430.6
   488.7
   507.8
   436.1
   456.9
   411.5
   474.4
   451.4
     451
   482.8
   421.5
   471.5
   508.8
   450.4
   491.6
   433.2
   426.7
   436.4
   432.9
   429.6
   434.2
   475.7
   447.5
   483.8
   442.9
   433.5
   444.2
   472.5
   457.2
   471.5
   423.1
   482.5
     490
   482.2
   471.2
   434.8
   498.7
   435.8
   483.2
   486.7
   444.6
   456.9
   495.8
   451.7
   495.5
   454.6
   486.7
   471.2
   510.1
   454.3
   462.1
   427.4
   523.4
   450.4
     464
   449.7
   451.7
     451
     465
   489.6
     487
   530.2
   467.3
   443.6
   435.1
     416
   418.6
   416.3
   486.7
   426.4
   442.6
   464.7
   425.7
   450.1
   452.3
   447.1
   532.8
     452
     452
   440.3
   431.3
   413.1
   440.7
   457.9
   407.9
   482.8
   495.5
   476.7
   480.2
   460.8
   443.3
   472.5
     440
   473.4
   455.3
   450.1
   466.6
   484.8
   432.2
     465
   470.8
   453.3
   444.2
   456.9
   482.2
   400.1
   464.7
     452
   452.3
   473.1
   443.6
   490.6
   456.2
   427.4
   515.3
   435.8
   476.3
     430
     490
   474.7
   454.9
   415.4
     440
   481.5
   454.3
   460.8
     430
   487.4
   443.6
   427.4
   464.7
   488.3
     440
   444.2
   452.3
   485.4
   484.8
   451.4
   459.5
   463.4
   443.6
   459.8
     487
   441.6
   466.6
   398.2
     441
   474.4
   456.6
     453
   467.6
   473.7
   444.9
   451.4
   466.6
   486.1
   455.3
   456.9
   509.4
   461.1
   484.5
   455.3
   491.6
   490.6
   465.6
   463.4
   431.9
     466
   492.6
   497.4
   444.6
   471.2
     476
   486.4
   499.7
   442.3
   423.1
   433.8
   509.8
   408.2
   468.6
   496.5
   485.8
   450.7
   490.6
   450.1
   491.6
   467.6
   497.4
   455.9
     513
   440.7
   436.1
   510.7
   426.1
     477
   451.4
   457.9
   447.1
     442
   435.5
   449.1
   493.9
   441.3
   422.2
     464
   439.7
   484.8
     451
   454.9
   450.1
   481.9
   461.7
   460.4
   468.2
   474.4
   468.6
   450.7
   468.6
   456.2
   442.6
   466.9
   494.5
   513.3
   434.8
   454.6
   483.2
   446.5
   466.9
   426.4
   474.4
   424.8
   453.6
   479.3
   479.3
   375.5
   454.9
   449.1
   463.4
     466
   452.7
   425.1
   423.1
     430
   435.8
   452.7
   467.3
   509.4
   504.6
   506.5
   418.6
   482.2
   455.6
   448.1
   471.8
   420.5
   413.1
   466.9
     465
   440.3
   439.7
   474.7
   544.8
   403.7
   425.7
   443.3
   433.5
   481.9
   463.7
   470.8
     454
   445.5
   398.5
   437.7
   466.6
   448.8
   483.2
   482.5
   522.1
   471.2
   436.4
   469.5
   436.8
   441.6
   461.4
   456.9
     502
   472.8
   458.2
     430
   449.7
   445.5
   474.4
   421.5
   443.3
   475.7
   461.1
   412.1
   460.4
   468.6
   443.3
   468.9
   451.7
   468.9
   477.3
   414.7
   461.7
   497.4
   447.8
   450.1
   473.7
   489.3
     488
   424.1
   473.7
   492.9
   472.8
   424.1
   442.9
     454
   465.3
   473.1
   463.4
   448.8
   474.7
   428.3
   442.6
   435.5
   453.6
   463.4
   447.5
   471.8
   483.8
   470.8
   456.2
     478
   452.7
   440.7
   445.9
   532.8
   448.1
   472.1
   428.3
   469.9
   455.3
   430.9
   463.4
   446.2
   467.3
   442.9
     489
   465.3
   448.1
   440.7
   491.3
   431.3
   476.7
   453.3
   461.4
   489.6
     501
   448.1
   447.8
   491.9
   448.8
     465
   437.7
   450.4
   454.3
   522.4
     477
   522.4
   460.4
     452
   468.9
   445.5
   459.5
   505.9
   466.6
   447.5
   454.9
   437.7
   461.1
     417
   459.8
   409.5
   479.9
   482.8
   459.2
   452.7
   515.6
   483.5
   462.1
   473.7
   452.3
   482.2
   463.4
   467.9
   426.7
   426.4
     476
   507.2
   494.5
   442.9
     463
     476
   456.9
   449.7
   458.2
     524
   450.7
   467.9
   437.4
   440.7
   466.3
   442.6
   467.6
   453.6
   476.7
   440.7
   460.1
   523.7
   462.1
   479.9
   437.7
   418.6
   482.2
     476
   495.8
   426.7
     477
   434.5
   482.5
   502.9
   434.2
   490.9
   442.9
   526.9
   509.4
   474.7
     476
   421.2
     453
     441
     464
   412.8
   498.7
   483.8
   430.6
   469.2
   490.6
   465.6
   399.5
   481.2
   455.6
   464.3
   447.8
   425.1
   478.3
   447.5
   468.6
   459.5
   432.5
   485.4
   467.6
     463
   508.8
   420.9
   460.8
   483.2
   455.6
   415.7
   435.1
   377.7
   483.8
   397.8
     463
   472.8
     440
   424.8
   458.8
   457.5
     487
   472.5
   474.1
   470.2
   415.4
   455.6
   462.7
     477
   506.2
   480.2
   487.4
   462.1
   424.4
   453.3
   453.3
   444.6
   412.8
     464
     477
   459.5
   426.1
   436.8
   422.2
   437.7
   445.2
   474.7
   474.1
   449.4
     453
   490.6
   437.7
   479.3
   437.4
   473.7
   409.5
     451
   505.5
   461.4
   475.7
   467.3
   503.6
   471.8
   441.6
   474.4
   455.6
   448.1
   426.1
   445.5
   473.7
   426.7
   427.7
     463
   475.4
   471.2
   456.2
   452.3
   405.6
     441
   482.2
   404.3
   459.8
   451.7
   438.7
   462.4
   515.9
     417
     488
   455.9
   427.7
   514.9
   509.1
   404.3
   455.3
   470.5
   535.4
   454.3
   476.7
   458.8
   473.4
   525.3
   442.9
     487
     488
   408.2
   447.8
   445.9
   471.5
   460.1
   485.4
   461.4
   430.6
     490
     475
     466
   463.7
   439.7
     477
   451.7
   438.1
   425.1
   465.6
   447.1
   463.7
     466
   495.2
   460.4
   463.7
   491.6
   459.2
   406.3
     490
   495.2
     502
   426.7
   402.7
   472.5
   452.7
   452.7
   455.9
   471.5
   496.1
   463.7
   446.2
   417.3
   430.6
   473.4
   484.8
   469.9
   452.7
   460.4
     453
   486.4
     464
   413.7
   435.5
   460.4
   485.4
   478.9
   476.7
     454
   473.4
   445.2
   489.6
   450.4
   434.8
   469.5
   465.6
   423.1
   491.9
   479.6
   462.7
   435.8
   433.2
   474.1
     490
   490.9
   458.2
   469.9
   469.2
   466.6
     464
   435.1
   484.1
   441.6
   418.6
   455.3
   432.9
     476
     427
   492.6
   458.8
   444.9
   454.9
   451.7
   491.3
   435.1
   457.2
   433.5
   474.7
   508.5
     453
   456.6
   518.8
   460.1
   453.3
   457.2
   495.5
   467.9
   507.2
     405
   417.6
   437.7
   447.1
   467.9
   483.5
   491.6
   468.6
   455.6
   420.9
     452
   490.3
   442.9
   425.1
   428.7
   458.2
   505.5
   457.5
     476
   464.3
   454.9
   483.2
   506.5
   434.5
   398.2
     487
   476.7
   481.9
   476.3
   452.3
   444.6
   448.8
   428.7
   454.9
   455.9
   479.3
     478
   449.1
   497.8
   483.8
   501.6
   408.2
   441.3
   403.7
   473.7
   476.7
   444.6
   471.8
   452.7
   399.1
   446.8
   509.8
   471.8
   482.2
   437.4
   465.3
   402.4
   489.6
   474.4
   474.4
   492.6
     478
     429
   504.9
   432.9
   458.8
   462.7
   436.1
   479.3
   511.7
   470.8
   424.1
   467.3
   443.9
   432.2
   423.1
   441.6
     453
   481.9
   444.9
   491.9
   488.3
   451.7
   462.7
   440.7
   450.7
   463.4
   397.2
   489.3
   446.8
   441.6
   429.3
   526.3
   490.6
   446.5
   474.1
   471.2
   459.2
   496.1
   458.5
   472.5
   483.2
     451
   430.3
   454.3
   437.4
   443.9
   454.6
   491.6
   451.7
   469.5
   435.8
   444.2
     463
   521.4
   453.3
   442.6
     477
   440.3
   494.5
   457.9
   470.8
   463.7
   456.2
   403.7
   434.8
   478.6
   436.1
     490
   420.2
     500
     452
   437.1
   444.9
   436.1
   425.7
   436.4
   447.1
     463
   459.8
   461.7
   473.7
   447.8
   444.6
   479.3
     454
   441.6
   395.9
   448.4
   465.3
   481.2
     451
   485.4
   433.8
   481.5
   480.2
   490.9
   454.3
   447.1
   440.7
   496.5
   456.2
     463
   407.2
   470.8
   472.8
   434.2
   445.5
   478.6
   400.4
   456.2
   421.2
   450.1
   458.8
   431.9
   467.6
   415.7
     466
   487.7
   503.9
   472.1
   488.3
   489.6
     490
   505.5
   440.3
   484.5
     476
   440.7
   436.4
   439.7
   460.8
   470.5
   456.6
   439.4
   437.7
   477.3
   473.7
   489.3
   473.7
   539.6
   423.8
   439.7
   450.7
   473.1
     487
   478.6
   468.9
   398.2
   488.3
   436.4
   476.7
   454.9
   453.3
   461.7
   446.2
   432.5
   504.6
   465.3
   523.7
     502
     416
   461.1
   461.4
   452.3
   435.1
   473.7
   492.6
   520.1
   407.6
   458.2
   461.1
   482.5
   489.6
   443.9
   462.7
   465.3
   485.4
   473.4
   499.1
   493.2
   484.5
   424.1
   434.8
   450.1
     487
   466.3
   424.4
   421.5
   529.9
   445.2
   492.2
   445.9
   429.3
   442.9
   458.5
   458.8
   417.6
   470.8
   485.4
   446.5
   422.2
   437.7
   447.1
   454.3
   492.9
   461.4
   466.6
   461.4
   483.8
   478.9
   458.5
   456.9
   449.1
   422.8
   482.2
   483.5
   457.2
   462.7
   440.3
   468.9
   448.1
     500
   513.6
   496.5
     415
   502.9
   470.5
   466.9
   447.5
   461.4
   436.4
   417.6
   462.1
   454.6
   454.6
   444.2
   448.4
   484.5
   433.5
   418.3
   447.1
   421.5
     478
   524.4
   452.7
   501.3
   465.3
     475
   472.8
   433.5
   486.7
   462.4
   444.6
   494.5
   431.9
   451.4
   468.2
   434.2
   461.7
   443.6
   472.5
   474.7
   440.7
   474.1
     463
   509.8
   502.9
   525.7
   436.1
   484.8
     476
   424.4
     381
   478.6
   459.8
   471.2
   463.7
   489.3
   510.1
     514
   393.9
   413.1
   458.5
   434.2
   446.5
   464.3
   467.3
   442.3
   487.4
   469.9
     464
     439
   525.7
   457.9
   474.1
   471.5
   496.5
   481.9
   472.5
   472.1
   466.9
   455.9
     428
   466.9
   481.9
   463.4
   467.9
   467.3
   484.8
   507.8
   421.2
   488.3
   437.1
   486.4
   454.6
   445.2
   503.6
   422.5
   460.1
   463.4
   472.1
   470.5
     453
   470.8
   468.9
   431.3
   485.4
   483.8
   472.8
   474.4
   408.2
   440.3
   462.1
   442.6
   478.3
   559.4
   471.5
   491.3
     427
     439
   472.1
   450.1
   459.8
   460.1
   418.3
   443.9
   412.8
   463.7
     439
   496.5
   419.2
   476.3
   447.8
   474.4
   505.2
     500
   439.4
   450.4
   443.6
   437.7
   468.9
   415.4
   461.7
   464.3
   455.3
   424.8
   455.6
   459.5
   459.2
   420.2
   477.6
     476
   454.6
   484.8
   463.4
   444.2
   529.2
   462.4
   447.5
   446.2
   468.6
   441.6
   447.5
   421.2
   482.8
   471.8
   478.9
   477.3
   467.9
   527.3
   413.4
   415.4
   504.2
   445.9
   457.5
   475.7
   474.7
   487.4
   489.3
   430.3
   461.7
   450.1
   457.2
   433.5
   489.3
   469.5
   471.2
   404.7
   455.6
   461.4
   414.1
   460.8
   492.2
   450.4
   490.9
   474.7
   447.5
   449.1
   458.5
   456.9
     465
   454.6
   493.2
   392.6
   471.8
   422.8
   477.6
   480.2
   445.5
   444.6
   490.3
   492.2
   490.3
     427
   450.4
   473.4
   519.8
   444.9
   448.4
   450.7
   420.9
   430.3
   533.1
   443.3
     475
   481.5
   449.7
   510.4
   454.3
     512
     487
   446.8
     442
   499.7
   458.2
   470.2
   444.9
   484.5
   435.8
     440
   434.8
   437.1
   459.2
     441
   488.3
   467.6
   457.5
   431.9
   481.5
   478.9
   468.9
   415.4
   466.9
   467.3
   468.9
   444.6
   467.6
   448.8
   535.7
     451
   467.6
   496.5
   493.2
   490.9
   471.5
     487
   470.5
     475
     442
   437.7
   510.7
   455.6
   434.5
   434.2
   441.6
   472.8
   487.7
   431.6
   476.7
     440
   460.1
   450.4
     501
   466.9
   447.5
   455.3
   407.9
   458.5
   477.6
   502.3
   461.1
   451.4
     466
   503.6
   489.3
   399.8
   467.9
   502.3
   437.7
   477.3
   476.3
   444.6
   465.3
   434.2
   461.1
   504.9
   496.5
   474.1
   456.9
   497.4
   491.6
   455.3
   447.8
   468.2
   425.7
     478
   435.8
   466.9
   468.6
   446.8
   405.3
     488
   478.9
   475.7
   427.7
     427
   483.8
   442.9
   456.2
   470.8
   478.6
     428
   504.9
   492.6
   483.5
   474.1
   494.2
   494.8
   444.2
   481.5
   447.5
   500.7
   512.4
   514.3
   448.1
   464.7
   442.3
   399.8
   503.9
   456.2
   461.4
   432.5
   484.5
   447.5
   449.7
   455.9
   527.9
   520.1
   435.5
   420.5
   468.9
   448.4
   467.6
   437.1
   479.3
   488.3
   456.2
     427
   485.4
     465
   455.6
   478.3
   433.8
     405
   498.4
     429
   452.3
   482.8
   443.6
     489
   427.4
   450.1
   502.3
   454.6
     464
   496.5
   450.1
   481.9
   419.6
   499.7
   471.2
     440
   469.9
   490.3
   477.6
   440.7
   442.6
   494.8
   458.8
   478.3
   459.5
   508.5
   453.3
     464
   475.4
   424.1
   447.1
   475.4
   490.3
   488.7
   440.3
   499.1
   436.4
   443.3
   466.3
   435.8
   443.9
   469.9
   491.6
   460.4
   455.3
   445.5
   431.3
   461.1
   465.3
   476.3
   479.9
   473.4
   451.4
   414.4
   451.7
   457.5
   476.7
   449.1
   469.2
   448.1
   493.5
   474.4
     476
   447.8
   456.6
   466.9
     465
   449.7
   487.4
   478.6
   468.2
   496.5
     478
   408.5
   477.3
   458.2
   453.3
   446.2
   420.5
   435.5
   477.6
   467.9
   445.2
   432.2
   391.4
   455.9
   464.7
   439.4
   411.8
   424.4
   485.8
   460.4
     453
   484.1
   459.8
   424.4
   439.4
   436.4
   428.7
   460.8
     513
     490
   492.6
   501.6
   535.7
   480.9
   474.7
   459.2
   461.7
   458.5
   435.1
   411.1
     489
   476.3
   431.6
   458.2
   427.4
     451
   473.4
   460.8
   507.2
   481.9
   456.2
   481.2
   466.3
   439.7
   484.1
   427.7
   458.2
   460.1
   448.8
   414.4
   450.4
   454.3
   417.6
   489.6
   398.8
   411.5
     465
   448.8
   516.2
   438.4
   447.8
   450.7
   465.3
   464.3
   482.2
   438.4
   427.4
   482.2
   429.3
     489
     463
   472.1
   442.6
   467.9
   430.3
   459.2
   478.9
   479.9
   491.3
   499.7
   438.7
   459.2
   413.1
   459.5
     488
   522.7
   526.3
   446.2
   463.7
     440
   459.8
   479.6
   458.8
   460.1
   436.1
   464.3
   429.6
   497.4
   447.1
   471.2
   412.4
   443.3
     512
     475
   420.5
   449.4
   471.8
   507.8
   490.6
   422.5
   442.6
   468.9
   431.9
   470.2
   457.5
   452.7
     490
   449.4
   418.3
   461.4
   424.4
     415
   434.8
   434.5
   418.9
   435.5
   470.5
   447.1
   389.7
   467.9
   437.4
   454.9
   471.5
   415.7
   457.5
   476.7
   453.3
     463
     475
   460.8
   433.5
   478.9
   496.1
   444.9
   508.1
   445.5
   444.6
   493.9
   405.9
   446.2
   485.1
     478
     442
   467.6
     452
   474.4
   449.1
   409.8
   419.9
   450.7
     429
     487
   398.8
   457.5
   459.2
   476.3
   490.3
   413.4
   471.5
   480.9
   466.9
   431.6
     464
   410.8
   384.5
   474.1
   452.7
   451.7
   418.3
   460.4
   462.4
   470.5
   447.8
   513.6
   408.9
   441.6
   407.6
     466
   511.1
   455.9
   437.1
   480.2
   453.6
   454.6
   448.8
   456.2
   433.8
   466.9
   440.7
   396.5
   448.1
   462.1
     440
   489.3
   477.6
     454
   450.4
   435.8
   473.4
   454.6
   465.3
   447.1
   490.6
   428.3
   446.8
     475
   472.1
   431.6
   403.4
   463.4
   451.4
   415.4
   477.3
   444.2
   483.5
   424.4
   463.4
   459.8
   449.7
   405.3
   451.4
   482.5
   435.5
   409.8
     453
   504.6
   437.4
   446.8
     454
   452.7
   490.3
   441.6
   412.4
     476
   526.6
   435.1
     451
   499.7
   454.9
   495.5
   431.6
   490.9
   457.2
     392
   486.4
   470.5
   495.5
   444.9
   482.5
   474.4
   475.7
   451.4
   428.7
   445.5
   479.9
   434.2
   468.9
   457.5
   523.4
   438.4
   447.8
     464
   456.6
   434.8
   456.2
   443.3
   464.3
   495.5
   418.9
   460.1
   469.9
   435.8
   479.9
   457.9
   434.2
   475.7
   414.1
   479.9
   457.5
   467.6
   440.7
   416.3
     439
   452.3
   498.7
     476
   472.1
   460.4
   460.4
     466
   453.3
   427.7
   448.8
     418
   445.9
   468.2
   486.7
   444.2
   435.5
   476.7
   432.9
   482.8
   429.3
   465.3
   455.6
     513
   435.5
     476
   451.4
   459.5
   485.4
   444.6
   446.5
   469.5
   460.4
     416
   450.7
   426.7
   440.3
   473.7
   444.9
   477.3
   446.2
   445.9
   467.3
   451.7
   462.1
     428
   462.1
     489
     429
   543.8
   422.2
   451.4
   443.3
   409.2
   510.4
   521.1
   460.4
   448.4
   477.3
   434.8
   469.9
   457.9
   490.9
   471.2
   464.7
   476.7
   492.9
   454.3
   425.4
   454.9
   472.1
   454.6
   440.7
     430
   476.3
   452.7
   454.3
   398.5
   472.5
   436.8
   403.7
   422.2
     451
   426.7
   427.4
   430.3
     475
   460.4
   464.3
   489.6
   450.4
   451.4
   512.7
   422.2
   477.3
   380.6
   432.5
   438.1
   424.1
   482.2
   454.3
   436.1
   456.6
     477
   419.6
   455.6
   440.3
     439
   430.9
   445.9
   453.3
   387.8
   424.1
   464.7
   464.7
     478
   461.1
   485.1
   446.8
   485.8
   495.8
     478
   477.6
     428
   494.8
   474.1
   478.3
   433.8
     490
   456.6
   438.4
   485.4
   464.7
   457.9
   485.8
   462.7
   472.1
   440.7
   441.3
   474.1
   428.7
   424.1
   455.6
   480.6
   435.8
   447.5
   436.4
   443.6
   457.9
   426.1
   485.1
   456.9
   433.2
   467.6
   479.9
   425.7
     475
   446.2
   435.1
   464.3
   479.9
   442.3
     415
   473.7
   514.6
   408.2
   457.2
   431.6
   478.6
   478.3
   507.8
   469.2
   416.7
   456.2
   479.3
   492.9
   445.5
   422.2
   445.9
   447.8
   436.4
   450.4
   456.9
   416.7
   479.9
   430.6
   454.9
   467.9
     439
   469.2
   417.3
   514.6
   489.3
   468.9
   485.4
   419.2
   461.4
   384.2
   494.8
   449.4
   416.3
   485.1
   461.4
   419.9
     453
   464.7
   472.1
   455.6
   470.2
   442.3
   495.5
   499.1
     441
   430.6
   480.6
     477
   466.3
     440
   435.8
   437.1
   458.2
   447.5
     478
   440.3
   481.2
     463
   447.5
   394.6
   420.9
   422.8
   461.4
   450.1
   463.4
   456.6
   463.7
   456.2
   491.9
   413.4
   425.4
   423.8
   471.8
   460.8
     453
   472.5
     463
   483.2
   450.4
   516.2
   458.2
   441.3
   436.8
   428.7
   433.8
   464.3
   439.4
     478
   437.1
   455.6
     442
   430.3
   499.4
   439.4
   432.9
   447.1
   454.6
   454.6
   470.2
     430
     501
   421.5
   471.8
   475.7
     442
   468.2
   475.4
     430
   464.7
   414.1
   422.5
   466.9
   439.4
   465.3
     451
   436.4
   456.2
   449.1
   477.6
   486.7
   437.7
   452.3
     464
   465.6
   471.8
   426.4
   463.7
   437.1
   439.7
   461.1
   460.4
   463.4
   468.9
   422.8
   447.8
   421.2
   450.4
   464.7
   462.7
   449.7
   493.5
   480.2
   449.1
   448.8
   487.4
   447.1
     427
   468.6
   457.9
   449.4
   456.6
   563.9
   502.6
   425.7
   446.8
   452.7
   422.8
   455.3
   455.3
     442
   446.2
   435.1
   438.7
   480.6
     453
   454.3
   464.7
   493.2
   452.7
   473.4
   488.3
     451
   455.6
   449.1
   449.7
   460.1
   437.1
   477.3
   454.9
   492.2
   442.9
   474.1
   445.5
   467.6
   508.1
   465.6
   486.4
   444.2
     429
   449.1
   441.6
   471.5
   454.6
     453
   433.8
   468.6
   477.3
   437.4
   444.9
     430
   457.9
   443.9
   448.8
   406.3
   438.7
   481.2
   475.4
   490.3
   449.1
   426.4
   473.7
   508.5
   459.2
   498.1
   441.6
   465.6
   437.4
   514.3
   491.3
   419.9
     514
   472.5
   445.5
   466.3
   440.7
   445.9
     440
   461.7
   475.4
   474.1
   451.7
   466.9
   455.9
   459.2
   540.6
     440
   504.9
   448.8
   490.6
     442
   465.3
   479.3
   491.9
   464.3
   492.9
   462.4
   449.4
   446.5
   443.6
     452
     501
   471.5
   436.4
   431.9
   467.6
   479.6
   449.7
   452.7
   443.6
   462.4
   455.6
   507.8
   480.6
     439
   424.8
     478
   495.5
   415.4
     440
   466.3
   456.2
   475.4
     500
   477.3
   413.7
   435.1
   439.7
   477.6
     441
   448.4
   460.8
   470.5
   448.4
   481.2
     478
     500
   474.1
   414.1
   444.9
   416.7
   448.1
     489
   459.5
   467.6
   454.6
   419.9
   471.8
   511.4
   441.6
   460.4
     476
   481.5
   469.2
   503.9
   447.1
   460.4
     488
   442.9
   465.3
   504.6
     453
   490.6
   449.1
   472.8
   437.4
   418.3
   432.2
   449.7
   416.7
   445.2
   413.1
   469.2
   456.6
   468.9
   498.1
     489
   474.4
     513
   429.6
   456.2
   478.3
   459.5
   452.3
   438.4
   462.1
   471.8
   424.4
     500
   462.1
   472.8
   450.1
   450.4
   474.7
   467.6
   426.7
   478.3
   459.8
   484.8
   429.6
   440.3
   407.6
   518.5
   428.3
   467.3
   469.5
   524.4
   426.4
   420.2
   492.6
     477
   464.3
   433.2
   468.2
   484.1
   442.9
   461.7
   424.4
   435.8
   493.5
   409.8
   466.3
   470.2
   488.3
   447.5
   414.4
   446.2
   464.3
   465.6
   428.7
   439.7
   463.7
   439.4
   484.5
   471.5
   447.8
   477.3
   497.4
   466.6
   417.6
   463.7
   470.8
   488.7
   453.3
   424.4
   455.9
     441
   437.4
   476.3
   419.6
   421.5
   466.9
   499.1
   444.6
   419.9
   410.8
   479.6
   483.8
   465.6
   451.4
   473.7
   448.4
   441.3
   446.2
   432.5
     429
   439.7
   430.3
   408.9
   455.6
   446.5
   480.2
   466.9
   450.4
   448.8
   442.9
   421.5
   412.8
   526.3
   418.9
     490
   440.3
   444.9
     429
   454.6
   422.5
   474.7
   426.7
   505.9
   474.1
     477
   410.8
   436.1
   451.7
     464
   440.7
   459.5
   420.2
   427.4
   411.5
   481.5
   467.6
   417.6
   481.9
   442.6
   450.1
   446.5
     500
   490.6
   434.2
   538.3
     441
   431.3
   444.2
   432.9
   475.4
   453.3
   424.4
   479.9
   457.2
     440
   460.1
   478.3
   470.2
   457.2
   474.1
   466.9
     417
   504.9
     487
   460.8
   447.5
   442.6
   423.8
   485.4
   515.6
   423.1
   444.9
   434.2
   415.7
   448.8
   422.2
   481.2
     475
   438.4
   475.4
   502.6
   447.8
     442
   466.6
   459.5
   444.9
   465.6
   447.1
   496.5
     466
   448.8
   455.6
   459.8
   458.5
   408.9
   440.7
   431.3
   459.5
   454.3
   472.5
   441.6
   454.9
   398.8
   450.7
   419.2
   468.6
   442.9
   443.3
   473.4
   499.4
     429
   470.2
   429.6
   469.9
   436.8
   477.6
   426.4
   495.5
   461.7
   460.1
   454.9
     525
   476.7
   422.8
   470.8
   450.7
   466.3
   415.7
   459.2
   410.8
   510.1
   442.6
   480.9
   455.9
   480.2
   494.5
   404.7
   468.9
   431.3
   467.9
   431.9
   479.6
     451
   450.4
   449.1
   399.1
   409.2
   443.9
   502.6
   449.7
   490.3
   462.4
   480.2
   465.6
   418.9
   442.6
   500.7
   484.5
   465.6
   491.3
   485.4
   444.9
   434.2
   444.2
   401.7
   443.9
     453
   448.1
   518.2
   430.6
   471.2
     452
   395.9
   467.3
   441.3
   465.3
   403.4
   422.2
   439.4
   439.7
   450.7
     417
     487
   453.3
   478.9
   427.7
   481.5
   422.5
   451.7
   394.3
   464.7
   419.2
   439.7
   471.2
   466.3
   408.5
   453.3
   481.2
   446.2
   463.4
   477.3
     500
   425.1
   514.3
     441
   458.5
   428.7
   497.8
   432.2
   485.1
   437.7
   515.6
   478.9
   433.2
   439.4
     476
   441.3
   466.6
   419.6
   451.4
   437.4
   413.4
   457.9
   434.2
     428
   447.5
   471.2
   424.1
     416
   446.5
   437.7
   411.8
   455.9
   435.1
     454
     427
   426.1
   463.4
   445.5
   464.3
   463.4
   443.9
   450.7
   459.5
     490
   457.9
   488.3
   458.5
   454.3
     477
   453.6
   417.6
   462.4
   470.2
   498.1
   455.9
   453.3
   462.4
   455.9
   468.9
   472.1
   465.6
   441.3
     428
   460.1
   472.8
   481.9
   419.2
   424.1
   458.2
   465.3
   497.8
   447.8
   457.5
     475
     453
   404.7
   438.1
   459.5
   464.3
   484.8
   392.3
   433.2
   463.4
   449.7
   467.9
   458.5
   460.8
   431.9
   420.9
   477.6
   405.6
   427.4
   473.1
   444.9
   426.4
   466.9
   484.5
   434.2
   434.8
   467.6
   388.8
   407.2
   467.6
   458.5
     429
     465
   478.6
   405.6
   467.9
   434.8
   428.3
   445.9
   435.8
   420.9
     417
   489.6
   472.1
   445.5
   481.9
     476
   462.7
     451
   506.2
   465.3
   467.6
   449.7
   482.5
   427.7
     451
   490.9
     439
   432.9
   482.2
   455.3
   484.8
   434.2
   517.5
     501
   458.2
   473.7
   467.3
   451.4
   413.1
   458.5
   412.8
   456.6
   447.8
   461.1
   505.2
   450.1
   417.6
   455.9
   448.4
   453.6
   459.2
   450.4
   444.2
   477.3
   467.9
   453.3
   442.6
   441.3
   465.3
   446.2
   456.9
   467.6
   455.6
   454.3
   475.7
   456.2
   531.2
   437.1
   492.9
   450.1
   469.5
   471.8
   482.5
   519.5
   459.2
   451.7
   440.3
   418.6
   467.6
   498.7
   443.3
   428.3
   469.9
   435.5
   467.9
     465
   401.4
   500.7
   442.6
   458.2
   441.6
   462.7
   445.9
   391.4
   430.6
   436.4
   436.8
   481.5
   409.5
     417
     475
   471.2
   473.7
   506.5
   460.8
   427.7
   504.2
   412.1
   460.1
   436.8
   474.1
   444.2
   460.8
   441.6
   438.1
   462.4
   418.9
   480.9
   457.9
   438.7
     475
   412.8
   486.4
   435.8
     430
   419.9
   448.1
   485.8
   470.5
   426.7
     442
   471.2
   442.6
   443.9
   473.4
   498.1
   500.3
     454
   457.5
   460.1
   464.3
   479.6
   435.8
     465
   420.9
   476.7
   454.9
   407.6
   479.6
   436.8
   417.3
   489.6
   451.4
   464.3
   499.4
     441
   442.6
     475
   459.5
     453
   432.2
     442
   435.5
   481.9
   442.6
     441
     501
     477
     513
   462.7
   458.2
   466.9
     418
   466.9
     465
   435.5
   469.2
   483.5
   476.7
   490.6
   491.3
   438.7
   445.2
   456.6
   440.3
     478
   454.3
   428.3
   410.5
   502.3
   431.6
   442.3
   435.8
   488.7
     427
   453.6
   492.9
   492.6
   442.6
   487.7
     475
   498.4
   486.4
   449.4
   508.1
   432.2
   431.3
   446.8
   445.9
   444.9
   433.2
   451.4
   415.4
   448.4
   443.6
     452
   406.3
     441
   425.1
   426.7
   414.1
     476
   447.8
   426.1
   437.7
   462.1
   466.6
     454
   468.9
   509.4
   402.4
   426.1
   427.7
   466.9
   486.1
   411.8
   453.6
   494.5
   445.9
   468.2
   469.9
     429
   522.7
   478.6
   526.3
     415
   517.2
   480.2
     487
   507.5
   432.5
   454.6
   427.7
   484.5
   462.4
   476.3
   451.7
   468.9
   450.1
   461.7
   484.1
   433.8
   436.4
     453
     428
   484.8
   423.5
   485.1
   455.3
   429.6
   444.2
   505.2
     488
   460.8
   449.4
   442.3
   463.4
   486.1
   437.1
   436.4
     477
     415
   495.8
   483.2
     466
   450.4
   480.2
   449.7
   412.4
   472.1
   440.3
   377.7
   482.2
   471.2
   502.9
   478.3
   409.2
   457.5
   444.9
     439
   494.5
   450.1
   508.1
   432.2
     452
   461.1
   442.6
   455.3
   449.7
   460.1
   480.9
   455.6
   487.7
   437.7
   444.2
   449.7
   399.8
   444.6
   421.5
   510.7
   479.3
   449.4
   432.2
   457.2
   478.3
   471.5
   439.7
   424.4
   468.6
   475.7
   427.7
   461.1
   477.6
   484.1
     464
   434.5
   454.9
   484.5
   435.1
   492.6
   436.4
   477.6
   489.3
   471.2
     514
   462.4
   460.4
   410.5
   460.1
   433.8
   442.9
   444.2
   442.3
   419.9
   465.3
   466.6
   477.3
   436.8
     487
   486.4
   450.7
   442.9
   436.1
   515.9
   407.9
   426.1
   459.8
   481.9
   448.1
   421.5
   452.7
   437.1
   461.1
   423.1
   431.6
     452
   444.2
   449.1
   492.6
   445.9
   469.2
   438.1
   464.7
   448.4
   493.2
   448.1
   433.8
   461.7
   420.9
   440.3
   431.6
   446.2
   497.8
   435.1
   499.1
     427
   463.7
   445.9
   462.4
   439.7
   444.9
     439
   422.2
   446.8
   482.5
   485.1
   425.1
     524
   396.5
   454.6
   414.7
   484.1
   421.2
   438.7
     464
   445.9
   465.6
   470.5
   435.1
   432.2
   475.4
   442.6
   444.2
   450.1
   498.7
   443.6
   416.3
   445.2
   439.4
   462.7
   441.3
   495.8
   442.9
   479.6
   456.2
   468.9
   452.7
   446.2
   439.7
   404.3
   423.5
   452.7
   472.8
   448.4
   468.9
   454.9
   457.2
   475.7
   414.7
   519.5
     464
   426.7
   408.2
   477.6
   419.6
   458.2
   395.2
   424.8
     439
   435.5
     464
     476
   469.5
   479.3
   412.4
   467.6
   486.1
   487.7
   474.1
   469.2
     466
   419.2
   477.3
     440
   438.4
   436.4
   450.4
   452.7
     454
   504.9
   478.6
   475.7
   491.6
   361.8
   455.9
   479.9
     451
     451
   453.6
   455.3
   430.6
   444.6
   430.6
   461.1
   456.6
   479.6
   463.7
   427.4
   423.1
   431.6
   495.5
   482.5
   468.9
   518.2
   443.6
   454.3
   430.3
   444.9
   437.1
   444.2
   447.1
   431.9
   428.7
   432.5
   430.3
   442.9
     466
   462.1
   424.1
   422.5
   458.2
   467.6
   435.1
   460.1
   509.1
   424.1
   459.5
   409.5
   447.5
   433.2
   469.9
   451.7
   404.3
   464.7
   454.3
   427.7
     452
   436.8
   438.4
   440.3
   457.5
   432.2
   506.2
   466.3
   460.8
   414.1
     439
   445.5
   430.6
   470.5
   478.9
   381.6
   406.9
   472.8
   458.5
   475.4
   466.9
   458.5
   404.3
   412.1
   470.5
   447.8
   485.4
     429
   442.9
   447.5
   435.5
   483.5
   458.5
     489
   436.8
   394.6
   395.2
   420.2
   473.7
   405.3
   438.4
   475.7
   433.5
   469.9
   447.8
   445.2
   447.1
   426.4
   482.8
     475
   435.5
   455.6
   435.1
   412.8
   433.5
   461.4
   406.6
     441
   454.3
   462.7
   466.3
   444.2
   492.2
   489.3
   461.1
   458.8
   469.5
   482.2
   450.1
   428.3
   447.8
   438.4
   487.4
   427.4
   473.1
   484.5
   456.9
   432.5
   480.2
   443.9
     430
   455.9
   461.4
   451.4
   444.2
   405.3
     477
   399.1
   428.3
   479.3
   458.8
   475.7
   424.4
   430.9
   470.5
   455.3
   455.9
   450.7
   446.2
   419.6
   445.2
   432.5
   472.1
   457.2
   455.3
   431.6
   446.2
   504.9
   451.4
   418.9
   407.2
   474.4
   528.9
   431.9
   471.2
   408.9
   459.8
     475
   467.3
   396.2
   448.1
   487.7
   390.4
   458.2
   448.4
   434.8
   411.8
   442.6
   432.2
   431.3
   445.9
   470.5
   464.7
   459.5
   447.8
   462.7
   443.9
   447.5
   432.5
   470.5
   425.4
   472.1
   431.9
   439.4
   437.4
   470.5
   426.7
   459.5
   435.8
   484.5
   483.5
   454.3
   441.6
   442.6
   473.1
   460.8
   458.8
   461.1
     440
   463.7
   435.8
   447.8
   472.1
     452
     466
   449.7
   433.8
   518.8
   470.8
   450.4
     477
   454.9
   467.9
   455.3
     417
     427
   421.2
     476
   454.6
   497.4
   460.4
   453.3
   482.5
   500.3
   482.2
   463.4
   449.1
   453.3
   435.1
   431.3
   431.3
     427
   461.4
   464.7
   457.5
   482.5
   478.9
     487
   433.2
   506.2
   411.5
   443.3
   433.8
   510.7
   422.5
   434.8
   434.8
   420.2
   481.9
   420.5
   454.3
   460.8
   434.2
   421.5
   500.3
   422.8
   496.8
   436.8
     416
   470.5
   390.1
   393.3
   490.6
   444.9
   496.1
   464.3
   454.9
   459.2
   448.1
   471.2
   433.5
   459.2
   518.2
     439
   442.3
     452
   434.5
   423.1
   476.3
   454.6
     475
   442.6
   479.9
   428.7
   455.3
   462.1
   444.9
   417.3
   479.6
   433.8
   417.3
     475
   483.2
   449.1
   461.4
   469.9
   470.5
   468.6
   475.7
     454
   477.6
   473.4
   430.6
   450.1
   437.4
   452.7
     463
     417
     439
   447.8
   431.6
   447.5
   419.9
   433.8
     453
   444.2
   468.2
   485.4
   461.4
     417
   472.5
   497.1
     466
   440.3
   455.6
   422.8
   468.2
   442.3
   445.5
   442.3
   439.4
   465.6
   459.5
   409.5
   438.7
   475.4
   503.3
   461.7
   485.4
   447.1
   407.2
     453
   466.6
   426.7
   488.3
   493.9
   420.9
   423.8
   421.5
   451.4
     453
   476.7
   490.6
   450.4
   437.4
   419.6
   461.4
     487
   487.7
     453
   431.6
   450.1
   485.8
   469.5
   459.2
   458.5
   412.4
   460.8
   484.8
   421.2
   415.7
     451
   470.5
     417
   444.6
   477.6
   455.3
   450.1
   435.1
   475.4
   464.7
   439.4
   455.3
   466.3
   476.3
   438.1
   443.9
   463.4
   436.1
   454.3
   456.2
   472.5
   490.3
   443.3
   441.3
   401.1
   457.2
   460.8
     490
     440
   477.6
   426.7
   485.8
   407.2
   460.8
   480.9
   437.7
   467.9
   464.3
   508.1
   393.9
   526.9
   458.8
   444.6
   455.3
   434.5
     501
   435.8
   458.8
     490
   510.4
   484.5
   433.2
   446.5
   442.6
   414.4
   440.3
   457.5
   459.8
   461.4
   432.5
   447.8
   420.9
     440
   461.4
   488.3
   420.2
   464.7
     441
   414.7
   419.6
   430.9
   466.6
   457.2
   463.4
   417.6
   450.1
   407.2
   424.1
     430
   435.1
   479.3
   468.6
   437.1
   431.3
   420.9
   406.3
   492.2
   490.6
   465.6
   419.6
   494.2
   453.6
   475.4
   433.2
   496.1
     392
   414.7
   447.8
   465.6
   448.4
     453
   469.5
   484.1
   410.2
   443.9
   470.8
   454.3
   454.3
   428.7
   452.3
   496.1
   446.2
   458.8
   450.7
     465
   464.7
   461.4
   404.3
     466
   413.1
     452
   430.3
   420.2
   407.2
   464.3
   468.6
   453.3
   494.5
   504.9
   430.3
   472.1
   473.4
   469.9
   464.3
     464
   476.7
   462.1
     464
   461.4
   451.4
   418.6
   495.2
   462.7
   441.6
   449.1
   418.6
   429.3
   433.5
   485.4
   411.1
   411.8
   480.6
   412.8
   459.2
   456.9
   442.9
     502
   486.7
   437.4
   440.7
   464.3
   424.8
   443.6
   452.7
   483.2
   478.3
   452.3
   475.7
   491.6
   419.9
   394.9
   465.3
   464.3
   493.2
     463
   452.3
   479.9
   495.5
   488.7
   454.3
   412.1
   462.7
   423.8
   451.7
   461.4
     405
   467.9
   435.5
   477.6
   420.2
   480.9
   399.5
   442.9
   444.2
   472.5
   465.6
   494.5
   481.2
     488
   455.9
   439.4
   449.1
   444.6
   435.8
   411.1
   443.3
   468.2
   449.1
   434.5
   430.3
   477.3
   424.8
   446.2
     477
   473.4
   517.2
   410.8
   434.8
   474.7
   445.2
   455.3
   454.6
   482.5
   424.8
     464
   454.6
   441.3
   483.5
   466.6
   468.9
   491.3
   471.5
   452.3
   474.1
   500.7
     442
   431.9
   457.5
   448.4
     415
   443.9
   500.3
   479.3
   430.9
   483.8
   458.8
   476.7
   456.2
   463.7
   430.9
   486.4
   468.6
   477.3
   461.7
   405.6
   451.4
   421.2
   416.3
   453.6
   466.6
   440.3
   446.5
   470.5
   431.3
   449.7
   472.1
   463.4
   465.6
   430.3
     451
     404
     476
   460.8
   480.9
   473.4
   444.9
   440.7
   479.6
   466.9
   392.6
   508.5
   442.3
   510.1
   477.6
   440.3
   460.1
   387.8
   425.1
   461.1
     427
   435.8
   494.5
     452
   435.8
     430
   422.8
   471.5
   450.4
   431.9
     463
   443.6
   448.1
   486.7
   500.3
   440.3
     478
   440.3
   426.7
   441.3
   443.9
     500
   477.3
   460.8
   449.4
   424.8
   513.3
   460.1
   435.1
   492.2
   435.5
   484.1
   463.7
   409.8
   450.4
     451
   444.2
   431.9
   443.3
   445.9
   428.7
   468.2
   470.2
   398.2
     488
   470.8
   411.8
   462.1
   431.6
   437.7
   473.1
   456.2
   471.8
     418
   425.1
   436.4
   479.6
   370.3
   456.9
   458.5
   437.4
   457.5
     442
   405.9
   440.3
   424.4
   439.4
   462.4
   439.4
     418
   455.6
   444.9
   455.9
   444.6
   457.2
   459.8
   429.3
   456.9
   491.6
   470.2
   443.9
   446.2
   384.2
   435.1
     418
   400.8
   425.7
   439.7
   462.1
   425.1
   425.7
   453.6
   432.2
   497.4
   457.5
   469.9
   489.3
   455.3
   450.1
   443.6
     442
   470.5
   409.5
   421.8
   407.6
   400.8
   467.9
   486.1
   446.2
   490.9
   485.8
   458.2
   420.2
   434.8
   504.6
   470.2
   420.9
   403.7
   466.3
   410.8
   462.7
   443.3
   430.6
   446.5
   484.8
   435.8
   495.5
   426.7
   420.9
   485.8
   421.2
     487
   480.6
   466.6
   456.2
   403.7
   461.7
   434.5
   436.8
   449.1
     477
   459.8
   472.5
   414.4
   450.4
   436.4
     465
     476
     476
   450.7
   411.8
   436.8
   483.5
   460.8
   438.1
   442.3
   458.2
   494.8
   418.9
   430.6
   431.6
   442.3
   436.8
   440.3
   472.8
   430.9
   470.5
   455.6
   443.3
   436.8
   430.9
   429.3
   480.2
   479.6
     430
   472.5
   485.8
   437.4
   435.1
   468.9
   449.4
   469.5
   472.8
   508.8
   460.1
   477.3
   473.1
     439
   425.4
   457.5
     440
     441
   452.7
     477
   387.1
   487.7
   467.3
   435.5
   465.3
   451.7
   460.4
   447.5
   412.4
   443.6
   474.7
   468.2
   443.3
   453.3
     442
   486.1
   427.4
   452.3
     489
   503.6
   464.3
   486.7
   472.8
   431.3
   492.9
   449.4
   446.2
   450.4
   481.2
     430
   403.4
   496.8
     429
   450.4
   458.5
   503.3
   409.2
   432.2
   473.1
   505.9
   423.5
   471.5
     393
   443.3
   467.6
     477
     487
   450.1
   444.6
   435.1
   443.6
   459.5
   424.4
   425.1
   483.8
   412.8
   474.1
   474.4
   434.8
     416
   472.1
   446.2
   434.5
   478.9
   458.8
   420.2
   455.3
   443.3
   412.1
   376.1
   474.1
   484.5
   467.3
   479.6
   412.8
   463.4
   462.7
   449.7
   460.4
   445.5
   446.8
   498.7
   474.7
   491.9
   437.1
   481.9
   451.7
   483.5
   437.7
   423.1
   429.6
   499.4
   436.1
   448.8
   442.9
   433.8
   460.8
   450.1
   478.9
   480.9
     463
   436.4
   456.9
   449.4
   468.6
   488.7
   438.4
   421.8
   456.2
   448.8
   462.7
   498.4
   453.3
   427.4
   460.4
   455.6
   458.5
   401.7
   474.4
   459.2
   461.1
   447.1
   432.2
   442.9
   450.7
     475
   446.5
   437.4
   436.8
   424.8
   473.4
   407.9
   425.1
   439.7
     451
   473.7
   424.4
   455.6
   482.5
   461.1
   419.6
   431.6
   449.4
   460.1
   459.5
     475
   460.4
   457.2
     463
   452.3
   475.4
   445.9
   445.5
   473.1
   413.1
   457.5
     463
   421.2
   480.9
     429
   412.4
   436.4
   488.3
   469.9
   468.6
   460.1
   443.9
   484.1
   477.6
   463.7
   451.4
   513.6
   482.5
   464.3
   454.3
   444.2
   434.8
   426.4
     452
   475.4
   468.6
   459.5
   446.5
   484.8
   459.5
   462.4
   498.1
   482.8
   488.3
   498.4
   522.4
   450.4
   479.9
     477
   420.2
   400.8
     427
   433.5
   438.7
   428.7
   378.1
     454
   444.6
   459.5
     440
   462.7
   448.4
   442.6
   438.1
   442.9
   450.4
   442.9
   469.2
   410.2
   459.2
     441
   406.6
   480.6
   463.7
   446.5
   495.5
   463.4
   433.5
   438.4
   418.6
   470.8
   447.5
   431.9
   457.2
   476.3
   449.7
   451.4
   480.2
   503.9
   486.4
   411.8
   438.4
   444.9
   420.2
   425.7
   433.8
   483.5
   440.3
   493.5
   379.7
     463
   445.2
   446.2
   456.6
   464.3
   476.3
     439
   475.4
   459.2
   432.2
   422.8
   478.9
   432.5
   467.6
   435.8
   414.1
   470.5
     464
     466
     475
     466
   457.5
   457.2
   459.5
   451.7
   428.7
   472.1
   442.3
   443.3
   451.7
   406.6
   466.6
   424.4
   425.1
   440.3
     453
   456.2
   463.7
   436.4
     464
   471.8
   461.1
   445.2
   508.8
   437.7
   453.6
     512
   420.2
   449.1
   434.8
   484.5
   463.7
   463.7
   417.3
   453.3
   498.4
   407.2
   449.4
   434.2
   388.1
   504.9
     442
   482.2
   442.3
   451.7
   397.8
   478.9
   460.8
   474.4
   483.5
   433.2
   421.8
   478.3
   491.6
   443.9
   515.6
   492.6
   377.7
   450.4
   448.4
   466.3
     453
   471.8
   495.2
   425.4
   426.7
     487
   470.2
   422.8
   457.5
   471.2
   457.9
   481.9
   475.7
   462.1
   444.9
   410.8
   524.7
   429.3
     453
   433.8
   443.3
   479.9
   470.8
   437.1
   430.6
   443.3
   460.4
   420.5
   449.1
     428
   443.9
   491.3
   444.6
   450.1
   455.6
   450.7
   451.4
   477.3
   434.2
   466.6
   457.5
     452
   453.6
   454.6
   437.4
     454
     464
   440.7
   486.4
   440.3
   426.4
   459.5
   456.2
   460.8
     466
   445.9
   462.1
   469.2
   449.4
   435.8
   417.6
   464.3
   446.8
     441
     464
     441
   440.7
   491.3
   408.2
   430.3
   483.8
     430
   471.8
   426.7
   396.9
   465.3
   502.6
     478
   477.3
   476.7
   489.6
   435.8
   449.4
   411.5
   448.1
   466.9
   444.2
   403.7
   447.8
   483.8
   458.2
   457.5
   475.4
   461.1
   455.9
   454.9
     478
     405
   449.1
     478
     427
   458.2
   461.7
   393.3
   414.4
   436.4
   477.3
     418
     454
     476
   437.1
   469.9
   453.6
   446.5
     475
   464.7
   424.4
   480.6
   440.3
   458.2
   460.1
   466.6
   472.1
   464.7
   437.4
   423.5
   421.8
   463.4
   454.6
   451.4
     475
   482.2
   442.3
     465
   441.3
     439
   457.9
   477.6
   470.2
   445.5
   467.3
   507.5
   467.3
   435.8
   432.2
   475.4
   472.5
   437.7
   412.8
   454.3
   463.4
   423.1
   468.9
   458.5
   466.3
   435.1
   457.2
   421.8
     427
   394.9
   477.6
   437.4
     489
   439.4
   408.2
   424.4
   537.7
     442
   438.1
   507.2
     427
   418.3
   413.1
   473.1
   467.6
   425.7
   438.7
   481.9
   488.7
   486.7
   452.7
   431.6
   507.5
     428
   431.9
   441.3
   439.7
   429.3
   473.4
     465
   402.7
   445.2
     453
   474.1
   430.6
     454
   450.4
   452.7
   470.8
   447.1
     452
   423.1
   463.4
   481.9
   459.8
     441
   419.6
   471.8
   425.4
   447.1
   464.3
   387.5
   485.1
   449.4
   432.5
     453
     391
   438.4
   462.4
   444.2
   469.9
   424.8
   480.9
   472.5
   457.9
   471.2
   452.7
     464
   477.3
   406.9
   491.3
   467.9
   463.7
   422.2
   403.4
   446.5
   470.2
     442
   445.5
   449.7
   452.3
   418.9
   456.2
   472.1
     429
   472.8
   444.9
   417.3
   473.4
   457.5
     452
   406.3
   432.5
   441.6
   457.9
   457.5
   440.7
   413.7
   472.1
   483.8
   444.6
   506.8
     451
   505.5
   472.5
   482.2
     454
   447.5
   454.9
   500.3
   486.4
   458.8
   460.8
   446.8
   454.3
   406.9
   430.6
   451.4
   428.3
   505.2
   489.6
   443.9
   470.8
   456.2
   471.2
   457.2
   420.9
   461.7
     463
   445.9
     441
   462.1
   456.2
   456.9
     476
   440.7
   448.1
     451
   460.1
     490
   429.6
   434.2
   457.2
   398.2
   485.8
   457.2
   466.3
   462.1
   470.2
   459.2
   464.3
   433.2
   466.6
   483.2
   412.8
   495.2
   472.5
   438.1
   454.9
   433.8
   434.8
   441.3
   425.4
     439
   439.7
   480.6
     442
   466.6
   425.4
   450.4
   456.6
   466.3
   470.2
   430.9
   484.5
     440
   452.7
   427.7
   451.7
   450.1
   445.9
   443.3
     440
   493.2
   446.2
   462.1
   442.3
   471.8
   458.5
   438.1
   436.4
   410.8
   454.6
   428.7
   475.4
   448.1
   442.3
   399.1
   415.7
   461.7
   439.4
     440
   411.1
   474.1
     487
   452.7
   442.6
   444.6
   493.9
   456.9
   442.9
   449.7
   499.4
   465.3
   498.4
   490.9
   437.4
     418
   450.4
   504.2
   471.5
   442.3
   444.6
     453
     454
   408.5
   466.9
   464.7
   492.2
   476.3
   484.5
   426.7
   468.6
   491.6
   455.9
   398.5
   497.1
   429.6
   472.1
   458.5
   436.4
   417.3
   456.6
   480.2
   447.1
   447.1
   521.4
     489
   490.9
   446.2
   450.1
   479.6
   437.7
   475.7
   411.1
     453
   434.2
   448.1
   435.1
   452.7
   463.7
   428.7
   485.8
   454.6
     477
   447.5
   459.5
   433.8
   450.4
   444.9
   490.9
   396.5
   493.9
   425.7
   462.7
   436.4
   481.2
   433.2
     416
   452.7
   478.6
   457.9
   466.9
   450.7
   438.7
   513.3
   462.4
   430.9
   499.7
     477
   433.8
   437.4
   466.9
   422.8
     465
   449.7
   476.3
     500
   468.9
   450.7
   399.1
   442.6
   480.2
   486.4
   467.9
   378.7
   498.4
   446.2
     454
   455.3
   498.4
   464.7
   465.6
   441.6
   387.1
     475
   446.5
   499.1
   435.8
   448.4
   434.8
     475
   509.8
   442.3
     466
   456.2
   480.6
   449.1
   448.1
   480.6
   431.9
   466.3
   475.7
     512
   427.7
   439.7
   403.7
   472.8
   462.4
     490
   444.9
   409.2
   479.9
   433.8
   449.4
   471.2
   436.1
   432.5
   421.5
   439.4
   468.6
   414.1
   459.2
   467.9
   456.6
   493.5
     475
   466.9
   453.6
   420.9
   450.7
   432.9
   468.6
     464
     439
   488.3
   478.3
   419.2
   409.5
   466.6
   502.9
   403.4
     490
   459.8
   463.4
   458.5
   469.2
   448.1
   443.3
   474.4
   445.2
   458.5
   456.2
   440.7
   454.6
     490
   434.2
   431.3
   453.6
   393.9
   424.4
   458.5
   437.1
   459.8
   413.7
   437.1
   492.2
   432.9
   458.5
   483.5
   427.7
   445.2
   474.1
   423.8
     465
   461.4
   443.6
   475.7
   475.4
     427
     501
   390.4
   457.2
   492.6
     439
   488.7
   426.1
     513
   438.4
   463.7
   484.5
   481.2
   395.6
   433.2
   465.6
   430.3
   429.6
   445.9
     487
   393.9
   404.3
   436.1
   450.1
   527.6
   433.2
   428.3
   421.5
   443.6
     418
   479.9
   410.5
     442
   468.9
   510.7
   455.6
     490
   474.7
   460.4
   397.8
   421.5
   422.2
   434.2
   497.1
   418.3
   414.7
   470.8
   450.4
   445.9
   409.8
   446.2
   482.5
   450.1
   472.1
   438.1
   479.6
   434.2
   405.6
   411.8
   471.5
     475
   437.4
   486.7
   439.7
     428
   466.6
   454.9
   468.6
   445.9
   467.6
   442.9
   450.1
   424.1
   477.6
     454
   449.7
   457.5
   415.7
   411.8
   422.2
   468.9
   448.4
   438.4
   443.6
     416
   464.3
   468.9
   450.4
   466.6
   480.9
   411.1
   457.9
   434.5
   444.9
     430
   415.4
   456.2
   455.6
   443.6
   425.4
   441.3
   460.8
   415.4
   411.8
   483.5
   481.9
   462.1
   467.6
   448.8
   447.5
   443.3
   497.1
   465.6
   439.7
   443.3
   437.1
   418.9
   492.6
   389.4
   415.4
   446.5
     452
   426.4
     465
   435.8
     465
     478
   387.5
   436.1
   474.4
   474.7
   476.3
   408.5
   465.3
   458.2
   469.9
   426.1
   513.6
   435.1
   453.6
   454.9
   445.5
     500
   457.9
   413.7
   501.6
     452
   431.3
   478.3
   495.5
   425.1
   435.5
   413.1
   457.9
   472.5
   398.2
   437.4
   489.6
   441.6
   480.9
   405.6
   423.8
     440
   482.5
   451.4
   505.2
   458.2
   450.1
   500.7
   457.2
   449.7
   422.2
   474.4
   449.4
   458.5
   488.3
   435.5
   467.6
   481.2
   469.9
     440
   438.1
   465.6
   518.8
   494.2
   484.5
   447.8
   495.5
   450.1
   477.3
   434.8
     475
     441
   412.8
   427.7
   443.3
   441.6
   446.2
   478.6
   450.4
     392
   433.5
   455.6
   467.3
   431.9
   426.1
   420.9
   471.8
   494.8
   430.6
     500
   426.1
   477.6
   457.2
   449.4
   437.1
   434.8
   447.8
   494.5
   470.2
   443.3
   469.9
   477.6
   430.6
     440
     439
   481.9
     428
   466.9
   447.8
   435.5
   401.7
   442.3
   462.4
   438.1
   412.1
   507.2
   430.3
   473.4
   469.2
   452.7
   441.6
   479.3
   411.8
     453
   465.6
   432.9
   404.3
   424.4
     501
   471.8
   418.9
   430.9
   472.8
   463.7
   450.1
   446.2
   450.7
   469.2
   425.1
   482.8
   440.3
   414.1
   442.9
   454.3
     428
   442.6
   448.8
     501
   442.6
   508.1
   443.3
   455.6
   481.5
   449.1
   461.7
   471.2
   422.2
   422.2
   458.8
   430.9
   446.5
     439
   486.4
   458.2
   458.8
   483.2
   487.7
   426.7
   443.6
     466
   462.1
   467.6
   429.3
   423.5
   433.5
   454.9
   435.8
   436.4
   454.3
   445.5
   453.3
   434.2
   464.7
   449.7
   452.7
     478
   472.1
   467.3
   470.2
   484.5
   446.2
   415.7
   500.7
   422.2
   458.5
   472.8
   436.4
   454.6
   465.6
   475.4
   421.8
     488
   497.4
   499.4
   461.7
   449.7
   516.2
   437.7
   403.4
   412.8
   442.3
   472.5
   442.6
   412.8
   482.8
   435.1
   503.3
   455.3
   485.4
   455.3
     451
   454.6
   426.4
   443.6
   435.8
   421.2
   456.6
     453
   458.8
   442.6
   479.3
   436.1
   481.9
     428
   424.8
   419.2
   456.6
   448.4
   481.9
   446.8
   434.8
   402.4
   405.3
   421.2
   416.3
   463.4
   437.1
   491.3
   460.8
   436.8
   457.9
   451.4
   433.2
   470.2
   470.5
     430
   495.8
   455.3
   446.8
   492.2
   460.1
   435.1
   431.9
     477
   478.6
   520.1
   469.9
   457.9
   483.8
   484.1
   434.2
   457.5
   478.6
   409.5
   454.6
   454.9
   443.6
     427
   448.1
   461.4
   478.6
     452
   447.5
   428.3
   457.9
   447.8
   432.9
   437.4
   515.3
   468.6
   473.1
   442.6
   463.4
   480.2
   471.8
   474.4
   472.1
   484.1
   443.6
   408.2
     454
   460.8
   463.4
   442.3
   468.9
   473.7
   430.9
   437.7
     465
   425.7
   457.5
   465.6
   461.7
   454.3
   483.5
   472.5
   438.4
   449.7
   541.9
   468.6
   508.8
   422.5
   427.7
   466.6
   438.7
   437.4
   458.2
   467.9
     418
   438.4
   481.2
   462.7
   464.7
   471.8
   409.8
   469.2
   430.3
   443.3
   459.5
     429
   455.3
   470.8
   425.1
   405.6
   471.8
   474.1
   417.3
   460.8
     441
     477
   482.8
   434.8
   465.6
   414.4
     463
   457.5
   478.6
   406.9
   485.4
   439.4
   441.3
   418.9
   485.1
   445.2
   456.2
   459.5
   464.3
     466
     488
   482.8
   437.1
   514.3
   415.4
   441.6
   471.8
   456.9
   466.6
   443.9
   499.1
   447.1
   413.4
   460.4
   433.5
   451.4
   424.4
     428
   449.1
   478.3
   446.8
   455.9
     478
   471.2
   437.1
   403.7
   470.2
   426.1
   476.7
     487
   456.6
   452.7
   486.7
   486.1
   451.7
   432.2
   480.6
   455.6
   478.9
   452.7
   445.2
   474.1
   447.1
   464.3
   471.2
   484.8
   480.6
     475
   498.4
   472.8
   450.1
   447.5
   463.4
   517.2
     477
   476.7
     490
   465.3
   474.4
   497.8
   435.5
   447.8
   487.4
   470.8
   436.1
     490
   466.6
   503.9
     489
   461.4
   470.2
   502.6
   475.4
   451.4
   435.5
   444.9
   473.4
   461.7
   434.5
     415
   431.6
   445.2
   463.7
   487.7
   436.1
   459.5
   446.8
   415.7
   431.9
   437.7
   406.9
   467.3
   454.9
     429
   417.6
   481.2
   466.3
   473.4
   473.1
   466.9
   369.9
   405.9
   446.8
   485.1
   473.7
   446.5
   469.5
     453
   488.7
   478.3
   496.1
   434.2
   409.8
   411.8
   442.3
   394.9
   456.9
   476.3
   466.6
   466.3
   426.1
   484.1
   472.5
   434.8
   434.8
   422.2
   442.9
   460.8
   413.7
   448.1
   469.2
   530.8
   468.2
   437.7
   446.5
   455.9
   398.5
     453
   469.9
   473.4
   468.2
     487
   485.8
   476.3
   447.8
     439
   445.9
   434.8
   440.7
   482.8
   499.4
   454.6
   442.3
   472.8
   488.3
   472.5
     452
   413.1
   422.2
   461.1
   415.4
     415
   422.2
   422.5
   440.3
   424.1
     442
   484.5
   435.1
   457.2
   439.7
   419.9
   419.2
   431.3
   459.5
   483.2
   432.9
     464
   406.3
   472.1
   461.1
     417
   494.8
   426.1
   433.8
   473.4
     405
   448.1
   469.2
   443.3
   445.9
   447.8
     418
   489.3
   414.4
   433.2
   461.7
   442.6
   485.1
   422.5
   472.8
   461.7
   474.1
   478.6
   443.9
   411.1
   449.4
   472.8
     490
   468.6
   502.6
     453
   438.4
   436.8
   425.7
   480.2
   511.7
   467.6
   482.5
   481.9
   440.3
     463
   485.4
   428.7
   438.1
     428
   479.9
   453.3
   463.7
   453.3
   502.9
   490.3
   464.7
   468.6
   455.9
   437.1
   431.6
     477
   471.5
   440.7
   405.6
     429
   432.9
   510.4
   456.2
   445.5
   471.8
   467.9
   460.4
   398.5
   459.2
   451.4
     415
   471.5
   467.3
   445.5
   460.8
   434.8
   431.9
   494.8
   447.5
   496.5
   462.4
   457.9
     442
   451.7
   474.7
   484.1
   423.5
   433.5
   425.4
   388.8
   433.2
   406.3
   441.6
   417.6
   422.8
   440.3
   463.4
   519.2
   431.9
   447.5
   480.2
   472.1
   408.9
   472.8
   473.4
   446.8
   434.2
   486.7
   451.7
   445.2
   439.7
   476.3
   450.7
   439.4
   471.8
   449.7
   460.8
   458.8
   479.9
   459.5
     418
   493.2
   433.2
   446.5
   420.5
   420.2
   478.9
   468.2
   467.3
   427.7
   413.7
   437.4
   466.3
   457.5
   402.4
   471.2
   443.9
   467.6
   478.3
     475
   472.5
     442
   474.7
   438.4
   423.5
   382.9
   514.3
   417.6
   505.9
   483.8
   441.3
   450.4
   475.4
   425.1
   434.2
   463.7
   431.6
   470.2
   447.8
   481.2
   453.3
   470.8
   462.4
   438.1
   431.3
   426.7
   469.2
   413.7
     465
   433.5
   474.4
   453.3
   478.3
   450.4
   432.5
   460.8
   430.9
   444.9
   439.4
   432.2
   450.7
   434.5
   450.1
   422.8
   419.9
     464
   446.5
   412.1
   464.7
   471.2
     417
   449.1
     440
   472.1
   436.8
   445.2
   417.3
   450.1
   439.4
   446.5
   424.4
   490.3
   490.6
   439.4
   473.1
   471.8
   474.4
   435.8
     464
   435.8
   417.3
   480.9
     441
   453.3
   450.4
   494.2
     441
   403.7
   505.5
   462.1
     454
   489.3
   433.2
   503.9
   483.5
   412.8
   463.7
   483.5
   434.5
   483.2
   445.2
   444.9
   492.9
   478.3
     428
   528.9
   454.3
   431.3
   432.2
   480.9
   429.6
   445.2
   456.9
   509.4
   421.8
     451
   486.7
   463.7
   484.1
   427.7
   435.8
   450.7
     430
   441.3
   474.7
   436.4
   438.4
     464
   488.7
   442.3
   432.9
   470.2
     488
   504.6
   440.3
   470.2
   466.3
   463.7
   483.2
   457.5
     452
   447.1
   466.9
   483.8
   441.3
   486.4
   420.2
   468.2
   476.7
   477.6
   444.2
   508.5
   483.2
   448.4
   448.4
   489.3
   478.9
   442.9
   458.5
   470.2
   442.6
   402.7
     439
   465.3
   436.4
   461.1
   428.7
   462.1
   475.4
   442.3
   442.6
   452.3
   449.4
   476.7
   431.9
   431.9
   414.4
   435.1
   453.3
   452.7
   462.4
   466.3
   467.9
   450.1
   440.3
   434.2
   455.3
   430.3
   457.5
   469.2
   469.5
   413.1
   475.4
   429.3
   445.9
   454.6
   462.4
   509.8
     453
   441.3
   495.8
   460.1
   421.8
   358.6
   492.9
   450.4
   523.1
   434.5
   471.8
     465
   460.1
   479.6
   447.5
   437.4
   469.5
   412.8
   449.4
     453
   448.4
   457.9
   443.3
   437.4
   484.8
   392.6
     490
     502
   437.1
   432.5
   452.7
   442.3
   485.1
   454.9
     487
   441.3
   466.6
   486.7
   438.1
   455.6
   463.4
   454.9
   460.8
   457.9
   446.2
   484.5
   461.7
     475
   513.3
   442.3
   444.9
   432.5
   462.1
   468.2
   402.4
   469.9
   477.6
   388.1
   468.6
   428.7
   437.7
     464
   412.8
   460.1
   419.9
   458.8
   481.9
     463
   461.7
   414.4
     454
   415.7
   424.8
   478.9
     415
   439.4
   466.9
   468.6
   467.3
   457.2
   421.8
   461.4
   473.4
   459.5
   430.3
   450.1
   449.4
   391.4
   460.8
   431.9
   470.5
   456.9
   452.3
     463
   492.2
   457.5
   478.9
     465
   461.4
   468.9
   451.4
   474.1
   450.4
     463
   475.7
   470.5
   463.4
   449.4
   451.4
   433.8
     465
   475.7
   472.8
   471.8
   462.4
   448.1
   446.2
   474.7
   452.7
   497.8
   476.7
   456.9
   438.7
   456.9
   417.3
   448.8
   449.4
   418.6
   453.6
   434.5
   480.2
   482.5
   496.1
   451.4
   454.9
   455.9
   428.7
   424.8
   486.1
   446.5
     477
   464.3
   445.5
     463
   463.4
   478.9
   444.6
     453
     439
   479.9
   435.8
   465.6
   484.8
   442.9
   422.2
     465
   446.2
   467.9
   454.9
   419.9
   443.3
   444.9
   419.2
   470.2
   422.2
   407.9
   448.1
   460.4
   461.7
   431.3
   479.6
   446.5
   448.1
   449.4
   440.7
   449.7
   413.4
   481.5
   447.5
   446.2
   447.8
   418.3
   476.7
     478
   450.1
   408.2
   463.7
   499.4
   490.3
   448.8
     416
   493.5
   466.9
     451
     463
   486.7
   466.9
     454
   439.4
   511.4
     442
   424.4
   445.9
   445.2
   469.5
   475.7
     501
   491.3
     475
   492.2
   484.5
   451.7
   471.2
   448.8
   495.2
   507.2
     464
   446.8
   442.6
   438.4
   446.5
   481.2
   426.4
   466.6
     488
   404.3
     451
   425.4
   493.5
   509.4
   459.2
   504.2
   464.3
   469.5
   439.4
   485.4
     416
   465.6
     475
   464.7
   436.4
   457.5
   473.1
   495.5
     452
   461.7
   463.7
   454.3
   500.7
   457.9
   453.6
   414.4
   485.4
     441
   406.3
   451.7
   459.5
   499.7
   432.9
   470.5
   489.3
   457.5
     451
   405.3
   424.1
   486.4
   444.9
   452.3
   482.2
   473.4
   397.5
   431.3
   453.6
   463.4
   478.3
     463
   472.8
   447.8
   479.3
   452.7
   492.6
   410.8
   454.3
   460.8
   451.7
   449.4
   432.9
   441.3
   442.3
   436.1
   515.9
   492.9
   443.6
     418
     453
   485.8
     428
   426.4
   443.6
   430.9
   432.9
   476.7
     464
   470.2
   431.6
     416
   468.9
   471.8
   483.8
   481.5
   442.6
   450.7
   422.8
   452.3
   434.8
   460.8
   439.4
   510.1
   483.2
     489
   420.2
     454
   412.1
   429.3
   519.8
   449.1
   469.9
   462.1
     453
   473.4
   462.7
   440.3
     524
   421.5
   420.9
   471.5
   470.5
   449.4
   466.3
   474.7
   445.9
   445.9
   480.9
   518.8
   499.1
   437.4
   461.7
   430.9
   458.5
   486.4
   483.5
   454.9
   473.4
   423.8
   428.7
   455.9
   451.7
   443.9
   448.4
   434.2
   412.1
   484.5
   471.2
   442.3
     415
     464
   498.1
     478
   493.9
   494.5
   479.9
   403.7
   434.5
   460.4
   466.9
   472.8
   534.1
   467.9
   535.4
     452
   476.3
   460.8
   454.6
   468.6
   448.4
   450.7
   497.8
   536.4
   486.1
   480.9
   470.8
   450.1
   452.3
   465.6
   445.9
   480.2
   468.9
   468.9
   467.9
     475
   437.7
   481.9
   460.8
   469.9
   474.1
   467.3
   434.8
   497.4
   440.7
   454.3
   445.2
   463.7
   442.9
     439
   457.5
     429
   468.9
   437.7
   454.3
   434.2
   461.4
   490.3
   448.8
   483.5
     487
   437.4
   465.3
   470.8
   438.4
   465.3
     477
   478.9
   434.5
   458.2
   496.8
   482.5
   441.3
   442.3
   480.2
   458.5
   454.9
   426.7
   490.9
   448.1
   474.1
   467.9
   444.2
   505.9
   471.8
   455.9
   473.4
   456.2
   455.3
   522.1
   440.3
   440.3
   477.6
   446.5
   472.5
   472.8
   449.7
     476
   489.3
   476.7
   433.5
   454.6
   433.8
   483.2
   468.2
   438.7
   490.9
   494.8
   445.2
   425.7
   424.4
   474.1
   443.9
   443.9
   465.6
   460.4
   456.2
   454.3
     442
   453.6
   429.3
     416
   472.1
   441.3
   467.3
   431.6
   466.3
   426.4
   471.8
   508.1
   442.9
     441
   441.6
   451.7
   459.2
   445.5
   478.9
   486.1
   495.5
   443.3
   474.1
   441.3
   470.8
   471.2
   471.5
   414.1
   430.9
   466.9
   447.5
   457.5
   507.8
     427
   419.2
   472.5
   420.5
   436.1
   460.4
   466.9
     440
   474.1
   430.6
   434.8
   449.1
   464.7
   474.7
   440.7
   430.6
   459.8
   431.9
     452
   435.8
     440
   468.6
   502.3
     441
   471.2
   450.4
   472.1
   482.5
   497.4
   447.1
     417
   496.1
   479.9
   430.6
   447.1
   434.5
   476.7
   453.3
   460.8
   468.6
   413.4
   407.9
   431.9
   441.3
   460.8
   477.6
   476.3
   473.4
   447.8
   440.3
   438.7
   493.2
   458.8
   492.2
     475
   497.4
   433.5
   439.4
   421.2
   431.9
   430.9
   404.3
   446.8
     487
   432.2
   464.7
   444.6
   503.3
   460.8
   478.9
     452
   427.7
   459.5
   462.7
   475.4
     465
   518.8
   446.2
   484.5
     489
     463
   470.2
     466
   457.2
   465.6
   447.8
     466
   470.5
     440
   469.5
   472.5
     427
   425.1
   409.5
   494.5
   442.3
   475.7
   472.8
     465
   429.6
   477.3
   486.1
   429.6
   455.9
   471.5
   446.2
     477
   493.9
     465
   482.5
   477.6
   412.8
   436.1
   495.8
   429.6
   436.4
   450.7
   450.1
   443.6
   478.6
   443.9
   426.4
   408.9
   493.5
   488.3
   437.1
   475.4
   439.7
   431.6
   421.8
   460.8
   434.8
   494.2
   450.1
     475
   412.1
   463.7
   460.4
     442
   420.2
   492.9
   442.6
   433.2
   452.7
   440.7
   473.1
   438.4
   483.2
   408.9
   489.3
   491.6
   430.6
   432.5
   470.5
   422.2
   506.5
   431.9
   485.4
   469.5
   429.3
     453
   454.9
   411.1
   445.5
   453.6
   445.2
   470.2
   451.7
   436.8
   476.3
   467.9
   452.3
   468.9
   492.2
   462.4
   465.3
     440
   480.6
   433.8
   436.8
   473.1
   449.1
   453.6
   437.1
   479.3
   463.7
   466.3
     475
   422.5
   448.1
   504.9
   472.5
   465.6
   502.9
   467.6
   485.8
   473.7
   414.1
   460.1
   444.6
   466.6
   477.6
   475.4
   474.1
   421.5
   469.9
     478
   462.1
   425.4
   443.9
   492.6
   437.7
   495.8
   461.1
   502.9
   466.6
   470.2
   459.8
   436.8
   454.3
   489.6
   474.7
   470.2
   454.6
   473.1
   466.3
   470.8
   462.4
   461.7
   462.4
   474.7
   481.9
   492.9
   491.6
   449.4
   478.3
   465.3
   504.6
   413.1
   433.8
   441.3
   472.1
   434.8
   513.3
     428
   458.2
   475.7
   458.2
   474.1
   513.3
   447.1
   443.6
   417.3
   440.3
   407.2
   486.1
   420.2
   460.8
     418
     416
   464.7
   444.9
   425.7
     442
   485.8
   472.8
   477.3
   466.9
   445.5
   468.2
   448.4
   409.5
   429.3
   468.9
   435.8
   420.2
   468.9
   433.8
   451.4
   419.6
   495.2
   444.9
   462.4
   488.3
     490
   478.3
   454.3
   520.1
   451.7
   451.4
     441
   444.2
   478.3
   452.3
   461.7
   474.4
   477.6
   446.8
   461.1
   482.8
   466.9
   450.4
   473.4
   435.5
   454.9
   502.3
   477.6
   453.6
   442.3
   474.1
   465.3
     430
   443.3
   411.8
   464.7
   476.3
   470.2
   486.7
   465.6
   471.2
   410.5
   486.7
     427
   476.3
   445.9
   469.9
   457.9
   417.3
   509.8
   509.1
     442
   420.2
   457.2
   480.2
   462.4
   441.6
   459.8
   480.9
   466.3
   468.9
   474.7
   461.4
   493.9
   440.3
     463
   447.8
   495.5
   447.1
   448.1
   490.9
     478
   437.4
   515.9
     418
     478
   490.6
   456.9
   411.1
   502.9
   480.6
   478.9
   459.8
   496.5
   478.3
   504.2
   457.2
   435.1
   442.3
   473.4
   447.5
   450.7
   502.3
   532.5
     476
   469.2
     441
   483.5
   457.5
     488
   472.1
   487.7
     439
   479.9
   479.3
   458.8
   459.5
   462.4
   450.4
   423.8
   424.4
   492.6
   436.8
   494.8
   484.5
   480.2
     441
   427.7
   519.8
   455.6
   509.4
   459.2
   504.9
   465.3
   520.5
   467.9
   471.5
   471.8
   477.3
   456.6
   460.4
   442.6
   478.9
   434.8
   432.9
   441.3
   473.7
   503.3
   471.2
   480.2
   462.1
   482.8
   470.2
   443.9
   498.4
   477.6
   447.5
   446.8
   496.8
   471.5
   457.2
   402.4
   471.2
   441.3
   485.8
   443.3
   470.8
   495.5
   522.7
   468.6
   431.9
   443.6
   471.5
   459.8
   461.7
     441
   470.8
   508.8
   473.7
   518.8
   472.5
   486.1
   490.9
   496.5
   455.3
   456.9
   467.6
   423.1
   439.7
   473.1
   452.7
   483.8
   471.8
   467.3
   436.8
     439
   445.2
   476.7
   394.3
   478.9
   437.4
   455.9
   446.2
   491.3
   457.2
   437.7
   475.7
     454
   456.9
   452.7
   451.4
   466.3
   528.2
   466.3
   480.9
   450.4
   489.6
     464
   441.6
   468.9
     514
   502.9
   443.3
   493.5
   460.4
   489.3
   492.2
   471.2
   419.9
   419.2
   410.8
   473.1
   460.8
   463.4
     465
   461.4
   459.5
     502
   467.3
   475.7
   469.2
   466.3
   435.8
   465.3
   431.3
   398.2
   423.8
   431.9
   456.6
   471.2
   477.3
   452.7
   468.6
   492.6
   420.9
   472.1
   490.6
     478
     439
   449.1
   483.5
   448.4
   492.6
   469.9
   460.1
   422.2
   488.3
   426.7
   472.1
   479.3
   575.6
   435.5
   483.2
   427.4
   439.7
   471.2
   467.3
   480.2
     418
   450.1
   454.3
   472.1
   505.5
   454.3
   479.3
   476.7
   438.4
   462.4
   468.2
   493.5
   513.6
   471.5
   472.5
   477.3
   498.7
   480.2
   469.5
   489.6
   456.6
   468.2
   442.3
   477.6
     439
   448.1
   485.8
   430.6
   493.5
   486.7
   474.1
   473.4
   480.9
   484.8
   467.9
   464.7
   431.6
   433.5
   473.1
     442
   456.2
   471.5
   459.5
   439.7
   483.5
   441.3
   473.4
   431.9
   458.8
   467.9
   498.7
   454.9
   418.9
     465
   466.9
   433.2
   444.2
   458.8
     548
   505.2
   493.5
   488.3
   469.9
   460.8
   473.7
   488.3
   470.2
     465
   470.5
   486.7
   479.6
   477.6
   459.5
   456.6
   479.9
   426.7
     454
   442.3
   423.8
   443.3
   497.8
   461.4
   445.2
     427
   493.2
   435.5
   447.8
   492.6
   479.6
   438.7
     512
   498.7
   469.9
   489.6
   483.8
   475.7
   470.5
   466.3
   467.9
   456.9
     464
   426.1
   438.7
   510.1
   483.8
     502
   482.5
   491.9
   467.3
   484.1
   518.5
     454
   471.2
   468.2
   500.3
   457.9
   429.3
   485.8
   498.4
   476.7
   454.6
   453.6
   477.3
   484.5
     487
   458.8
   465.3
   431.6
   455.6
     475
   459.8
   468.9
   456.9
   470.8
   473.7
   507.5
   496.5
   495.8
   455.6
   434.8
   509.8
   476.3
   486.1
   459.2
   453.3
   424.1
   490.9
   486.1
   468.2
   494.2
   482.5
   464.3
   477.6
   463.4
   468.9
   467.9
   466.3
   471.8
   446.8
   481.9
   533.1
   511.1
   444.6
   505.9
   545.8
     489
   453.3
   461.4
   454.3
   488.7
   497.4
   469.5
   474.4
   486.1
   483.8
   480.6
   419.9
   449.7
   468.9
     502
   485.1
   420.9
     489
   509.1
   461.7
   475.7
   460.4
     466
   462.1
   470.8
   514.6
   479.9
   499.1
   471.8
   481.9
   478.6
   508.8
   509.4
   511.7
   486.7
   455.3
   479.6
   484.5
   517.9
   447.5
     487
   502.9
   525.7
   507.8
   464.3
   481.2
     463
   487.7
   548.4
   494.8
   500.3
   514.3
   476.7
   514.6
   474.4
   496.1
   535.1
   474.7
   472.5
   500.3
   516.6
   500.3
   538.3
   511.1
   530.8
   530.8
   535.1
   477.6
   480.9
   509.1
     514
   506.5
   479.6
   504.2
   470.8
   481.9
   459.2
     501
   482.2
   496.8
   467.3
   495.2
   481.9
   508.1
   489.3
   520.8
   543.2
   459.8
     501
   533.1
   465.3
   480.9
   468.9
   473.7
   499.4
   456.2
   485.8
   466.6
   532.8
   442.3
   509.8
     489
   484.5
   541.2
   486.1
     466
     537
   486.4
   471.2
   466.3
   501.6
   463.4
   500.3
   487.4
   494.2
   501.3
   469.5
   504.2
   478.6
   536.4
   485.4
   461.7
   507.5
   496.1
   493.5
   461.1
   511.1
   451.4
     513
   429.6
   473.7
   437.7
   526.9
   447.1
   454.3
   460.4
   490.6
   424.1
     477
   488.7
     487
   478.9
   464.7
     466
   520.8
   448.8
   447.8
   501.6
   508.1
   481.2
   538.3
   516.6
   482.2
   467.9
   467.6
   492.9
   520.5
   466.6
   472.1
   494.2
   505.2
   483.8
   450.7
   508.5
     477
   481.5
   518.5
   460.8
   492.9
   525.3
   496.1
   465.6
   520.1
   501.3
   502.6
   430.6
   471.2
   521.4
   460.4
   499.1
   477.3
   520.1
   505.5
   489.3
   507.2
   494.2
   478.6
   546.4
   493.5
   529.2
   483.8
   503.3
   515.9
   471.5
   497.4
   485.1
   460.8
   533.1
   535.1
   474.4
   486.4
   495.8
   535.1
   489.3
   523.4
   536.7
   421.8
   552.9
   475.4
   471.5
     549
   522.1
   528.2
   496.5
   513.3
   510.4
   534.1
     463
   510.4
     478
   559.7
   528.9
   523.1
   554.8
   518.5
   534.4
   500.3
   530.8
   538.3
   541.2
   590.2
   564.3
   498.7
   547.4
   480.9
   529.5
   553.2
     550
   478.3
   542.5
   557.1
   532.5
   516.2
   555.5
     572
   532.1
   571.1
   568.8
   564.9
   570.4
   522.4
   544.5
   534.7
   552.6
   526.9
   530.8
     539
   513.6
   506.5
   600.3
   524.4
   564.3
   594.7
   550.3
   556.8
   576.9
   612.3
   566.2
   565.9
   583.1
   598.3
   616.8
   565.2
   598.3
     608
   597.7
   631.1
   624.3
   597.7
   619.7
   569.4
   646.7
     646
   612.9
   562.6
   702.1
   655.1
   599.3
     683
   672.6
   624.9
     647
   593.8
   628.5
   605.8
   582.4
     682
     611
   619.4
   568.5
   627.8
     645
   636.6
   602.9
   638.9
   653.8
   592.2
     645
   625.6
   615.5
   635.9
   682.7
   632.7
   577.2
     672
   683.6
   673.6
   605.8
   666.1
   691.4
   628.2
   597.3
   642.1
   610.3
     623
   649.9
   647.6
     681
   651.2
   630.1
   649.6
   600.9
     596
   653.5
   629.8
     635
   652.2
   679.7
   642.4
   621.7
   647.3
   620.7
   591.2
   587.3
     660
   620.4
   659.6
     660
   638.2
   648.9
   611.6
   632.4
   587.3
     608
     621
   600.9
   569.1
   566.2
   591.2
   519.5
   583.7
   597.7
   574.3
   605.1
   589.2
   574.3
   590.2
   632.1
   559.4
     537
   571.4
   566.2
   603.5
   558.4
   580.2
   553.6
   583.7
   616.5
     548
   564.3
   559.4
   598.3
   576.3
   589.6
   565.9
   525.7
   548.7
   579.2
   549.7
   496.8
   557.4
     514
   534.4
   569.1
   537.3
     489
     574
   521.1
   532.1
     524
   534.4
   566.9
   498.4
   544.1
   521.8
   504.2
     563
   533.1
   564.9
   523.4
   514.3
   536.7
   530.2
   496.8
   579.2
   496.8
   543.2
   523.4
   497.4
   585.3
   547.1
   490.6
   508.5
   513.3
   520.8
   471.5
   530.2
   485.4
   456.6
   451.7
   494.8
     489
   476.3
   563.9
   486.1
   532.1
   460.8
   531.8
   497.1
   558.1
   511.7
   534.1
   531.2
     487
   530.8
   458.5
   534.4
   481.2
   510.1
   488.3
   475.7
   502.3
   522.4
   514.3
   513.3
   484.8
   492.6
   483.8
     501
   496.1
   492.6
   514.6
   477.3
   499.1
     477
   470.5
   469.2
   492.6
   508.5
   483.8
   496.5
   457.2
   462.4
     475
   492.6
   547.4
     490
   465.6
   468.2
   499.1
   453.3
   498.1
   481.2
   494.5
   515.9
   478.3
     451
   478.9
     500
   480.2
   438.1
   472.8
   555.2
   466.6
   505.2
   487.4
   549.3
   506.5
     502
   478.6
     489
   457.2
     466
     489
   470.8
   465.3
   510.1
   463.7
   470.8
   474.7
   489.6
   487.4
   492.6
   468.9
     464
   502.6
   455.3
   489.3
   479.6
   480.6
     490
   499.7
   458.5
   511.7
   485.1
   455.6
   522.4
   498.1
   482.8
   503.9
   448.1
   471.5
     452
   470.5
   456.2
   486.1
   449.7
   530.5
   477.3
   465.6
     490
   439.7
   474.1
   486.4
   454.9
   499.7
   502.6
   498.1
   471.8
   451.4
   442.6
   517.5
   494.8
   427.7
   461.4
   473.1
   479.9
   475.7
     464
   470.8
   485.8
   431.3
   449.1
   455.6
   411.8
   544.8
   450.4
   525.7
   475.4
   492.2
   469.9
   527.6
     454
   471.5
   496.8
   512.4
   493.9
   493.9
   483.2
   467.9
   481.2
   460.8
     537
   504.6
   538.3
   500.3
   458.5
   468.9
   486.1
   492.2
   458.5
   480.9
   454.3
   538.3
   476.7
   456.2
   502.3
   475.4
   460.8
   463.4
     476
   468.6
   484.5
   490.6
   471.2
   490.9
   429.3
   465.6
   492.2
     475
   528.2
   463.4
   481.9
   525.7
   507.5
   484.5
   457.2
   520.1
   423.1
   452.3
   489.6
   492.6
   476.7
   471.5
   510.7
   431.9
   459.8
   460.8
   479.6
   483.2
   443.9
     454
   475.7
   485.8
   521.4
   516.6
   491.9
   507.5
   502.6
     477
   474.7
   509.8
   502.9
   443.3
   486.4
   464.3
   455.6
   482.5
   507.2
   468.9
   494.5
   492.9
   491.3
   463.4
   470.2
   492.6
   479.3
   445.5
   463.7
     490
   423.8
   502.6
   480.6
   497.8
   442.3
   508.1
   493.5
   457.2
   486.4
   491.3
   473.4
   502.9
   471.5
     501
   473.1
   458.5
   426.1
   513.3
   474.4
     465
   485.4
   494.2
   499.4
   472.1
   518.2
   475.7
   514.9
   461.7
   463.7
   465.3
   469.9
     488
   495.2
   509.8
   459.5
   474.4
   489.3
   487.4
   508.1
   480.2
     451
   439.4
   504.9
   519.2
   447.5
   486.7
   455.6
   460.8
   456.6
   495.2
     502
   482.2
   471.5
   512.4
   473.4
   502.9
   455.9
   508.1
   495.2
   450.7
   479.3
   528.6
   496.8
   425.4
   542.8
   471.5
   466.6
   552.3
     441
   490.3
   528.2
   468.2
   503.9
   515.9
   462.1
   465.6
     478
   498.1
   482.8
   498.1
   458.2
   457.9
   502.6
   498.1
   468.9
   509.8
   505.9
   497.4
   534.4
   436.4
   522.1
   473.1
   440.7
   492.6
   502.6
   495.2
   439.4
   470.5
   514.9
   448.4
   465.6
   507.2
   491.9
   471.5
   495.2
   470.5
     490
   486.7
   510.7
   483.8
   502.3
   454.3
   450.4
   486.1
   437.7
   510.7
   528.2
   455.3
   460.8
   472.8
   483.8
   496.1
   491.9
   470.5
   416.7
   433.8
   460.4
   466.3
   494.8
   479.6
   488.7
   535.7
   467.9
   499.1
   510.4
   494.8
   486.1
   461.1
   481.2
   499.4
   446.8
   449.4
   465.6
   534.1
     427
   485.8
   468.9
   481.9
   481.5
   517.9
   488.3
     428
   476.3
   526.3
     500
   474.7
   548.4
   471.2
   491.6
   490.6
   448.4
   477.3
   478.6
   501.6
   483.2
   501.6
   453.6
   481.9
   525.3
   448.1
   494.8
   506.5
   474.7
   513.3
   486.4
   482.8
   498.1
   448.4
   454.9
   503.9
   478.6
   458.5
   502.3
   513.6
   518.5
   532.8
   472.1
     475
   493.2
     526
   496.1
     476
   488.7
   510.4
   531.2
   498.4
   507.5
   450.1
   486.7
   506.5
   502.9
     539
   527.6
   516.9
   457.2
   433.5
   473.1
   452.3
   456.6
   495.2
   531.2
   460.1
   490.6
   470.8
   444.9
   470.8
   463.4
   507.2
   436.8
   450.4
   482.5
   491.3
   493.5
   522.4
   485.4
   529.9
   525.3
   505.2
   499.4
   469.2
   492.2
   494.5
   488.3
   520.8
   483.8
   488.7
   481.2
   526.3
   535.1
   541.5
     478
   522.4
   493.5
   516.2
   507.5
   492.6
   466.9
   483.8
   576.9
   520.1
   537.3
   486.1
   492.6
   453.3
   481.9
   446.5
   446.8
   529.9
   477.3
   472.8
   516.2
   511.7
     502
     525
   514.6
   478.9
   532.5
   465.6
   480.6
   484.1
   505.2
   504.6
   467.6
   526.3
   527.9
   491.3
   507.5
   508.5
   508.1
   450.7
   460.4
   526.9
     487
   518.2
   526.3
   445.5
   499.7
   545.1
   493.2
   501.6
     536
     488
   479.3
   502.3
   497.8
   494.5
   471.2
   463.7
   504.9
   471.8
   502.9
   530.5
   505.2
   469.2
   514.3
   452.7
   506.5
   518.8
   526.6
   489.3
   466.9
   495.2
   473.7
   506.5
   514.9
   467.3
   510.7
   495.2
   548.4
   477.3
   505.2
   449.1
   522.7
   539.6
   523.1
   520.1
   488.7
   495.2
   497.1
   478.3
   519.8
   491.3
   497.1
     526
   528.9
   495.5
   489.3
   517.9
   464.7
   466.3
   515.3
   492.6
   497.4
   457.5
   486.4
   471.2
     502
   466.9
   472.5
   520.5
   512.4
   555.8
   506.5
   481.2
   482.2
   526.9
   529.9
   495.5
   534.7
     490
   529.5
   508.1
   481.2
   509.4
   565.6
   561.3
   528.9
   531.5
   493.9
   542.8
   420.5
   521.1
   502.6
   515.9
   539.9
   504.2
   474.4
   547.7
   525.3
   474.4
   529.2
   493.5
   508.5
   512.4
   528.6
   517.9
   510.4
     477
   513.6
   538.3
   504.9
   535.4
   507.5
   560.4
   520.1
   507.8
   456.6
   522.7
   559.1
   497.8
   516.6
   502.3
   495.8
   527.6
   508.5
   525.3
   504.9
   488.3
   570.1
     573
   562.6
   532.1
   556.1
   487.4
   516.6
   526.9
   521.8
     513
   506.8
   568.5
   521.8
   572.4
   516.2
   513.3
   546.4
   489.3
   491.9
   498.4
   562.3
     537
   539.3
   545.1
   513.3
   507.2
   541.2
   548.4
   502.9
   556.1
   482.2
   506.2
   546.4
   527.3
   486.4
   512.7
   515.6
   521.4
   516.9
   555.8
   473.7
   526.9
   538.3
   563.9
     513
   549.3
   488.3
   473.7
   552.3
     560
   547.7
   538.3
   529.9
   483.2
   575.6
   541.9
   502.6
   568.8
   551.3
   513.3
   534.4
   540.3
   513.6
     500
   505.9
   541.9
   567.5
   488.7
   495.8
   542.2
   472.8
   531.8
   530.2
   576.3
   521.1
   558.1
   502.9
   566.5
   540.6
   554.2
   490.9
   496.5
   546.7
   506.2
   549.3
   523.7
   491.3
   513.3
   506.8
   543.8
   502.3
   516.6
   538.6
   568.1
   500.3
   482.5
   556.5
   505.9
   530.8
   469.5
   534.1
   569.8
   536.7
   498.4
   583.7
   525.3
   507.5
   457.5
   538.3
   547.4
   555.5
   478.3
   588.6
   534.7
   587.9
   535.1
   559.1
   500.7
   508.1
   544.1
   478.9
   549.7
   548.4
   544.1
   543.5
   535.4
   563.9
   536.4
   491.6
   545.8
     561
     524
   534.4
   483.2
   532.8
   556.8
   479.9
   527.9
   468.2
     513
   558.4
   515.6
   462.1
   506.5
   571.1
   512.7
     551
   554.5
   557.8
   520.8
     476
   541.5
   528.2
   497.1
   570.7
   559.7
   553.6
   544.5
   472.5
   500.7
   491.3
   515.3
   515.6
   470.8
     487
   525.7
     524
   528.2
   505.2
   520.1
   534.4
   497.8
     539
     548
   546.4
   524.4
   512.7
   516.6
   471.8
   526.6
   495.8
   479.6
   534.4
   555.8
   493.2
   466.9
   479.6
   490.6
   526.9
     478
   479.6
   511.4
   492.9
   493.2
   487.7
   504.9
   546.1
   511.4
     477
   482.2
   531.5
   525.7
   460.1
     465
   516.6
   507.8
     525
   537.7
   539.9
   482.5
   468.6
   535.1
     525
   479.6
     524
     512
   473.7
   465.6
   523.4
   473.4
   518.8
   486.7
   507.2
   496.8
   455.3
   459.2
   457.2
   479.3
   495.8
   508.8
   476.3
   476.7
   534.1
   468.2
   527.6
   472.5
   504.9
   502.9
   484.5
   544.1
   543.2
     502
   524.7
   520.8
   527.9
   478.9
   443.3
   514.9
   493.9
   474.1
   535.1
   497.1
   504.9
   508.5
   521.4
   528.6
     502
   508.1
   467.6
   503.9
   510.4
   485.4
   448.4
   525.7
     463
   496.1
     502
   450.4
   515.9
   491.6
   538.6
     464
     526
     477
   499.4
   503.6
   473.4
   523.7
   530.5
   479.9
   466.9
   490.9
   474.4
   459.2
   545.4
   509.1
   545.8
   508.1
   499.4
   517.2
   455.9
   448.8
   541.9
   469.5
   474.1
   492.6
   525.3
   468.9
   532.1
   449.4
   439.7
   458.2
   514.6
   496.1
   490.3
   502.6
   512.4
   479.9
   586.6
   507.8
   454.6
   518.5
   524.7
   470.2
   528.9
   445.5
   469.5
   469.5
   470.2
   472.1
   458.5
   504.9
   493.9
   479.6
   471.2
     487
   501.3
   532.1
   524.4
   464.3
   467.3
   459.8
   501.6
   464.7
   443.6
   503.9
   479.9
   537.3
   463.7
   509.8
   436.1
   504.6
   462.1
   462.7
     466
   521.1
   516.9
   497.4
   525.7
   488.7
   491.3
   465.3
   507.2
   493.9
   552.6
   520.8
   491.9
   452.7
   496.8
   564.3
   497.4
   458.2
   528.6
   490.3
   483.2
   533.8
   484.5
   473.4
   418.9
   509.4
   484.5
     549
   494.2
   471.5
   480.2
   459.8
   483.2
   516.2
   509.8
   505.9
   535.7
   522.7
     488
   478.3
   514.6
   553.6
   533.1
   511.1
   506.8
   517.2
   499.7
   519.2
   522.4
   551.6
     487
   455.6
   495.5
   518.5
   495.5
   503.6
   467.9
   540.3
     560
   491.3
   459.5
   507.8
     477
   521.8
   549.3
   466.9
   497.8
   496.8
   516.9
   519.5
   467.3
     502
   480.2
   504.2
   503.3
   479.9
   480.6
   446.5
   511.1
   523.1
   489.6
   519.8
   587.3
   504.2
   507.8
   511.4
   499.7
   507.5
   491.6
   574.3
   495.2
   546.4
   484.5
     502
   520.5
   502.6
   503.9
     525
   514.3
   571.7
   507.8
     514
   539.3
   481.9
   432.5
   542.8
   547.1
   500.3
   525.3
   449.7
   462.4
   529.5
   543.8
   492.6
   540.9
   509.4
   551.6
   509.1
   535.4
   526.3
   483.5
   480.2
   492.9
   484.5
   509.1
   499.1
   490.6
   554.5
   492.9
   511.7
   544.8
   566.5
   537.3
   496.8
   503.9
   551.6
   499.7
   469.2
   516.9
   551.3
   548.4
   517.2
   485.4
   504.9
   521.4
   492.6
   526.9
   498.1
   509.1
   494.5
   513.6
   456.6
   554.2
   521.8
   535.4
   520.1
   548.4
   568.8
   539.9
   541.2
   579.2
   545.1
   551.6
   522.4
   582.4
   558.4
   520.5
   554.5
   543.2
   503.9
   501.6
   584.7
   579.8
   594.7
   547.7
   581.1
   627.5
   531.8
   529.9
   547.7
   589.2
   575.9
   568.5
   555.8
   507.5
   554.2
   506.5
   558.1
   547.7
   571.7
   619.4
   614.9
   541.5
   621.7
   572.4
   598.3
   568.8
   585.3
   557.1
   537.7
     514
   595.4
     539
   501.6
   515.6
   574.6
   562.3
   589.6
   594.4
   561.3
   626.5
   578.5
   574.3
   574.3
   522.7
   595.7
   540.3
   584.7
   527.9
   582.1
   586.6
   539.9
   516.9
   606.1
     561
   547.4
   541.2
   546.7
   571.7
   538.3
   588.9
   547.7
   577.9
   540.9
   581.1
   517.2
     548
   544.1
     513
     525
   467.3
     551
   538.6
   569.4
   555.8
   515.3
   544.5
   547.1
   576.9
   525.3
   577.2
   578.9
   537.3
   569.1
   523.7
   554.8
   516.9
   520.5
   519.2
   564.9
     562
   557.8
   488.7
   462.7
   527.9
   522.1
   527.6
   526.3
   481.9
   544.1
   504.2
   519.2
   523.4
   462.4
   486.7
   506.8
   535.4
   559.1
   501.3
   491.6
   456.6
   514.9
   518.8
   476.7
   526.3
   491.9
   483.2
   516.2
   527.9
   496.5
   570.1
   572.7
   525.3
   487.7
   508.5
   493.2
   449.7
   515.3
   531.2
   509.4
   520.5
   503.3
   471.8
   507.8
   484.1
   493.9
   458.2
   523.4
   481.2
   507.8
   544.1
   483.5
   513.3
   504.6
   502.6
   521.1
   543.8
   495.2
   480.6
     524
   494.8
   496.1
   472.5
   505.2
   504.2
   497.1
   545.8
   509.4
   507.2
   506.5
   474.1
   480.9
   503.6
   497.8
   537.3
   492.6
   511.1
   493.9
   507.8
     502
   520.5
   542.8
   548.7
     478
   476.3
   550.6
   474.1
   475.7
   482.5
   523.7
   530.2
   473.7
   520.5
   501.6
   504.2
     512
   500.3
   466.3
     490
   484.8
   465.6
   518.8
   516.2
   523.7
     502
   482.5
   486.1
   472.1
     514
   442.3
   544.8
   570.1
   526.3
   498.4
   552.9
   509.1
   494.5
   484.8
   498.7
   502.9
   510.1
   464.3
   555.8
     452
   512.4
   526.9
   508.5
   510.4
   507.2
   490.6
   525.3
   500.3
   504.9
   512.4
   482.8
   510.1
     478
   482.5
   486.7
     502
   513.6
   494.8
   493.9
   482.5
   521.8
     513
   488.7
   514.9
   541.9
   506.2
   496.8
   496.1
   503.9
   520.1
   491.6
   471.8
   447.1
   556.8
   483.2
   486.4
   512.7
     487
   537.3
     536
   499.1
   492.6
     500
   460.1
   516.2
   548.7
   457.9
   486.4
   519.5
   503.3
   498.7
   467.3
   534.1
   524.4
   459.2
   556.5
   451.4
   492.2
   517.5
     513
   465.6
   481.9
   492.2
   509.4
     490
   525.3
   494.5
   510.7
     501
   494.8
   519.5
   453.6
   507.2
   482.5
   497.4
   512.7
   490.3
   471.8
   491.9
   439.4
   528.9
     488
   488.3
   509.4
   523.4
   478.6
     463
   502.3
   499.7
   510.4
   504.9
     500
   474.7
   459.5
   507.5
   504.2
   487.7
   475.4
   497.8
   437.4
   542.8
   510.7
   468.2
   538.6
   517.9
   514.9
   487.4
   527.9
   554.2
   504.2
   538.6
   492.6
   501.6
   497.8
   427.4
   503.6
   520.8
   551.3
   447.5
     502
   506.5
   486.7
   483.2
   474.1
   502.9
   525.3
   502.9
   473.1
   560.4
     513
     526
   511.7
   491.9
   549.7
   501.3
   504.9
   511.7
   534.4
   492.6
   485.8
   511.7
   481.5
   515.9
   472.1
   534.4
   456.9
   502.6
     476
     490
     478
   493.9
   481.2
   530.5
   468.2
   527.6
   526.6
   510.1
   512.7
   493.9
   528.2
   483.5
   466.9
   454.3
   483.2
   498.7
   495.2
   500.7
   496.8
   492.6
   496.1
   508.5
   497.1
   518.8
   494.5
   499.4
     526
   529.2
   479.6
   499.7
     501
   520.1
   473.7
   578.5
   532.5
     513
     537
   479.3
   502.9
   504.6
   453.3
   457.2
   492.2
   514.3
   484.5
   490.9
   526.6
   486.7
   446.2
   483.5
   505.9
   509.4
     489
   502.9
   456.2
   484.1
   521.4
   521.4
   473.4
   511.7
   471.5
   524.4
   482.2
   513.6
   520.8
   499.1
   499.7
   509.4
   493.5
   455.9
   504.6
   501.6
   470.5
   491.6
   515.9
   444.2
   431.6
   515.9
   568.5
   493.5
   531.5
   505.9
   536.7
   487.7
   551.3
   523.4
   502.6
     475
     514
   512.7
   511.4
   470.8
   515.9
   515.6
   495.5
   516.2
   501.3
   521.8
   486.1
   472.8
   498.4
   494.2
   521.1
   549.3
     563
   531.8
   534.4
   518.5
   544.8
   492.6
   497.4
   547.1
   491.3
     548
     549
   528.2
     478
   503.9
   517.2
   480.9
   516.6
   523.7
   491.6
   513.3
   475.7
   480.6
   496.1
   445.2
   531.5
   559.1
   536.7
   457.2
   501.3
   551.6
   558.7
   448.4
   539.3
   515.6
   554.8
   543.5
   519.5
     477
   500.3
   555.5
     427
     513
   505.2
   533.4
   527.9
   492.2
   534.1
   479.3
   527.6
   457.2
   556.1
   504.6
   510.7
   475.4
   557.8
   496.1
   532.1
   495.5
   499.1
   485.4
   469.5
   475.4
   464.7
     463
     502
   498.7
   532.5
   475.7
   515.3
   517.9
   488.3
     475
   459.8
   481.2
   510.1
   455.3
   459.2
     538
   543.8
   499.1
   549.7
   504.2
   539.9
     488
   473.1
     548
   593.8
   475.4
   448.4
   513.6
   505.5
     550
   514.6
   511.1
   498.1
   515.6
   540.6
   545.8
   542.8
   470.2
   482.2
     478
   493.2
   537.7
   504.2
   524.7
   513.3
   509.1
   549.3
   523.7
     441
     451
   490.3
     489
   492.2
   523.7
   518.8
   494.8
   477.3
   497.1
   496.5
   480.9
   524.4
   496.8
   485.4
   490.6
   490.9
   490.6
   471.5
   454.3
     453
   533.8
   508.8
   481.2
   555.5
   470.8
   495.8
   514.6
   546.4
   485.1
   492.9
   521.4
   478.6
   535.7
   522.4
   484.8
   508.8
   526.9
   503.6
   509.1
   462.4
   517.5
   498.1
   470.8
   528.2
   506.5
   473.7
   550.3
   483.8
   524.7
     513
   507.2
   503.6
   522.1
   482.5
     487
   549.7
   526.6
   520.5
   502.6
   489.3
   476.7
   470.2
   546.4
   541.5
   475.7
   480.9
   502.9
   503.6
   550.3
   496.5
   492.2
     440
   502.3
   499.1
   448.4
   519.5
   523.1
   554.5
   518.8
   485.8
   495.2
     563
   516.6
   488.3
   492.6
   501.6
   539.6
   471.5
   528.2
     489
   486.4
   508.5
   507.5
   475.4
   478.3
   517.9
   498.4
   476.7
   525.7
   447.5
   532.8
   526.3
   492.2
   555.2
   507.5
   481.9
   498.1
   511.4
   518.2
   522.1
     514
   523.1
   467.6
   508.1
   504.9
   520.8
   502.9
   487.4
   486.1
   465.3
   505.2
   564.9
   458.5
   503.6
   519.8
   539.3
   503.9
   470.2
   511.1
   519.8
   519.8
   473.1
   497.8
   482.8
   436.1
   494.2
   521.8
   546.1
   539.9
   510.1
   447.5
   534.1
   498.7
   503.3
   524.7
   521.1
   449.4
   543.2
   516.6
   512.4
   460.8
   483.8
   473.7
   497.1
   496.5
   515.6
   493.2
     524
   508.1
   435.8
   493.5
   544.5
     476
     476
   516.2
   481.9
   516.6
   486.4
     524
   519.2
     489
   469.5
   527.9
   493.2
   555.5
   480.2
   481.9
   574.3
   490.6
   486.7
   511.4
   522.1
   488.7
   517.5
   490.6
   554.2
   553.9
   520.5
   535.7
   533.4
   510.1
   466.3
   472.1
   522.1
   546.1
   542.8
   495.5
   537.7
   519.2
   499.4
   511.1
   494.5
   564.3
   487.4
     513
   523.7
   546.4
   446.5
     512
   464.7
   497.4
   520.1
     440
   499.1
   533.8
   472.5
   530.8
   509.8
   512.4
   495.5
     525
   510.4
   504.2
   534.7
   518.8
   518.8
     525
   478.3
   534.7
   496.8
   449.7
   482.8
   507.2
   478.6
   525.3
   498.4
   498.1
   510.7
     476
   538.6
     488
   587.3
   563.9
   528.6
   461.1
   546.4
   486.4
   515.3
   553.9
   539.6
     501
   520.1
   479.3
   505.5
   519.2
   480.9
   492.9
   591.2
   575.6
   557.1
     536
   488.7
   518.2
   551.9
     477
   484.8
   513.3
   531.2
   501.6
     549
   488.3
   555.8
   546.1
     574
   581.8
   486.4
   518.2
   499.7
   530.5
   546.1
   533.1
   528.2
   520.1
   511.7
     490
     514
   524.7
   520.5
   528.6
   489.3
   551.6
   558.4
   551.9
   545.8
     513
   542.5
   517.9
   467.9
   549.3
   500.7
   509.1
   467.6
   497.1
   500.7
   512.7
   463.7
   530.8
   534.4
     476
   529.5
   532.8
   475.7
   551.9
   546.4
   472.8
   519.2
   544.5
   502.3
   539.9
   495.5
   554.8
   533.1
     512
   518.5
   516.6
   615.2
   521.1
   546.7
   472.1
   510.4
   506.5
   515.6
   531.2
   546.7
   497.8
   512.4
   521.4
   522.4
   531.8
   509.4
   497.4
   509.4
   562.3
   526.3
   495.5
   542.5
   546.1
   505.2
   567.8
   546.7
   522.4
     463
   540.3
   554.5
   559.7
   518.5
   479.9
   498.7
   545.8
   524.4
   516.2
   474.7
   512.4
   543.5
   497.4
   544.1
   556.8
   538.3
     524
   542.2
   505.2
   568.8
   491.3
   555.8
   456.9
   504.2
   520.1
   521.1
   505.9
   499.7
   501.3
   493.2
     526
   496.5
   497.8
   508.5
   514.6
   533.4
   535.1
     466
   495.5
   517.2
   514.9
   455.3
   497.4
   494.2
   522.1
   548.7
   545.8
   565.2
   543.2
   544.5
   507.5
   530.8
   521.4
   533.1
   472.8
   511.4
   506.8
   580.8
     454
   581.1
   521.8
   506.2
   468.9
   513.3
   515.6
   542.8
   510.1
   505.2
   536.7
   514.3
   539.6
   555.2
   517.5
   585.7
   481.9
   544.5
   510.1
   493.9
     490
   516.2
   526.3
   534.1
   503.3
   522.4
   531.8
   490.9
   477.6
   528.9
   495.8
   492.6
   519.5
   504.2
   509.8
   568.1
   546.4
   506.2
   543.5
   519.2
   474.1
   538.6
   491.9
   551.6
     537
   492.9
   511.1
   558.7
   552.6
   517.5
     502
   516.6
   509.8
   541.5
   517.5
   542.2
   527.6
   510.7
   530.8
   542.5
   551.6
   553.9
   496.1
   528.9
   508.5
   540.6
   532.5
   486.7
   554.8
   511.1
   526.6
     572
   543.5
   532.8
   570.4
   525.7
   492.2
   532.5
   544.8
   533.4
   544.1
   493.9
   526.6
   517.9
   544.1
   536.7
   529.2
   571.7
   503.9
   508.5
   505.5
   570.1
   504.2
   540.9
   544.1
   544.1
   523.4
   516.6
     548
   530.8
   479.6
   517.9
   511.4
   479.3
     539
     538
   521.1
   516.2
   549.3
   520.1
   515.9
   546.1
   540.9
   502.6
   506.8
   554.8
   480.6
   492.9
   517.5
   610.6
   522.4
   550.6
     513
   558.7
     500
   502.9
   503.9
   502.9
   563.6
   482.2
     561
   462.4
   525.3
   559.7
   551.9
   504.2
   535.1
   591.8
     525
   527.6
   557.1
   541.5
   534.7
   546.4
   570.7
   555.2
   502.6
   543.8
   542.5
   581.1
   568.8
   506.2
   527.6
   576.9
   546.4
   569.1
     548
   555.5
   487.4
   496.1
   507.8
   555.2
   558.1
   482.8
   508.5
   558.1
   516.2
   519.8
     563
   531.8
   500.7
   540.6
   591.8
   527.3
   527.6
   562.6
   543.5
   609.3
   553.2
   590.9
   563.9
   531.8
   551.3
   564.6
   578.5
   557.8
   563.6
   630.4
   550.3
   531.5
     538
   578.2
   600.6
   638.2
     548
   585.3
   620.4
   590.2
     585
   654.1
     634
   639.8
   630.8
   628.2
   609.3
   636.3
   724.2
   651.2
   709.9
   697.9
   686.9
   643.4
   660.3
   627.5
   697.3
   664.5
   695.6
   692.4
   751.4
   714.5
   695.3
   765.1
     731
   735.5
   730.3
   762.8
   735.5
   763.8
   745.3
     802
     814
   804.6
   761.2
   776.4
   761.2
   792.6
   799.1
     814
   817.3
     829
   846.2
   782.9
   828.6
   829.9
   862.4
   796.8
   879.6
   855.9
   833.8
   820.9
   853.6
   838.7
   859.8
   854.9
   942.2
   923.4
   952.2
   884.4
   891.6
   844.2
   917.8
   870.2
   949.6
   893.2
     959
   929.2
   910.1
   933.7
   950.9
   957.4
   883.1
   952.2
   918.8
   871.8
     938
   908.4
     996
   953.9
   884.1
   995.7
     936
   945.7
   912.7
   934.7
   934.4
   906.8
   877.9
   905.5
   939.3
   933.4
   892.5
    1001
   939.9
     926
     950
   930.8
   895.1
   915.6
     935
   827.7
     865
   838.7
   933.4
   880.9
   940.2
   831.6
   877.3
   837.1
   918.8
   869.2
   881.8
   871.8
   852.3
   845.5
   856.9
   846.2
   882.5
   836.7
     827
   851.3
   827.3
   847.5
   797.5
   760.5
   846.8
   815.7
   843.9
   765.7
   762.8
   817.9
   811.4
   811.8
   731.3
     817
   815.3
   794.6
   820.2
   806.3
   776.4
   736.8
   761.8
   783.5
   745.9
   736.2
     742
   706.7
   755.3
     705
   729.4
   745.6
   779.3
   738.1
   740.7
   697.3
     671
   728.7
   663.2
   725.5
   704.1
   734.9
   741.7
   711.5
   698.6
   665.5
   735.5
     623
   638.5
   753.4
   684.6
   723.9
   698.6
   701.5
   703.7
   689.1
   663.2
   699.2
   703.1
   685.6
   651.5
   664.2
   708.9
     696
   736.8
   674.2
   731.3
   680.1
   690.8
   687.2
   636.3
   670.7
   630.4
   685.9
     695
   631.7
   618.4
   694.7
   680.7
     648
   685.3
   620.7
   679.1
     669
   652.5
   631.7
   606.8
   684.3
   650.5
   657.4
     658
   619.7
   690.1
   602.9
   682.3
   654.1
   625.9
   620.1
   643.1
   638.9
   603.8
   636.6
   600.3
   587.6
   573.7
   611.3
   624.3
   605.1
   615.8
   612.6
   648.6
   601.2
     598
   658.3
   612.6
   632.1
   583.1
   628.5
   623.3
   623.3
   595.7
   574.3
   594.7
   514.3
   625.6
     645
   599.6
   564.6
   570.1
   609.7
   601.2
   593.8
     609
   596.7
   584.7
   583.7
   541.5
   582.4
   607.4
   563.6
   641.1
   638.9
   626.2
   570.4
   564.9
   632.1
   519.5
   559.7
   568.1
     575
   551.6
   585.7
   557.8
   566.2
   617.5
   607.1
   556.5
   588.3
   549.3
   621.7
   561.7
   544.8
   525.7
   554.5
   603.8
   584.4
   564.9
   576.3
   561.7
   557.8
   620.1
   593.1
   558.4
   523.4
   548.7
   566.2
   568.8
   580.5
   560.4
   567.8
   527.9
   594.1
   543.2
     489
   580.8
   607.1
   528.9
     563
   543.2
   544.8
     538
   523.1
   560.7
   547.7
     563
   545.4
   527.3
   554.8
   542.8
   541.2
   609.3
   502.9
   549.7
   566.2
   545.1
   539.3
   525.3
   611.9
   542.8
   557.4
   513.3
   556.1
   516.9
   499.1
   518.2
   527.3
   543.5
     560
   539.9
     463
   526.9
   547.7
   588.6
   527.6
   511.4
   492.6
   515.3
   498.1
   575.6
   541.9
   535.4
   520.8
   552.3
   509.1
   514.3
   593.1
   539.9
   553.6
   486.7
     549
     548
     549
   545.8
   523.1
   523.7
   570.7
   540.6
   520.1
   542.8
   524.4
     538
   503.9
   545.4
     574
   528.2
     551
   468.2
     539
     548
   520.5
   578.5
   541.9
   551.3
   539.3
   556.8
   567.2
   581.4
   583.4
   519.2
   551.6
   557.1
   548.4
   572.7
   487.4
   549.7
     536
   550.3
   524.4
   525.3
     548
   550.6
   521.1
     537
   562.3
   576.3
   572.4
   555.2
   568.8
   553.9
   573.3
   567.8
   575.9
   563.3
   594.4
   579.8
   617.1
   581.4
     550
   593.8
     538
   581.4
   629.5
   588.9
     670
   662.5
   675.5
   631.4
   642.4
   660.6
   635.9
   632.1
   595.7
   661.6
   630.1
     599
   652.5
   642.1
   642.1
   615.2
   638.5
   670.3
   656.7
   670.7
   676.5
   665.8
   657.4
   696.6
   662.2
   665.1
   703.1
   649.2
   715.1
   702.1
   742.4
   673.3
   733.6
     718
   722.9
   704.7
   728.7
   692.7
   741.7
     743
   690.8
   691.7
   697.6
   745.9
   770.9
   763.1
   705.7
   693.4
   732.6
   748.8
   728.4
   717.7
   757.3
   776.7
   767.7
   736.8
   792.6
   783.2
   824.1
   782.3
   737.8
   765.4
   736.8
     767
   751.4
   751.1
   709.6
     793
   698.9
     708
   807.9
   761.2
   745.9
   752.1
   783.2
   799.1
   770.9
   808.9
   722.2
   766.7
   722.2
   735.5
   791.7
     766
   736.2
   721.6
   733.3
   724.8
   724.8
   738.8
   712.2
   756.9
   712.8
   708.9
   775.1
   727.1
     720
   696.9
   750.8
   738.8
   674.9
   700.2
   758.9
   717.7
   660.9
   677.1
   712.2
   744.9
   715.4
   755.3
   683.3
   665.8
   680.7
   642.8
   688.2
   676.8
   701.2
   664.5
   604.8
   671.6
   621.3
   643.7
   675.2
   659.3
   629.8
   632.1
   655.7
   675.2
   655.4
   639.5
   564.3
   629.1
   608.4
   627.2
   620.1
   625.9
   594.4
   616.5
   582.7
     634
   631.7
     622
   563.3
   576.9
   570.7
   605.5
   646.3
     648
   601.2
   607.1
   532.8
   596.4
   546.4
   579.8
   589.2
   637.2
   616.2
   653.1
   558.7
   562.6
   593.1
   589.2
   598.6
   637.6
   628.5
   589.2
   646.3
   595.7
   601.2
   615.8
   579.2
     599
   635.3
   604.5
   619.7
   632.4
   617.1
   629.5
   655.7
   620.7
   654.1
   628.8
   653.1
   587.6
   641.8
   621.7
   665.8
   600.6
   657.7
   639.5
     682
   691.7
   627.2
   698.6
   696.9
   660.6
   679.4
   604.8
   710.6
   676.2
   675.2
   678.4
     695
   648.6
   694.3
   696.9
   688.2
   701.5
   705.7
   721.3
   735.5
   771.5
   720.3
   814.4
   677.8
   748.2
   767.7
   772.2
   703.4
   775.8
     769
   760.2
     803
   758.6
   811.4
   788.7
   799.8
   725.8
   789.1
   789.1
   738.8
   801.7
   771.5
   834.2
     768
   832.2
   896.1
     791
   843.9
   799.4
   850.7
   903.3
   834.8
   884.8
   840.3
   827.7
   896.1
   942.5
   850.4
   909.7
     924
   930.5
   943.8
   875.7
   864.3
   890.9
   928.9
   941.5
   928.9
   914.3
   917.8
   939.3
   963.6
   951.9
   954.2
    1010
   915.9
   979.5
    1081
   994.7
    1027
    1058
    1056
    1014
    1005
    1054
    1089
    1053
    1153
    1093
    1123
    1131
    1132
    1200
    1151
    1145
    1168
    1193
    1157
    1279
    1288
    1239
    1287
    1310
    1401
    1428
    1414
    1435
    1507
    1468
    1495
    1551
    1608
    1628
    1612
    1619
    1812
    1670
    1768
    1794
    1942
    1904
    1986
    1966
    2161
    2148
    2151
    2177
    2295
    2225
    2368
    2440
    2648
    2577
    2710
    2708
    2871
    2913
    3007
    2992
    3081
    3143
    3240
    3377
    3473
    3503
    3593
    3598
    3953
    3888
    3869
    4199
    4164
    4272
    4380
    4575
    4455
    4764
    4813
    5061
    4977
    5079
    5180
    5392
    5484
    5454
    5660
    5732
    5866
    6089
    6038
    6364
    6450
    6421
    6574
    6722
    6800
    6891
    7277
    7032
    7094
    7232
    7517
    7375
    7621
    7938
    7952
    8046
    8070
    8102
    8200
    8392
    8451
    8465
    8469
    8678
    8616
    8796
    8880
    8855
    9117
    8913
    9202
    9103
    9045
    9271
    9066
    9521
    9163
    9325
    9347
    9343
    9347
    9280
    9316
    9394
    9473
    9392
    9385
    9644
    9523
    9622
    9543
    9258
    9313
    9347
    9394
    9294
    9185
    9269
    9218
    9143
    9027
    8930
    8875
    8894
    8976
    8777
    8653
    8637
    8434
    8544
    8270
    8365
    8304
    8327
    8051
    8071
    8038
    7697
    7723
    7492
    7443
    7505
    7350
    7334
    7224
    6995
    7047
    6969
    6878
    6891
    6688
    6598
    6638
    6357
    6273
    6219
    6116
    5924
    5817
    5768
    5853
    5836
    5634
    5409
    5314
    5370
    5323
    5106
    5044
    4960
    4872
    4758
    4699
    4653
    4584
    4520
    4237
    4425
    4294
    4193
    4110
    4004
    3877
    3846
    3839
    3748
    3814
    3729
    3539
    3580
    3494
    3457
    3299
    3456
    3148
    3187
    3109
    3149
    3155
    3014
    2962
    2983
    2841
    2852
    2776
    2623
    2671
    2720
    2587
    2642
    2431
    2450
    2560
    2516
    2314
    2358
    2291
    2317
    2428
    2216
    2293
    2099
    2139
    2165
    2125
    2068
    1986
    2058
    1872
    1985
    1887
    1895
    1848
    1873
    1916
    1870
    1858
    1780
    1752
    1721
    1784
    1782
    1708
    1674
    1633
    1605
    1640
    1638
    1623
    1657
    1553
    1622
    1615
    1492
    1585
    1528
    1492
    1492
    1480
    1477
    1448
    1400
    1490
    1449
    1356
    1336
    1324
    1333
    1381
    1262
    1354
    1254
    1314
    1315
    1237
    1285
    1273
    1264
    1223
    1212
    1231
    1187
    1253
    1222
    1196
    1175
    1189
    1141
    1139
    1151
    1112
    1089
    1116
    1165
    1100
    1097
    1235
    1167
    1080
    1163
    1049
    1105
    1113
    1114
    1063
    1059
    1094
    1089
    1041
    1085
    1067
    1079
    1060
    1055
   999.6
   985.3
    1062
    1018
    1014
    1016
   964.2
   985.3
   947.4
    1038
   935.7
   910.7
     986
    1023
     947
     911
    1001
     925
   970.1
   906.2
    1016
   952.9
   924.3
   949.3
   896.4
   971.7
   917.5
   890.6
   991.8
   904.9
    1018
   929.5
   909.1
   925.6
   998.9
   912.7
   904.2
   885.1
   797.5
   989.9
   871.1
   857.2
   868.5
   864.3
   910.1
   856.5
   898.1
   882.2
   855.9
   870.8
   927.9
   843.6
   898.4
   913.3
   829.6
   848.8
   853.6
   853.6
   785.8
   765.1
   861.4
   881.8
   850.1
   807.2
   844.5
     840
   844.5
   855.2
   856.5
     816
   837.1
   809.5
   857.2
   829.6
   870.5
   847.1
   853.6
   871.8
   863.7
   833.8
   821.5
     803
   834.2
   806.6
   801.1
   826.7
   826.7
   756.3
   879.2
   824.4
   786.8
   833.8
   798.1
   811.1
   884.8
   799.8
   817.6
   868.9
   875.7
   794.3
   865.6
   819.9
   765.1
   828.6
   795.2
   838.7
   786.5
   802.4
   709.9
   859.8
   841.9
   805.9
     851
   783.5
   762.1
   778.7
   846.5
   857.8
   876.7
     792
   783.9
   777.1
     793
   850.7
   771.2
   722.2
   829.6
   748.5
   806.6
   769.3
   768.6
   770.9
   845.5
     804
     768
   734.2
   826.7
   765.4
   804.6
   807.9
   797.2
   809.2
   807.9
   721.9
   778.7
     840
   798.5
   771.2
   783.5
   771.2
   739.8
   710.6
   775.8
   738.5
   676.2
   764.1
   753.4
   701.8
   764.1
   816.6
   742.4
   703.4
   727.8
   800.1
   785.5
   765.1
   740.7
   817.3
   744.3
   789.1
   765.1
   753.7
     705
   768.6
   713.5
   785.8
   748.2
   773.5
   687.9
   754.7
   760.8
   775.8
   709.9
   809.8
   713.8
   734.2
   728.4
     754
   732.9
   690.8
   736.5
   782.9
   738.5
   714.1
   735.9
   709.6
   773.8
   733.9
   749.2
   754.4
     768
   782.9
   735.5
     769
     814
   783.5
   789.7
   749.5
   806.3
   689.5
   763.1
   799.8
   704.4
   750.8
   788.7
   775.4
   753.1
   762.5
   779.7
   774.8
   764.4
   811.1
   776.4
   792.3
   788.7
   837.1
     803
   816.6
   842.9
   778.7
     828
   852.6
   813.1
   820.5
   830.9
   798.5
     876
   841.6
   907.1
   882.8
   864.3
   821.2
   865.6
   848.4
   916.2
   875.4
   962.3
   915.9
   947.7
   905.2
   946.4
   982.4
   929.5
   979.2
   972.3
     947
   993.1
   945.7
    1018
   980.8
   983.1
   974.9
   973.6
    1025
    1012
    1016
    1053
   971.4
    1013
    1108
    1142
    1039
    1061
    1109
    1121
    1180
    1067
    1051
    1102
    1174
    1136
    1161
    1186
    1099
    1172
    1173
    1186
    1177
    1241
    1167
    1225
    1200
    1248
    1167
    1241
    1249
    1187
    1169
    1283
    1230
    1274
    1277
    1222
    1239
    1235
    1230
    1238
    1211
    1277
    1199
    1330
    1273
    1297
    1266
    1332
    1356
    1295
    1289
    1376
    1324
    1330
    1347
    1296
    1293
    1294
    1372
    1327
    1328
    1366
    1310
    1385
    1329
    1415
    1440
    1376
    1415
    1330
    1398
    1357
    1381
    1389
    1355
    1370
    1413
    1439
    1468
    1459
    1362
    1468
    1455
    1331
    1466
    1524
    1529
    1456
    1489
    1452
    1561
    1478
    1581
    1641
    1513
    1583
    1648
    1739
    1688
    1677
    1741
    1753
    1794
    1763
    1829
    1805
    1887
    1849
    1899
    1949
    1979
    2012
    2088
    2090
    2120
    2067
    2286
    2227
    2275
    2301
    2513
    2387
    2495
    2566
    2617
    2629
    2659
    2768
    2766
    2814
    2868
    2977
    3126
    3211
    3064
    3260
    3278
    3370
    3473
    3431
    3537
    3642
    3648
    3780
    3908
    3894
    3815
    4122
    4048
    4168
    4222
    4322
    4366
    4492
    4630
    4705
    4795
    4785
    4949
    5063
    5209
    5190
    5273
    5452
    5271
    5600
    5535
    5735
    5750
    5800
    5991
    5934
    5915
    5871
    6066
    6118
    6053
    6359
    6348
    6611
    6380
    6613
    6619
    6613
    6574
    6816
    6775
    6919
    6740
    6780
    7017
    6940
    7124
    7069
    7092
    7373
    7095
    7233
    7236
    7194
    7284
    7193
    7198
    7272
    7235
    7166
    7080
    7205
    7172
    7173
    7159
    7307
    7041
    7194
    7033
    7087
    7106
    7010
    7080
    7069
    6957
    6823
    6918
    6730
    6852
    6810
    6725
    6499
    6660
    6627
    6589
    6525
    6238
    6366
    6080
    6273
    6322
    5941
    6140
    5753
    5941
    5784
    5718
    5692
    5527
    5499
    5439
    5350
    5359
    5257
    5337
    5299
    4988
    5039
    5006
    4838
    4875
    4751
    4526
    4695
    4492
    4472
    4385
    4325
    4232
    4149
    4022
    4099
    3981
    3822
    3821
    3673
    3736
    3703
    3673
    3442
    3428
    3476
    3268
    3257
    3275
    3139
    3169
    3052
    2994
    3045
    2957
    2888
    2773
    2786
    2686
    2626
    2610
    2581
    2485
    2498
    2392
    2452
    2330
    2351
    2301
    2221
    2158
    2195
    2104
    2107
    2135
    2057
    2066
    1875
    1914
    2004
    1920
    1860
    1854
    1785
    1774
    1689
    1708
    1773
    1744
    1668
    1650
    1632
    1661
    1621
    1617
    1573
    1475
    1523
    1472
    1504
    1428
    1482
    1395
    1431
    1449
    1309
    1345
    1401
    1400
    1329
    1358
    1390
    1285
    1296
    1309
    1262
    1319
    1206
    1294
    1233
    1219
    1177
    1262
    1152
    1221
    1209
    1207
    1114
    1221
    1195
    1169
    1139
    1237
    1160
    1104
    1224
    1107
    1107
    1114
    1127
    1140
    1110
    1095
    1043
    1139
    1035
   978.2
    1085
    1070
    1042
    1078
    1061
    1088
    1012
    1075
   996.4
    1048
    1061
   979.8
    1051
    1037
    1071
    1043
    1052
   928.2
   986.6
    1077
    1043
   973.3
   966.8
    1061
   964.9
   942.2
   928.2
   976.2
     947
   958.4
   986.9
   996.4
    1003
   982.1
   958.7
   970.1
   898.4
   929.2
   928.9
   969.4
   956.8
   911.7
   957.4
   906.5
   952.6
   964.6
     937
   932.8
   902.6
   903.3
   917.5
     923
   895.8
   925.3
   858.2
   937.3
   941.2
   987.3
     911
   905.8
     948
   921.1
   943.2
   906.2
     827
   896.4
     828
   842.3
   859.8
   880.9
   876.3
   795.2
   834.2
   858.8
   931.5
   871.8
   850.1
   822.2
   848.1
   864.3
   892.9
   897.1
   884.8
     865
   806.9
   849.4
   846.2
   892.2
   868.2
     888
   859.5
   861.4
     828
   819.6
   893.8
   835.5
   889.3
   893.5
   885.1
   819.2
   877.3
   890.6
   860.8
   904.2
   831.9
   795.6
   772.8
   792.6
   830.3
   835.8
   818.3
   858.8
   825.1
   845.8
   831.2
   815.7
   864.6
   878.9
     814
     838
   794.6
   856.2
   827.7
     864
   813.7
   800.7
     814
   855.9
   914.3
   820.9
   774.1
   876.7
   835.8
   814.7
   816.6
   893.2
   809.8
   774.5
   798.5
   799.8
   831.9
   833.2
   797.2
   801.4
   770.9
   833.2
   826.4
   788.7
   800.7
   751.4
   862.7
   793.9
   776.4
   823.4
   766.7
   837.4
   809.8
   784.5
   795.6
   828.3
   807.2
   796.5
   844.5
   790.7
   769.6
   831.2
   806.9
   866.9
   818.9
   837.7
   831.6
   781.9
   787.1
   774.1
   801.7
   834.2
   845.5
   916.6
   794.6
   824.4
   790.7
   819.2
   786.5
   795.9
     841
   801.7
   808.5
   753.4
   809.2
   797.2
   806.9
   817.6
   788.1
   777.7
   858.8
   818.9
   827.3
     863
   853.6
   857.5
   825.7
     802
     793
   792.3
   829.9
   845.5
   770.6
   850.7
     792
   808.5
   829.9
   821.8
   785.5
   774.5
   818.3
   801.4
   806.3
   849.4
   846.5
   754.4
   801.7
   850.4
   771.5
   825.1
   813.1
     791
   856.2
   770.2
   785.8
   776.4
   750.1
   803.7
     744
     840
   800.7
     817
   817.9
   799.8
   864.6
   798.1
   825.7
   786.5
   767.3
   822.8
     840
   796.5
   846.8
   749.5
   856.2
     838
   784.2
   803.7
   796.8
   777.4
     828
   783.2
   793.3
   826.7
     766
   765.1
   824.1
   817.6
   810.8
   772.8
   885.4
   782.6
   763.1
   797.8
   785.8
   739.4
   846.8
   770.9
   818.6
   764.4
   837.1
   766.4
   772.8
   826.4
   814.4
   784.5
   772.5
     778
   795.2
   801.4
   840.3
   828.6
   809.8
   718.3
   790.4
   785.8
   793.3
   781.6
     828
   771.2
   847.5
   832.5
   770.9
   712.5
   779.7
   802.7
     768
   838.7
   796.2
   781.9
   751.1
   755.7
   809.2
   808.9
   801.7
   762.8
   760.2
   764.7
   761.8
   767.7
   796.5
   756.3
   818.6
   801.4
   777.7
   743.3
     780
     781
   725.8
   778.7
   746.2
   778.7
   789.4
     755
     732
   815.7
   785.5
   770.6
   787.1
   761.2
   818.3
   763.8
   757.6
   773.5
   851.3
   771.9
   723.2
     805
   787.4
   739.1
   814.4
   735.5
   811.8
   744.3
   770.6
   766.4
     720
   763.8
   785.8
   771.9
     793
   775.8
   764.1
   783.5
   784.2
   785.5
   807.2
   751.4
   745.6
     805
   800.1
     792
   793.3
   784.8
     769
   765.7
   748.8
     793
   767.7
   796.5
   752.7
   727.1
   769.9
     769
   806.6
   802.7
   781.6
   838.7
   767.3
   800.4
   817.6
   785.2
   806.6
   779.3
     756
   746.6
   795.9
   775.1
   813.1
     766
   776.4
   738.5
   781.9
   810.5
   740.4
   770.2
   850.7
   710.9
   859.5
     817
   803.3
   818.3
   833.5
   798.8
   786.5
   877.3
   836.1
   794.6
   823.4
   824.7
   795.9
   744.3
   808.5
   846.2
   808.5
   797.8
     840
   802.7
   816.6
   810.1
   834.5
   791.7
   751.4
   836.4
   790.7
   848.1
   809.8
     853
   869.2
   767.3
   816.6
   821.5
   802.7
   819.2
   867.9
   869.8
   846.5
   844.2
   829.3
   817.3
   845.8
   899.7
     865
   818.9
   845.2
   842.6
     815
   872.4
     863
   897.7
   832.9
   878.6
   862.7
   932.8
   922.7
     923
     937
   838.7
   813.7
   830.9
   863.7
   827.7
   921.7
   890.3
   899.4
   889.3
   856.9
   894.5
   946.1
   856.2
   968.5
   882.2
   868.9
   885.4
   892.5
   930.2
   875.7
   876.7
     997
     914
   929.2
   895.1
   886.1
   877.9
   988.6
   908.8
     925
   863.7
   881.8
   955.2
   891.9
   933.7
   914.9
     924
   864.3
     960
   923.4
   907.5
   941.2
   885.1
   881.5
   958.7
   907.5
   913.3
   990.5
   968.1
   931.5
   917.8
   913.6
     914
   871.5
   881.2
   980.5
   899.7
   906.5
   903.6
   943.8
   944.1
   933.4
   941.2
   950.9
   937.3
   895.1
   939.6
   963.6
   968.5
   893.2
   978.5
   861.4
   956.8
   951.9
   897.4
   891.6
   970.4
   974.9
   930.2
   904.5
     949
   938.3
   949.3
   883.5
   934.1
   876.7
   958.4
   951.9
   938.3
   932.4
   933.4
   886.4
   942.5
   965.9
   877.3
   908.8
   963.6
   921.7
   957.4
   919.8
   947.7
   921.1
   913.3
   962.9
    1033
     948
   979.8
   952.9
   906.8
   916.6
   954.5
    1013
   979.8
    1032
   939.9
   880.2
     935
   967.5
    1011
   920.8
   953.9
   939.6
     973
    1001
   933.4
   963.9
   942.8
   958.1
   934.7
   994.4
     937
   988.6
    1022
   934.1
    1003
   953.2
   916.6
   952.2
   979.8
     962
   939.6
    1004
     961
    1035
    1058
    1024
   991.2
    1067
    1035
   988.6
    1025
   975.3
    1027
    1015
    1008
    1008
   994.1
    1005
    1084
   979.2
    1011
    1035
    1062
    1040
    1068
    1031
   993.8
    1029
     997
    1005
    1008
   976.6
    1009
   987.6
   979.5
    1018
    1095
   911.7
     984
   992.1
    1042
    1015
    1032
    1019
    1021
    1054
    1047
    1040
    1009
    1016
    1043
    1028
    1111
    1040
    1102
   991.2
    1039
    1035
    1006
   995.1
    1060
    1060
    1064
    1012
    1057
   989.5
   998.3
    1095
    1040
   989.9
   993.4
    1046
    1050
   942.2
    1004
    1003
    1079
    1002
    1042
    1017
    1027
    1008
   947.4
    1029
     974
    1053
   968.1
   983.7
   986.3
    1049
    1040
   955.8
   963.6
    1055
   998.6
    1018
    1055
    1028
    1039
    1023
    1013
    1151
   962.9
    1006
    1006
    1058
    1073
   979.8
    1049
    1055
    1038
    1031
    1004
    1042
    1014
    1021
    1003
    1061
    1097
    1090
   972.3
    1031
    1077
    1076
    1067
    1112
    1165
   987.3
    1056
    1092
    1067
    1183
    1111
    1179
    1043
    1114
    1084
    1088
    1170
    1110
    1180
    1178
    1181
    1126
    1204
    1124
    1253
    1102
    1206
    1136
    1207
    1199
    1182
    1266
    1185
    1221
    1196
    1222
    1253
    1216
    1256
    1287
    1250
    1226
    1237
    1259
    1296
    1248
    1297
    1291
    1260
    1217
    1178
    1381
    1318
    1276
    1238
    1200
    1353
    1267
    1292
    1343
    1333
    1274
    1396
    1318
    1322
    1349
    1363
    1349
    1228
    1377
    1343
    1306
    1384
    1336
    1350
    1378
    1360
    1196
    1330
    1336
    1290
    1290
    1367
    1363
    1350
    1292
    1331
    1304
    1286
    1346
    1340
    1230
    1369
    1235
    1195
    1215
    1295
    1242
    1265
    1236
    1209
    1206
    1226
    1217
    1216
    1274
    1214
    1142
    1168
    1217
    1168
    1221
    1151
    1189
    1173
    1193
    1075
    1197
    1138
    1149
    1202
    1138
    1097
    1083
    1173
    1157
    1135
    1040
    1060
    1044
    1084
    1109
    1037
    1085
    1056
    1109
    1130
    1027
    1021
    1029
    1095
    1060
    1055
   995.4
    1033
   995.4
    1000
    1023
    1057
    1028
   991.8
   982.7
    1001
    1032
   989.9
   978.5
    1052
   986.9
    1029
   982.7
   950.6
   932.1
   970.1
    1006
    1006
   953.9
   952.6
   897.7
    1023
   948.7
    1015
   979.2
    1027
   944.1
    1054
   981.8
   974.9
    1047
   991.8
   976.2
    1030
    1109
    1080
    1118
    1047
    1013
    1081
    1019
    1079
    1153
    1109
    1088
    1072
    1030
    1123
    1100
    1128
    1170
    1194
    1219
    1212
    1170
    1211
    1239
    1175
    1289
    1285
    1287
    1335
    1333
    1353
    1372
    1344
    1344
    1424
    1359
    1446
    1463
    1507
    1503
    1571
    1530
    1505
    1645
    1581
    1664
    1621
    1595
    1734
    1699
    1765
    1682
    1732
    1979
    1912
    1919
    1879
    1912
    1956
    1998
    2049
    2015
    2126
    2200
    2171
    2285
    2215
    2217
    2237
    2353
    2366
    2406
    2403
    2426
    2389
    2516
    2590
    2612
    2589
    2636
    2650
    2712
    2845
    2741
    2840
    2845
    2823
    2861
    2970
    3059
    3177
    2999
    3054
    3084
    3156
    3196
    3192
    3179
    3292
    3216
    3160
    3277
    3357
    3359
    3461
    3401
    3439
    3624
    3439
    3419
    3496
    3514
    3568
    3586
    3605
    3667
    3816
    3640
    3840
    3817
    3822
    3732
    3831
    3840
    3829
    3963
    3758
    3890
    3781
    3894
    3840
    3972
    3923
    3852
    3890
    4048
    3862
    3939
    3936
    3954
    3770
    3996
    3932
    3876
    3945
    3876
    3881
    3902
    3843
    3925
    3771
    3747
    3936
    3842
    3816
    3835
    3752
    3771
    3806
    3630
    3804
    3671
    3643
    3628
    3604
    3649
    3563
    3543
    3529
    3425
    3445
    3455
    3384
    3339
    3218
    3275
    3216
    3313
    3145
    3162
    3327
    3198
    3080
    3111
    3075
    3096
    3092
    3040
    2997
    3014
    2853
    2882
    2862
    2826
    2829
    2764
    2809
    2800
    2818
    2709
    2576
    2536
    2645
    2529
    2657
    2510
    2472
    2519
    2459
    2324
    2324
    2325
    2434
    2264
    2318
    2198
    2240
    2138
    2165
    2198
    2141
    2135
    2074
    2141
    2119
    2030
    2131
    1971
    2009
    1920
    1967
    1882
    1893
    1844
    1740
    1821
    1843
    1748
    1749
    1767
    1791
    1733
    1665
    1681
    1674
    1661
    1664
    1562
    1612
    1629
    1552
    1562
    1529
    1578
    1524
    1536
    1520
    1461
    1443
    1444
    1492
    1442
    1448
    1429
    1415
    1314
    1361
    1379
    1372
    1251
    1322
    1340
    1406
    1314
    1306
    1296
    1310
    1260
    1240
    1269
    1282
    1238
    1312
    1095
    1191
    1161
    1168
    1198
    1123
    1237
    1212
    1170
    1191
    1145
    1210
    1101
    1162
    1101
    1109
    1149
    1079
    1105
    1133
    1109
    1132
    1093
    1064
   993.4
    1124
    1058
    1066
    1083
    1064
    1092
    1064
    1093
    1087
    1042
    1100
    1038
    1049
    1087
    1163
    1102
    1064
    1020
    1062
    1065
   989.9
   955.8
    1037
    1059
    1080
    1041
    1044
    1010
     986
    1061
    1022
    1031
    1045
    1062
   993.8
    1038
   994.4
    1036
    1018
    1066
    1072
    1053
    1030
   931.1
    1024
    1063
    1103
    1026
    1078
   971.7
    1016
   987.9
   992.5
    1002
    1008
    1038
   994.7
   995.7
    1003
    1044
    1014
   940.9
   956.5
   969.8
    1011
   994.7
   996.7
   946.7
    1022
   963.6
   968.8
   971.4
   978.5
    1048
     948
   953.5
   990.5
   951.9
   967.5
   976.2
   904.9
   996.7
   989.2
   989.5
     923
   965.2
   979.8
   943.5
   947.7
   908.1
   920.4
   962.6
   954.8
     877
   904.5
   831.9
   928.2
   870.8
   907.1
     888
   899.7
   868.9
   939.6
   916.2
   913.6
   918.8
     888
   848.8
   913.3
   919.8
   891.2
   919.8
   926.3
   851.3
   841.9
   861.4
   875.7
   939.3
   857.5
   854.6
   826.7
   904.2
   809.2
   846.5
   893.5
     803
   835.1
   835.1
   840.3
   824.4
     889
   860.1
   934.7
   831.9
   850.7
   849.4
   839.3
   812.4
     851
   836.7
   868.5
   828.6
   841.3
   778.7
   836.1
   779.7
   848.4
   813.4
   850.4
   798.8
     803
   896.1
   841.9
   803.3
   748.2
   882.5
     780
   826.4
   836.1
   803.7
   791.3
   799.1
   850.4
   775.4
   791.7
   740.7
   802.7
   868.2
   791.7
   769.6
   779.7
   834.8
     827
   812.1
   813.1
   863.7
   756.6
   773.8
   772.5
   795.2
   742.7
   835.5
   799.1
   762.5
   836.4
   821.2
   786.8
   757.6
   762.8
   753.4
   816.6
   761.5
   805.9
   760.8
   835.8
   770.2
   819.9
   801.1
   821.5
   723.5
   777.4
   774.8
   810.1
   775.1
   757.6
   772.5
   753.7
   857.5
     793
   851.3
   775.1
   712.5
   829.9
   832.5
   776.7
   758.6
   766.4
   733.9
   805.3
   787.1
   789.4
   737.8
   796.5
   746.9
   776.4
   787.8
   772.8
   783.9
   795.9
   757.9
   768.3
   782.6
   760.5
     768
   787.4
   785.2
   788.4
   731.3
     781
   757.6
   754.4
   796.2
   817.6
   777.1
   763.4
   775.8
   772.8
     756
   696.6
   763.8
   730.7
   754.4
   725.5
   777.4
   732.9
   753.7
   754.4
   775.1
   765.4
   721.3
   779.3
   729.7
   754.4
   739.1
   785.2
   758.6
   795.2
   701.2
   736.8
   753.1
   727.8
   786.5
   772.2
   761.8
   701.8
   756.3
   762.8
   784.2
   808.9
   726.8
     708
   682.7
   753.4
     829
   754.7
   720.3
   726.1
     742
   754.4
   747.2
   727.8
   768.3
   716.7
   721.9
   678.4
   719.3
   752.7
   746.6
   747.5
   772.2
   793.9
   675.5
   732.6
   686.6
   711.2
   774.1
   777.1
   728.1
     694
   792.3
   717.7
   702.4
   758.2
   758.6
   729.4
   653.5
   676.8
   708.9
   724.8
   730.3
   769.6
   734.9
   770.2
   714.5
   775.8
   781.9
   702.1
   708.9
   707.6
   747.5
   713.8
   686.6
   727.8
   701.8
   751.8
   720.6
   714.5
   711.9
   683.6
   715.7
     707
   696.6
     778
   704.7
     754
   784.5
   677.1
   724.2
   671.3
   695.3
   721.3
   677.1
   657.7
   720.6
   740.7
   708.9
   763.1
   716.1
   723.9
   657.7
   734.9
   689.5
   760.2
   663.5
   736.8
   702.4
   702.1
   743.3
   683.3
   690.8
   771.9
   793.3
   712.8
   697.9
   704.7
     718
   731.6
     744
   721.3
   709.3
   687.5
   753.1
   685.3
   648.3
   717.7
   690.4
   673.6
   720.3
   682.7
   708.6
   672.6
     706
   678.1
   694.7
   634.6
   710.6
   656.4
   734.2
   734.9
   716.1
   738.5
   678.8
   751.1
   708.6
   807.2
   713.2
   720.6
   705.4
   665.8
     705
   668.4
   726.1
   757.3
   691.4
   641.8
   741.1
   722.9
   714.5
   708.3
   765.1
   770.9
   741.4
     693
   751.1
   753.4
   734.2
     693
   712.2
   721.6
   688.2
   728.7
   772.5
   751.1
   717.7
   689.8
   692.1
     683
   669.4
   725.5
   701.2
   709.3
   691.4
   720.3
   720.3
   677.5
   752.4
   693.4
   698.2
   746.6
   683.3
   747.9
   681.4
   741.1
   703.7
   738.5
   692.7
   673.3
   709.6
   712.2
     693
   673.3
   783.5
   729.7
   720.6
   756.3
     731
   732.6
   794.6
   713.5
   687.2
     705
   716.7
   663.8
   684.9
   703.4
   721.6
   729.7
   750.1
   741.1
   720.6
   734.6
   639.2
   741.4
   724.5
   753.1
   692.1
   684.3
   675.2
   698.6
   694.3
   715.7
   729.7
   679.4
   738.1
   712.5
     778
   715.1
   734.9
     670
     717
   713.2
   735.5
   725.8
   725.5
   680.4
     683
     681
   702.8
   637.9
   710.6
     694
   736.5
   696.9
   713.5
   721.9
   692.7
   715.7
   696.9
   684.3
   729.7
   711.2
   723.5
   747.9
   763.4
   710.9
   688.5
   667.1
     707
   733.9
   666.1
     756
   710.2
   725.8
   722.9
   718.7
   741.4
   782.3
     731
   666.4
   697.6
   649.9
   730.7
   731.3
   711.2
   670.7
   731.3
   734.6
   725.2
   713.2
   757.6
   740.7
   700.2
   707.6
   700.2
   727.4
   738.1
   691.7
   736.5
     693
   695.3
   685.6
   739.1
   713.2
   780.3
   690.4
     717
     717
   717.7
   696.9
   744.3
   709.3
   697.9
   667.4
   702.1
   701.2
   736.2
   677.8
   744.9
   739.1
   762.1
   728.1
   731.6
   712.2
     781
   691.1
   712.5
   715.1
   748.2
   731.3
   740.4
   765.1
   736.2
   671.3
   761.2
   738.1
   720.6
   772.5
   744.9
   701.5
   757.6
   770.2
   749.8
     766
   735.2
   669.7
     732
   710.6
   747.5
   749.2
   696.9
   722.6
   716.4
     766
     742
   686.2
   750.1
     744
   738.8
   762.1
   736.8
   790.7
   721.9
   755.7
   699.2
   770.6
     742
   726.1
   752.1
   765.4
   666.4
   785.5
   737.5
   761.8
   719.3
   764.7
   755.7
   768.3
   732.3
   786.8
   727.1
   740.4
   795.9
   739.4
   720.3
   783.9
   710.6
   781.9
   688.5
   767.3
   733.3
   739.4
   785.5
   749.8
   755.7
   755.7
   765.1
   758.2
   742.4
   762.1
   793.9
   748.2
   757.3
   817.9
   749.8
   794.6
   684.9
   765.1
   769.6
   757.6
   739.1
   726.5
   783.9
   758.9
   807.2
   783.2
   772.2
   755.3
   758.2
   750.8
   807.9
   752.4
   751.1
   709.6
   757.3
   826.4
     790
   820.9
   734.2
   732.3
   785.5
   750.8
   796.5
   714.8
   795.9
   776.7
   823.1
   798.1
   833.2
   764.4
     804
   831.9
   874.1
   774.8
   778.4
   777.4
   822.8
   807.6
   807.9
     840
   876.7
   769.9
   836.4
     769
   860.8
   868.5
   820.2
   782.9
   792.3
   797.8
   856.5
   863.7
   824.1
   875.7
   894.2
   833.8
     839
   812.1
   841.3
   897.1
   857.2
   861.4
   900.7
   819.6
   894.5
   851.7
   897.4
   854.6
   812.1
   910.7
   901.6
   880.9
   904.9
   858.5
   915.6
   942.2
   911.4
   901.6
   911.7
   967.8
   994.7
   986.9
   970.7
   955.8
   942.5
   931.1
   965.5
   978.2
    1037
    1024
   958.7
    1057
   987.6
    1027
   965.2
    1069
   984.4
    1029
    1081
    1036
    1078
    1031
    1067
    1054
    1125
    1105
    1124
    1153
    1141
    1158
    1284
    1079
    1176
    1102
    1229
    1220
    1210
    1225
    1169
    1194
    1263
    1218
    1105
    1231
    1233
    1248
    1281
    1301
    1238
    1314
    1296
    1291
    1297
    1277
    1413
    1360
    1317
    1284
    1327
    1345
    1402
    1432
    1411
    1394
    1367
    1395
    1378
    1485
    1419
    1463
    1437
    1553
    1500
    1463
    1499
    1553
    1544
    1512
    1528
    1505
    1493
    1462
    1507
    1482
    1534
    1509
    1565
    1505
    1515
    1582
    1561
    1577
    1595
    1608
    1574
    1533
    1582
    1579
    1592
    1506
    1642
    1571
    1569
    1500
    1649
    1559
    1594
    1650
    1636
    1597
    1572
    1596
    1569
    1503
    1528
    1632
    1581
    1580
    1551
    1563
    1592
    1559
    1529
    1603
    1532
    1530
    1581
    1516
    1538
    1482
    1603
    1425
    1464
    1509
    1494
    1477
    1427
    1380
    1457
    1418
    1430
    1532
    1401
    1445
    1464
    1451
    1366
    1387
    1409
    1367
    1418
    1388
    1297
    1409
    1375
    1359
    1290
    1374
    1369
    1303
    1282
    1317
    1283
    1226
    1198
    1302
    1170
    1252
    1260
    1275
    1181
    1215
    1176
    1187
    1207
    1181
    1150
    1171
    1221
    1101
    1184
    1120
    1103
    1096
    1119
    1071
    1044
    1047
    1018
    1062
    1089
    1038
    1027
    1030
    1086
    1047
    1065
    1004
    1013
    1022
    1031
    1080
   967.8
   940.2
   998.3
   928.9
   908.8
   909.1
   931.5
   982.7
   989.9
   969.8
   919.1
    1003
   926.9
   927.6
   917.5
   957.1
   902.3
   917.2
   881.5
   908.8
   903.3
   877.3
   931.8
   930.2
   839.3
   939.3
   832.5
     864
   922.7
     814
   969.8
   937.6
   796.2
     865
   816.3
   884.4
   866.9
   893.5
   867.6
   829.3
   813.1
   847.5
   816.3
   819.6
   854.6
   827.7
   820.9
   759.2
   876.3
     852
   780.3
   798.5
   849.7
   795.9
   827.7
   746.9
   796.2
   809.8
   799.8
   779.3
   858.2
   771.5
   833.2
   869.5
   783.9
   825.1
   721.3
   809.5
   804.3
     803
   712.8
   783.2
   811.1
   771.5
   794.6
   804.6
   759.5
   781.6
   812.7
   691.1
   781.3
   769.6
   752.7
   738.8
   801.4
   783.2
   811.1
   799.1
   854.9
   758.9
   810.1
   721.3
     729
   821.5
   798.8
   796.8
   773.8
   843.6
   777.7
   830.3
   739.1
     805
   856.2
   743.6
   750.1
   724.8
   795.2
   806.9
   750.8
   746.9
   749.5
     792
   753.7
   750.8
   748.5
     768
   772.8
   817.3
   817.6
   800.1
   823.1
   788.1
   785.5
   751.8
   781.6
   752.1
   736.5
   756.6
   728.1
   762.8
   780.6
   738.8
     816
   812.4
   818.9
   760.8
   733.6
   796.8
   770.9
   761.8
   737.8
   771.5
   784.5
   763.4
   723.2
   758.2
   803.7
   757.6
   765.7
   821.5
   728.7
     790
   754.4
     719
   789.7
   768.6
   753.7
   777.1
     768
   767.7
   785.8
   787.8
   769.3
   783.2
   723.9
   746.6
   734.2
   782.9
   798.8
   775.8
   784.8
   722.9
   829.6
   760.5
   739.1
   793.6
   766.4
   783.5
   781.6
   700.2
   748.8
     780
   760.2
     851
     767
     706
   733.6
   798.8
     754
   819.2
   782.6
   753.1
   774.1
   785.2
   769.3
   779.7
   812.1
   776.4
   827.3
   797.2
   765.4
   736.5
   814.4
   770.2
     769
   812.7
   814.4
   818.9
   806.9
   808.9
   764.1
   746.6
   795.6
   816.6
   773.2
   771.9
   871.1
     838
   750.5
   776.4
   891.2
   841.6
   833.8
   821.5
   819.6
   822.8
   814.7
   813.4
   877.3
   885.4
   846.5
   874.4
   831.6
   967.5
   854.6
   904.5
   902.9
   866.9
   927.3
   841.3
   915.9
   886.1
   913.6
   896.1
   897.1
   934.4
   957.4
   944.5
   896.8
   966.5
   943.8
   897.7
   933.4
   913.6
   969.8
   935.4
   987.9
   979.2
   979.8
   926.6
     935
    1045
    1009
   946.1
    1051
    1049
    1075
    1019
    1030
    1084
    1089
    1080
    1019
    1124
    1099
    1112
    1117
    1052
    1123
    1176
    1062
    1164
    1159
    1180
    1188
    1120
    1152
    1149
    1235
    1164
    1162
    1209
    1158
    1333
    1232
    1249
    1218
    1223
    1231
    1250
    1293
    1334
    1347
    1335
    1221
    1240
    1339
    1265
    1288
    1383
    1429
    1379
    1345
    1352
    1423
    1384
    1425
    1391
    1381
    1404
    1370
    1406
    1313
    1525
    1564
    1479
    1472
    1475
    1471
    1516
    1461
    1432
    1448
    1505
    1399
    1486
    1427
    1423
    1460
    1427
    1488
    1484
    1472
    1543
    1482
    1555
    1543
    1563
    1478
    1472
    1546
    1510
    1569
    1542
    1529
    1572
    1587
    1526
    1581
    1510
    1511
    1555
    1539
    1607
    1523
    1507
    1523
    1461
    1458
    1572
    1495
    1490
    1474
    1501
    1494
    1534
    1495
    1486
    1487
    1539
    1524
    1541
    1543
    1615
    1380
    1479
    1437
    1491
    1512
    1499
    1467
    1471
    1540
    1503
    1441
    1419
    1385
    1386
    1414
    1463
    1415
    1401
    1405
    1381
    1341
    1401
    1376
    1387
    1326
    1365
    1429
    1309
    1284
    1301
    1279
    1325
    1390
    1317
    1307
    1280
    1308
    1328
    1302
    1278
    1294
    1202
    1222
    1250
    1242
    1282
    1246
    1256
    1268
    1206
    1242
    1186
    1155
    1260
    1200
    1206
    1157
    1182
    1220
    1125
    1186
    1157
    1149
    1218
    1137
    1147
    1116
    1166
    1191
    1119
    1163
    1195
    1066
    1124
    1111
    1111
    1128
    1063
    1075
    1062
    1031
    1029
    1060
    1027
    1057
    1087
    1075
    1049
    1013
    1057
    1007
    1113
    1008
    1013
    1015
   969.8
   963.9
    1015
   943.2
   976.9
    1034
   971.4
   946.7
   994.7
    1012
   951.9
    1053
   939.3
     959
   958.7
   969.8
    1000
   907.1
   926.9
    1013
     935
   859.1
   899.4
   962.3
   968.5
     911
   972.7
   907.8
   903.3
   916.2
   939.9
   926.9
   984.7
   910.7
   908.1
     938
     937
   965.5
   926.3
   921.1
   887.7
   950.6
   851.7
   908.4
     926
   929.5
   944.5
   903.9
     889
   893.2
   908.8
   927.6
   883.1
   930.5
   916.9
   823.1
   878.3
   867.9
   836.7
   873.7
   881.5
   896.1
     889
   874.4
   895.8
   847.1
   936.3
   835.8
   985.3
   861.1
   837.4
   866.9
     802
   830.3
   809.8
   866.6
   852.6
   874.7
   869.2
   882.2
   821.5
   901.3
   853.3
   868.2
   809.8
   757.3
   889.3
   857.2
   858.5
   830.3
   834.8
   870.2
     876
   783.9
   845.5
   856.5
   848.4
   799.1
   861.1
   781.9
   820.2
   809.2
   886.4
   852.6
   780.3
   833.2
   794.9
   853.3
   854.3
   829.3
   832.2
   871.1
   788.1
   875.4
   809.5
   852.6
   812.4
   861.1
   826.4
   786.8
   834.8
   865.6
   836.4
     793
   796.5
   785.5
   817.9
   793.6
   809.2
   841.3
   788.1
   812.1
   816.6
   795.9
   855.9
     814
   817.3
   773.8
   811.8
   853.9
   851.7
   779.7
   850.7
     802
   788.4
     805
   823.8
   798.5
   891.2
   810.8
   786.1
   772.8
   876.3
   782.9
   859.1
   790.7
     863
   837.1
   812.4
   811.1
   772.2
   769.6
   852.3
   833.2
   773.5
   798.8
   810.1
   802.4
   848.1
   809.5
   766.4
   790.4
   836.1
   789.1
   817.9
   846.5
   789.1
   930.5
   834.8
   868.2
     793
     804
     828
   793.3
   824.7
   851.7
   837.7
   829.3
   862.7
   819.2
     816
   808.5
   804.6
   837.4
   834.2
   842.3
   796.8
     863
   838.7
     816
   809.8
   867.6
     863
   808.9
   844.2
   828.6
   900.3
   837.4
   847.8
   879.9
   851.7
   863.7
   891.9
   841.6
   837.7
   838.4
   845.2
   867.9
   857.2
   846.2
   860.4
   847.8
   847.1
     816
   855.6
   853.6
   928.9
   865.9
     887
   898.1
   791.3
   869.8
     815
   865.6
   860.4
   830.6
   892.9
   881.2
   846.2
   913.3
   884.4
   895.8
     852
   867.2
   861.7
   771.5
   849.7
   891.2
   868.5
     876
   877.9
   902.6
   854.3
     877
   859.1
   907.8
   839.7
   862.7
   884.4
   868.5
     851
   904.2
   861.7
   900.7
   931.8
   818.6
   854.6
   879.2
   931.8
   891.9
   869.5
   835.5
     901
   877.6
     876
   867.2
   824.7
   919.1
   858.5
   787.4
   801.4
   966.5
   880.5
   934.4
   848.8
   870.8
   831.6
   848.8
   925.6
   898.4
   853.6
   899.7
   909.7
   897.1
   919.5
   900.7
   862.1
   895.8
   898.7
   917.8
   949.3
   877.3
   855.6
     938
   855.2
   991.8
   933.7
     924
   854.3
   930.5
   913.6
    1033
   934.7
   965.2
   934.7
   932.1
    1031
   971.7
    1000
   961.3
   977.5
    1035
    1040
    1009
    1012
    1088
    1069
    1009
    1011
    1032
    1028
    1060
    1140
    1079
    1116
    1063
    1039
    1140
    1173
    1126
    1136
    1114
    1124
    1118
    1124
    1224
    1197
    1208
    1199
    1132
    1207
    1168
    1225
    1217
    1218
    1366
    1217
    1329
    1309
    1305
    1343
    1313
    1260
    1334
    1320
    1410
    1357
    1339
    1441
    1395
    1517
    1350
    1410
    1321
    1425
    1443
    1499
    1500
    1492
    1503
    1509
    1559
    1553
    1513
    1436
    1510
    1502
    1605
    1646
    1521
    1530
    1606
    1621
    1650
    1584
    1590
    1738
    1740
    1626
    1624
    1673
    1617
    1626
    1660
    1657
    1720
    1642
    1713
    1639
    1560
    1710
    1776
    1784
    1709
    1785
    1816
    1744
    1716
    1615
    1792
    1757
    1697
    1716
    1751
    1815
    1771
    1770
    1760
    1763
    1743
    1704
    1684
    1675
    1710
    1778
    1723
    1825
    1750
    1683
    1695
    1736
    1673
    1642
    1713
    1697
    1736
    1759
    1791
    1691
    1688
    1714
    1600
    1669
    1598
    1646
    1589
    1554
    1681
    1644
    1539
    1530
    1549
    1604
    1530
    1579
    1556
    1476
    1527
    1443
    1456
    1410
    1422
    1432
    1447
    1487
    1481
    1489
    1397
    1370
    1434
    1349
    1299
    1439
    1345
    1415
    1345
    1356
    1269
    1305
    1429
    1291
    1341
    1306
    1293
    1300
    1257
    1245
    1289
    1254
    1190
    1195
    1138
    1177
    1266
    1174
    1186
    1128
    1087
    1118
    1097
    1130
    1209
    1080
    1046
    1077
    1136
    1050
    1044
   985.6
   963.3
   979.2
    1008
   955.2
   939.6
     961
   992.1
   983.7
   916.6
   953.9
   981.1
   886.1
   901.6
   921.7
   897.4
   895.1
   936.3
   898.1
   902.9
   956.5
   930.8
   956.8
   902.3
   915.9
   893.2
   896.8
   860.8
   887.7
     804
   884.4
   850.1
   819.2
   851.3
   841.9
   853.6
   826.7
   874.4
     899
   844.9
   835.8
     923
   847.8
   808.2
   855.2
   752.4
   797.5
     780
   783.2
   817.3
     828
   773.5
     791
   783.5
   727.4
   781.6
   759.9
   785.8
   733.6
   762.5
   799.8
   798.5
     791
     827
   763.1
   751.1
   717.7
   714.1
   781.9
   806.3
     792
   754.4
   807.6
     817
   781.6
   787.8
   798.8
   750.8
   790.4
   715.1
   755.3
   795.6
   845.2
   823.4
   790.7
   731.3
   797.8
   818.9
     754
   805.9
   770.6
     840
   742.7
   849.7
   826.4
   774.5
   843.9
   796.2
   782.9
   853.3
   774.5
   805.3
   801.7
   839.7
   840.3
   872.8
   817.3
   858.2
   830.9
   869.5
   805.3
   907.1
   817.6
   865.9
   853.3
   866.9
   939.6
   859.1
   818.6
   957.4
   896.1
   852.3
   904.9
   905.8
   956.8
     972
   999.6
   977.9
   951.9
   934.4
   976.9
   952.2
   964.2
   984.7
    1008
     985
    1070
   950.9
   906.2
    1051
    1065
    1049
    1033
    1052
    1030
    1034
    1129
    1102
    1081
    1097
    1092
    1105
    1134
    1215
    1061
    1152
    1115
    1112
    1137
    1180
    1135
    1101
    1212
    1199
    1209
    1185
    1267
    1148
    1209
    1184
    1231
    1215
    1217
    1163
    1185
    1253
    1228
    1258
    1193
    1301
    1294
    1269
    1336
    1368
    1309
    1311
    1335
    1332
    1342
    1378
    1401
    1322
    1308
    1351
    1330
    1404
    1405
    1334
    1304
    1414
    1338
    1362
    1404
    1298
    1327
    1371
    1469
    1390
    1328
    1404
    1398
    1475
    1436
    1350
    1470
    1424
    1375
    1403
    1418
    1384
    1402
    1423
    1419
    1424
    1406
    1339
    1437
    1404
    1331
    1425
    1422
    1278
    1361
    1316
    1388
    1397
    1324
    1308
    1433
    1370
    1312
    1334
    1388
    1276
    1276
    1296
    1303
    1306
    1257
    1241
    1383
    1281
    1340
    1296
    1246
    1205
    1175
    1135
    1220
    1211
    1217
    1334
    1192
    1255
    1200
    1265
    1160
    1158
    1183
    1213
    1180
    1126
    1240
    1156
    1142
    1113
    1133
    1072
    1152
    1117
    1043
    1088
    1077
    1102
    1208
    1065
    1013
    1059
    1008
    1020
    1075
    1044
    1058
    1002
    1000
   994.7
    1059
   995.7
    1018
   988.2
    1042
   931.5
   969.4
   968.5
   981.8
   970.1
   932.1
   957.8
   986.3
   923.7
   918.2
   998.3
   892.5
   896.1
   939.9
     961
   880.5
   924.7
   990.5
   920.8
   866.9
   908.1
   917.2
   910.1
   907.1
   852.6
   865.6
   883.1
   853.6
   859.5
     863
   810.8
   857.2
   883.1
   891.9
   849.4
   801.1
   866.3
   846.8
   789.1
   750.1
   886.7
     814
   808.2
   874.7
     914
   793.3
   801.4
   810.5
   853.6
   857.2
   821.8
   879.2
   849.4
   835.5
   857.8
   862.4
     826
   837.7
   902.6
   811.8
   877.3
   817.3
   818.9
     890
   839.7
   881.2
   806.3
   884.1
   832.5
     815
   885.1
   880.2
     887
   843.9
   803.3
   833.5
   908.8
   861.7
   882.8
   897.7
   883.5
   880.9
   871.5
   805.3
   892.5
   922.7
   885.1
   881.5
   937.6
   824.7
   841.3
   846.5
   956.5
   915.3
   874.7
   914.9
   890.3
   932.4
   976.6
   896.4
   971.7
    1003
     890
   944.5
   948.7
     984
   943.2
    1021
    1028
   987.9
    1005
    1031
    1076
    1015
   987.3
    1029
    1069
    1071
    1071
    1112
    1106
    1115
    1147
    1082
    1097
    1170
    1221
    1175
    1190
    1117
    1159
    1293
    1194
    1256
    1238
    1283
    1320
    1300
    1294
    1286
    1340
    1397
    1352
    1370
    1392
    1390
    1467
    1460
    1502
    1511
    1505
    1502
    1587
    1695
    1551
    1554
    1653
    1677
    1615
    1744
    1696
    1740
    1739
    1696
    1908
    1771
    1874
    1871
    1836
    1862
    1866
    1876
    1861
    1960
    1939
    1948
    2077
    2039
    2066
    2069
    2129
    2150
    2200
    2134
    2178
    2104
    2253
    2186
    2259
    2241
    2227
    2406
    2254
    2330
    2332
    2285
    2375
    2465
    2411
    2447
    2434
    2356
    2481
    2407
    2529
    2467
    2551
    2480
    2559
    2556
    2597
    2568
    2507
    2533
    2640
    2588
    2606
    2647
    2582
    2492
    2712
    2661
    2630
    2619
    2579
    2600
    2651
    2650
    2684
    2584
    2690
    2672
    2676
    2724
    2619
    2684
    2684
    2606
    2611
    2593
    2668
    2597
    2707
    2548
    2564
    2578
    2671
    2672
    2600
    2572
    2544
    2515
    2588
    2674
    2609
    2571
    2438
    2570
    2353
    2477
    2347
    2432
    2415
    2377
    2348
    2361
    2381
    2384
    2232
    2289
    2304
    2324
    2317
    2226
    2308
    2297
    2183
    2143
    2127
    2113
    2180
    2186
    2129
    2110
    2118
    1993
    2029
    2012
    2069
    1933
    1988
    2014
    1889
    1902
    1889
    1961
    1837
    1880
    1805
    1761
    1753
    1796
    1794
    1783
    1770
    1807
    1660
    1627
    1664
    1679
    1598
    1655
    1607
    1582
    1541
    1478
    1536
    1574
    1466
    1501
    1553
    1435
    1438
    1378
    1466
    1358
    1428
    1282
    1359
    1387
    1344
    1335
    1340
    1303
    1230
    1213
    1393
    1308
    1246
    1206
    1203
    1236
    1185
    1200
    1131
    1131
    1185
    1117
    1175
    1147
    1084
    1196
    1169
    1128
    1085
    1147
    1119
    1078
    1062
    1086
    1134
    1070
    1119
    1091
    1063
    1071
   982.1
    1067
    1071
   985.6
    1058
    1009
    1034
    1031
    1081
    1009
    1009
    1065
    1081
   934.4
    1006
    1042
    1012
    1090
   955.5
   995.1
     972
    1012
   987.9
     996
   979.2
   986.3
   978.2
    1034
    1057
   999.9
   958.4
     960
   978.5
   977.2
   918.8
    1003
    1006
   949.3
   956.1
   969.4
   979.5
   988.9
   988.9
   943.8
   951.6
    1037
     902
   917.2
    1012
   930.8
     949
   939.6
   990.2
   946.1
   993.4
   988.9
   991.2
   997.3
   921.1
    1006
   911.4
   940.6
   907.5
   936.3
   926.6
   940.2
   958.1
     936
   927.9
   940.6
   916.2
   943.8
   893.8
   889.6
   965.2
   957.4
   926.3
     913
   906.8
   885.4
   878.6
   897.1
   957.1
   989.5
   914.9
   950.9
   909.7
   915.9
   933.4
   941.5
   950.3
   905.8
   924.7
   922.1
   882.5
   880.5
     948
   913.6
     865
     912
     900
   884.8
   934.4
   908.8
   954.8
   896.8
   878.6
   834.5
   867.6
   902.9
   877.3
   873.1
   906.2
   821.5
   854.6
   880.2
   865.3
   824.7
   949.6
   911.4
   878.6
     899
   884.4
   850.7
   897.4
   831.6
     890
   816.6
   862.4
   865.9
   881.2
   884.1
     875
   825.4
   830.9
   851.7
   938.3
   898.4
     888
   842.9
   870.8
   902.9
   875.4
   852.3
     865
   870.5
   914.9
     851
   846.8
   836.7
   811.1
   886.1
   891.2
   951.6
   833.8
   847.8
   856.2
   813.1
   848.1
   849.1
   836.7
   861.1
   881.2
   818.6
   809.8
   896.1
   865.3
   896.8
   856.5
   897.4
   793.6
   849.4
     839
   863.7
   858.8
   819.6
   792.3
   809.2
   842.6
   770.6
   815.7
   810.8
     890
   848.8
     838
   889.3
     851
   815.7
   871.1
   794.3
   873.7
   916.6
   837.1
   872.1
   890.6
   907.8
     814
   875.4
   815.3
   881.2
   871.8
   867.6
   821.5
   860.8
   822.8
   873.4
   838.4
   871.8
   857.8
   841.3
   848.4
   774.5
   836.4
   847.8
   888.3
   882.8
   849.1
   871.5
     863
   841.9
   850.7
   949.6
     902
     839
   894.2
   845.2
   836.7
   897.4
   854.6
   821.8
   820.2
   858.5
   821.5
   902.6
   813.7
   918.5
   816.6
   888.3
   822.5
   830.6
   771.9
   834.5
   840.3
   836.7
   821.2
   830.9
   884.1
   819.9
   821.5
   867.6
     805
   859.5
     838
   811.8
   860.4
   814.7
     802
   784.8
     875
     839
   804.6
   752.7
   905.8
   831.2
   814.7
   804.6
   808.9
   860.1
   842.3
   769.9
     815
   810.8
   801.7
   833.8
     817
   822.5
   841.9
   813.4
   829.9
   811.1
   788.1
   785.5
   780.3
   813.4
   843.9
   846.2
   800.7
   799.4
   718.7
   826.7
   769.6
   782.3
   786.8
   796.2
   807.6
     781
   849.4
   783.9
   805.3
     756
   868.2
   776.7
   769.9
   798.1
   781.9
   805.6
   812.4
   792.6
   813.1
   775.8
   848.8
   795.9
   837.1
     767
   771.9
   788.7
   820.9
   783.5
   753.1
   729.4
   790.4
   808.9
     793
   758.2
   797.5
   744.9
   779.3
     755
   730.3
   771.2
   740.1
   754.7
     755
   717.4
   684.3
   766.7
   805.3
   758.9
   776.1
   746.9
   786.8
   810.5
   709.6
   735.2
   756.9
   760.8
   788.7
   760.8
   784.5
   746.6
   747.9
   735.5
   752.1
   789.4
   736.8
   826.4
   779.7
   755.7
   784.8
   746.9
   677.5
   750.1
   781.3
   759.2
   810.8
     767
   770.9
   769.6
   701.8
     767
   762.1
   787.8
   764.4
   749.5
   770.9
   833.2
   775.8
   741.7
   840.6
     754
   775.1
   783.9
   827.3
   775.1
   770.2
   789.4
   843.9
     779
     792
   823.4
   820.5
   735.2
   815.3
   829.3
   806.3
   785.5
     766
   846.8
   769.6
   773.2
   802.4
   865.6
   850.1
   826.7
   830.6
   882.5
   918.2
   879.9
   877.3
   913.3
   808.2
     950
   910.1
   871.8
     900
   879.9
   967.8
   955.8
   952.2
   928.2
   855.9
    1001
   917.5
   963.9
   967.8
   987.3
   919.5
   990.5
    1012
   996.4
    1025
    1023
    1037
    1075
   981.4
    1004
   989.9
    1067
    1006
    1013
    1111
    1124
    1137
    1074
    1100
    1166
    1147
    1144
    1156
    1104
    1178
    1190
    1185
    1183
    1281
    1328
    1345
    1300
    1299
    1333
    1449
    1343
    1423
    1383
    1505
    1453
    1448
    1466
    1506
    1531
    1572
    1627
    1558
    1674
    1660
    1549
    1670
    1685
    1721
    1737
    1738
    1728
    1786
    1817
    1916
    1890
    1875
    1869
    1893
    1890
    2010
    2046
    1967
    2041
    2075
    2082
    2131
    2156
    2211
    2074
    2120
    2206
    2229
    2224
    2405
    2326
    2348
    2441
    2490
    2487
    2507
    2489
    2387
    2538
    2546
    2533
    2585
    2638
    2622
    2703
    2767
    2669
    2678
    2686
    2832
    2735
    2723
    2818
    2857
    2890
    2843
    2867
    3001
    2920
    2831
    2908
    2913
    2878
    2961
    2834
    3101
    3001
    2992
    3057
    3071
    2969
    3002
    2968
    2993
    2988
    3115
    3093
    3051
    3012
    2949
    2943
    2946
    3046
    3006
    2955
    3055
    2982
    3028
    3064
    3046
    3066
    3001
    3066
    3028
    2885
    2998
    2904
    2940
    3065
    2949
    2895
    3021
    2906
    3065
    2912
    2930
    2968
    2785
    2884
    2765
    2803
    2789
    2752
    2876
    2770
    2708
    2720
    2764
    2775
    2689
    2511
    2645
    2539
    2685
    2559
    2540
    2530
    2461
    2438
    2560
    2537
    2466
    2504
    2387
    2521
    2372
    2382
    2333
    2252
    2324
    2253
    2126
    2285
    2149
    2164
    2144
    2114
    2091
    2018
    2037
    2059
    2073
    1988
    1969
    2019
    2006
    1915
    1888
    1858
    1824
    1853
    1790
    1812
    1664
    1843
    1732
    1698
    1711
    1666
    1613
    1577
    1683
    1587
    1609
    1666
    1514
    1473
    1498
    1394
    1459
    1468
    1424
    1397
    1444
    1364
    1387
    1359
    1374
    1346
    1377
    1323
    1341
    1270
    1319
    1209
    1228
    1243
    1212
    1210
    1252
    1223
    1139
    1130
    1129
    1178
    1154
    1128
    1177
    1181
    1056
    1055
    1090
    1143
    1077
    1133
    1046
    1019
    1042
    1051
    1012
    1091
   996.4
    1008
    1028
    1059
    1044
   998.9
   975.3
    1035
    1013
   989.5
    1058
    1012
   990.5
     959
   969.4
   966.2
   930.8
   923.7
   927.9
    1005
   987.3
     937
   907.1
    1015
    1019
    1014
   974.9
   980.5
    1015
   961.3
   990.5
   941.2
    1033
   934.1
   966.2
   970.1
    1025
    1067
   939.6
   963.6
    1015
   920.8
    1022
   952.2
   996.4
    1019
    1019
     961
   976.6
    1033
   915.3
    1033
   988.6
   956.1
    1033
     985
   916.9
    1042
    1022
   982.4
    1037
    1028
    1017
    1047
    1023
    1008
    1005
   987.3
   994.1
    1053
    1033
    1011
    1079
   991.5
    1065
    1017
     984
    1027
    1024
    1006
    1026
    1025
    1031
    1038
    1088
    1050
    1045
    1058
    1063
    1031
    1021
    1039
    1067
    1073
    1050
    1184
    1078
    1046
    1071
    1064
    1073
    1073
    1041
    1065
    1056
    1144
    1102
    1117
    1038
    1047
    1105
    1121
    1131
    1073
    1067
    1070
    1027
    1158
    1126
    1126
    1064
    1067
    1063
    1090
    1011
    1087
    1154
    1087
    1146
    1129
    1120
    1145
    1058
    1118
    1040
    1031
    1087
    1122
    1076
    1068
    1134
    1088
    1079
    1119
    1136
    1135
    1161
    1155
    1172
    1160
    1161
    1076
    1160
    1106
    1148
    1032
    1129
    1148
    1102
    1102
    1081
    1153
    1127
    1053
    1219
    1038
    1135
    1112
    1008
    1160
    1065
    1038
    1053
    1086
    1125
    1157
    1131
    1099
    1009
    1093
    1095
    1087
    1071
    1065
    1050
    1076
    1043
    1023
    1007
    1058
    1030
    1036
    1079
   988.6
    1032
    1044
    1044
    1056
    1038
    1003
    1036
     986
    1072
    1055
    1066
    1044
     960
    1015
    1030
   977.2
    1005
    1005
    1038
    1017
   955.2
   998.6
     935
   878.9
   972.3
   942.2
   948.7
   965.2
   995.1
    1021
   960.7
    1002
   949.6
    1006
   971.1
   968.1
   982.1
     998
     935
   960.3
   955.5
    1033
   933.7
   881.2
   990.8
   968.8
   963.9
   989.5
   901.3
   915.6
     948
   958.1
   934.4
   960.3
   930.5
   933.4
   929.5
   903.9
   949.6
   933.4
   937.3
     938
   970.7
   870.8
   975.3
   959.4
   940.9
   914.9
   958.7
   946.7
   899.4
    1002
   919.8
   961.3
   931.1
   946.4
    1006
   929.2
   981.8
   893.5
   950.9
   943.5
   936.3
     911
   919.8
   958.4
    1002
   957.4
   979.5
     974
     911
    1001
   969.1
    1001
    1023
   979.2
    1004
    1035
   981.1
   925.6
    1004
   960.3
   982.7
   956.8
    1002
   966.5
   987.6
    1022
    1004
    1077
   966.2
   934.7
   929.2
   990.2
    1004
   979.8
   994.1
    1032
    1030
    1015
   875.7
    1005
   963.6
    1020
    1034
    1022
    1068
    1038
    1015
   936.7
   977.9
    1031
   982.1
    1002
    1021
   972.7
    1047
    1054
   976.2
    1003
    1064
    1052
   975.9
   961.3
   991.8
    1061
    1070
    1134
    1039
    1039
   944.8
    1056
     984
   970.1
    1034
    1039
    1011
   997.3
    1017
    1020
   980.8
   998.9
   940.2
    1043
    1013
   996.7
    1012
    1021
   956.5
    1035
    1076
    1032
   957.1
   986.3
    1025
   981.4
    1008
   981.4
   977.2
   986.6
    1009
    1050
    1035
    1079
    1029
   915.3
   984.7
   959.7
   964.2
    1018
   967.5
   941.2
    1000
   946.1
   956.8
   987.6
     901
   971.4
   970.4
   942.8
   966.2
   960.3
     935
   903.6
   935.7
     959
   946.4
   895.1
     974
   926.3
     900
   898.4
   899.4
     899
   878.3
   909.1
   868.5
   849.4
   881.8
   905.8
   938.6
   871.5
   920.4
     924
   857.5
   840.6
   883.1
   924.3
   908.8
     950
   871.8
   884.1
   893.5
   842.9
   975.3
   805.9
   864.3
   890.6
   832.9
   921.4
   869.5
   860.4
   860.1
   885.7
   847.5
   859.8
   824.1
     888
   893.8
   861.1
   781.6
   877.9
   833.5
   878.9
   808.2
   847.1
   831.6
   819.6
   760.2
   843.2
   823.1
   790.4
   788.7
   784.2
   828.3
     802
   819.9
   850.4
   786.1
   769.3
   716.7
   807.2
   780.3
   853.3
   834.2
   800.7
   805.6
     779
   765.4
   818.9
   786.5
   862.1
   807.2
     803
   755.7
   823.8
   784.8
   786.1
   819.2
   775.4
     743
   783.5
   762.8
   816.3
   758.9
   777.7
   771.2
   819.6
   775.4
   709.6
   773.5
     814
   797.2
   773.8
   771.5
   802.7
   784.5
   757.3
   784.2
   750.5
   779.3
   833.2
   818.3
   818.9
   770.6
   801.4
   740.1
   763.4
   741.7
   820.9
   825.1
     767
   734.9
   749.8
   761.5
     790
   769.9
   778.7
   795.2
   825.7
   751.8
   781.9
   733.3
   754.7
   734.9
   769.3
   771.2
     743
   770.9
   791.7
   809.2
   788.7
   779.7
   710.9
   811.8
   757.9
   801.4
   759.2
     732
   754.4
   811.8
   745.6
   759.9
   767.3
   758.9
   728.7
   737.8
   720.6
   753.4
     732
   774.1
     744
   792.6
   710.2
     743
   808.9
   749.8
     754
   765.1
   815.7
   804.6
   751.4
   713.5
   656.7
   737.5
   724.2
   788.1
   747.2
   771.2
   726.1
   793.3
   731.6
   787.1
   756.9
   774.1
   782.6
   713.2
   738.1
   792.6
   764.4
   750.1
   734.2
   714.8
   813.1
   737.2
   744.3
   784.2
   799.1
   834.8
   733.3
   714.1
   796.5
   759.5
   757.6
   722.6
     839
   783.2
   751.1
   781.9
     766
   793.6
   741.1
   762.1
   747.9
     732
   817.6
   798.1
   806.6
   828.3
   757.6
     778
     767
   778.7
   799.8
   790.4
   797.8
   745.6
   770.6
   816.6
   786.8
   753.7
   772.8
   801.7
   773.2
     778
   779.7
   685.6
   751.1
   848.1
   800.4
   728.4
   746.6
   784.5
   809.2
   777.1
   716.4
   755.7
     853
   805.9
   812.7
   733.6
   788.7
   784.8
   732.6
   742.7
   856.5
   809.2
   733.3
   750.1
   805.3
   788.1
   759.5
   783.5
   766.4
   825.1
   800.4
   751.4
   821.2
   773.5
   812.1
   702.1
     769
   828.3
     826
   867.9
   815.7
   830.9
   803.3
     805
   809.2
   813.7
   782.6
   788.1
   775.4
   836.7
     766
   823.1
   795.2
   791.7
   851.3
   779.7
   754.7
   797.8
   818.3
   845.5
     839
   790.4
   882.5
   833.2
   887.7
   764.1
   734.6
   806.3
   835.8
   865.3
   786.1
   795.9
   833.2
   798.1
   807.6
   868.5
   799.4
   787.4
   859.8
   801.1
   845.2
   862.4
   790.4
   821.5
   840.6
   750.8
   851.7
   841.9
   842.6
   831.2
   785.2
   787.8
   857.2
   799.8
   807.9
   800.4
   852.3
   783.5
   813.7
   853.3
   753.4
   846.8
     779
   805.9
   850.1
     780
   854.9
     791
   765.7
   883.1
   812.7
   823.1
   813.7
   822.2
   745.6
   799.8
   794.3
   790.7
   810.1
   817.9
   799.1
   783.2
   704.7
   761.2
   764.1
   773.8
   821.2
   787.8
   790.4
     780
   718.7
   762.5
   775.4
   744.3
   804.6
   786.1
   792.3
   800.4
   741.1
   850.1
   753.1
   762.5
   769.6
   740.7
   777.4
   788.1
   784.2
     840
   779.7
   801.7
   737.5
   743.3
   705.4
   821.2
   731.3
   781.6
   734.2
   759.5
   716.4
   774.5
   744.6
   714.8
   817.6
   713.2
   764.4
   698.2
     754
   726.1
     717
     729
   775.8
   734.2
   744.9
   750.5
   776.1
   755.3
   769.9
   755.7
   782.9
   720.3
   760.8
   728.7
   739.4
   701.2
   725.8
   765.4
   773.5
   748.2
   709.9
   756.6
   713.8
   712.8
   749.5
   770.6
   749.5
   778.4
   731.6
   746.2
     744
   697.6
   701.8
   685.6
   720.6
   715.1
   729.7
   749.5
   673.6
   762.8
   754.4
     743
     730
   706.3
     768
   793.3
     791
   691.1
   755.7
   696.9
   764.7
   758.9
   735.5
   751.8
   768.6
   826.7
   733.6
     744
   765.4
   716.1
   781.3
   765.1
   772.8
   699.5
   749.8
   780.3
   716.7
   690.4
   711.5
   790.7
   730.3
   674.2
   746.9
   789.7
   738.1
   773.5
     769
     706
   713.2
   734.9
   762.8
   745.9
   752.4
   770.9
   800.1
   706.7
   752.4
   753.4
   728.7
   787.8
   786.1
   713.2
   796.2
   760.2
   799.4
   754.7
   727.4
   770.9
   782.9
   818.6
   790.7
   781.9
   773.5
   797.2
   713.5
     769
   809.2
     743
   794.3
   729.4
   775.4
   797.8
   683.3
     804
   793.6
     839
   850.1
   714.1
   759.9
   827.3
   749.8
   773.2
   743.3
   818.6
   757.3
   835.8
   801.1
   820.2
   782.6
     730
     841
   823.8
   824.7
   758.6
   775.1
   837.1
     791
   763.8
   796.2
   831.9
   858.2
   739.1
   742.7
   770.6
     790
   763.4
   881.5
   854.9
   805.6
   762.1
   789.7
   835.5
   825.7
   826.7
   798.1
   814.7
   784.8
   849.7
   854.3
   808.2
   787.4
   778.7
   848.1
   786.5
   848.4
   804.3
   843.2
   845.8
   841.9
   856.2
   821.2
   847.1
   760.8
     805
   805.6
   827.3
   799.4
   819.2
   870.2
   803.3
   805.9
   810.5
     827
   855.2
   826.4
   798.8
   835.8
   840.6
     817
   810.8
   847.8
   885.4
   754.7
   915.6
   876.7
   803.3
   819.9
   813.7
   778.7
     876
   821.2
   848.4
   793.6
   833.8
   875.4
     839
     827
     778
   837.7
   846.8
   766.7
   771.2
   781.3
   842.3
   887.7
   822.8
     803
     841
   790.4
   875.7
   845.2
   801.1
   770.6
     792
   817.3
   787.1
   780.3
   845.8
     840
     793
   815.3
   865.9
   807.2
   875.7
     814
   831.9
   823.1
   817.9
   843.6
   838.7
   821.2
   871.5
   785.2
   756.6
   874.7
   785.8
   848.4
   837.7
   871.5
   862.1
   758.2
   806.9
   818.3
   810.1
   830.9
   845.8
   854.3
   846.8
   782.3
   858.2
   945.7
   865.6
   775.1
   818.9
   866.9
   829.9
   818.6
   795.6
   837.7
   804.3
   841.6
   830.9
   826.7
   786.1
   796.5
   802.7
   801.7
   828.6
   850.1
   805.9
   858.2
   871.8
   861.7
   856.9
   837.1
   860.4
   844.2
   871.8
   848.8
     805
   858.2
   847.8
   852.3
   890.6
   836.7
   877.3
     864
     959
   907.1
   903.6
   926.3
     948
   915.3
     924
   950.3
   941.2
   888.3
   953.9
   897.4
   944.8
   936.3
   968.5
   907.8
    1033
   977.9
   970.7
     947
   964.6
   975.6
    1042
    1012
   993.4
    1077
    1078
    1093
    1027
    1030
    1061
    1100
    1032
    1063
    1054
    1144
    1160
    1079
    1112
    1144
    1173
    1150
    1163
    1213
    1161
    1158
    1210
    1250
    1144
    1245
    1205
    1188
    1270
    1255
    1303
    1312
    1308
    1281
    1338
    1354
    1322
    1386
    1380
    1449
    1376
    1409
    1456
    1471
    1480
    1566
    1515
    1485
    1454
    1514
    1566
    1636
    1523
    1639
    1653
    1723
    1650
    1740
    1679
    1723
    1766
    1726
    1779
    1868
    1844
    1849
    1880
    1901
    1956
    1931
    1929
    1983
    2048
    2084
    2117
    2073
    2070
    2189
    2158
    2236
    2257
    2250
    2302
    2290
    2278
    2310
    2321
    2501
    2367
    2388
    2455
    2495
    2524
    2542
    2443
    2615
    2545
    2627
    2668
    2698
    2655
    2723
    2815
    2826
    2907
    2929
    2927
    2859
    2971
    2945
    3026
    3048
    2992
    3114
    3193
    3129
    3148
    3209
    3132
    3313
    3317
    3365
    3391
    3336
    3353
    3360
    3470
    3579
    3665
    3622
    3635
    3767
    3665
    3561
    3746
    3825
    3843
    3914
    4011
    3883
    4077
    4103
    4133
    4176
    4223
    4396
    4380
    4408
    4460
    4505
    4440
    4455
    4659
    4584
    4584
    4571
    4785
    4794
    4923
    4867
    5020
    5007
    5233
    5299
    5266
    5524
    5323
    5538
    5520
    5638
    5717
    6053
    5882
    5905
    6065
    5860
    6341
    6389
    6157
    6383
    6588
    6856
    6764
    6912
    6825
    7045
    6946
    7296
    7463
    7541
    7666
    7410
    7808
    7997
    7902
    7864
    8156
    8211
    8437
    8535
    8515
    8582
    8965
    9001
    9126
    9240
    9536
    9738
    9791
    9899
  1e+004
1.02e+004
1.06e+004
1.065e+004
1.059e+004
1.065e+004
1.065e+004
1.065e+004
1.065e+004
1.065e+004
1.065e+004
1.065e+004
1.065e+004
1.065e+004
1.065e+004
1.065e+004
1.065e+004
1.065e+004
1.065e+004
1.065e+004
1.065e+004
1.065e+004
1.065e+004
1.065e+004
1.065e+004
1.065e+004
1.065e+004
1.065e+004
1.065e+004
1.065e+004
1.065e+004
1.065e+004
1.065e+004
1.065e+004
1.065e+004
1.065e+004
1.065e+004
1.065e+004
1.065e+004
1.065e+004
1.065e+004
1.065e+004
1.065e+004
1.065e+004
1.065e+004
1.065e+004
1.065e+004
1.065e+004
1.065e+004
1.065e+004
1.065e+004
1.065e+004
1.065e+004
1.065e+004
1.065e+004
1.065e+004
1.065e+004
1.065e+004
1.065e+004
1.065e+004
1.065e+004
1.065e+004
1.065e+004
1.065e+004
1.065e+004
1.065e+004
1.065e+004
1.065e+004
1.065e+004
1.065e+004
1.065e+004
1.065e+004
1.065e+004
1.065e+004
1.065e+004
1.065e+004
1.065e+004
1.065e+004
1.065e+004
1.065e+004
1.065e+004
1.065e+004
1.065e+004
1.065e+004
1.065e+004
1.065e+004
1.065e+004
1.065e+004
1.065e+004
1.065e+004
1.065e+004
1.065e+004
1.065e+004
1.065e+004
1.065e+004
1.065e+004
1.065e+004
1.065e+004
1.065e+004
1.065e+004
1.065e+004
1.065e+004
1.065e+004
1.065e+004
1.065e+004
1.065e+004
1.065e+004
1.065e+004
1.065e+004
1.065e+004
1.065e+004
1.065e+004
1.065e+004
1.065e+004
1.065e+004
1.065e+004
1.065e+004
1.065e+004
1.065e+004
1.065e+004
1.065e+004
1.065e+004
1.065e+004
1.065e+004
1.065e+004
1.065e+004
1.065e+004
1.065e+004
1.065e+004
1.065e+004
1.065e+004
1.065e+004
1.065e+004
1.065e+004
1.065e+004
1.065e+004
1.065e+004
1.065e+004
1.065e+004
1.065e+004
1.065e+004
1.065e+004
1.065e+004
1.065e+004
1.065e+004
1.065e+004
1.065e+004
1.065e+004
1.065e+004
1.065e+004
1.065e+004
1.065e+004
1.065e+004
1.065e+004
1.065e+004
1.065e+004
1.065e+004
1.065e+004
1.065e+004
1.065e+004
1.065e+004
1.065e+004
1.065e+004
1.065e+004
1.065e+004
1.065e+004
1.065e+004
1.065e+004
1.065e+004
1.065e+004
1.065e+004
1.065e+004
1.065e+004
1.065e+004
1.065e+004
1.065e+004
1.065e+004
1.065e+004
1.065e+004
1.065e+004
1.065e+004
1.065e+004
1.065e+004
1.065e+004
1.065e+004
1.065e+004
1.065e+004
1.065e+004
1.065e+004
1.065e+004
1.065e+004
1.065e+004
1.065e+004
1.065e+004
1.065e+004
1.065e+004
1.065e+004
1.065e+004
1.065e+004
1.065e+004
1.065e+004
1.065e+004
1.065e+004
1.065e+004
1.065e+004
1.065e+004
1.065e+004
1.065e+004
1.065e+004
1.065e+004
1.065e+004
1.065e+004
1.065e+004
1.065e+004
1.065e+004
1.065e+004
1.065e+004
1.065e+004
1.065e+004
1.065e+004
1.065e+004
1.065e+004
1.065e+004
1.065e+004
1.065e+004
1.033e+004
1.022e+004
    9639
    9672
    9538
    9051
    8764
    8469
    8057
    7953
    7549
    7455
    7126
    6801
    6646
    6216
    5765
    5507
    5147
    4728
    4890
    4612
    4793
    4562
    4555
    4527
    4375
    4276
    4239
    4062
    4001
    3946
    3905
    3958
    3864
    3879
    3677
    3561
    3443
    3418
    3372
    3361
    3338
    3196
    3190
    3122
    3074
    3085
    3074
    2997
    2944
    2798
    2879
    2822
    2837
    2732
    2766
    2657
    2592
    2610
    2493
    2532
    2467
    2505
    2547
    2446
    2389
    2471
    2361
    2342
    2355
    2217
    2292
    2165
    2151
    2219
    2190
    2045
    2092
    2066
    2001
    2070
    2045
    2058
    2025
    1946
    2062
    2045
    1958
    1986
    2007
    1932
    2010
    1841
    1864
    1935
    1776
    1885
    1778
    1741
    1786
    1760
    1782
    1762
    1775
    1819
    1874
    1837
    1702
    1746
    1838
    1778
    1703
    1644
    1678
    1624
    1622
    1744
    1662
    1731
    1664
    1590
    1779
    1703
    1684
    1683
    1591
    1650
    1572
    1620
    1648
    1533
    1558
    1621
    1610
    1624
    1661
    1632
    1592
    1558
    1645
    1586
    1531
    1533
    1501
    1493
    1523
    1541
    1585
    1564
    1539
    1508
    1477
    1520
    1494
    1515
    1569
    1583
    1526
    1516
    1465
    1379
    1424
    1518
    1423
    1445
    1407
    1500
    1519
    1463
    1553
    1452
    1385
    1478
    1417
    1525
    1458
    1492
    1483
    1450
    1513
    1501
    1482
    1469
    1405
    1402
    1430
    1389
    1443
    1368
    1493
    1482
    1371
    1475
    1385
    1406
    1470
    1341
    1372
    1486
    1423
    1390
    1413
    1379
    1449
    1409
    1368
    1352
    1440
    1358
    1352
    1388
    1341
    1393
    1409
    1405
    1352
    1383
    1362
    1361
    1361
    1379
    1352
    1433
    1424
    1387
    1373
    1381
    1405
    1370
    1371
    1387
    1332
    1363
    1329
    1352
    1311
    1372
    1336
    1313
    1272
    1322
    1288
    1345
    1249
    1283
    1356
    1301
    1338
    1339
    1351
    1318
    1380
    1294
    1298
    1290
    1201
    1321
    1284
    1305
    1235
    1290
    1345
    1330
    1327
    1259
    1242
    1291
    1297
    1293
    1204
    1226
    1295
    1352
    1263
    1311
    1213
    1314
    1224
    1162
    1240
    1271
    1232
    1266
    1261
    1306
    1235
    1200
    1199
    1246
    1264
    1235
    1196
    1310
    1306
    1292
    1222
    1295
    1209
    1290
    1277
    1199
    1295
    1226
    1176
    1222
    1295
    1234
    1158
    1143
    1205
    1194
    1209
    1287
    1207
    1274
    1219
    1161
    1245
    1210
    1240
    1237
    1207
    1199
    1147
    1173
    1209
    1168
    1215
    1212
    1252
    1214
    1184
    1184
    1195
    1258
    1213
    1192
    1233
    1158
    1214
    1242
    1199
    1204
    1174
    1261
    1139
    1133
    1155
    1177
    1140
    1303
    1110
    1167
    1133
    1177
    1200
    1156
    1212
    1186
    1189
    1190
    1256
    1160
    1171
    1186
    1135
    1186
    1172
    1181
    1204
    1192
    1162
    1149
    1275
    1156
    1192
    1173
    1200
    1210
    1149
    1142
    1163
    1140
    1158
    1150
    1187
    1176
    1124
    1107
    1115
    1130
    1177
    1146
    1163
    1068
    1213
    1144
    1102
    1128
    1100
    1202
    1165
    1126
    1193
    1202
    1072
    1240
    1139
    1118
    1175
    1110
    1138
    1120
    1167
    1100
    1130
    1154
    1180
    1070
    1081
    1079
    1117
    1179
    1096
    1141
    1192
    1139
    1157
    1174
    1137
    1114
    1140
    1134
    1056
    1097
    1088
    1065
    1141
    1096
    1107
    1152
    1131
    1130
    1091
    1128
    1097
    1114
    1105
    1059
    1058
    1078
    1178
    1124
    1147
    1074
    1098
    1133
    1101
    1095
    1104
    1110
    1087
    1138
    1118
    1073
    1108
    1106
    1133
    1141
    1070
    1099
    1069
    1088
    1091
    1091
    1076
    1087
    1088
    1067
    1065
    1083
    1067
    1124
    1106
    1076
    1130
    1089
    1230
    1129
    1066
    1039
    1071
    1012
    1000
    1037
    1060
    1048
    1074
    1066
    1037
    1041
    1089
    1042
    1136
    1038
    1063
    1052
    1033
    1000
    1018
    1082
    1046
   988.2
    1118
    1062
    1095
    1132
    1099
    1044
    1086
    1081
    1047
    1085
    1128
    1167
    1051
    1035
    1130
    1088
    1060
    1046
    1089
    1055
    1111
    1091
    1046
    1038
   994.1
    1040
    1076
    1011
    1072
    1033
    1081
    1027
    1093
   986.6
    1124
    1076
    1025
    1096
    1016
    1071
    1060
    1023
    1061
    1040
    1008
    1033
    1092
     997
    1013
    1023
    1071
    1066
    1015
   969.4
    1102
    1009
    1050
    1006
    1035
    1032
    1038
    1009
    1025
    1063
    1095
    1028
    1041
    1076
    1094
    1024
    1049
    1147
    1028
    1071
    1050
    1069
   978.8
    1062
    1060
    1047
   975.6
    1013
    1028
    1077
    1040
    1004
    1013
    1065
    1019
    1009
    1050
     996
    1010
    1015
   962.3
    1023
    1016
     996
    1079
    1007
    1071
    1055
    1008
   997.7
    1057
    1060
    1100
   989.9
     996
   956.8
    1031
   958.4
    1052
    1001
   991.5
   993.1
    1086
    1028
   978.8
    1001
   985.3
   992.5
    1013
    1077
    1003
    1042
   971.4
   979.8
    1015
   959.4
   980.8
   991.2
    1019
     959
    1047
   920.4
    1017
    1000
    1026
    1025
    1003
   998.9
   974.3
    1029
   954.5
    1026
   958.4
   985.3
   964.2
    1049
   957.4
    1063
   952.9
    1006
    1079
    1030
     998
    1001
    1051
    1032
    1048
    1011
    1011
   953.9
    1042
   937.6
   986.9
    1001
    1011
   981.4
     961
    1055
    1034
   938.3
    1043
   970.1
    1063
    1035
    1018
   915.9
    1009
   971.4
    1029
    1015
   965.9
   993.8
   960.3
    1084
   975.6
    1061
   921.7
    1014
   987.9
    1018
     961
    1019
    1046
   971.4
    1008
   992.8
   993.8
    1015
   982.1
    1090
    1051
    1041
    1041
    1030
    1085
     949
   946.1
    1073
    1035
   983.1
    1009
    1003
    1022
   985.3
    1025
    1033
     972
    1004
    1025
    1039
    1064
   985.3
    1017
   932.8
   965.9
    1010
   998.3
   995.7
   972.7
    1049
    1010
   976.6
    1005
     985
    1013
   981.4
    1059
   981.8
   955.8
    1006
    1022
    1011
   954.5
    1021
   980.1
   995.1
    1001
    1050
    1040
   951.9
   979.8
    1051
   978.8
     972
    1021
    1026
   984.4
   996.7
    1088
    1004
   994.4
    1046
    1023
    1033
   990.8
     962
   945.4
    1012
   975.3
   912.7
     974
    1019
    1018
     986
   944.5
   979.2
   980.8
    1028
    1049
    1019
     972
    1048
   993.1
     986
   989.2
   922.4
   965.5
   958.7
   974.9
   956.5
   985.6
   932.4
    1024
    1003
   903.6
   990.2
   949.6
   943.5
    1006
   947.7
   905.5
    1006
   963.3
    1014
   991.2
     984
   932.8
   975.9
   923.7
   927.3
   963.6
   972.3
     972
   957.8
   971.1
    1004
    1001
   879.6
   972.7
   961.6
   952.9
   979.2
    1001
   942.2
   937.3
   991.2
   946.1
   923.7
   978.2
    1016
   952.2
   976.9
   927.3
   997.7
   929.2
   954.8
   966.5
   918.2
   982.7
    1076
   945.1
   930.2
   867.9
   971.1
   906.2
   917.5
   933.1
   972.7
   965.9
     962
   970.4
   990.8
   992.1
   980.8
   995.1
   932.1
   993.4
   945.1
   957.1
   963.6
   926.6
   954.2
   929.5
     984
   981.8
   934.1
   933.4
   927.9
   983.4
   944.8
   958.1
   945.7
    1008
     972
     937
   965.9
   920.1
   967.8
   954.2
   843.6
   963.6
   943.2
    1008
   939.6
    1002
   968.5
   940.9
   952.9
   935.7
   891.6
   914.9
   885.4
   976.9
   964.6
   951.3
   982.7
   992.8
   949.6
   971.4
   929.2
   920.4
   951.3
   891.9
   970.1
    1005
   920.4
   958.1
   932.4
   892.5
   939.9
   958.1
   941.9
   927.3
   938.9
   951.3
   942.5
   912.3
   909.1
   973.6
     973
   960.7
   953.5
     887
   908.4
   977.2
   954.8
   926.6
   927.9
   902.6
     924
     949
   878.6
   951.3
   961.6
   907.1
     925
     972
   962.9
   990.8
   984.4
   936.7
   943.2
   999.3
   973.6
   902.3
   966.2
   915.9
     936
   920.4
   935.4
   892.5
   962.6
    1021
   986.9
   979.2
    1012
   960.3
   942.8
   914.6
   923.7
   929.9
   998.9
    1010
   942.2
   942.2
   967.2
   984.4
   936.7
     998
   926.9
   972.3
    1014
     985
   969.4
   932.4
   939.3
   950.3
   918.2
    1024
   955.8
   934.7
   914.6
   955.8
   950.6
   973.6
   992.5
   873.4
   942.8
   953.5
   993.8
   884.4
   972.7
    1070
   889.3
    1019
   932.4
   940.9
   989.2
   922.7
     935
    1019
    1017
   939.6
    1004
   927.9
   951.6
   917.5
     947
   886.4
   984.4
   935.4
     926
     938
   933.1
   963.6
   947.4
   987.9
   944.5
   912.3
   949.6
   910.7
   914.3
   923.7
     962
   957.4
   952.9
   923.4
     959
   953.2
   939.6
    1022
   976.6
   937.6
   962.9
   933.7
   908.1
   957.4
   958.4
   954.5
   943.8
   958.1
   884.4
   914.3
   970.4
   980.5
   902.9
   954.2
   936.7
   891.9
   894.2
   892.2
   939.9
   967.2
   942.2
   909.7
   890.6
   897.4
   957.4
   858.5
     936
   931.1
   959.7
   902.6
   975.6
   990.8
   980.5
   964.9
   903.6
   897.7
   946.1
   915.6
   959.4
   976.9
   978.5
   981.8
    1023
   967.5
   850.1
   914.6
   964.2
   970.4
   959.4
   938.9
   946.4
   970.4
   936.3
   974.6
   921.7
   968.5
   926.6
   963.3
   958.4
   961.6
   990.8
   955.8
     997
     974
   996.7
   944.8
   956.8
   950.9
   932.4
   976.9
   995.4
   941.9
   966.2
   989.9
    1027
    1012
    1072
    1002
    1026
    1006
    1021
   958.7
    1029
   975.6
    1007
    1043
   951.9
   998.6
    1023
   981.4
    1045
   964.2
    1049
    1015
    1048
    1104
    1060
    1066
    1112
    1081
    1103
    1031
    1105
    1109
    1154
    1108
    1103
    1082
    1041
    1146
    1099
    1100
    1164
    1103
    1134
    1187
    1125
    1206
    1193
    1272
    1290
    1124
    1225
    1264
    1323
    1187
    1227
    1248
    1281
    1251
    1310
    1306
    1328
    1307
    1282
    1361
    1435
    1388
    1382
    1366
    1391
    1416
    1433
    1388
    1427
    1454
    1489
    1418
    1468
    1531
    1517
    1546
    1542
    1566
    1525
    1622
    1629
    1581
    1620
    1749
    1647
    1589
    1665
    1686
    1752
    1782
    1739
    1878
    1761
    1904
    1827
    1912
    1905
    1882
    1814
    1871
    1947
    2002
    1918
    1954
    1958
    1955
    2011
    2080
    2049
    1996
    2144
    1959
    2116
    2161
    2121
    2193
    2088
    2078
    2173
    2253
    2238
    2296
    2241
    2390
    2312
    2330
    2334
    2321
    2334
    2462
    2377
    2395
    2566
    2517
    2566
    2606
    2509
    2546
    2507
    2590
    2556
    2685
    2703
    2639
    2633
    2719
    2684
    2693
    2755
    2757
    2894
    2814
    2834
    2895
    2886
    2983
    3072
    3059
    2905
    2989
    2977
    3103
    3086
    3131
    2985
    3176
    3174
    3136
    3183
    3178
    3204
    3135
    3288
    3254
    3259
    3303
    3286
    3317
    3268
    3299
    3301
    3326
    3365
    3335
    3295
    3386
    3419
    3430
    3445
    3429
    3436
    3529
    3395
    3419
    3510
    3541
    3567
    3648
    3568
    3502
    3635
    3442
    3504
    3491
    3623
    3614
    3637
    3595
    3532
    3537
    3741
    3479
    3633
    3744
    3680
    3589
    3628
    3636
    3661
    3622
    3652
    3778
    3690
    3739
    3709
    3665
    3654
    3628
    3787
    3595
    3584
    3602
    3718
    3633
    3544
    3611
    3618
    3537
    3625
    3573
    3559
    3627
    3586
    3555
    3715
    3720
    3630
    3503
    3504
    3641
    3540
    3511
    3563
    3512
    3542
    3391
    3406
    3461
    3410
    3404
    3428
    3330
    3458
    3462
    3422
    3355
    3422
    3445
    3395
    3348
    3255
    3238
    3254
    3347
    3228
    3075
    3206
    3222
    3199
    3178
    3129
    3132
    3077
    2911
    3175
    3017
    3042
    3016
    3017
    2880
    2952
    2959
    2952
    2965
    2794
    2849
    2922
    2884
    2831
    2805
    2731
    2776
    2673
    2652
    2725
    2736
    2584
    2663
    2724
    2620
    2596
    2552
    2635
    2429
    2491
    2547
    2409
    2403
    2365
    2384
    2442
    2371
    2315
    2265
    2339
    2236
    2270
    2129
    2327
    2203
    2264
    2198
    2101
    2093
    2068
    2089
    2029
    1967
    2049
    1958
    1936
    1990
    1885
    1982
    1934
    1912
    1798
    1876
    1868
    1877
    1798
    1804
    1789
    1709
    1775
    1806
    1757
    1674
    1719
    1652
    1627
    1588
    1700
    1564
    1581
    1662
    1548
    1575
    1484
    1592
    1529
    1479
    1519
    1450
    1538
    1484
    1403
    1424
    1400
    1381
    1431
    1357
    1357
    1365
    1348
    1281
    1373
    1321
    1295
    1347
    1269
    1273
    1280
    1228
    1307
    1223
    1269
    1178
    1192
    1182
    1238
    1255
    1258
    1194
    1214
    1107
    1165
    1174
    1174
    1129
    1228
    1194
    1144
    1133
    1176
    1145
    1117
    1044
    1102
    1049
    1073
    1140
    1068
    1159
    1091
    1108
    1125
    1087
    1105
    1094
    1045
    1057
    1087
    1055
    1054
    1020
    1022
    1016
    1063
    1016
    1074
    1028
    1001
    1019
   981.8
    1008
   997.7
    1023
    1018
   998.6
   995.1
    1030
    1048
   978.5
    1053
    1001
    1019
    1005
   955.5
   966.2
    1046
   975.6
    1019
     961
   933.4
   966.2
   963.3
    1014
   967.2
   982.7
    1012
   895.8
   987.3
    1027
    1043
    1012
   947.7
   936.3
   884.8
   968.8
   941.5
   950.3
    1026
    1013
   933.4
   994.4
   934.4
   981.4
   962.6
   953.5
   953.2
     914
   990.5
   971.1
   926.9
     974
    1073
   957.4
   987.3
    1002
   917.2
    1020
   929.2
   992.8
   953.5
   933.4
   936.3
   996.7
   927.3
     950
    1031
   965.9
    1000
    1021
   951.3
   930.8
   943.8
   966.5
   966.2
   940.2
   978.5
    1012
   983.4
   906.2
    1005
   908.8
   971.1
   999.3
    1022
   970.4
   992.1
    1005
    1122
    1007
    1015
    1059
    1019
   997.7
    1086
    1005
   984.7
   958.4
    1015
   999.3
    1015
    1065
    1093
    1025
    1034
    1006
    1098
    1024
    1137
    1037
    1130
    1057
    1117
    1117
    1120
    1133
   992.5
    1117
    1136
    1205
    1154
    1174
    1145
    1205
    1155
    1229
    1203
    1197
    1195
    1225
    1289
    1189
    1171
    1207
    1303
    1347
    1233
    1181
    1259
    1308
    1295
    1308
    1344
    1383
    1417
    1348
    1400
    1378
    1431
    1368
    1453
    1442
    1446
    1513
    1556
    1557
    1520
    1551
    1575
    1628
    1604
    1627
    1652
    1599
    1685
    1698
    1753
    1689
    1805
    1703
    1771
    1837
    1664
    1889
    1785
    1776
    1983
    1837
    1955
    1961
    1871
    1935
    2127
    2025
    2078
    1942
    2136
    2016
    2159
    2160
    2182
    2219
    2173
    2161
    2145
    2316
    2395
    2231
    2337
    2388
    2331
    2382
    2471
    2414
    2444
    2509
    2571
    2567
    2554
    2642
    2611
    2591
    2724
    2704
    2765
    2763
    2906
    2842
    2921
    2918
    2913
    3047
    2952
    3132
    3029
    3093
    3049
    3098
    3108
    3275
    3061
    3228
    3329
    3188
    3183
    3266
    3395
    3288
    3358
    3377
    3521
    3495
    3472
    3497
    3470
    3500
    3444
    3568
    3609
    3639
    3625
    3680
    3629
    3743
    3760
    3679
    3756
    3864
    3808
    3820
    3773
    3942
    3715
    3897
    3743
    3861
    3845
    3958
    3896
    3822
    4020
    3849
    3888
    4002
    3838
    3906
    3997
    3962
    4094
    4073
    3921
    4137
    4144
    4103
    3959
    4016
    3989
    4069
    4167
    4050
    4160
    3975
    4112
    4018
    4046
    4113
    4037
    3974
    3995
    4075
    4048
    4091
    3962
    3943
    4041
    4088
    3925
    3936
    3954
    3831
    3869
    4020
    4003
    3874
    3954
    3767
    3927
    3925
    3783
    3981
    3924
    3782
    3761
    3783
    3733
    3834
    3782
    3641
    3698
    3740
    3705
    3557
    3738
    3587
    3540
    3545
    3533
    3472
    3489
    3421
    3376
    3472
    3410
    3326
    3318
    3268
    3293
    3305
    3237
    3371
    3215
    3228
    3088
    3048
    3060
    3042
    3040
    2917
    2977
    2958
    2897
    2969
    2839
    2981
    2949
    2773
    2917
    2832
    2870
    2795
    2779
    2687
    2559
    2640
    2555
    2628
    2501
    2507
    2487
    2554
    2438
    2399
    2384
    2430
    2293
    2324
    2311
    2271
    2241
    2242
    2184
    2178
    2202
    2230
    2181
    2104
    2089
    2015
    2081
    2068
    2045
    1903
    1911
    1980
    1872
    1913
    1983
    1879
    1814
    1919
    1798
    1778
    1764
    1695
    1780
    1779
    1754
    1645
    1628
    1684
    1709
    1641
    1531
    1584
    1635
    1588
    1520
    1478
    1492
    1559
    1469
    1489
    1430
    1503
    1404
    1412
    1475
    1394
    1363
    1405
    1444
    1449
    1346
    1343
    1397
    1467
    1327
    1330
    1256
    1262
    1222
    1215
    1232
    1321
    1260
    1241
    1151
    1241
    1117
    1140
    1147
    1245
    1169
    1164
    1252
    1178
    1186
    1137
    1112
    1125
    1104
    1081
    1166
    1070
    1133
    1101
    1144
    1124
    1085
    1109
    1139
    1075
    1112
    1073
    1080
    1009
    1024
    1110
    1076
    1020
    1101
    1014
    1040
    1085
    1032
    1041
    1068
     984
    1020
    1045
    1022
   980.1
    1109
   987.6
    1058
   951.9
    1078
    1062
   985.6
     961
   966.5
    1000
   991.2
   953.9
    1034
   938.9
   998.9
   915.9
    1003
    1046
    1086
    1059
   975.3
   954.5
    1009
   941.9
   993.1
   931.1
   915.9
    1040
    1008
   989.9
    1028
   970.4
   989.5
    1024
   895.8
   945.4
   986.6
     947
    1053
     938
   950.9
   896.4
    1014
   958.4
   968.1
   988.2
   968.5
   970.4
     947
   951.3
   974.9
   920.8
   975.6
   951.6
    1027
   944.5
   984.7
   969.8
   972.7
   954.5
    1009
   976.6
     984
   945.1
     948
   964.2
   974.3
   956.8
   965.9
   920.8
   988.9
   927.9
   986.3
   969.8
    1012
   970.1
    1088
   988.2
    1015
   958.4
   998.9
    1009
   995.1
    1038
   980.5
   982.7
    1020
    1037
   976.9
    1049
    1053
   963.3
   953.9
    1018
    1058
    1030
    1045
   938.6
   963.9
    1028
   974.9
    1048
    1021
    1047
    1039
    1049
    1015
    1062
    1036
    1060
   985.3
   997.3
    1026
    1060
    1117
    1039
    1082
    1109
    1060
    1118
    1037
    1025
   996.4
    1056
    1069
    1102
    1052
    1074
    1139
    1061
    1112
    1057
    1141
    1115
    1123
    1126
    1051
    1030
    1057
    1143
    1200
    1100
    1127
    1085
    1050
    1132
    1135
    1085
    1143
    1102
    1152
    1090
    1118
    1161
    1165
    1173
    1093
    1126
    1146
    1148
    1103
    1119
    1169
    1150
    1162
    1150
    1182
    1173
    1187
    1153
    1155
    1100
    1165
    1148
    1173
    1241
    1222
    1142
    1246
    1147
    1193
    1164
    1227
    1197
    1125
    1236
    1171
    1128
    1212
    1197
    1148
    1143
    1165
    1217
    1118
    1196
    1174
    1187
    1206
    1158
    1247
    1145
    1224
    1157
    1223
    1209
    1219
    1190
    1173
    1217
    1189
    1222
    1127
    1187
    1138
    1177
    1217
    1200
    1166
    1236
    1142
    1201
    1149
    1174
    1269
    1231
    1175
    1230
    1183
    1171
    1207
    1230
    1200
    1182
    1263
    1136
    1222
    1113
    1171
    1200
    1196
    1269
    1067
    1185
    1234
    1181
    1183
    1160
    1123
    1194
    1090
    1073
    1156
    1198
    1178
    1160
    1107
    1158
    1171
    1208
    1144
    1111
    1138
    1197
    1181
    1125
    1149
    1179
    1213
    1204
    1187
    1125
    1107
    1093
    1094
    1131
    1154
    1138
    1143
    1106
    1100
    1124
    1076
    1190
    1086
    1052
    1153
    1073
    1186
    1088
    1069
    1185
    1125
    1070
    1138
    1107
    1087
    1137
    1103
    1088
    1082
    1047
    1117
    1090
    1076
    1047
    1071
    1062
    1124
    1050
    1079
    1017
    1086
    1051
    1089
    1081
    1087
    1062
    1082
    1073
    1028
    1059
    1055
    1080
    1030
    1067
    1009
    1111
    1042
    1125
    1095
    1113
    1066
    1055
    1109
    1001
    1089
    1076
    1060
    1069
    1083
    1143
    1106
    1038
    1079
    1157
    1057
    1030
    1085
    1052
    1008
    1072
    1060
    1075
    1116
    1072
    1042
    1092
    1062
    1077
    1067
    1058
    1056
    1100
    1100
    1052
    1074
    1064
    1056
    1092
    1051
    1076
    1098
    1050
    1090
    1096
    1096
    1137
    1108
    1061
    1034
    1068
    1093
    1101
    1060
    1110
    1076
    1047
    1046
    1092
    1100
    1175
    1099
    1108
    1078
    1029
    1140
    1014
    1080
    1069
    1108
    1051
    1056
    1100
    1081
    1064
    1030
    1057
    1014
    1086
    1106
    1074
    1075
    1100
    1103
    1157
    1125
    1072
    1107
    1049
    1153
    1134
    1082
    1061
    1105
    1167
    1173
    1136
    1070
    1119
    1080
    1127
    1084
    1114
    1071
    1078
    1123
    1091
    1143
    1118
    1142
    1107
    1107
    1052
    1112
    1101
    1146
    1206
    1055
    1095
    1066
    1063
    1112
    1134
    1027
    1092
    1135
    1114
    1163
    1174
    1056
    1121
    1103
    1112
    1120
    1058
    1097
    1140
    1100
    1116
    1116
    1141
    1196
    1131
    1187
    1145
    1125
    1206
    1170
    1195
    1096
    1122
    1090
    1129
    1185
    1203
    1192
    1143
    1165
    1130
    1140
    1225
    1109
    1167
    1161
    1104
    1174
    1168
    1182
    1182
    1189
    1179
    1130
    1220
    1219
    1182
    1138
    1189
    1175
    1197
    1090
    1221
    1177
    1285
    1192
    1187
    1188
    1216
    1171
    1160
    1240
    1218
    1241
    1224
    1257
    1205
    1235
    1240
    1315
    1272
    1307
    1261
    1206
    1262
    1265
    1257
    1278
    1265
    1260
    1263
    1259
    1276
    1294
    1265
    1272
    1255
    1349
    1288
    1323
    1311
    1291
    1301
    1351
    1283
    1401
    1345
    1351
    1312
    1365
    1350
    1455
    1246
    1343
    1280
    1304
    1334
    1374
    1323
    1233
    1349
    1374
    1386
    1362
    1332
    1417
    1427
    1302
    1353
    1361
    1391
    1308
    1308
    1320
    1427
    1366
    1358
    1333
    1303
    1313
    1320
    1365
    1273
    1364
    1330
    1341
    1305
    1341
    1347
    1368
    1352
    1358
    1344
    1358
    1362
    1255
    1418
    1350
    1331
    1272
    1359
    1382
    1453
    1378
    1343
    1376
    1352
    1318
    1303
    1296
    1288
    1352
    1323
    1293
    1283
    1350
    1320
    1275
    1280
    1293
    1257
    1348
    1271
    1312
    1295
    1294
    1244
    1261
    1317
    1272
    1248
    1254
    1288
    1241
    1298
    1283
    1215
    1182
    1305
    1163
    1248
    1240
    1295
    1290
    1189
    1267
    1268
    1157
    1157
    1204
    1269
    1219
    1204
    1190
    1125
    1193
    1234
    1207
    1148
    1198
    1148
    1173
    1163
    1221
    1129
    1143
    1087
    1095
    1110
    1135
    1168
    1100
    1070
    1124
    1150
    1159
    1089
    1088
    1085
    1116
    1131
    1094
    1076
    1158
    1119
    1041
    1074
    1157
    1103
   995.7
    1123
    1104
    1034
    1085
    1107
    1044
    1044
    1110
    1105
    1008
    1066
    1077
    1069
    1101
    1052
    1105
    1064
    1098
    1069
    1113
    1051
    1079
    1064
    1047
    1091
    1080
    1078
    1040
    1093
    1044
    1114
    1059
    1049
    1049
    1112
    1071
    1090
    1169
    1150
    1055
    1175
    1128
    1057
    1076
    1051
    1154
    1112
    1160
    1101
    1087
    1128
    1200
    1131
    1067
    1085
    1117
    1124
    1104
    1073
    1186
    1140
    1185
    1187
    1174
    1152
    1207
    1158
    1156
    1159
    1172
    1200
    1167
    1239
    1285
    1232
    1174
    1233
    1270
    1223
    1273
    1257
    1204
    1260
    1409
    1277
    1307
    1302
    1382
    1330
    1313
    1365
    1374
    1358
    1349
    1378
    1411
    1393
    1413
    1453
    1427
    1438
    1380
    1403
    1510
    1476
    1475
    1502
    1437
    1545
    1553
    1656
    1544
    1564
    1573
    1602
    1645
    1615
    1681
    1698
    1616
    1616
    1736
    1727
    1736
    1706
    1762
    1790
    1781
    1819
    1740
    1770
    1939
    1804
    1876
    1891
    1918
    1875
    1961
    1985
    2011
    1912
    1914
    2006
    2030
    2037
    2071
    1943
    2072
    2126
    2114
    2096
    2164
    2135
    2205
    2205
    2129
    2215
    2286
    2320
    2246
    2364
    2318
    2336
    2319
    2361
    2213
    2336
    2321
    2449
    2425
    2407
    2495
    2472
    2491
    2523
    2472
    2431
    2633
    2538
    2464
    2502
    2629
    2661
    2675
    2657
    2624
    2732
    2637
    2674
    2635
    2744
    2662
    2756
    2809
    2748
    2782
    2729
    2866
    2809
    2789
    2794
    2811
    2827
    2761
    2839
    2856
    2857
    2846
    2838
    2897
    2895
    2852
    3045
    3021
    2885
    2863
    2950
    2999
    2952
    2952
    2947
    2881
    2945
    3068
    2989
    2898
    3029
    2833
    2779
    2907
    2930
    2920
    3044
    2971
    2905
    2940
    2983
    2937
    2984
    2986
    2964
    2938
    3007
    3042
    2843
    2972
    3002
    2912
    2995
    2893
    2868
    2968
    2950
    2962
    2844
    2837
    2909
    2786
    2938
    2832
    2876
    2839
    2831
    2798
    2788
    2752
    2822
    2697
    2769
    2592
    2653
    2689
    2656
    2745
    2771
    2720
    2677
    2697
    2581
    2560
    2517
    2593
    2607
    2531
    2527
    2419
    2461
    2553
    2536
    2433
    2483
    2364
    2462
    2497
    2346
    2319
    2381
    2379
    2368
    2356
    2292
    2298
    2358
    2196
    2183
    2229
    2147
    2099
    2152
    2063
    2129
    2187
    2101
    2166
    2139
    2083
    1996
    1983
    2059
    1952
    1927
    1989
    2004
    1949
    1858
    1878
    1883
    1806
    1896
    1903
    1734
    1788
    1802
    1779
    1733
    1746
    1704
    1715
    1673
    1657
    1716
    1641
    1670
    1625
    1631
    1600
    1554
    1564
    1550
    1539
    1529
    1581
    1502
    1443
    1463
    1455
    1459
    1370
    1367
    1422
    1481
    1454
    1374
    1385
    1366
    1284
    1376
    1375
    1236
    1354
    1357
    1312
    1326
    1325
    1310
    1327
    1207
    1290
    1221
    1192
    1226
    1166
    1285
    1276
    1164
    1178
    1207
    1170
    1214
    1233
    1192
    1140
    1091
    1073
    1210
    1111
    1111
    1115
    1111
    1119
    1042
    1095
   977.9
    1052
    1093
    1094
    1024
    1119
    1035
   999.6
    1043
    1055
    1028
    1112
    1062
    1072
    1027
   973.3
    1055
    1036
    1027
   982.4
    1017
   986.9
    1000
   999.9
    1020
    1019
   971.4
   939.9
   964.6
     950
   971.7
    1056
   931.8
   993.1
   869.2
   979.2
   962.9
   960.3
   879.9
   979.5
   929.5
   970.1
   931.5
   918.8
   947.4
   953.2
     984
   957.8
   908.8
   943.2
   914.3
   879.2
   928.6
   906.5
   922.7
     938
   845.8
   876.3
   954.5
   865.9
   888.7
   897.1
   916.9
   865.3
     997
   926.9
   865.9
   885.4
   897.1
   927.3
   864.6
   812.4
   861.1
   875.4
   855.9
     914
   889.3
   821.2
   875.7
   851.7
   849.1
     838
   881.2
   912.7
   907.8
   860.4
     875
   853.9
   839.3
   863.4
   884.8
   813.1
   908.1
   828.6
   864.6
   869.5
   851.3
   870.5
   877.6
   852.6
     902
   897.1
   916.9
   896.8
   848.8
     841
   813.1
   919.1
   883.1
   901.3
   802.7
     802
   875.4
     826
   909.7
     865
   825.1
     804
   783.9
   844.2
   842.9
   828.6
   860.1
   776.7
     888
   823.8
     839
   911.4
   869.2
   759.2
   838.7
   837.1
   847.8
   854.3
   863.7
   873.7
   874.4
   833.8
   859.8
   802.4
   858.2
     841
   856.2
   836.4
   860.1
   755.7
   823.1
     875
     827
   823.8
   836.7
   829.3
   780.6
   873.1
   846.2
   821.8
   857.5
   785.8
   785.8
   847.1
   846.2
   807.6
   850.7
   769.6
   814.4
   873.4
   869.2
   814.7
   807.9
   841.6
   875.4
   755.3
   795.9
   806.3
   867.6
   872.8
   883.5
   783.9
   769.3
   793.6
   824.1
   786.1
   852.3
   793.3
   800.4
   833.5
   806.6
   800.4
   784.5
     851
   833.2
   774.1
   847.1
   825.7
   850.1
   819.6
     817
     805
   824.1
   735.9
     841
   851.7
   822.8
   813.1
   794.3
   797.2
   858.2
   802.7
     767
   856.2
   793.3
   862.4
   810.5
   790.7
   850.1
   826.7
   832.5
   906.5
   810.5
   854.3
   895.1
     826
   846.2
   756.9
   889.3
   785.5
   803.7
   797.8
   871.8
   834.8
     828
     803
   854.3
   817.6
   784.8
   827.7
   793.3
   799.8
   783.5
   811.1
   808.9
     767
   797.5
   774.8
     828
   779.3
   870.2
     791
   797.2
     768
   779.7
   820.2
   782.3
   803.3
   785.8
   814.4
   775.8
   802.4
     863
   836.1
   767.3
   772.8
   822.8
   802.4
   809.8
   814.7
   782.6
   810.1
   805.9
     719
   816.3
     805
   797.8
   782.6
   787.1
   785.2
   888.7
   817.6
   776.4
   796.2
   889.6
   824.4
     778
   829.6
   795.2
     778
   795.6
   797.5
   796.8
   841.6
   821.8
   858.2
   796.5
   785.2
     863
   741.1
   843.6
   819.2
     791
   818.9
   778.7
   820.5
   848.1
   778.7
   774.8
   816.6
   756.3
   790.4
   772.8
   794.9
   840.3
     802
   764.4
   815.7
   858.5
   851.3
   808.5
   820.5
     790
   867.9
   805.3
   798.1
   772.2
   817.3
   785.8
     828
   801.1
     814
     840
   795.9
     829
   801.7
   801.1
   831.6
   808.5
   807.6
   801.1
   856.2
   824.1
   801.7
   764.4
   793.3
   835.8
   749.2
   830.3
   823.4
   825.7
   831.2
   764.4
   822.5
   858.2
   760.2
   820.2
   791.3
     793
   829.9
   809.2
   836.7
     804
   744.9
   823.1
   857.8
   748.5
   745.3
   833.8
   795.6
   781.9
   770.9
   856.2
   825.7
   807.6
   796.8
   781.3
   776.1
   798.1
   815.3
   789.4
   824.4
   775.8
   740.1
     805
   879.2
   818.3
   792.3
   782.6
   787.8
   804.6
   793.6
     875
   809.2
   756.6
   726.8
   825.7
     793
   828.3
   841.3
   758.9
   756.9
   800.1
   859.1
   879.9
   798.1
   767.7
   795.2
   814.7
   806.9
   765.1
   763.1
   794.9
     841
   822.2
   811.1
   834.5
   794.9
     805
   794.3
   769.9
   814.7
   746.6
   796.8
   782.6
   757.6
   803.3
   764.4
   817.6
   796.2
   837.4
   784.2
     817
   809.5
   872.1
     827
   786.5
     793
     805
   739.4
   811.8
   780.3
   831.2
   868.5
   784.8
   822.8
   763.4
   785.5
     706
   807.6
   854.9
   800.7
   787.4
   820.5
   861.7
   850.1
   821.8
   757.6
   726.8
   751.4
   796.5
   788.7
   792.3
   792.3
   781.3
   747.2
     814
   789.7
   774.5
   770.9
   849.4
   812.1
   756.9
   808.5
   737.5
   825.4
   812.1
   787.1
   793.9
   808.2
   863.7
   767.7
   805.9
     840
   779.3
   806.9
   807.9
   793.9
   824.1
     768
   760.8
   815.3
   789.4
     793
   724.8
   780.6
   753.4
   723.2
   796.8
   775.1
   773.8
   841.3
     780
     781
   795.6
     766
   728.1
   751.8
   799.1
   778.4
   805.9
   798.8
   857.5
   759.2
   796.2
   753.1
   760.5
   781.3
   811.8
     755
     793
   821.8
   793.3
   750.5
   854.9
   767.3
   751.8
   768.3
   844.2
   800.1
     852
   779.7
   781.9
   801.4
   776.7
   786.5
   783.2
   810.1
   800.7
   804.6
   784.5
   699.5
   806.9
   731.6
   788.4
   787.4
   737.5
   787.8
     780
   722.2
   756.9
   823.8
   799.4
   728.1
     791
   816.3
   777.4
   796.8
     778
     826
   773.5
     778
   796.8
   782.6
   830.9
   783.2
   823.1
   765.7
   823.4
   734.2
   778.4
   773.2
   765.1
   745.6
   716.1
   757.3
   770.6
   800.4
   781.9
     815
   830.6
   756.6
   781.3
   709.3
   742.4
   748.8
   772.2
   811.8
   778.4
     720
   715.4
   779.3
   776.4
   798.8
   757.3
   774.5
   818.6
   799.4
   825.7
   714.1
   764.1
   818.9
     827
   741.7
   762.1
   796.8
   777.1
   808.2
   768.3
   708.6
   778.4
   763.4
   753.4
   791.7
   813.7
   789.7
   754.4
   729.7
   831.9
   812.1
     766
   757.9
   723.5
   751.1
   805.3
   796.5
   794.6
   751.8
   808.2
   817.6
   767.3
   797.8
   822.5
   770.9
   832.2
   787.1
   742.4
   759.2
   807.2
   798.5
   813.1
   764.1
   817.3
   757.6
   779.7
   789.1
     793
   831.9
   769.6
   797.8
     803
   762.5
   764.4
   858.2
   772.5
   834.5
   846.2
   780.3
   767.7
   809.8
     718
   786.5
   758.2
   764.7
   804.3
   769.9
   778.7
   745.3
   777.4
   766.7
   732.3
   780.6
   796.2
   773.8
   732.9
   763.8
   793.9
   752.4
     790
   889.3
     779
   780.6
   785.8
   809.2
   810.8
   776.1
     817
   751.4
   739.8
     769
   782.9
   797.2
   810.1
   707.6
   792.6
   737.8
   814.7
   756.9
   741.7
   780.6
   754.4
   848.4
   772.2
   742.4
   738.5
   836.4
   801.4
   793.6
   837.7
   863.4
   801.1
   737.8
     766
     769
   818.3
   762.5
   792.3
   856.9
     754
   789.1
   757.3
   772.8
   764.4
   733.3
   820.2
   892.5
   784.5
   772.8
   764.7
   748.8
   799.8
   786.8
   821.5
   794.9
   795.9
   758.6
   869.8
   828.6
   775.4
     803
   796.2
   715.1
   784.8
   736.2
   731.3
   687.5
   816.6
   769.6
   752.4
   789.4
   745.6
   714.1
   859.1
   729.7
   810.8
   792.3
     792
   802.7
   793.6
   759.2
   836.4
     744
   758.9
   737.5
   769.6
   822.5
     805
   812.7
   772.8
   802.4
   763.8
   806.3
   728.1
   838.7
   732.3
   783.9
   745.3
   767.3
   776.1
   808.2
   816.6
   792.6
   793.6
   791.3
   723.2
   776.7
   820.5
     780
   753.4
   788.4
   844.5
   750.5
   776.1
   802.7
   789.4
   771.2
   770.9
   814.7
   814.4
   794.9
   774.5
   794.3
   750.8
   777.7
   793.3
   746.9
   759.5
   764.7
     793
   725.5
     780
   795.9
   805.9
   776.1
   810.8
   748.5
   846.8
   790.7
   732.6
   787.8
   767.7
   783.9
   752.7
   782.3
   764.4
   765.7
   745.9
   734.9
   739.8
   735.5
   767.3
   781.6
     767
   733.9
   783.5
   783.2
     790
   774.1
   794.6
   833.5
   764.7
   782.3
   795.9
   758.9
   734.9
   756.3
     754
   765.7
   713.2
   779.7
   795.9
   807.2
   758.6
   741.7
   698.9
   810.1
   725.8
   781.6
   780.3
   710.2
   760.8
     766
   774.8
   767.3
   709.3
   788.4
   723.2
   704.1
   748.8
   781.6
   804.6
   749.5
   761.2
   759.5
   760.5
   749.5
   813.4
   728.7
     731
   747.5
   793.3
   771.2
   801.1
   734.6
   741.1
   715.4
   773.5
   786.5
   765.1
   772.8
   718.7
   779.3
   728.4
   712.2
   785.5
   725.2
   724.2
   762.8
   772.2
   733.3
   762.5
   762.8
   722.6
   776.7
   712.8
   697.3
   712.2
   740.4
   817.3
   753.1
   707.3
   759.5
   748.5
   747.2
   731.6
   770.2
   751.8
   805.3
   799.1
   770.9
   694.7
   794.9
   780.3
   747.2
   815.3
   836.1
   742.7
   729.4
   810.1
   733.9
   811.1
   809.2
   773.5
   785.5
   774.1
   740.4
   774.8
   756.9
   824.7
     708
   743.6
   792.6
   778.4
   718.3
   722.6
   773.2
   717.7
   738.8
     732
   772.8
   752.1
   777.7
     743
   749.8
   725.8
   826.7
   760.2
   768.3
   754.7
   761.2
   720.3
   702.8
   736.8
   732.9
   756.6
     817
   757.6
   712.2
   726.8
   751.8
   778.7
   766.4
   757.9
   689.5
   741.7
   758.9
   728.4
   778.4
   770.9
     732
   727.4
     720
   764.1
   709.6
   716.7
   713.5
   713.5
   765.7
   752.7
   713.2
   760.5
   704.7
     742
   791.7
   739.1
   760.2
   718.3
   729.7
   728.4
     730
   745.3
   726.1
   687.5
   751.4
   807.6
   773.8
     694
   741.4
   725.5
   716.4
   701.5
     717
   731.6
   716.4
     780
   745.6
   752.4
   755.3
   745.6
   725.2
   738.8
   745.6
   757.3
   699.9
   697.3
   707.6
   757.3
   729.7
   726.5
   748.5
   746.6
   755.7
   744.6
   736.2
   765.4
   776.7
   749.5
   772.8
   748.5
   793.6
   743.6
   779.3
   716.1
   725.2
   752.7
   716.7
     718
   741.4
   770.6
   742.4
   793.6
   680.4
   775.4
   774.1
   756.9
   757.6
     719
   731.3
   756.6
   748.5
   811.4
     719
   750.5
   696.3
   725.5
   794.3
   716.4
   698.2
   747.5
   744.6
   710.2
   742.7
   774.8
   765.1
   687.2
     754
   741.1
   749.8
     766
   739.8
   687.2
   794.9
   679.1
   786.1
   801.1
   767.7
   699.5
   744.9
   739.1
   713.2
   748.5
   745.9
   772.8
   688.8
   731.6
   777.7
   662.5
   774.8
   742.7
     706
   746.9
   805.6
   744.9
     766
   756.3
   720.9
   703.1
   758.2
   745.3
   729.4
     756
   777.7
   749.2
   789.7
   785.2
   727.1
   755.3
   721.3
   711.5
   730.3
   701.8
   703.1
     742
   734.6
     778
     755
   748.8
   725.8
   761.5
   724.5
   758.6
   753.4
   762.8
     717
   803.7
   761.2
   753.4
   700.5
     719
   725.2
   808.2
   749.2
   790.7
   692.4
   753.1
   718.3
   709.6
   756.9
   748.5
   701.2
   703.4
   747.5
   811.4
   746.9
     766
   728.1
   744.6
   764.4
   777.4
   726.8
   688.2
     719
     730
     682
   750.5
   789.4
   725.5
   713.2
   782.6
     767
   768.3
   736.8
   750.1
   788.7
   829.9
   777.1
   729.4
   754.4
   785.5
   696.3
   724.2
   766.4
   739.8
   747.2
   759.2
   775.4
   742.7
   732.9
   730.3
   728.1
   765.4
     767
   788.4
   771.9
   741.1
   715.7
   712.2
   760.8
   824.1
   762.8
   782.9
   780.3
   763.8
   738.1
   756.3
   711.9
   711.5
   786.5
   768.6
     695
   767.7
     754
     768
   723.9
   772.8
   729.7
   813.4
   768.6
   718.3
   757.3
   755.7
   713.2
   767.3
   765.4
   788.7
   769.9
   769.9
   750.5
   701.8
   755.7
   710.2
   795.6
     683
   735.9
   793.6
   758.2
   704.7
     817
   764.7
   792.3
   772.2
   777.4
   776.7
   769.6
   783.5
     804
   769.6
   777.7
     729
   799.8
   840.6
   822.2
   766.7
   758.6
   870.2
     780
   757.3
   724.5
   735.2
   784.5
   776.1
   749.8
   759.2
   811.1
   758.6
   798.5
   773.2
   787.8
   725.2
   761.8
   726.5
   777.1
   777.7
   721.6
   751.8
   732.3
   785.8
   745.3
   788.1
     840
   825.4
   759.5
   723.2
   796.5
   817.9
   740.1
   749.8
   731.6
   774.8
   763.1
   808.2
   747.2
   738.8
   720.3
   775.1
   810.1
   771.2
   806.3
   798.5
   790.4
     780
   774.1
   761.8
   808.5
   846.5
     755
   765.1
   747.5
   775.8
   750.1
   783.2
   731.6
   769.3
   792.6
   731.6
     718
   808.5
   778.4
   775.1
   726.8
   790.4
   780.3
   740.1
   792.6
   799.1
     802
   753.7
     744
     791
   789.4
   772.2
     778
   754.4
     781
     804
   726.1
   713.5
   750.5
     754
   802.7
   703.7
   803.3
   747.5
   754.7
   757.9
   771.9
   754.7
   752.4
   789.7
   716.4
   715.1
   776.1
   761.2
   727.4
   785.2
   757.9
   789.7
   794.3
   791.3
   737.5
   762.5
   755.7
   793.9
   687.9
   749.8
   779.7
   765.7
   776.4
   771.9
   793.9
     779
   827.3
   716.1
   769.9
   765.4
   756.9
   727.1
   787.8
   722.2
     705
   749.5
   737.2
   751.8
   755.3
   773.2
   736.2
     766
   751.8
     755
   748.5
   769.9
   792.6
   713.2
   737.8
   751.8
   690.1
   773.8
   738.1
   738.5
   716.4
   722.6
   713.8
   750.5
   736.8
   709.6
   751.8
     720
   753.7
     742
   716.1
     682
   735.9
   723.5
     754
   769.6
   718.3
   716.1
   694.3
   696.9
   771.5
   715.1
   758.9
   757.3
   733.9
   789.1
   734.6
     732
   755.3
   736.5
   729.7
   763.8
     730
   758.9
   724.5
     681
   702.1
   705.7
   744.6
   764.4
   698.2
   721.3
   741.7
   745.3
   736.5
   717.4
   753.4
   732.6
   717.7
   673.6
   674.9
   676.8
   706.7
   731.6
   674.2
   664.8
   728.7
   796.5
   752.4
   729.4
   759.9
   766.4
   735.5
   708.9
   653.1
   729.4
   713.5
   713.2
   709.3
   705.7
   745.6
   761.5
   674.6
   708.9
   725.2
   735.9
   791.7
   702.8
   708.3
   702.1
   720.9
   778.4
   731.6
   751.8
   720.6
   729.4
   699.5
   715.1
   717.4
   774.8
   753.7
   738.5
   724.8
   722.9
   732.3
   792.3
   665.8
   719.6
     731
   746.6
   688.8
   794.6
   737.5
     681
     706
     730
   758.6
   754.7
   747.5
   741.7
   692.7
   726.5
     706
   715.4
   723.5
   744.3
   705.7
     696
   738.8
   747.5
   690.1
   732.6
   700.5
   774.1
   755.3
     694
   692.7
   744.9
   687.9
   726.1
   660.9
   688.5
   643.1
   697.9
   677.5
   710.2
   702.1
   763.1
   745.6
     705
   692.7
   708.9
   703.4
   762.8
   747.2
   674.2
   733.9
     682
   723.9
   708.3
     729
   697.6
   741.1
   703.4
   716.4
   761.5
   700.8
   710.6
   693.7
   801.1
   670.7
     804
   683.3
   664.5
   708.6
   725.5
     683
     707
     696
   727.8
   706.7
   751.8
   749.2
   692.1
     720
   698.2
   684.6
   703.4
   733.3
   698.2
   733.3
   689.5
   708.9
   720.6
   666.4
   771.2
   670.3
   708.3
   680.4
   712.2
   753.7
   716.1
     681
   711.2
   696.9
   736.5
   726.1
   713.2
   715.4
   744.9
   688.5
   745.6
   696.6
   719.6
   677.5
   749.5
   721.6
   732.9
   714.8
   737.2
     755
   759.2
     706
   737.8
   752.1
   694.7
   703.1
     695
   712.5
   700.8
   724.5
   764.7
   729.7
   727.1
   733.3
   688.5
   688.2
   714.8
   807.6
   669.7
   718.7
   729.4
   679.7
   725.8
   770.2
   713.5
   743.6
   776.7
   753.1
   746.9
   757.9
   723.2
   767.7
   758.9
   750.8
   763.4
   757.9
   714.5
   670.3
   734.9
   698.2
     731
   750.8
     805
   752.1
     755
     781
   737.8
   746.9
     683
   722.6
   703.7
   778.4
   745.6
   735.9
   722.6
   726.1
   766.4
   796.5
     731
   746.9
     731
   762.5
   767.7
     767
   759.5
   794.9
     780
   821.8
   704.7
   732.9
     730
     717
   768.3
   743.3
   745.9
   744.6
   737.8
   721.3
     705
   714.1
   738.1
   733.6
   758.2
   709.9
   760.2
   702.1
   741.1
   729.7
   718.3
   806.9
   756.3
   727.1
   747.9
     754
   738.5
   794.6
   755.3
   736.8
   778.7
     743
   823.4
   735.2
   782.9
   794.3
   741.1
   709.3
   773.2
   787.4
   754.7
   726.1
   719.6
   787.1
   735.2
   746.2
   769.9
   747.5
   771.9
   759.5
   768.6
   808.9
   750.8
   732.3
   759.2
   786.5
   798.5
     790
   772.8
   708.6
   784.5
   712.2
   764.7
   781.9
   731.3
   697.3
   789.1
   738.1
   833.2
   759.2
   845.2
   774.5
   777.4
   783.2
   833.5
   832.9
   811.4
   834.2
   786.8
   733.3
   873.1
   831.9
   835.8
   863.4
   805.3
   733.3
   821.8
   857.2
   831.2
   709.9
   826.7
   833.8
   824.1
     864
   811.1
   749.5
   800.4
   794.3
   817.9
   845.5
   831.9
   825.7
   829.9
   812.7
   823.1
   856.2
   799.1
   796.5
   806.6
   805.6
   798.1
   761.2
   873.1
   809.8
   836.1
   843.9
   796.8
   856.2
   858.8
   775.1
   817.6
   844.5
   773.5
   820.2
     814
   868.2
   843.2
   870.2
   826.7
   799.8
     803
   822.5
   876.7
   805.9
   854.3
   854.3
   811.1
   835.8
   803.7
   820.5
   870.5
   869.8
   864.6
   806.6
   830.3
   784.8
   872.4
   885.1
     839
   862.1
     841
   792.6
   851.7
     829
   913.6
   873.4
   884.8
   896.8
   823.8
   780.6
   836.1
     817
   835.5
   837.1
   807.2
   853.9
   897.1
   812.4
   805.6
     876
   807.9
   831.2
   888.3
   865.9
   897.1
   853.3
   823.8
     912
   831.2
   790.4
   857.5
   796.5
   865.3
   863.4
   890.3
     887
   865.9
   860.4
     838
   861.1
   864.3
   891.9
   871.8
   795.9
   857.2
   861.7
   902.6
   822.5
   861.1
     852
   911.4
   872.1
   892.5
   874.7
   842.6
   870.5
   843.9
   847.1
   854.6
   847.8
   889.6
   806.3
   860.8
   809.8
   809.8
     838
   839.3
   833.2
   872.1
   875.4
   849.7
     901
     900
   864.3
   827.7
   900.7
   865.6
   816.3
   759.9
   856.2
   852.3
   854.3
   866.9
   843.9
   872.8
     839
   857.2
     826
   937.6
   799.4
   821.5
   847.1
   837.1
   890.9
     851
   876.7
   807.9
   843.2
   831.2
   847.1
     827
   787.8
   809.2
   850.4
   833.8
   806.3
   813.7
   827.3
   895.1
   865.3
   806.6
     828
   836.7
   825.4
   845.5
   791.3
   815.3
   841.9
   885.4
   793.6
   796.8
   882.5
   849.7
   825.7
   799.8
   789.1
   778.7
     840
   831.9
   799.1
   809.2
   826.4
   843.9
   829.6
   798.1
   802.7
   793.6
   785.2
     841
     816
     780
     778
   805.9
   837.4
   817.3
   802.7
   867.6
   843.9
   793.9
     864
   773.8
   845.5
   797.2
   860.8
   843.2
   752.4
   782.6
     802
   754.4
   792.3
   730.7
   774.8
   787.4
   821.2
   833.8
   808.2
   833.2
   760.8
   768.6
   812.7
   683.6
   761.8
   798.8
   821.2
     778
   817.6
   796.2
   758.2
   776.1
   782.3
   793.6
   808.2
   762.1
   759.5
   759.5
   821.2
     790
     755
   771.9
   692.4
   799.8
   785.8
   769.3
     729
   807.9
   750.5
   776.4
   838.4
   763.8
   791.3
   776.7
     744
   708.3
   740.1
   768.6
     754
     718
   728.7
   806.3
   782.3
   738.5
   777.4
   749.2
   776.7
   762.5
   760.2
   733.6
   743.6
   791.3
   757.9
   738.5
   779.7
   772.2
   816.3
   771.2
   783.9
   702.4
   722.6
   758.6
     766
     731
   743.6
   709.6
   782.9
   699.5
   692.7
   734.2
   740.4
   791.7
   765.4
   753.7
   750.8
   724.2
   679.7
   724.2
   713.2
   743.3
     693
     767
   752.4
   711.2
     718
   695.3
     720
   754.7
   753.7
   750.1
   726.1
   732.9
   707.6
   724.2
   673.3
     754
   717.7
   700.5
   724.8
     742
   755.3
   787.1
   730.3
   753.7
   754.7
   708.9
   755.7
   737.2
   702.8
   742.7
   697.3
   779.3
   720.3
   743.3
   767.3
   737.5
   737.5
   693.4
   727.4
     769
   737.8
   685.6
   734.6
   733.6
   769.3
     705
   760.8
   678.8
   709.3
   730.7
   759.9
   724.8
   768.6
   715.1
   729.4
   704.1
   715.1
   751.8
   756.3
   724.2
   734.6
   712.2
   735.9
   725.8
   830.9
   749.8
   700.8
   746.2
   712.5
   749.2
     778
   744.6
   703.4
   775.1
   741.1
   746.6
   700.2
   769.6
   774.1
   736.5
   680.1
   749.2
   750.8
   734.2
   707.6
   712.2
   713.5
   710.9
   720.9
   735.2
   729.7
   784.5
   749.5
   759.9
   706.7
   661.6
   732.3
   730.7
     707
   730.7
   709.6
   755.7
   703.7
   670.7
   715.7
   802.4
   726.1
   783.5
   714.1
   713.5
   642.4
   762.8
   693.4
   737.5
   758.9
   727.4
   742.7
   709.3
   726.5
   764.7
   757.6
   717.4
   771.2
     744
     708
     696
   766.4
     729
   786.5
   719.6
   726.1
     729
   704.7
   796.8
   712.8
   717.7
   720.6
   772.8
   724.2
   710.9
   689.5
   677.1
   699.2
   728.4
   688.5
   717.7
   655.7
   707.3
   741.4
   718.7
   714.8
   781.6
   717.7
   724.2
   728.7
   740.4
   636.3
   758.6
   708.6
   738.8
     793
   778.7
   748.5
   742.7
   714.8
   753.1
   734.2
   761.2
   796.2
   712.8
   691.7
   735.5
   776.1
   718.7
   745.9
     717
   709.6
   711.2
     756
   735.2
   724.8
   750.1
   719.6
   686.2
   677.8
   676.8
   754.7
     708
   724.2
   693.7
   690.1
   720.9
   716.4
   710.9
   725.8
   710.9
   713.5
   713.8
   756.6
   723.9
   699.2
     682
   717.4
   734.6
   703.7
   710.9
   764.4
   764.7
   719.6
   715.1
     754
   686.2
     696
   716.7
   725.5
   782.6
   753.7
   722.6
   726.5
   728.7
   690.1
   676.2
   697.3
   674.6
   717.4
   697.9
   725.2
   757.6
   764.7
   748.5
   688.5
   777.7
   728.7
   689.5
   666.8
   739.8
   768.3
   750.8
     707
   753.7
   655.4
   711.9
   711.5
   694.7
   791.3
   731.3
   761.5
   714.8
   738.8
   669.4
   779.3
   727.8
   712.5
     717
   772.8
     767
   721.3
   729.7
   761.5
   721.9
   756.3
   725.2
   685.3
   734.9
   759.9
   729.7
   681.4
   685.9
   713.5
   748.8
   714.8
   756.3
   696.9
   689.5
   725.8
   756.9
     717
   737.5
     683
     659
   765.4
     683
   701.5
   694.3
   721.6
     696
   756.9
   698.6
   737.2
   735.5
   759.9
   723.2
   706.7
   795.2
   744.6
   728.4
   737.8
   708.9
   677.1
   718.7
   731.6
   712.5
     730
   727.1
   716.1
   719.3
   658.7
   722.9
   742.4
   683.6
   696.3
   710.9
   742.4
   733.9
     755
   738.8
   721.3
   732.3
     791
   710.6
   722.2
   695.3
   706.3
   724.8
   713.5
   677.1
   692.7
   807.9
   757.6
   729.7
   695.3
     707
   721.9
   711.5
   713.5
     755
   658.3
   737.5
   752.4
   757.9
   732.6
   703.4
   737.5
   746.2
   640.5
   735.2
   705.7
   752.7
   768.6
   748.8
   669.7
   724.5
   759.5
   741.4
   741.7
   717.4
   695.6
   656.4
   740.1
     742
   752.1
   737.8
   641.8
     693
   744.6
   700.8
     695
   725.2
   773.8
   712.8
   720.6
     672
   693.4
   721.9
   709.9
   684.9
   819.6
     718
     743
   756.9
   678.1
     719
     683
     767
   727.4
   745.9
   779.3
   684.9
   692.1
   711.2
   680.4
   750.5
   678.1
   628.5
     767
   645.7
   727.4
   730.3
   691.4
   647.6
   716.7
   723.2
   741.1
   697.3
   680.4
   667.4
   665.5
   716.4
     683
   704.1
   686.9
   753.4
   736.8
   701.2
   696.3
   689.5
   689.5
   700.8
     781
   686.2
   710.2
   654.1
   708.3
   717.4
   686.9
   660.9
   646.3
     681
   711.5
   713.2
   665.5
   743.3
   688.2
   670.3
     657
   767.7
   688.8
   713.8
   696.6
   698.2
   662.5
     672
   700.5
   696.6
   731.6
   666.8
   708.9
   699.5
   702.1
   643.4
   662.5
   736.2
   690.8
   651.5
   715.7
   684.6
   692.1
   671.3
   759.9
   660.9
   742.4
   654.1
   721.9
   647.3
   687.9
   692.4
   731.3
   617.1
   749.5
   701.5
   640.5
   702.4
   678.1
   735.2
     732
   704.1
   665.1
     696
   674.2
   746.9
   712.8
   705.7
   692.1
   694.7
   789.7
   704.7
   666.4
   687.5
   703.4
   685.3
   711.9
   673.3
   715.7
   637.9
   665.1
   688.8
   716.4
   739.1
   714.1
   673.9
   637.9
   722.2
   691.7
   697.3
   654.1
   679.4
   757.9
   727.1
   641.8
   666.4
   744.3
   685.9
   671.6
   703.7
   716.7
   759.5
   739.8
   729.4
   722.2
   707.6
     756
   673.6
   722.2
   704.1
   683.3
   710.6
   688.8
     658
   711.2
   728.1
   680.1
   704.1
   704.4
   742.4
   654.8
   691.1
   677.8
   660.9
   694.3
   657.4
   702.8
   719.3
   688.5
   710.9
   718.7
   728.7
   694.7
   668.7
     707
   722.6
   674.6
   774.5
   684.9
   733.6
   683.3
   709.9
   688.2
   741.7
   714.1
   703.7
   694.3
   686.2
   689.5
   699.5
   705.7
   720.3
   687.9
   696.6
   694.7
   716.1
   739.1
   683.6
   671.6
   640.8
   662.2
   679.1
     706
   686.6
   654.1
   710.6
   767.3
   734.6
   676.5
   708.9
   732.3
   673.6
     671
   690.8
   738.1
   637.9
   721.9
   702.8
   677.1
   732.6
   667.1
   684.9
   756.9
   674.9
   686.9
   679.1
   698.2
   702.8
   700.8
   665.5
   697.9
   690.4
   639.8
   727.4
   672.3
   738.1
     669
   679.4
   702.1
   749.2
   690.1
   680.1
   663.2
     684
   693.4
   699.2
   710.6
   689.8
   677.8
   661.9
   735.2
   717.4
   686.2
     754
   687.9
   750.5
   647.6
   696.6
   711.2
   704.7
   726.8
   673.9
   661.6
   643.1
   720.3
   704.1
   696.6
   689.8
   702.1
   742.7
   746.2
   676.2
   668.7
   730.3
   658.7
   684.3
   730.7
   727.1
   681.4
   679.1
   708.9
     693
   723.2
   656.1
   675.2
   717.4
   710.2
   750.5
   732.9
   705.4
   745.3
   705.7
   699.5
   694.3
     705
   652.5
   672.6
   690.8
   673.3
   684.9
     708
   636.3
   679.4
   691.1
   709.9
   684.6
   650.2
   677.1
   738.5
   697.3
   630.4
   702.4
   728.4
   675.5
   663.5
     708
   726.8
   673.3
     706
   694.7
   703.7
   609.7
   729.7
   724.5
     707
   715.4
     671
   709.3
   690.1
   674.2
   667.4
   697.3
   653.5
   695.3
   703.1
     695
     647
   633.4
   698.6
   769.6
   714.1
   663.8
   648.9
   722.2
   641.8
   674.2
   623.6
   729.7
   655.1
   654.8
   688.5
   688.5
   699.5
   712.8
   700.2
   648.9
     657
   691.7
   690.8
   668.7
     683
   678.4
     684
     670
   686.9
   638.9
     707
   698.6
   681.4
   705.7
   674.6
   678.4
   655.7
   689.1
   728.7
   663.8
   721.3
   746.2
   661.9
   653.5
   651.2
   679.1
   727.1
   712.2
     705
   686.6
   703.4
   662.5
   678.8
   730.3
   710.9
   610.3
   697.9
     682
     671
   671.3
   705.4
   640.5
   729.7
   675.2
   690.4
   672.3
   673.6
     634
   653.1
   688.2
   714.1
   695.3
   722.9
   628.8
   771.9
   725.5
   647.6
   683.6
   707.6
   658.7
   711.5
   685.9
   684.6
   668.4
   721.9
   729.7
   655.1
   676.5
   721.9
   625.6
     731
   681.4
   672.3
   637.9
   723.2
   653.5
   740.4
   662.2
   680.7
   694.7
   660.3
   708.9
     672
   738.5
   739.8
   716.7
   729.7
   729.7
   708.6
   725.2
   789.1
   725.8
   757.6
   677.5
   673.3
     694
   647.3
   696.3
   651.8
   660.3
   713.8
   698.6
   709.6
   710.9
   703.1
   703.1
   742.7
   679.4
   673.9
   705.7
   714.1
     660
   677.8
   714.5
   714.1
   690.1
   734.2
   722.9
     659
   699.9
   746.6
     693
   678.1
   674.9
   789.4
   684.3
   698.6
   712.2
   690.4
   659.3
     645
   692.7
     694
   676.5
   657.7
   679.4
   723.9
     633
     730
   691.7
   679.7
   691.7
   716.1
   689.1
   677.8
   671.3
   692.4
   722.9
   709.3
   752.7
   710.9
   664.5
   698.6
   724.8
   722.2
   668.4
   718.3
   703.1
   731.3
   685.6
   727.4
   723.9
   691.4
   687.2
   671.3
   677.5
     731
   680.1
   677.8
   703.4
   743.6
     684
   701.5
   706.7
   720.6
     707
     718
   672.6
     696
   701.5
   665.5
   708.9
   720.3
   676.5
   717.4
   741.4
   737.8
   701.5
   754.7
   757.9
   711.9
   747.9
   653.8
   690.1
   658.3
     732
   702.8
   691.7
   709.6
   748.5
   718.7
     657
   674.2
   661.3
   712.5
   702.4
   748.5
   651.8
     660
   701.5
     731
   721.3
   693.7
   699.9
   732.9
   709.9
   696.9
   690.8
   708.9
   711.5
   704.1
     731
   723.5
   665.5
   664.5
   731.6
   708.6
     633
   748.2
   715.1
   698.2
   678.1
   705.4
   637.2
     683
   731.3
   699.2
   733.3
     672
   708.6
   636.9
   757.3
   717.7
   677.8
   680.7
   770.6
   710.6
   672.3
   724.5
   648.9
   724.8
   712.8
   691.7
     670
     672
   650.2
   751.1
   671.3
   736.5
   672.3
   690.4
   753.7
   671.6
   724.8
   723.2
   666.4
     730
   680.4
   660.3
   702.1
   707.6
   711.9
   713.5
     718
   696.9
   704.7
   704.4
   734.9
     684
   702.1
   666.8
   704.7
   696.6
   713.5
   739.1
   726.8
   699.9
   726.8
   699.9
   673.6
   704.7
   643.4
   727.1
   736.2
   677.1
   700.2
   675.8
   716.1
     707
   736.2
   749.2
     695
   783.5
   721.9
   738.8
     708
   747.9
   631.7
   747.2
   782.3
   716.1
   690.1
   696.3
     720
   648.9
   726.5
   715.4
   731.6
   667.1
   721.6
   712.5
   763.4
   721.9
   712.5
   741.1
   703.1
   701.5
   717.7
   720.3
   704.7
   689.1
     719
   737.8
   709.3
   711.2
     707
   686.6
   731.3
   740.4
   714.1
     743
   678.1
   725.8
   707.3
   690.4
   723.2
   793.3
     683
   725.8
   632.1
     743
   704.4
   675.8
   694.3
   689.1
   670.3
   737.8
     720
   680.1
   708.9
   696.3
   708.3
   672.6
     719
   714.5
   737.8
   709.3
   769.9
   661.9
     659
     756
   776.4
   752.1
   676.8
   715.7
   703.7
   689.1
   690.8
   667.4
   732.6
   713.5
     695
   741.7
     682
   727.1
     732
   708.6
   681.4
   714.5
   713.5
   698.9
   691.4
   653.8
     719
   687.2
   685.6
   699.9
   735.9
   687.9
   715.4
   715.7
   658.3
   709.3
   699.2
   720.6
   691.7
   699.2
   694.7
     693
   779.7
   750.5
   700.5
   684.3
   720.6
     658
   746.6
   744.9
     706
   750.1
   700.5
   687.2
   724.8
   741.4
   715.4
   719.6
   673.9
     743
   685.3
   686.6
   718.3
   696.6
   712.8
   676.8
     684
   688.2
   712.2
   755.3
     730
   734.6
     706
   684.3
   764.4
   699.5
   696.3
   765.1
     694
   750.8
   722.6
   694.7
   743.6
   726.1
   688.8
     744
   727.1
   682.7
   697.3
   723.5
   712.5
   725.2
   665.5
   747.5
   723.2
   758.2
   687.5
   708.6
   665.5
   773.5
   753.1
   751.8
   655.1
   713.5
   689.5
   741.4
   728.4
   708.3
     696
     742
   733.9
   685.6
   781.3
     768
     707
   729.7
   726.8
     743
   713.5
   798.8
   754.7
     719
   702.4
   729.4
   743.6
     743
   751.1
   720.3
   723.5
     705
   728.4
   788.1
   763.1
   762.8
   756.6
   737.2
   683.6
   716.1
   714.8
   733.9
   749.5
     693
   728.1
   745.9
   715.4
   708.6
   738.5
   775.8
   685.6
   689.1
   712.2
   690.1
   694.3
   777.7
   704.7
   717.4
   734.9
   724.2
   726.5
   706.3
   715.4
   719.6
   711.9
   790.4
   710.2
   735.2
   703.1
     683
   760.2
   674.6
   679.7
   801.1
   715.7
     730
   686.2
   762.5
   710.9
   767.3
   757.9
     708
   773.2
   721.6
   702.1
   765.1
   802.4
   769.9
   760.8
   745.3
     791
   750.8
   792.6
     779
   770.2
   727.1
   705.4
   730.3
   745.6
   763.1
   714.5
   748.5
   712.5
   733.3
     706
     744
     731
     670
     730
   745.6
   766.7
   809.8
   738.8
   686.9
   768.3
   694.3
   738.1
   696.3
   769.3
   720.3
   723.5
   722.9
     707
   687.9
   709.6
   742.7
   708.6
   738.8
   711.2
   738.8
   684.6
   709.3
   733.3
   721.9
   710.9
   729.7
   755.7
   763.1
   744.3
   750.8
     730
   747.9
   712.8
   794.9
   708.3
   690.1
     707
   709.3
   684.9
   742.7
   726.1
   699.9
   752.7
   727.4
   765.4
   718.7
   692.7
   747.9
   747.2
     695
   701.5
   763.8
   752.7
   775.1
   666.8
   760.8
   700.8
   731.6
     718
   731.6
   707.6
   762.5
   771.9
   716.1
   666.8
     742
   700.5
   673.3
   739.1
   733.6
   691.1
   710.9
   699.9
   715.7
   667.7
   650.2
   668.7
   764.1
   692.1
   735.9
   688.5
   685.3
   699.5
   654.8
   701.2
   752.7
   700.5
   659.6
   692.1
   716.1
     660
   725.8
   716.1
   690.4
   687.5
   674.6
   665.1
   689.5
     705
   699.5
   712.5
   648.6
     791
   669.4
   749.8
   718.7
   701.8
   698.6
   672.6
   660.3
   708.3
   726.8
   706.3
   675.2
   733.3
   642.8
   689.1
   737.8
   710.6
   662.2
   685.9
   739.4
   650.5
   653.1
   673.3
   657.7
   714.5
   634.6
   714.1
   704.1
   710.6
   678.8
   726.1
   692.4
   747.9
   738.1
   690.4
   668.4
   656.7
   664.8
     743
   685.9
   696.3
   674.2
   699.2
     645
   743.3
   660.6
   698.2
   699.5
   709.9
   704.1
   667.7
   665.8
   727.1
   697.3
   747.2
   686.9
   642.4
   692.1
   666.4
   689.8
   644.1
   676.2
     658
   679.4
   698.9
   756.9
   703.4
   644.1
   633.7
     672
   676.8
   632.1
   659.6
     646
   687.9
   649.9
   704.7
   631.7
   685.6
   688.8
   735.9
   722.2
     720
   683.3
   707.6
   771.9
     669
   753.1
   711.9
     682
   700.5
   684.6
   661.3
   684.3
   631.7
   658.3
   692.1
   725.5
   726.8
   649.2
   731.3
   683.6
   685.3
   693.4
   679.4
   673.9
   745.3
   656.7
   662.2
   737.8
   707.6
   651.5
     693
   658.3
   662.5
   666.8
   649.2
   701.2
     683
   687.2
   693.4
   644.7
   681.4
   628.8
   711.9
   689.5
   685.3
   689.5
   712.8
   653.5
   719.6
     658
   673.3
   634.6
   665.5
   694.3
   679.7
   719.3
   712.2
     670
     717
   665.5
   723.9
   700.8
     695
     696
   760.5
   695.3
   668.4
   688.5
   684.3
   692.4
   690.8
   711.5
   694.7
   625.9
   686.6
   664.2
   654.8
   676.2
   684.6
   724.2
   615.5
   692.4
   719.6
     658
   644.4
   741.1
   673.9
   645.7
   663.8
   718.7
   680.7
   675.2
   737.5
   697.6
   688.2
   712.5
   721.9
     669
   705.7
   690.4
   702.1
   652.5
   689.5
   650.2
   700.2
   667.4
   685.3
   719.3
     645
   735.5
   723.5
   666.1
   699.9
   708.3
   628.5
   627.2
   668.4
   660.3
   651.2
   658.3
   692.1
   655.1
   682.7
   723.5
   730.7
   694.7
   727.4
   658.3
   701.8
   668.1
   697.6
   638.5
   689.1
   654.8
   725.2
   688.8
     708
   663.5
   755.7
     708
   719.6
     706
   699.5
   679.4
   649.9
     681
     672
   663.2
   658.3
   715.1
   672.9
   691.4
   680.1
   675.8
   627.5
   698.9
   640.8
   741.4
   701.2
   695.6
   720.3
   708.3
   625.9
   753.7
   701.5
   701.5
   686.2
   720.3
   704.1
   691.7
   738.1
   709.3
   644.4
   684.6
   676.2
   759.5
   723.5
   670.3
   690.1
   679.1
   710.6
   723.2
   708.9
   692.7
   715.1
   725.8
   656.7
   664.8
   743.3
   666.1
   627.2
   706.3
   678.1
   661.6
   660.6
   678.4
   701.5
   709.3
   680.1
   720.9
   664.2
   674.2
   733.9
   690.4
   676.2
   699.2
     718
   710.2
   701.2
   712.8
   692.1
   673.3
   773.5
   677.8
   648.9
     744
   738.5
   716.1
   647.3
   674.2
   716.7
   775.8
   654.1
     647
   684.9
   653.5
   698.6
   685.6
   714.1
   685.3
   685.9
   659.3
   640.2
   653.8
   731.6
   651.8
     730
   736.5
   678.8
     695
   702.1
   699.9
     779
   693.7
   680.1
   680.7
   726.1
     718
   636.3
   690.8
   665.8
   677.5
   662.2
   688.8
     718
     708
   745.6
   693.4
   710.9
   711.5
   747.9
   676.8
     682
   733.9
   776.1
   750.8
   666.4
   722.2
   651.8
   735.9
   686.2
   714.8
   732.9
   683.6
   705.7
   737.5
     683
   654.1
   711.5
   703.7
   639.5
     717
   721.6
   731.6
   699.2
   674.9
   669.4
   708.3
   689.1
   675.2
   634.6
   744.9
     755
     695
   698.2
   679.7
   648.9
   673.9
   760.5
   716.4
   663.2
   692.7
   693.7
   720.9
   735.9
   700.5
   641.5
   719.3
   747.9
   689.8
   706.3
   704.4
   692.7
   709.6
   720.9
   677.1
   709.3
   682.3
   685.9
   727.4
   672.9
   698.2
   761.2
   699.9
     695
   676.2
   777.7
   717.7
     681
     669
   737.5
   677.1
   691.4
   716.4
   687.5
   749.2
   739.4
   643.4
   708.6
   712.8
   701.8
   681.7
   732.9
   686.2
   696.6
   714.5
   701.5
   656.1
   708.3
   669.7
   719.6
   686.2
   661.3
   714.1
     731
   707.3
   726.8
     646
   720.6
   749.2
   684.3
   687.9
   730.3
   684.9
   750.1
   650.2
   739.8
   640.8
   791.7
   708.3
   776.7
   725.8
   697.9
   735.5
   753.4
   711.9
   693.7
   708.6
   681.7
   684.9
   625.6
   680.7
   633.7
   715.4
   708.9
   762.8
   759.2
   777.7
   692.7
     706
   684.6
   705.4
   723.5
   754.7
   690.4
   737.2
   688.2
   667.7
     781
   738.1
   686.9
   664.5
   721.3
   680.1
   700.2
   701.5
   662.2
   799.1
   694.7
     767
   699.2
   727.8
   710.6
   704.1
   726.5
   686.9
   738.5
   688.5
   708.3
   691.4
   675.8
   751.4
   753.1
   728.7
   722.2
   702.8
     693
   762.1
   759.9
   723.5
   720.9
   823.8
   742.7
   719.6
   746.2
   702.4
   681.7
   734.2
   762.5
   744.6
   748.2
   748.2
   724.5
   710.2
   714.5
   762.1
   764.7
   765.1
   780.6
   689.1
   718.7
   698.2
   704.4
   716.7
   730.7
     744
   735.5
   717.7
   731.6
   773.5
   787.8
   758.2
   718.3
   720.6
   768.3
   750.8
   705.4
   776.7
   801.1
   713.8
   772.2
   771.2
   739.8
   704.4
   746.6
   679.7
   797.8
   740.1
   753.4
   799.1
   741.4
     755
   742.7
     755
   764.7
   770.6
   793.6
     718
     742
     767
   763.1
   724.5
   801.7
   736.8
   739.8
   709.9
   799.8
   765.4
   742.4
   757.9
     781
   734.9
   780.6
   786.5
   797.2
   810.5
   849.7
   777.7
   735.9
   727.4
   784.2
     815
   822.8
     769
   739.4
   763.4
   744.3
   716.1
   765.1
   760.5
   716.7
   727.8
   772.5
   765.1
   759.2
   796.5
   765.7
   747.5
     743
   781.9
     769
   796.5
   769.6
   771.5
   762.8
   764.1
   752.1
   777.7
   748.5
   782.9
   769.9
   773.5
   766.7
   786.8
   783.5
   711.9
   711.5
   696.6
   746.9
   779.3
   756.9
   782.6
   778.7
   842.3
   746.6
     719
   736.2
   796.5
   777.4
   694.3
   715.7
   761.5
   720.6
   797.2
   715.7
   778.4
   669.4
   731.6
     803
   745.6
   751.8
   769.6
   797.2
   741.1
   709.3
   742.4
   731.6
   705.4
   710.9
   706.7
   739.8
   770.9
   719.3
     744
   763.8
   770.6
   782.3
   745.6
   716.1
     720
   698.2
     769
   704.7
   728.4
   746.6
   738.5
   765.1
   713.2
   752.4
   744.9
   760.5
   697.9
   726.5
   751.8
   772.2
     708
   740.4
   732.3
   746.6
   736.2
   750.8
   716.1
     717
   724.8
   704.4
   724.5
   702.8
   768.3
   702.4
   710.9
   697.6
   750.8
   699.5
   761.8
   695.3
     732
   690.1
   709.6
   680.1
   789.7
   763.1
   700.2
   743.6
   701.8
   694.7
   650.5
   681.4
   699.5
   778.7
   749.8
   739.4
   637.9
   727.4
   617.8
     646
   716.4
     682
   696.3
   607.4
   759.2
   700.8
   750.5
     791
   735.5
   737.5
   709.6
     683
   654.1
   721.3
   627.2
   673.9
     705
   689.1
   736.5
   674.6
     696
   736.5
   745.6
   716.4
   725.5
   662.2
   723.9
   684.9
   685.6
   614.2
   744.9
   716.1
   698.6
     693
   615.5
   697.6
   665.5
   689.8
   672.3
   720.9
   684.6
   701.8
   710.9
   711.2
   716.4
   709.9
   686.9
   689.8
   706.7
   693.7
   705.7
   684.3
   736.2
   663.5
   704.4
   733.3
   615.5
   639.5
   662.5
     732
   732.6
   663.5
   664.8
   712.2
   689.8
   756.9
   661.3
   669.4
   705.7
   708.6
     646
   684.6
   660.9
     671
   703.7
     622
   668.4
   714.8
   724.8
   663.8
   641.5
   678.1
   652.2
   700.5
   627.2
   673.3
   682.3
   615.8
   678.1
   698.6
     682
   683.6
     693
   627.5
   700.2
   655.7
   705.4
   745.6
   662.9
   658.3
   660.3
   676.8
     669
   685.9
   687.2
   672.6
   700.5
   660.6
   688.8
   619.4
     671
   684.6
   642.8
   670.3
   677.8
   660.3
   632.1
   653.5
   642.8
   688.8
   641.8
   633.7
   720.3
   662.2
   642.1
   646.3
   692.4
   711.9
   660.6
     623
   659.6
   671.6
   667.1
   668.1
   704.4
   671.3
   691.1
   720.9
   676.5
   705.7
   716.7
   686.2
   727.4
   668.4
   653.1
   593.1
   673.6
   666.8
   684.6
   655.7
   661.9
   680.4
   653.5
   684.6
   688.8
   709.3
   646.7
   712.5
   660.6
   650.9
   643.4
   602.5
   722.6
   690.4
     611
   739.8
   624.6
   687.5
     705
     608
   648.3
     658
   617.8
   665.8
     707
   684.9
   653.5
   641.5
   679.7
   662.5
     708
   706.7
     657
   733.6
   711.9
   684.9
   670.7
   660.9
   741.1
   712.5
   688.2
   615.5
   669.4
   689.8
   662.5
   666.1
     707
   700.5
   672.6
   680.1
   672.3
   699.2
   713.5
   682.7
   709.6
   680.1
   670.3
   721.3
   679.7
   699.2
   696.3
   688.5
     705
   679.7
   696.6
   742.4
   684.3
   652.5
   636.6
   609.3
   640.2
   704.1
     647
   651.8
   667.4
     671
   620.1
   679.1
   679.4
   672.9
   668.7
   756.3
   765.7
   710.2
   672.6
   655.7
     671
   709.3
   685.3
     731
   688.5
   690.1
   648.9
   718.3
   681.7
   701.2
   614.9
   601.9
   701.5
   641.1
   740.1
   667.1
   648.9
   667.7
   698.2
   712.5
   696.3
   673.3
   678.8
   661.9
   717.7
   723.9
   635.9
   672.6
   654.8
     718
   674.2
     706
   617.1
   654.4
   709.6
   712.5
     645
   664.5
   691.7
     622
   725.5
   724.2
   682.3
   689.1
   658.3
   641.1
   705.4
   637.6
   702.1
   671.6
   678.8
   662.9
   692.1
   711.5
   679.4
   664.5
     684
   724.5
   724.5
   651.2
     683
   678.4
   652.5
   696.6
   673.3
   644.4
   720.6
   731.3
   652.5
   695.6
   757.6
   666.1
   729.4
   674.9
   663.8
   705.7
   698.9
   757.6
     731
   777.7
   673.3
   656.7
   712.8
   734.2
   704.7
   650.9
   696.6
   698.2
   724.2
   748.8
   756.6
   688.8
   704.1
   686.9
     694
   674.2
   716.7
   679.4
   690.8
   647.6
     671
   704.7
   696.6
   709.3
   722.6
   636.9
     693
   716.1
   717.7
   660.3
   704.4
   681.4
   690.4
   709.3
     670
   682.3
   721.9
     705
   739.4
   678.4
   724.8
   699.2
   720.3
     647
   706.7
     669
   725.2
   728.4
   672.6
   652.5
   741.4
   760.5
   722.2
   657.4
   768.3
   703.7
   730.7
   736.2
   708.3
   714.1
     705
     705
   719.6
   661.6
   717.4
   684.6
   703.4
   706.7
   663.2
   712.8
   726.1
   781.3
   728.4
   732.6
   703.4
   678.4
   682.3
   643.1
   821.2
   678.4
   697.6
   725.8
   691.1
   782.3
   727.4
     744
   772.2
   753.4
   711.9
   656.4
   699.2
   732.3
   706.3
   766.7
   714.1
   708.6
     790
   698.6
   819.2
   768.6
   707.3
   670.7
   787.8
   729.7
   754.7
   730.3
   740.4
   795.2
   765.4
   749.2
     729
   799.1
   766.7
   709.6
   705.4
   788.7
   761.2
   700.5
   699.9
   785.2
   761.5
   726.5
   817.6
   798.8
   707.3
   759.9
   827.7
   828.3
   819.9
   713.8
   766.7
   718.3
   691.4
   788.4
     815
   756.9
   784.5
     755
   752.1
   775.4
   835.5
   794.6
   800.7
   757.9
   752.7
   754.4
   769.6
   733.9
   774.5
   754.4
   834.5
   768.6
     744
   817.6
     790
   752.4
   788.7
   834.5
     768
   761.2
   805.6
   834.5
   806.6
   808.9
   857.5
   756.9
   839.7
   844.2
   841.9
   818.3
   843.6
   853.3
   831.9
   782.3
   910.4
   828.6
     923
   850.1
   775.4
   822.8
   813.1
   829.6
   841.3
   750.1
   808.2
   869.2
   756.9
     875
   832.5
   822.2
   876.3
   878.3
   823.4
   872.4
     853
   860.4
   833.2
   824.4
   906.5
   858.5
   835.5
     805
   904.5
   912.3
   862.7
   869.5
     887
   915.9
   824.4
   852.6
   915.3
   867.9
   886.4
   895.5
   891.6
   870.5
     888
     890
   921.4
   879.6
   886.1
   896.8
   885.4
   857.5
   855.9
     936
   882.2
   864.3
   930.5
   864.3
   854.9
   836.4
   893.5
   894.8
   887.4
   920.4
   954.5
   917.5
   863.7
   972.7
   966.5
   875.4
   971.1
   904.2
   913.3
     875
   825.1
   855.9
   867.2
   891.9
   905.8
     901
   859.8
   933.1
   969.1
   901.6
   926.9
   936.3
     829
   906.2
   894.8
   894.8
   901.3
   896.8
   913.3
   933.7
   874.7
   934.7
   981.4
   950.3
   905.8
   927.6
   934.4
   930.2
   896.1
   955.2
     887
   940.6
   906.8
   932.4
   982.7
   908.8
   937.3
     936
   963.6
   917.2
   926.6
   956.1
   873.7
   894.5
   886.4
   885.4
   980.8
   908.1
   871.8
   894.2
   873.4
   918.2
   883.8
   977.5
     959
     923
   928.6
   909.4
   956.8
     936
   904.5
   894.2
   866.6
   917.2
   927.6
   894.2
   943.2
   941.2
   920.4
   970.4
     900
   905.8
     890
   967.5
   918.8
   911.4
   959.4
   948.3
   918.2
   907.8
     888
   882.8
   886.7
   908.4
     935
   892.9
   964.9
     949
   918.5
   920.1
   904.5
   882.5
   893.5
   926.6
   965.5
   882.5
   915.9
   880.9
   918.8
   893.2
   892.5
   895.1
   964.6
   866.6
   945.7
   958.7
   874.4
   911.4
   854.3
   908.1
   911.7
   870.2
   873.4
   806.9
     959
   913.6
   870.8
   879.9
   929.2
   902.3
   930.8
   883.8
   868.2
   893.8
   928.2
   877.9
   880.5
   847.5
   880.2
   865.6
   847.1
   866.9
   861.4
   821.2
   884.8
   856.9
   922.1
   834.5
   903.3
   855.6
   881.8
   848.1
   893.5
   845.2
   841.9
     912
   902.6
   791.3
   833.2
   881.2
   817.6
   809.2
   814.4
   883.8
   884.4
   891.2
   832.2
   803.3
   818.3
   828.6
     853
     829
   855.9
   805.3
   846.2
   862.1
   812.4
   847.5
   818.3
   858.8
   800.1
   878.6
   843.2
   850.1
   833.8
     852
   802.7
   818.6
   904.2
   798.8
   784.8
   798.8
   791.3
     840
   854.3
   836.4
   828.3
   835.5
     853
   795.6
     778
   754.4
   829.6
   754.4
   686.9
   864.3
   747.5
   819.2
   838.7
   807.6
     826
   793.9
     829
   822.5
   794.9
   813.1
   814.4
   773.2
   870.2
   740.7
   809.8
   802.4
   789.1
   774.5
   758.6
   783.2
   738.1
   819.6
   769.9
   861.4
   803.7
   728.1
   744.6
   775.4
   779.7
   749.8
   816.3
   790.7
     729
   715.4
   734.9
   786.1
   761.2
   748.8
   716.4
   749.8
   774.8
   753.1
   775.4
   712.5
   796.2
   758.9
   752.1
   700.5
   709.3
   758.2
   775.1
   763.8
   760.5
   767.7
   711.9
   727.4
   671.6
   769.9
   729.7
   779.3
   783.2
   705.4
   715.1
   700.8
   765.4
   730.7
     769
     732
   726.1
   761.8
   772.2
   713.8
   764.4
   726.5
   705.4
   686.6
   715.4
   736.2
   749.8
   728.7
   704.7
   710.9
   732.9
   752.4
   678.8
   772.5
   764.7
   764.7
     730
   700.8
   717.7
   725.8
   719.3
   746.9
   727.1
     717
     743
   749.5
   761.8
   753.1
   712.2
   702.1
     693
   699.2
   719.6
   676.5
   715.1
   751.4
   758.6
   678.4
   731.3
   703.7
   679.1
   665.8
   705.4
   741.4
   745.6
   718.3
     717
   666.1
   690.1
   663.8
   718.7
   693.4
   685.9
   725.8
     732
   669.4
   733.3
   731.6
   709.9
     684
   714.1
   721.3
   728.4
   701.5
   660.9
   746.2
   727.1
   740.4
   715.7
   734.6
   725.8
   740.4
   667.1
   750.1
   721.9
   684.6
   770.9
   754.7
   721.3
   729.7
   725.5
   690.1
   708.9
   766.7
   707.3
   711.2
   740.7
   759.5
   655.4
   687.5
   692.1
     696
   773.8
   700.5
   722.2
   748.5
   734.9
   738.1
   761.5
     731
   774.1
   715.1
   732.6
   780.3
     768
   742.4
   754.7
   763.4
   752.4
     742
     669
   734.6
   759.2
   749.8
   710.9
   763.4
   811.8
   748.2
     768
   773.8
   720.3
   792.3
   736.5
   713.2
   722.2
   754.7
   815.7
   764.4
   801.7
   798.1
   762.5
   773.8
   676.5
   798.1
   736.5
   799.1
   795.9
     720
   740.4
   812.7
   748.8
   749.5
   710.6
   792.6
   820.5
   855.6
     791
   832.2
   804.3
     768
   788.4
   830.3
   712.2
   804.3
   823.1
   818.3
   839.7
   820.9
     853
   861.1
   886.4
     876
   783.9
   811.8
   864.3
   883.1
   895.8
   884.4
   886.7
   906.5
   858.2
   891.9
     875
   834.8
   861.7
   881.2
   874.1
   834.2
   908.4
   932.8
     876
   859.8
   858.5
   825.4
   961.6
   909.7
   902.3
   900.7
   882.8
   950.9
   936.3
     972
   988.9
   930.8
   895.1
   919.8
     923
    1015
   939.3
   926.9
   990.8
   994.7
    1015
    1040
   962.9
   969.4
    1002
     974
   991.8
   989.5
   987.9
    1042
    1035
   979.2
    1035
   972.7
    1070
    1054
    1014
    1048
    1042
    1041
    1115
    1029
    1076
    1029
    1104
    1055
    1092
    1037
    1116
    1144
    1116
    1081
    1106
    1127
    1080
    1131
    1028
    1151
    1147
    1178
    1206
    1063
    1101
    1108
    1183
    1165
    1197
    1132
    1133
    1105
    1180
    1177
    1203
    1181
    1185
    1202
    1193
    1209
    1233
    1240
    1196
    1241
    1243
    1146
    1179
    1210
    1187
    1306
    1238
    1275
    1281
    1268
    1211
    1239
    1273
    1285
    1228
    1190
    1187
    1317
    1213
    1219
    1280
    1304
    1304
    1325
    1265
    1261
    1293
    1254
    1266
    1265
    1336
    1278
    1311
    1324
    1354
    1254
    1259
    1260
    1416
    1265
    1384
    1314
    1319
    1273
    1334
    1247
    1348
    1250
    1313
    1307
    1267
    1385
    1295
    1415
    1274
    1261
    1293
    1361
    1305
    1350
    1306
    1400
    1350
    1350
    1414
    1387
    1291
    1312
    1381
    1371
    1267
    1422
    1402
    1291
    1310
    1380
    1367
    1373
    1316
    1291
    1335
    1359
    1398
    1385
    1384
    1417
    1380
    1365
    1340
    1299
    1325
    1325
    1340
    1348
    1369
    1280
    1234
    1293
    1289
    1330
    1312
    1304
    1302
    1333
    1377
    1307
    1326
    1312
    1290
    1337
    1328
    1242
    1364
    1227
    1225
    1377
    1265
    1266
    1309
    1311
    1230
    1358
    1242
    1225
    1293
    1312
    1249
    1202
    1270
    1290
    1226
    1223
    1290
    1224
    1300
    1200
    1232
    1118
    1222
    1252
    1228
    1192
    1135
    1174
    1152
    1170
    1167
    1197
    1165
    1240
    1177
    1218
    1182
    1158
    1223
    1136
    1132
    1119
    1144
    1120
    1132
    1168
    1105
    1112
    1085
    1122
    1064
    1164
    1108
    1073
    1157
    1029
    1108
    1065
    1118
    1125
    1109
    1058
    1072
    1053
    1044
   986.9
    1081
    1017
    1071
    1075
    1037
    1045
    1076
    1009
   978.8
    1022
    1026
   981.4
   992.5
   993.8
    1022
   933.1
    1022
    1030
    1032
    1070
   977.2
   976.6
   971.4
    1032
   970.1
   962.6
   953.2
   970.4
   935.7
   902.9
   986.6
     912
   982.1
   973.3
   935.4
   928.2
     935
   944.5
     899
   949.6
   977.9
   962.6
   890.9
   916.9
   960.7
   936.7
   904.2
   947.4
   896.4
   946.7
     863
   944.8
   866.3
   936.3
   866.9
   832.2
   876.7
   905.8
   874.7
   835.1
   827.7
   860.8
   855.6
   862.1
   866.6
   871.1
   930.8
   883.5
   881.2
   896.4
   874.4
   844.9
   829.3
   906.5
   802.4
   805.9
   796.2
   793.3
     827
     853
   869.8
   875.7
     890
   866.9
   831.6
   888.7
     838
   800.1
   810.1
   835.5
     781
   883.1
   794.9
   828.3
   860.4
   832.2
   812.7
   771.9
   848.4
   851.3
     853
   861.1
   785.8
   837.4
   858.8
   818.6
   886.1
   800.1
   812.4
   826.7
   836.7
   830.6
   812.4
   823.8
   821.5
   801.1
   782.3
   837.7
   822.8
   824.7
   839.3
   795.6
   861.7
   776.7
   764.4
   811.1
   822.2
   836.4
   830.9
   798.5
   810.1
   889.3
   807.6
     781
   867.9
   837.1
   857.2
   844.2
   805.9
   844.2
   775.1
   844.9
   876.7
   799.8
   789.7
   879.2
   750.1
   818.3
   784.2
   866.9
   872.4
     853
   815.3
   842.9
   930.8
   840.6
   891.9
   874.7
   866.3
   769.9
   933.4
   832.9
   858.5
   892.9
   919.8
   873.4
   909.4
     887
   904.5
     911
   898.1
   941.5
   930.5
   915.3
   923.7
   934.1
   913.6
   868.5
   846.2
   837.1
   912.7
   879.9
   921.4
     889
   911.7
   906.5
     949
   914.6
   918.5
   925.6
   965.5
   943.5
   941.2
   898.1
   924.7
   954.8
   925.6
   921.1
   883.8
   942.5
   977.5
    1005
   968.8
    1016
   924.7
   982.7
     998
     959
   942.5
    1082
    1006
    1000
    1024
    1022
   995.7
    1036
    1060
    1040
    1041
   957.8
    1021
    1031
   938.3
    1047
    1038
    1060
    1076
    1051
    1065
    1050
    1051
    1072
    1055
    1133
    1099
    1082
    1106
    1209
    1093
    1162
    1256
    1113
    1131
    1127
    1114
    1112
    1158
    1052
    1134
    1215
    1111
    1160
    1060
    1256
    1126
    1206
    1183
    1159
    1163
    1118
    1126
    1160
    1211
    1240
    1177
    1192
    1217
    1169
    1180
    1242
    1187
    1242
    1229
    1234
    1240
    1202
    1325
    1157
    1274
    1252
    1249
    1281
    1330
    1283
    1222
    1241
    1268
    1310
    1285
    1260
    1365
    1334
    1202
    1357
    1288
    1367
    1266
    1354
    1318
    1344
    1368
    1328
    1321
    1375
    1338
    1408
    1374
    1316
    1315
    1376
    1385
    1365
    1315
    1366
    1366
    1342
    1459
    1369
    1409
    1410
    1325
    1342
    1398
    1405
    1414
    1386
    1473
    1330
    1342
    1495
    1467
    1373
    1464
    1417
    1409
    1383
    1397
    1414
    1479
    1374
    1390
    1428
    1391
    1403
    1448
    1416
    1370
    1317
    1432
    1408
    1364
    1483
    1437
    1412
    1461
    1439
    1460
    1417
    1435
    1397
    1518
    1472
    1533
    1456
    1417
    1429
    1440
    1423
    1405
    1462
    1418
    1395
    1457
    1360
    1407
    1420
    1411
    1408
    1363
    1405
    1420
    1475
    1434
    1392
    1354
    1296
    1442
    1382
    1432
    1419
    1425
    1412
    1414
    1369
    1375
    1446
    1363
    1420
    1401
    1454
    1282
    1466
    1383
    1374
    1369
    1365
    1382
    1367
    1318
    1366
    1290
    1331
    1416
    1288
    1282
    1353
    1439
    1364
    1328
    1340
    1279
    1359
    1328
    1279
    1365
    1338
    1316
    1306
    1327
    1330
    1325
    1282
    1287
    1325
    1226
    1289
    1327
    1315
    1290
    1285
    1196
    1245
    1250
    1274
    1271
    1265
    1312
    1154
    1198
    1281
    1291
    1250
    1214
    1245
    1247
    1164
    1181
    1199
    1179
    1210
    1201
    1259
    1199
    1190
    1228
    1200
    1200
    1214
    1103
    1161
    1143
    1111
    1133
    1196
    1134
    1162
    1167
    1214
    1176
    1128
    1152
    1243
    1117
    1122
    1020
    1077
    1129
    1141
    1127
    1125
    1054
    1101
    1108
    1072
    1033
    1041
    1098
    1055
    1048
    1014
    1112
    1010
    1083
    1048
    1052
    1024
    1058
    1044
   967.8
   994.1
    1030
    1012
   993.4
    1018
    1041
    1026
    1020
    1092
    1083
    1030
   999.3
    1034
    1008
   980.1
    1001
   958.4
   946.1
   978.5
   965.9
    1019
     948
   993.4
    1002
    1003
   966.2
    1059
    1009
   987.9
   978.2
   928.2
   937.6
    1016
    1010
   987.3
   969.1
   926.6
     948
   892.9
    1013
   958.4
   983.7
   917.5
   927.9
   904.9
   907.5
   916.6
   932.4
   925.6
   905.2
   946.1
   945.7
     827
   930.2
   904.2
   930.5
   907.1
   916.9
   901.6
   971.1
   917.8
   927.3
   885.1
   883.8
   937.6
     902
   891.6
   965.9
   954.5
   909.7
   920.1
   897.7
     926
   834.5
   861.1
   867.2
   914.6
   877.9
   941.9
   878.6
   892.9
   893.5
   837.4
   856.2
   870.5
   882.8
     876
   857.2
   895.5
     900
   872.8
   846.5
   894.5
   890.3
     852
   857.5
   848.1
   808.5
   777.7
   904.9
     902
   823.4
     864
   866.3
   854.6
   842.3
   819.2
   807.2
   856.9
   888.7
   817.6
     827
     876
   803.7
   860.8
   907.1
   842.3
     779
   844.5
   835.8
   878.9
   819.9
   872.4
     853
   881.2
     851
   868.5
     802
     791
   830.6
   802.7
   862.4
   804.3
   862.1
   841.3
   845.2
   768.3
   793.6
   827.7
   825.4
     754
     826
     841
     769
   836.7
   787.8
   811.1
   805.6
   818.9
   823.8
   842.6
   857.2
   827.7
   822.8
   782.3
   788.7
     781
   825.7
   851.3
   817.9
   784.8
   796.2
   785.8
   834.5
   811.8
     802
   794.6
   801.4
   810.5
   842.3
   783.9
   775.4
   786.8
   771.2
   857.8
     804
   784.8
   778.4
   777.7
     838
   743.6
     888
     766
   777.7
     790
   832.9
   741.4
   811.1
   788.4
   817.9
   824.1
   774.5
   760.8
   762.8
   800.1
   832.5
   775.8
   782.9
     814
   784.8
   763.1
   829.6
   789.7
   785.5
   819.2
   784.5
   805.9
   827.7
   778.4
   831.2
   846.8
   794.6
   755.7
   782.9
   816.3
   835.1
   766.7
     791
   770.9
   777.1
   845.8
   816.6
   824.7
   821.2
   820.5
     802
   783.9
   822.5
   764.7
   834.8
   845.5
   860.8
   753.7
   870.2
   804.3
   781.9
   835.5
   827.7
   806.3
   819.6
   783.2
   773.8
   721.3
   836.4
   798.5
   830.9
   840.6
   834.5
     817
   815.3
   854.3
   782.3
   833.8
   845.2
   807.2
   809.8
   823.1
   793.6
   837.1
   882.8
     829
     814
   833.8
   866.6
   820.5
   831.9
   821.8
   783.5
   850.1
   879.2
   788.1
   819.9
   854.3
   819.6
     815
   882.8
   800.7
   813.7
   888.3
   868.5
   809.5
   912.3
   848.4
     840
   833.5
   838.4
   844.5
   881.8
   880.9
   787.4
   850.4
   814.7
   910.4
   863.4
   892.2
   856.2
   857.8
     853
   870.8
     840
   949.3
   802.7
   877.3
   907.1
   891.9
   831.9
   904.5
   961.6
   809.5
   855.6
   882.2
   862.7
   948.7
   897.1
   948.3
   913.6
   898.7
   892.5
   881.5
   903.3
   978.2
   958.7
   939.3
     947
   913.6
   902.3
   915.3
   919.5
   886.7
   930.5
   951.9
   902.6
   954.5
   918.5
   905.5
   962.3
   913.6
   999.9
     935
   961.6
   942.2
   971.1
   914.3
   948.3
     900
   904.9
   995.4
   957.8
     935
   953.5
   943.2
   941.2
   946.1
   956.5
   913.6
   956.5
   984.7
   939.6
   946.4
   921.1
   968.8
   923.7
   974.9
   923.4
   926.9
    1058
   939.6
   988.9
   936.7
   961.6
     938
    1008
   971.1
   942.8
     913
   982.1
   993.8
    1005
    1015
   943.2
   939.6
   953.9
    1090
    1021
     984
   977.9
   966.5
   930.8
   958.1
    1027
    1004
    1021
   945.1
    1012
    1012
    1031
   993.1
   979.2
    1033
   962.9
     949
    1003
   988.9
   964.2
   934.4
   965.9
    1017
   993.1
   977.2
   938.3
    1002
    1003
    1055
    1030
   999.6
   983.1
   960.3
    1028
    1037
   933.4
     985
    1038
    1040
    1016
   987.9
   988.9
   977.2
   940.6
    1052
    1002
    1049
   980.5
   956.1
    1004
   952.9
   991.8
    1018
   991.2
   991.2
   999.6
   977.2
    1009
     960
    1009
     996
   998.3
    1052
   990.5
    1009
   997.3
   987.9
    1034
   991.5
   976.6
    1035
    1006
   972.7
    1043
    1009
   968.1
   960.3
   984.7
   953.2
   983.7
   944.5
   991.2
   964.6
   939.6
   998.3
    1050
   951.6
   994.4
   993.8
    1015
   956.1
   920.8
   946.7
   983.1
   980.1
   974.6
   933.1
   929.9
   931.1
   888.7
   967.8
    1001
   949.6
   974.9
     962
   933.4
   913.3
   973.6
   953.2
   936.3
   941.2
   902.6
   885.1
   921.4
   919.1
     877
   926.6
   953.9
   906.8
   933.4
   952.2
   940.6
   859.1
    1014
   970.4
   859.1
   906.8
   888.3
   900.7
   955.8
   928.6
   907.5
   917.2
   899.4
   954.5
   884.4
   874.1
   967.8
   939.9
   914.9
   861.1
   880.9
   909.1
   897.7
     877
   859.8
     876
   904.2
   900.7
   859.1
   869.2
   851.7
   922.4
   931.8
   858.5
   882.5
   892.5
   863.4
   919.8
     875
   857.8
   895.1
   908.4
   825.7
   841.9
   838.7
   821.5
   854.9
   843.6
   880.5
   822.8
   855.9
   932.1
   871.5
   892.5
   845.5
   795.6
   872.4
   819.2
     838
   854.3
   884.1
     828
   809.8
     888
   787.8
   817.6
   825.4
   872.1
   811.8
   832.2
   870.5
   885.1
   876.3
   803.7
   798.1
   834.5
     829
     805
   904.9
   871.1
   775.8
   834.8
   804.3
   844.5
   817.3
   774.5
   848.8
   797.8
   804.6
   795.9
   827.3
   838.7
   832.9
   805.6
   762.8
     826
   867.2
   775.1
   800.7
   858.5
   848.8
   777.4
   789.1
   849.7
   875.4
   787.1
   845.2
     816
   872.8
   801.7
   842.3
   861.4
   794.3
   770.9
   849.4
   752.7
     852
   755.7
   796.8
   845.8
   777.1
   827.3
   786.1
     804
   797.5
   760.8
   805.6
   835.5
   803.3
   809.5
     804
   829.9
   797.8
   822.8
   807.9
   800.1
   814.4
   770.9
   833.5
     756
   828.3
   857.8
   804.3
   766.7
   801.1
   835.1
   776.1
   780.3
   839.3
   804.3
   686.9
   753.7
   798.1
   789.4
   799.8
   813.1
   821.8
   787.1
   783.5
   818.3
   791.7
   801.7
   810.5
   770.9
   791.3
   799.8
   776.1
   785.8
   766.4
   757.6
     756
   767.3
   846.5
   751.8
   757.6
   779.3
   834.2
   772.5
     804
   818.3
     816
   801.1
   732.3
   843.6
   771.9
   778.7
   794.9
   854.9
   776.4
   834.8
   825.7
   865.3
     766
   853.9
   771.2
   810.8
   854.3
   783.9
   768.3
   738.8
   793.6
     768
   776.7
   745.3
   775.1
     729
   785.5
   782.6
   806.9
   788.4
   786.5
   753.7
   819.9
   769.9
   816.6
   805.3
   778.4
   772.8
   812.7
   716.1
   837.4
   785.8
   802.4
   764.4
   794.9
   834.5
   723.5
   832.2
   800.7
   834.8
   770.6
   833.8
   810.1
   796.8
   826.7
   856.9
   798.5
   769.3
   739.8
     889
   823.4
   794.3
   826.4
   835.5
   896.1
   781.6
   813.1
   795.6
   832.5
   737.2
   765.1
   812.4
   817.3
   776.7
     829
   847.5
   879.6
     805
   823.8
     778
   811.4
   845.8
   777.1
   909.4
   825.7
   837.7
     899
   796.2
   839.3
     838
   825.4
     829
   863.4
   824.1
   880.5
   811.8
   797.2
   909.4
   849.7
   868.2
   836.1
   900.3
   740.4
   873.7
     914
   848.8
     853
   855.2
   891.9
   835.5
   892.9
   902.3
   891.9
   797.5
   902.9
   880.9
   875.4
   922.4
   916.9
   883.5
     914
   865.3
   916.6
   847.1
   891.6
   955.8
     889
   906.5
   965.5
   943.2
   916.2
   905.8
   948.3
   842.9
   942.5
   964.6
   965.9
    1007
   932.4
   936.3
   982.1
   978.5
   977.5
   885.4
   939.3
   967.5
   979.5
   924.3
   964.9
   943.8
    1012
   926.3
   992.1
    1006
   934.1
   932.1
   952.9
   965.2
   981.8
     996
   987.3
    1054
   997.7
    1056
    1016
    1017
   917.8
    1014
   979.8
   993.4
    1085
    1059
   986.9
   999.3
    1004
    1091
    1039
    1139
    1036
    1029
    1073
    1129
    1065
    1101
    1061
    1119
    1113
    1115
    1071
    1090
    1140
    1139
    1145
    1088
    1143
    1145
    1142
    1074
    1145
    1138
    1098
    1180
    1175
    1105
    1168
    1183
    1044
    1131
    1206
    1226
    1116
    1206
    1231
    1228
    1173
    1124
    1186
    1301
    1231
    1189
    1178
    1298
    1252
    1283
    1180
    1183
    1247
    1240
    1175
    1273
    1171
    1276
    1185
    1253
    1312
    1313
    1272
    1277
    1326
    1262
    1246
    1287
    1363
    1391
    1288
    1340
    1364
    1341
    1287
    1361
    1302
    1396
    1361
    1318
    1362
    1330
    1310
    1312
    1372
    1352
    1326
    1360
    1371
    1278
    1292
    1450
    1363
    1400
    1434
    1393
    1407
    1394
    1413
    1390
    1436
    1437
    1495
    1461
    1384
    1410
    1340
    1325
    1376
    1362
    1371
    1387
    1484
    1429
    1460
    1493
    1459
    1425
    1451
    1508
    1431
    1420
    1423
    1460
    1469
    1497
    1438
    1476
    1473
    1486
    1434
    1464
    1464
    1443
    1445
    1472
    1427
    1420
    1463
    1396
    1455
    1353
    1464
    1449
    1429
    1389
    1376
    1424
    1435
    1359
    1390
    1465
    1475
    1431
    1408
    1393
    1421
    1397
    1476
    1411
    1453
    1346
    1375
    1382
    1390
    1367
    1394
    1433
    1394
    1505
    1356
    1382
    1412
    1406
    1435
    1447
    1463
    1466
    1464
    1385
    1402
    1339
    1404
    1394
    1386
    1373
    1423
    1412
    1352
    1398
    1333
    1415
    1402
    1402
    1354
    1346
    1430
    1429
    1338
    1451
    1373
    1310
    1300
    1452
    1378
    1296
    1407
    1332
    1291
    1326
    1390
    1306
    1316
    1343
    1302
    1350
    1331
    1357
    1311
    1226
    1316
    1260
    1351
    1260
    1314
    1305
    1310
    1301
    1232
    1258
    1249
    1367
    1342
    1269
    1324
    1222
    1268
    1309
    1250
    1238
    1261
    1214
    1284
    1225
    1340
    1234
    1273
    1188
    1294
    1240
    1190
    1173
    1229
    1166
    1191
    1219
    1199
    1193
    1122
    1158
    1208
    1165
    1148
    1173
    1203
    1057
    1185
    1163
    1184
    1169
    1150
    1102
    1216
    1113
    1122
    1178
    1084
    1103
    1131
    1173
    1158
    1124
    1130
    1114
    1003
    1127
    1088
    1076
    1055
    1142
    1112
    1079
    1139
    1116
    1124
    1108
    1071
    1056
    1081
    1041
    1120
    1031
    1042
   966.2
    1072
    1088
    1170
    1035
    1019
    1033
    1037
    1067
    1078
    1018
    1065
    1069
   993.8
   976.9
    1024
    1087
    1039
    1047
   988.9
    1021
   999.3
    1053
    1047
    1082
    1010
    1031
    1013
   992.1
   992.1
    1023
   963.9
    1010
   986.6
    1029
    1062
   993.8
   963.9
    1003
    1021
   986.3
   966.8
   978.8
    1028
   976.6
    1009
   951.9
   934.4
   974.3
   958.7
    1074
   999.6
   958.7
    1028
    1042
    1013
   959.4
   988.2
   965.9
   987.6
     947
   958.1
   981.4
   971.4
   954.5
   993.4
   979.2
   950.3
   927.6
    1047
   964.2
   966.2
    1004
    1004
   981.8
   941.9
     936
   940.9
   998.6
   933.4
   941.2
   959.4
   945.1
   990.8
    1007
   954.2
     961
   909.7
   895.5
   914.9
     912
   992.1
   990.5
   922.7
   984.4
   903.9
   894.8
   958.4
   933.4
   890.3
   951.6
   974.9
     913
   990.8
   891.9
     914
   962.9
   977.5
   932.8
   904.5
   921.7
   922.7
   916.6
   961.3
   879.2
   964.2
   924.3
   978.2
   931.8
   895.5
   909.1
   944.1
    1009
   881.2
   897.7
     925
   904.5
   871.5
   957.4
   976.2
   898.4
   901.6
   924.3
   940.9
   922.7
   981.1
    1004
   952.2
   964.6
     959
   987.3
   936.7
     912
   934.1
   903.3
   977.5
   930.2
   992.5
   991.2
    1015
   935.7
   903.3
   856.2
   953.5
   975.9
   857.2
   922.7
   937.6
   975.9
   875.4
    1057
   937.6
   967.5
   901.3
   940.2
   865.6
   942.8
     936
   890.9
   897.1
   921.4
   953.2
   899.4
   929.2
   868.9
   932.1
   954.2
   897.4
   872.8
   922.4
   888.3
   877.9
   928.6
   874.7
   862.7
   906.8
   842.6
   868.2
   892.9
   890.6
   843.6
   897.4
   878.6
     960
   882.5
   882.2
   915.9
   824.1
   912.7
   873.7
     864
   866.9
   908.1
   860.4
   881.8
   899.4
   979.2
   854.9
   854.3
   915.3
   920.1
   865.6
   844.2
   852.6
   816.3
   849.7
   847.1
   823.4
   839.7
   914.6
   813.7
   861.1
   873.4
   901.3
   857.2
   903.6
     923
   817.6
   834.2
   855.6
     852
   906.2
   829.3
   829.9
   879.9
   898.4
   815.7
   824.4
   844.9
     839
   818.6
   843.2
   862.4
   852.6
   786.1
   873.4
   862.4
   823.1
   836.1
   870.8
   808.2
   838.7
   836.7
   813.4
   818.9
   810.1
   880.2
   824.7
   792.6
     876
   855.9
   822.8
   786.5
   912.7
   823.1
   743.3
   831.6
   830.6
   768.6
   834.5
   880.9
   822.2
   790.4
   809.5
   824.1
   812.1
   874.7
   844.2
   825.1
   789.1
   830.6
   805.6
   801.7
   795.6
   825.7
   753.1
   830.6
   771.5
     778
   793.6
   800.4
   883.5
   766.7
   797.8
   720.6
   842.3
   836.7
     754
   789.1
   810.1
   795.6
   747.5
   793.3
   813.1
     781
     754
   892.9
   807.2
     730
   774.5
   778.4
   821.2
   813.1
   812.1
   788.1
   761.5
   757.9
   752.7
   783.5
   759.2
   744.9
   847.5
   781.3
   784.8
   801.4
   839.7
   749.8
   808.5
   708.3
     815
   859.1
   771.9
   725.5
   727.8
   762.8
   704.4
   791.7
   794.6
   705.7
   764.4
   828.3
   789.1
   760.8
   765.7
   692.4
   728.1
   811.1
   726.1
   773.5
   778.7
   736.8
   755.7
     767
   724.5
   751.1
   818.6
   785.8
   793.9
   782.6
   780.6
   808.2
   795.9
   735.9
   812.7
   729.4
   731.6
   792.6
   769.6
   745.3
   768.3
   776.7
   788.1
   771.2
   811.1
   845.5
   768.3
   774.8
   762.5
   793.3
   764.7
   765.4
   783.2
   738.8
   760.8
   739.1
   766.7
   812.7
   773.2
   780.6
   695.6
   792.3
   726.8
   806.3
   797.5
   849.1
   794.9
   735.9
   757.9
   789.1
   810.1
     717
   768.6
   799.1
     791
   830.9
   841.3
   809.2
   749.8
   766.7
   768.3
   713.5
   755.3
   793.9
   814.7
   809.2
   758.2
   820.9
   741.1
   817.9
   751.1
   782.3
   828.6
   785.5
   734.2
   858.2
   783.2
   802.7
   801.7
   813.7
   816.6
   842.9
     829
   804.3
   833.5
   835.8
   829.6
   787.4
   799.8
     766
     792
   838.7
   773.8
   791.3
   817.6
   839.7
   855.6
   913.3
   837.1
   825.4
   881.2
   848.1
   824.1
   773.5
   765.1
   849.7
   856.5
   852.6
   829.6
   868.2
   883.8
   867.2
   778.7
     863
   908.4
   892.2
   882.8
   893.5
     924
     841
   837.7
   886.7
   883.8
     902
   964.9
     914
   904.9
   879.9
   847.5
   905.2
     829
   933.1
   896.8
   884.8
     914
   914.3
   991.8
   941.2
     926
   949.6
     962
   942.8
     961
   911.7
   953.5
   917.2
     924
   961.3
   967.8
    1000
   966.8
   953.9
   973.3
   975.3
   985.3
   942.8
   955.8
   966.2
    1030
    1022
   966.8
   992.5
    1018
    1019
    1050
   966.5
    1024
   977.5
    1056
    1058
    1064
   963.6
    1050
   998.9
    1064
    1072
    1056
    1061
    1056
    1049
    1023
    1183
    1095
    1126
    1105
    1072
    1044
    1124
    1056
    1149
    1106
    1052
    1124
    1139
    1136
    1086
    1159
    1133
    1174
    1136
    1174
    1130
    1119
    1149
    1194
    1168
    1138
    1178
    1168
    1229
    1117
    1166
    1153
    1196
    1277
    1125
    1178
    1161
    1213
    1232
    1273
    1168
    1244
    1257
    1222
    1244
    1233
    1212
    1264
    1246
    1233
    1244
    1281
    1270
    1423
    1343
    1342
    1298
    1317
    1252
    1232
    1335
    1284
    1337
    1333
    1286
    1319
    1295
    1434
    1281
    1316
    1357
    1328
    1300
    1350
    1285
    1402
    1262
    1433
    1371
    1384
    1404
    1417
    1380
    1414
    1425
    1467
    1439
    1381
    1371
    1369
    1484
    1393
    1499
    1435
    1463
    1455
    1362
    1458
    1437
    1412
    1408
    1420
    1494
    1463
    1443
    1400
    1350
    1520
    1357
    1495
    1426
    1546
    1404
    1506
    1457
    1562
    1502
    1437
    1464
    1481
    1584
    1524
    1481
    1486
    1442
    1465
    1522
    1497
    1509
    1554
    1547
    1595
    1539
    1522
    1555
    1578
    1599
    1489
    1549
    1584
    1624
    1491
    1584
    1498
    1543
    1549
    1436
    1554
    1524
    1588
    1569
    1576
    1524
    1568
    1552
    1487
    1540
    1520
    1595
    1564
    1486
    1506
    1523
    1548
    1558
    1594
    1517
    1577
    1499
    1530
    1612
    1540
    1538
    1641
    1565
    1555
    1494
    1606
    1518
    1568
    1443
    1465
    1579
    1539
    1543
    1451
    1494
    1484
    1541
    1538
    1581
    1456
    1473
    1521
    1534
    1459
    1529
    1521
    1519
    1463
    1539
    1554
    1528
    1462
    1518
    1524
    1460
    1540
    1488
    1525
    1544
    1514
    1568
    1455
    1526
    1467
    1488
    1405
    1503
    1501
    1430
    1420
    1480
    1469
    1491
    1404
    1440
    1526
    1442
    1466
    1417
    1440
    1473
    1457
    1528
    1413
    1425
    1486
    1457
    1454
    1461
    1452
    1385
    1408
    1469
    1440
    1356
    1452
    1399
    1467
    1331
    1478
    1417
    1363
    1419
    1292
    1311
    1409
    1408
    1421
    1319
    1399
    1373
    1337
    1358
    1402
    1407
    1453
    1322
    1313
    1357
    1344
    1292
    1317
    1358
    1309
    1265
    1316
    1319
    1327
    1248
    1333
    1328
    1319
    1282
    1343
    1309
    1206
    1287
    1296
    1278
    1250
    1293
    1379
    1349
    1281
    1215
    1326
    1292
    1224
    1219
    1206
    1240
    1262
    1250
    1315
    1239
    1221
    1328
    1311
    1195
    1233
    1266
    1234
    1195
    1274
    1187
    1197
    1124
    1189
    1285
    1081
    1255
    1119
    1157
    1152
    1130
    1171
    1078
    1160
    1167
    1204
    1166
    1164
    1151
    1159
    1036
    1130
    1191
    1146
    1111
    1110
    1109
    1102
    1076
    1146
    1076
    1106
    1064
    1084
    1106
    1180
    1077
    1070
    1061
    1093
    1111
    1136
    1167
    1080
    1042
    1076
    1061
    1162
    1090
    1047
    1025
   998.6
    1101
    1035
    1038
    1032
    1077
    1017
    1056
    1052
    1086
    1043
   974.3
    1035
    1052
   994.1
    1047
    1002
   997.7
    1024
   999.9
     986
    1027
    1003
    1096
   981.8
    1045
   986.3
     997
    1068
    1052
   957.8
   986.9
   939.9
   951.9
     986
     950
    1021
    1030
   943.8
    1001
    1003
   991.5
   968.5
   964.6
   988.6
    1001
   983.1
   963.9
     936
   960.7
    1002
   932.1
   951.9
     962
     890
    1011
   929.9
    1047
   957.4
   968.8
   960.7
     973
   873.7
   990.8
   952.6
   941.2
   932.1
   953.2
   920.8
   928.9
     899
   923.4
   913.3
   989.2
   936.3
   933.1
   905.8
   972.7
   856.5
   923.7
   951.6
   970.7
   896.8
   962.9
   938.9
     960
   843.6
   955.2
   931.1
   905.2
   936.7
   903.6
   942.2
   868.5
   934.1
   909.7
     887
     949
   925.3
   880.9
   906.2
   868.5
   867.9
   873.7
   884.1
   898.7
   870.2
   857.2
     852
   958.4
   898.4
   921.4
   868.9
   874.1
     924
   836.1
   944.8
   894.8
   913.3
   887.4
   916.2
   926.9
   903.3
   825.4
   925.6
   939.9
   860.4
   890.6
     852
   930.5
   804.6
   932.1
   859.5
   776.1
   829.9
     876
   959.4
   855.6
     863
   888.3
   862.7
   890.3
   880.9
   866.9
   835.1
   860.1
   900.7
   871.8
   882.5
     815
   920.8
   888.7
   880.5
   821.8
   820.2
     889
   825.1
   886.7
   829.9
   853.6
   858.8
   877.3
   862.4
   843.2
   877.3
   836.7
   949.6
   908.4
   890.9
   893.5
   874.1
   807.6
   834.8
   857.8
   850.7
   890.9
   844.2
   822.8
   866.3
   857.2
   852.6
   844.9
   880.9
   915.3
   794.3
   878.6
   878.9
   850.1
   811.8
     876
   819.9
   880.2
   948.3
   891.9
   826.7
   804.3
   926.3
     936
   841.6
   865.3
   896.8
   860.4
   833.8
   885.7
   891.2
     826
   907.5
   859.8
   859.1
   831.6
   883.1
   861.1
   842.3
   919.5
   846.5
   876.3
   878.6
   853.9
   916.2
   866.9
   944.8
   908.4
   929.5
   869.2
   896.8
   909.7
   887.4
   872.8
     853
   840.6
   921.7
   914.3
   843.2
   850.4
   878.6
   847.5
   916.9
   849.7
   869.2
     961
   928.6
   883.8
   843.2
   870.2
   850.1
     926
   897.7
   942.5
   944.1
     912
   933.4
   945.4
   923.4
   918.8
   911.4
   965.5
   882.5
     960
   987.6
   953.2
   979.2
     960
   966.8
   979.2
     938
   937.6
    1003
     926
   985.6
   915.3
   941.9
   941.9
    1047
   980.1
    1070
   963.9
    1020
    1046
    1021
    1013
    1083
    1014
    1032
    1068
    1030
    1062
    1035
    1091
    1094
    1082
    1119
    1076
    1123
    1071
    1038
    1062
    1087
    1157
    1213
    1168
    1136
    1140
    1186
    1155
    1221
    1200
    1259
    1191
    1210
    1255
    1238
    1242
    1234
    1216
    1223
    1287
    1270
    1286
    1301
    1463
    1350
    1336
    1310
    1311
    1366
    1349
    1427
    1400
    1476
    1422
    1401
    1459
    1479
    1544
    1540
    1501
    1566
    1538
    1521
    1532
    1643
    1541
    1608
    1649
    1645
    1678
    1652
    1537
    1784
    1645
    1748
    1737
    1709
    1759
    1731
    1816
    1830
    1753
    1834
    1791
    1969
    1849
    1890
    2004
    1908
    2012
    1903
    2021
    2005
    2008
    2120
    2003
    2150
    2119
    2114
    2090
    2092
    2197
    2081
    2125
    2166
    2219
    2228
    2281
    2321
    2392
    2367
    2429
    2299
    2366
    2485
    2468
    2406
    2450
    2541
    2411
    2579
    2619
    2613
    2585
    2695
    2633
    2632
    2658
    2660
    2678
    2806
    2713
    2837
    2870
    2938
    2865
    2861
    2977
    2886
    2993
    2908
    3088
    3072
    3037
    3052
    3139
    3218
    3183
    3174
    3231
    3101
    3121
    3313
    3275
    3249
    3363
    3431
    3477
    3388
    3428
    3421
    3401
    3527
    3575
    3600
    3564
    3608
    3609
    3626
    3695
    3734
    3687
    3770
    3702
    3763
    3789
    3791
    3968
    3980
    3847
    3873
    4081
    4146
    4000
    4166
    4241
    4162
    4140
    4155
    4321
    4368
    4197
    4264
    4421
    4268
    4446
    4436
    4501
    4386
    4327
    4506
    4502
    4441
    4537
    4675
    4698
    4691
    4735
    4634
    4667
    4839
    4731
    4782
    4923
    4745
    4762
    4868
    5053
    4992
    4814
    5039
    4948
    5029
    4995
    5039
    5009
    5262
    5180
    5148
    5280
    5059
    5013
    5033
    5240
    5165
    5279
    5379
    5227
    5345
    5262
    5474
    5223
    5332
    5412
    5436
    5343
    5464
    5566
    5717
    5513
    5470
    5507
    5509
    5499
    5495
    5682
    5513
    5535
    5622
    5678
    5546
    5597
    5700
    5502
    5490
    5475
    5681
    5483
    5659
    5779
    5705
    5677
    5689
    5677
    5919
    5640
    5741
    5627
    5768
    5686
    5766
    5724
    5713
    5733
    5700
    5745
    5687
    5695
    5814
    5648
    5917
    5811
    5806
    5659
    5759
    5889
    5754
    5817
    5853
    5847
    5679
    5851
    5917
    5949
    5857
    5890
    5887
    5876
    5876
    5920
    5883
    5800
    5876
    5706
    5968
    5766
    5835
    5870
    5706
    5643
    5720
    5723
    5732
    5720
    5789
    5763
    5654
    5565
    5687
    5567
    5567
    5682
    5477
    5562
    5563
    5477
    5678
    5561
    5579
    5592
    5560
    5465
    5549
    5328
    5386
    5444
    5524
    5257
    5429
    5332
    5293
    5362
    5307
    5255
    5251
    5194
    5240
    5176
    5257
    4972
    5180
    5118
    5110
    5139
    5086
    5157
    5106
    5005
    4931
    4933
    5056
    4981
    4840
    4774
    4928
    4814
    4801
    4910
    4835
    4822
    4694
    4705
    4651
    4702
    4630
    4717
    4570
    4620
    4460
    4527
    4587
    4607
    4489
    4571
    4411
    4369
    4470
    4432
    4362
    4310
    4359
    4274
    4342
    4227
    4218
    4245
    4197
    4178
    4114
    4153
    4172
    4121
    4011
    4150
    4034
    3958
    3905
    4043
    3903
    3932
    3870
    3838
    3804
    3673
    3775
    3751
    3667
    3724
    3813
    3672
    3729
    3628
    3536
    3483
    3534
    3522
    3463
    3640
    3331
    3421
    3325
    3344
    3416
    3330
    3352
    3273
    3239
    3155
    3273
    3233
    3263
    3221
    3127
    3117
    3056
    3092
    3060
    3162
    2969
    2949
    2961
    2927
    2958
    2985
    2839
    2983
    2968
    2732
    2774
    2790
    2735
    2794
    2732
    2768
    2727
    2694
    2631
    2618
    2649
    2594
    2538
    2599
    2620
    2503
    2514
    2586
    2532
    2435
    2517
    2573
    2447
    2427
    2341
    2446
    2345
    2381
    2399
    2209
    2386
    2293
    2289
    2236
    2139
    2127
    2092
    2157
    2110
    2097
    2142
    2086
    2031
    2246
    2121
    2084
    2087
    2057
    2134
    2058
    2031
    2109
    1997
    1891
    2023
    1984
    1981
    1957
    1930
    1915
    1987
    1872
    1814
    1848
    1932
    1830
    1862
    1788
    1860
    1827
    1779
    1800
    1797
    1757
    1788
    1728
    1650
    1705
    1739
    1722
    1527
    1736
    1612
    1616
    1670
    1702
    1582
    1528
    1492
    1649
    1678
    1532
    1608
    1682
    1602
    1572
    1547
    1554
    1589
    1557
    1535
    1596
    1475
    1515
    1555
    1434
    1449
    1462
    1546
    1551
    1415
    1507
    1432
    1450
    1401
    1387
    1480
    1437
    1318
    1372
    1413
    1361
    1438
    1358
    1427
    1373
    1403
    1393
    1384
    1383
    1386
    1446
    1309
    1363
    1379
    1326
    1304
    1346
    1337
    1265
    1278
    1303
    1289
    1327
    1302
    1316
    1287
    1224
    1232
    1278
    1285
    1232
    1306
    1319
    1337
    1340
    1237
    1271
    1243
    1278
    1246
    1293
    1181
    1273
    1250
    1254
    1253
    1312
    1256
    1148
    1217
    1210
    1252
    1232
    1198
    1240
    1208
    1206
    1164
    1193
    1140
    1245
    1210
    1255
    1214
    1168
    1173
    1212
    1249
    1144
    1197
    1268
    1225
    1209
    1134
    1214
    1214
    1173
    1237
    1197
    1209
    1227
    1181
    1181
    1155
    1186
    1178
    1240
    1147
    1229
    1180
    1128
    1246
    1137
    1127
    1171
    1151
    1173
    1229
    1159
    1168
    1142
    1195
    1194
    1192
    1102
    1148
    1217
    1161
    1185
    1265
    1144
    1169
    1221
    1289
    1120
    1225
    1180
    1264
    1214
    1179
    1238
    1205
    1286
    1209
    1266
    1267
    1182
    1183
    1200
    1244
    1245
    1238
    1269
    1285
    1206
    1261
    1281
    1266
    1264
    1158
    1308
    1204
    1253
    1210
    1308
    1256
    1278
    1244
    1267
    1261
    1235
    1322
    1175
    1336
    1286
    1286
    1269
    1297
    1315
    1342
    1275
    1257
    1272
    1239
    1245
    1336
    1310
    1259
    1288
    1289
    1275
    1323
    1333
    1278
    1344
    1433
    1343
    1359
    1261
    1389
    1336
    1357
    1325
    1350
    1305
    1369
    1310
    1354
    1383
    1405
    1412
    1357
    1354
    1337
    1366
    1322
    1452
    1374
    1367
    1422
    1463
    1462
    1448
    1427
    1408
    1361
    1408
    1379
    1444
    1466
    1414
    1427
    1381
    1482
    1368
    1396
    1499
    1469
    1483
    1475
    1501
    1518
    1472
    1497
    1499
    1475
    1503
    1475
    1451
    1484
    1523
    1519
    1560
    1489
    1435
    1525
    1545
    1562
    1549
    1554
    1513
    1502
    1551
    1510
    1527
    1546
    1558
    1445
    1487
    1530
    1530
    1559
    1505
    1548
    1584
    1559
    1554
    1589
    1565
    1562
    1584
    1547
    1533
    1557
    1587
    1639
    1504
    1606
    1640
    1585
    1652
    1599
    1599
    1582
    1635
    1626
    1606
    1626
    1584
    1671
    1608
    1740
    1715
    1624
    1713
    1704
    1731
    1684
    1714
    1666
    1750
    1737
    1647
    1711
    1815
    1717
    1678
    1752
    1732
    1754
    1714
    1757
    1831
    1693
    1808
    1826
    1821
    1760
    1815
    1772
    1781
    1810
    1791
    1741
    1923
    1813
    1830
    1846
    1910
    1888
    1857
    1866
    1854
    1866
    1915
    1869
    1981
    1981
    1989
    2040
    1920
    1941
    1899
    2010
    2045
    1983
    2011
    2085
    2104
    2028
    2099
    2140
    2149
    2152
    2127
    2107
    2206
    2222
    2238
    2191
    2278
    2292
    2321
    2285
    2214
    2302
    2339
    2421
    2388
    2407
    2465
    2489
    2367
    2384
    2516
    2506
    2514
    2533
    2453
    2570
    2551
    2643
    2628
    2644
    2728
    2701
    2661
    2656
    2758
    2917
    2916
    2873
    2850
    2899
    2877
    3000
    3166
    3108
    3201
    3186
    3198
    3043
    3250
    3285
    3192
    3256
    3373
    3379
    3403
    3360
    3369
    3581
    3551
    3524
    3691
    3635
    3585
    3704
    3790
    3805
    3811
    3722
    3881
    3958
    4090
    3925
    4023
    4063
    4188
    4155
    4196
    4392
    4195
    4328
    4516
    4306
    4437
    4448
    4493
    4488
    4707
    4537
    4736
    4777
    4768
    4832
    4758
    4982
    5067
    5035
    5071
    5016
    5176
    5124
    5221
    5069
    5269
    5465
    5606
    5288
    5432
    5343
    5829
    5720
    5645
    5801
    5858
    5772
    5811
    6022
    6183
    5973
    6101
    6235
    6308
    6253
    6238
    6284
    6547
    6524
    6630
    6670
    6889
    6618
    6878
    6817
    6867
    7050
    6983
    7082
    7132
    7190
    7180
    7327
    7315
    7387
    7327
    7564
    7494
    7774
    7464
    7596
    7757
    7721
    7884
    7879
    7983
    7890
    8020
    8184
    8128
    8107
    8286
    8461
    8418
    8433
    8594
    8559
    8641
    8658
    8735
    8960
    8726
    8709
    8918
    9190
    9015
    9214
    9152
    9271
    9196
    9257
    9410
    9621
    9480
    9405
    9611
    9772
    9669
    9754
    9950
    9748
    9718
    9782
1.004e+004
    9908
1.019e+004
    9823
1.002e+004
1.018e+004
1.017e+004
1.006e+004
1.036e+004
1.04e+004
1.044e+004
1.038e+004
1.038e+004
1.065e+004
1.065e+004
1.065e+004
1.065e+004
1.053e+004
1.065e+004
1.065e+004
1.065e+004
1.065e+004
1.065e+004
1.065e+004
1.065e+004
1.065e+004
1.065e+004
1.065e+004
1.065e+004
1.065e+004
1.065e+004
1.065e+004
1.065e+004
1.065e+004
1.065e+004
1.065e+004
1.065e+004
1.065e+004
1.065e+004
1.065e+004
1.065e+004
1.065e+004
1.065e+004
1.065e+004
1.065e+004
1.065e+004
1.065e+004
1.065e+004
1.065e+004
1.065e+004
1.065e+004
1.065e+004
1.065e+004
1.065e+004
1.065e+004
1.065e+004
1.065e+004
1.065e+004
1.065e+004
1.065e+004
1.065e+004
1.065e+004
1.065e+004
1.065e+004
1.065e+004
1.065e+004
1.065e+004
1.065e+004
1.065e+004
1.065e+004
1.065e+004
1.065e+004
1.065e+004
1.065e+004
1.065e+004
1.065e+004
1.065e+004
1.065e+004
1.065e+004
1.065e+004
1.065e+004
1.065e+004
1.065e+004
1.065e+004
1.065e+004
1.065e+004
1.065e+004
1.065e+004
1.065e+004
1.065e+004
1.065e+004
1.065e+004
1.065e+004
1.065e+004
1.065e+004
1.065e+004
1.065e+004
1.065e+004
1.065e+004
1.065e+004
1.065e+004
1.065e+004
1.065e+004
1.065e+004
1.065e+004
1.065e+004
1.065e+004
1.065e+004
1.065e+004
1.065e+004
1.065e+004
1.065e+004
1.065e+004
1.065e+004
1.065e+004
1.065e+004
1.065e+004
1.065e+004
1.065e+004
1.065e+004
1.065e+004
1.065e+004
1.065e+004
1.065e+004
1.065e+004
1.065e+004
1.065e+004
1.065e+004
1.065e+004
1.065e+004
1.065e+004
1.065e+004
1.065e+004
1.065e+004
1.065e+004
1.065e+004
1.065e+004
1.065e+004
1.065e+004
1.065e+004
1.065e+004
1.065e+004
1.065e+004
1.065e+004
1.065e+004
1.065e+004
1.065e+004
1.065e+004
1.065e+004
1.065e+004
1.065e+004
1.065e+004
1.065e+004
1.065e+004
1.065e+004
1.065e+004
1.065e+004
1.065e+004
1.065e+004
1.065e+004
1.065e+004
1.065e+004
1.065e+004
1.065e+004
1.065e+004
1.065e+004
1.065e+004
1.065e+004
1.065e+004
1.065e+004
1.065e+004
1.065e+004
1.065e+004
1.065e+004
1.065e+004
1.065e+004
1.065e+004
1.065e+004
1.065e+004
1.065e+004
1.065e+004
1.065e+004
1.065e+004
1.065e+004
1.065e+004
1.065e+004
1.065e+004
1.065e+004
1.065e+004
1.065e+004
1.065e+004
1.065e+004
1.065e+004
1.065e+004
1.065e+004
1.065e+004
1.065e+004
1.065e+004
1.065e+004
1.065e+004
1.065e+004
1.065e+004
1.065e+004
1.065e+004
1.065e+004
1.065e+004
1.065e+004
1.065e+004
1.065e+004
1.065e+004
1.065e+004
1.065e+004
1.065e+004
1.065e+004
1.065e+004
1.065e+004
1.065e+004
1.065e+004
1.065e+004
1.065e+004
1.065e+004
1.065e+004
1.065e+004
1.065e+004
1.065e+004
1.065e+004
1.065e+004
1.065e+004
1.065e+004
1.065e+004
1.065e+004
1.065e+004
1.065e+004
1.065e+004
1.065e+004
1.065e+004
1.065e+004
1.065e+004
1.065e+004
1.065e+004
1.065e+004
1.065e+004
1.065e+004
1.065e+004
1.065e+004
1.065e+004
1.065e+004
1.065e+004
1.065e+004
1.065e+004
1.065e+004
1.065e+004
1.065e+004
1.065e+004
1.065e+004
1.065e+004
1.065e+004
1.065e+004
1.065e+004
1.065e+004
1.065e+004
1.065e+004
1.065e+004
1.065e+004
1.065e+004
1.065e+004
1.065e+004
1.065e+004
1.065e+004
1.065e+004
1.065e+004
1.065e+004
1.065e+004
1.065e+004
1.065e+004
1.065e+004
1.065e+004
1.065e+004
1.065e+004
1.065e+004
1.065e+004
1.065e+004
1.065e+004
1.065e+004
1.065e+004
1.065e+004
1.065e+004
1.065e+004
1.065e+004
1.065e+004
1.065e+004
1.056e+004
1.065e+004
1.049e+004
1.062e+004
1.065e+004
1.063e+004
1.031e+004
1.046e+004
1.019e+004
1.002e+004
1.021e+004
1.004e+004
1.002e+004
1.009e+004
    9911
    9608
    9614
    9346
    9394
    9176
    9176
    8856
    8753
    8568
    8328
    8117
    7994
    7825
    7315
    7308
    7493
    7408
    7464
    7310
    7381
    7362
    7262
    7280
    7258
    7355
    7336
    7261
    7249
    7111
    7173
    7205
    7026
    7208
    7177
    7102
    7210
    6801
    7106
    7145
    7100
    7060
    7021
    6844
    7009
    7151
    6961
    6876
    6949
    6816
    6855
    6815
    6858
    7030
    6973
    6791
    6754
    6863
    7034
    6708
    6717
    6899
    6704
    6759
    6771
    6823
    6723
    6820
    6603
    6769
    6737
    6517
    6426
    6683
    6550
    6482
    6450
    6655
    6501
    6507
    6394
    6551
    6220
    6390
    6335
    6233
    6325
    6318
    6504
    6195
    6198
    6067
    6241
    6311
    6471
    6041
    6173
    6223
    6072
    5910
    5916
    5937
    6084
    5964
    6062
    5801
    5888
    5768
    5947
    5777
    5807
    5767
    5576
    5759
    5700
    5754
    5716
    5588
    5695
    5364
    5442
    5538
    5431
    5511
    5390
    5388
    5440
    5486
    5325
    5229
    5328
    5308
    5161
    5330
    5389
    5162
    5062
    5156
    5182
    5224
    5060
    4979
    5063
    4956
    5023
    4877
    4926
    4943
    4935
    4828
    4817
    4881
    4814
    4917
    4763
    4666
    4741
    4685
    4782
    4616
    4616
    4531
    4461
    4537
    4468
    4414
    4434
    4479
    4409
    4425
    4258
    4433
    4348
    4210
    4371
    4195
    4226
    4254
    4160
    4225
    4149
    4126
    4081
    4027
    4000
    4023
    4050
    4073
    4046
    4016
    4100
    3915
    4125
    3912
    4012
    3834
    3874
    3888
    3762
    3738
    3849
    3799
    3786
    3688
    3649
    3548
    3758
    3657
    3697
    3505
    3548
    3604
    3542
    3445
    3388
    3489
    3454
    3409
    3447
    3444
    3400
    3358
    3363
    3269
    3271
    3188
    3370
    3346
    3289
    3271
    3207
    3197
    3104
    3119
    3027
    3015
    2972
    3023
    3006
    3068
    3055
    2958
    2994
    2959
    2861
    2956
    2828
    2788
    2888
    2811
    2797
    2853
    2662
    2674
    2763
    2734
    2678
    2751
    2605
    2582
    2579
    2483
    2474
    2640
    2430
    2501
    2484
    2507
    2498
    2455
    2391
    2511
    2493
    2491
    2430
    2350
    2414
    2330
    2401
    2372
    2271
    2216
    2301
    2375
    2280
    2308
    2266
    2216
    2259
    2195
    2131
    2137
    2237
    2080
    2104
    2129
    2177
    2059
    2126
    2015
    2057
    1897
    2070
    1981
    2102
    2005
    1959
    2082
    2039
    1944
    1877
    2048
    1967
    1998
    1855
    1894
    1919
    1833
    1815
    1928
    1850
    1837
    1788
    1894
    1796
    1860
    1847
    1803
    1812
    1797
    1776
    1702
    1678
    1731
    1907
    1727
    1703
    1698
    1739
    1686
    1718
    1647
    1586
    1654
    1677
    1727
    1635
    1616
    1733
    1651
    1649
    1614
    1543
    1733
    1604
    1599
    1567
    1513
    1640
    1567
    1560
    1602
    1626
    1439
    1541
    1521
    1546
    1539
    1487
    1493
    1520
    1492
    1591
    1499
    1511
    1432
    1458
    1599
    1455
    1516
    1460
    1524
    1507
    1466
    1404
    1400
    1436
    1442
    1399
    1436
    1388
    1436
    1469
    1433
    1444
    1416
    1372
    1461
    1380
    1400
    1448
    1425
    1460
    1449
    1428
    1430
    1496
    1436
    1443
    1360
    1370
    1391
    1373
    1359
    1383
    1381
    1410
    1358
    1403
    1323
    1314
    1337
    1406
    1302
    1461
    1389
    1434
    1378
    1414
    1363
    1409
    1368
    1377
    1365
    1316
    1284
    1321
    1370
    1348
    1381
    1302
    1314
    1376
    1409
    1388
    1316
    1336
    1323
    1313
    1364
    1397
    1386
    1405
    1344
    1406
    1315
    1390
    1346
    1388
    1406
    1415
    1377
    1373
    1406
    1401
    1425
    1415
    1434
    1430
    1428
    1368
    1365
    1437
    1396
    1428
    1449
    1419
    1394
    1418
    1377
    1510
    1449
    1497
    1509
    1451
    1462
    1419
    1460
    1398
    1462
    1413
    1435
    1578
    1517
    1471
    1517
    1521
    1503
    1542
    1557
    1561
    1485
    1575
    1464
    1488
    1627
    1568
    1592
    1609
    1661
    1598
    1690
    1712
    1611
    1596
    1539
    1715
    1696
    1594
    1734
    1610
    1697
    1773
    1672
    1651
    1693
    1667
    1717
    1773
    1794
    1744
    1714
    1781
    1739
    1802
    1772
    1768
    1777
    1846
    1856
    1859
    1858
    1850
    1845
    1892
    1878
    1884
    1924
    1953
    1904
    1949
    1931
    1981
    2009
    2030
    1975
    2108
    2027
    2151
    2051
    2039
    2069
    2126
    2115
    2175
    2091
    2141
    2198
    2196
    2242
    2262
    2198
    2290
    2333
    2417
    2263
    2209
    2381
    2397
    2416
    2457
    2459
    2381
    2516
    2415
    2568
    2541
    2521
    2576
    2606
    2659
    2577
    2737
    2670
    2620
    2759
    2689
    2625
    2714
    2743
    2733
    2831
    2836
    2824
    2894
    2927
    2942
    2940
    3013
    2920
    2960
    2923
    3044
    3039
    3071
    3094
    3117
    3106
    3238
    3071
    3381
    3231
    3133
    3162
    3229
    3194
    3365
    3357
    3321
    3310
    3420
    3543
    3462
    3493
    3513
    3594
    3579
    3719
    3540
    3660
    3705
    3823
    3669
    3780
    3855
    3714
    3876
    3865
    3749
    3810
    3884
    3958
    3994
    4188
    4132
    4055
    4150
    4088
    4242
    4243
    4228
    4262
    4246
    4372
    4252
    4402
    4463
    4394
    4388
    4428
    4485
    4459
    4441
    4578
    4545
    4658
    4575
    4640
    4715
    4700
    4895
    4894
    4793
    4962
    5009
    5000
    5122
    5070
    5070
    5132
    5128
    5105
    5272
    5117
    5112
    5291
    5370
    5410
    5171
    5527
    5336
    5553
    5311
    5499
    5536
    5465
    5786
    5600
    5794
    5726
    5800
    5721
    5702
    5775
    5733
    5883
    5763
    5736
    5898
    5827
    5947
    6267
    6043
    6043
    6143
    6065
    6115
    6196
    6174
    6490
    6291
    6298
    6249
    6335
    6460
    6303
    6536
    6430
    6332
    6607
    6436
    6539
    6567
    6488
    6527
    6483
    6482
    6528
    6739
    6614
    6915
    6772
    6641
    6674
    6827
    6778
    6794
    6955
    6855
    6955
    6895
    6982
    6940
    7072
    7033
    6975
    7111
    7027
    7166
    7181
    7005
    7010
    7044
    7178
    7228
    7239
    7149
    7438
    7223
    7373
    7389
    7469
    7348
    7373
    7450
    7363
    7545
    7412
    7420
    7439
    7528
    7628
    7531
    7549
    7580
    7786
    7675
    7636
    7529
    7598
    7662
    7630
    7802
    7722
    7566
    7822
    7685
    7758
    7715
    7752
    7684
    7659
    7587
    7824
    7926
    7680
    7769
    8101
    7924
    7785
    7936
    7948
    7827
    7941
    7884
    7980
    8056
    7895
    7921
    7791
    7840
    7871
    8073
    7981
    7866
    8001
    7856
    7963
    7680
    7999
    7953
    7970
    7920
    8032
    7952
    7810
    7974
    7956
    7800
    7935
    7973
    7900
    7895
    7860
    7717
    7871
    7839
    7992
    7912
    7711
    7948
    7500
    7792
    7621
    7741
    7792
    7795
    7734
    7633
    7665
    7636
    7712
    7823
    7940
    7756
    7547
    7308
    7645
    7671
    7709
    7555
    7531
    7593
    7363
    7552
    7499
    7347
    7358
    7278
    7446
    7302
    7363
    7241
    7221
    7276
    7299
    7197
    7196
    7205
    7321
    7304
    7265
    7325
    7325
    7267
    7415
    7085
    7033
    7072
    7131
    7030
    7238
    7145
    7029
    7079
    6999
    7062
    7003
    7061
    6952
    6925
    7013
    6755
    6963
    7067
    6875
    6934
    6798
    6817
    6863
    6690
    6958
    6576
    6766
    6545
    6753
    6752
    6627
    6632
    6613
    6532
    6523
    6369
    6306
    6428
    6430
    6442
    6511
    6229
    6185
    6264
    6175
    6354
    6138
    6341
    6144
    6280
    6219
    6125
    6290
    6063
    6036
    6000
    5924
    5979
    5844
    6145
    5868
    5962
    5856
    5908
    5858
    5899
    5851
    5819
    5720
    5733
    5715
    5652
    5684
    5722
    5624
    5405
    5544
    5468
    5468
    5347
    5328
    5467
    5356
    5382
    5286
    5383
    5234
    5197
    5115
    5244
    5302
    5118
    5181
    5089
    5315
    5033
    5045
    5197
    4919
    4936
    4990
    4894
    4811
    4633
    4732
    4871
    4758
    4733
    4670
    4711
    4614
    4786
    4580
    4441
    4509
    4565
    4457
    4539
    4296
    4448
    4301
    4464
    4193
    4275
    4230
    4262
    4199
    4189
    4043
    4200
    4037
    3942
    3993
    4049
    3951
    3977
    3980
    3865
    3776
    3763
    3827
    3648
    3775
    3856
    3662
    3660
    3631
    3738
    3613
    3531
    3514
    3441
    3441
    3338
    3350
    3524
    3413
    3310
    3217
    3243
    3205
    3160
    3194
    3218
    3289
    3234
    3244
    3279
    3124
    3100
    3159
    2979
    3076
    2993
    2957
    2919
    2877
    2964
    2943
    2940
    2942
    2915
    2902
    2897
    2840
    2900
    2893
    2868
    2840
    2897
    2723
    2786
    2806
    2713
    2693
    2751
    2689
    2648
    2624
    2601
    2691
    2640
    2588
    2546
    2551
    2520
    2525
    2684
    2423
    2538
    2444
    2516
    2367
    2511
    2392
    2440
    2487
    2537
    2413
    2364
    2375
    2443
    2351
    2458
    2314
    2433
    2373
    2363
    2301
    2284
    2347
    2363
    2340
    2273
    2371
    2280
    2349
    2339
    2238
    2427
    2280
    2202
    2221
    2218
    2191
    2184
    2234
    2238
    2204
    2329
    2237
    2260
    2238
    2297
    2190
    2257
    2203
    2279
    2149
    2079
    2049
    2221
    2139
    2170
    2049
    2126
    2033
    2156
    2245
    2278
    2139
    2171
    2181
    2164
    2145
    2189
    2201
    2142
    2113
    2204
    2205
    2193
    2278
    2095
    2136
    2215
    2192
    2252
    2131
    2246
    2203
    2276
    2231
    2168
    2213
    2212
    2221
    2135
    2249
    2153
    2313
    2148
    2234
    2195
    2249
    2220
    2318
    2231
    2197
    2324
    2343
    2392
    2268
    2435
    2398
    2419
    2352
    2273
    2306
    2320
    2445
    2409
    2399
    2361
    2411
    2416
    2457
    2410
    2478
    2466
    2467
    2512
    2401
    2434
    2503
    2460
    2558
    2502
    2625
    2522
    2532
    2552
    2663
    2572
    2615
    2656
    2582
    2727
    2648
    2710
    2691
    2710
    2687
    2760
    2760
    2751
    2758
    2827
    2826
    2807
    2847
    2764
    2784
    2863
    2822
    2894
    2815
    2960
    2854
    2903
    2811
    2915
    2992
    2918
    2935
    3086
    3029
    3005
    3000
    3055
    3167
    3226
    3108
    3174
    3123
    3138
    3218
    3192
    3278
    3219
    3204
    3330
    3368
    3273
    3357
    3405
    3460
    3280
    3332
    3378
    3374
    3340
    3360
    3382
    3385
    3574
    3410
    3398
    3618
    3386
    3502
    3679
    3636
    3676
    3559
    3631
    3798
    3691
    3656
    3687
    3738
    3644
    3692
    3820
    3762
    3706
    3849
    3802
    3729
    3879
    3826
    3906
    3988
    3941
    3966
    4025
    3919
    4003
    4035
    3901
    3992
    4049
    4121
    4147
    4014
    3978
    4239
    4159
    4111
    3953
    4131
    4134
    4096
    4232
    4186
    4150
    4304
    4323
    4248
    4372
    4242
    4371
    4222
    4363
    4257
    4484
    4418
    4451
    4322
    4384
    4308
    4372
    4506
    4370
    4579
    4491
    4616
    4596
    4458
    4516
    4635
    4528
    4684
    4556
    4564
    4605
    4541
    4577
    4463
    4604
    4632
    4516
    4622
    4585
    4503
    4675
    4495
    4515
    4515
    4656
    4534
    4698
    4616
    4565
    4573
    4664
    4662
    4622
    4607
    4639
    4587
    4654
    4698
    4620
    4604
    4651
    4652
    4699
    4528
    4602
    4727
    4669
    4503
    4683
    4612
    4570
    4800
    4658
    4686
    4872
    4680
    4759
    4788
    4555
    4639
    4726
    4551
    4630
    4742
    4749
    4816
    4631
    4782
    4530
    4622
    4620
    4750
    4586
    4554
    4614
    4639
    4545
    4622
    4570
    4559
    4605
    4431
    4702
    4595
    4473
    4454
    4527
    4481
    4455
    4473
    4440
    4476
    4489
    4610
    4457
    4500
    4313
    4366
    4464
    4603
    4420
    4511
    4655
    4328
    4324
    4419
    4295
    4232
    4306
    4283
    4477
    4516
    4351
    4350
    4307
    4142
    4254
    4323
    4290
    4276
    4278
    4162
    4062
    4310
    4082
    4186
    4212
    4305
    3975
    3997
    4001
    3971
    3885
    4199
    3987
    3937
    4005
    3927
    3892
    3847
    3937
    3750
    3846
    3801
    3774
    3761
    3894
    3902
    3679
    3653
    3714
    3723
    3792
    3653
    3745
    3724
    3659
    3715
    3718
    3552
    3604
    3481
    3527
    3465
    3591
    3578
    3475
    3508
    3431
    3576
    3540
    3467
    3501
    3533
    3337
    3353
    3383
    3364
    3323
    3350
    3264
    3170
    3181
    3159
    3193
    3228
    3168
    3078
    3116
    3032
    3102
    3129
    3030
    3074
    3018
    3004
    2988
    3067
    3068
    2985
    2952
    3014
    3009
    2932
    2953
    2871
    2816
    2813
    2766
    2845
    2774
    2822
    2910
    2763
    2801
    2657
    2818
    2845
    2679
    2727
    2711
    2732
    2596
    2674
    2735
    2647
    2677
    2665
    2581
    2561
    2634
    2616
    2597
    2507
    2416
    2578
    2369
    2397
    2495
    2343
    2378
    2400
    2351
    2334
    2308
    2294
    2277
    2405
    2437
    2296
    2235
    2295
    2206
    2210
    2274
    2186
    2232
    2189
    2194
    2182
    2278
    2276
    2093
    2196
    2112
    2186
    2113
    2187
    1998
    2117
    2124
    2073
    2101
    2082
    2109
    2046
    1954
    2076
    2018
    2023
    1985
    2005
    2035
    1912
    1960
    1972
    1929
    1965
    1977
    2013
    1893
    1821
    1817
    1907
    1917
    1803
    1886
    1883
    1874
    1903
    1845
    1745
    1872
    1880
    1881
    1792
    1841
    1822
    1817
    1783
    1798
    1772
    1730
    1862
    1787
    1796
    1814
    1803
    1728
    1719
    1781
    1786
    1822
    1818
    1713
    1799
    1824
    1655
    1759
    1759
    1713
    1809
    1672
    1721
    1657
    1787
    1739
    1697
    1728
    1755
    1771
    1713
    1805
    1778
    1768
    1834
    1711
    1682
    1694
    1668
    1719
    1669
    1694
    1625
    1678
    1692
    1665
    1663
    1715
    1705
    1785
    1749
    1705
    1671
    1701
    1694
[truncated: 466,457 more chars]
