# Supplementary material for: A machine learning approach to predict pancreatic islet grafts rejection versus tolerance
Source: PLoS One. 2020 Nov 5;15(11):e0241925. doi: 10.1371/journal.pone.0241925 (PMC7644021; doi:10.1371/journal.pone.0241925)
Supplement: S1 File — (ZIP) [file pone.0241925.s001.zip › Supplementary Information/Raw CZE data from aq.H samples/non-transplanted controls/T1 Control 8.crm]

40
  -14.47
  -12.52
   29.65
   227.9
     416
   399.1
   398.2
   379.7
   390.7
   408.2
   395.2
     415
   435.8
     416
   375.8
   394.3
   441.6
   433.5
     452
   454.9
   453.6
   430.6
   442.9
   432.2
     404
   459.8
   455.9
   450.7
   423.8
   417.6
   397.5
   443.6
   422.8
   429.3
   416.3
   386.2
   478.3
   413.7
   455.3
   379.3
   486.4
   464.7
   450.7
   391.4
   445.9
   405.3
   381.9
   457.9
   402.1
   424.4
   423.1
     466
   445.9
   442.6
   438.7
   432.5
   460.1
   407.2
   419.2
   428.3
   438.1
   418.6
   425.4
   485.1
   426.4
   461.4
   432.2
   397.5
   395.9
   438.4
   440.3
   419.9
   442.6
   425.1
   450.4
   397.2
   395.9
   431.9
   429.6
   382.6
     418
     403
   418.9
   474.4
   415.4
   431.9
   442.9
   413.7
   411.5
   409.5
   423.8
   392.6
   431.3
   434.2
   417.6
   390.7
   402.7
   450.4
   421.8
   424.8
     415
   426.1
     441
   426.7
   387.1
   426.4
   410.8
   467.9
   439.7
   437.1
   444.2
   461.4
   463.4
   430.6
   409.5
   494.2
   444.9
   455.9
   408.2
   444.2
   444.2
   457.9
   419.9
   468.9
   414.7
   414.4
   438.1
   434.2
     500
   400.4
   405.3
     441
   410.8
   482.5
   432.2
   445.9
   480.2
   472.1
   449.7
   438.1
   430.9
     441
   420.5
   425.4
   438.4
     417
   505.2
     439
   456.9
   431.3
   399.1
   433.5
   446.2
   452.7
   412.8
   433.8
   477.3
   449.7
   459.8
   413.7
   462.7
     441
   438.4
   458.2
   436.4
     428
   447.5
     439
   479.9
   417.6
     464
   422.2
   436.8
   479.6
   405.6
   419.2
   418.6
   426.7
   429.3
   488.3
   414.4
     440
     478
     440
   442.3
   513.6
   444.6
     454
   389.1
   471.2
   386.2
   451.4
   419.9
     404
   440.7
   425.1
     463
   428.7
     415
   482.2
   434.8
   448.1
   475.7
   422.8
   407.2
   436.1
   459.5
   433.2
   438.7
   459.2
   454.9
   425.1
   410.2
     429
   442.3
   410.2
   439.7
   417.3
   397.5
   423.8
   445.5
   443.9
   404.7
   461.4
   422.2
   400.8
   449.1
   468.6
   478.3
   461.1
   403.7
   422.8
   411.1
   454.9
   423.8
   486.7
   402.7
   425.4
   483.5
   445.9
   404.7
   432.5
   458.2
   416.3
   462.7
   459.8
   401.4
   444.6
   428.3
   461.4
   457.2
   445.2
   425.4
   402.4
   447.5
   435.1
   483.5
   417.3
   441.6
   469.5
   430.3
   472.5
   425.4
   439.7
   470.2
     440
   413.7
   415.4
     403
   403.7
   435.1
   461.4
   443.3
   390.4
   444.2
     442
   405.3
   450.7
   426.1
   449.4
     430
   469.9
     464
     463
   435.8
   454.9
   442.3
   426.4
   464.7
   444.9
   411.1
   426.1
   456.6
   440.7
   438.7
   438.4
   451.7
   466.3
   454.9
     453
   419.9
     464
   418.3
   437.1
   450.1
   403.7
   408.2
   465.6
   413.1
     440
   419.9
   449.7
   434.5
   460.8
   480.2
   448.1
   433.5
   425.1
   412.1
   413.7
   459.2
   455.6
   415.7
   385.8
   423.8
   438.1
   411.5
   450.7
   458.2
   435.8
   387.1
   425.1
   397.5
     451
   429.6
   409.5
   386.2
   431.9
     415
   421.2
   375.5
   420.2
     489
   455.6
     466
   438.7
   427.4
     454
   451.7
   426.1
   456.6
   440.3
   417.6
   477.3
   431.3
   473.1
   457.2
   407.2
   472.1
   425.4
   436.1
   446.5
   465.3
   435.8
     454
   447.8
   417.6
   461.4
   438.7
   473.7
     442
   388.1
     452
   413.4
   449.7
   483.5
     392
   494.8
   472.8
   447.1
   410.2
   427.4
   458.2
   421.5
   462.1
   425.7
   438.7
     463
   400.8
   503.3
   424.4
   501.3
   435.1
   397.5
   461.4
   418.9
   433.8
   442.3
   493.5
   414.4
   485.8
   484.1
   454.3
   432.9
     441
   460.8
   406.6
   441.6
     452
   465.3
   419.9
   436.8
     427
   431.3
   425.1
   420.2
   420.2
   409.2
   443.6
   446.2
   427.4
   432.9
     418
     453
   457.2
   480.6
   465.6
   479.6
   466.6
     430
   431.9
   392.6
   436.1
     442
   425.7
   412.8
   404.7
   405.9
   533.8
   426.1
   438.7
   423.5
   446.8
   368.3
   470.2
   435.1
   418.3
   445.2
   413.7
   416.7
   426.4
   452.7
   466.9
   491.6
   423.5
   373.5
   461.4
   407.9
     430
   479.6
   423.8
     430
   436.1
     415
   422.8
   389.1
   418.3
   411.8
   508.5
   455.3
   408.5
   421.8
   421.8
   481.2
   474.1
   442.3
   449.1
   433.8
   443.3
   457.5
     440
   436.1
   448.8
   451.4
   419.2
   454.6
   407.9
   465.3
   410.8
   419.9
   421.2
   462.7
     464
     416
   458.5
   473.4
   427.4
   480.9
   469.2
   452.7
   465.3
   442.6
   461.7
   411.8
   429.3
   437.7
   444.9
   469.9
     427
   454.6
   437.7
   420.9
     404
   386.5
   419.6
   460.4
   418.6
   422.8
   489.6
   517.9
   509.8
   464.7
   444.2
   431.3
     418
   451.7
   466.3
     418
   448.8
   461.4
   443.9
   440.3
   423.1
   437.1
   459.8
   479.9
     442
   462.1
   474.7
   411.5
     416
   416.3
   403.4
   415.7
   416.3
   454.9
   424.4
   434.5
   442.9
   485.8
   429.6
   445.2
   415.7
   432.5
   443.6
     463
   419.6
   388.1
     466
   451.4
   463.7
   436.1
   443.3
   439.4
   425.1
   461.7
   414.4
   472.8
   392.6
   467.6
   449.4
   418.9
   452.7
   405.3
   457.5
   401.1
   457.2
   449.1
   456.6
   435.8
   436.8
   455.6
   472.1
   440.7
   457.5
   445.2
   431.3
   422.5
     404
   433.5
   449.4
     418
     441
   430.6
   466.6
   445.9
   405.3
   423.5
     439
   442.3
   432.5
     429
   456.9
   449.7
   431.3
   441.3
     430
   519.8
   424.8
   444.6
   400.4
     442
   440.7
     441
     463
   506.2
   447.1
     416
   454.9
   460.4
   456.9
   406.9
   460.4
   439.4
   414.1
   435.5
   400.8
   481.2
   460.1
   461.4
     393
   438.1
   425.1
   483.2
   426.1
   412.4
   467.9
   421.8
   417.6
   498.7
   456.2
   419.2
   425.7
   452.3
   439.4
   433.2
   440.7
   443.9
   391.7
   384.5
   419.2
   468.6
   419.2
   426.4
   436.1
   408.2
   473.1
     466
   437.7
   418.3
   434.5
   506.2
   431.6
   387.1
   450.7
   474.1
   434.5
   446.5
   450.7
     415
     464
   423.8
   441.3
   406.3
   433.5
   413.4
     440
   467.9
   443.6
   459.2
   418.3
     439
   460.1
   432.2
   509.1
   407.2
   440.3
   467.6
   431.9
     418
   481.9
   459.5
   429.3
   437.4
   446.2
   489.3
   447.1
   483.5
   418.6
   390.7
   435.8
   463.4
   433.8
     439
   455.9
   432.9
   441.3
     404
   424.1
   419.6
   447.8
   409.2
     429
   403.4
   444.9
   438.4
   417.6
   426.4
   421.8
   404.3
   465.6
   479.6
   447.8
   419.9
   431.3
     463
   424.8
   468.9
   449.1
   435.5
   482.8
   482.2
     441
   436.1
   434.5
   433.8
   420.9
   390.7
   502.6
   461.7
   437.4
   466.9
   421.2
   458.8
     440
   383.2
   427.4
     454
   495.2
   405.6
   415.7
   411.8
   447.8
     404
   467.9
   422.8
   458.5
   447.1
   429.3
   412.4
   439.7
   463.7
     428
   449.4
     476
   470.8
   418.3
   455.6
   431.9
   448.4
   423.5
   470.8
   457.5
   458.2
     454
   436.4
   471.2
   434.2
   454.9
   446.5
   425.7
     429
   399.1
     454
   424.4
   409.2
   451.7
   460.4
   393.9
   459.2
   445.5
   426.1
   450.4
   435.8
   402.7
   438.1
   418.6
     452
   437.1
   462.1
     439
   438.4
     453
   455.6
   428.7
   445.5
   441.3
   450.4
   413.7
   438.1
   442.9
   416.7
   408.9
   444.6
     429
   425.1
   423.8
     464
   412.4
   448.4
   459.5
   445.9
   473.4
   420.2
   432.9
   458.8
   438.4
   425.4
   434.8
   454.6
   457.9
   468.6
   489.3
   440.3
   416.3
   462.1
     465
     430
   448.1
   443.3
     415
   423.8
   433.2
   441.3
   395.9
   429.6
   445.9
   445.9
   470.2
   420.5
   474.4
   441.3
   413.4
   478.9
   442.9
   411.1
   451.7
   458.2
   414.1
   436.8
   412.1
   408.5
   420.5
     441
   450.7
   420.5
   478.6
   432.5
     463
     487
   422.5
   430.3
   430.6
   463.4
   442.6
   430.9
   423.8
   377.1
   408.2
     464
   434.8
   458.8
     487
     477
   465.6
   478.9
   419.6
   439.7
   470.8
   464.3
   435.5
   404.7
   394.9
   458.8
   420.2
   478.3
   427.7
   455.3
   448.4
   418.3
   467.3
   419.9
   428.3
   466.9
   470.2
   449.4
     393
   455.6
     441
   468.2
   422.2
   488.7
     403
   476.7
   427.7
   419.6
   454.6
     439
   422.5
   450.4
   423.1
   426.7
   471.8
   442.9
   444.9
   430.6
   388.1
   463.4
   477.3
   429.3
   449.1
   429.3
   414.4
   432.5
   404.3
   425.7
   478.9
   444.2
   432.2
   408.9
   426.4
   435.8
   478.9
   450.1
   444.6
   419.6
   422.2
   413.4
   442.6
   421.2
   431.9
   405.9
   448.1
   484.8
   412.1
   473.7
   466.6
   386.2
   494.5
   420.5
   431.9
   450.4
   408.9
   428.3
   425.7
   486.7
     452
   439.4
   431.3
   420.9
     441
   461.7
   403.7
   409.8
   439.4
   434.5
   438.1
   443.3
   413.7
   480.2
   450.4
   419.9
   456.2
   448.4
   408.2
     442
   469.5
   450.7
   383.6
   452.3
   430.3
   421.8
   441.6
     427
   387.1
   448.1
   456.2
   437.4
   437.4
   410.8
   435.8
   472.1
   434.5
   419.6
   428.7
     428
   456.9
   446.5
   463.7
   452.7
     453
   432.2
   384.5
   401.4
     454
   409.8
   469.2
     393
   422.5
   449.1
   420.2
   420.2
   435.1
   447.5
   435.1
   447.5
   433.5
     453
   451.4
   406.9
     404
   430.6
   460.4
   429.3
   436.8
   421.8
   419.2
   483.2
   444.2
   424.4
   427.7
   433.5
   398.8
   454.6
   446.5
   443.6
   419.2
   396.5
   423.1
   415.7
   419.2
   429.3
   489.3
   430.9
     442
   419.9
   471.2
     427
   430.3
     453
   480.6
   403.4
   457.5
   437.4
     440
   414.4
     451
   394.3
   440.7
   450.1
   483.2
     430
     439
   437.1
   404.7
   472.1
   410.8
   426.7
   484.5
   432.5
   482.8
   461.4
   392.3
   416.7
   437.7
   470.2
   407.9
   436.8
   411.1
   448.8
   455.9
   468.6
   450.1
   414.4
     403
   396.9
   413.4
     428
   433.8
   427.7
   430.6
     464
   438.4
   457.5
   443.3
   460.1
   464.7
   482.8
   429.6
   446.8
   432.9
   459.5
   417.3
   422.8
   454.9
   437.4
   439.4
   425.4
   444.2
   436.1
   460.1
   459.8
   441.3
   372.5
   415.4
   431.6
   426.4
   419.6
   438.1
   404.7
   371.2
   385.8
   406.6
   447.8
   475.4
   425.7
   474.1
     463
   438.1
   448.4
   445.9
   402.7
   418.9
   475.7
   455.3
   447.1
   472.5
   470.5
   452.3
   446.5
   440.7
   430.6
     451
   442.3
   515.6
   451.7
   473.4
   404.7
   446.2
   521.8
   396.2
   402.1
   455.6
   455.3
   409.8
     428
   413.1
   481.2
   438.4
   410.5
   501.3
   480.9
   460.4
   430.6
   449.7
   484.5
   426.7
   440.7
     415
   444.9
   436.1
   416.7
     415
   472.5
   455.3
   446.8
   423.1
   389.4
   414.7
   447.1
   443.9
   456.6
   448.4
   427.4
   418.3
   432.9
   393.3
     453
   431.3
   454.3
   410.5
   411.5
   428.7
   413.4
   466.3
   404.7
   428.7
     417
     478
   458.5
   469.9
     454
   390.7
   437.7
   417.6
   440.3
   457.5
   449.7
   470.2
     415
   440.7
   392.6
   479.9
   406.9
   469.5
   439.4
     487
   481.2
     416
   424.8
   444.6
     441
   445.5
   447.5
   430.3
   431.9
   437.7
   468.9
   410.5
   445.9
   410.5
     428
   453.6
   435.8
   437.1
   471.5
   461.1
   436.8
   460.4
   429.6
   432.5
     427
   465.3
   446.2
   482.5
   464.7
   464.3
   444.2
   424.8
   429.6
   444.9
   413.7
   382.3
   450.1
   472.5
   439.4
   448.8
   474.1
   411.8
   467.6
   457.9
   395.2
   413.7
   405.6
   441.3
   408.9
   421.8
     430
   437.1
   461.4
   440.7
   444.6
   442.9
   470.8
     453
   402.1
   407.2
   461.7
   444.9
     418
   430.3
   452.3
   430.3
   418.9
   436.4
   443.9
   483.5
   458.5
   418.9
   428.7
   434.5
   463.4
   500.3
   438.1
   444.2
   393.9
   406.9
   505.5
   471.2
   477.6
   482.8
   430.6
   408.5
   444.9
   477.3
   429.3
   464.7
   442.6
   414.7
   387.1
   418.6
   434.2
   426.1
   439.4
   462.1
     418
   483.5
   409.5
   478.6
     430
   419.9
   457.9
   473.7
   455.3
     453
   491.3
   472.5
   483.5
   430.9
   419.9
   433.8
   431.9
     429
   430.9
   422.8
     439
   448.4
   454.6
   464.3
   432.9
   433.8
   381.6
   430.6
   490.6
   436.4
   442.3
   430.6
   423.8
   452.7
   457.2
   466.6
   430.6
   456.2
   369.3
     464
   384.2
     430
   398.5
   453.3
   446.2
   431.3
   428.3
   469.5
   451.7
   458.2
   399.8
   415.7
   499.4
   414.1
     442
   474.1
   456.2
   446.2
   428.7
     453
   458.5
   483.2
   453.6
   436.4
   450.4
   432.9
   459.2
   483.2
   453.6
   469.5
   482.2
   455.9
   462.7
   479.6
   430.9
   483.2
   433.5
     417
     428
   446.2
   434.8
   422.2
   485.8
     451
   435.5
   461.4
   440.7
   409.2
     453
     452
   459.2
   471.2
   415.7
   431.9
     405
     451
   413.4
   447.1
     416
     439
   446.8
     430
   419.9
   445.2
   458.2
   417.3
   486.7
   455.9
   468.9
   482.5
   412.8
   445.5
   430.9
   438.7
   460.8
   473.7
     430
   424.4
   449.1
   429.3
   464.7
   466.9
   410.8
   480.2
   474.7
   468.2
   435.1
   436.4
   434.5
   460.4
   467.6
   456.6
   457.2
   426.7
   412.8
   412.4
   432.9
   430.3
   441.3
   431.6
   484.5
   406.3
     463
   440.7
   411.5
   409.8
   460.4
     405
   456.6
     429
   491.9
   406.3
   383.9
   471.2
   425.1
   406.9
   493.2
   450.4
   448.8
     465
   464.7
   440.3
   439.4
   390.7
   421.8
   457.2
     405
   423.5
   464.3
   446.8
     403
   473.4
   473.7
   407.2
     429
   445.9
   456.9
   458.8
   461.1
   394.6
   439.4
   460.4
   444.6
   409.2
   426.7
   436.8
   451.4
   398.2
   470.8
   477.3
   430.6
   430.9
   450.7
   455.9
   445.5
     430
   497.1
   411.8
   455.9
   465.6
   442.9
   461.1
   480.6
   467.9
   437.7
   448.4
   458.8
   455.6
   406.9
   438.4
   475.7
   435.8
   458.8
   472.1
     417
   408.2
   433.5
   423.1
   425.4
   452.3
   422.8
   390.1
   425.1
   464.7
   461.1
   487.4
   451.4
     454
     440
   425.1
   444.2
   421.8
   413.4
   448.8
   479.3
   421.2
   499.7
   432.9
   446.2
   421.8
   463.7
   371.2
   369.6
   439.7
   414.7
   463.7
   434.2
   436.1
   447.8
   445.5
   426.4
   458.2
   463.7
   434.5
     428
   419.6
   427.4
   423.8
   436.1
   479.9
   451.4
   412.8
   433.5
   445.9
   459.2
   444.2
   413.1
   422.2
   468.9
   462.7
   420.9
   460.4
     502
   438.7
   421.2
   471.5
   395.2
     381
   497.8
   430.9
   386.5
     451
   442.6
   426.1
   481.9
   399.8
   400.1
   388.4
   430.6
   468.2
   434.2
   455.3
   446.5
   399.5
   382.9
   432.9
   389.4
   439.7
   498.1
   390.7
   410.5
   434.5
     466
   416.7
   497.1
   445.2
   425.4
   452.3
   446.5
   438.7
     451
   425.7
   486.4
   437.4
   419.6
     439
   429.6
   462.7
   450.7
   422.2
     429
   426.7
   437.4
   400.1
   482.8
   400.1
   455.3
   427.7
   451.7
   445.5
     465
   469.2
   422.5
   454.3
   448.8
   415.4
     429
   433.8
   467.3
   485.4
   437.4
   434.5
   430.9
   428.3
     490
   431.3
   382.3
   407.9
   425.7
   483.2
   442.6
   477.3
     430
   437.7
   448.4
   454.6
   399.5
   420.9
     453
   432.2
     464
   420.2
   435.8
   435.5
   480.6
   427.7
   454.9
   424.8
   439.4
   420.9
   397.2
   427.7
   438.1
   465.6
   446.2
   400.4
   412.1
   432.2
   425.1
   461.4
   458.8
     442
     452
   414.4
   454.6
   414.4
   453.3
   400.4
     488
   401.4
   456.6
   456.2
   422.5
   432.5
   430.6
   434.8
   442.3
   480.2
   402.7
   417.3
   437.7
   464.7
   474.4
     454
   423.5
   427.7
   430.6
   545.8
   456.6
   426.4
   450.4
   433.5
   454.3
   490.6
   410.5
   420.2
   450.4
   420.5
   455.9
   397.8
   422.2
   464.3
   409.8
   475.4
   449.7
   455.9
   427.7
   402.1
   405.9
   389.7
     477
   419.2
     475
   474.4
   390.7
   443.6
   453.6
   448.8
   429.3
   430.9
   412.4
   424.4
   399.8
   426.1
     452
   450.7
   434.5
   452.3
   438.4
   387.5
   453.3
   421.8
     453
   486.4
   438.4
   434.8
   456.6
   399.5
   424.1
   457.5
   443.9
   466.9
   477.6
   410.5
   429.3
   432.9
   393.6
   390.4
   405.9
   447.8
   443.9
   399.8
   401.4
   435.1
     466
   482.5
     428
   463.7
   478.3
   410.8
   377.4
   441.3
     343
   463.7
   454.9
   468.9
   448.1
     466
   410.8
   432.9
   447.8
   448.4
   453.6
   449.1
   507.8
   425.4
   473.7
   444.6
   454.6
   465.3
   419.9
   443.9
     428
   379.7
   473.4
   487.7
   448.4
     490
   458.2
     464
   437.4
   474.7
   449.7
   447.1
   423.8
   448.4
   432.9
   463.7
   404.3
   420.5
     427
     442
   389.1
   470.5
   450.1
   435.5
   432.9
   428.3
   429.3
   472.5
   471.8
   434.2
   453.3
   477.3
   403.4
     427
   413.7
   432.2
   456.9
   447.1
   442.9
   491.6
     465
   415.4
   479.9
   431.3
     463
     405
   442.6
   432.5
     463
   425.7
     453
   427.4
   432.5
   459.8
     464
   420.5
   393.3
   363.8
   478.3
   436.1
   444.6
   387.5
   446.5
   448.4
   459.8
   447.5
   455.6
   446.5
   463.4
   485.1
   471.5
   462.4
   443.3
   466.3
     441
   456.2
   418.3
   421.8
   435.5
   413.1
     429
   427.7
     466
   452.3
   462.4
   391.4
   407.2
   428.3
   436.8
   423.5
   486.1
   430.3
   449.7
   429.6
   425.4
   400.1
   437.7
   454.6
     488
   435.1
   456.2
     428
     430
   449.4
   443.6
   423.8
   443.9
   454.9
     380
   446.8
   399.5
   460.4
   421.8
   456.6
   462.1
   374.5
     478
   465.6
   444.2
   429.6
   422.2
   409.5
   451.7
   456.9
   442.9
   423.5
   435.1
   444.2
   396.5
   421.8
   453.6
   447.8
   425.1
   449.7
   451.4
   398.5
   460.4
   468.2
   385.8
   399.8
   411.8
     427
   418.6
   413.4
   438.4
   409.2
     441
   397.8
   437.7
   407.2
   441.3
   478.9
   441.6
   484.1
   461.4
   456.6
   428.7
   439.7
   457.2
   455.9
   474.7
   430.9
   424.8
   427.7
   470.8
   392.3
   431.3
   412.8
   457.5
   406.9
     439
   460.1
   427.4
   409.8
   431.6
   444.6
   434.8
   444.9
   432.5
   450.7
   411.8
   483.5
   410.2
   479.6
   425.7
   437.7
   457.9
     428
     403
   424.4
   446.2
   399.8
   446.2
   436.4
     442
     442
   426.7
   437.7
   448.8
   446.2
   431.6
   432.2
   417.3
   430.9
     430
   466.6
   416.7
   437.1
   431.9
   444.6
   461.7
   415.4
   473.7
   444.2
   448.8
   410.5
   414.7
     465
   413.4
   427.4
   420.2
     429
   472.5
     392
   374.5
   473.4
   457.5
   430.3
   481.2
   452.7
   445.9
   439.4
   494.2
   479.9
   442.6
   447.5
     441
   436.4
   416.7
   501.6
   457.2
   439.7
   350.2
   450.7
   400.8
     478
   421.8
   430.3
   422.2
   456.6
   493.9
   429.6
   443.3
   414.4
   400.1
   413.1
   462.4
   448.4
   441.6
   413.7
   470.8
   409.8
   435.1
     428
   457.2
   444.2
   440.7
   431.9
   447.8
     418
   439.7
   427.7
   446.2
   455.3
   447.1
   460.1
   418.9
   455.6
   449.4
   429.6
   447.5
   383.9
   457.2
   426.1
   445.9
   440.3
   478.6
     442
   414.4
   453.6
   447.5
   428.3
   447.1
   448.4
   480.6
   447.5
   443.6
   388.8
   428.3
   446.5
   418.3
   443.3
   438.4
   405.9
   452.3
     418
   438.4
   430.9
   387.5
   462.1
     488
   450.1
   457.5
   380.3
   458.5
   458.5
   456.2
     393
   426.7
   457.2
   490.9
   413.1
   417.6
     463
   443.9
   445.9
   408.2
   415.7
   465.6
   420.2
   440.7
   401.7
   449.4
   490.9
   433.8
   475.4
   492.2
   464.3
   441.3
     441
   475.4
   409.5
   442.6
   476.3
   427.4
   429.3
     465
     489
   389.4
   419.2
   438.7
     427
   467.6
   458.2
   434.5
   436.4
     418
   465.6
   429.6
   452.7
   448.1
   411.8
     451
     490
   423.5
   449.1
   415.7
   412.4
   462.1
     452
   474.7
     453
   451.4
   462.7
   434.8
   457.5
   408.2
   418.3
   420.2
   426.1
   437.7
   446.5
   442.3
   472.5
   409.2
   411.1
     463
     441
   448.1
   420.2
   423.5
   469.2
   443.9
   472.8
   385.5
   457.5
   445.5
   396.5
     427
   399.8
   415.4
   444.9
     441
   439.4
   420.2
   441.6
   438.7
   425.4
   422.2
   456.9
   442.6
   461.7
   434.5
   426.7
   437.1
   414.7
   448.8
   475.4
   454.3
   442.3
     451
   423.5
   476.7
   450.7
     427
     418
   462.4
   409.2
   416.3
   501.3
   416.7
   432.2
   425.7
   404.3
   431.9
   432.9
   449.1
   420.5
   406.6
   479.6
   418.9
     478
   473.1
   460.8
   430.9
   425.7
     465
   450.4
   453.3
   420.9
   456.6
   474.1
   402.4
   449.1
   409.8
   413.4
   421.2
     428
   446.2
   458.2
   397.8
   448.8
   445.2
     428
   405.3
   444.6
   386.8
   454.9
   407.6
   399.8
   428.7
   437.7
   443.9
     478
   448.1
   415.7
   461.1
   436.4
   432.2
   455.3
     441
   411.5
   369.3
   374.2
   457.5
     415
   440.3
   473.4
   436.1
   446.2
   483.2
   434.8
   467.9
   433.8
   448.4
   388.8
   462.4
   443.9
     393
   407.2
   412.8
   440.7
   438.7
   439.7
   472.1
   412.8
   400.8
   445.5
   394.3
   458.5
   441.3
   458.8
   413.7
   422.5
   449.1
   437.7
   424.8
   456.2
   447.8
   411.5
   415.4
   435.5
     476
   455.3
   423.5
   429.3
   407.9
   469.2
   457.5
   423.8
   454.9
   446.5
     453
     428
   414.1
   406.9
   407.9
   400.1
   425.7
   494.5
   424.8
   450.1
   441.6
     463
   385.8
   442.3
   469.2
   464.3
   414.1
     381
   403.7
   418.9
   450.7
   452.3
     427
   408.9
   422.8
   477.3
   491.9
   461.4
   433.8
   435.5
   461.7
   454.9
     476
   442.6
   437.7
   459.5
   471.2
   443.6
   446.8
   408.2
   411.8
   480.2
   438.7
   473.1
   428.3
   377.1
   432.2
     453
   414.1
   421.8
   447.5
   436.1
   503.3
   454.3
   388.4
   432.9
     404
     476
   459.5
     405
     440
   432.5
   438.1
   426.4
   431.9
   425.1
   420.9
   473.4
   433.5
   459.2
   421.5
     429
     440
   472.1
   424.8
   458.8
   422.2
     440
   404.7
     439
   441.3
   471.2
     464
   442.9
   457.9
   450.4
   397.2
   436.8
   423.5
   367.7
   424.8
   445.5
   401.4
   418.6
   445.5
   439.7
     466
   443.6
   400.8
   407.2
   432.9
   433.2
   489.6
   436.4
   394.6
   443.3
   405.9
   421.2
   473.1
   470.2
   440.7
   422.5
   390.7
   425.1
   451.4
   438.1
   467.9
   452.3
   411.8
   421.2
   430.6
   432.5
   426.4
   442.9
   420.5
     442
   459.5
   472.8
     439
   448.4
   419.6
   480.2
   384.9
   444.6
   427.4
   469.9
   441.6
     442
   400.8
   436.8
   436.4
   388.1
   425.1
   446.5
   433.8
   417.6
     392
   438.7
   492.6
   403.7
   428.3
   434.8
   427.7
   468.9
   432.9
   485.4
   454.3
   457.5
   462.1
   446.8
   385.8
     453
   393.3
   499.4
   438.1
   389.7
   391.7
     416
   437.4
   471.8
   442.6
   448.8
   434.8
   459.8
   441.6
   425.4
   396.5
   436.4
   413.7
   468.9
   412.4
   460.1
   414.4
   473.1
   426.1
   423.5
   438.7
   453.3
   396.9
   415.4
     451
   454.6
   432.9
   411.1
     451
   438.4
   441.6
   443.9
   447.8
   427.4
   425.7
   409.5
   450.4
   411.1
   458.5
   467.6
   425.7
   417.6
   428.3
   398.2
   420.2
   476.7
   436.1
   469.2
   446.2
   389.1
   418.6
     418
   438.7
   441.3
   444.9
   440.3
   426.1
   419.2
   401.1
   459.8
   453.3
   396.5
   427.4
   381.6
   413.1
   383.6
   450.1
   438.7
   435.1
   417.3
   414.7
   447.8
   446.5
   440.3
   424.8
   425.1
   427.4
     404
   428.7
   435.8
   442.9
   416.3
   445.5
   439.7
   417.3
   443.6
   446.5
   422.5
     391
   435.1
   416.3
   448.4
   503.3
   490.3
   487.7
   471.8
   447.8
   414.4
   418.9
   467.9
   438.1
   434.5
   428.7
   413.1
   447.1
   408.5
   431.3
   486.1
     451
   477.6
   452.7
   446.5
   411.5
   440.7
   429.3
     415
   469.2
   445.5
   466.9
     442
   421.5
     488
   455.3
     442
   446.2
   424.1
   430.3
     452
   418.9
   460.4
   435.8
   443.6
   427.4
   424.8
   454.6
   420.9
   381.3
   415.7
   464.3
   460.8
   438.4
   409.2
     451
   409.5
   386.8
   437.4
   478.6
     418
   434.2
   407.9
   414.4
   452.3
   457.5
   410.8
   460.8
   429.3
   418.3
   431.3
     440
   432.2
   440.3
   470.2
   468.6
   430.9
   475.4
   409.5
   424.4
   450.4
   445.5
   408.9
   448.8
   405.3
     452
   426.7
   460.4
   439.7
   434.5
   441.3
   423.8
   433.8
   407.2
   426.1
   425.7
   506.2
     440
   424.8
   457.9
   457.5
   417.3
   468.9
   437.1
   399.5
   486.1
   459.5
   427.4
     439
   428.3
   454.6
   437.1
   415.7
   426.4
     463
   423.8
   409.2
   420.9
   452.7
   458.8
   433.2
   449.7
   424.1
   403.7
     439
   419.9
   452.7
   417.3
   436.8
   435.8
   401.1
   396.2
   413.1
   458.2
   418.9
   411.8
   434.2
   436.1
   495.5
   381.6
   421.8
   481.9
     465
   468.6
   437.1
     418
   458.2
   476.7
   414.7
     454
   405.9
   385.8
     439
   450.4
   423.5
   460.1
   469.5
     487
   455.3
   445.9
   443.6
   419.2
   369.6
   424.4
   424.8
   411.8
   453.6
   424.8
   432.5
   433.5
   435.5
   463.7
   439.4
   411.8
   436.4
   439.7
   404.7
   444.2
   433.2
     392
   413.4
   467.6
     439
   448.1
   458.8
   462.7
   448.8
   469.9
   422.8
   455.6
   424.1
   398.2
   436.1
   431.3
   403.4
   447.5
     415
     441
   400.1
   443.6
   444.9
   404.7
   399.5
   436.4
   438.1
     405
   419.6
   449.1
   478.3
     513
   456.2
   398.5
   462.4
   438.4
   451.7
     466
   433.8
   456.2
   460.4
   448.8
     441
   431.9
     440
   433.5
   463.7
   440.7
   433.5
   419.6
   447.8
   492.9
   474.4
   402.1
     442
   407.2
   461.1
   399.5
   432.5
   408.5
   457.2
   451.4
   444.2
   467.6
   411.5
   432.9
   466.6
     454
   413.1
   430.9
   437.1
   474.7
   403.4
   419.2
   433.2
   394.3
   410.5
   471.8
     451
   418.3
   416.7
   437.7
   410.8
     404
   419.6
   428.3
   413.7
   466.3
   431.3
   434.2
   460.1
   445.2
   402.7
   430.6
     417
   444.2
   442.9
   467.9
   467.3
   394.6
   469.5
     441
     416
   460.4
   458.5
   464.7
   464.3
     427
   409.5
   419.9
   401.4
   426.1
   414.7
   443.9
   455.6
     442
   412.4
   433.8
   461.7
   450.4
   460.1
   432.5
   405.6
   440.3
   468.9
   449.4
   424.4
   415.4
   415.7
   433.2
   455.3
     403
   469.2
   467.6
   433.5
   425.4
   460.1
   425.1
   455.9
   437.4
   470.8
   442.3
   480.6
     466
   476.7
   438.4
   448.8
   403.4
   494.5
   426.7
     451
   436.1
   500.7
   427.7
   457.2
   430.3
   441.6
   420.2
   444.2
   451.7
   446.5
   441.6
   430.3
     453
   405.6
   452.3
   418.9
   403.7
     417
   436.4
   407.2
     442
   437.1
   462.1
   424.4
   431.3
   440.7
     442
   450.7
   440.3
   427.4
   499.1
   429.6
   454.3
   405.6
   412.8
   456.2
   425.4
   422.2
   401.7
   432.5
   474.4
   405.6
   436.1
   460.4
   436.8
     466
   448.1
     454
   409.2
     440
   400.1
   474.7
   414.7
   443.3
   416.7
   423.8
   444.2
   428.3
   436.8
   431.9
   370.9
   482.5
   499.4
   409.8
   410.5
   477.3
   447.1
     464
   456.6
   449.7
     429
   410.8
   497.4
   428.3
   412.1
   449.4
   432.2
   402.1
   467.3
   435.8
   431.6
   430.9
   458.8
     502
   431.6
   443.9
   443.9
   470.8
   444.6
   425.1
   455.6
   425.1
   415.4
   461.1
   443.6
   457.2
   432.5
     466
   389.4
   402.4
   408.5
   448.1
   449.7
   406.6
   447.1
   396.5
   421.2
   466.3
   399.5
   394.9
   386.8
   502.6
   451.7
   420.5
   410.8
   426.1
   421.5
   433.8
   416.3
     416
   468.9
   432.2
   451.7
   414.4
   466.9
   464.7
   426.7
   474.4
   484.5
   434.2
     464
   472.1
   454.9
     439
   422.8
   456.9
   406.3
   436.4
     488
   405.3
   456.9
   468.6
   394.6
   454.9
   445.9
     475
   451.4
   432.2
   397.8
   418.3
   448.1
   437.7
   457.2
   422.2
   457.5
   433.2
   437.1
   425.4
   434.5
   444.6
   397.2
   385.8
   472.5
   415.4
   430.6
   443.3
   437.7
   432.2
   465.3
   453.3
   452.3
   463.4
   462.7
     428
   511.1
   405.3
   431.9
   445.9
   447.1
   410.5
   448.4
   461.7
     415
   419.2
   450.1
   426.7
   428.3
   453.3
   459.8
   456.6
   429.6
   434.8
   431.6
   448.4
     440
   444.9
   448.4
   435.1
   478.3
   469.5
   442.9
   446.2
   420.9
     475
     441
   421.2
   456.9
   415.4
   431.3
   421.8
   398.2
   433.5
     478
   433.5
     418
   460.4
   464.3
   447.8
   438.1
   487.4
   402.7
   406.3
   432.2
     393
   396.5
   435.5
   424.8
     418
   439.7
   430.6
     405
   414.7
   475.7
   456.2
   404.7
   430.3
   433.2
   413.7
   449.1
   442.6
   415.4
   459.5
   435.1
   431.9
   438.1
   490.6
   433.2
   496.1
   434.2
   461.1
   461.1
   462.7
   424.8
   435.5
   455.3
   426.1
   425.4
   464.3
   420.5
   433.5
   418.3
   463.7
   438.7
   406.6
   446.8
   450.1
   426.7
   424.1
   414.4
   421.2
   438.4
   435.8
   441.6
   449.7
   435.1
   452.7
   460.1
   431.3
   412.1
   445.9
   433.5
   423.8
   438.4
     428
   441.6
   409.5
   474.1
   434.8
   407.9
   482.2
   443.3
   457.5
     404
   470.5
   471.2
   442.9
   459.2
   416.3
   471.5
     428
   441.6
   486.7
   428.7
   431.3
   394.3
   467.6
   459.8
   455.3
   468.9
   410.5
   422.8
   450.1
   405.9
   432.9
   435.5
   469.5
     403
   436.4
     393
   405.3
   437.7
   440.7
     476
   447.8
     466
   421.5
   377.1
   424.8
   423.1
   413.1
   446.5
   457.2
   386.8
   406.9
   448.1
   404.7
   458.8
   426.4
   455.6
   458.5
     464
     478
   472.1
   445.5
   450.4
     453
   422.5
   419.9
     442
   422.2
   416.7
   460.8
   440.3
   458.2
   437.4
   420.9
   432.5
   410.2
   444.6
   443.9
   390.7
   427.7
   464.3
   443.3
   390.1
     476
   414.7
   426.4
   470.5
   445.2
   394.6
   434.8
   459.2
   432.2
   481.5
   458.5
     428
   451.7
     466
   418.3
   433.8
   420.9
   456.6
   385.8
   411.5
   433.2
   406.9
   443.9
     415
     464
   389.1
   474.1
   449.7
   415.7
   375.5
   436.1
   406.6
   418.3
   409.2
   446.8
   401.7
   445.5
   490.9
   452.3
   434.8
   482.5
   478.6
   433.2
   426.7
   465.3
   446.5
   438.1
     442
   437.7
   422.2
   481.9
   434.8
   448.1
   418.9
     475
   412.8
   433.8
   469.2
   413.1
   424.4
   466.6
   399.5
   450.7
   413.4
   439.4
   433.8
   426.7
   412.8
   414.1
     463
   459.2
   453.6
   472.8
   456.6
     430
   436.4
   423.5
   447.1
   460.8
   427.4
   462.7
   449.7
   448.8
   423.5
   469.5
   414.7
     417
   425.4
   423.8
   462.4
   457.5
   453.3
   433.8
   443.9
     440
   399.5
   486.1
   412.4
   367.3
   498.7
   410.2
     418
   426.4
   396.2
   464.7
   442.3
   455.6
   413.7
   436.8
   464.3
   460.4
   442.6
   414.7
   399.1
   419.9
   421.5
   419.2
   434.5
   419.6
   401.4
   450.1
   432.2
   439.4
   392.6
   485.4
   459.2
   430.9
   445.5
   417.3
   419.6
   433.2
   406.6
   470.5
   459.5
   432.5
   456.9
   437.1
   417.6
     417
     430
     501
   427.7
   489.3
   395.9
   461.7
     427
   399.5
   370.6
   421.8
   435.8
   451.7
   479.9
   401.4
   432.9
   445.2
   419.2
   480.2
   452.3
   419.6
   466.9
   460.4
   443.3
   420.5
     416
   450.7
     440
   447.1
   400.4
   421.8
     489
   453.3
   499.1
   410.8
   392.6
   406.3
   461.4
   453.3
   420.2
   465.6
   488.7
   388.8
   448.8
   432.5
     416
   422.2
   427.7
   435.5
     381
   444.2
   440.7
   413.7
   445.9
   471.5
   460.4
   400.1
   454.9
   477.6
   457.5
   434.8
   413.1
   429.6
   405.9
     415
   412.1
   450.1
   412.1
   459.5
   467.3
   411.1
   448.4
   414.1
   446.2
   444.2
   413.1
   398.5
   398.2
     416
   439.4
   454.9
   426.7
   412.1
   461.4
   411.8
   444.2
   449.7
   407.9
     404
   484.1
     451
   431.9
   500.7
   458.5
   421.5
     452
   415.4
   484.8
   457.9
   443.6
   446.2
     451
   445.2
   407.6
   444.9
   430.6
   406.9
   457.2
   450.1
   456.2
   475.7
   431.3
   446.5
   417.3
   403.4
   378.4
   397.5
   430.6
   435.1
   477.3
   386.2
   435.8
   412.1
   415.7
   444.6
   445.2
   464.3
   425.1
   377.7
   455.6
   361.2
   378.4
     417
   472.8
   438.1
   447.5
   453.6
   401.4
   400.4
   430.9
   440.3
   439.4
   455.6
   403.4
   430.6
   433.2
   447.8
   385.8
   458.5
   450.1
   419.2
   435.8
   425.7
   440.3
     488
   424.4
   454.6
   425.7
   408.9
   444.6
   454.9
   406.3
   470.2
   417.6
   470.5
   397.5
   417.6
   442.6
   413.1
   435.5
   419.2
   437.1
     404
   465.6
   442.6
   440.3
   479.6
   444.2
   426.1
   410.8
   413.1
   404.3
   473.1
     442
   435.8
   480.9
   433.5
   472.8
   399.8
   475.4
   469.5
     430
     428
   459.8
     429
   466.3
   469.5
   431.3
   450.1
   443.3
   407.9
     441
   424.1
   431.3
   431.3
   405.9
   412.1
     466
   440.3
   467.9
   443.9
     442
   421.2
   432.2
     441
     475
   432.2
   448.4
   420.2
   412.4
   449.4
   459.8
   456.2
   454.6
   444.2
   425.1
   477.3
   444.6
   450.4
   430.3
   444.6
   436.8
   441.3
     439
   428.7
     416
   473.1
   434.8
   475.7
   254.1
   403.4
   474.7
   456.2
   459.5
   443.9
   465.3
     429
   448.4
   433.2
   425.7
   456.9
   444.6
   466.3
   436.1
   412.1
   424.8
   448.1
   478.3
   457.9
   439.7
   447.5
   457.5
   429.3
   425.7
   458.2
   414.4
   414.4
     477
   458.8
   447.5
   434.5
   435.5
   459.5
   425.4
     451
   408.9
   438.7
   483.5
   438.7
   423.8
   437.1
   408.9
   450.7
   416.3
     405
   397.5
   459.5
   436.8
   421.5
   438.7
   386.2
   425.4
   486.1
   445.5
   435.8
   402.1
   431.3
   426.4
     417
     393
   408.9
   424.4
   405.3
     427
   443.6
   448.1
     465
   433.2
     393
   445.5
   458.5
   431.6
   409.8
   417.6
   431.3
   484.1
   450.1
   460.4
   437.1
   480.9
   470.2
   456.2
     439
   395.2
   444.9
     428
   436.8
   428.7
   439.7
   414.4
   381.9
   454.6
   438.7
   409.5
   467.9
   450.4
     403
   423.5
   449.1
   444.9
   450.4
   435.8
   430.3
   447.5
   447.1
   417.3
   454.9
   414.7
   429.6
   423.5
   402.7
   449.7
   444.6
   455.3
     475
   409.2
   446.8
   438.1
   470.5
   458.8
   433.2
   412.8
   479.3
   449.7
   438.1
   455.3
   446.2
   436.1
   412.4
   476.7
   420.9
   416.7
   389.7
   479.3
   418.9
   433.5
   407.2
   430.9
     417
   375.8
     418
   459.8
   417.6
     476
   415.4
   424.1
   411.5
   444.9
   446.2
   434.5
   436.1
   401.1
   444.2
   406.3
   413.4
   453.3
   433.2
   471.2
   411.8
   440.7
   446.8
     452
   433.5
   424.4
   431.9
   438.4
   428.3
   420.5
   445.9
   459.5
   419.2
   422.8
   405.9
   404.7
     452
   426.7
   416.7
   457.2
   477.3
   378.1
   456.2
   401.7
   424.8
   461.4
   435.5
   416.7
   420.9
     429
   466.9
   503.9
   468.9
     418
   376.8
   411.1
   462.1
   449.7
   447.1
   420.5
   442.3
   473.1
   433.5
   376.1
   437.4
     439
   469.2
   460.4
   399.5
   482.2
   397.5
   434.5
   458.2
   473.1
   447.1
   455.9
   474.1
   446.8
   476.7
   426.7
   456.9
   409.8
   435.1
   437.4
   442.3
   429.3
   419.9
   449.4
   436.1
     453
   487.4
   411.5
   455.9
   446.2
     466
   384.9
   422.2
   461.4
   430.9
   431.6
   443.9
   448.8
   396.5
     442
   469.9
   439.7
     391
   387.5
   445.5
     441
   412.4
   421.2
   465.6
   381.9
   456.2
   402.4
   469.5
   412.1
   404.3
   429.3
   409.5
   402.4
   433.5
   407.2
     430
   432.5
   449.1
   422.2
   446.2
   413.4
   451.7
   381.3
     454
   456.2
   444.2
   421.8
   440.3
   426.1
     427
   444.6
     415
   426.1
   454.3
   448.4
   470.5
   455.9
   472.8
   399.5
   445.5
   419.6
   470.8
   435.1
   414.7
   433.8
   467.6
   449.7
   437.1
     427
   415.4
   397.5
     430
   420.9
   469.2
   428.7
   413.7
   429.6
   422.8
   439.4
   450.7
   406.3
     452
   456.9
   424.8
   409.5
   430.9
   459.8
     453
   409.8
   408.2
   423.1
   418.9
   435.5
   453.3
   453.6
   455.6
     439
   442.3
   437.7
   420.2
   396.5
     442
   437.1
   451.4
   425.7
   449.4
   433.8
   447.5
     418
   394.9
   412.1
   450.7
   408.2
   473.1
   418.9
   461.4
   419.9
   424.4
   451.4
   424.4
   471.5
   421.5
     441
     404
   408.5
   440.7
   438.1
   405.9
   423.5
   432.2
   503.9
   431.3
   426.4
   467.6
   445.9
   450.1
   455.9
   405.6
   413.7
   476.7
   426.7
   419.9
   426.7
   459.2
   481.5
   403.7
   451.7
   435.1
   445.2
     418
     428
   434.2
   437.4
   419.2
   427.4
   479.9
   412.1
   466.9
   423.5
   426.7
   433.8
   428.3
   444.6
   424.4
   444.6
   455.6
   420.9
   424.8
   442.3
   427.7
     417
     475
   448.4
   467.9
   454.9
   455.6
   436.8
   442.3
     416
   480.2
   400.8
   429.6
   428.3
   442.6
     451
   433.8
   434.2
   424.1
     464
   436.4
   434.2
   434.2
     430
     454
   420.2
   427.7
     367
   404.7
   438.4
   415.7
   409.2
   453.3
   447.8
   465.6
   405.3
     427
   380.3
   437.7
   488.3
   419.6
   390.1
   425.1
   417.6
   475.4
   464.3
   446.5
   375.8
   456.2
   421.2
   483.8
   462.4
   437.7
   406.6
   420.9
   422.5
   418.9
   440.7
     403
   398.8
   422.5
   438.1
   470.8
   428.7
   421.8
   398.8
     452
   414.1
   429.6
   400.1
   424.4
     429
   445.9
   456.6
   421.2
   457.9
   450.1
   410.2
   462.4
     464
   448.4
   418.9
   418.9
   413.1
   479.9
   429.3
   431.6
   440.7
   455.9
   466.3
   456.6
     428
   424.1
   408.9
   481.5
   418.9
   398.2
   474.7
     452
   450.4
   459.8
     428
   430.6
   454.9
   449.1
   479.6
   451.4
   392.3
   400.4
   467.9
   372.9
   479.6
   478.6
   419.9
     478
   432.5
   433.8
   440.3
   423.5
   398.5
   418.3
   473.4
   445.2
   401.7
   410.2
   437.1
   444.6
   437.4
   488.7
   431.3
   454.3
   421.5
   442.6
     417
   443.6
   427.7
   449.7
   418.6
     442
   413.1
   418.3
     452
   449.4
     415
   423.8
   457.2
   418.6
     442
   422.2
   442.3
   411.5
   511.4
   384.2
   437.4
   450.1
   438.7
   472.5
   412.8
   460.8
   434.8
   403.4
   455.6
   479.3
   386.5
   431.3
   407.9
   395.9
   434.2
   425.1
   470.8
   448.4
     404
   402.4
   389.4
   390.1
   417.3
     403
   453.3
   442.9
   455.9
   435.1
   425.4
   434.5
   429.3
   440.3
   409.8
   413.1
   425.7
   363.8
   485.1
   455.9
   429.3
   426.7
   425.4
   436.8
   483.5
   432.9
   422.2
   470.2
   446.8
   444.6
   466.6
   443.9
   434.8
   452.7
   397.5
     478
   455.6
   494.2
   447.5
   473.7
   439.7
   459.8
   482.5
   441.6
   428.3
   440.3
   469.2
     415
   428.3
     427
   432.5
   416.7
   410.5
   431.6
   434.2
   450.7
   454.3
   459.5
   462.7
   435.5
     404
     451
   437.4
   428.7
   418.3
     453
   459.5
   495.5
   418.6
   416.3
     441
   425.1
   434.2
     452
   433.8
   411.1
   400.1
   434.2
     429
   422.2
   435.8
     430
   458.5
   433.5
   429.6
   444.9
   409.2
   454.9
     415
   447.5
   451.4
   418.6
   440.3
   363.8
   440.7
   449.7
   478.3
   445.5
   422.8
   449.4
   406.9
   451.7
   437.4
   441.3
   459.2
   455.9
   437.1
   430.9
   380.3
   426.4
   478.9
   443.3
   420.2
   467.3
   469.2
   423.5
   435.8
     403
   442.9
     429
   422.2
   415.4
   445.5
     381
   440.7
   352.4
   451.4
     428
   426.1
   473.7
   472.5
   435.5
   460.1
   437.1
   458.8
   413.7
   388.4
   402.4
   444.9
   436.8
   481.9
   441.6
   471.5
   453.6
   415.7
   424.1
   463.7
   421.8
     427
   471.8
   429.6
   447.1
   444.9
   439.4
   386.2
   446.2
     454
     428
   458.2
   463.7
   455.3
   448.1
     429
   447.5
   455.9
   462.4
   413.4
   412.4
   447.1
   440.3
   437.1
   459.8
   474.4
   422.8
   425.7
   431.3
   440.7
   430.3
   424.4
   424.8
   454.9
     464
   424.8
   413.1
   388.1
     451
     416
   456.9
   395.9
   456.2
   465.6
   410.5
     463
   457.9
   463.7
   430.6
   432.5
   489.3
   436.1
   453.3
   410.2
     464
   437.7
   460.4
   465.3
   448.8
   419.2
   446.5
   388.4
   493.5
   420.9
   414.1
     418
   456.6
   444.2
   428.3
   460.8
   451.4
   456.6
   441.3
   409.2
   456.2
   434.5
   418.3
   430.3
   418.3
   378.7
   411.5
   468.6
   448.8
   425.4
   432.2
   443.3
   472.1
   404.3
     392
   410.2
   415.7
   439.7
   401.7
   461.1
   421.5
   410.5
   481.2
   418.9
   397.8
   446.2
   465.3
   411.8
     430
   426.4
   437.1
   414.4
   378.4
   410.5
   424.8
   460.8
   434.2
   443.6
   430.9
   401.4
   409.2
   400.4
   425.4
   438.4
   388.8
   461.7
   433.5
   465.3
   446.2
   385.2
   413.4
     393
   417.6
   447.5
   458.5
   424.1
   423.8
   438.7
   445.5
   415.4
   434.2
   443.3
   401.7
   450.7
   484.5
   428.7
   495.8
   408.2
   407.6
   454.6
     430
   466.6
     427
   458.8
   490.6
   370.9
   473.7
   467.3
   426.1
   421.5
   432.2
     439
   430.9
   450.4
   441.6
   445.2
   430.9
   469.2
   451.4
   455.9
   402.7
   392.3
   413.7
   412.1
   474.4
     475
   419.2
   486.7
   432.2
     476
   480.6
   438.4
   405.3
   424.4
   433.5
   406.9
   473.4
   433.2
   449.1
   436.4
     427
   478.3
   401.1
   420.2
   395.2
   417.6
   436.4
   437.4
   470.8
   386.8
   444.6
   430.6
   455.9
   445.5
     427
   411.5
   467.3
   413.7
   445.5
   463.4
   397.2
   511.7
   429.3
   466.9
     475
   430.3
   484.8
     454
   434.5
   463.7
   470.2
   411.5
   434.8
   462.7
     427
   452.3
   446.8
   468.2
   421.8
   386.8
   449.7
   440.3
   365.1
   421.8
   473.4
   427.4
   463.7
   466.6
   416.7
   460.8
   437.1
   429.6
   475.7
   426.4
   436.4
   409.8
     427
   425.1
   467.6
   423.1
   460.1
     442
   470.2
   458.8
   448.4
   474.1
   451.4
   427.7
   411.1
   415.4
   439.4
   464.3
   419.9
   437.7
   440.3
   479.9
   460.4
   471.5
   446.2
     404
   454.9
   464.3
   429.3
   414.1
   464.3
     454
   396.2
     404
   371.2
   465.6
   434.2
   444.9
   420.9
   442.6
   421.2
   445.2
   406.9
   456.6
   422.8
   400.4
     452
   434.5
   433.2
   431.9
   471.2
   395.9
   410.5
   471.8
     427
   410.2
   447.8
   444.6
   455.6
   445.9
     403
   413.7
   421.5
   450.4
   414.4
   465.6
   469.2
   404.7
   405.3
   419.2
   457.9
   413.1
   434.2
   426.1
   447.5
   447.1
   395.2
   443.9
   447.8
   448.8
   409.8
   436.8
     417
   423.8
   394.9
   465.3
   462.1
   468.9
   397.5
   478.9
   474.4
   421.5
   443.3
   457.5
   429.6
   446.8
   439.7
   416.3
   399.5
   466.9
   440.7
   442.6
   419.6
   447.5
   442.3
   406.3
   466.9
   440.3
     393
   437.1
   437.4
   464.3
   420.2
   427.4
   438.7
   459.2
   449.7
   482.5
   450.7
   411.5
   465.3
     404
   398.8
   467.3
   451.4
   425.4
   437.7
   437.1
     392
   387.5
     427
   425.1
   452.7
   460.8
   451.4
   394.3
   419.6
   433.5
   421.5
   402.7
     513
   399.5
   416.3
   406.9
   432.2
   482.5
   416.3
   422.5
   402.7
     405
   425.4
   402.1
   423.1
   405.6
   446.2
   450.7
   451.4
   373.8
   438.7
   413.4
   424.4
   430.6
   460.1
   431.6
     416
   452.3
   433.8
   430.9
   442.6
   445.2
     404
   483.8
   430.3
   455.6
   437.1
   425.7
   439.4
   428.7
   393.9
   441.6
   449.7
   404.3
   391.4
   412.1
   439.4
   451.7
   422.5
   445.5
   449.4
   436.8
   429.6
   401.1
   456.9
   426.1
   434.2
   422.5
   481.2
   421.5
   417.6
     453
     454
   452.7
   400.4
   430.9
   445.2
   441.6
   432.5
   424.8
   450.4
   440.3
   474.7
     466
   457.9
   446.8
   449.7
   424.1
   430.6
   435.1
   426.1
   470.8
   424.8
   437.7
   457.2
   464.3
   458.2
   456.6
   409.8
   459.8
   430.6
   457.2
   433.2
     464
   428.7
   453.3
   424.4
   422.5
   407.6
   405.3
   445.9
   421.5
   394.9
   443.9
   467.9
   446.2
   475.4
     453
   420.9
     404
   424.1
   400.4
   433.2
     427
   418.9
     453
   448.8
     465
     442
   419.2
   442.6
     454
   437.7
   456.6
   445.9
   452.3
   440.7
   391.4
   430.6
   471.2
   451.4
     416
   415.7
   473.7
   418.9
   426.4
   438.4
   443.9
   442.9
   423.5
   449.1
   430.9
     441
   457.5
   420.2
   447.8
   423.1
   406.9
   429.3
   418.9
   416.3
   448.4
   424.4
   461.1
   394.6
   442.3
   419.9
   404.7
   451.4
   412.8
   450.4
     427
   418.6
   432.2
   459.8
   413.7
   416.7
   470.5
   443.3
   438.7
   416.3
     454
   360.9
   411.1
   407.9
     464
   419.9
   440.7
   431.6
   461.7
   424.8
     454
   437.1
   419.6
   470.5
   442.3
   410.5
   438.1
   454.9
   420.9
   454.6
   441.6
   466.6
   468.6
   395.9
   475.4
   412.8
     454
   428.3
   461.1
   435.5
   444.9
   445.5
   406.9
   436.1
   446.5
     441
   410.8
   432.9
   477.3
   376.8
     417
   419.6
   409.5
   443.9
   428.3
   458.5
   425.4
   437.4
   403.4
   405.6
   421.8
   407.6
   394.9
   458.2
   442.9
   388.8
   424.8
   455.3
   431.6
   422.2
   388.1
   408.9
   454.3
   402.7
   420.9
   402.1
     452
   454.3
   450.1
   453.6
   430.9
   462.4
   438.7
   445.5
   463.4
   434.8
   431.9
   413.1
   409.5
   411.5
   443.9
   447.1
   365.1
   408.9
   488.3
   409.2
   442.9
   505.9
   460.4
   459.5
   457.9
   425.4
   419.9
   450.7
   435.5
   437.4
   391.4
   419.2
     415
   411.8
   422.8
   424.1
     452
   421.8
   447.8
     440
   412.8
   408.5
   454.3
   411.1
   442.6
   439.7
   449.7
   445.2
   421.8
   415.4
   410.5
     418
   407.6
   414.4
   392.6
   421.5
   423.1
   423.1
   471.8
   448.4
     417
   486.7
   410.8
   441.3
   427.4
   420.2
   413.4
   436.4
   443.6
   420.9
   469.9
   485.1
   391.7
   412.8
   435.5
     452
   426.1
   441.3
   421.2
   408.2
   467.3
     418
   400.4
   388.4
   420.9
   405.6
   423.5
   430.9
   433.8
   448.4
   445.9
   460.8
   427.4
   424.8
   418.6
   471.5
   437.7
   413.1
   453.3
   362.2
   441.3
   408.2
   432.5
   422.5
   423.1
   423.5
   414.7
   420.5
     463
   473.4
   437.1
     428
   438.4
   468.2
   433.2
   484.1
   434.5
   397.2
   399.5
   411.8
     417
   426.7
   423.8
   389.1
   490.6
   472.8
   446.5
   397.8
   416.3
   445.9
   444.2
     415
   456.2
   478.9
   407.9
     451
   456.2
   442.9
   433.2
   466.9
   439.7
   407.9
   445.2
   464.3
   472.8
   432.5
   469.2
     442
   399.8
   452.3
   445.9
   461.1
   410.5
   390.4
     428
   432.2
   422.5
   459.2
   450.1
   434.5
   430.3
   444.6
   428.7
   418.6
   422.5
   408.2
   426.4
   438.7
   416.3
   469.5
   435.1
     477
   424.8
   413.7
   401.4
   511.4
   418.9
   411.8
   393.9
   419.9
   450.1
   420.5
   378.4
   451.7
   438.1
   415.7
     418
   414.1
   482.8
     430
   429.6
     405
   447.5
   472.5
   436.8
   393.3
   403.7
   410.5
   421.8
   406.3
   402.7
   447.5
   464.3
   492.9
   412.1
     465
   487.4
   453.3
   449.1
     441
   435.1
   464.7
     428
   436.4
   406.3
   426.7
   425.7
   422.5
   444.6
     488
   428.7
   415.4
   416.7
   430.6
   437.7
   437.7
   384.9
   430.9
   417.3
   396.9
   420.2
   420.9
   383.2
   379.7
   413.4
   403.7
   489.3
   408.5
   446.8
   407.2
   453.6
   439.4
   467.9
     429
   444.9
   536.7
   452.3
     379
   451.7
   423.5
     418
   435.5
   445.9
   437.7
   437.1
   440.3
   448.4
   447.1
   428.7
   467.9
   455.3
   423.1
   417.6
   408.5
   404.3
   443.6
   429.6
   467.3
   437.4
   422.2
   433.8
   408.2
   424.4
   428.7
   410.8
   427.7
   440.3
   417.3
   410.2
     415
     451
   456.6
   487.7
   458.5
   382.6
   445.5
   443.6
     441
   423.1
   491.6
   449.4
   448.4
   409.8
   420.9
   395.9
   468.9
   417.3
   401.1
   432.5
   418.9
   423.8
   460.1
   428.3
   444.9
   366.7
   397.8
   420.9
   397.5
     452
   450.4
   389.1
   444.6
   431.6
     439
   447.1
   398.5
   467.3
   442.3
   376.1
   433.8
   460.1
   417.3
   453.3
   369.6
   430.6
     429
   461.1
   409.5
   468.2
   456.9
   399.1
   422.8
     451
   436.8
   410.8
   419.2
   460.4
   445.9
   424.1
   438.4
   442.6
   450.1
   424.1
     381
   482.2
   466.9
   451.4
   443.9
   436.4
   443.6
   421.5
   427.4
   410.8
   480.2
   385.8
   436.4
   414.7
   451.7
   455.3
     417
   449.1
   490.6
   450.1
   408.9
   497.8
   418.3
     464
   442.6
     427
   481.2
   430.3
   414.7
   409.2
   475.7
   431.6
   425.4
   416.3
   438.7
   418.6
   424.8
   447.1
     451
   435.5
   446.2
   425.1
   501.6
   420.9
   416.3
   445.5
   406.6
   443.6
   372.9
   443.3
   467.9
   471.8
   469.9
   398.2
   432.5
   455.3
   393.6
   425.1
     428
   466.9
   445.9
     428
   476.7
   371.2
   445.9
   463.4
   409.5
   442.6
   423.1
     451
   416.3
   443.6
   476.7
   465.3
   451.7
   447.1
   404.3
   461.4
   447.5
   466.3
   442.3
   423.8
   406.9
   449.1
   430.9
   440.7
   473.1
   477.6
   449.7
   452.3
   442.3
   467.6
   415.7
   465.3
     403
   407.9
   443.9
   439.7
   402.7
   426.7
   395.6
   388.1
   481.2
   370.9
   407.6
   395.9
   400.8
   415.4
   424.1
   448.4
   402.1
   495.2
   473.7
   439.4
   436.4
   434.8
     404
     417
   450.1
   457.5
   440.3
   405.9
   444.9
   403.7
   458.8
   399.1
   471.5
   432.9
   400.8
   396.5
   432.9
   422.2
   432.9
   441.3
   394.9
   433.5
   398.8
   480.9
   392.3
   432.2
   459.2
   414.7
   405.9
   446.2
   465.6
   422.2
     392
   416.3
   413.7
   457.5
   449.1
   485.8
     427
   413.4
     477
   456.6
   385.2
   399.1
   443.3
   430.3
   436.8
     427
   482.8
   422.5
   396.9
   493.9
   442.6
   447.1
     393
   426.4
   425.7
   463.7
   377.1
   431.9
   443.9
   446.2
   431.9
   414.1
   423.1
   442.6
     427
     418
   438.4
   449.4
   459.8
   392.3
   467.3
   422.5
   403.7
   448.4
   438.4
   437.1
   400.1
   414.1
   411.1
   444.2
   418.3
   443.6
   406.3
   420.9
   426.7
   414.1
     441
   508.1
   503.9
   439.4
   466.6
   419.9
   382.3
   424.8
   422.5
   418.3
   460.4
   455.3
   410.8
   408.5
   437.7
     463
   465.6
   422.8
   441.3
   468.6
   389.4
   417.3
   418.3
   403.4
   434.8
   450.1
   428.7
   444.2
   431.9
   414.4
   466.3
   428.3
   450.1
   472.8
   434.5
   399.5
   457.5
   421.2
   450.1
   450.1
   436.1
   477.6
   383.9
     441
   458.8
   468.6
   427.7
   463.7
   380.6
   459.5
   411.5
   456.2
   431.6
   453.3
     427
   392.6
   468.9
   439.7
   439.7
   412.1
   448.4
     429
   434.8
   454.9
   436.4
   436.8
   419.9
   479.6
   467.6
   448.1
   433.5
   409.2
   454.3
     416
   429.3
   428.7
   410.2
   437.4
   440.3
   409.5
   416.3
   408.2
   394.9
   435.5
   405.9
   432.5
   406.6
     430
   421.5
   462.1
   451.7
   437.7
   462.7
   474.4
   423.8
   461.7
   454.3
   449.7
   428.7
   467.3
   427.4
     428
   433.8
   451.4
   493.9
   438.1
   423.5
   387.5
   407.2
   469.9
   376.8
   411.5
   390.1
     415
     427
   402.4
   447.1
   455.3
   428.7
   459.8
   399.5
   424.1
   438.7
   422.8
   466.9
   391.4
   424.4
   413.7
   453.6
   453.6
     441
   426.7
   410.8
   478.9
   475.4
   480.9
   420.5
   462.7
   399.5
   469.2
   430.6
   396.9
   448.4
   391.7
   433.8
   426.1
   426.7
   445.5
   389.1
   449.4
   472.8
   414.1
   446.5
   412.4
   448.1
   442.6
   432.9
   445.5
   444.2
     417
   462.7
     453
   424.4
   438.7
   426.4
   423.8
   457.9
   450.1
   453.3
   460.1
   468.9
   443.6
   446.5
   447.8
   437.7
     428
   439.4
   442.9
   399.1
     440
   432.5
   478.6
     405
   452.3
   446.5
   458.2
   452.7
   400.8
   428.3
   411.1
   446.5
   448.8
   443.9
   413.1
   410.2
   444.2
   430.6
   481.9
   408.9
     428
   409.8
   449.4
   406.3
   480.9
   424.1
   433.5
   484.1
   416.3
   448.8
   415.7
   400.4
   455.3
     405
   394.6
   434.5
   443.3
   407.6
   435.1
   407.9
   442.3
   446.5
   421.8
     416
   420.2
     429
   413.1
   440.3
   422.5
     430
   435.5
   442.3
   479.9
   431.3
   418.3
   406.3
   457.9
   434.5
   419.6
   367.7
   435.5
   467.6
   434.8
   412.8
   449.1
   481.5
   406.9
   468.2
   436.4
   453.3
   418.6
   450.1
   442.6
   454.6
     441
   436.8
   437.7
   421.5
   455.6
   445.2
   374.2
   457.5
   444.2
   473.1
   427.4
     391
     418
   443.9
   477.6
   458.8
   445.5
   418.6
   450.1
     415
   404.3
   445.9
   427.4
   454.9
   415.7
   418.6
   413.1
   457.2
   445.5
   444.2
   431.9
   456.9
   410.8
   406.3
     465
   432.5
     403
   428.3
   397.2
   456.6
   436.8
   420.5
   433.5
     415
   427.4
   407.6
   479.3
   475.7
   403.4
   421.8
   423.5
   454.3
   398.8
   398.8
   416.3
   426.7
   430.6
   435.8
   416.3
   409.5
   456.9
   430.3
   427.7
   404.3
     475
     416
     416
   430.6
   408.9
   410.5
   390.4
   495.2
   441.3
   444.9
   454.3
   459.2
   445.2
   387.1
   392.3
   413.7
   410.2
   451.4
   443.9
   449.1
   446.2
   399.8
   417.6
   478.6
   396.5
   479.3
   449.1
   458.8
   456.2
   450.4
   412.1
   485.4
   457.5
   410.2
   459.2
   432.5
   407.2
   420.9
   446.8
   439.4
   459.5
   503.9
   403.4
   407.2
   434.2
   459.8
   446.2
   462.1
   400.1
   414.7
   433.8
   455.9
   416.3
   407.2
   425.7
   419.6
   431.9
   425.4
     477
   457.9
   437.7
     429
     466
   490.9
   456.6
   444.6
   407.2
   427.4
   446.2
   488.7
   428.7
   469.2
   395.6
   395.9
   412.1
   465.3
   460.1
   479.9
   399.1
   430.9
   419.9
   442.3
   473.7
     430
   407.6
   498.4
   456.2
   410.8
   428.3
   472.1
   436.8
     451
   412.1
   389.7
   428.3
   454.6
   412.4
   412.8
   462.7
   395.6
   417.6
   479.9
   423.1
   423.8
   421.2
   420.5
   446.8
   392.6
   421.5
   435.1
   497.4
   464.7
   454.9
   435.1
   443.9
   432.5
   414.7
   402.1
   467.9
   429.6
   424.8
   424.4
   440.3
   415.7
   429.6
   450.4
   433.5
   449.4
   423.1
   448.1
   426.4
   412.1
   425.4
   473.1
   411.1
   421.8
   394.3
   442.6
   480.6
   418.9
   410.8
   466.3
   431.6
     463
   447.1
   448.4
   447.8
   440.3
   422.2
   406.6
   443.9
   463.4
   442.9
   426.7
   412.8
   420.9
   424.8
   435.5
   399.8
   471.8
   422.2
   444.2
   460.4
   465.3
   441.6
   450.7
   458.8
     418
   418.3
     405
   446.5
   420.2
   393.9
   437.7
   438.7
   390.7
   423.1
   458.8
   405.6
   431.6
   436.8
   446.5
   412.4
   460.8
   453.6
   454.6
   438.1
     441
   433.5
   398.2
   425.1
   444.6
   428.3
   424.1
   402.4
   409.2
   443.9
   446.5
   439.7
   431.9
   388.4
   416.3
   439.4
   467.9
     452
   477.3
   411.5
   450.1
   405.6
   504.2
   427.4
   418.6
   458.2
   425.4
   420.9
   421.5
   461.4
   437.4
   464.7
   457.5
   385.8
   409.2
     442
   410.8
   396.2
   410.5
   407.2
   442.3
   375.1
   469.5
   414.1
   408.2
   394.6
   375.5
   446.5
   430.3
   410.2
   417.3
   431.3
   411.1
     416
     475
   444.6
   411.5
   415.7
     442
   429.6
   389.4
   438.1
   448.4
   451.4
   441.6
   427.7
   456.6
   446.8
   405.9
   408.9
     439
   439.4
   466.9
   458.2
   405.6
     454
   492.6
   474.1
   469.5
   438.7
     463
   426.1
   422.8
   353.4
   415.7
   434.2
   420.2
   505.2
     463
   485.1
   421.5
   435.8
   426.1
   444.6
   446.5
   414.7
   406.9
   452.3
   405.9
   400.1
   425.4
   457.2
   426.7
   426.7
   426.7
   433.5
   418.6
   442.3
   457.2
   412.4
   419.9
   472.5
   429.3
   434.2
   433.8
   458.2
   457.2
   485.4
   474.7
   465.3
   470.2
   430.6
   471.2
   430.6
   418.9
   428.3
   431.6
   385.8
   421.5
   462.4
   389.1
   443.6
     418
   457.2
   441.3
   386.5
   449.4
   445.9
   410.5
   451.7
   467.9
   436.1
   423.5
   474.4
   453.6
   426.1
   443.6
     442
   433.5
     440
   393.3
   395.6
   424.1
   469.2
   430.6
     439
   419.9
   431.6
   391.4
   401.4
   401.4
   422.8
   382.9
   454.6
   428.3
   430.3
   407.2
   437.7
   472.1
   436.8
   401.1
     415
     466
   424.1
   471.2
   394.9
   442.3
   413.1
   464.3
     428
     440
     439
   436.8
   436.8
   419.6
   434.2
   426.1
   468.9
   406.6
   383.2
   391.4
   426.1
   435.1
     403
   411.8
   418.3
   455.6
   435.8
   444.9
   456.9
   413.7
   448.8
     453
     478
   468.6
   464.3
   418.3
   445.5
   386.8
   430.6
     418
   395.2
   444.2
   459.8
   397.8
   446.8
   448.8
   427.4
   479.3
   421.5
   480.9
   443.3
   414.4
   465.6
   404.7
   451.7
   447.5
   403.7
   425.4
   431.9
   421.8
   436.1
   420.9
     477
   450.7
   430.6
   454.6
   437.7
   389.7
   460.4
   399.8
   432.9
   426.7
   420.9
   461.7
     441
   466.6
   434.5
   393.3
     392
     428
     440
   419.9
   393.6
   422.8
   440.7
     465
   436.8
   441.3
   390.4
   448.8
   450.4
   457.2
     405
   459.8
   454.6
   463.7
     417
   455.3
   461.1
   438.4
   414.7
   459.8
   453.6
   399.5
   473.7
   438.1
   414.4
   410.2
   436.1
   442.9
   469.5
   427.7
   455.3
   447.1
   398.2
   403.4
   464.7
   377.1
   446.2
   424.1
   436.4
   427.4
     428
   446.5
     418
   397.5
   411.1
     403
   418.9
   451.7
   460.8
   392.6
   433.2
   376.1
   456.9
   444.2
     418
   417.6
     466
   444.6
   416.3
     465
   405.3
     417
   433.5
   447.5
   459.2
   386.5
   422.2
   421.5
   439.7
   462.7
   426.4
   450.4
   390.7
   410.8
   450.4
   421.5
   446.2
   408.2
   463.4
   468.6
   435.1
     418
   443.6
   430.6
   511.7
   413.1
   437.7
   448.1
   444.9
   403.7
   398.2
   414.4
     464
   408.9
   430.9
   426.4
   420.2
   429.6
   456.2
   410.8
   440.7
   434.8
   449.4
   465.3
   413.1
   448.1
   458.5
   438.1
   423.8
   458.8
   413.1
   426.4
   440.7
   419.2
   398.2
   481.9
   434.5
   413.1
     465
   423.5
   442.3
   458.5
     416
     430
   431.9
   439.7
   414.4
   462.4
   444.6
   457.2
   419.6
   473.1
   421.5
   410.8
   431.9
   437.4
   399.8
   459.8
   408.9
   433.5
   381.9
   411.8
   452.3
   436.4
   447.8
   436.4
   405.9
   444.2
   527.6
   422.5
   400.4
   439.7
   435.8
   407.9
   412.4
   438.7
   436.8
   405.6
   406.3
     451
   432.9
     403
   417.6
   467.6
   432.9
   442.9
   407.9
   437.4
   428.3
   471.5
   460.1
   434.2
   408.2
   417.6
   417.6
   444.9
   384.2
   434.8
     430
     439
     417
   442.9
   472.5
   474.1
   399.5
   425.1
   391.4
   414.7
   510.7
   404.3
     453
   442.3
   450.7
   464.3
   421.5
   470.2
   445.9
   471.2
     453
   420.5
   443.6
   404.3
   468.9
   395.6
     430
   438.4
     403
   447.5
   373.2
   435.8
   458.8
   420.5
   462.1
   411.1
   411.5
     417
   421.8
   432.2
   415.7
   461.4
   447.1
   426.7
   443.9
   478.6
   435.8
   432.5
   463.7
   457.5
   457.9
   427.7
   424.4
   401.4
   462.1
   451.7
   447.8
   444.6
   422.5
   401.7
   438.7
   380.3
   467.9
   425.7
   421.8
   459.2
   420.2
   402.4
   430.6
   466.3
   451.7
   450.1
   439.7
   423.1
   429.3
     442
   447.8
     403
   435.1
   431.9
   442.9
   433.5
   397.2
     391
   401.1
   478.6
   388.8
   414.1
   425.7
   460.4
   407.2
   426.7
   418.9
     452
   481.2
   388.8
   406.9
   438.4
   436.4
   443.3
   471.5
   442.6
   474.1
   413.1
   494.5
     440
     418
   448.1
   408.2
   415.4
   406.6
   402.7
   385.2
   422.8
   438.7
   468.2
   407.9
   424.4
   407.2
   410.2
   431.6
     415
   411.5
     428
   472.5
   423.5
   440.3
   431.6
   412.8
   404.7
   434.5
   406.6
   436.4
   470.2
   433.5
   462.4
   449.1
   419.6
   476.7
   424.1
   396.5
   473.4
   465.3
   405.3
     440
   411.5
   453.6
   417.3
   413.1
     429
   442.9
   468.2
   441.3
   459.5
   425.4
   424.4
   410.2
   414.1
   494.5
   480.6
   460.4
   456.9
   437.1
   452.7
   455.9
   415.7
   417.6
   428.3
   424.1
   455.6
   381.9
   428.7
   414.4
   460.1
     428
   432.9
     466
   411.8
   435.5
   452.7
   427.4
   435.8
   424.1
   407.6
   437.7
   442.3
     429
   454.9
   400.8
   448.4
   413.1
   443.9
   457.5
   412.4
   459.5
   438.1
   455.6
   387.8
   435.8
   435.5
   389.1
     477
   431.9
   399.1
   493.5
   448.4
   408.2
   446.2
   420.5
   420.9
   425.7
   433.2
   433.8
     416
     454
   435.8
   434.5
   474.4
     415
   394.3
   430.9
     418
   457.5
   450.4
   482.5
   468.6
   386.5
   425.4
   445.2
     475
   411.8
   450.4
   442.3
   376.1
   429.3
   419.2
   424.8
     427
   443.6
   436.1
   474.1
     416
   463.7
     439
   438.4
   461.4
   398.8
   430.3
   407.6
   426.4
   418.3
   417.6
   397.5
   437.1
   422.5
   428.7
   393.3
   437.7
   385.2
   413.4
   447.1
     442
   440.7
   439.7
   470.5
   428.3
   430.3
   444.9
   436.4
   401.4
   493.9
   463.7
   419.2
   414.4
     427
     453
   463.4
   410.2
   431.6
   445.5
     392
   451.7
   466.9
   419.2
   398.5
   435.5
   425.7
   443.6
   446.2
   430.9
   410.5
   416.3
     429
   406.3
   431.9
   438.7
   431.6
     476
   414.1
   426.4
   481.2
     440
   402.1
   407.6
   384.2
   436.8
   429.3
   399.1
   428.3
     464
   412.1
   401.1
   482.2
   450.7
   447.5
   482.2
   413.1
   434.8
   457.9
   427.4
   419.2
   463.4
   462.1
   445.9
   450.1
   444.2
   404.3
   442.3
   434.8
   442.3
     415
   446.5
   448.1
   409.2
   455.6
   439.7
     453
   395.2
   386.2
     478
   410.5
   390.1
   423.1
   427.7
   396.9
   398.2
   409.8
   396.2
   454.6
   437.4
   425.4
   448.4
   407.6
   453.6
   410.8
   450.7
   456.6
   476.3
   434.2
   390.7
   442.9
   445.2
   475.7
   433.8
   435.5
   439.4
     464
     429
   450.7
   402.1
   418.3
     463
   470.5
   444.2
   430.9
   416.3
   456.6
   435.1
   374.2
   439.7
   436.8
   426.7
   395.9
   445.9
   453.6
   432.9
   457.5
   422.2
   418.3
   429.6
   420.2
   436.8
     476
   449.4
   447.1
   440.7
   380.6
     466
   422.2
   442.6
     452
   445.2
   447.5
   440.7
   414.1
   419.2
   422.2
   420.9
   425.1
     442
   431.9
   414.1
   447.1
   434.5
   422.5
   480.2
   421.2
   401.4
   434.5
   443.9
     489
   428.3
   416.3
   435.1
   441.6
   431.3
     404
   414.4
     416
   457.2
   457.2
   484.1
   481.5
   474.1
   430.9
   408.5
     403
   395.6
     403
   415.4
   453.6
   460.8
   432.9
   411.1
   427.4
   456.6
   449.7
   387.8
   410.8
   424.4
   407.6
   432.9
   443.6
     430
   410.8
   463.4
     440
   453.3
   425.7
   392.3
   417.3
   446.8
   457.9
   437.4
   420.5
     418
   443.3
   430.3
   399.8
     429
   389.1
   429.6
   416.7
   467.6
   479.3
   405.6
   433.5
   467.9
   451.7
   469.2
   423.1
   424.1
   446.5
     441
   431.9
   408.2
   444.2
   427.7
   468.6
   397.2
     404
   461.1
   438.1
   404.7
   394.9
   375.1
     478
   430.9
   442.9
   480.9
   423.8
   444.2
   476.3
   429.6
   471.8
   406.3
   385.2
   461.7
   449.1
   427.4
   449.4
   454.6
   393.3
     487
     441
     418
   421.2
   432.2
   432.2
   378.1
   414.7
   420.9
   430.9
   396.9
   450.4
     452
   396.2
   441.3
   432.2
   452.7
   438.7
   428.3
   420.9
   409.8
   440.7
   407.9
     452
   435.8
     453
   409.8
   418.9
   460.1
   457.9
   435.1
   390.4
   432.2
   390.4
     439
   402.4
   450.1
   437.1
   416.7
   410.2
   405.6
   450.4
   432.2
   466.6
   445.9
   414.7
   442.3
   417.6
   440.7
   420.2
   431.3
   467.6
   411.8
   434.5
   473.4
     439
   424.1
   461.1
   458.2
   441.3
   469.5
   422.2
   472.5
   392.3
   381.9
     427
   418.6
   433.5
   423.1
   423.1
   413.4
   447.1
   466.9
   470.8
     451
   433.2
   442.9
   450.7
   435.5
   482.8
   450.1
     440
   447.5
   446.2
   430.9
   493.9
   442.3
   410.2
   463.4
   504.9
   444.6
   409.8
   399.5
   445.2
   397.5
     405
   426.1
     392
     416
   433.2
   444.9
   408.5
   418.3
   416.3
   435.5
   435.5
   459.5
   425.4
   456.6
   410.2
   422.5
     454
   431.9
   461.4
   449.7
   433.5
   421.2
   397.8
   435.5
   389.7
     404
   431.9
   417.6
   383.6
   430.3
     439
   432.2
   385.5
   408.5
   479.6
   450.4
   420.2
   406.9
   409.2
   482.5
     416
   412.8
   391.4
   418.3
   421.2
   421.8
   460.8
   389.7
   436.1
   431.3
   432.2
   430.6
   406.9
   434.2
   432.5
   415.7
   428.3
   438.4
   448.1
   410.8
   432.5
   478.9
   384.2
   437.7
   428.7
   395.6
     464
   413.4
   455.9
   430.6
   482.2
   417.6
   450.7
   403.7
   471.8
   482.2
     441
   445.9
     453
   439.7
   486.4
   457.2
   433.2
   445.5
   422.2
   446.5
   402.4
   461.4
     416
   419.9
     489
   432.5
   445.5
     405
   424.4
   458.2
   443.9
   436.4
   409.8
   414.4
   465.6
   483.2
   447.5
   412.1
   421.8
   441.6
   420.2
   476.7
   421.2
   411.8
   415.4
   416.3
   429.3
   428.3
   465.3
   423.1
   422.8
   443.6
     429
   414.1
   415.4
   439.7
   427.4
   429.3
   481.2
   420.9
   397.8
   484.1
   371.6
   458.5
     439
   481.5
   403.7
   430.6
   427.4
   435.8
   411.1
     442
     475
   450.7
   389.7
   423.8
   424.1
     475
   407.9
   461.1
   436.1
   459.8
   432.9
   456.9
   473.1
   389.7
   445.2
   419.6
   461.1
   419.9
   418.6
   451.4
   485.8
   458.2
   432.5
   438.4
   451.7
   430.6
   438.4
   467.9
   434.8
   455.6
   432.5
   416.3
   424.8
   447.8
   399.8
   449.7
   423.8
   430.6
   436.8
   390.4
     463
   431.9
   433.2
   429.6
   426.7
   436.8
   435.5
   470.2
   446.8
     440
   430.3
   453.6
   424.8
   438.4
   416.7
   445.9
   405.9
   417.3
   502.9
   462.1
   407.6
     393
   435.8
   420.2
   430.3
   398.2
   484.8
   442.3
     442
   438.4
   439.4
   467.3
   462.1
   423.8
     415
   430.6
   408.9
   433.5
   458.2
   474.7
   411.5
   469.2
   454.3
   394.9
   419.9
   429.6
     442
   454.3
   465.3
     441
   468.2
   393.6
   453.3
   437.4
   403.7
     415
   405.9
     442
     454
   479.3
   452.7
   411.8
   437.4
   423.1
   448.4
   432.2
   446.5
   435.8
   427.7
   439.7
     439
   425.1
   439.4
   434.8
   409.8
   450.1
   481.5
   402.7
   413.7
   442.9
   404.7
   455.6
   443.3
   444.9
   419.6
   414.1
   445.5
   414.1
   412.8
   424.8
   401.7
   438.1
   437.4
   413.1
   411.1
   481.2
   454.6
   408.2
   436.8
   488.3
   441.3
   413.4
   459.5
   434.8
   406.9
   438.1
   455.3
     454
   463.4
   461.1
   473.4
   424.4
   419.9
   419.9
   401.1
     428
   433.5
   442.6
   437.7
   423.5
   428.3
   453.6
     427
   420.5
   441.3
   380.3
   459.5
   412.8
     454
   479.6
   430.9
   456.6
   404.7
   413.1
   392.3
   395.9
   433.8
   436.1
   447.8
   423.5
     415
   381.6
   436.4
   439.7
   437.7
   451.7
   412.1
   438.4
   425.7
   423.8
   446.2
   422.5
   425.1
   461.4
     463
   397.2
   486.1
     430
     451
   487.4
   432.2
   441.3
   417.6
   418.9
   405.3
   428.7
   464.3
   419.9
   420.9
   437.1
   476.3
   440.7
   445.9
   496.5
   415.7
   425.4
     418
   408.5
   497.1
   438.1
   411.5
   405.3
   413.7
   403.4
   403.7
   369.9
   449.7
   427.4
   458.5
   502.6
   482.5
   444.6
   423.5
   447.5
   405.9
   391.4
   406.9
   454.6
     418
   449.1
   481.9
     442
     404
   438.1
   430.9
   449.1
   443.6
   416.7
   464.7
     451
   435.5
     356
     416
   448.8
   438.1
   436.4
   433.8
   422.5
   437.1
   482.5
   434.8
   380.3
   462.4
     478
     405
   423.8
   449.1
   416.7
     465
   442.3
   446.2
   436.8
   429.6
   441.3
   515.9
   381.3
   431.6
   437.1
   480.9
   453.3
   445.9
     403
   434.8
   393.9
   408.2
   446.2
   441.3
     428
   436.8
   414.1
   440.3
   451.7
   411.8
   449.7
   480.2
   432.2
   442.9
   456.2
   437.7
   446.8
   436.1
   437.4
   431.6
   453.3
   455.9
   448.8
   418.3
   420.9
   444.2
   456.6
   468.9
   412.1
   431.3
   471.5
   469.5
   459.8
   449.7
   470.5
   437.4
   440.3
   435.8
   470.2
   469.9
   420.9
   430.3
   457.9
   427.7
   472.1
   432.2
   465.3
   424.8
   385.8
   416.3
   458.5
   433.5
   423.5
   406.6
   392.3
   460.8
   434.8
   444.2
   406.6
   442.6
   437.4
   406.9
   433.8
   409.8
   441.3
   438.4
   377.1
   456.6
   397.5
   463.7
   460.1
   402.4
   482.5
   424.1
   457.9
   386.5
   436.4
   467.3
   439.4
   456.6
   419.6
   449.4
   399.1
   461.7
   451.7
   447.1
   447.1
   414.4
   474.1
   440.7
   391.7
   439.7
   411.8
     466
   415.4
   440.3
   444.2
   455.6
   477.3
   436.1
   405.3
   448.1
   439.7
   459.2
   454.9
   434.8
   384.5
   493.5
   489.3
   388.4
   442.3
   437.1
   402.7
   410.8
   418.6
   428.7
   444.2
   443.9
     439
   431.9
   435.5
   410.8
   438.7
   434.5
   443.3
   457.2
   394.6
   451.4
   461.1
   470.5
   466.9
   462.4
     442
   468.2
   405.6
   471.5
   420.5
   452.7
   432.2
   419.2
   393.3
   392.6
   440.3
   436.8
   398.2
   420.2
   470.2
   448.8
   436.4
   450.4
     451
   446.8
   468.2
   434.5
   435.5
   408.9
   413.1
   437.4
   432.9
   438.1
   420.9
   424.8
   456.2
   469.2
   406.9
   435.8
   417.3
   386.2
   428.3
   413.7
   427.7
   474.4
   422.5
   405.3
   429.6
   438.1
     463
   436.4
   494.2
   434.5
   448.8
   449.7
   434.5
   468.6
   490.6
     429
   447.1
   447.8
   483.8
   444.2
   392.6
   414.4
     440
   394.6
   431.3
   437.1
   451.4
     416
   467.6
   444.9
   443.9
   437.7
   469.5
   455.6
   449.7
   432.5
   436.8
   444.2
   429.6
   385.8
   395.9
   410.8
   426.7
   436.4
   413.7
     416
   389.4
   416.3
   431.3
   435.5
     430
   405.9
   400.4
   371.9
   436.1
   447.1
   434.5
   437.4
   468.6
   397.5
   452.3
   438.7
   484.5
   385.5
   419.2
   442.9
   406.3
   431.6
   479.6
   410.5
   392.3
   418.6
   451.7
   411.5
   431.9
   389.4
   407.2
   455.9
   425.7
   448.8
   457.2
   442.9
   457.2
   499.7
   437.7
   389.4
   380.3
   414.7
   399.8
   467.6
     465
   425.4
     429
   402.4
   433.5
   416.3
   450.7
   450.4
   401.4
   438.4
   415.4
   411.1
     452
   466.3
   392.6
   455.9
   453.3
     465
   430.3
   402.1
   382.6
   443.6
   440.3
   458.2
   419.9
   413.4
     440
   442.9
   438.7
   420.9
   426.1
   431.6
   441.6
   414.1
   425.7
   418.3
     427
     451
   426.1
   504.2
   443.3
     415
   462.4
   413.7
     418
   442.6
     391
   409.8
     452
     440
   401.7
     451
   410.2
   420.5
   412.1
   415.4
   399.5
   414.4
   459.8
   432.2
   454.3
     465
   398.2
   429.6
   413.1
   410.5
   398.5
   432.2
   422.2
   442.3
   458.5
   464.7
   454.9
   444.6
   436.8
   413.4
   454.3
   473.4
   409.2
   408.9
   434.5
   394.3
   397.2
   457.9
   421.5
   425.1
   452.7
   502.6
   418.3
   458.8
   455.3
   457.5
   427.7
   426.4
   441.3
   441.6
   442.3
   445.5
   422.8
   407.2
   436.8
   453.6
   415.7
   456.9
   438.1
   436.1
   442.6
   431.6
   458.2
   412.4
   418.9
   405.6
   442.9
   461.4
   458.5
   436.8
   410.2
   430.3
   437.4
   421.8
   496.8
   436.8
   445.9
   427.7
   391.4
   419.2
   426.7
   419.9
   424.1
   396.5
   412.4
   421.8
   417.3
   405.6
   474.4
   443.6
   449.1
   402.4
   477.3
   477.3
   431.3
   430.9
   443.9
   448.8
   457.2
   449.4
   406.3
   434.8
   477.6
   435.8
   471.8
   407.2
   437.4
   422.5
   426.4
   426.7
   429.3
   462.7
   421.5
   432.9
   408.9
   413.4
   425.1
   426.4
   419.2
   437.1
   441.6
   400.8
   382.6
   420.9
   449.1
   432.5
     442
   444.6
   403.4
   429.3
   493.5
   439.4
   452.3
   422.2
   438.4
   409.2
   413.4
   453.6
   412.1
   425.4
   435.8
     452
   439.7
   457.2
     475
   426.7
   450.7
   442.9
     416
   436.4
   435.1
   459.5
   457.5
     502
   435.5
     429
   420.9
   437.7
   450.4
   446.8
   451.7
   388.8
   448.1
   419.2
   414.7
   428.3
   459.2
   460.4
   517.2
   431.6
   438.4
   424.1
   409.2
   417.3
   475.4
   455.9
   474.7
   448.8
   423.1
   445.9
   433.2
   452.3
   435.5
   425.7
   431.6
   441.6
   405.6
     405
   431.3
   418.6
   433.8
   410.5
   452.7
   426.4
   420.2
   432.9
   432.2
   430.3
   433.8
   456.6
   441.6
   394.6
     428
   396.9
   424.8
   430.6
   448.4
   426.1
   443.3
   430.6
   436.8
   432.9
   479.6
   423.5
   461.4
   399.5
     489
   446.8
   407.6
   460.8
   423.1
   430.6
   409.8
   461.7
     429
   460.4
   454.6
   421.5
   431.9
   496.8
   448.1
   412.8
   442.9
   420.2
   427.7
   401.1
   415.7
   407.2
   472.8
   415.7
   470.8
   391.4
   429.3
   400.4
   406.6
   424.4
   431.9
   458.8
   421.8
   429.6
   411.1
   449.1
     452
   419.6
   459.8
   457.2
   405.6
   438.1
   407.6
   451.7
   456.9
   412.4
   397.8
   437.7
     454
   467.6
   405.6
   408.5
   414.4
   456.6
   433.5
   437.1
   463.4
   396.2
   425.4
   441.3
   371.9
   400.8
   435.1
   436.1
   423.5
   460.1
   442.9
   397.2
   438.4
     463
   436.1
   448.1
   422.2
   421.8
   429.3
   471.5
   401.7
   466.3
   420.5
   461.4
   386.8
   450.4
   414.7
     452
   465.3
   423.1
   409.8
   434.8
   419.6
   435.8
   444.2
   449.1
   423.1
   448.1
   455.3
   414.4
   417.3
   483.8
     404
   459.5
   383.9
   440.3
     451
   425.7
   459.5
   412.4
   433.2
   414.1
   440.7
     429
   434.5
   423.5
   517.9
   429.6
   467.3
   427.4
   465.6
   462.7
   402.7
   426.4
   447.8
   448.1
   434.5
   413.4
   454.3
   432.5
   437.1
   474.1
   394.3
   490.3
   431.6
   420.5
   448.1
   423.1
   460.8
     429
   402.4
   447.1
   423.5
   426.7
   478.9
   414.1
   435.8
   436.1
   497.1
   425.7
   467.3
   444.9
     403
   460.1
   431.6
   438.1
   463.7
   453.3
   445.9
   407.6
   446.5
   444.6
     454
   445.9
   450.4
   442.9
   428.3
   432.5
   450.7
     464
   447.8
   408.2
   447.1
   444.6
   405.9
   382.3
   438.4
   397.2
   436.8
   395.6
   406.3
   434.8
   436.4
   467.9
   381.6
   494.2
   421.8
     440
   438.1
   445.9
   400.4
   416.3
   427.4
   478.6
     418
   472.8
   459.5
   436.8
   421.5
   405.9
   450.7
   451.4
   408.2
   419.2
   457.9
     465
   424.1
     417
   461.7
   473.1
   493.9
   449.1
   469.2
   450.1
   418.6
   471.8
   423.8
   457.9
   427.4
   427.7
   421.8
   399.5
   451.7
   393.6
   441.6
   426.1
   429.3
     440
   426.1
   431.3
   424.8
   449.7
   449.1
     440
   452.3
   464.3
   438.7
   409.5
     415
     415
   401.4
   432.5
   421.2
   441.6
   419.6
   441.6
   412.1
   432.9
   466.6
   431.6
   402.4
   424.1
   408.2
   420.2
   435.1
   421.2
   422.8
   425.4
   409.8
   458.2
   413.7
   406.9
   438.7
   424.1
   458.5
     441
   455.9
   407.9
   447.8
   398.2
   488.3
   437.1
   454.9
   424.1
   468.9
   432.2
   416.3
   427.4
   446.2
   390.4
   471.2
   436.1
   455.9
   389.7
   454.6
   409.2
     442
   429.6
   460.1
   477.3
   408.9
   433.8
     451
   467.3
   439.7
   459.5
   460.8
   448.1
   420.2
     428
   430.6
   420.5
     428
   444.9
   460.8
     454
   460.4
   447.5
   432.2
   406.3
   429.6
   453.6
   471.8
   457.2
   417.3
   454.3
   411.8
   433.2
   434.2
   441.3
   435.8
   465.6
   454.3
   423.8
   389.4
   440.7
   431.6
   418.3
   458.2
   449.1
   439.4
   480.9
   455.6
   406.9
   398.8
   458.8
   413.4
   433.5
   450.7
   438.7
   412.8
   436.8
   472.8
   434.5
     417
   429.6
   475.7
   420.5
   421.8
   457.2
   424.4
   381.6
   469.2
   435.5
   455.6
   425.7
   417.3
   428.7
     391
   421.5
   430.6
   435.5
   450.7
   444.6
   439.4
   448.1
     430
   458.5
   404.3
   425.1
   399.8
   414.4
   402.4
   450.1
   441.6
   475.7
   418.9
   399.8
   468.2
   434.5
   405.6
   406.9
     439
   423.5
   417.3
   433.5
   423.5
   448.1
     428
   446.8
   418.9
   431.9
   469.2
   496.1
   437.1
   433.2
   460.8
   434.2
   450.1
     451
   389.1
   411.8
   439.7
   434.8
   413.1
   433.5
   410.5
   414.4
   416.7
   458.5
   429.3
   424.1
   422.5
   441.6
   407.9
   445.5
   468.2
     440
   395.6
   440.7
   419.9
   399.1
   419.6
   449.1
   449.1
   453.3
   463.7
   472.8
   413.7
   435.5
   441.6
   476.7
   420.2
   441.6
   411.5
   420.5
   415.7
   469.9
   435.1
   446.8
   429.3
   364.4
   422.2
   453.6
   448.8
   403.7
   447.1
   433.8
   436.1
   402.1
   412.1
   463.7
     430
   426.7
   396.9
   443.6
   459.2
   467.6
     416
   482.5
   426.7
   445.5
   411.1
   461.4
     439
   454.9
   426.7
   436.8
   408.2
   414.4
   435.8
   452.3
   433.5
   413.4
   422.2
   456.6
   437.1
   431.3
   443.9
   443.3
   449.1
   421.2
     429
   405.9
   442.9
   459.2
   429.3
   451.4
   511.4
   378.1
   452.7
   431.3
   395.9
   388.1
   432.2
   440.7
   444.6
     442
   385.5
     453
   417.6
   448.8
   412.4
   441.3
   473.1
   430.3
   470.8
   429.3
   446.8
   391.7
   414.1
   420.2
   442.9
   467.9
   412.4
   420.2
   437.1
   426.1
   444.9
   392.3
   459.8
   374.8
     428
   423.5
   465.6
   454.6
   459.2
   421.8
     416
   422.8
     430
   424.8
     487
     439
   412.1
   385.5
   459.8
   445.9
   450.7
   447.1
   468.6
   445.5
   365.1
   424.8
   457.5
   426.1
   378.7
   442.6
   474.7
   443.3
   382.9
   383.2
   445.5
   420.9
   464.3
   444.2
   438.1
   449.7
   401.1
   497.4
   446.8
   409.2
   413.1
   393.6
   424.4
   434.2
   436.8
   442.9
   427.7
   478.6
   460.8
   462.1
   468.2
   435.5
   413.4
   406.9
   406.3
   419.2
   437.1
   421.2
   418.6
   412.1
   442.3
     451
   409.8
   442.3
   459.8
   460.8
     463
     417
   438.4
   454.9
   436.1
   430.3
   442.9
   418.3
     430
     415
   395.9
   456.6
     429
   424.4
   434.8
   428.7
   387.5
   454.3
   470.2
   426.7
   476.7
   468.2
   449.1
   426.1
   458.2
   477.3
   435.1
   447.1
   485.1
   461.4
     451
   416.7
   431.3
   433.2
   492.2
   460.8
   421.8
   449.1
   427.4
   455.9
   425.7
     442
   390.7
   413.1
   449.7
   472.8
     417
   457.2
   426.1
   475.4
   433.2
   450.1
   467.9
   455.6
   479.6
     476
   427.4
     427
     453
     451
   439.4
   457.5
   408.5
   448.8
   450.4
   399.8
   422.5
     463
   375.1
     416
   422.8
     454
   439.4
   424.1
   427.7
   458.5
   428.3
   423.5
   397.5
   490.9
   422.2
   423.1
   443.6
   453.6
   434.5
     429
   442.9
   446.2
   467.9
   421.2
   412.1
   453.6
   388.1
   439.7
     451
   375.8
   455.6
   437.4
   477.3
   424.4
   483.5
   450.1
     415
   463.7
   412.4
   409.2
   413.7
   440.7
   426.7
   472.5
   422.8
   493.5
   498.1
   421.8
     430
   411.5
   414.4
   470.8
   435.1
   421.2
   470.5
   456.2
   403.4
   381.9
   483.2
   425.1
   379.3
   440.3
   500.3
   429.6
   453.3
   482.8
   442.6
   448.4
   458.5
   437.7
   423.1
   436.4
     454
   406.9
   434.2
   433.5
     427
   455.6
   447.1
     427
   439.4
   419.9
   412.8
   451.4
   421.5
   406.6
   444.9
   470.2
   423.5
   439.7
   427.7
   415.7
   409.8
   430.9
   457.2
   438.4
   461.1
   446.8
   409.2
   431.6
   432.9
   413.4
   414.4
   423.5
   473.4
   390.1
   485.1
   468.9
   399.5
   426.4
   417.3
   459.5
   423.1
   480.2
   409.5
   400.4
   429.3
   479.9
   449.7
   417.6
   433.5
   420.5
   436.1
   444.2
   428.7
   425.4
   447.8
     440
   394.6
   404.3
   476.3
   441.3
   388.4
   435.1
   434.8
     454
   470.2
   423.8
     439
   385.2
   411.5
   478.6
     392
   494.2
   407.6
   448.1
   404.7
   443.9
   398.5
   396.2
   411.8
   412.4
   438.1
   424.8
   468.9
   402.4
   369.9
   454.6
   422.2
   452.7
   415.7
   444.6
   412.4
   438.4
   472.1
   454.3
   379.7
   417.6
   412.4
   438.1
     453
   428.3
     429
   426.4
     427
   398.5
   448.1
   386.5
   457.2
   413.1
   397.2
   407.2
   426.1
   405.6
   425.7
   427.4
   410.2
   425.4
   423.5
   422.5
   408.2
   444.9
   444.6
   434.8
     427
   484.5
   424.1
     465
   407.9
   421.5
   437.4
   438.7
   447.8
   436.8
   456.2
   425.7
   462.7
   438.4
   400.4
   439.7
   413.7
   435.1
   448.4
   434.8
   425.7
   405.6
     428
   419.2
   418.3
   455.6
     452
   449.7
   456.6
   462.7
   444.9
   485.4
   438.7
   425.7
   437.1
   410.2
   426.7
   462.1
   444.2
   403.7
   433.2
   405.6
   408.5
   447.8
   378.4
   421.5
   424.4
   471.2
   428.3
   450.7
   452.7
   451.7
   382.6
     416
   445.2
   435.8
   457.2
   424.1
   407.2
   423.8
     417
   431.6
   460.8
   449.4
   420.9
   481.5
   461.7
     403
   433.2
   386.2
   409.2
   435.1
   418.6
   396.9
   426.1
   437.7
   480.2
   423.8
   450.7
   440.3
   432.9
   440.3
     429
   393.9
   383.6
   440.3
   446.5
   448.1
   454.9
   424.1
   425.1
   442.9
   392.6
   407.9
   409.5
     440
   441.3
   418.9
   413.7
   397.5
   401.4
   411.8
   438.1
   443.9
   454.9
   439.4
   413.4
   438.1
   409.2
   433.2
   379.7
   412.1
   398.5
   450.4
   434.5
   426.4
   406.6
   421.5
   432.2
   444.9
   431.3
   393.9
     416
   474.7
   440.3
   423.8
   407.2
   450.1
   453.3
   433.5
   468.6
   492.9
   418.9
   441.3
   470.2
     475
   439.4
   404.7
   445.9
   391.4
   409.5
   483.2
   420.5
   424.1
   445.9
   500.7
   428.3
   384.5
   393.9
   477.3
   480.2
   431.9
     403
   419.2
   460.8
   437.7
     452
   428.3
   428.3
   414.4
   469.9
   416.7
   417.3
   431.9
   459.8
   463.7
   428.3
     440
   430.6
   462.1
   421.8
   437.1
   431.3
   423.8
   432.2
   438.7
   433.5
   456.2
   469.2
   461.4
   426.4
   416.7
   485.8
   448.4
   435.1
   456.2
   410.5
   439.4
   446.8
   471.2
   445.5
   463.4
   433.2
     404
   423.1
   426.7
   460.1
   449.7
   388.8
   444.9
   465.6
   443.3
   455.6
   423.1
   440.3
   428.7
   434.8
   440.3
   403.4
   431.9
   398.8
     440
   466.6
     403
   464.3
   452.7
   410.8
   433.2
   457.5
   419.6
   424.1
     428
   458.2
   415.7
   444.2
   407.9
   397.2
   451.4
   471.5
   402.1
   453.3
   436.8
   391.7
   422.8
     440
   472.8
     430
   469.5
     430
   472.8
   394.3
     417
   421.8
   405.3
   442.3
   426.1
   435.5
   432.9
   422.5
   438.7
   427.7
     427
   469.2
   358.3
   426.7
   406.3
     439
   422.2
   412.4
   402.1
   451.4
   421.5
   424.4
   438.4
   455.3
     490
   484.8
   420.5
   431.3
   438.7
   469.2
   424.8
   391.7
   405.9
   453.3
     428
   415.4
   461.4
   405.3
     441
   493.5
   448.4
     452
   442.6
   440.7
   401.7
   438.7
   473.7
   429.6
   454.6
   407.6
   457.5
   430.6
   451.4
   445.9
   416.7
   419.6
   422.5
   473.4
   470.8
   425.4
   450.1
     476
     464
   394.3
   422.2
   411.1
   445.5
   399.5
   432.2
   435.8
   405.6
   461.1
   446.8
   469.5
   425.1
   472.8
   448.8
     417
   435.8
   423.8
   433.2
   481.9
   435.1
   441.6
   442.6
   386.2
   415.7
   445.2
   411.1
     454
   412.1
     403
   459.2
   449.1
     391
   439.7
     442
   473.4
   402.1
   397.5
   398.5
   444.2
   439.4
   413.7
   459.2
   485.4
   403.4
   408.9
   432.2
   417.3
   425.4
   433.2
   468.9
   407.6
   420.9
   441.6
   448.1
   430.6
   396.2
   422.8
   412.1
   458.5
   413.4
   405.6
   425.7
   377.7
   434.2
   404.3
   421.5
     502
   394.9
   402.7
   401.1
   429.6
   430.3
   445.9
   421.8
   447.5
   407.2
   470.2
   422.8
   447.8
   473.1
   452.7
     427
   455.6
   449.7
     451
   503.6
   435.5
   442.9
   432.2
   463.4
   435.5
   436.4
   414.7
   415.4
     416
     428
   446.2
     452
   394.9
   462.7
   426.1
   430.6
   426.1
     439
   434.5
   480.2
   451.7
     441
   366.4
   397.2
   406.9
   456.2
   433.5
   479.9
   401.4
     427
   422.2
   446.8
     490
   451.7
   461.1
   415.7
   413.1
     428
   410.8
   442.3
   423.5
   399.8
     380
   444.9
   432.9
   425.7
   403.7
   466.6
   445.9
     454
   472.8
   420.9
   474.4
   428.3
   458.5
   419.2
   412.8
   445.5
   445.5
   443.3
   452.7
   454.9
   431.6
   412.1
   416.7
   431.9
     417
     465
     428
   436.4
   455.6
     403
   411.5
   434.8
   456.2
   438.4
   474.7
   424.8
     418
   446.2
   395.2
   390.4
   449.7
     439
   431.3
   442.6
   430.3
   457.9
   474.7
   412.1
     430
   403.4
   454.3
   432.5
   438.4
   398.8
     453
     439
   424.4
   445.2
   414.1
   447.8
   418.6
   423.1
     418
   443.3
   465.6
   443.9
   382.6
     417
   423.5
   445.9
   403.7
   459.5
   436.1
   434.5
   420.9
   420.5
     463
   439.4
   445.2
   460.8
   445.2
   466.6
   452.7
   424.4
   444.9
   439.4
   422.5
   411.8
   401.1
   431.3
     453
   426.4
   413.4
   452.7
   458.8
   466.6
   423.5
   425.1
   472.5
   436.1
   451.7
   434.8
   434.5
   472.5
     391
   442.9
   409.5
   435.8
   457.5
   431.6
   461.1
   409.5
   437.4
   432.5
     430
   438.4
   424.4
   419.6
   453.3
   470.5
   435.5
   367.3
   407.6
     441
   407.9
   424.8
   397.8
   440.3
   412.8
   399.1
   457.2
   450.4
   423.1
   432.9
   429.6
   448.8
     415
   427.7
   449.1
   421.8
   432.5
   424.4
     439
   445.9
   455.9
   441.6
   419.9
   401.7
   411.5
   443.9
   456.9
   409.8
     405
   450.7
   414.4
   445.9
     415
   454.3
   457.2
   436.4
   465.3
   418.3
   441.3
   419.9
   478.3
   464.3
   446.2
   482.5
   428.3
     440
     442
   445.9
   474.1
   430.6
   409.5
   417.6
     416
   414.7
   397.5
   450.7
   405.3
   417.6
   416.7
   422.8
   493.2
   478.3
   441.6
   460.8
   454.9
   396.2
   425.1
   432.2
   444.6
   415.7
     415
     488
   405.6
   461.4
   412.1
   463.7
   420.9
   436.8
     415
   445.9
   475.7
   383.2
   450.7
   418.9
   421.5
   434.8
   425.7
   477.6
   506.5
   476.3
   451.4
   431.3
   459.8
   416.7
   437.4
   418.3
   430.6
   414.4
   485.8
     392
   451.4
   447.1
   400.4
   445.9
   423.8
   449.4
   410.5
   397.2
   469.9
   491.6
   424.4
   462.7
   398.5
   382.3
   468.9
   488.7
   416.3
   408.9
   428.7
   421.8
   410.2
     428
   441.3
   392.6
   371.2
   435.8
   482.2
   430.3
   429.6
   443.9
   522.1
   384.5
   405.9
     439
   433.5
   449.1
   449.1
   410.5
     465
   419.2
   432.5
   460.1
   456.2
   449.4
   432.2
   452.7
   458.2
   434.5
   423.5
   464.7
   430.6
   415.7
   400.4
   465.3
   431.9
   405.6
   408.5
   414.4
   431.9
   411.1
   431.3
   470.5
   448.1
   463.4
   420.9
   440.3
   451.7
   466.9
   422.2
   422.2
     430
     416
   430.6
   394.6
   414.7
   453.6
   423.8
   424.8
   406.6
   436.8
   473.7
   446.2
   418.6
   417.3
   401.4
   412.8
   462.1
   431.6
   442.9
   430.3
   479.3
   426.1
   437.1
   445.5
   401.1
   403.7
   444.2
   433.8
   428.7
   375.8
   414.4
   405.9
   413.4
   406.9
   473.4
   425.7
   410.5
   385.5
   415.4
   441.3
     442
   413.7
     463
   431.9
   486.7
   459.8
   469.9
   421.5
   411.1
   423.5
   417.3
   438.4
   428.7
   460.1
     442
   458.2
     442
   462.4
   393.9
   420.9
   480.6
   441.3
   431.6
   403.7
   462.7
   427.4
   435.1
   445.9
   445.2
   362.8
   450.1
   426.4
   450.1
   442.3
     452
   435.5
   428.3
   422.2
   433.2
   419.6
   438.7
   390.4
   445.5
   440.3
   408.9
   438.4
   414.1
   412.1
   419.9
   450.4
   417.6
   470.8
   438.1
   458.5
   420.5
     429
   449.1
   469.2
     405
   428.3
   477.6
     451
   467.3
   402.4
   439.4
   463.7
   479.3
   408.5
   430.9
   469.2
   452.3
   472.8
   419.6
   453.3
   359.9
   430.6
   457.9
   465.6
   444.2
     427
   432.2
   433.8
   413.7
   455.3
   471.2
   396.5
   431.6
   488.7
   450.7
   389.4
   428.3
     441
   458.5
   430.6
   468.2
   407.9
     429
   449.7
   411.5
     453
   429.3
   421.2
     466
   425.4
   448.1
   449.4
     454
     416
   396.9
     439
   433.2
     381
   462.1
     463
   399.8
   446.2
     439
   452.7
   422.2
   461.1
   448.1
   407.2
   421.2
   431.6
   419.2
   421.2
   437.1
   443.3
   436.4
   432.5
   388.1
   418.6
   422.5
   405.9
     391
     379
   473.7
   394.9
   413.7
   407.6
     403
   434.8
   465.3
     405
     487
   430.3
   416.3
     393
   454.9
   472.8
   438.4
   424.8
   377.1
     429
   412.8
   489.6
   430.9
   426.1
   414.4
   451.4
   492.2
   447.8
   405.9
   440.3
   410.8
   463.4
   414.4
   447.5
   425.7
   428.3
   431.9
   430.9
   422.2
   401.1
   455.9
   433.8
   413.7
   397.8
   447.8
   469.9
   415.4
   435.1
   428.3
   419.6
   440.3
   409.8
   452.7
   457.9
   444.6
   407.2
   462.1
   435.5
     430
   400.1
   422.2
   467.3
   422.8
   419.6
   421.8
     440
   427.4
   435.5
     464
   451.4
     489
   418.9
     427
   429.6
   443.3
   486.7
   407.9
   413.7
   457.2
   413.4
   414.1
   404.3
   448.4
   399.1
   447.8
   425.1
   466.6
   408.9
   430.3
   449.7
   415.4
   420.5
   460.4
   419.6
   457.9
   418.9
     440
   442.9
   425.1
   456.6
   433.5
   425.1
   458.5
   413.7
   450.4
   399.1
   399.5
   472.8
   385.8
   399.8
   462.7
   415.7
   432.9
   418.9
   412.8
     451
   437.7
     405
   457.2
   431.3
   441.6
   401.4
     452
     428
   448.4
     418
   468.6
   431.3
     452
   414.4
   430.6
   445.2
   453.6
   460.8
   446.2
   462.1
   459.2
   447.5
   441.6
   434.2
   427.7
     454
   458.5
   398.8
   451.7
     416
   382.3
   396.2
   422.2
   444.2
   437.1
     428
   436.8
   452.7
   420.2
   453.3
   414.1
   400.1
   431.9
   394.6
     439
   456.2
   468.2
   443.3
   480.2
   417.3
   421.8
   390.4
     463
   406.9
   424.1
   449.7
   458.5
     405
   452.7
   413.1
   434.2
   418.9
   476.7
   378.7
   436.1
   432.9
   421.8
   429.3
   436.1
   445.5
   432.5
   441.6
   431.9
   458.2
   395.9
   419.2
   393.3
   418.3
   456.9
   434.2
     415
     464
   454.3
   400.1
   482.5
     464
   447.1
   442.3
   412.1
   438.1
   443.9
   400.1
   394.6
   499.1
   432.5
   434.5
   417.6
   426.7
   443.9
   450.7
     416
   431.6
   458.8
   423.5
   428.7
   436.4
   424.1
   455.3
   414.1
   421.8
   417.6
   411.1
   465.3
   401.7
   398.8
     417
   442.3
   444.2
   468.6
   396.5
   456.9
   375.5
   431.9
   459.2
   447.8
   418.6
   458.2
   430.9
   413.1
   387.1
   411.1
   442.3
   423.5
   437.7
   399.8
   434.5
   422.8
   450.7
   472.8
   453.3
   447.1
     490
   444.9
     429
   424.4
     391
   451.7
   430.3
   429.6
   399.1
     393
   490.3
   451.4
   430.6
   443.6
   506.8
   435.1
   442.3
   496.8
   409.2
   439.4
     429
     451
     403
   430.6
     441
   420.5
   403.7
   419.9
   458.8
   441.3
   433.8
   385.5
   430.3
   430.9
   366.7
     418
   431.3
   456.9
   393.6
   430.3
   444.9
   432.2
   413.1
     427
   422.5
   419.2
   438.1
   507.5
   424.8
     380
   424.1
   442.9
   409.8
   433.8
   413.1
     405
   449.7
   458.5
   440.3
   426.7
   397.8
   414.1
   454.3
     404
     417
   455.6
   431.9
     430
   449.4
   459.8
   434.8
   486.1
   344.6
   421.5
   379.7
   417.6
   421.2
   467.9
   432.9
   469.9
   448.8
   457.5
   456.2
   433.2
   475.7
   418.3
     442
   409.8
   423.5
   435.1
     463
   465.3
   413.1
   428.3
   446.2
   430.3
     392
   463.7
   399.8
   456.9
   421.5
   419.9
   444.6
     442
   409.5
   424.1
   400.8
     464
   407.9
   419.9
     427
   437.4
   468.2
   433.8
   425.7
   421.2
   468.9
   419.6
   400.4
   482.8
   419.2
   420.9
   420.2
   467.3
   427.7
   405.3
   418.6
   429.6
   429.3
   446.8
     477
   447.5
     393
   443.9
   460.4
   418.6
   435.5
   455.9
   405.6
   414.7
   423.8
   454.9
   454.9
   421.2
   423.8
     500
   452.7
   464.7
   448.8
   436.1
   427.7
   492.2
   415.7
   422.2
   437.4
   414.1
   423.8
   459.2
   458.5
   446.2
   444.9
   431.6
     477
   418.6
   448.1
   434.5
   474.4
   448.4
   467.3
   494.2
   460.8
   438.7
   425.4
   409.8
   398.5
   485.8
     476
     416
   478.3
   389.4
   399.1
   427.7
   439.4
   472.1
   422.5
   424.1
   418.9
   426.7
   453.6
   452.7
   406.9
   427.4
   411.5
   420.5
   460.4
     417
   421.8
   408.2
   409.5
   450.4
   413.1
   396.2
   439.7
   411.8
   448.4
   449.4
   454.9
   440.3
   412.4
     452
   444.9
     405
   469.9
   454.6
   460.1
   450.4
   489.6
   427.7
   454.9
     453
   430.6
   457.2
   435.5
   404.3
   448.8
   481.9
   454.6
   455.3
   443.6
   435.8
   456.6
   408.2
   476.3
   424.1
   450.4
   410.8
   447.1
   409.5
   442.6
   400.4
   470.2
   437.7
   421.5
   480.9
     415
   448.4
     454
   469.2
   479.6
   440.3
   392.3
     418
   431.6
     451
   408.9
     428
   473.7
   404.3
   476.3
   485.1
   411.1
   430.9
   421.5
   398.5
   451.4
   399.8
   424.8
   493.5
   407.6
   426.4
   434.2
     403
   434.8
   433.8
   454.6
   441.3
   475.7
   413.7
   445.2
   464.7
   440.3
   435.8
   396.5
   459.5
   428.7
   484.5
   463.7
   438.1
     465
   435.8
   438.1
   450.7
   393.3
     442
   422.8
   414.7
   407.9
   425.4
   457.5
   428.7
   446.5
   392.3
   472.5
   446.5
   431.6
   441.6
   451.7
   430.9
   390.4
   434.8
     440
   457.2
   455.9
   408.9
   468.6
   442.3
   419.6
   412.4
   406.9
   436.8
   421.5
   472.1
   444.6
   456.9
   382.3
   402.1
     441
   434.2
   467.6
   408.5
   479.9
   472.8
   415.4
   418.3
   445.5
   475.7
     430
   449.4
   419.6
   422.8
   447.5
   434.8
   445.9
     417
   396.2
   413.7
   446.2
   428.3
   388.8
   424.8
     439
   468.9
   478.6
   421.5
   435.8
   483.8
   436.1
   427.4
   475.7
   392.3
   443.6
   421.8
   480.2
   449.7
     453
   426.4
   458.5
   433.5
   459.5
   448.1
   430.3
   458.8
   375.1
   457.5
   438.1
   423.8
   444.6
     476
   456.6
   490.3
   447.1
   441.6
   457.9
   408.9
   428.7
   430.6
   451.4
   436.4
     418
   396.9
   491.3
   417.3
   444.9
   450.7
   437.1
   460.1
   422.8
     430
     442
   451.7
   431.3
   502.6
   449.1
   446.5
     429
   460.1
   442.3
   456.6
   445.9
   479.9
   429.3
   423.1
   419.6
   495.2
   427.4
   493.9
   383.6
   474.7
   436.8
   402.1
     417
   425.7
   453.3
   429.6
   467.3
   454.3
   436.4
   463.7
     452
   378.4
   398.5
   474.1
   408.2
   411.8
   397.2
     418
   423.1
   375.1
   414.7
   446.2
   406.3
   431.3
   415.4
     404
     465
   452.3
   430.3
   461.7
   418.6
   442.9
   438.7
   443.3
   442.3
   401.1
   440.3
   409.8
   428.3
   435.1
   425.7
   442.9
   453.6
   456.2
   430.9
   458.5
   384.5
   438.7
   453.3
   421.5
   432.2
   454.3
   450.1
   414.4
     440
   418.3
   419.9
   438.7
   449.4
     440
   438.1
   462.1
   447.5
   437.7
   430.3
   463.4
   470.5
     392
   445.9
   457.2
   483.5
   377.7
   436.1
   420.5
   424.8
     427
   423.8
   427.4
   472.8
   409.5
   463.7
   446.8
   472.8
   440.3
   475.4
   452.3
   419.6
     502
   461.4
   396.9
     418
   474.1
   455.3
   386.5
     466
   441.6
   404.3
   466.6
   425.4
   450.4
   458.2
   422.8
   462.4
   413.1
     427
   444.2
   437.1
   444.6
   446.5
   426.7
   434.2
   384.9
   424.4
   476.7
   483.8
   423.5
   418.3
   429.3
   365.4
   455.3
   412.1
   447.5
   436.1
   406.6
   411.5
   425.7
     391
   408.9
   398.5
   470.5
   403.4
   428.3
   450.7
   470.2
   434.5
   419.6
   447.5
   434.5
   452.3
   409.5
   436.4
   404.3
   419.2
   452.3
   407.2
   426.7
   424.4
   471.8
   426.4
     418
   435.1
   411.5
     466
   458.5
     417
   401.7
   419.2
   436.1
   422.5
   465.6
   424.8
   427.4
   422.5
   383.2
   417.3
   423.8
   403.7
   465.6
   473.4
   412.8
   445.2
   427.7
   438.1
     439
   459.2
   474.7
   446.8
   450.7
   441.6
   446.8
   462.1
   395.9
   437.4
   457.2
   433.8
   425.1
   403.7
   466.6
   421.2
   411.5
   457.5
   465.6
   473.7
   435.8
   448.8
   476.3
   455.9
   430.6
     416
   395.2
     477
   444.9
   470.2
   413.4
   436.4
   484.1
   421.5
   441.6
   419.2
   456.2
   398.5
   434.5
   476.7
   438.4
   437.7
   430.6
   410.5
   409.2
   425.1
   421.5
   500.3
   461.1
   454.9
   447.5
   402.1
   446.5
   443.9
   434.2
   423.8
   438.4
   438.1
   399.1
   394.3
   379.7
   438.1
   471.2
   426.4
   408.5
   410.8
   404.3
   434.8
   457.5
   409.8
   425.7
   419.2
   437.4
     476
   461.7
     476
   477.3
   400.4
   434.2
   430.6
   439.4
   452.3
   451.4
   395.9
   423.5
   446.8
   476.3
   410.2
   458.5
   444.9
   402.7
   402.1
   466.9
   408.9
   407.2
   437.7
   408.5
   484.5
   471.5
   404.7
   418.3
   437.1
   430.9
   420.9
   439.7
     453
     440
   428.3
   424.1
     452
   433.8
   423.1
   469.2
   436.8
   376.4
     403
   432.5
   434.8
   468.2
   472.8
   480.9
   456.9
   414.1
   441.3
   419.6
     429
   461.1
   416.7
   443.3
   426.1
   444.9
   437.4
   477.3
   410.2
   418.3
   478.3
     417
   401.7
   459.2
   454.9
   442.3
   436.1
   446.8
     404
   488.3
     475
   413.1
     442
   410.5
   417.3
   456.9
   429.6
   453.3
   417.3
     452
   467.6
   411.5
   468.6
   425.1
   459.5
   438.4
   431.3
   421.2
   423.1
   464.7
   469.9
   448.8
   430.3
   443.3
   428.3
   396.5
   428.3
   427.7
   436.8
   421.5
   464.7
   426.7
   432.2
   423.5
   432.2
   442.9
     452
   436.1
   460.4
   408.2
   445.2
   422.2
   440.3
   432.9
   419.2
   421.5
   392.6
   396.2
   432.5
   483.2
     429
   458.8
   409.2
   419.2
   430.3
   443.9
   433.2
   414.1
     405
   413.1
   443.6
   449.1
   441.6
   430.9
   395.2
   470.8
   396.9
   463.7
   457.9
   385.5
   479.3
   385.5
   444.9
   432.5
   446.5
   443.3
   423.1
     430
   403.4
   469.9
   432.2
   425.4
   430.6
   420.9
     429
   442.6
   435.8
   421.2
   446.2
   443.9
   443.6
   412.4
   413.4
   469.2
   483.5
   393.9
   473.4
   407.2
   483.5
   430.3
   433.2
   460.1
   457.9
   448.4
   475.4
   413.4
   420.5
   387.1
   432.2
   418.9
   399.1
   433.8
     379
   451.4
   442.9
   454.6
   441.6
   468.9
   438.4
   446.2
   416.7
   483.8
   415.4
   406.9
     452
   433.2
     476
     464
   435.8
   407.6
   410.2
   415.4
   471.5
   389.7
   428.7
   467.6
   438.1
     418
   435.8
   452.7
   415.4
   450.4
   462.1
   444.6
   391.7
   440.3
   439.4
   403.4
   458.2
   424.4
     415
   450.4
   411.1
   455.9
   484.8
   398.2
   397.2
   410.2
   438.4
   466.3
   449.1
   437.1
   451.4
   444.2
   443.3
   459.2
   441.3
   446.8
   454.3
   446.8
   457.5
   386.5
   418.9
     404
   462.7
   449.4
   480.2
   459.5
   447.5
   426.7
   437.4
   445.5
   435.1
   417.3
   440.7
   423.8
   447.8
   400.1
   437.4
   447.5
   425.4
   418.6
   411.8
     452
   410.5
   421.2
   416.3
   461.4
   397.8
   433.2
   416.3
   466.6
   450.7
   434.5
   448.4
   379.7
   452.7
   437.1
   393.3
   437.1
   443.6
   461.7
   467.9
   465.6
   436.1
   442.3
     428
   445.2
   437.4
   420.9
   430.6
   421.5
   431.6
   446.8
   402.4
   483.2
   423.1
   428.7
   441.3
   423.1
   458.8
   407.6
   384.2
   437.1
   443.9
   438.1
   425.4
   411.1
   442.6
   463.4
   437.7
   456.9
     415
   456.2
   460.8
   390.7
   462.4
   435.1
   437.1
   376.4
     440
   433.8
   435.1
   439.4
   416.3
   407.6
   434.5
   404.7
   473.7
   410.8
   415.7
   455.3
     405
   485.8
   398.5
   421.5
   445.2
   428.7
   458.8
   419.9
   467.3
   464.3
     379
   421.8
   470.2
   434.5
   419.9
   467.3
   420.5
   497.1
   438.7
     464
   396.9
   424.8
   416.3
   437.1
   431.9
   411.8
   387.8
   437.1
   433.5
   466.9
   436.1
   445.9
   402.4
   453.3
   450.1
   454.3
   453.3
   457.9
   479.6
   442.3
     514
   443.3
   422.5
   411.8
   440.7
   425.1
     418
     465
   359.2
   435.8
   408.5
   400.8
   465.6
   424.8
   436.4
   438.4
     405
   454.3
   428.3
   441.6
   413.1
   449.4
     428
   473.1
   419.2
   442.9
   434.5
   429.3
   452.3
   399.5
   425.1
   412.1
   511.4
   411.5
     403
   407.9
   444.2
     441
   402.7
   409.8
   448.4
     440
   405.6
   409.5
   457.5
   432.9
   403.4
     417
   462.7
   418.6
     454
   470.8
   453.6
   406.6
   421.2
   411.1
   462.4
   414.4
     427
   411.1
   406.3
   419.9
   485.4
     427
   407.6
     453
   479.9
   470.2
   466.3
     439
   434.2
   400.4
   430.9
   451.7
   461.1
   362.2
   477.6
     430
   411.5
   454.9
   442.3
   472.8
     453
   449.4
   455.9
   419.6
   422.2
   451.7
   437.1
   392.3
   439.7
   430.9
     451
   436.4
   403.4
   463.4
   436.4
   467.3
   467.9
   411.1
   490.3
   464.3
   441.6
   483.2
   436.4
   407.6
   390.4
   433.8
   444.9
   385.5
   451.4
   382.6
   433.5
   429.3
   446.8
   462.1
   400.4
   418.3
   428.7
   423.8
     404
   443.9
   481.2
   420.9
   388.1
   422.2
   446.5
   448.8
   457.2
   479.6
   443.3
   466.3
   447.8
   398.2
   450.7
   425.4
   393.6
   418.9
   400.8
   417.6
   433.8
   458.5
   369.9
   438.1
   407.9
   372.2
   467.3
   436.8
   450.4
   424.8
   413.7
   421.5
     463
   448.8
   435.5
   444.2
   422.8
   431.9
   404.3
   419.6
   401.1
   424.4
   399.1
     418
   420.5
   429.6
   376.1
   419.2
   417.3
   433.8
   460.4
   446.8
   452.3
   435.8
   386.2
   465.3
   431.3
   429.6
   463.4
   435.8
   431.3
   433.8
   463.4
   460.4
     415
     416
     440
     466
   408.9
   393.9
   405.6
   434.2
   411.5
   448.8
   454.6
   435.1
     429
   411.1
   397.8
   394.9
   419.2
     464
     451
   418.6
     466
   380.6
   448.1
   445.9
   433.8
   401.1
   430.9
   454.6
   410.5
   435.1
   432.2
     430
   417.3
   439.4
   449.7
   407.9
     463
   460.4
   420.9
   449.7
   460.1
   394.3
   371.9
   451.7
   457.9
   455.6
   435.5
   451.4
   425.1
   451.4
   432.2
     417
   427.7
     439
   417.6
   407.9
   396.2
     464
   437.1
   409.2
   399.1
   400.4
   457.2
   400.8
   409.2
   443.6
   435.5
   425.7
   424.1
   431.9
   437.4
   418.9
   418.6
   419.6
   432.9
   414.7
   441.6
   407.9
     430
   461.4
   421.2
   486.1
   463.4
   426.4
   459.8
   485.8
   452.3
   413.4
   481.5
   481.5
   422.5
   442.3
   436.8
   424.1
   435.5
   475.7
   440.3
   456.2
   458.5
   441.3
   428.3
   419.2
   490.9
   410.8
   426.4
   445.5
   442.6
   450.1
   440.7
   438.7
   394.9
   403.7
   401.1
   416.7
   483.2
   453.6
   440.7
   471.5
   390.4
   456.6
     417
   429.6
   440.7
   387.1
   442.9
     429
     416
     442
   422.8
   414.1
   432.5
   420.2
   434.5
   424.1
   454.3
   425.7
   407.2
   404.3
   408.5
   485.1
   390.1
   412.4
   458.2
     441
     439
   453.6
   459.5
   412.8
   411.5
     440
   408.9
   454.9
   428.3
   412.4
   437.1
   437.1
   432.5
   426.7
   449.4
   456.2
   466.6
   479.9
   476.7
   420.2
   411.8
   448.1
   437.4
     451
   412.8
   420.2
   363.8
     465
   482.8
   459.8
   439.7
   468.9
   452.3
   450.1
   468.2
   447.8
   417.3
   417.6
   425.4
   432.5
   393.3
   409.8
   413.4
   416.7
   420.5
   406.3
   463.4
     466
   446.2
   421.5
   431.3
   425.4
   454.6
     441
   462.4
   443.3
   402.7
     441
   421.5
   424.1
   453.3
   432.5
   457.9
   418.6
     404
   406.3
   423.5
   421.5
   412.8
   437.4
   421.8
   395.9
   414.7
     428
   428.3
   446.5
   426.7
   448.4
     463
   483.8
   475.7
   471.2
   399.5
   481.5
     429
   434.2
   437.7
   452.7
     441
   413.1
     405
   418.6
   436.8
   419.6
   398.5
   407.6
   420.9
   411.8
   422.8
   445.5
   430.6
   421.8
   393.6
   433.2
   437.1
   417.3
   461.7
   421.5
   425.4
   432.9
   449.1
     441
   405.9
   470.2
   447.1
   429.3
   406.6
   399.1
   442.3
   448.4
   421.8
   417.6
   437.7
     369
   491.3
   407.9
   412.8
   435.5
   452.3
   423.1
   409.5
   457.2
   381.6
   432.9
   432.9
   426.4
   398.2
   425.4
   428.7
     428
   386.8
   394.9
   478.9
   428.3
   395.2
   431.3
   411.8
   427.4
   446.2
   425.4
   407.9
     429
   450.1
     463
   438.7
   407.6
   413.4
   403.4
   419.6
   463.4
   432.9
     440
   432.2
     452
   467.3
   448.8
   428.3
   419.6
     439
   404.3
   389.7
   384.2
   527.6
   434.2
   455.6
   418.3
   447.5
   469.9
   411.1
   440.3
   402.4
   443.3
     442
   408.2
   412.1
   430.9
   464.3
   447.1
   427.7
   450.4
   438.4
   383.6
   426.7
   444.2
   452.3
   433.2
   426.7
   461.4
   412.8
   437.7
   445.2
   412.8
   400.8
   393.3
   422.5
     404
   405.3
   407.2
   442.3
   412.1
   472.5
   455.9
   468.9
   457.2
   435.8
   479.9
   450.4
   441.3
   432.9
   439.7
   428.3
   448.8
   439.4
   382.6
   435.8
   417.6
   462.1
   412.4
   451.7
   410.5
   412.1
   458.2
   481.2
   461.7
   453.6
   424.8
   447.5
   438.4
     427
   401.1
   422.8
   407.2
   406.3
   431.6
   460.1
   477.3
   446.8
   446.8
   468.6
   421.8
   397.5
   438.1
   440.3
   419.9
   438.7
   437.1
   461.1
   464.7
   451.4
   436.1
   458.8
   454.6
   402.7
   415.4
   400.1
     356
   409.8
   470.2
     428
     439
   425.1
   441.6
   428.3
   430.3
   441.6
   427.7
   463.4
   460.8
   435.8
   407.9
   461.7
   447.5
   485.8
   447.8
   432.5
   429.3
   375.8
   456.9
     430
   424.8
   469.5
   430.6
     427
   433.8
   412.4
   449.7
   391.4
   423.5
   415.4
   467.6
   422.5
   434.5
   466.9
   398.2
     454
   431.9
   443.6
   466.9
   426.4
   469.9
     428
   476.7
   435.8
   437.1
   415.4
   424.8
   431.9
   393.3
   391.4
   458.2
   467.6
   446.2
     427
   451.7
   425.4
   412.8
   433.5
   440.3
     490
   470.8
   425.7
   447.1
     430
   433.2
   438.1
   448.1
   433.8
   411.8
     427
   457.2
   424.4
   399.8
   433.5
   406.9
   407.6
   408.5
   443.6
   437.4
   445.9
   455.9
   427.7
   426.7
   430.9
     427
   430.6
   397.2
   408.5
   438.7
   470.5
   436.4
   438.7
   425.7
   445.9
   407.6
   423.8
   408.2
   420.9
   432.9
     439
   459.2
   442.3
   447.8
   467.3
   419.9
   466.9
   422.5
   435.5
   450.4
   408.5
   409.5
   436.4
     475
     429
   443.3
   478.9
   458.2
   451.4
     451
   427.7
   423.1
   447.5
   417.6
   434.5
   404.3
   424.1
   454.3
   437.4
   424.8
   435.8
   426.1
   456.6
   430.9
   422.8
   454.3
   475.7
   452.7
   388.4
   419.2
   437.4
   407.2
   462.7
   436.4
   447.5
   455.6
   424.8
     403
   403.4
   386.8
   460.8
   461.7
   429.6
     475
   382.6
     451
   484.8
   488.3
   498.7
   487.4
   471.2
   435.8
     430
   420.5
   412.1
   425.4
   465.3
     427
   409.2
   396.5
     442
   419.9
   422.8
   488.7
   446.8
   430.6
   481.9
   453.6
   462.4
   474.7
   428.7
   436.8
   430.3
   390.1
   449.1
     439
   465.3
   443.9
   447.1
     404
   421.5
   429.6
   399.8
   450.7
   439.4
   442.3
   432.9
     452
   411.5
   473.4
   407.2
   420.9
   454.6
   431.9
   451.7
     357
   477.6
   449.1
   426.4
   458.5
     404
   399.5
   424.4
   435.8
   481.5
   412.1
   383.2
   477.6
   455.9
   436.8
   454.3
   495.8
     440
   437.1
   443.6
   431.9
   423.1
   437.7
   402.7
   434.5
   424.1
   456.6
     442
   409.2
   418.9
     404
   425.1
   457.9
   410.8
   430.3
   441.6
   450.4
   461.7
   418.9
   490.6
   448.8
   405.9
   450.7
   405.6
   443.3
   438.7
   421.2
   463.7
   452.7
   436.1
   413.7
   421.8
   437.7
   444.9
   419.6
   458.8
   429.6
   442.9
   449.4
   388.1
   433.2
   425.4
   442.9
   441.3
   468.2
   398.5
   428.3
   449.1
   416.7
   444.9
   431.6
     403
   467.3
   444.2
     466
   431.9
   466.6
   403.7
     417
   430.9
   451.7
   411.8
     427
   424.8
   391.7
   411.5
     416
   438.4
   443.9
   417.3
   468.6
   425.4
   442.6
   400.8
   431.6
   422.8
   449.4
   473.1
   407.9
   445.9
   463.4
   412.8
   448.1
   475.7
   440.7
   454.3
     417
   381.3
   461.4
   455.9
     427
   420.5
   474.4
   436.1
   428.3
   424.4
   435.5
   419.2
     427
   451.7
   472.8
   425.4
   473.7
   424.4
   438.4
   437.1
   423.5
   462.1
     478
     441
   406.9
   455.6
   482.2
   445.9
   480.6
   424.1
   381.6
   468.2
     418
   411.8
     404
   491.3
   435.1
   445.9
   449.7
   381.6
   402.7
   439.7
   426.1
   401.1
   441.3
   408.9
   460.8
   418.3
   400.1
     441
   537.7
   397.5
   456.6
   451.7
   429.3
   414.7
   414.1
   448.1
   442.3
   455.6
   421.2
   427.4
   436.1
   450.4
   431.3
   421.8
   446.8
     428
   463.7
   453.3
   393.3
   417.6
   424.8
   431.6
   446.2
   445.2
   445.5
   419.6
   412.8
   496.5
   474.4
   439.7
   430.6
   420.2
   438.7
   456.9
   393.6
   448.8
   425.1
   414.1
   458.5
   462.1
   466.6
   393.3
   444.2
   425.7
   464.3
   408.2
   461.4
   432.5
   423.8
   396.2
   447.8
   440.7
   417.3
   419.2
     451
   460.1
   437.1
   459.2
   430.9
   447.5
   424.4
   438.7
   442.3
   416.3
   425.4
   456.6
   441.6
   444.9
   447.5
   457.9
   449.1
   447.5
   473.7
   445.2
   433.5
   452.3
   415.7
   436.1
   422.8
   443.6
   458.8
   486.7
   408.2
   434.8
   427.4
   456.9
   470.5
   383.6
   418.9
   475.4
   417.3
     428
   448.1
   454.6
   413.1
   469.9
   434.8
     466
   437.7
   395.9
   475.7
   469.9
   466.9
   445.2
   409.8
   423.5
     429
   419.2
   458.5
   420.9
   438.4
   434.2
   435.8
   439.4
   483.8
   398.8
   424.8
   412.8
   456.2
   463.7
   400.8
   473.1
   432.2
   443.3
   418.9
   462.1
   431.6
     416
   410.8
   478.6
   439.4
   444.6
   410.5
   420.5
   464.7
   409.5
   400.8
     442
   476.3
   375.5
   414.4
   459.2
   429.6
   378.1
     454
   423.5
   469.9
   465.6
   420.5
   453.3
   454.3
   453.3
   422.5
     430
   454.3
   430.3
   414.7
   406.6
     451
   392.6
   427.7
   399.1
   428.7
   402.4
   472.5
   454.3
   437.4
   437.1
   426.7
   475.7
   418.9
   433.2
   419.2
   447.1
   426.4
   405.9
   446.8
   376.1
   412.1
   477.6
   484.1
   441.6
   420.9
   482.2
   419.6
   405.9
   446.8
   438.7
   440.7
   410.2
   438.4
   477.3
   450.1
   474.4
   429.3
   437.4
   470.5
   454.9
   398.5
   470.5
   430.3
   444.2
   421.2
   450.4
   465.3
   424.1
   405.6
   482.2
   484.8
   441.3
     465
   425.7
   424.1
     441
   448.8
   456.6
   445.5
   471.8
   422.8
   455.3
   463.7
   459.2
     465
   454.3
   425.4
   471.5
   420.9
     405
   421.2
   428.3
   407.2
   393.3
   441.3
   505.5
   412.1
   467.6
   430.3
   407.6
   423.5
   447.8
   462.7
   444.6
   445.9
   422.5
   446.5
   430.3
   466.3
   443.3
   460.4
   421.2
   447.1
   409.8
   425.7
   448.8
   473.1
     427
   447.8
     452
   418.6
   479.6
   454.9
     451
   479.9
   479.3
   431.6
     487
   388.8
   422.8
   428.7
   431.9
   431.6
   471.8
   454.9
   462.4
   432.5
   409.5
   427.4
   444.9
   418.3
   384.5
   447.5
   425.7
     427
   418.6
   419.2
     429
   435.8
   425.1
   447.8
   420.9
   434.2
   447.1
   475.4
   447.1
   457.2
   428.3
   415.7
   446.5
   439.4
   444.6
   450.7
   405.9
   416.3
   404.3
   466.9
   386.2
   469.2
   429.3
   453.6
   411.5
   468.6
     429
   426.7
   431.6
     442
   448.1
   447.8
   466.9
   403.4
   449.7
   464.3
   458.2
   420.2
   440.3
   445.5
   430.6
   458.8
   414.4
   440.7
   438.4
   452.7
   497.1
   434.8
   435.5
   469.5
   435.8
   440.3
   437.7
   432.5
   441.6
   437.4
   467.6
   434.8
   479.6
   461.1
   442.9
   410.2
   401.7
   452.3
   420.5
   438.1
   441.6
   453.6
   437.4
   445.9
   462.1
   469.2
   420.5
   455.6
   431.3
   423.5
   428.7
     500
   438.4
   434.5
     430
     430
   458.8
   457.2
   383.9
   430.3
   433.8
     442
   470.5
   457.9
   403.4
   448.1
   460.1
   444.9
   434.2
   412.4
   448.4
   435.5
   423.1
   416.3
   420.5
   437.7
   454.6
   445.9
   386.8
   427.4
   413.4
   407.9
   436.1
   432.5
   444.9
   443.3
     391
   473.7
   452.7
   431.3
   442.9
   474.1
   443.3
   451.4
   439.7
   383.9
   459.8
   404.3
   437.4
   371.6
   411.8
   458.5
     428
   414.7
   403.7
   389.7
   419.9
   412.8
   449.1
   456.2
   448.4
   414.7
   433.5
   397.5
   449.4
   435.1
   445.5
   455.6
   449.1
   416.3
   402.4
   461.1
   424.1
   430.3
   468.6
   467.6
   443.6
   423.8
   445.9
   453.6
     430
   457.2
   480.2
   460.8
   449.7
   444.2
     451
   422.8
   448.1
   472.5
   456.6
   407.9
   446.8
   452.7
   416.7
   449.4
   426.4
   410.5
   436.8
   445.5
   422.8
   444.9
   456.9
   454.3
   459.8
   480.2
   419.9
   436.4
   430.6
   451.4
   404.3
   429.3
   401.1
   437.4
   457.9
   432.9
   461.4
   384.5
   465.6
   456.6
   428.7
   402.4
   443.6
   458.5
   447.8
   473.7
     427
   460.4
     405
   433.2
   416.7
   419.9
   414.4
   478.3
   435.1
   400.8
   374.5
   452.7
   460.4
   394.9
   429.3
   430.3
   433.8
   466.3
   413.4
   403.7
   420.5
     441
   412.1
   488.3
     405
   436.1
   425.4
   437.7
   429.6
   472.1
   468.2
   446.8
   443.3
   458.8
     477
   422.2
   454.6
   426.1
   389.7
     453
   404.3
   434.8
   422.8
   447.5
   451.7
   431.9
   472.1
   405.6
   421.5
   450.7
   400.4
   473.7
   406.3
   408.9
   433.5
   455.9
   450.1
   416.3
   430.9
   434.8
   385.8
   422.5
   451.7
   414.7
   443.9
   470.2
     404
   421.5
   452.7
   464.7
   467.6
   451.7
   431.9
   455.6
   408.9
   442.9
   443.9
   448.1
   462.1
     403
   456.9
   400.1
   425.4
   485.4
     417
   435.1
   425.7
   411.5
   433.8
   446.2
   448.8
   474.1
     415
   457.2
   474.7
   476.3
   431.9
   462.4
   436.1
   469.2
   425.7
   462.7
   414.4
     405
   459.8
   440.3
   436.8
   473.1
   450.7
   452.7
   463.7
   402.4
     428
   377.7
   417.6
   418.9
   481.5
   431.3
   414.1
   448.8
   422.5
   430.6
   434.8
   456.2
   420.2
   459.5
   412.4
   405.3
   451.7
     429
   437.7
   364.1
   479.6
   470.2
   431.9
     463
   398.2
   443.9
     463
   420.2
   429.6
     440
     488
   466.9
   397.8
   460.1
   456.6
   447.5
   423.1
   438.7
   451.4
   440.7
   443.3
   425.1
   397.8
   440.7
   435.8
   432.9
   480.9
     440
   439.4
   496.8
   461.7
   457.5
   432.5
   422.8
   452.3
   462.4
   419.9
   461.7
   424.8
   442.6
   402.1
   455.6
   423.1
   418.3
   437.4
   449.7
   436.4
   408.2
     464
   436.4
   425.4
   409.5
   461.1
   435.1
     393
   465.3
     441
   439.4
   451.7
   413.1
   438.1
   439.4
   419.9
   412.1
   432.9
   404.7
     440
   475.4
   412.8
   426.7
   480.2
   463.4
   463.4
   419.6
   435.1
   422.5
   411.5
   408.2
   418.6
   470.8
   443.9
   454.6
   446.8
   458.2
     427
   446.8
   410.8
   447.8
   440.7
   478.9
   402.1
   418.3
   446.8
   432.5
   452.3
   448.1
   461.1
   420.2
   408.5
   449.7
   437.7
   436.8
   469.2
   425.7
   411.5
   436.8
   458.8
   399.1
   431.3
   399.1
   455.9
   447.8
   457.5
   420.2
   434.2
   433.5
   447.1
   424.1
   432.5
   400.1
     453
   441.6
   496.5
   435.8
   442.6
     440
   450.7
   416.7
   431.6
   452.3
   431.3
   396.9
   434.8
   422.8
   409.5
   480.9
   423.8
     427
   457.2
   415.4
   427.7
   411.8
   438.4
   457.2
   394.3
     451
     428
   480.6
   402.1
   444.6
   411.1
   438.7
     427
   400.4
     453
   410.2
   487.7
   436.1
   457.5
     454
     453
   425.4
   434.5
   476.7
   456.2
   465.3
   406.6
   410.2
   473.1
     404
   441.6
   461.4
   410.2
   468.9
   406.3
   511.7
   430.3
   438.1
   465.3
   467.9
   498.7
   455.3
   440.3
   456.6
   427.7
   422.2
   444.9
   429.3
   398.5
   463.7
   483.2
   415.7
   436.1
   411.5
   488.7
   424.8
   397.5
   460.8
   421.5
   394.9
   410.5
   474.1
   447.5
   415.7
     501
     442
   437.4
   432.5
     417
   403.7
   462.7
   468.6
   425.7
   438.1
   431.3
   446.5
   436.1
   423.5
   440.7
   437.4
   430.9
   450.7
   437.7
   460.4
   447.5
   409.8
   425.7
   398.5
   420.2
   472.1
   430.3
   394.6
     441
     428
   482.2
   416.3
   416.3
   468.9
   419.9
   417.3
   438.1
     417
     452
   461.7
   430.3
   435.5
   424.8
   424.1
   442.3
     475
   441.6
     478
   442.3
   470.8
   406.6
   428.3
     442
   425.1
   439.4
     439
   406.9
   455.3
     452
   460.8
   455.9
   443.9
   413.7
   424.4
     427
   439.7
   430.9
   412.8
   466.3
   443.3
   454.9
   418.6
   425.7
   430.3
   422.8
   432.9
   436.4
   461.4
   449.4
   444.2
   377.4
   390.7
   458.2
   441.6
   466.6
   451.4
   471.2
   423.8
   399.5
   469.5
   426.7
   474.7
   474.7
   444.2
   443.9
     442
   445.9
   394.6
     416
   493.9
   386.2
   409.8
   448.4
   431.9
     465
   441.3
   430.3
   414.7
   456.2
   463.4
   444.9
   454.6
   420.5
   430.6
   429.6
   411.5
   401.1
   429.6
   457.2
   483.2
   474.1
   421.2
   453.6
   424.1
   421.5
   456.2
   425.7
     430
   435.1
   470.5
   440.3
     429
   435.8
   450.4
   394.6
     451
   434.5
   443.9
   430.6
   413.7
   428.3
     442
     454
   456.2
   490.3
   439.4
   458.5
   454.3
   407.9
   435.1
   407.9
   399.1
     440
   447.1
   440.7
   437.1
     453
   432.2
   418.3
   455.3
   408.9
     427
   431.3
   490.3
   469.2
   476.3
   455.6
   405.6
   383.2
   385.8
   434.8
   451.4
   423.8
   448.1
   431.3
     369
   421.5
   440.3
   437.4
   438.1
   498.4
   415.7
   462.4
   447.5
   417.3
   423.8
   431.9
   408.5
   442.6
   435.8
   444.9
   449.7
   385.5
   410.8
   442.3
   426.4
   460.4
   438.1
   419.9
   478.9
   432.9
   416.3
   411.1
   444.9
   445.5
   466.6
   451.7
   424.8
   471.2
   433.5
   450.1
   428.3
   412.1
   470.2
   480.2
   434.8
   395.9
   473.1
   397.5
     429
   432.2
   448.1
     369
   454.3
   439.7
     427
   470.2
     415
   431.9
   398.5
     490
   423.1
   439.4
   437.1
     428
   439.7
   482.5
   424.8
   455.6
   392.6
   416.7
   466.9
   375.5
   436.1
     451
   470.8
   437.7
   422.5
   474.1
   420.2
   438.1
   394.6
   445.2
   410.8
   448.4
   449.1
   437.4
   413.7
   449.4
   433.8
   422.8
   444.9
   429.6
   437.7
     488
   440.3
   471.8
   423.5
   425.1
   424.8
     427
   435.1
   459.2
   449.7
     430
   448.4
     512
   467.9
   417.6
   439.7
   403.7
   442.9
   467.3
   397.8
   466.3
   428.7
   516.2
   370.9
   409.8
   446.5
   425.4
   401.4
   459.5
     439
   405.3
   470.2
   432.2
   449.1
   467.9
   406.3
   438.4
   435.8
   402.7
   406.9
   450.1
   435.8
   376.8
   427.7
   420.2
   430.6
   400.1
     441
   477.3
   455.6
   491.6
   452.7
   431.9
   414.4
   390.1
   449.7
   496.8
   467.6
   462.7
   444.2
   433.5
   403.4
   473.7
   426.7
   408.9
   440.3
   444.6
   433.8
   435.5
   427.7
     453
   405.9
   434.8
   501.3
   484.8
   448.1
   431.6
   465.3
   440.7
   412.4
   449.1
   444.6
   402.4
     464
   431.6
   497.4
   452.3
   461.7
   417.6
   436.8
     427
   449.7
   466.3
   440.3
   350.2
   405.6
   421.8
     441
   456.9
   412.8
   413.1
   412.1
   458.2
   490.6
   436.4
   412.8
   436.8
   437.7
     418
   454.3
   434.8
   424.1
   398.2
   447.8
   456.6
   411.8
   452.7
   435.8
   400.4
   469.9
   435.1
   457.2
   403.7
   455.9
   411.1
   431.6
     452
   462.4
   442.6
   442.6
   494.8
     464
   431.3
   438.4
   493.2
   472.8
   406.9
   356.6
   437.7
   468.6
   428.7
   408.2
   440.7
     439
   459.2
   424.1
   388.1
   432.2
   432.9
     417
     404
   448.8
   457.9
     403
   404.7
   477.3
   449.1
     404
   461.7
     475
   400.8
   465.3
     465
   418.6
   472.8
   422.2
   418.6
   409.2
   434.8
   454.6
   427.4
   450.4
     442
   435.1
   443.9
   432.5
   421.5
   413.7
   422.2
   458.8
   406.6
   412.8
   418.9
   441.3
   436.1
   422.2
   461.1
   420.5
   454.3
     418
     442
   450.7
   421.5
   439.4
   472.8
   436.8
     430
   439.7
   447.1
   412.1
   472.1
   400.8
   428.7
     488
   431.3
   405.3
   394.9
   447.1
   449.7
   409.2
   425.1
   462.1
   440.7
   476.7
   423.1
   396.9
   459.5
   437.1
   432.2
     427
   447.5
   446.2
   441.3
   405.9
   428.3
     380
     430
   436.1
   480.6
     451
     430
   464.3
   402.1
     418
   472.5
     451
     405
   411.5
     453
   455.9
   407.9
   460.1
   406.6
   447.8
   451.4
   431.9
   481.5
   431.3
   410.2
   437.4
   453.6
   473.4
   449.1
   453.3
   392.3
     465
   415.7
   406.6
   424.4
   449.1
   459.8
   411.1
   459.8
   477.6
   445.2
   481.5
   418.9
   453.3
     501
   402.1
   424.8
   434.8
   460.4
     442
   491.3
   441.3
   483.8
   432.5
   446.8
   417.6
   386.5
   441.6
   380.6
     405
   400.1
   394.3
   424.8
   458.2
   474.7
   437.1
   440.7
   448.8
   432.5
   425.1
   451.4
   451.4
   436.1
   459.8
   470.8
   405.6
   495.8
   423.1
   400.1
   400.1
     463
   469.9
   419.6
   457.5
   438.1
   410.2
   473.4
   405.9
   432.9
   457.9
   453.3
   438.4
   418.3
   417.6
   421.5
   482.8
   468.6
   448.8
   436.8
   420.2
   438.7
   412.4
   442.9
   430.3
   434.8
   435.5
   461.7
   448.8
     442
   418.6
   438.7
   431.3
   423.8
   433.5
   445.5
   440.7
   426.7
   476.3
   443.6
   434.2
   419.6
   448.1
   403.4
   442.3
   433.2
   418.9
   382.9
   413.1
   482.8
   420.2
   397.5
   421.8
   435.8
   424.4
   442.6
   426.1
   419.2
   467.9
   441.6
   444.9
   378.7
   403.4
   445.2
   422.5
   423.8
   454.6
   456.9
   439.7
   411.5
   440.7
   409.5
   463.4
   458.2
   435.8
   428.3
   443.3
   408.2
   430.3
   415.7
   432.9
   481.9
   439.7
   423.8
   449.4
   401.1
     428
   417.6
     439
   468.6
   431.3
   434.8
   400.8
   455.9
     463
   440.7
   422.2
   409.8
   413.1
   449.1
   427.7
   453.6
   426.4
   470.8
   412.1
     440
   489.3
   473.4
   464.3
   429.3
   427.7
   447.8
   369.9
   435.1
   432.9
   440.7
   416.3
   423.5
   420.9
   487.7
   448.1
   398.2
   445.9
   413.7
   390.1
   445.9
   400.1
   399.1
   410.8
   441.6
   420.5
   442.9
   413.4
   469.5
   450.7
   428.7
     430
   450.7
   393.6
   441.3
   459.2
   429.3
   410.8
   418.9
   442.9
   459.5
   396.2
   437.4
   430.9
   438.1
   494.5
     453
   414.7
   411.1
   447.5
   434.8
   428.7
   422.5
   426.4
     514
   433.2
   422.8
     427
   405.3
   407.6
   442.3
   435.1
   460.1
   432.2
   480.6
   420.5
   455.6
   447.5
   443.3
   423.8
   464.3
   423.8
   430.3
   432.2
   413.4
   433.2
   404.7
   435.8
   474.1
   438.7
   451.7
   425.1
     404
   467.9
   428.3
   424.1
   402.7
   451.7
     403
   433.2
     466
   406.9
   437.1
   450.7
   420.2
   398.2
   423.8
   438.4
   455.6
   401.7
   461.1
   435.1
   459.2
     430
   424.1
   503.9
   453.6
     464
   468.9
   396.2
   456.2
   469.9
   438.4
   436.4
   408.9
   467.6
   414.4
   447.8
   530.5
   407.6
   461.7
   448.8
   419.6
     475
   433.5
   420.2
   420.9
   434.5
   438.7
   484.8
   443.3
   401.7
   466.3
   450.1
     465
   463.4
     418
   452.3
     439
   471.8
   446.8
     367
   504.9
   437.7
   440.7
   480.9
   437.1
   430.9
   447.1
   461.4
   421.8
   444.9
     428
   478.9
   424.1
   440.3
   467.3
   417.3
   454.3
   425.7
   438.4
   435.8
   393.9
   381.9
   484.5
   481.9
   454.9
   462.1
   381.3
   464.7
   429.6
   420.5
   422.5
   456.9
     453
     441
   434.2
   457.5
   465.3
   436.4
   462.1
   449.1
   492.2
   398.8
   409.5
   442.9
   453.6
   414.7
   461.7
   463.4
   465.6
   461.4
   407.9
   435.1
   413.1
   400.4
   369.3
     428
   444.2
   420.5
   457.9
   459.2
   401.4
   432.5
     452
     430
   407.2
   445.5
   454.3
   385.8
   453.6
   469.9
   438.7
   419.6
   418.9
   406.9
   434.5
     500
   462.7
   414.7
   460.8
   435.1
   456.9
   448.1
   453.3
   430.9
   492.6
   424.4
   407.2
   424.1
   433.8
     439
   435.5
   503.9
   464.3
   415.4
   460.4
   425.1
   455.6
   422.8
   455.9
   384.2
   408.5
   440.3
   383.6
   417.6
   433.2
     427
   468.9
   411.5
     428
   464.3
   414.1
   442.6
   457.9
   431.9
   446.2
     466
   452.3
   425.7
   441.3
   437.1
   412.4
   451.7
   444.2
   408.2
   518.2
   476.3
   420.9
   407.2
   416.7
   436.8
   435.8
   446.5
     463
   406.6
   414.7
   410.5
   410.5
   442.9
   457.9
   447.1
   443.9
   457.5
   405.3
   467.3
   443.6
   415.7
   454.3
   472.8
   427.4
   397.2
   409.8
   455.3
   453.6
   414.1
     451
   456.6
   403.7
   445.9
   410.8
     453
   401.4
   419.6
   425.7
   432.5
   477.6
   430.3
   473.4
   507.8
   424.8
   464.7
     430
   504.9
   454.9
   421.2
   417.6
   412.4
   454.6
   462.1
   445.9
   444.6
     453
   428.3
   442.9
   444.6
     475
   472.8
   450.1
   396.5
   450.1
   436.4
   469.2
   453.3
   424.4
   429.3
   456.9
   467.3
   426.7
   406.9
   394.6
   446.2
     416
   430.9
   458.5
   419.6
     417
   415.4
   413.4
   438.7
   433.8
   415.4
   435.1
   419.9
   470.8
   415.4
   398.8
   497.1
   412.4
   424.1
   408.9
   402.1
   460.1
   378.4
   466.6
   386.8
   444.9
     475
   473.1
   444.6
   409.2
   484.1
   409.8
   430.3
   477.6
   480.6
   469.2
   443.9
   419.6
   450.7
   453.6
   460.8
   433.2
   440.7
   425.1
   430.3
   458.2
   410.2
   439.4
   403.7
   436.8
   504.2
   513.6
   450.1
   405.6
   411.5
   465.3
   463.4
   416.3
   469.9
   410.8
   480.2
   426.1
   430.3
     463
   390.4
   448.4
   465.6
   457.2
   427.7
   428.7
   412.4
   424.1
     403
   471.2
   426.4
   411.5
   425.7
   431.3
   424.1
   414.1
   486.7
   437.4
   448.4
   451.7
   416.7
   451.4
   434.2
   444.2
   439.7
   425.4
   399.1
   426.7
   482.2
     427
   461.1
   477.3
   448.4
   453.6
   452.7
   432.5
   455.6
   425.1
     418
   417.3
   471.5
   438.7
   409.2
   478.6
   456.9
   469.2
   432.2
   405.9
   443.6
   435.1
   456.6
   422.2
   456.2
   405.9
   394.9
   438.7
     430
   419.6
   410.8
   449.7
   479.3
   492.6
   445.9
   483.5
   432.2
   446.2
   501.6
     464
   431.3
   459.5
   480.6
   433.5
   455.3
     405
   389.7
     454
   460.1
   466.3
   404.7
   426.7
   417.3
     465
   375.8
   433.5
   469.5
   431.9
   433.8
   428.7
   454.9
   430.3
   414.7
   436.1
   395.2
   431.9
   455.9
   431.9
   445.2
   439.7
     441
   450.1
   453.3
   414.4
   459.2
   461.7
   405.6
   458.2
   435.5
   457.2
   460.4
   455.3
   419.6
     441
   447.5
   444.6
   438.7
   432.5
   452.3
   496.5
   421.5
   415.4
   444.9
   452.3
   414.1
   438.4
   426.1
   445.2
   448.4
     405
     415
   414.7
   429.3
   430.6
   424.4
   476.7
   462.1
   422.2
   468.2
   446.2
   443.9
   434.5
   451.4
   433.5
   407.2
   435.8
     454
   442.9
     441
   484.8
   397.8
   410.5
   450.4
   454.3
   451.4
   447.1
   425.4
   431.6
   423.1
   466.6
   435.1
   434.5
   402.1
   435.8
     476
   422.8
   437.4
   471.5
   405.3
     478
     476
   442.9
     476
   428.3
   447.8
     463
   473.4
   482.8
   423.1
   466.6
   438.4
   471.8
   459.5
   444.9
   424.1
   448.1
   410.2
   449.4
   427.7
   460.4
   411.1
     439
   520.1
     417
   456.9
   425.1
   496.5
   454.6
   431.9
   449.1
     418
   450.1
   485.8
   480.2
     418
   467.3
   467.6
   460.4
   449.1
   480.6
   444.2
   460.4
   434.8
     405
   462.1
   446.8
   448.1
   408.5
   447.8
     441
   450.4
   452.7
   480.2
   478.3
   439.4
   418.3
   468.6
   437.4
   417.6
   465.3
   427.7
   503.3
   457.2
   458.5
   465.3
   468.6
   471.2
   441.3
   417.6
   436.8
   446.2
   442.3
   421.8
   480.9
   448.4
   427.4
   444.2
   480.2
   411.5
   442.6
   397.5
   430.6
   466.6
     454
   476.7
   447.5
   424.1
     475
   415.4
   447.8
   418.9
   456.9
   476.7
   469.5
     440
   446.5
   420.2
   435.5
   443.9
   487.7
   449.4
   436.4
   439.7
   433.2
   410.5
   438.7
   411.8
   481.9
   419.2
   445.2
   439.4
   434.5
   484.5
   449.1
   464.7
   435.8
   450.7
   427.7
   437.1
   459.8
   446.8
   463.7
   431.3
   371.9
   454.3
   443.6
   461.7
   474.1
   455.3
   470.5
   464.7
   393.6
   425.7
   439.4
   461.4
   430.9
   445.2
   446.5
   457.9
   440.3
   415.4
   425.1
   456.2
   429.6
   428.3
   459.8
   431.6
   447.1
   454.6
     392
   449.4
   426.4
     451
   412.1
   416.3
   462.7
   442.3
     440
   472.8
   412.4
   460.1
   434.5
     416
   433.5
   446.8
   399.8
     465
   480.9
   419.2
   435.8
   441.6
   478.3
   466.9
   426.4
   421.2
     430
   432.5
   430.3
   437.1
   406.3
   444.9
   431.9
   422.8
     452
   443.9
   432.2
   443.9
   465.3
   409.8
   423.8
   455.9
   410.5
     476
   452.7
   490.9
   444.2
   412.4
   431.3
   435.1
   424.1
   426.7
   419.9
   443.3
   435.1
   418.9
   475.7
     475
   445.5
   414.4
   448.8
   467.9
     430
   435.1
   462.4
   444.2
   448.1
   412.4
   434.5
   470.5
   410.2
   443.6
   441.3
   454.3
     439
   464.3
   411.8
   391.4
   359.9
   464.7
   450.7
     429
   471.8
   449.4
   397.5
   442.3
   459.5
   434.5
   482.8
     441
   430.6
   411.5
     466
   432.5
   485.4
   392.3
   401.4
     430
   419.9
   442.6
     439
   415.7
   431.3
   472.8
   455.9
   421.5
   446.2
   433.2
   458.5
   465.3
   436.4
   497.4
   439.7
   410.8
   432.9
   461.7
   415.4
   435.8
   435.5
   455.3
   454.9
   401.7
     427
   462.1
   414.7
   460.1
   465.3
     487
   484.5
     489
   485.4
   470.5
   483.5
   438.1
   481.5
   423.8
   433.5
   435.1
   447.1
   413.4
   424.1
   423.1
   418.9
   447.5
   440.7
     452
   466.6
   484.5
   467.9
   425.7
     478
   395.9
     451
   434.5
   429.6
   469.5
     454
   484.5
   473.1
   441.3
   435.5
   466.9
   424.8
   417.3
     429
   407.2
   437.7
   447.1
     454
   460.8
   422.5
   430.6
     427
   444.9
   405.3
   446.2
   417.3
   439.4
   460.4
   420.9
   461.4
   430.6
   444.9
     475
   460.4
     439
   449.1
   458.5
   429.3
   476.3
   412.1
     441
   484.8
   456.9
   460.8
   462.1
   434.8
   456.6
   441.6
     418
   514.9
   430.3
   424.4
   455.9
   387.8
   497.1
   431.3
   486.1
   450.7
   470.5
   425.4
   483.5
   412.4
   423.5
   410.5
   441.6
   442.6
   448.1
   439.7
   459.8
   467.9
   399.1
   419.2
   458.5
   441.3
   477.3
   455.6
   464.3
   505.5
   462.1
   412.4
   446.2
   459.2
   375.8
   467.6
   412.8
   443.9
   460.8
   383.9
   454.3
   408.9
   434.5
   432.9
   456.2
   434.2
   399.1
   390.7
   431.9
   473.4
     475
   437.1
   445.5
   447.1
   469.2
   419.9
   442.9
   432.9
   466.9
   431.3
   458.5
   402.7
   414.1
     439
   410.5
   448.1
   447.5
   455.9
   411.8
   507.2
   457.2
   436.1
   442.9
   393.6
   453.3
   473.1
   453.3
     428
   455.6
   487.7
     453
   406.6
   433.8
   434.8
   435.8
   469.5
   460.8
   426.4
   434.2
   439.7
   451.4
   435.8
   422.2
   450.7
   434.8
   437.7
   444.2
   453.6
   439.4
   431.3
   448.4
   451.7
   405.9
   472.1
   486.4
   445.2
   394.6
   461.7
   443.3
   445.9
   404.7
   399.8
     464
   437.1
   487.4
   431.6
   455.9
   410.2
   491.3
   422.2
   453.3
   461.7
   424.8
     439
   429.6
   439.7
   443.9
   458.2
   409.5
   459.5
   438.7
   422.2
   448.1
   436.4
   468.2
   450.1
   419.2
     416
   433.2
   418.6
   431.9
     415
   425.1
   508.1
   428.3
     428
   421.2
   425.7
   433.8
   449.4
   445.9
   484.5
   429.6
   445.2
     429
   446.8
   508.5
   436.1
   420.2
     451
   485.1
   437.7
   458.2
   422.8
   456.2
   478.9
   438.1
   430.9
   491.3
   473.4
   472.5
   418.6
   438.4
     417
   439.4
   427.4
   480.2
   449.1
   478.6
   466.9
   455.3
     439
   429.6
   445.2
   430.6
     441
   470.8
   395.2
   442.9
   448.8
   444.6
     451
   442.6
   396.9
   467.3
     441
   450.7
   468.2
   409.8
   430.6
   439.7
   449.4
   459.2
   434.2
   418.9
   425.4
   446.8
   478.9
   460.1
   442.9
   453.6
     466
   465.6
   439.4
   449.7
     478
   474.4
   441.3
   436.4
   425.1
     463
   451.7
   465.3
   447.8
   433.5
   471.8
   461.1
   420.5
   448.8
   397.2
   441.6
   480.2
   443.9
   471.5
   454.3
   482.5
   442.9
   483.2
   425.4
   506.5
   414.7
   523.1
   448.4
   467.6
   462.4
   430.6
   423.5
   405.3
   458.5
   435.1
   474.7
   431.6
     439
   475.4
   443.9
   418.6
   414.7
   421.5
   502.6
   394.9
   446.8
   411.5
   377.4
   463.7
   469.2
   459.5
   409.5
   436.1
   445.2
   477.3
   444.6
   423.5
   424.1
   454.3
   439.7
   449.7
   431.3
   456.6
   407.2
   469.9
   453.3
   442.9
   466.9
   466.6
     464
   510.7
   449.4
   435.8
   495.5
   478.6
   456.6
   451.4
   454.9
   436.4
   418.6
   431.9
   426.7
   487.7
   420.9
   439.4
   487.4
   455.3
   420.5
   429.6
   436.1
   451.4
   481.5
   430.9
     476
     489
   383.9
     429
   437.7
   473.7
   467.3
   472.8
     500
   444.2
   401.1
   486.7
   462.1
   451.7
   444.9
   441.6
   443.9
   459.8
   457.9
   444.2
   421.2
   443.6
   448.8
   449.4
   434.2
   477.6
   457.2
   394.6
   452.7
   410.5
   489.6
   452.3
   436.8
   446.2
   447.5
   450.1
   463.7
   481.5
   459.2
   486.4
   486.1
   418.9
     439
   478.3
   448.4
   431.6
   461.1
   407.2
     442
     440
   428.3
   437.1
   404.7
     452
   438.4
   428.7
   440.3
   405.3
   433.8
   417.6
   439.4
   486.1
     463
   449.1
   477.3
   410.5
     475
   413.1
   430.3
   460.8
   482.2
   457.2
   454.6
     464
   421.5
     393
   437.4
   444.9
   437.4
   411.1
   432.2
   444.2
   425.4
   430.6
   481.2
   470.2
   419.6
   459.2
   418.9
   446.2
   471.2
     489
   457.9
   463.4
   465.6
     427
   443.6
   418.9
   432.2
     439
   456.2
   462.7
   437.1
   421.8
   462.1
   428.3
   402.4
   460.1
   480.6
   462.1
     428
   395.9
   473.4
   443.9
   457.2
   438.7
   461.1
   452.3
   438.7
   467.6
   446.2
   460.4
     501
   428.7
   485.1
   445.2
   447.8
   413.4
   448.1
   449.4
   450.7
   407.9
   418.3
   437.1
   408.2
     418
   480.9
   449.7
   434.8
   466.9
   453.6
   469.9
   429.6
   430.3
   457.2
   482.5
   430.9
   456.9
   456.2
   438.1
   490.9
     430
   444.6
   439.7
     453
   447.1
   425.7
   448.4
   462.7
   418.3
   411.8
   423.8
   479.3
   406.6
   433.2
   465.3
   410.8
   396.9
   376.8
     404
   411.1
     463
   438.4
   446.8
   408.2
   462.4
   462.4
   441.6
   437.4
   461.1
   436.4
   481.9
   455.9
   403.4
   451.4
   469.9
   431.6
     441
   437.4
   519.5
     440
     476
   426.7
   501.6
   494.5
     416
   443.6
   423.5
     417
   447.1
   474.7
     416
   444.2
   460.4
   420.9
   416.3
   483.8
   425.1
   424.8
   436.4
   467.9
   485.1
   434.2
   422.8
   416.7
   427.4
   448.8
   436.1
   448.1
   422.2
   411.1
   442.9
   457.5
   462.7
   456.9
   410.5
   480.6
   458.8
   442.6
   443.6
   465.6
   485.1
   422.8
   401.4
   435.1
     427
   467.6
     429
   468.6
   450.1
   443.6
   456.2
   455.6
   418.9
   476.3
   419.2
   445.5
   408.2
   464.3
   462.4
   444.2
   407.9
   466.6
   448.1
   446.8
   448.4
   457.9
   424.8
   428.3
   437.1
   418.3
   443.6
   457.9
   433.2
   414.1
   450.1
   426.1
   414.4
   460.8
   437.4
   493.2
   411.5
   463.4
   425.1
   456.9
   470.8
   438.7
   458.2
   422.8
   435.1
   447.1
   423.5
   432.2
   466.9
   493.5
   463.7
   402.1
     439
   434.8
     454
   467.3
   438.7
   457.2
   410.5
   422.2
   488.7
   444.2
   445.5
   426.4
   495.5
   410.2
   460.4
   459.5
     465
   418.3
   446.5
   402.7
   520.5
   426.1
   467.6
   463.7
   448.4
   411.5
   422.5
   418.9
   424.8
   441.6
   411.1
   438.4
   420.5
   449.1
   431.6
   448.4
   412.1
   414.4
   438.7
     441
     490
   444.6
   440.3
   458.5
   396.5
     428
     454
   433.5
   450.4
   436.8
   450.4
   467.9
   449.7
   454.9
   436.1
   414.4
   409.2
     439
   422.8
   412.8
   454.6
   458.2
   441.3
   477.6
   438.4
     393
   491.3
   407.9
   457.5
   412.8
   456.6
   435.8
   426.7
     404
   419.6
   428.3
     442
   460.8
   432.2
   434.5
     440
   421.8
   455.9
   454.9
   492.6
   436.8
     415
   431.3
   467.9
   440.3
   440.3
   470.5
   406.6
   465.3
   459.8
     490
   429.3
   434.5
   469.5
   430.3
   435.1
   402.4
     404
   444.2
   481.5
     463
   508.5
   450.4
   478.9
   434.2
   404.3
   425.7
   431.3
   381.3
     428
   469.9
   435.5
   459.2
   431.9
   502.6
   458.5
   454.9
   418.6
   474.1
   427.7
   419.6
   440.7
   417.6
   430.6
   483.8
   505.5
   446.8
   405.3
   465.3
     439
     418
   427.7
   397.2
   433.5
   443.9
     463
   449.1
   442.3
   394.6
   423.8
   470.2
   483.8
   426.4
   464.7
   460.8
   519.8
   409.2
   425.7
   406.9
   456.6
     451
   440.7
   438.7
   387.5
   408.5
   428.7
   447.1
   459.2
   461.7
   458.8
   448.4
   395.9
   438.4
   447.1
   469.5
   434.2
   461.1
   469.2
   459.2
     403
     442
   449.7
   465.6
   443.9
   443.9
   446.8
   485.8
   462.7
   414.1
   408.2
   426.4
   452.7
   408.2
   434.2
   440.3
   467.3
     451
   430.6
   459.5
     430
   457.2
   450.4
   462.1
     463
   442.6
   439.7
   449.1
   472.1
   482.5
   424.8
   422.8
   401.1
   412.4
   431.6
     439
   413.7
   454.3
   456.9
   483.5
   432.5
   434.5
   474.1
   441.6
   415.4
     430
   459.8
   420.5
   484.1
     442
     415
     476
   478.3
   426.7
   429.6
   459.2
   414.1
     441
   489.6
   500.7
   458.8
   416.3
     430
     441
   423.5
   426.7
   454.9
   444.2
   402.1
     404
   483.8
   464.7
   451.4
   442.9
   450.4
   440.3
   462.4
   491.6
     404
   458.5
   437.1
   454.3
   458.8
   442.6
     428
   403.4
   478.3
   444.6
   458.2
   460.8
   437.4
   411.5
   428.7
   429.6
   479.9
   469.2
     440
   441.6
   492.9
     464
   450.1
   432.5
     428
   443.9
   425.7
   384.5
   412.8
   420.9
   422.2
   456.2
   462.4
   437.4
   460.1
   462.4
   444.2
     427
   429.6
   472.5
   431.3
   411.8
   423.1
   413.1
   432.2
   402.4
   409.5
   444.2
   405.6
   449.1
   427.7
   402.7
   451.7
   421.8
   404.7
   433.2
   447.5
   474.4
   437.1
   462.4
   453.3
   434.2
   447.1
   427.7
   432.2
   472.1
     440
   445.9
   467.9
   454.9
   474.4
     429
   421.5
   488.7
     440
   412.1
   445.9
     478
   468.6
   446.8
   413.4
   450.1
   419.9
   457.5
   428.3
   463.4
   403.4
   455.3
   440.7
   444.2
   472.5
   409.2
   409.5
     442
   460.1
     451
   473.1
     466
   447.1
   427.4
   430.6
   366.4
   446.5
   455.6
   454.6
   398.2
   426.4
   461.4
   436.1
   425.4
   448.8
   496.1
   440.3
   491.6
   461.4
   407.9
   459.8
   435.8
   437.4
   443.3
   428.7
   447.8
   425.4
   431.3
   426.7
   430.3
     464
   480.2
   414.4
   419.2
   443.3
   425.7
   437.4
   427.4
   432.5
   466.3
   437.1
   471.5
   480.6
   432.2
     405
   417.3
   420.5
     454
   423.1
   432.2
   401.7
   445.5
   426.1
   431.9
   454.3
   444.6
   444.6
   456.6
   451.4
   470.5
     451
   484.1
   457.9
   467.3
     465
   440.3
   440.7
   472.8
   456.6
   420.5
   450.1
   454.6
   454.6
   435.1
   479.6
   472.1
   413.4
   429.6
   469.2
     428
   427.7
   429.6
   455.6
   430.9
   504.2
   435.5
     451
   469.5
   461.7
   417.6
   414.4
   471.5
   450.7
   422.8
   420.5
   438.1
   465.6
   470.8
   466.6
     453
     452
   472.1
   432.2
   425.4
   456.2
   426.7
   484.5
   473.4
   448.1
   435.1
   446.2
     430
   404.7
   458.2
   462.4
   430.3
   459.5
   471.2
   463.7
   419.9
   454.3
   433.8
   424.8
   452.7
   462.4
     451
   428.3
   443.9
   452.7
   444.9
   446.2
   481.9
   442.9
   452.7
   452.3
   461.1
   457.5
   469.5
     427
   414.7
   442.3
   419.2
   438.4
   409.5
   547.4
   444.6
   432.2
   421.2
   461.1
   496.5
   445.5
   461.4
   458.5
   460.4
   418.9
   438.4
   437.4
   419.9
   473.4
     430
   448.4
   440.7
   425.4
   414.4
   446.5
   413.1
     441
   426.7
   407.9
   412.8
   433.5
   422.8
   464.3
   428.7
   483.5
     430
     428
   441.3
   469.5
   471.8
     463
   418.9
   487.7
   437.4
   446.2
   457.2
   411.5
   441.3
   477.6
   447.8
   460.4
   422.2
   427.7
   420.2
     478
   414.4
   492.9
   485.4
   482.8
     478
     440
   439.4
     442
   407.2
     451
   484.8
   406.3
     478
   423.5
   458.2
     417
   438.4
   393.9
   424.8
   449.7
   426.4
   445.9
   451.4
   445.2
   457.9
   447.5
   472.5
   458.5
   409.5
     392
   445.2
     429
   435.8
   438.7
   517.2
   449.7
   422.2
   455.3
   398.5
   461.7
   459.8
   428.7
   448.1
   385.8
     453
   433.2
   443.3
   382.6
   438.1
   467.6
   410.2
   432.2
   433.2
   437.7
   447.5
   394.3
   455.3
   397.2
   446.2
   440.7
   454.3
   421.2
   395.9
   407.6
   488.7
   414.7
   459.2
   444.9
   466.6
   430.6
   435.5
     453
   417.3
   450.7
     453
   395.2
   439.7
   413.7
   483.2
   422.2
     439
   483.2
   474.4
   472.5
   416.7
   409.8
   449.7
   417.6
   430.3
   457.9
   468.2
   434.2
   418.3
   458.2
   450.4
   430.3
   486.1
   437.7
   434.5
   506.5
   443.6
   455.9
   476.7
   428.7
   488.3
   451.4
   477.6
   447.5
   436.8
   482.8
   442.9
   431.9
   423.1
   417.3
   467.6
   386.2
   434.8
   480.6
   484.5
   395.2
   416.3
   468.6
   425.4
   433.2
   408.2
   450.7
   431.9
   470.5
   447.1
   430.6
   493.9
   460.8
   458.5
   477.6
   438.4
   470.8
   458.2
   422.5
   472.5
   450.1
   425.7
   440.7
   403.7
   434.8
   465.3
   460.1
   435.1
   429.6
   502.9
   433.5
   437.1
   481.9
   451.7
     429
     453
   449.1
   454.3
     417
   462.4
   458.5
   441.3
     441
   454.3
   430.9
   479.9
   430.6
   454.9
   414.4
   462.7
     464
   479.6
   463.7
   429.6
   402.7
   468.9
   460.8
   423.1
   457.9
   432.5
   477.3
   431.6
   445.5
   488.7
   468.9
   390.4
   439.7
   405.9
   451.4
   435.8
   473.4
   466.6
   423.1
   400.8
   410.5
   494.2
   440.3
   467.6
   464.3
   459.2
   454.3
     441
   455.9
     440
   447.1
   433.8
   455.9
     403
   477.6
   454.6
     465
   452.7
     442
   485.4
   448.1
   467.6
   454.9
   453.6
     428
   471.2
   435.1
     453
   424.4
   426.7
   424.8
     416
   411.8
   463.4
     453
   486.7
   471.8
   412.4
   470.2
   429.3
   452.7
   463.4
   444.9
   457.9
   434.2
   422.8
   423.8
   485.8
   462.1
   479.6
   398.2
     427
   412.4
   440.3
   454.3
   475.4
   470.2
   422.8
   435.5
   415.7
     441
   451.4
   459.2
   459.8
   422.5
   453.6
   422.8
   442.6
   435.1
   443.6
   456.9
     464
   488.3
   461.7
   473.4
   443.3
     441
   407.2
   434.2
   477.3
   425.4
   487.7
     416
   483.2
     441
   489.3
   483.2
   468.9
   458.5
     476
   403.4
   433.8
   492.6
   434.2
   445.5
   487.7
   474.1
   435.8
     403
   419.9
   427.7
   450.4
   468.6
   418.9
   410.5
   438.1
   457.5
   473.1
   423.1
   426.7
   439.4
   445.9
   408.5
   458.5
   447.1
   465.6
     404
   460.1
   462.4
   415.4
   519.5
   447.8
   415.4
   414.7
   421.8
   458.2
   445.9
   450.7
   515.3
   487.4
   432.2
   456.9
   447.8
   421.8
   434.5
   413.7
   476.3
   442.3
     381
   432.9
   424.8
   433.5
     451
   466.3
   395.9
   461.7
   467.9
   461.1
   469.9
     417
   386.5
   452.7
   485.4
   447.8
     453
   420.5
   433.2
   438.4
   464.3
   444.2
   436.1
   448.1
   478.9
   418.3
   446.2
   413.7
   446.2
   462.4
   456.2
   410.8
   411.1
   400.1
   456.6
     428
   450.7
   408.2
   471.2
     440
   447.8
   444.9
   460.1
   423.1
     418
   447.8
   425.4
   403.4
   410.2
   439.4
   482.2
   461.1
   463.7
   448.4
   451.7
     476
   422.5
   414.7
   419.9
   424.1
   511.1
   435.1
     465
     464
   438.7
   430.6
   495.8
   483.5
   454.9
   438.1
   443.9
   498.7
   456.9
   432.5
     454
   426.1
   421.8
   430.6
   430.3
   398.8
   457.9
   440.7
   439.7
   454.6
   438.4
   446.2
   434.5
     465
   461.7
   423.5
   463.4
     429
   415.4
   400.8
   446.2
   466.3
   469.9
   435.5
   473.7
   478.6
     429
   468.6
   423.5
   466.6
   459.2
     478
     439
   408.2
   399.8
   449.1
   480.2
   424.4
   496.1
     478
     463
   412.1
   474.7
     403
   480.2
     452
   435.8
   415.4
   427.7
   412.4
   430.9
   447.1
   420.9
   480.6
   461.7
     452
   437.7
   458.2
   456.9
   398.2
   444.2
   428.3
   453.6
   429.3
   423.8
   459.2
   414.1
   434.5
   450.7
   458.5
   456.9
     442
   451.4
   393.3
   485.4
   460.8
   427.4
     451
   412.4
   479.6
   431.9
   400.4
   441.6
   448.4
   406.9
   447.8
   400.1
   432.2
   424.4
     442
   429.3
   447.1
   496.1
   476.3
   456.9
   450.7
   447.1
   396.2
   426.1
   449.7
   476.3
   445.9
   448.4
   470.8
   456.9
   470.5
   500.3
     442
     475
   442.6
   464.7
   448.4
   396.5
   440.7
   450.1
   411.8
   456.6
   398.8
   454.9
   416.7
   436.4
   486.7
     502
   435.1
   442.9
   442.9
   461.7
   464.7
   425.1
   425.4
   440.3
   454.9
   419.2
   449.7
   450.1
     487
     502
   429.6
   461.1
   391.4
   456.6
   427.4
   411.1
   434.8
   402.4
   452.3
     442
   460.1
   457.2
   479.9
     417
   457.2
   399.5
     442
   400.1
     430
   433.5
     453
   419.6
   486.7
   437.1
   450.1
   428.7
     490
   441.3
   456.2
   462.7
   431.9
   442.3
     416
   452.7
   454.3
   441.3
   466.9
   446.8
   410.8
     428
   445.5
   486.4
   447.1
   388.8
   428.7
   403.7
   472.8
   405.9
   441.3
   459.8
   470.5
   458.5
   444.2
   441.6
   481.2
   468.6
   475.7
   412.8
   421.8
   410.8
   466.3
   424.8
   504.2
   416.7
   505.2
   456.2
     512
   420.9
   425.7
   429.3
     441
   416.3
   427.7
   436.4
   480.2
     415
   417.6
   499.4
   429.3
   449.7
   448.4
   458.2
   460.1
   439.7
   434.5
   442.9
   475.4
   426.7
   420.2
   466.3
   443.3
   419.9
   433.5
   452.3
   473.4
   480.6
   475.7
   450.1
   405.9
   462.4
     417
   480.2
   498.7
   453.3
     454
   458.8
   496.5
   428.3
   432.2
   400.4
   432.9
   425.1
   435.1
   432.9
     464
   416.7
   422.5
   439.4
   459.8
   433.5
   462.1
   464.7
   418.3
   492.2
     440
   445.9
   449.4
   446.8
   425.1
   441.6
   445.9
   459.2
   415.4
   445.2
   454.6
   440.7
   468.2
   420.9
   440.3
   406.6
   424.8
     429
   443.9
   405.6
   477.3
     487
   453.3
   398.5
   465.6
   469.9
   463.7
   455.9
   402.4
   400.1
   473.4
   415.4
     477
   399.5
   473.4
   422.8
   450.7
     441
   378.7
   426.7
   442.9
   421.8
   450.4
   449.4
   450.4
   467.6
     463
   447.1
   411.5
   453.3
   444.6
   432.5
   461.7
   387.1
   459.2
   420.5
   457.2
   450.7
     439
     478
     418
   458.8
   467.3
   402.7
   456.9
   451.7
   484.5
   431.9
   404.7
   419.2
   433.8
   442.6
   460.8
     454
   438.4
   463.7
   434.2
   407.9
   411.5
   460.4
     477
   486.7
   430.9
   423.8
   443.6
   381.9
   447.8
   410.2
   419.6
   464.3
   461.1
   467.3
   452.3
   466.9
   444.6
   477.3
   417.6
     428
   462.4
   435.8
   464.7
   427.4
   484.8
   468.6
   433.8
   467.3
   399.5
   431.9
   418.6
   426.1
   436.1
   455.3
   425.1
     439
     454
   449.7
     452
   414.4
   454.3
   477.3
   393.9
   436.4
   389.4
   433.2
   450.1
   421.2
   469.9
     464
   476.3
   445.5
     454
   439.4
   407.9
   456.6
   431.6
   433.2
   424.4
   474.7
   443.6
   474.7
   466.9
   418.9
   466.6
   455.3
   437.4
   462.1
   437.7
   455.6
   455.6
   444.9
   470.5
   417.6
   387.1
   437.7
   481.2
   434.8
   474.1
   428.3
   468.6
   428.7
   432.2
   445.9
   508.8
   433.2
   445.5
   482.2
   397.8
     439
   468.2
   448.1
   424.4
   397.5
   400.4
   457.5
     404
   461.4
   490.3
   450.7
   433.8
   393.3
   451.4
   434.2
     476
     489
   429.3
   476.3
   424.4
   444.6
   431.6
   438.7
   438.1
   453.3
   460.4
   474.1
   404.7
   418.3
   458.5
   459.2
   408.9
   492.2
   463.4
   480.6
   403.7
   415.4
     380
   422.2
     490
   472.5
   454.9
   405.6
   419.6
   420.2
   454.9
   420.9
   492.2
   446.2
   398.8
   401.7
   457.5
   386.8
   461.4
   431.6
   467.6
   410.8
   412.8
   453.3
   467.6
   431.3
     453
   470.5
   452.3
   441.6
   468.9
   441.3
   475.4
   446.5
   499.4
   416.3
   441.3
   432.2
   430.6
   395.9
     405
   415.4
   415.4
   473.7
   409.5
     404
   453.3
   472.1
   429.3
   467.6
   417.6
   438.4
   459.2
   426.7
   404.7
   445.2
   443.3
   443.6
   435.8
   467.3
   474.1
   457.5
   471.5
   455.6
     415
   406.6
   470.2
   426.7
   442.3
   422.2
   446.2
   462.4
   409.8
   430.6
   427.7
   455.3
   415.7
   471.8
   448.4
   494.2
   424.1
   408.2
   453.3
   474.7
   461.7
   520.8
   448.8
   444.9
     416
   418.6
   417.6
   441.3
   448.1
   450.7
   461.1
   424.8
   429.6
   400.1
   446.2
   431.3
   445.5
   468.6
   443.6
   489.3
   402.1
     475
   396.5
   424.1
   480.6
   486.4
   477.6
   469.2
   462.4
   478.6
   446.8
   469.5
   465.3
   444.9
   434.2
   416.3
   486.1
   438.1
   419.6
   467.3
   436.4
   474.7
   421.8
   422.8
     430
     440
     429
   480.9
   409.5
   447.5
   456.2
   438.7
   467.9
   477.6
   446.5
   443.6
   415.7
   449.1
   471.2
     441
   446.8
   410.5
   426.7
   419.9
   430.9
     428
   423.8
   411.8
   460.4
   403.4
   432.5
   432.2
   423.8
   428.3
   423.1
   470.8
   435.5
     428
   412.4
   446.8
   441.3
   460.8
   481.5
   448.1
   425.4
     415
   417.6
   452.3
   413.4
   481.5
   444.6
   402.7
   450.4
   413.4
   419.2
   476.7
   413.7
   401.4
   481.5
   432.5
   466.9
   450.1
   453.6
   441.6
   456.2
   413.1
   432.2
   493.2
   417.3
   406.3
   438.4
     429
   431.6
   437.7
   436.4
   448.8
   431.9
     454
   438.4
     465
   457.9
   411.8
   446.8
   421.8
     405
   454.9
   459.8
   432.2
   487.7
   433.8
   426.1
   477.3
   453.3
   424.8
   469.5
   450.7
   480.9
   424.4
   396.9
   490.6
   428.3
   442.3
     487
   459.5
   493.2
   432.9
   481.2
   443.9
   450.1
   392.6
   418.9
   500.3
   446.2
     441
   467.3
   445.2
   443.9
   449.4
   492.6
   446.2
     427
   412.8
   433.8
   422.5
   458.2
   424.4
   452.3
   436.8
   461.7
   454.6
   483.8
     440
   409.2
     404
   445.2
   375.8
   408.2
   454.9
   485.4
   464.3
   437.7
   487.7
   463.4
   420.5
   424.1
   407.6
   414.4
   408.2
   441.6
   439.7
   393.6
   443.6
   425.4
   471.5
   467.3
   436.8
   385.5
   401.4
   440.3
   461.4
   479.6
   410.2
   445.2
   397.2
   442.9
   448.1
   471.8
   431.3
   396.5
   431.6
   408.9
   417.6
   427.4
   439.4
   410.5
   463.7
   506.5
   433.2
   447.1
   431.6
   417.6
   434.5
   483.5
   406.6
   487.7
   433.2
   422.5
   422.5
   448.8
   446.5
   397.5
   418.3
     488
   448.1
   432.9
   509.1
   455.9
   430.3
   497.1
   431.6
   470.5
   438.1
   426.7
   505.9
     441
   472.5
   450.7
   419.2
   446.2
   406.9
   445.2
   471.8
   433.2
   436.4
   458.2
   464.3
   407.9
   450.4
   443.6
   397.8
   421.8
   431.3
   420.9
   442.6
   465.6
   426.7
   456.9
   456.6
     463
   444.2
   398.2
   474.4
     441
   492.6
   402.7
   481.9
   464.7
   447.1
   433.5
   456.6
   431.9
   441.6
   408.2
   454.6
   421.5
   437.1
   432.2
   417.6
   392.6
   406.6
   468.6
   424.4
   440.3
   450.4
   432.2
   433.8
   400.4
   449.4
     403
   425.1
   445.5
     452
   419.2
   444.9
   428.3
   410.8
   476.3
   446.8
   432.5
   423.1
   436.4
   434.2
   456.9
   458.5
   437.7
     477
   471.2
   437.4
     416
   418.6
   448.1
   469.2
   438.7
   397.2
   396.9
   430.6
   452.7
   405.9
   424.1
   476.3
   424.8
   432.5
   473.4
   458.5
   425.1
   421.8
   428.7
   431.9
   451.7
   384.9
   482.8
   425.1
   406.3
   428.7
     415
   472.1
   449.1
   471.8
   445.2
   407.9
   468.9
   439.4
   472.8
   402.7
   435.5
   473.7
     442
   462.4
   444.2
   457.9
   431.9
   464.7
   400.8
   449.4
   446.8
   434.5
   423.5
   412.4
   433.8
   446.8
   453.3
   442.6
   436.4
   446.5
   495.5
   439.4
   517.5
   445.2
   503.6
   389.7
   451.7
   420.5
   409.5
   461.1
   446.5
   429.3
     439
   432.5
   418.3
   432.5
   396.2
   403.4
   418.3
     429
   435.1
   495.5
   411.1
   443.3
   462.4
   496.5
   449.7
   412.1
   445.5
   444.6
     451
   459.5
   448.1
   452.7
   425.1
   468.6
   425.7
   479.3
   436.4
   448.1
   449.1
   414.7
   489.3
   496.5
   429.3
   465.3
     478
   440.3
   383.2
     440
   456.6
   473.1
   435.5
   377.1
   465.6
   471.5
   393.3
   436.4
   455.9
   433.5
   444.9
   454.6
   449.4
   469.2
   437.1
   472.8
   432.2
   447.8
   428.7
   450.7
   512.7
     416
   429.3
   450.4
     427
   432.5
   464.3
   450.1
   460.4
   504.2
   420.2
   461.7
   430.9
   484.8
   386.2
   463.4
   466.3
   431.6
   445.9
   435.1
   448.1
   434.5
   401.4
   437.4
   419.6
     417
   432.9
   402.7
   448.8
   435.1
   459.2
   437.4
   446.2
   460.1
     440
   442.6
     430
   449.4
     465
   472.8
   444.6
   425.4
     442
     487
   445.9
   393.3
   458.5
   432.9
   479.3
   430.9
   482.5
   390.4
   407.6
   439.7
   468.2
   444.9
   426.4
   457.2
   444.2
   462.4
     441
     476
   456.9
   454.3
   465.3
   436.1
     463
   471.5
   414.4
   455.9
   444.2
   397.8
   442.3
   455.9
     439
     415
   447.5
     427
   466.3
   481.9
   420.9
     452
   469.2
   404.3
   426.1
   421.2
     466
   438.4
   412.4
     466
   448.8
   473.4
   410.8
   487.7
   442.6
   434.8
   445.9
   415.7
   424.8
   432.5
     478
   402.1
     393
   475.4
   445.5
   460.8
   448.4
   483.8
   432.9
   428.3
   461.4
   429.3
   428.3
   395.2
   438.1
   447.5
     463
     454
     442
   421.8
   480.6
   431.6
   443.3
   462.4
     439
   449.1
   422.2
   407.2
   454.3
   424.1
   457.5
   448.4
   424.1
   410.2
   414.4
   449.4
   442.6
   446.2
   457.9
   468.9
   451.4
   424.4
   474.1
   417.3
   432.9
   458.5
     429
   444.6
   437.7
   407.9
   435.8
   439.7
   476.3
   424.8
     452
   456.9
   440.7
   444.6
     441
   432.5
   454.6
   469.2
   430.9
   428.7
   470.8
   440.7
   432.9
   459.8
   398.2
   401.1
     451
     417
   430.3
   375.5
   441.6
   434.5
   444.9
   440.3
     442
   456.6
     429
   385.8
   462.7
   423.8
   445.5
     428
   460.8
   421.5
   473.1
   452.7
   462.1
   430.3
     439
   409.8
   466.6
     427
   433.5
   454.9
     464
   410.5
   462.4
   417.6
   408.5
   432.2
   390.4
   457.5
   429.3
   449.7
   459.8
   442.9
   489.3
   425.7
   497.8
   419.6
   408.9
   446.8
   492.6
   443.3
   412.1
   414.7
   453.6
   515.6
   477.3
   394.3
   432.9
   454.9
   470.8
   447.1
   440.3
   426.1
     416
     415
   420.5
   477.6
   435.1
     451
   460.1
   457.9
     451
   432.5
   465.6
   438.4
   457.9
   397.8
   447.5
   446.5
   480.9
   421.5
   423.1
   435.5
   422.8
   469.9
   424.1
   445.5
     428
   422.2
   424.4
   461.7
     418
   441.3
   411.8
     487
   459.5
   421.2
   413.1
   438.7
   454.9
   409.5
   431.3
   424.1
     442
   410.2
   440.7
   436.4
   458.2
   447.5
   427.4
   438.7
   415.4
   450.1
   449.7
   475.7
   412.1
   408.9
   463.4
     415
   431.6
   493.5
   441.6
   404.7
   457.2
   432.2
   442.9
   414.7
     415
   440.3
   442.3
   466.9
   491.9
   410.8
   443.6
   448.4
   429.3
   458.5
   460.4
   461.4
   416.3
     430
   466.9
   465.6
   438.4
   449.7
   455.3
   526.9
   452.3
   468.9
   453.3
   445.2
   432.2
   469.5
   455.6
   459.5
     430
   475.7
     454
   410.8
   424.4
   385.8
   450.7
   443.3
   455.6
     452
   449.4
   425.4
   473.1
     441
     403
   425.7
   446.2
   441.3
   494.5
     453
   449.7
   442.6
   413.4
   471.5
     440
   446.5
   397.2
   451.4
   439.7
   401.4
   449.7
   423.1
   418.9
   434.2
   442.9
     442
     404
   421.5
   450.4
   428.7
     466
   421.8
   456.6
   395.9
   486.1
   449.7
   386.5
   421.2
   426.4
   361.8
   454.6
   451.7
   396.5
   394.6
   429.3
   419.2
   442.6
   441.3
   437.4
   399.1
   447.1
   444.6
   471.8
     440
     428
     464
   472.5
   487.4
   417.6
   462.1
     439
   442.9
   471.2
   422.2
   431.9
   411.8
   426.4
   444.6
   426.7
   463.7
   468.9
   454.3
   445.2
   419.2
   449.1
   433.8
   471.2
   424.8
   456.6
   440.3
   498.4
   410.8
   480.6
   457.5
   456.2
   435.1
   456.9
   476.7
   484.5
   445.5
   459.2
   422.5
     439
   447.8
   420.9
   447.5
   433.8
   477.6
   459.8
   466.6
   468.2
   418.6
   454.9
   439.4
   464.7
   455.3
   422.5
   447.8
   460.8
   450.7
   436.8
   453.3
   477.3
   432.9
   428.3
   452.7
   449.1
   441.3
   470.5
     427
     439
   443.3
   415.7
   432.2
   426.4
   432.9
   427.4
   411.1
   397.5
   395.9
   410.8
   455.3
   467.9
   444.2
   456.9
   446.5
   443.6
   419.9
     466
   468.9
     440
   419.6
   450.4
     478
   443.3
   434.2
   424.1
   426.4
   439.7
   415.4
   433.8
   409.5
   475.7
   456.9
   442.9
     442
   421.2
   434.8
   405.3
   470.5
   452.7
   470.8
   440.7
   458.5
     416
   463.7
   419.6
   442.3
   426.7
   474.1
   412.4
   442.6
   423.1
   430.3
   438.7
   428.7
   440.7
   421.5
   374.2
   478.3
   434.2
     440
   415.7
   438.7
   489.3
   445.2
   456.2
   433.2
   456.9
   458.2
   482.5
   455.9
   465.6
   389.1
   444.6
   427.4
   472.8
   400.8
   449.1
   467.6
   415.4
   489.6
     416
   453.6
   402.1
   444.9
   432.9
   422.8
   436.4
   419.2
   442.9
   472.1
   456.6
   429.6
   432.5
   448.8
   443.9
   442.3
     442
   447.5
   435.1
   431.9
   462.1
   455.6
   430.9
   446.2
   414.7
   403.7
   449.7
   457.9
   466.9
   432.9
   450.7
   383.6
   494.8
   444.6
   414.4
   425.1
   424.4
   427.4
   404.3
   448.8
   475.7
   425.1
   459.2
   436.8
   417.6
   450.1
   444.9
   424.8
   492.2
   500.7
   446.8
   447.5
   437.7
   437.7
   466.9
   436.8
   447.1
   458.2
   459.5
   442.9
     465
   459.2
   466.6
   480.6
   407.2
   447.5
     441
     454
   458.5
   423.1
   461.7
   409.8
   480.2
   472.8
   459.5
   465.6
   442.6
     441
   431.9
   494.2
   424.1
   467.3
   462.1
   482.5
   434.5
     478
   457.2
   414.7
   436.4
     477
   444.2
   432.2
   500.3
   473.7
   456.2
   459.2
   492.9
   402.7
   443.9
   458.5
   463.7
   400.1
   479.9
     454
   471.8
   413.1
   467.9
   462.7
     453
   455.9
   421.5
   493.5
   434.8
   458.5
   432.2
   455.6
   464.7
   497.4
   406.9
   438.4
   448.8
   489.6
   434.8
   453.3
   466.9
   463.7
     441
   446.2
   425.4
   446.5
     428
     451
   478.3
   445.5
   452.7
   469.5
   454.3
   420.2
   474.4
   471.2
   457.5
   430.9
   436.4
   466.3
   431.3
   469.9
   472.5
   461.1
   408.9
   387.8
   466.3
     477
   443.6
   469.9
   441.3
   452.7
   490.9
   438.7
   500.3
   445.5
     442
     453
   477.3
   416.7
     475
   440.7
   448.8
     439
   493.9
   445.2
   441.6
   430.9
   393.9
   444.9
     501
   476.7
   436.8
   459.8
   452.7
   457.2
   425.4
   499.7
   423.1
   415.4
     417
   484.1
   449.7
   475.4
   451.7
   430.3
   394.9
     427
   459.8
   436.8
     463
   430.6
   441.3
   448.1
   412.8
   402.7
   425.4
   471.2
   477.3
     404
   436.4
   467.3
   420.5
   459.5
   435.5
   444.2
   453.3
   440.3
   426.7
   431.6
     463
     465
   432.5
     465
   443.3
     441
   469.5
   405.6
   495.8
   438.4
   473.1
   461.1
   443.6
   437.7
   475.7
   458.5
   482.2
   446.5
   421.5
   410.2
   460.8
     441
   470.8
   436.4
   466.6
   430.6
     427
   436.8
   458.8
   460.8
   464.7
   466.6
   463.7
   431.9
   450.1
   465.6
   401.4
   439.7
   441.6
   424.1
   479.6
     454
   446.8
   453.6
   451.4
   446.8
   469.5
   424.8
   417.6
   461.7
   471.5
   450.7
   459.8
   447.1
   469.2
   467.9
     452
   462.7
   410.5
   502.6
   407.9
   460.4
   467.9
   425.4
     439
   470.2
   443.9
   449.4
   488.3
   416.7
   439.7
   483.5
   442.9
   422.2
   469.9
     417
   452.3
   461.4
   438.4
   481.2
   420.9
   465.6
   448.8
   446.5
   495.8
   445.9
   459.2
   439.7
   492.9
   420.9
     430
   408.9
   459.5
   473.1
   413.7
   486.7
   439.7
     466
   443.9
   452.3
   406.6
   444.9
     451
   468.2
   438.1
   436.1
   461.1
   460.4
   457.9
   506.2
   442.6
   457.2
   498.4
   457.9
   401.4
   456.2
   416.7
   449.7
   430.3
   448.4
   415.7
     451
     429
   412.4
   461.4
   445.2
   472.5
   405.3
   446.2
     442
   442.3
   424.8
   510.1
   412.1
   459.2
   459.8
   432.5
   416.7
   460.8
   413.4
   435.5
   414.7
   472.8
   393.6
   485.8
   486.1
   473.1
   398.2
   407.6
   475.7
   449.4
   430.3
   433.5
   479.3
   426.7
   447.5
   443.6
   452.3
   463.7
   407.2
   466.6
   399.1
   422.8
   457.5
   419.6
   446.2
   451.4
   511.4
   419.2
   465.3
   436.1
   433.2
   446.8
   434.8
   409.2
   417.6
     418
   405.3
   476.3
   469.2
   449.1
   455.3
   444.6
   476.7
   453.6
   452.3
   438.4
   415.7
   440.7
   455.3
   427.7
   458.5
   445.2
   443.6
   410.5
     440
   481.2
   442.6
   482.2
   473.4
   436.1
   442.6
   471.5
   458.8
   422.5
   482.8
   430.9
   454.6
   439.4
   442.6
   443.3
   460.1
   483.5
   471.8
   460.4
   507.8
     442
   415.7
   443.6
   434.8
   423.1
     463
   444.2
   480.6
   448.8
   485.1
   475.4
   463.4
   428.7
   461.1
     453
   435.8
   457.5
   471.5
   482.8
   428.7
   492.9
     466
   453.3
   439.4
   445.5
   411.1
   443.6
     417
     464
   441.6
   463.4
   472.8
   437.4
   453.3
   442.3
   436.4
   431.6
     453
   433.5
   397.5
   405.9
   432.9
     430
   424.8
   425.7
   438.4
   443.9
   474.1
   427.7
   410.8
   450.7
   468.2
   470.8
     430
   446.2
   425.1
   442.6
   464.3
   431.3
   444.2
   469.9
   448.1
   434.5
   484.1
   421.8
   454.9
     429
   456.2
   502.3
     440
   484.5
   460.8
   416.7
   417.6
   459.2
   458.2
   427.7
   456.6
   449.4
   486.1
   450.1
   512.7
   468.9
   438.7
   427.4
   500.3
   466.3
   464.7
   427.7
   438.1
   455.9
     463
   437.1
   457.2
   435.1
   448.4
   431.6
   432.2
   435.5
     478
   385.5
   440.7
   471.5
   468.9
     451
   485.4
   481.5
   463.7
   447.1
   446.2
   433.8
   476.3
   444.6
   468.6
   436.8
   451.4
   458.5
   418.6
   503.9
     416
     465
   455.3
   460.4
   429.6
   446.8
   472.1
   476.3
   457.2
   475.7
   461.1
   452.3
   456.9
   455.3
     466
   468.2
   413.7
   446.2
   490.9
   473.1
   408.2
   499.1
   448.1
   421.2
     427
   458.8
   480.6
   446.5
   423.5
   506.5
   458.8
   420.9
   468.6
   464.7
   436.1
   450.7
     501
     453
     466
   497.4
   444.9
   394.9
   428.3
   491.6
   460.4
   443.3
   445.9
   484.1
   474.4
   473.4
   446.2
   450.7
   488.3
   472.8
   485.8
   446.2
     488
   474.1
   436.1
   466.3
   420.9
   467.9
   462.7
   475.7
   455.6
   425.1
   481.9
   483.8
   444.2
   453.3
   486.1
     418
   470.5
   459.2
   460.1
   428.7
   463.4
     441
   428.7
   428.7
   460.4
   435.5
   438.1
   443.3
   462.7
   444.2
   473.1
   483.2
   499.4
   490.9
   493.9
   452.7
   440.7
   470.5
   491.6
   417.6
   444.2
   412.1
     487
     489
   483.8
     452
   416.3
   430.6
   472.8
   467.9
   418.6
   431.6
   482.2
   485.1
   446.8
   449.4
   460.1
     463
   470.5
   401.7
     465
   451.7
   407.2
   458.5
     452
   443.6
   496.5
   470.5
   455.3
   455.6
   465.3
   433.2
   456.6
   438.4
   410.2
   465.3
   480.2
   432.2
   418.9
   411.8
   486.1
   475.4
   465.3
   465.6
   455.3
   487.4
   461.7
   432.5
   469.9
   403.7
   427.4
   460.8
   464.7
   501.3
   456.6
   494.5
     454
     440
   442.9
   494.2
   469.9
   401.4
   438.1
   422.8
   481.5
   406.6
   503.3
   424.1
   467.6
   465.3
   449.4
   474.1
   449.7
   486.1
   444.2
   463.7
   477.6
   410.2
   468.2
   424.8
   468.6
   458.8
   432.5
   405.9
   428.3
   481.2
   449.7
   458.8
   467.6
   448.8
   434.2
   473.1
   495.5
   443.9
   425.4
   453.6
   435.1
     453
   457.5
   447.8
   457.5
   476.3
   457.9
   414.1
     428
   424.4
   445.2
   452.7
   424.1
   418.9
   524.7
   485.1
   476.7
   422.5
   477.6
   431.9
   459.5
   490.9
   468.6
   424.8
   459.8
   474.4
   422.2
   448.8
   369.9
   459.8
   430.6
   444.2
   446.5
   438.4
   449.7
   445.9
   446.8
   451.4
   457.2
   461.4
   470.2
   432.5
   458.5
   417.6
   467.6
   454.6
   410.8
   469.5
   398.8
   404.7
   476.7
   473.4
   455.6
   431.9
   423.8
   426.1
   482.8
   482.2
   407.2
   474.4
   442.3
   447.1
   506.2
   484.5
   456.6
   501.3
   450.1
     465
   426.7
   473.4
   445.5
   434.2
   445.5
     428
   483.5
   420.9
   437.1
   465.6
   464.7
   463.7
     489
   474.4
   443.6
     475
   459.5
     513
   472.8
   437.7
   438.4
   462.4
   451.4
   439.7
   472.5
   462.4
     488
     465
   442.6
   479.3
   430.6
   442.9
   458.8
   423.1
   494.8
   455.3
   424.1
   464.7
   474.1
   452.7
   459.2
   450.4
   454.6
   500.7
   457.2
   485.8
   442.3
   455.6
   427.4
   489.3
   488.3
   466.3
   476.7
   398.8
   445.9
   481.5
   435.8
   437.1
   482.5
     488
   447.5
   448.8
   455.9
   481.2
   458.2
   432.9
   441.3
   447.5
   448.8
   462.1
   453.3
   468.2
   448.1
   454.9
   475.7
   496.5
     477
   478.3
     439
     478
   450.1
   461.4
   458.8
   513.3
   423.8
   471.2
   481.5
   436.8
   454.6
   509.4
   403.7
   509.1
   462.4
   470.2
   416.7
     451
   476.3
   462.7
   453.6
   449.7
   430.3
   456.6
   453.6
   420.2
     477
   481.9
   460.8
   498.7
   437.7
     465
   420.9
     489
   462.1
   421.2
   462.1
   414.1
   521.8
     488
   450.7
   468.6
   462.7
   474.4
   438.1
   478.9
   483.2
   486.4
   475.7
   461.1
   507.2
   516.2
     489
   473.4
   475.4
   434.5
   459.5
     441
     477
   423.5
   433.2
   441.6
   472.5
   459.2
   512.7
   448.1
   442.6
   476.3
   451.4
   485.1
   447.1
   473.4
   477.3
   512.7
   480.6
   460.4
   505.9
   481.2
   450.7
   453.3
   449.7
   454.9
     465
   454.9
   483.5
   446.5
   500.3
   451.7
   416.3
   469.2
   457.9
   466.9
   461.1
   435.5
   471.8
   461.4
   533.1
   514.3
   469.2
   495.8
   466.9
     439
   460.1
   466.9
   466.6
   454.9
   428.3
   444.2
     464
   479.9
   419.9
   486.7
   503.6
   471.2
   460.1
   460.4
   437.4
   460.8
   477.3
   454.3
   412.8
   444.6
     416
   485.4
   402.1
   464.3
   452.3
   461.4
   444.6
     488
   465.6
   438.7
   442.9
     490
   530.8
   470.5
   442.3
   483.8
   489.6
   451.4
   519.2
   503.9
   429.6
   483.5
   455.3
   461.4
   439.4
   486.1
   475.7
   488.3
   466.9
   465.3
   469.5
   435.1
   452.7
   462.4
   526.6
     488
   462.4
   474.7
   456.9
   433.8
     466
   441.3
   431.3
   483.5
   436.8
   466.6
   473.7
   498.7
   476.3
   440.7
   450.7
   438.1
   525.3
   443.9
     452
   430.3
   441.6
   479.9
   480.2
   552.6
   495.5
   462.7
   422.5
   429.6
     502
   428.3
   447.1
   462.7
   421.8
   458.2
   420.2
   457.2
   460.4
   472.5
   447.1
     476
   454.6
     466
     488
   504.9
   457.2
   438.1
   454.9
   516.9
   442.3
   481.9
   494.8
   441.6
     442
   472.8
   482.5
   409.5
   449.1
     454
   442.3
   484.8
   454.6
   486.4
   428.7
   438.4
   409.8
   411.5
   479.9
   492.2
   489.3
   443.3
   447.1
   483.2
   427.4
   433.8
   495.8
   466.3
   413.7
   462.1
   419.6
   446.2
   468.9
     489
     391
   443.3
   498.7
   453.3
   477.3
   467.9
   464.3
   457.5
   452.7
   440.7
   399.5
   505.2
   511.4
   444.9
   438.7
   474.1
   466.3
     428
   420.2
   478.3
   445.5
   444.6
   435.1
   434.8
   471.2
   499.4
   442.9
   456.6
   435.5
   490.9
   467.6
   419.2
     463
   426.4
   406.6
   437.1
   479.6
   449.7
   521.4
   492.2
     475
   519.5
   460.1
   477.3
   485.1
   440.7
   473.1
   455.3
   481.2
     475
   431.9
   454.6
   459.5
   485.4
   461.4
   423.5
   449.1
   431.3
   431.3
   443.3
   450.7
   409.2
   450.4
   497.4
     441
   434.5
   514.3
   452.7
     440
   426.1
   426.7
   419.9
   509.8
   466.6
   455.9
   435.5
     452
   447.5
   447.8
     463
   435.1
   467.6
   486.4
   490.9
   518.8
   496.5
   499.4
   485.1
   456.2
   506.5
     441
   439.4
   499.7
   452.3
   448.8
   517.9
   435.8
   470.2
     488
   414.1
   461.7
   477.6
   464.3
   474.1
     442
   505.2
   470.8
   435.8
   455.6
     466
     418
   445.2
   438.7
   455.9
   479.6
     453
   465.3
   434.2
   495.2
   451.4
   486.1
   463.7
   472.1
   476.7
   485.8
   456.9
   469.9
   460.1
   422.5
   479.3
   461.7
   432.9
   444.6
   444.9
   478.6
   479.9
     428
   452.3
   416.7
   431.3
   467.9
   446.5
   437.7
   422.8
     512
   460.8
   455.3
   435.5
   497.1
   460.8
     478
   476.7
     488
   497.8
   458.2
   449.4
     476
   460.8
   448.4
   448.4
   438.1
   498.1
   415.4
   465.6
     451
   483.8
   478.3
   473.1
   474.1
     417
   435.5
     501
   476.7
   483.5
   476.3
   449.4
   468.6
   509.4
   437.4
   491.6
     463
   514.6
   437.7
   484.1
   540.6
   492.9
   467.9
     475
     418
   459.2
   468.6
   444.2
   486.4
   493.2
   447.8
   509.8
   483.8
   485.4
   502.6
     427
   481.2
   472.8
   458.8
   497.8
     441
   481.9
   462.1
     490
   503.3
   540.3
   469.9
   442.6
   526.6
   459.5
   460.4
     476
   439.7
   488.3
   535.7
   488.3
     452
   514.9
   575.3
   493.2
   509.4
   478.3
     489
   500.7
   482.2
   498.7
   499.4
   479.9
   516.9
   453.3
     489
   449.7
   481.5
     454
   527.6
   525.7
   528.6
   477.6
   460.8
   492.2
   510.1
   477.3
   526.6
   461.7
   508.5
   485.8
   503.6
   495.2
   488.3
   497.8
   526.3
   525.3
     501
   529.9
   550.3
   516.6
   504.6
     512
   470.8
   552.6
     539
     572
     538
   521.1
   493.5
   502.9
   483.5
   497.8
   498.4
   472.1
   484.8
   563.9
   500.3
   569.1
   481.9
   520.1
   498.4
   533.8
   500.7
   540.6
   491.3
   539.9
     562
   505.9
   507.2
   498.4
     549
   563.9
   524.4
   525.3
   560.4
   506.2
   523.1
   564.3
   509.4
   528.6
     525
   510.4
   498.1
   499.7
   533.8
   561.7
   495.8
   490.9
   557.4
   539.6
   510.4
   445.5
   505.2
   517.2
   485.4
   476.3
   514.6
     476
   542.5
   522.7
     539
   568.8
   488.3
   521.8
   481.5
   516.6
   500.7
   503.3
   505.2
   466.6
   504.2
   544.5
   509.8
   552.3
   529.2
   533.8
   470.5
   503.6
   536.4
   515.3
   529.5
   456.9
   519.5
   535.1
     476
   466.3
   501.6
   523.7
   490.9
   497.1
   541.2
   489.6
   521.1
   539.6
   556.5
   461.1
   508.8
   504.2
   563.6
   517.5
   496.8
   498.7
   507.8
   447.5
     500
   512.4
   485.4
   526.9
   484.1
   522.7
     538
   511.7
   535.4
   499.7
   520.5
   495.5
   515.3
   503.9
   558.4
   475.7
   524.4
   474.4
   522.4
   486.4
   490.6
     477
   591.8
   497.4
   542.2
   517.5
   500.7
   529.9
   515.6
   541.9
   553.9
   567.2
   539.6
   517.5
   511.1
   532.5
     538
   571.7
   567.8
   551.6
   551.6
   555.2
   578.2
   552.9
   560.4
   564.9
   513.6
   602.9
   516.6
   557.4
   581.4
   542.5
   590.9
   590.2
   592.2
   540.9
   617.1
   534.7
   553.2
     548
     597
   594.1
   556.1
   570.4
   590.5
   594.1
   576.9
   568.1
     634
   587.9
   617.5
   594.4
   615.5
   637.9
   599.3
   580.8
   606.1
   593.8
   626.9
   595.7
   630.1
   642.8
   651.5
     648
   625.6
   626.5
   644.1
   674.6
   611.9
   610.6
   673.6
   666.1
     682
   698.6
   685.3
   682.7
   626.5
   677.8
   668.7
   665.8
   631.4
   664.2
   710.9
   639.8
   656.7
   693.4
   749.2
   696.9
   702.1
   709.6
     768
   719.6
   796.2
   696.3
   683.6
     742
   770.6
   735.2
   728.7
   783.9
     730
   784.2
   748.5
   782.6
   762.5
   803.7
   766.7
   820.9
   790.7
   825.4
   815.7
     767
   854.6
   861.7
   782.3
   836.4
   799.8
   785.5
   835.1
   856.5
   754.4
   823.8
   850.7
     924
   840.3
   812.4
   825.7
   873.7
   776.7
   801.1
     864
   902.3
   850.4
     887
   865.6
   855.6
     841
   920.4
   895.5
   871.5
   906.5
   909.7
     937
   865.9
   920.4
   853.9
   894.8
   812.7
   889.3
   954.2
     890
   876.7
   898.1
   910.1
   872.8
   901.6
     865
   924.7
     826
   963.3
   902.6
   913.3
   890.9
   843.6
   904.9
   854.6
   908.8
     805
   833.5
   863.4
   851.7
   888.3
   848.1
   844.5
   823.8
   855.6
   853.9
   865.9
   787.4
   876.7
   786.8
   785.2
   736.8
   865.9
   829.6
   853.6
   769.3
   785.2
   725.5
     769
   794.9
   767.7
   747.2
   769.9
   729.4
   701.8
   669.7
   742.7
   816.6
   662.2
   774.1
   713.8
   692.4
   730.3
     609
   735.2
   700.2
   684.6
   673.9
   698.9
     683
   722.2
   713.2
   728.7
   655.4
   674.2
   664.8
   674.6
   595.1
   650.5
   624.3
   616.2
   593.8
   638.9
   630.8
   611.3
   594.1
   626.9
   620.1
     596
     647
   551.3
   558.7
   582.7
   575.6
   623.9
   604.5
   611.9
   541.9
   592.2
     599
   582.7
     548
   543.5
     550
   566.9
   562.6
   581.8
   516.2
     548
   522.4
   569.4
   606.1
   623.3
   547.4
   557.4
   571.7
   565.2
   558.7
   534.7
   510.1
   557.4
   536.4
   532.1
   563.6
   508.5
   511.4
     526
   548.4
   498.4
   490.6
     501
   510.4
   577.9
   529.2
   539.9
   496.1
   478.3
   576.3
   517.2
   518.8
     514
   508.5
   502.3
   490.3
   487.7
   553.6
   506.8
     502
   548.4
     536
   539.6
   461.4
   512.4
   547.1
   522.4
   520.5
   500.7
     525
   498.4
   567.2
   495.8
   512.4
   519.5
   549.7
   526.6
   498.7
   549.7
   452.3
   545.8
   473.4
   481.9
   509.1
   508.1
   495.8
   554.8
     464
   504.6
     487
   507.8
   434.8
   527.6
   520.1
   492.9
   518.8
   519.2
   544.5
   520.1
   489.6
   481.9
   491.6
     476
   489.6
   519.8
   471.2
   467.6
   486.4
   495.5
   504.6
   519.2
   534.4
   519.2
   434.5
   542.5
     487
   499.7
   529.9
     475
   454.6
   533.8
   500.7
   550.6
   567.2
     475
   486.1
   541.5
   510.1
   496.8
     500
   490.3
     525
   495.8
   469.9
   516.6
   480.6
   493.5
   492.2
   547.4
   495.2
   493.2
   522.1
   518.8
     501
     488
   502.6
   512.7
     526
   505.9
   503.3
   477.6
   421.5
   513.6
   464.3
   501.3
   503.3
   519.2
   509.1
     490
     513
   506.5
   514.9
   523.7
     538
   465.3
     478
   471.5
   521.8
   530.8
   459.8
   543.8
   462.7
   520.5
     526
   491.3
   443.9
   497.8
   473.4
   519.2
   522.1
   541.5
   525.3
   475.7
     501
   458.5
   533.1
   506.8
     525
   545.1
   504.9
   470.8
   503.9
   454.6
   515.6
   475.7
   482.5
   507.8
   543.2
   547.7
   472.8
   484.5
   575.3
   540.6
     477
   482.8
   551.6
     513
   436.4
     500
   489.6
   470.5
     489
   485.4
   520.5
   483.5
   504.2
   494.2
   435.8
   528.2
   533.4
   481.5
   562.6
   509.8
   501.6
   435.1
   503.6
   507.5
     501
   516.9
   490.9
   483.5
   499.1
   483.2
   500.3
   514.9
   512.7
   509.4
   485.1
   523.1
   470.8
   515.9
   499.4
   501.6
   469.9
   514.9
   522.1
   517.9
   472.1
   513.6
   489.3
   472.1
   486.1
   487.4
   466.3
   479.3
   445.2
     513
   506.2
   508.8
   497.4
   507.8
     512
   499.1
   494.2
   481.9
     490
     500
   477.3
     490
   482.5
   486.7
   499.1
   523.7
   547.4
   489.3
   494.5
   529.2
   499.4
     454
   502.6
   530.5
   517.2
   530.5
   556.1
   514.6
   500.7
   544.1
   478.9
   510.7
   481.9
   491.3
   506.5
   515.9
   522.4
   479.3
   558.7
   542.8
   473.1
     454
   504.2
   502.6
   468.2
   522.1
   506.2
   511.1
     512
   471.8
   484.1
   502.9
   550.6
   462.1
   510.7
   506.8
   520.1
   530.8
   519.2
   532.1
   528.6
   542.2
     490
   509.4
   478.3
   516.6
   517.2
   461.4
   515.6
   523.4
   504.2
   480.9
   504.6
   497.8
     550
   498.4
   491.3
   488.3
     476
   508.8
   491.6
     501
   512.7
   513.6
   472.8
   473.1
   539.6
   525.7
     475
   504.6
   519.8
     560
   533.8
   469.5
   546.4
     500
   520.1
   522.4
   510.1
   523.1
     537
   526.6
   490.3
   516.2
   545.1
     500
   507.2
     513
   505.9
   454.3
   516.6
   504.6
   493.9
   521.1
   500.7
     490
   526.9
   518.5
   499.7
   582.7
   519.8
   520.1
     500
   528.2
   535.4
   503.6
   521.8
   517.9
   548.4
   578.5
     500
   494.5
     514
     512
   514.9
   534.4
   502.3
   505.5
   501.3
   497.1
   570.1
   474.4
   560.4
   500.7
   512.4
   496.8
   531.2
   540.6
   540.6
   502.9
   515.9
   515.6
   522.4
   501.3
   509.1
     538
   498.7
   514.9
   520.1
   511.7
     539
   505.2
   490.6
   529.2
   526.9
   504.2
   545.4
   529.9
   541.5
   479.9
   525.7
     490
   530.5
   438.1
   510.4
   520.8
   530.2
   502.9
   495.8
   497.4
   509.8
   507.8
   537.3
   494.5
   546.1
   483.2
     524
   519.8
     539
     513
   507.8
   529.5
   542.2
   494.8
   511.7
     454
   499.7
   552.3
   533.1
   551.3
   496.1
   518.5
   548.7
     538
   508.1
     488
   539.3
     538
     537
   572.7
   536.7
   516.2
   510.1
     525
   527.6
   530.2
   526.9
   539.6
   556.1
   600.6
   577.6
     574
   556.5
   569.4
   533.1
   502.6
   523.4
   537.7
   533.4
   560.7
     563
   607.7
   580.2
   546.4
   554.5
   548.4
   506.8
   514.9
     550
   559.7
   563.3
   539.6
   577.2
   557.8
   582.7
   533.4
   582.1
   564.9
   569.1
   609.7
   581.8
   578.5
   639.8
   587.9
   584.4
     574
   588.3
   565.6
   560.4
   599.9
   580.8
   618.8
   567.8
   569.4
   551.6
   581.4
   540.3
   629.5
   581.8
   598.3
   615.8
   599.9
   565.9
   600.3
     597
   591.5
   571.1
   570.1
   584.7
   607.1
   602.2
   547.4
   575.9
     561
   577.2
   545.8
   600.6
   555.2
   603.8
   592.5
   588.9
   593.1
   623.6
   557.1
   613.6
   569.4
   599.9
   559.4
   586.3
   563.9
   554.8
   558.1
   624.3
     548
   548.7
     596
   613.2
   566.5
   573.7
   574.3
   578.5
     573
   594.4
   578.9
   594.4
   620.7
   555.2
   522.4
   520.1
   580.8
     572
   555.2
   583.7
   578.5
   543.8
   559.1
   551.3
   617.8
   563.9
   557.8
   562.3
   586.3
   554.5
     597
   539.3
   566.9
   595.4
   554.8
   555.2
   548.4
     561
   577.2
   575.6
   590.5
   601.9
   641.8
   562.3
   570.4
   557.4
     621
   618.1
   604.5
   535.7
   584.4
   535.7
   526.9
   559.1
   591.8
   557.1
   609.7
   628.2
   585.7
   595.4
   549.7
   591.2
   545.8
   580.2
   555.8
   591.2
   606.1
   606.4
   580.8
   600.6
     587
   556.1
   602.5
   573.7
   615.2
   606.8
   615.2
   570.4
     573
   576.6
   615.5
   628.2
   573.3
   589.6
   625.6
   566.5
   565.9
   624.6
   575.9
   565.2
     574
   519.2
   601.6
   591.5
   566.5
   585.3
   580.8
   639.2
   613.6
   619.4
   634.3
   622.3
   545.1
     574
   588.6
   601.9
   557.4
   524.4
   588.9
   567.8
   639.2
   607.4
   623.3
   559.4
   596.4
   654.4
   553.9
   638.5
   526.6
   582.1
   544.1
   572.4
   598.3
   577.6
   593.1
   600.9
   611.9
   618.4
   585.3
   598.6
   640.2
   570.4
   603.2
   610.3
   610.3
   548.7
     585
   620.4
   605.5
   580.8
   615.5
   595.4
     536
   591.2
   583.1
   541.5
   659.3
   628.5
   606.1
   609.7
   618.4
   603.5
   665.5
   609.7
   665.5
   538.3
   615.8
   611.9
   648.3
   585.3
   595.7
   632.4
   584.7
   555.2
   634.3
   604.2
   653.5
   603.5
   612.9
   578.5
   632.7
   624.9
   692.1
     597
   599.9
   589.2
   622.6
   630.1
   545.1
   600.9
   603.8
   564.6
     635
   581.1
   541.2
   678.1
     551
     597
   591.2
   626.5
   574.6
   569.1
   660.3
   575.3
   571.1
   599.6
   589.9
     596
   563.9
   594.4
   576.6
   590.2
   563.9
   587.9
   540.3
   597.7
   589.2
   598.3
   575.3
     611
   513.6
   563.6
   529.5
   587.3
   554.8
     648
   571.4
   543.5
   534.1
   566.5
   581.1
   577.6
   589.9
   568.1
   563.3
   527.3
   548.7
   507.2
   572.7
   593.8
   598.3
   568.8
   542.8
   622.6
   537.7
   557.1
   530.2
   536.4
   567.5
   545.1
   536.4
   560.7
   511.1
   627.8
   611.6
   572.4
   583.4
   543.2
   578.9
   568.1
   579.8
   544.8
   575.6
   566.5
   594.7
   561.3
   575.9
   558.1
   579.8
   553.9
   492.6
   563.3
   567.8
   546.4
   619.7
   564.3
   544.1
   580.2
   489.6
   536.4
   508.8
   547.7
   544.1
   547.7
   532.5
   547.7
   526.3
     563
   523.7
   581.8
   546.4
   567.2
   564.6
   577.2
   555.2
   525.7
     560
   506.8
   522.4
   529.9
   607.7
   567.2
   497.8
   577.2
   571.7
   568.8
   572.4
   588.3
   526.9
   523.1
   527.9
   583.4
   470.8
   545.1
   572.7
   520.1
   535.4
   543.8
   578.9
     548
     611
     560
   535.7
   569.1
   519.8
   514.3
   532.5
   560.4
   513.6
   516.2
   571.7
   523.1
   498.1
   542.2
   544.1
   587.9
   568.5
   467.9
   514.9
   493.9
   545.8
   532.8
   530.5
   531.8
   489.6
   577.6
   530.2
     539
   552.6
   527.9
   514.6
   515.9
   552.3
     512
     563
   523.4
   543.5
   525.7
   496.5
   492.6
   506.2
   529.2
   455.6
     549
   561.3
   485.1
   500.7
   530.8
   511.4
   519.2
   478.3
   490.6
   528.9
   560.7
   541.2
   539.6
   545.4
   481.5
   522.1
   589.2
   521.8
   508.5
   535.4
   539.6
   530.5
   490.3
   523.7
     502
   487.7
   532.8
   499.1
   485.8
   523.7
   523.1
   517.2
   502.6
   547.1
   488.7
   535.7
   556.5
     514
   485.1
   496.1
   563.6
   565.2
   484.1
   532.5
   512.4
   536.4
     513
   536.4
   515.9
   463.4
   510.4
   445.2
     550
   538.6
   531.8
   478.3
   540.6
   538.3
   502.9
   506.5
   557.8
   534.7
     477
   501.3
   474.1
   505.9
   518.8
   481.9
   529.2
   505.9
     526
   537.7
     525
     586
   544.1
   519.5
     525
   527.3
   525.7
   525.7
   492.6
   531.2
     514
   492.9
     489
   553.6
   563.3
   553.6
   565.2
   527.6
     466
   543.5
   539.9
     551
   568.5
   522.4
   580.5
     512
   555.2
   502.9
   515.9
   542.8
   525.3
   504.9
   535.4
   526.6
   519.8
   594.1
   550.6
   513.3
   527.6
   555.2
   554.5
   555.8
   573.7
   486.1
   564.6
   521.4
   526.9
   516.2
     536
   518.8
     584
   527.9
   543.2
   568.8
   595.4
   551.9
   543.8
   529.9
   553.9
     551
   575.6
   556.8
   533.4
   538.6
   533.1
   500.3
   581.1
   554.5
     537
     440
   587.6
   534.7
   526.6
   557.1
   492.9
   521.4
   526.6
   521.4
   502.3
   535.1
   518.8
   543.2
   503.6
   577.2
   545.1
   526.3
   479.3
   485.8
   519.2
   521.8
   539.9
   512.7
   545.1
   545.1
   527.6
   540.3
   528.9
   556.8
   541.9
   546.7
   531.5
   518.2
   547.1
   540.3
   564.3
   551.9
   492.6
   496.8
   535.1
   541.5
   509.8
   530.8
   498.1
   538.6
   510.7
     548
   564.9
   541.2
   566.9
   502.3
   572.7
   551.9
   566.9
   560.4
   508.8
   520.5
   499.1
   498.1
   553.6
   547.4
   571.4
     539
   547.7
   566.9
   496.1
   524.4
   542.2
   521.1
   542.8
   541.2
   575.9
   510.1
   540.9
   513.6
   571.4
   617.1
   588.6
   568.1
   566.2
   575.3
   560.4
   558.1
   566.5
   575.9
   626.5
   577.2
   600.6
   606.8
   609.3
   529.5
   536.4
   562.3
   603.2
   525.3
   581.1
   558.1
   532.8
   546.1
   580.8
   561.7
   561.7
   582.1
   567.5
     538
   541.5
   570.7
   532.1
   527.3
   540.9
   582.4
   536.7
   563.9
     514
   551.6
   519.5
   570.7
   562.3
   565.6
   466.6
   569.1
   595.4
   558.7
   581.4
   566.2
   607.1
   546.4
   552.3
     587
   581.1
   559.7
   593.8
   610.3
   567.8
   570.4
   567.2
   548.7
   601.2
   557.4
   520.5
   537.7
   543.8
   557.4
   581.8
   549.3
     550
   561.7
     537
   520.5
     513
   517.2
   573.3
   527.9
   546.4
   611.6
   526.3
   551.9
   509.4
   552.9
   508.8
   520.8
   564.6
   493.2
   523.4
   530.8
   522.7
   527.3
   556.1
   512.7
   529.9
   508.1
   559.4
     548
   532.8
   567.2
   493.9
   556.5
   541.9
   491.9
   540.9
   540.9
   523.4
   508.5
   494.8
   462.1
   534.1
     548
   528.9
   603.5
   539.3
   539.9
   475.4
   529.9
   541.9
   501.3
   529.5
   531.8
   520.8
   556.5
   501.3
   490.3
   483.8
   508.1
   529.5
   554.8
   560.7
   554.5
   488.3
     487
   484.8
   482.2
   504.6
   485.8
   504.6
   527.6
   520.1
   557.1
   505.5
   510.7
   511.4
   463.7
   487.4
   505.5
   592.2
   528.6
   483.2
   459.2
   514.9
   521.4
   486.1
   491.9
   527.3
   551.9
   482.2
   481.2
   502.9
   563.6
   528.6
   505.2
     525
   533.4
   514.6
     465
   469.2
   471.5
   519.5
   517.5
   479.3
   536.7
   501.6
   503.3
   477.3
   495.2
     538
   530.8
   493.5
   533.1
   484.5
   488.7
   539.9
   509.8
   497.8
   464.7
   510.7
   530.5
   516.9
   514.6
   506.5
   548.7
   491.9
   504.9
   508.1
   529.5
   512.4
   542.2
   500.7
   520.5
   479.9
   533.1
   506.8
   494.8
   470.2
   489.3
   508.5
     536
   517.2
   523.1
   508.8
   513.6
   523.1
     550
   527.6
   484.1
   558.4
   486.4
   494.5
   476.7
   546.7
   507.2
     524
   520.8
   495.5
   534.4
   491.9
   510.7
   499.7
   481.9
   545.4
   458.5
   529.9
     502
   526.3
   540.9
   489.3
     560
   495.2
     490
   496.5
   572.7
     475
   449.7
   508.1
   539.6
   511.4
   474.4
   508.1
   531.5
   513.6
   523.7
   437.7
   495.2
   490.6
   532.1
     475
   492.6
   511.7
   490.3
   486.7
   542.5
   511.1
   515.3
     478
   472.5
     513
   514.3
   470.2
     502
   443.9
   517.2
   536.4
     524
   513.6
   517.9
   510.1
   483.8
   532.5
   494.2
     536
     476
   491.3
   490.3
   498.1
   455.9
     477
   531.2
   534.4
   503.3
   511.4
   495.2
   540.6
     526
   475.7
   553.2
   515.9
   549.7
   482.2
   547.7
   549.7
   502.6
     561
   491.6
     502
   517.9
   494.2
   529.9
   533.8
   486.1
   529.2
   483.2
   519.5
   517.2
   476.7
   526.3
   523.4
   486.4
   521.8
   553.2
   506.2
   530.2
   495.8
   489.6
   553.2
     501
   465.6
   486.1
     525
   501.3
   543.5
   531.5
   492.2
   486.1
   530.2
   529.2
   533.8
     466
   496.1
   525.3
   531.8
     490
   511.1
   527.9
   527.3
   523.4
   529.2
   493.5
   519.2
     488
   551.6
   475.7
   545.4
   512.4
   528.2
   498.1
   527.6
   543.2
   534.4
   491.9
   505.9
   530.5
     538
   530.2
   502.3
   511.1
   487.4
     439
   499.4
   533.1
   456.6
   569.4
   518.8
   447.8
   506.5
   516.6
   491.6
   488.3
   511.4
   532.1
   445.9
   443.9
   473.1
   519.5
   544.5
   500.7
   513.6
   525.7
   470.2
   514.6
   539.3
   537.7
   563.3
   503.6
     537
   533.8
   537.7
   521.1
   476.7
   520.8
   519.8
   504.6
   489.6
   512.4
   528.2
   538.6
   516.6
   506.2
   465.6
   499.7
   512.4
   526.6
     488
   516.6
   539.6
     478
   468.2
   509.8
   481.5
   511.1
   521.1
   508.8
   484.8
   435.5
   486.4
   486.1
   570.7
     536
   522.4
   509.8
   506.2
     489
     502
   497.1
   492.6
   467.9
   495.5
   519.8
   492.6
   517.5
   518.8
   494.8
   499.4
   530.2
   462.4
   530.8
   504.9
   499.1
   526.9
   492.2
   542.2
   514.9
   497.4
   490.3
   516.6
   510.1
     512
   552.6
   511.1
   503.6
   504.6
   534.4
   521.8
   513.3
   514.6
   519.8
   461.4
   526.3
   540.6
   519.8
     572
   545.1
   486.1
   539.3
   567.2
   537.3
   550.6
   557.1
   531.5
   529.5
   564.6
   519.2
   527.3
   513.3
   507.5
   483.8
   519.5
   495.8
   488.3
   533.8
   547.4
   576.9
   512.7
   509.4
   549.3
   563.9
     536
     611
   534.1
   541.5
   569.1
   484.5
   463.4
   516.6
     500
     560
   545.8
   536.4
   510.1
   578.5
   499.1
   579.2
   531.2
   520.8
   542.5
     551
   533.8
   519.2
   512.7
   541.5
   593.1
   546.1
   531.5
   556.8
   547.4
   592.8
   553.6
     502
   518.8
   484.5
   526.6
   519.5
   541.2
   496.5
   486.4
   599.9
   620.1
   470.5
   545.8
   506.5
   492.6
     563
   495.5
   581.8
   531.2
   525.7
   557.8
   535.7
   503.9
     525
   512.4
   563.9
   511.1
   534.7
   535.4
   521.1
   519.5
     526
   565.9
   497.4
   507.8
   535.7
   527.9
   570.4
   568.5
   520.5
   553.6
   491.6
   545.1
     512
   544.8
   569.1
     548
   566.9
     548
   607.4
   578.9
   529.5
   470.5
   540.3
   511.7
   515.3
   512.4
   607.4
   538.6
   543.5
   565.9
   528.6
   518.8
   554.5
     561
   506.8
   532.8
   502.3
   546.4
   499.4
   564.9
   520.1
   521.1
   589.6
     512
   488.7
     560
   515.6
   505.2
   556.8
   546.4
   481.9
   547.4
   574.3
   544.5
   506.8
   543.2
   542.8
   512.7
   543.2
   556.8
   561.7
   554.8
   533.1
   545.8
   534.4
   546.4
   539.3
   519.8
   571.7
   524.4
   498.7
   569.4
   524.7
     537
   483.8
   520.5
   543.2
   583.4
   529.9
   527.9
   565.6
   530.8
   517.9
   508.1
   555.8
   575.9
   538.6
   544.5
   510.7
   558.1
   534.1
   520.1
   559.1
   545.1
     489
   502.3
   575.9
     539
   527.3
   529.2
   512.7
   504.9
   591.2
   515.9
   532.5
     539
   557.8
   520.5
   546.4
     526
   540.9
   521.4
   528.6
   553.6
   551.3
     500
   541.9
   521.4
   521.4
   497.8
   492.9
   503.9
   545.4
     539
   470.5
   506.8
   525.3
   513.3
   513.6
   520.1
   515.3
   504.9
   553.9
   483.5
   544.5
     539
   485.4
   531.2
   490.3
   493.9
   458.2
   553.6
   537.7
   542.8
   484.8
   556.5
   555.8
   521.8
   549.3
   523.4
   506.5
     526
   498.4
   535.4
   505.5
     525
   491.3
   520.5
   548.7
   507.8
   541.5
   483.8
   475.7
   512.4
   499.7
   547.7
   519.5
   483.8
   499.1
   535.1
   504.2
   505.9
   571.7
   518.2
     466
   472.8
   484.5
   487.7
   467.6
   534.7
   512.4
     477
   526.9
   513.6
   507.2
   551.3
   519.8
     502
   506.2
   520.8
   508.5
   492.9
   491.6
   511.7
     538
   502.3
     575
   515.9
   534.4
   523.4
   447.1
   504.2
     502
   495.8
   537.3
   466.3
   506.5
   542.5
   552.3
   500.3
   510.7
   499.1
   546.7
   539.9
     512
   500.7
   492.6
   518.2
   520.1
   540.3
     465
     512
   507.2
   522.7
   484.5
   518.5
   505.2
   502.9
   542.8
   499.1
   504.6
   517.2
   469.5
   516.6
   583.7
   553.6
   486.1
   549.7
   535.7
   544.5
   531.8
   478.9
   536.4
   541.2
     488
     563
   492.9
   524.4
   533.8
   499.4
   482.8
   507.5
   554.8
   505.9
   489.6
   517.5
   579.8
   544.5
   518.5
   483.5
   505.5
   606.1
   520.5
   512.7
   477.6
   531.5
   561.3
     524
   554.8
   534.1
   547.4
   497.4
   474.4
   496.8
   552.9
   524.7
   559.1
   542.5
   509.8
     587
   520.5
     500
   521.1
   524.4
   503.9
   527.9
   559.4
   469.2
   504.9
   556.5
   523.1
   540.6
     500
   530.8
   493.5
   535.7
   514.3
     478
   502.9
   561.3
   513.3
   531.5
   483.5
   530.8
   526.9
   557.4
   521.8
   501.3
   506.8
   484.8
   498.7
   553.6
   527.3
   546.1
   521.4
   537.3
   526.6
   457.9
   515.9
   533.8
   550.3
   491.9
   538.3
   499.4
   489.3
   516.6
   523.4
   522.4
   522.1
   508.5
   561.3
   533.8
   538.3
   494.2
   519.8
   544.1
   566.9
   538.6
   486.7
   535.7
   546.7
   518.2
   528.9
   563.6
   528.2
   527.9
   540.6
   490.6
   505.5
   540.9
   529.5
   464.7
   519.2
   532.8
   530.2
   529.9
   557.1
   552.6
   517.5
   538.6
   524.7
   507.5
   518.2
   546.1
   513.3
   523.4
   539.3
     489
   492.9
   505.2
   542.2
   542.2
   524.4
   507.5
   519.2
   530.5
   531.2
     513
   532.1
   528.2
   505.5
   516.6
   535.1
   517.2
   559.4
   484.8
   506.5
   529.9
   500.7
   485.1
   501.6
   510.7
   506.2
   493.5
     489
   494.2
   499.7
   551.6
   527.3
   500.3
     512
   550.3
   581.4
   518.8
   472.8
   486.7
   530.2
   438.7
   538.3
   495.2
   439.4
   507.8
   483.8
   534.4
   482.8
   532.8
   539.9
   474.4
   488.7
   529.9
   552.6
   497.4
   505.9
   472.8
   599.6
   503.3
     466
   495.5
   516.9
   542.8
   488.3
   523.7
   502.9
   525.7
   503.9
   458.2
   547.7
   539.3
   503.9
   568.5
   503.3
   497.8
   521.1
   490.6
   485.8
   541.5
   526.3
   507.2
   499.4
   528.2
   517.9
     537
   486.4
   467.3
   469.2
   522.4
   529.9
   514.6
   496.8
   539.3
   521.4
   539.3
   539.6
   504.9
   497.4
   481.5
   508.1
   515.3
   481.5
   541.9
   457.5
   535.1
   526.3
   517.9
   558.7
   501.3
   470.5
   517.5
   517.5
   553.6
   517.5
   521.1
   537.3
   493.5
   496.8
   566.5
   498.4
   498.7
   564.9
   519.5
   534.4
   542.8
   540.6
     549
   558.1
   483.2
   560.7
   531.2
   493.9
   507.2
   487.4
   539.9
   546.1
   535.4
   564.3
   532.8
   541.2
   494.2
     525
   536.7
   528.2
   546.7
     526
   528.6
   563.9
   527.9
   580.2
   516.2
   542.2
   526.6
   506.5
   532.8
   524.4
   542.8
   551.9
     560
   525.7
   527.9
   513.6
   516.9
     549
   494.2
   557.4
   499.7
   534.1
   486.1
   495.2
   505.5
   519.2
   577.9
   534.4
   529.9
   522.1
   484.1
   553.6
   564.6
     513
   495.8
   545.4
   528.6
   561.7
   501.6
   527.9
   581.8
     536
     536
   518.2
   534.7
   526.3
   543.5
   511.7
   541.2
   570.4
   548.4
   506.2
   519.8
     524
   508.8
   514.9
   547.7
   505.9
   532.8
     525
   558.7
   531.5
   547.7
   487.4
   543.8
   498.4
     575
   502.3
   532.5
   494.8
   503.9
   539.6
     550
   543.5
   568.8
   554.5
   526.3
   557.4
   556.8
   531.2
   591.2
   554.8
   552.9
   520.1
   510.4
   568.8
   539.9
   558.1
   625.6
   569.4
   546.1
   577.9
     538
   572.4
   596.4
   566.9
   537.3
   578.9
   589.9
   600.9
   607.7
   540.9
   607.7
   559.7
   613.6
   644.4
   583.7
   588.3
   562.6
   611.6
   645.4
     672
   641.1
     623
   643.1
   709.6
   602.9
   626.5
   681.4
   622.6
   672.9
   708.9
   668.1
   670.7
   633.4
   677.8
   720.6
   684.9
   726.1
     754
     670
   701.5
   717.4
     778
     732
   765.4
   727.1
   774.1
   832.2
   748.5
   808.5
   721.6
   780.3
   775.1
   801.4
   725.5
   760.2
   782.6
   814.4
   778.7
   777.4
     838
     852
   772.2
   833.5
   864.3
   787.1
   897.4
     804
   815.3
   860.4
   818.3
   829.9
   927.3
   862.7
   854.3
   847.1
     889
   872.1
   862.7
   881.2
   872.4
   810.1
   902.6
   908.8
   842.3
   918.8
   842.9
   837.1
   791.7
   859.1
   845.8
   866.6
   828.3
   866.3
   874.7
   823.8
   855.2
   796.2
   922.1
   837.4
   914.9
   800.7
   818.3
   836.7
   824.4
   827.7
   858.5
   862.1
   854.9
   860.8
   820.5
   870.5
   801.1
   809.2
   787.8
   792.3
   784.2
   841.3
   788.4
   770.6
   837.7
   818.3
   807.9
     766
   801.4
   787.4
   816.3
   777.1
   757.6
   700.5
   812.1
   762.1
   689.1
     828
   758.9
     790
   753.4
   723.5
   712.5
   810.5
   713.8
   772.8
   694.7
   705.7
     693
   760.5
   723.5
   751.8
   671.3
   764.1
   734.2
   661.9
   644.4
   645.7
   704.4
   667.7
   653.5
   709.9
   683.6
   734.2
   667.7
   720.9
     648
   700.2
   691.4
   691.4
   649.9
   605.1
   679.1
   625.2
   669.4
   662.2
   617.5
   640.5
   676.2
   623.6
   629.5
   660.3
   589.2
   653.5
   669.7
   676.5
   635.9
   654.8
   604.8
     611
   602.2
   568.1
   597.7
   607.4
   646.3
   607.1
   641.5
   627.2
   641.5
   598.3
   595.1
     634
   602.9
   614.2
   601.2
   640.5
   632.1
   638.2
   604.2
   629.8
   583.1
   586.6
   579.2
   582.4
   642.8
   583.4
   663.8
   659.3
   589.6
     539
   625.6
   599.3
   601.9
   608.4
   566.5
   519.8
   546.4
   534.1
   571.1
   596.7
   580.8
   575.3
   603.5
   592.5
   570.1
     596
   561.3
   570.7
     587
   580.2
   582.1
   584.7
   553.9
   585.7
     548
   563.3
   548.4
   571.1
   601.2
   556.1
   581.8
   532.1
   585.3
   598.6
   575.9
   523.4
   579.5
   558.4
   529.9
   580.2
   620.1
   523.1
   573.3
     562
   557.8
   610.6
   546.7
   531.2
   526.6
   568.8
   495.5
   553.9
   525.3
   533.1
   589.2
   568.5
     536
   528.6
   531.2
   520.1
   536.7
   535.7
   578.5
     548
   510.4
   514.3
   506.8
     487
   537.7
   542.5
     500
   485.8
   528.6
     584
   522.4
   513.6
   533.1
   503.9
   520.8
   576.3
   553.9
   530.2
   548.4
   517.5
   589.6
   533.1
   551.3
   535.4
   565.2
   518.8
     525
   519.5
   526.9
   577.9
   562.6
     560
     488
   517.5
   530.8
   530.5
   529.9
   507.5
   482.8
   548.7
   518.2
     537
   540.9
   542.5
   526.3
   503.3
   481.5
   506.2
   496.8
   523.1
   511.7
   528.6
   507.5
   515.3
   549.7
   522.4
   541.5
   547.4
   538.6
   510.1
   516.9
   473.7
   530.5
   482.5
   508.8
     514
   505.5
   569.4
   521.4
   571.7
   492.9
   531.5
   482.5
   526.3
   545.4
   553.9
   549.3
   534.7
   514.3
   512.4
   553.2
   533.1
   581.1
   540.3
   539.6
   540.3
   537.3
   556.1
   529.9
   531.5
   552.3
   522.4
   589.9
   572.7
   544.5
   518.2
   543.5
   515.9
   471.8
   568.1
   551.6
   574.6
   474.7
   513.3
   542.5
   516.6
   530.2
   520.8
     599
   587.3
   475.7
   539.6
   546.1
   537.3
   558.7
   522.4
     551
   523.4
   546.7
     574
   555.2
   542.8
   546.1
   557.1
   584.4
   613.6
   593.8
   531.5
   594.7
   558.1
   553.6
   629.8
   581.1
   516.6
   539.9
   538.6
   583.1
   601.2
   616.2
   618.4
   595.7
   601.9
   594.7
   540.9
   607.4
     633
   600.3
   626.9
   662.5
   622.3
   659.6
   662.9
   689.5
   674.9
   629.5
   657.7
   661.3
   675.2
   649.6
   632.1
   685.3
   708.9
   677.8
     718
     658
   757.3
   653.8
   659.6
   676.8
   719.6
   689.1
   667.4
   734.2
   737.5
     729
   689.8
     659
   731.6
   685.9
   710.2
   783.9
   769.6
     720
   694.7
   753.4
   710.2
   778.7
     694
   725.5
   726.5
   709.6
   728.7
   761.8
   736.2
   739.4
   763.1
   782.3
   750.5
   702.1
     718
   728.4
     744
   741.1
   722.2
   726.8
   790.7
   783.5
   749.2
   727.1
   729.7
   782.6
   708.6
   725.5
   751.8
   708.6
   766.7
   783.2
   736.5
   711.9
   686.6
   702.4
   718.3
   722.2
   728.1
   698.6
   700.8
   735.9
   682.3
   695.3
   656.4
   750.5
   718.7
   689.8
   723.9
   701.5
     732
   690.8
   701.8
   639.8
   650.5
   662.5
   684.3
     707
   667.1
   674.2
   646.3
   655.4
   656.1
   626.5
   649.6
   641.5
   673.9
   642.4
   640.2
   576.9
   638.2
   627.2
   580.8
   619.4
   595.1
   645.7
   627.5
     658
     585
   703.4
   615.2
   587.9
   596.7
   663.2
   622.3
     561
   602.2
   582.7
   565.9
     586
   601.2
   593.1
     622
   590.5
   604.5
   568.5
     572
   624.6
   602.5
   599.3
   555.5
   609.7
   581.8
   553.2
   576.9
   548.7
   586.6
     586
   516.2
   577.9
   579.2
   580.8
     584
   553.2
   587.3
   568.5
   520.1
   546.4
     560
   534.4
   590.9
   561.3
   556.8
   558.1
   609.7
   519.5
   565.9
   581.8
   592.8
   593.5
   550.6
     550
   604.5
   581.4
   542.5
   581.4
   568.8
     608
   560.4
   567.2
   519.5
   602.9
   574.3
   563.6
   628.2
   617.8
   536.4
   596.4
   555.8
   530.8
   607.1
   600.9
   572.7
   603.8
   602.5
   558.4
     608
   643.4
   533.4
   569.8
   559.7
   624.9
   600.3
   598.3
   595.4
   657.4
   572.7
   577.2
   632.1
   584.7
   609.7
   587.3
   637.6
   627.5
   629.8
   597.3
   576.9
   652.2
   565.2
   612.6
   661.9
   598.6
   595.7
   632.4
   589.6
   584.7
   628.2
   607.1
     634
   603.5
   628.5
   657.7
     596
   590.2
   607.4
   648.3
   628.5
   616.5
     633
     634
   597.3
   631.1
   630.1
   674.9
   684.9
   677.8
   686.2
   696.9
   675.8
   626.2
   740.7
   731.6
   653.1
   654.8
   672.6
   666.4
     705
     683
   691.4
   709.6
   713.2
   767.7
   805.9
   701.5
   767.7
   733.6
   759.2
   787.8
   764.7
   787.8
   821.8
   819.6
   846.2
   872.4
   835.8
   811.4
     902
   906.8
     925
     902
   930.8
    1021
   980.8
   997.7
    1094
    1098
    1065
    1137
    1123
    1233
    1271
    1304
    1214
    1330
    1248
    1396
    1424
    1399
    1487
    1475
    1523
    1704
    1689
    1641
    1769
    1768
    1897
    1920
    1994
    2005
    2004
    2069
    2224
    2294
    2266
    2389
    2333
    2541
    2560
    2688
    2731
    2770
    2867
    2950
    3012
    2959
    3197
    3325
    3280
    3427
    3589
    3668
    3613
    3835
    3826
    4062
    4029
    4179
    4308
    4469
    4650
    4592
    4588
    4795
    4965
    4913
    4888
    4957
    5266
    5137
    5332
    5339
    5408
    5516
    5639
    5916
    5857
    6044
    6013
    6110
    6092
    6110
    6314
    6190
    6617
    6496
    6704
    6806
    6721
    6936
    6699
    6946
    6914
    7065
    7104
    7222
    7123
    7051
    7324
    7369
    7257
    7536
    7294
    7306
    7562
    7357
    7438
    7306
    7584
    7628
    7569
    7577
    7634
    7577
    7371
    7373
    7331
    7599
    7291
    7204
    7431
    7346
    7208
    7172
    7262
    7280
    7248
    6989
    7019
    6943
    7050
    6940
    6855
    6788
    6906
    6731
    6411
    6624
    6421
    6618
    6474
    6361
    6210
    6119
    6094
    6173
    5974
    6025
    5731
    5595
    5720
    5557
    5487
    5480
    5334
    5276
    5307
    5143
    5218
    5026
    5021
    4729
    4741
    4670
    4655
    4523
    4581
    4397
    4452
    4304
    4285
    4171
    4180
    4199
    4034
    3918
    3847
    3954
    3618
    3699
    3567
    3552
    3537
    3364
    3328
    3344
    3287
    3260
    3071
    3129
    2976
    2957
    2873
    2922
    2939
    2836
    2764
    2657
    2706
    2624
    2535
    2533
    2378
    2484
    2516
    2327
    2378
    2354
    2418
    2321
    2273
    2173
    2145
    2167
    2075
    2049
    1972
    1933
    2034
    1950
    1941
    2021
    1969
    1858
    1795
    1857
    1750
    1789
    1726
    1680
    1771
    1648
    1575
    1703
    1629
    1690
    1671
    1612
    1463
    1586
    1547
    1543
    1498
    1526
    1459
    1458
    1411
    1423
    1438
    1468
    1378
    1438
    1429
    1318
    1296
    1365
    1262
    1344
    1331
    1192
    1254
    1283
    1242
    1258
    1258
    1235
    1278
    1149
    1214
    1190
    1257
    1171
    1190
    1142
    1161
    1151
    1074
    1115
    1124
    1109
    1073
    1158
    1125
    1116
    1018
    1076
    1043
    1051
    1066
    1042
    1044
    1007
    1012
    1003
    1064
    1008
    1001
    1039
   868.9
    1017
    1023
    1003
    1082
    1015
   975.6
   941.5
   934.1
    1017
   919.8
   959.7
   955.8
   928.9
   977.5
   965.2
   944.5
   912.3
   879.6
   868.5
   945.7
     900
   897.1
   865.3
   918.8
   881.8
   937.6
   858.5
   908.4
   814.4
   928.2
   898.4
   794.6
   835.5
   862.7
   839.3
   860.8
   837.7
   877.3
   855.2
   823.4
   881.5
   848.4
   809.2
   832.9
   863.4
     791
   820.5
   819.2
   839.3
   844.9
   822.2
   788.1
     826
   779.3
   793.9
   789.4
   803.3
   844.2
   796.5
   788.1
   714.5
   771.2
   829.9
     802
   741.1
   839.3
   761.5
   796.8
   745.9
   771.5
   772.2
   781.6
   752.4
   756.3
   796.8
     730
   803.7
   796.2
   824.1
   753.1
   763.8
   727.1
   799.1
   765.7
   733.3
   795.6
   793.9
   684.6
   713.2
   751.8
   769.3
   774.5
   760.5
   756.6
   771.9
   730.3
   775.4
   762.5
   767.7
   784.8
   727.8
   751.1
   724.8
   745.6
   751.4
   735.2
   763.8
   706.3
   724.8
   769.6
   724.2
   730.3
   773.8
   730.3
   726.8
     707
   733.6
     708
   711.9
   709.6
   698.6
   737.5
   736.5
     672
   706.7
   746.6
   708.3
   703.1
   712.5
   676.8
   733.6
   712.2
   725.8
   698.9
     767
   663.2
   681.7
   691.4
   735.9
   747.5
   676.5
   700.5
   736.5
   644.4
     695
   697.6
     684
   648.3
   685.9
   674.2
   697.6
   704.4
   679.1
   691.4
   659.6
   752.7
   731.3
   702.1
   680.7
   748.2
   631.1
   674.2
   693.4
   665.1
   650.9
   682.7
     696
   651.2
   678.4
     708
   673.9
   710.9
   668.7
   721.3
   691.1
   672.9
   689.1
   668.4
   662.2
   673.3
   710.2
   704.7
   650.9
   680.4
   632.4
   711.2
   705.7
   655.4
   668.7
   620.4
     658
   603.8
   662.5
   624.9
   693.4
   651.8
   638.2
   624.9
   705.4
   663.8
   651.5
   678.1
   667.7
   670.7
     669
   631.7
   711.9
   682.7
   672.6
   670.7
   659.6
   700.5
   689.8
   645.4
   683.6
   628.2
   695.6
   642.8
   612.6
   696.3
   675.2
   687.2
   637.6
   683.3
   625.6
   699.9
   640.5
   669.7
   646.7
   684.6
   691.7
   700.2
   715.1
   700.5
   601.6
   616.2
   711.2
   641.8
   652.2
   677.1
   643.1
   615.5
     659
     681
   642.1
   625.9
   657.4
   644.7
   644.4
   653.8
   667.4
   650.5
   680.4
   641.8
     622
   694.7
   636.3
   626.5
   637.6
   659.3
   704.1
   709.6
   660.6
   624.3
   689.8
     645
   700.8
   712.5
   721.6
   690.8
   666.4
   685.6
   686.6
   710.2
   697.3
   714.8
   620.4
   736.5
   704.7
   675.5
   686.6
   676.2
   668.4
     671
   691.4
     672
   710.6
   659.6
     707
   704.1
     669
   655.4
   658.3
   698.2
   682.7
   727.1
   763.4
   666.4
   660.6
   687.9
   709.9
   732.3
   691.1
   734.6
     659
   679.1
   715.4
     671
   730.7
   757.6
     729
   744.6
   731.6
   678.4
   696.9
   732.9
     730
     729
     732
   733.3
   742.7
   795.6
   728.7
   759.2
     817
     791
   702.4
   786.1
   732.6
   771.2
   807.9
   799.4
   808.2
   812.4
   776.7
   785.2
   795.9
     744
   783.2
   784.2
   855.9
   819.6
   807.2
   860.8
   862.7
   876.3
   904.5
   848.8
   873.1
     912
   908.8
   913.3
   944.8
   856.9
   906.5
   975.9
    1007
    1002
    1026
     947
    1070
    1056
   933.1
    1116
    1033
    1069
    1079
    1114
    1159
    1198
    1211
    1292
    1219
    1278
    1281
    1275
    1325
    1390
    1309
    1460
    1412
    1459
    1500
    1648
    1541
    1664
    1632
    1651
    1767
    1735
    1730
    1822
    1726
    1832
    1882
    1839
    1941
    1978
    2010
    2117
    2171
    2122
    2161
    2188
    2284
    2320
    2375
    2440
    2344
    2501
    2493
    2568
    2566
    2678
    2695
    2734
    2731
    2721
    2806
    2829
    2894
    2881
    2941
    3032
    2932
    3012
    3148
    3177
    3339
    3314
    3309
    3323
    3279
    3457
    3487
    3439
    3477
    3432
    3650
    3612
    3555
    3397
    3603
    3545
    3669
    3528
    3655
    3703
    3687
    3641
    3713
    3681
    3729
    3705
    3831
    3813
    3797
    3862
    3836
    3925
    3740
    3816
    3709
    3805
    3845
    3886
    3837
    3777
    3837
    3820
    3745
    3716
    3806
    3566
    3818
    3668
    3644
    3735
    3717
    3679
    3494
    3527
    3664
    3550
    3510
    3522
    3481
    3473
    3410
    3397
    3583
    3336
    3451
    3416
    3291
    3311
    3223
    3266
    3141
    3155
    3131
    3077
    2916
    2950
    2942
    2868
    3007
    2847
    2861
    2808
    2697
    2671
    2676
    2688
    2647
    2604
    2747
    2417
    2624
    2546
    2472
    2364
    2409
    2344
    2330
    2299
    2354
    2295
    2261
    2282
    2165
    2184
    2129
    2087
    2103
    2089
    1973
    1946
    1954
    1961
    1936
    1830
    1788
    1929
    1889
    1820
    1779
    1692
    1717
    1753
    1728
    1699
    1591
    1653
    1536
    1591
    1626
    1521
    1515
    1666
    1499
    1513
    1412
    1449
    1440
    1448
    1417
    1348
    1425
    1437
    1422
    1299
    1412
    1350
    1281
    1313
    1304
    1260
    1249
    1272
    1236
    1230
    1294
    1232
    1214
    1182
    1127
    1184
    1129
    1191
    1065
    1156
    1089
    1072
    1085
    1102
    1182
    1134
    1118
    1068
    1065
    1077
    1079
    1108
    1029
    1114
    1044
    1019
    1116
    1036
    1012
    1071
    1031
   940.6
    1009
    1020
   994.1
   957.4
   976.6
   956.8
   946.7
   952.2
   941.2
   995.4
   978.8
   964.2
   932.4
   909.1
   868.9
   914.6
   914.9
   933.4
   878.3
   908.4
   925.3
   841.3
   883.8
   865.9
   868.2
   832.5
   897.4
   886.4
   907.1
   869.8
   943.2
     792
   875.7
   824.4
   827.3
   841.9
   803.7
   835.8
   846.2
   868.5
   759.5
   887.7
   811.4
   848.8
   826.7
   812.7
   817.3
   732.6
   807.9
   842.9
   748.5
     793
   736.8
   764.1
   775.1
   760.8
   773.2
     766
   758.6
   820.5
   799.8
   761.2
   736.5
   696.3
   793.3
   839.7
   757.9
   788.7
   751.8
   766.4
   797.2
   721.9
   813.7
   759.5
   752.7
   744.6
   732.3
   782.9
   727.4
   727.1
   700.5
   757.6
   739.1
   708.3
   721.9
   783.2
   729.7
   745.3
   705.7
   690.8
   763.1
   724.2
   771.5
   735.5
   796.8
   744.6
   727.4
     766
     744
   738.8
   717.7
   754.4
   702.8
     621
   723.9
   735.5
   699.2
   709.6
   679.7
   725.2
   730.7
   724.8
   712.5
   736.8
   728.1
   707.3
   712.2
   733.9
   669.7
   724.2
   701.8
   732.6
   727.8
   724.8
   713.2
   656.7
   702.4
   735.5
   694.3
   668.1
   666.1
   652.5
   707.3
     681
   676.2
     719
   673.6
   724.8
   678.1
   713.2
   660.3
   730.7
   682.3
   673.9
   694.3
   712.8
   674.6
   734.2
   675.5
     732
   749.8
   701.5
   724.5
   782.3
   694.7
   701.5
   704.7
   747.5
   733.3
   693.7
   653.1
   743.3
   671.6
   687.9
     720
   709.3
     693
   715.7
   682.3
   689.1
     708
   715.7
   723.2
   722.6
   689.5
   704.4
   756.3
   761.2
   765.1
   724.5
   748.8
   775.4
   757.3
     781
     804
   788.1
   710.6
   708.3
   827.7
   699.5
   759.2
   780.6
   830.9
   765.7
   788.1
   810.5
   782.3
   802.7
   756.6
   760.5
   797.5
   845.2
     792
   849.1
   832.9
   762.8
   841.6
   819.6
   791.7
     778
   783.9
     827
   831.6
   848.1
   889.3
   814.4
   834.5
   846.8
     814
   853.3
   881.8
   825.1
   871.8
   865.3
   850.4
   871.1
   899.4
   845.8
     876
   964.6
   860.1
     889
   925.6
   899.7
   952.9
     911
     948
   941.5
   923.4
     890
   911.7
     890
     888
   933.4
   915.6
   886.1
   871.8
   905.2
   893.5
   906.5
     840
   894.5
     926
   961.6
   939.9
   896.8
   890.3
   921.4
   902.9
   884.4
   893.8
   866.9
   875.4
   897.1
   923.4
   927.3
   835.8
     865
   896.8
   944.8
   892.9
   835.8
   849.4
   904.9
   902.3
   877.3
   904.2
   844.2
   881.8
   905.8
   824.7
   844.5
   870.5
   812.1
   847.5
   849.7
     817
     803
   769.6
   843.9
   771.2
   844.5
   826.7
   803.7
   751.4
   832.9
     743
   721.9
   862.4
   746.2
   789.1
   783.2
   777.1
   725.8
   739.8
   795.2
   746.6
   728.7
     769
   688.8
   779.7
     742
     756
   712.5
   753.7
   750.5
   764.4
   649.9
     705
   714.5
   696.3
   738.1
   638.9
   684.3
   697.3
     645
   653.1
   685.6
   683.3
   701.5
   698.6
   703.1
   700.5
   643.1
   688.8
   703.4
   653.8
   618.1
   689.5
   693.7
   687.2
   668.7
   678.8
   651.2
   688.8
   639.2
   652.2
     681
   669.7
   620.7
     695
   706.3
   732.9
     611
   640.2
   613.6
   624.6
   685.9
     623
   622.6
   680.4
     693
   660.6
   654.1
   646.3
   646.7
     670
   653.8
   677.5
   655.7
   650.2
   674.6
   702.1
     621
   672.6
   653.8
   630.4
   622.6
   600.6
   684.9
   663.5
   713.8
   676.2
   653.8
   659.6
     634
   660.6
   683.6
   656.7
   659.3
   668.7
   711.2
   684.6
   626.5
   662.2
   664.2
   654.1
     729
   665.5
   678.1
   636.3
   688.8
   663.2
   690.1
   656.7
   630.4
   644.7
   587.3
   699.2
   639.5
   656.7
   633.4
   658.3
     657
     682
   632.4
   663.5
   628.2
   649.6
     671
   663.8
   679.7
   680.4
     672
   689.1
   690.8
   677.8
     708
   717.7
   693.4
   661.3
   688.5
   721.6
   660.6
   747.2
   674.2
   660.3
   658.3
   673.3
   745.9
   670.7
   710.9
   699.5
   715.4
   575.6
   681.4
   692.4
   675.5
   736.8
   645.7
   703.1
   688.8
     731
     755
   722.2
   692.1
   702.8
   680.1
   702.1
   691.7
   732.9
   675.5
   694.7
   712.5
   762.5
   715.4
   671.6
   708.6
   658.3
   709.6
   684.9
     732
   733.6
   685.6
   699.5
   752.7
   743.3
   686.6
   724.2
   703.1
   688.2
   773.5
     731
   718.7
   734.9
   779.7
   701.5
   699.2
   725.2
   692.1
   714.8
   724.2
   739.1
   688.8
   687.2
   720.6
     693
   726.1
   727.4
   751.8
   780.6
   694.7
     755
   703.1
   718.3
   724.8
   692.7
     731
   732.3
   739.4
   798.5
   697.3
   744.6
   719.3
   722.6
   759.2
   759.2
   785.2
   721.3
   719.3
   706.7
   759.5
   825.7
   745.6
   747.9
     706
   740.7
   713.5
   701.2
   720.3
   754.7
   729.4
     742
     731
   767.3
   716.1
   752.7
   738.1
   815.3
   717.4
   762.5
   751.4
   712.2
   762.1
     719
   686.2
   788.4
   770.2
   730.7
   769.9
   726.5
   715.4
   761.2
   725.8
   779.7
   760.8
   752.7
     767
   742.4
   807.9
   747.2
   824.7
   810.1
   758.9
   822.8
   758.2
     779
   739.1
   761.2
   782.3
     781
     781
   816.6
   817.6
     826
   833.8
   829.3
   816.3
   769.6
   761.2
   829.6
   776.1
   780.3
   804.6
   757.3
   825.7
   840.3
   803.3
     793
   800.1
   856.2
   823.4
   867.6
   806.3
   859.5
   864.6
   838.7
   823.8
   875.4
   799.4
   894.5
   819.9
   872.1
   857.8
   845.8
   906.5
   837.4
   875.7
   841.3
   873.1
     863
   861.4
   911.4
   920.4
   845.8
   874.4
   837.4
   867.2
   879.2
   866.3
   864.6
     914
   879.6
   897.1
   908.4
   899.7
    1037
   880.5
   884.1
   933.7
   906.5
   988.6
   933.7
   932.8
     900
     923
   862.1
   918.2
   920.8
   921.7
    1014
   921.7
   998.6
   927.3
   893.5
   860.4
   964.2
   921.4
   896.8
   934.4
   944.1
   874.4
   988.6
   941.9
   858.8
   896.8
   932.4
   979.8
   837.4
   980.8
   907.8
   989.2
   934.1
   964.2
   990.2
     986
   905.8
   951.9
   969.8
   909.4
   884.1
   900.7
   927.6
   891.9
   896.1
   961.6
   847.5
   899.7
   910.7
   890.9
   905.8
   914.3
   904.5
     853
   882.8
   871.5
   904.9
   916.2
     889
   830.6
   902.3
   883.1
   884.8
   928.9
   871.5
   878.9
   859.5
   822.8
   846.5
   879.6
   836.7
   887.4
   883.8
   865.6
   897.4
   876.7
   848.8
     829
   830.9
   888.7
     804
   837.1
   855.9
   966.8
   914.6
     877
   809.5
   823.1
   915.3
   801.1
   832.5
   860.4
   813.1
   841.6
   823.1
   857.5
   845.5
   835.8
   884.8
   879.2
     900
   928.9
   882.5
   914.3
   874.4
   846.8
   923.7
   908.4
   942.8
   944.1
   919.8
   941.2
   904.9
   879.6
   882.5
   953.9
   884.8
   987.3
     937
   968.5
   945.7
   938.3
   996.7
   993.8
   988.6
   929.9
    1012
   936.3
   974.6
   976.2
   987.6
    1085
    1011
    1048
   971.7
    1084
    1083
    1077
    1081
    1027
    1001
   976.9
    1033
    1099
    1073
    1127
    1017
     998
    1104
    1054
    1145
    1072
    1021
    1075
    1080
    1086
    1066
    1010
    1027
    1041
    1121
   944.5
    1077
    1077
    1114
    1039
    1048
    1094
    1031
    1061
    1075
    1032
    1038
    1074
    1010
    1125
    1026
    1062
    1088
    1059
    1037
   988.2
    1104
    1102
    1016
    1056
    1035
    1001
    1046
    1004
   950.3
   970.1
   963.3
    1052
    1056
   963.9
    1015
    1060
    1084
   978.2
   979.2
   971.4
   981.1
   927.3
     899
   958.4
   907.5
   881.5
   977.5
     996
   946.4
   997.3
   855.6
   913.3
   928.2
   903.6
   913.6
   859.1
   942.5
   992.5
   926.3
   918.2
   848.8
   865.3
   906.8
   899.7
   870.8
   925.6
   899.4
   882.5
   895.1
   928.2
   849.1
   860.1
   842.9
   917.5
   821.2
   917.5
   904.5
   890.6
   869.5
   905.5
   865.6
   964.2
   864.6
   872.1
   919.1
   885.7
   842.3
   862.1
   961.6
   846.8
     899
   957.1
   928.9
   920.4
   870.8
   874.4
   818.9
     890
   884.1
   976.2
     889
   890.6
   933.4
   919.8
   910.4
     937
   928.9
   938.9
   897.4
   925.6
   932.4
   895.5
   983.1
    1011
    1033
    1011
   965.9
   963.3
    1030
    1020
    1051
    1016
     997
    1066
    1025
    1046
    1075
    1117
    1146
    1155
    1126
    1058
    1164
    1181
    1137
    1178
    1217
    1252
    1168
    1253
    1289
    1219
    1392
    1405
    1353
    1346
    1301
    1363
    1421
    1439
    1488
    1453
    1460
    1515
    1559
    1571
    1545
    1647
    1748
    1667
    1706
    1709
    1740
    1772
    1787
    1881
    1778
    1997
    1939
    1973
    2028
    2012
    2078
    2101
    2178
    2103
    2189
    2212
    2264
    2278
    2341
    2375
    2322
    2385
    2479
    2476
    2521
    2536
    2545
    2743
    2693
    2635
    2686
    2685
    2788
    2842
    2923
    2933
    2965
    3028
    2960
    3006
    3094
    3042
    3091
    3093
    3054
    3133
    3179
    3229
    3312
    3305
    3314
    3275
    3421
    3314
    3426
    3375
    3336
    3505
    3484
    3532
    3613
    3522
    3486
    3530
    3427
    3395
    3609
    3568
    3594
    3595
    3689
    3510
    3691
    3588
    3666
    3717
    3549
    3581
    3559
    3635
    3650
    3587
    3556
    3769
    3496
    3630
    3634
    3587
    3622
    3599
    3542
    3612
    3508
    3684
    3568
    3577
    3475
    3519
    3482
    3358
    3571
    3458
    3599
    3412
    3446
    3345
    3180
    3312
    3298
    3333
    3202
    3292
    3206
    3218
    3158
    3140
    3085
    2946
    3075
    2975
    3034
    2812
    2988
    2998
    2939
    2885
    2882
    2810
    2690
    2678
    2749
    2610
    2666
    2616
    2592
    2589
    2582
    2542
    2543
    2490
    2433
    2376
    2412
    2316
    2371
    2326
    2400
    2347
    2248
    2239
    2238
    2190
    2224
    2170
    2152
    2145
    2106
    2113
    2016
    2136
    2015
    1989
    1933
    1840
    1873
    1915
    1869
    1788
    1884
    1846
    1818
    1753
    1670
    1669
    1733
    1683
    1533
    1624
    1653
    1679
    1610
    1567
    1518
    1528
    1533
    1492
    1527
    1434
    1450
    1470
    1511
    1347
    1405
    1375
    1418
    1319
    1371
    1360
    1336
    1384
    1269
    1269
    1346
    1330
    1316
    1274
    1213
    1282
    1212
    1258
    1289
    1265
    1237
    1150
    1229
    1218
    1194
    1259
    1147
    1141
    1126
    1139
    1095
    1115
    1168
    1137
    1154
    1134
    1111
    1173
    1141
    1137
    1097
    1099
    1078
    1123
    1078
    1039
    1103
    1072
    1121
    1100
    1072
    1080
    1128
    1067
    1069
    1044
    1096
    1004
    1092
    1106
    1097
   981.4
    1069
    1032
    1042
    1062
    1045
   999.9
    1041
   994.7
    1100
    1105
    1082
    1003
    1097
    1038
    1072
    1015
    1033
    1080
    1004
    1008
    1041
    1043
    1009
    1028
    1056
    1046
    1014
    1000
    1017
    1077
    1031
    1053
    1075
   990.8
   971.7
    1077
    1003
   992.5
   965.5
   966.2
    1007
   973.6
   998.6
   964.9
   918.2
   952.6
   967.5
   989.9
   921.7
   859.8
   983.1
   982.4
   974.6
    1005
    1017
   897.7
   846.5
   938.6
   919.1
   928.9
   953.5
   993.8
   928.9
   896.1
    1001
   943.2
   888.3
   896.1
   902.9
   875.4
   862.1
   847.5
   858.8
   869.5
   939.6
   921.1
   833.8
   906.8
   869.8
   849.7
   821.2
   812.4
   816.3
   908.1
   871.5
   811.1
   844.9
   867.6
   830.6
   843.2
   829.3
   887.4
   826.4
   820.2
   774.8
   877.6
   853.6
     826
   830.3
   808.2
   833.8
   782.6
   858.5
   844.9
   775.8
     802
     767
   797.8
   804.6
   797.2
   746.2
     802
   762.8
   800.1
   689.5
   817.6
     781
   769.9
   804.6
   769.9
   754.7
   764.1
   759.9
     803
   796.5
   772.2
   743.3
   754.4
   818.9
   749.8
   703.1
   695.6
   708.9
   771.9
   692.7
   728.1
   755.3
   800.4
   795.9
   727.4
   760.2
     732
   686.2
   736.2
   676.8
   742.4
   731.6
   729.7
   728.7
   724.5
   713.8
   704.7
   708.6
   714.1
   722.6
   673.9
   769.6
   663.8
   686.6
   704.7
   697.3
   730.3
   720.6
   712.2
   709.9
   709.9
   711.2
   704.1
   631.4
   654.1
   676.5
   663.2
   650.5
   680.7
   661.9
   678.8
   664.5
   701.8
   702.1
   667.4
   738.5
   684.6
   726.1
   673.9
   688.2
   727.4
     693
   736.8
   687.9
   677.1
   651.8
   626.9
     693
   683.6
   640.2
   632.7
   681.4
   735.9
   702.4
     681
   702.8
   632.7
   684.6
   594.1
   640.5
   660.9
   654.8
     693
   661.6
   623.3
   748.5
   663.2
   656.1
   661.6
   705.4
   685.3
     708
   635.9
   685.3
   639.8
   723.2
   680.4
   690.1
   674.9
   621.3
   704.7
   727.1
     683
   624.3
   647.6
   713.2
   617.1
   668.4
   644.1
   612.3
   661.9
   629.5
   662.5
     682
   660.6
   631.4
     634
   617.1
   680.4
   696.9
   631.7
   662.2
   654.8
   684.6
   653.8
   686.9
   702.1
   587.3
   598.6
   656.1
   615.2
   595.1
   636.6
   666.8
   688.2
   632.7
   663.5
   658.7
   654.1
   664.2
   604.5
   633.7
   694.3
   665.8
   614.9
   666.8
   613.6
   665.8
     648
   632.4
   649.6
   663.2
     623
   649.2
   689.5
   677.8
   636.3
   694.7
   663.5
   597.7
   619.7
   653.1
   667.1
   632.7
   655.4
   689.5
   665.5
   637.6
     611
   649.6
   682.7
   657.4
   606.1
   624.9
     635
   613.9
   659.3
   653.5
   611.9
   599.9
     608
   671.6
   615.2
   638.9
   630.8
   607.7
   656.4
   594.1
   636.6
   652.5
   693.4
   635.3
   583.4
   605.5
   635.9
   665.5
   611.9
   621.7
   615.8
   601.9
   629.5
   618.1
   613.9
   640.2
   674.6
     608
   645.4
   654.4
   621.7
   614.2
   567.2
   601.6
   633.4
   626.9
   658.7
   612.9
   619.7
   605.1
     598
   654.4
   601.2
   634.3
   676.5
   692.4
   616.8
   580.2
   656.7
   651.5
   615.5
   604.2
   652.2
   630.1
   604.8
   676.8
   705.4
   581.1
   595.4
   668.4
   659.3
   591.2
   606.8
     573
   659.3
   627.8
   636.9
   661.9
   634.6
   679.4
   629.8
     660
   604.8
   620.4
   620.4
   684.9
   604.2
   617.5
   649.2
   627.8
   656.4
     670
   665.8
   660.6
   647.3
     660
   607.4
   655.1
   661.6
   624.9
   663.5
   651.5
   631.4
   642.4
   641.8
   625.6
   638.5
   649.2
   700.5
   630.4
   587.6
   654.1
   575.6
   626.5
   636.6
   637.9
   616.5
   680.7
   635.3
   680.7
   633.4
   685.9
   592.8
   600.6
   636.6
   677.8
   666.1
     657
   674.6
   695.3
   660.3
   623.6
   608.4
   599.9
   640.2
   679.4
   607.4
   660.3
   626.5
   647.6
   668.7
   638.5
     659
   651.2
   688.5
   611.6
   611.9
   607.7
   627.2
   616.2
   684.9
     681
   634.3
   603.5
   629.1
   630.4
   679.4
   680.4
   626.9
   673.6
     696
   657.4
   664.2
   650.5
   632.4
   652.5
   665.8
   668.1
   627.5
   653.1
   649.2
   628.8
     705
   604.8
   639.8
   683.3
   652.8
   686.9
   579.8
   655.1
   645.4
   620.4
   650.9
   681.7
   647.3
   702.8
   624.3
   639.2
   709.6
   630.1
   693.4
   637.9
   664.5
   666.1
   683.6
   613.2
   713.2
   674.6
   676.2
   696.6
   655.1
   619.4
   604.5
   616.8
   641.1
   654.1
   692.4
     659
   675.2
   668.1
   713.5
   641.8
   647.6
   640.5
   654.1
   647.3
   655.1
   645.4
   620.1
   664.5
   617.1
   670.7
   590.5
   615.5
   671.6
   680.7
   656.1
     635
   634.6
   666.1
   624.6
   638.9
   635.6
   681.7
   683.3
   647.3
   666.1
   619.7
   619.1
   631.1
   624.3
   597.3
   627.5
   656.1
     621
   672.9
   649.9
   636.3
   725.8
     657
     610
   678.8
   641.1
   634.3
     659
   642.1
   627.2
   634.6
   577.6
   654.4
   664.5
   605.8
   611.9
   630.1
   648.6
   657.4
     669
     611
   646.7
   703.7
   634.3
   614.9
   605.5
   636.3
   597.7
   632.4
     611
     648
   657.4
   672.9
   660.6
   618.1
   704.1
   606.4
   692.1
   637.2
   675.8
     634
   680.4
   659.6
   628.8
   612.6
   618.4
   648.9
   686.6
     597
   593.1
     657
     634
   607.1
     623
   653.5
   618.4
   642.1
   648.6
   639.2
   645.4
   597.3
   705.7
   587.6
   618.8
   631.7
   631.4
   625.9
   621.3
   639.8
   620.4
     660
   635.9
   648.3
     681
   660.6
   607.4
   617.1
   641.5
   643.1
   672.6
   619.7
   619.7
   672.3
   641.5
   641.5
   636.6
   614.5
     634
   632.7
   630.4
   581.4
   714.8
   688.8
   631.1
   641.8
   652.2
   613.6
   637.2
     660
   696.3
   659.3
   642.8
   643.4
   677.8
   640.2
   595.1
   616.5
   673.3
   630.8
   661.6
   619.1
   670.7
   589.9
   629.5
   593.8
   630.4
   672.9
   634.3
     634
   654.1
   626.2
     647
     623
   650.5
   672.3
   643.1
   654.8
   635.9
   620.1
   612.9
   666.8
   666.8
   646.7
   642.8
   685.6
   641.5
   622.3
   693.7
     672
   681.4
   668.4
   656.7
   707.6
     648
     707
   646.7
   650.2
   665.1
   636.6
   644.1
   634.6
   660.9
   647.3
   741.4
   731.6
     669
   671.6
   662.2
   659.6
   648.6
   694.3
   668.1
   685.9
   696.3
   656.7
   710.2
   658.3
   713.8
   674.2
   684.3
   728.4
     720
   646.7
   704.1
     744
   679.4
   665.8
   739.4
   710.6
   726.1
   754.4
   770.2
   795.9
   807.9
   756.9
   762.5
   728.4
   741.4
   820.2
   754.4
   784.2
   793.3
   786.1
   797.5
   836.4
   809.5
   784.2
   743.3
   828.3
   842.9
   849.7
     840
   875.7
   857.5
   861.7
   831.2
   868.5
   876.3
   873.1
   892.5
   905.8
   893.5
   897.7
   851.3
   889.3
    1003
   927.3
   982.7
   940.9
   961.6
   977.2
   982.7
   984.4
   909.1
     973
    1019
   990.2
    1050
     949
   980.1
    1038
   959.7
    1044
    1000
   990.2
    1058
    1044
    1118
    1115
    1154
    1108
    1169
    1143
    1057
    1106
    1112
    1201
    1168
    1174
    1200
    1129
    1206
    1228
    1169
    1128
    1216
    1195
    1140
    1228
    1156
    1220
    1234
    1180
    1239
    1301
    1166
    1167
    1205
    1283
    1234
    1283
    1235
    1334
    1294
    1250
    1199
    1237
    1294
    1261
    1228
    1191
    1193
    1195
    1244
    1231
    1238
    1172
    1312
    1229
    1251
    1200
    1249
    1247
    1150
    1312
    1190
    1211
    1188
    1250
    1160
    1231
    1227
    1131
    1156
    1272
    1156
    1118
    1166
    1151
    1133
    1189
    1124
    1070
    1125
    1085
    1108
    1107
    1083
    1138
    1152
    1097
    1148
    1051
    1098
    1068
    1016
    1085
    1084
    1038
    1098
    1039
    1030
    1053
   988.2
    1067
    1072
    1036
   980.1
   936.7
   934.1
   979.2
   981.4
   932.8
   971.1
   936.3
     938
   966.2
   947.4
   940.6
     960
   886.4
   897.4
     900
   858.2
   937.3
   908.1
   906.5
   827.3
   850.1
   842.6
     780
   858.8
   826.7
     876
   859.5
   855.9
   915.3
   776.7
   786.8
   828.3
   829.3
   817.3
   841.9
   778.7
   746.2
   845.5
   773.8
   776.1
   777.4
     803
   737.2
   764.7
   746.9
   768.6
   750.1
   760.5
   734.6
   773.5
   766.7
   721.3
   769.3
   734.2
     744
   706.7
   782.9
   740.7
   748.2
     732
   674.6
   732.3
     720
   740.1
   664.5
     742
   734.2
   687.5
   707.6
   679.1
   765.7
   704.4
   732.9
   690.4
   731.3
   687.2
   707.6
   686.6
     706
     657
   713.2
   657.7
   720.3
   631.7
   711.9
   696.3
   690.1
   692.1
   674.6
   689.8
   662.9
   723.2
   676.2
   647.6
     682
   640.5
   690.4
   673.9
   701.2
   689.8
   659.3
   699.5
   715.7
   714.1
   716.7
   666.4
     671
   713.8
   649.9
   673.6
   699.2
     635
     669
   647.6
   722.9
   709.3
   663.8
   691.1
   672.9
   639.8
   725.5
   663.8
   696.3
   747.2
   702.4
   672.9
   649.2
     729
   664.2
   697.3
   738.5
   663.2
   664.8
   690.1
   710.2
   687.5
     755
     682
   635.3
   668.1
   665.1
   680.7
   652.2
   670.3
   698.9
   645.7
   684.3
   686.2
     705
   700.8
   668.1
   722.6
   705.7
   669.4
   668.1
   684.3
   691.4
   661.3
   673.9
   720.3
   686.2
   674.9
   637.2
   694.3
   691.1
   665.1
   669.4
   740.4
   616.2
   683.3
   587.6
   722.9
   708.9
   683.3
   705.7
   672.9
   701.5
   724.8
   676.8
   646.3
   639.2
     695
   671.6
   676.2
   692.1
     646
   680.4
   728.7
   629.5
   683.6
   660.9
   691.1
   636.6
     646
   696.9
   612.6
   674.6
   622.6
   674.2
   635.6
     684
   682.3
   656.4
   668.1
   661.6
   658.3
   637.2
   699.2
     682
     658
   689.8
   712.5
   782.9
   660.3
   680.4
   663.2
   658.3
   671.6
   656.4
   644.4
   716.1
   662.2
   673.9
     731
   637.6
   629.5
     647
   701.8
   725.5
   661.3
   691.1
   713.8
   667.4
   700.8
   635.3
   684.6
     719
   704.7
   695.6
   732.6
   632.1
   747.5
   669.7
   713.5
   675.2
     647
   680.7
   719.3
   766.4
   687.5
   762.1
   715.7
   746.9
   752.7
   739.4
   755.3
   743.3
   725.2
   759.2
   733.3
   743.3
   728.1
   697.3
   701.5
   795.2
   802.7
   741.7
   865.9
   777.7
   812.1
   818.3
   799.8
   756.9
   798.5
   812.7
   803.3
   858.8
   822.2
   883.1
   774.5
     838
   848.8
     829
   889.6
   865.3
   924.7
   865.3
   906.2
   936.3
   852.6
   873.7
   931.5
   925.3
   900.7
   968.1
   964.6
   963.3
   887.7
   972.7
   999.3
     996
   968.1
    1006
    1031
   973.3
   985.3
    1037
    1003
    1081
    1076
    1027
    1095
    1047
    1096
    1061
    1076
    1120
    1029
    1131
    1159
    1230
    1102
    1181
    1177
    1114
    1173
    1148
    1124
    1252
    1152
    1142
    1262
    1201
    1251
    1274
    1185
    1329
    1201
    1196
    1242
    1330
    1277
    1265
    1335
    1352
    1292
    1356
    1338
    1287
    1217
    1385
    1297
    1291
    1296
    1326
    1306
    1403
    1341
    1338
    1320
    1412
    1363
    1348
    1353
    1361
    1456
    1346
    1310
    1336
    1460
    1444
    1381
    1393
    1388
    1411
    1404
    1429
    1364
    1395
    1444
    1436
    1386
    1485
    1459
    1462
    1332
    1420
    1425
    1433
    1424
    1397
    1395
    1367
    1404
    1453
    1369
    1470
    1356
    1380
    1393
    1427
    1420
    1379
    1291
    1300
    1275
    1395
    1354
    1339
    1320
    1297
    1379
    1403
    1381
    1339
    1338
    1283
    1345
    1387
    1377
    1354
    1322
    1347
    1286
    1241
    1263
    1269
    1257
    1278
    1261
    1210
    1273
    1231
    1166
    1241
    1229
    1219
    1127
    1277
    1244
    1195
    1122
    1228
    1165
    1259
    1148
    1202
    1126
    1175
    1166
    1155
    1197
    1082
    1160
    1187
    1123
    1110
    1070
    1042
    1169
    1065
   985.6
    1078
    1089
    1047
    1078
    1096
    1037
   997.7
    1053
    1086
    1014
    1037
   992.5
    1019
    1035
    1021
   995.1
    1003
    1042
    1029
   971.4
   990.5
   926.6
   945.1
   978.5
    1039
    1002
   928.9
     960
    1001
     974
   989.9
   923.7
   982.4
   926.9
   942.5
   988.2
   891.6
   917.5
   941.5
   898.4
   895.8
   952.2
     950
     925
     935
   878.9
     900
   880.2
   843.6
   941.2
   933.4
   796.8
   914.6
   941.5
   889.3
   860.4
   889.6
   858.8
   869.5
   831.9
   835.8
   858.8
   850.7
   861.7
   836.7
   852.6
   873.1
   797.8
   868.2
   853.9
   816.6
   819.9
   812.1
   798.1
   792.3
   846.2
   829.3
     815
   834.5
   756.9
   849.7
   835.5
     864
   824.7
   791.3
   804.3
   819.2
   748.2
   792.6
   780.3
   788.1
   809.5
     816
   760.5
   769.9
     815
   817.9
   767.7
     781
   814.4
   829.3
   794.3
   785.2
   749.5
     827
   821.2
   756.3
   735.2
   775.1
   770.9
   853.6
   778.4
   783.9
   762.5
   779.3
   736.8
   833.5
   815.3
   790.4
   764.7
   761.5
   836.7
   677.1
   757.6
     718
   779.7
   805.3
   740.4
   787.8
   727.1
   716.1
   775.1
   712.2
   764.4
   732.3
   772.8
   684.9
   752.7
   726.5
   776.1
   722.6
   794.6
   736.5
   804.6
   758.6
   780.6
   739.1
   695.3
   744.6
   735.2
   709.3
   691.7
     792
   721.9
   710.6
   761.2
   707.3
   713.8
   735.5
   753.1
   720.3
     779
   690.1
   752.4
   734.6
   722.6
   803.3
   719.3
   706.7
   784.5
   746.2
   708.3
   758.9
   714.5
   728.7
   759.9
     705
   691.7
   764.1
   690.1
   735.2
   722.2
   711.2
   722.2
   724.5
   720.6
     744
   656.1
     731
   680.7
   736.2
     731
   663.2
   688.5
   734.2
   701.8
   701.5
   750.1
   735.5
   755.7
     708
   834.2
   786.5
     778
   729.4
   704.7
   731.6
   759.2
     730
   733.9
   787.1
   762.5
     732
   689.1
   770.2
   711.9
   724.8
   759.2
   712.5
   712.2
   683.3
     742
   699.9
   718.3
   755.7
   730.7
   728.1
     778
   751.4
   746.6
   732.6
   760.2
   720.3
   757.9
     816
   756.6
   745.9
   753.4
   734.9
   731.3
   754.7
   715.1
   714.5
   740.1
   755.3
   765.1
   733.6
   769.6
   749.5
   734.2
   784.2
   737.5
   729.4
   790.7
   701.5
   780.6
   722.6
   735.5
   775.8
   727.8
   728.1
   735.5
   734.9
   748.8
   697.9
   776.7
   752.7
   729.7
   722.2
   760.2
   788.7
   787.4
   729.7
   703.4
   739.8
   741.1
   777.4
   759.2
   774.8
   749.5
   758.6
   771.2
   793.3
   730.3
   759.5
   785.8
   714.1
   699.5
   776.1
   736.2
   749.8
   791.3
   767.3
   756.9
   727.1
   757.6
   760.8
   785.5
   740.1
   799.8
   709.9
   749.2
   807.6
   750.5
   721.6
   778.4
   723.2
   722.2
   789.1
   779.7
   768.6
   736.5
   801.7
   811.1
   749.2
   810.5
   761.8
   773.8
   800.1
   849.7
   876.3
   830.9
   797.2
   831.9
   825.1
   848.1
   855.2
   879.2
   817.6
   808.2
   895.8
   877.3
     914
   893.5
   867.9
   883.8
   909.1
   854.6
   927.9
   883.8
   915.3
   938.6
   865.3
   907.8
   924.7
   940.9
   973.3
   876.3
   891.2
   936.3
   976.9
    1014
   956.8
   963.3
   963.6
    1010
    1094
    1013
    1011
    1050
    1007
    1053
    1067
    1055
    1016
    1127
    1107
    1075
    1179
    1095
    1089
    1170
    1209
    1184
    1149
    1204
    1170
    1188
    1122
    1114
    1190
    1238
    1280
    1243
    1246
    1281
    1314
    1226
    1260
    1302
    1299
    1291
    1355
    1287
    1317
    1357
    1403
    1450
    1298
    1382
    1366
    1406
    1439
    1391
    1427
    1447
    1425
    1436
    1456
    1509
    1477
    1526
    1489
    1505
    1556
    1562
    1584
    1525
    1646
    1545
    1497
    1519
    1600
    1472
    1559
    1598
    1557
    1516
    1587
    1543
    1565
    1614
    1575
    1459
    1663
    1592
    1642
    1591
    1525
    1644
    1670
    1585
    1565
    1624
    1598
    1475
    1514
    1562
    1473
    1533
    1521
    1686
    1527
    1493
    1524
    1417
    1516
    1521
    1456
    1460
    1490
    1512
    1398
    1372
    1428
    1399
    1390
    1423
    1382
    1353
    1327
    1356
    1410
    1269
    1440
    1311
    1259
    1307
    1303
    1253
    1339
    1314
    1263
    1253
    1235
    1220
    1214
    1217
    1224
    1234
    1212
    1212
    1227
    1214
    1149
    1100
    1227
    1099
    1136
    1155
    1097
    1025
    1163
    1073
    1025
    1048
    1030
    1024
    1090
    1045
    1004
     996
    1004
   926.6
   952.6
     948
   951.9
   979.5
   910.7
   896.1
   920.8
     889
   901.6
   926.9
     841
   870.8
   847.1
   860.1
   859.5
   799.8
   842.6
   817.6
   839.3
   836.7
   748.8
     887
   767.3
   748.5
   740.4
   764.7
   784.5
   731.3
     802
   725.5
   745.6
     732
   798.8
   770.6
   710.9
   788.4
   775.4
     729
   718.7
   758.6
   752.7
     754
   753.4
   684.3
   680.1
   714.8
   686.9
   689.1
   731.6
   679.1
   662.2
     683
   667.7
   666.1
   741.1
     708
   681.7
   669.7
   673.6
   667.1
   685.6
   663.2
   652.5
     682
   648.9
   667.4
   633.7
   611.9
   627.5
   714.1
   662.2
   623.3
     648
   719.3
   625.6
   671.6
   622.6
   697.3
   659.6
   683.3
   680.1
   620.1
   677.5
   649.2
   680.4
     660
   636.3
   631.4
   663.5
   687.5
   637.9
   639.2
   611.9
   666.1
   665.8
   617.8
   658.3
   644.1
   611.6
   637.6
   673.3
   667.7
   630.1
   733.3
   665.8
   681.7
   680.7
   626.9
   624.3
   720.3
   645.4
   712.5
   697.3
   629.8
   651.2
   707.3
   720.3
   654.1
   660.9
   633.4
     660
   748.8
   652.2
   703.7
   753.1
   698.9
   672.3
   625.9
   711.9
   686.9
   729.7
   689.8
   733.9
   692.1
   740.4
   736.8
     731
   715.7
   697.9
   748.8
     705
     754
     706
   759.5
     826
   732.6
   734.6
   747.2
   749.2
   776.7
   804.3
   813.7
   747.2
   819.2
   751.1
   780.3
   759.2
   699.9
   776.7
   755.7
     790
   842.6
   855.9
   823.1
   812.7
   788.1
   776.1
   780.3
   809.2
     804
   831.2
   769.6
   799.4
   809.2
   805.3
   773.5
   807.9
   816.3
     865
   818.9
   842.9
     778
   799.8
   789.7
   774.1
   864.6
   840.6
   892.5
   847.8
   782.9
   887.7
   905.8
   835.5
   869.8
   771.2
   809.2
   909.7
   807.2
   843.6
   889.3
   864.6
   825.7
   829.3
   865.6
   884.1
   871.8
     911
   866.9
   864.6
   848.4
   850.1
     816
   850.7
   862.7
   869.5
   817.6
   847.1
   871.5
   854.6
   824.4
   822.5
   862.7
   810.5
   917.2
   828.3
   840.6
     876
   836.4
   887.4
     814
   824.1
   813.1
   835.1
     756
   824.7
   751.1
   825.1
   834.8
   828.6
   846.8
   781.3
   784.8
   767.7
   776.1
   833.2
   717.4
   788.7
   799.1
   850.1
   868.2
     780
   760.5
   848.1
   761.5
   782.3
   747.9
   784.5
   783.9
   755.3
   740.7
   784.5
   745.6
   715.1
   719.3
   769.9
   757.3
   737.2
     756
   815.7
   776.1
   806.9
   708.6
   748.8
     717
     744
   785.8
   705.7
   742.4
   694.7
   715.1
   702.1
   786.8
   747.5
     684
     732
     719
   718.3
   727.4
   722.6
     693
   780.3
   668.7
   751.4
   712.5
   722.9
   749.2
   722.6
   640.8
   689.5
   684.3
   711.2
     720
   718.7
   730.7
   714.8
     694
   688.8
   653.5
   713.8
   703.7
   654.1
   686.2
   759.5
   688.8
   664.2
     706
   758.2
   722.9
   697.3
   721.6
   719.6
   694.7
   685.6
   687.2
   702.1
   735.9
   734.9
   712.5
   637.9
   710.6
   644.4
   765.4
   641.1
   681.4
   636.3
   704.1
   702.1
   727.4
   683.6
     705
   738.8
   680.1
   672.3
   717.7
     659
   711.2
   697.3
     672
   683.6
   700.2
   656.7
     706
   684.9
   693.4
   703.4
     719
   725.8
   732.9
   716.7
     696
   703.4
   710.6
   736.5
   712.5
   694.3
   704.7
   749.2
   712.8
   770.6
   713.8
   725.2
   686.2
   753.7
   732.9
     781
   739.8
   730.3
   766.4
   719.6
   754.7
   740.4
   765.1
   764.1
   771.5
   799.4
     790
   777.1
   820.9
   843.9
   824.7
   773.5
   812.7
   804.6
   871.8
   877.3
   753.7
   843.2
   846.5
   945.1
   869.2
   826.4
   942.2
     912
   973.6
   872.8
   918.5
   979.5
   927.3
   943.8
   921.4
   978.5
   954.2
    1018
   982.4
    1037
   970.4
   964.2
    1032
    1022
    1058
    1046
    1095
    1045
    1080
    1144
    1059
    1183
    1246
    1185
    1137
    1189
    1217
    1211
    1248
    1290
    1243
    1277
    1347
    1252
    1338
    1292
    1251
    1320
    1390
    1510
    1431
    1412
    1481
    1420
    1527
    1527
    1545
    1510
    1611
    1505
    1564
    1628
    1618
    1592
    1676
    1710
    1652
    1649
    1737
    1730
    1688
    1753
    1742
    1703
    1708
    1745
    1737
    1792
    1843
    1811
    1864
    1871
    1867
    1863
    1929
    1891
    1902
    1853
    1921
    1931
    1946
    1995
    1866
    1932
    1943
    1999
    1930
    1951
    2060
    2007
    1991
    2046
    1943
    2005
    1988
    2011
    2002
    1999
    2071
    2074
    1985
    1929
    2008
    2042
    1987
    2075
    2013
    1979
    1979
    2002
    2097
    2004
    2051
    2002
    2002
    1881
    1967
    2008
    1911
    1940
    1979
    2040
    1950
    1971
    1895
    1946
    1808
    1844
    1804
    1794
    1855
    1808
    1800
    1814
    1811
    1853
    1825
    1751
    1738
    1766
    1796
    1728
    1672
    1663
    1783
    1682
    1657
    1697
    1640
    1498
    1529
    1589
    1587
    1528
    1538
    1539
    1458
    1481
    1475
    1470
    1382
    1416
    1499
    1453
    1531
    1415
    1403
    1377
    1291
    1360
    1309
    1272
    1198
    1239
    1191
    1277
    1242
    1243
    1142
    1252
    1250
    1156
    1114
    1157
    1131
    1130
    1176
    1096
    1116
    1132
    1087
    1061
    1043
    1049
    1074
    1053
    1022
   963.9
    1003
   989.2
   979.5
   890.9
   971.4
    1008
   942.5
    1003
   927.9
   898.1
   928.2
   963.6
   926.6
   937.6
   911.7
     923
   945.7
   883.5
   882.8
   882.5
   857.2
   854.3
   901.6
   905.2
   922.1
   869.2
   834.5
   845.8
   837.1
   813.4
   877.3
   854.9
   831.2
   868.5
   827.7
     902
   846.8
   881.2
   884.8
   823.1
   773.2
   867.2
   851.7
   825.7
   879.2
   842.6
   894.2
     767
   802.7
   830.3
   856.2
   849.1
   853.9
   837.1
   828.6
   886.7
   828.3
   800.7
   840.3
   791.7
   872.4
   816.3
   836.1
   786.5
   804.6
   788.1
   828.3
   830.6
     827
   790.4
   875.4
     925
   860.1
     816
   835.8
   815.3
   846.8
   805.3
   877.9
   781.9
   822.2
   858.8
   820.5
   824.7
   840.3
   851.3
   812.1
   784.2
   914.6
   808.9
   854.9
   803.7
   852.3
   844.9
   849.4
   777.7
   818.9
   865.3
   840.6
   836.1
     863
   898.7
   848.4
   874.4
     852
   831.2
   835.5
   824.7
   851.3
   772.2
   766.4
   793.6
   822.8
   824.1
   835.8
   801.1
   869.2
   839.3
   824.7
   796.5
   856.5
   843.9
   834.8
     863
   800.4
   809.5
   834.2
   778.7
   833.8
   847.1
   861.4
   840.3
   796.8
     877
   810.5
   819.6
   809.8
   787.8
   796.5
   830.6
   822.2
   845.2
   790.7
   753.4
   794.6
   819.9
   832.9
     827
   822.5
   769.9
   822.5
   778.7
   795.2
   851.3
   824.4
   841.6
   844.2
   743.3
     865
   835.1
   807.9
   773.8
   822.8
   771.9
   787.4
     851
   816.3
   825.4
   796.8
     803
   793.6
   760.8
   777.1
   786.1
   808.9
   751.4
   771.5
   730.3
   717.7
   763.1
   765.1
   715.1
   751.1
   806.6
     814
   831.9
   760.2
   764.1
   749.8
   761.5
   780.3
     780
   731.3
   738.5
   724.8
   747.2
   748.2
     791
   782.6
   787.8
   736.2
   736.5
   698.2
   795.6
   744.6
   740.1
   731.3
   775.1
   796.5
   768.6
   703.4
   755.3
   732.9
   718.7
   731.3
   710.6
   728.1
   753.1
     768
   718.7
   723.5
   714.5
   706.7
   761.5
   755.3
   723.5
     706
   725.5
     681
   741.4
   715.7
   740.1
   703.1
     684
   727.4
   742.4
   685.3
   736.5
   746.9
   747.9
   739.8
   753.7
     672
   716.4
   753.4
   706.3
   698.9
   706.7
     718
   708.9
   764.1
   706.7
   697.6
   700.5
   675.2
   654.4
   722.9
   702.1
   691.7
   710.2
   702.8
     720
   731.6
   732.6
   746.2
   721.6
   696.3
     742
   702.4
   663.8
   711.5
   762.5
   748.8
   722.9
   714.1
   712.5
   619.7
   723.5
   775.4
   684.3
   691.1
   697.9
     718
   680.1
   675.8
     672
   695.3
   698.9
   677.5
   708.9
   673.6
   709.3
   707.6
   704.7
   661.9
   662.9
   715.1
     646
   678.4
   689.8
   705.7
   681.4
   662.5
   671.3
   688.8
   685.6
     671
   658.7
   690.4
   725.8
   653.5
   685.9
     648
   704.4
   677.5
   664.8
   637.6
   637.2
   723.2
   691.1
   617.8
   614.5
   696.6
   688.2
   625.9
     669
   650.9
   711.9
   664.8
   700.5
     635
   697.6
   703.4
     659
   648.9
   659.6
   673.6
     719
   674.9
   700.2
   686.6
   671.6
   678.8
   652.5
   692.7
   709.6
     671
   688.5
   669.7
   635.6
     695
   658.3
   691.1
   666.4
   725.2
   635.9
   629.8
     683
   678.4
   683.6
   684.9
     671
   697.9
   677.1
   665.8
   640.2
   664.8
   675.2
   635.9
   677.5
   610.3
   652.5
   637.6
   603.5
   684.3
   676.5
   690.8
   640.5
   637.6
   640.2
   673.9
   642.1
   697.9
   648.3
   666.8
   664.2
   612.6
     660
   632.1
   688.2
   706.3
   662.5
   687.9
   571.7
     744
   652.5
   662.2
   676.5
   643.7
   670.7
   679.4
   647.6
   588.9
   668.4
   650.5
   639.8
   643.4
   654.8
   628.8
   601.9
   630.1
   684.6
   664.2
   659.6
   667.1
   667.4
   727.4
   648.6
   659.3
   636.9
   739.8
   648.9
   629.5
   648.9
   640.5
   674.6
   683.6
     660
     648
   641.5
     718
   678.8
     658
   700.5
     648
   668.7
   673.3
   710.6
   674.6
   676.8
     646
   686.2
   638.2
   703.1
   753.1
   726.1
   702.1
   726.5
   686.2
   757.9
   681.4
     706
   693.7
   756.9
   651.8
   685.6
   686.2
     682
   698.9
     744
     729
   762.8
   712.5
   672.6
     742
   793.3
   735.9
   726.1
   770.9
   706.7
   733.9
   822.2
   736.2
   790.4
   696.9
   725.2
     779
   784.2
   736.5
   744.6
   782.9
   769.6
   752.4
   734.2
   767.7
   797.5
   816.6
   849.7
     805
   826.7
   794.9
   813.1
   818.6
   797.5
   775.1
   886.4
   858.8
   767.3
   840.3
   830.9
   853.9
   887.4
     828
   818.3
   898.1
   958.7
     900
   884.8
   943.5
   874.7
   919.5
   929.2
   931.8
   938.6
    1063
   970.4
   944.5
     935
    1020
   970.7
   991.2
    1017
    1028
    1038
    1051
   963.3
    1022
    1050
    1064
    1008
   940.6
    1060
    1122
    1041
    1012
    1081
    1136
    1061
    1059
    1031
    1097
    1087
    1093
    1125
    1117
    1155
    1174
    1121
    1104
    1129
    1267
    1196
    1131
    1103
    1135
    1177
    1228
    1191
    1164
    1194
    1165
    1258
    1198
    1209
    1212
    1246
    1292
    1218
    1237
    1209
    1202
    1216
    1223
    1202
    1205
    1236
    1230
    1291
    1242
    1252
    1298
    1257
    1196
    1352
    1132
    1232
    1229
    1214
    1225
    1190
    1180
    1261
    1221
    1154
    1221
    1264
    1204
    1229
    1167
    1196
    1278
    1259
    1195
    1182
    1144
    1164
    1211
    1213
    1159
    1259
    1170
    1236
    1169
    1165
    1123
    1215
    1148
    1144
    1145
    1149
    1102
    1083
    1085
    1063
    1113
    1030
    1176
    1076
    1104
    1059
    1082
    1051
    1003
    1058
    1117
    1019
    1053
   976.2
    1049
    1023
    1062
    1026
    1007
   998.9
   963.6
   925.3
   944.1
   928.2
   973.3
   976.6
   895.1
   953.2
   950.9
   912.3
   930.5
   904.9
     914
   883.5
   895.5
   848.8
   867.2
   829.3
   976.6
   868.2
   867.2
   889.6
   806.6
   906.8
     838
   799.8
     779
   763.1
   791.3
   826.4
   849.4
   851.7
   784.8
   812.4
   796.5
   840.6
   829.6
     804
   768.6
   809.2
   742.4
   836.4
   799.1
   744.3
     708
   794.9
   722.9
     719
   683.6
   776.1
     767
   787.1
   740.1
   750.5
   742.4
   730.3
   769.6
   687.5
   750.8
     742
   741.4
   704.4
   733.9
   754.4
   790.4
   752.7
   761.8
   734.9
   707.6
   728.7
   725.8
   723.2
   717.7
   700.8
   702.4
   723.5
     705
   758.2
     731
   706.3
     705
   675.2
     720
   730.3
   666.4
   718.7
   749.8
   660.6
   752.4
   740.7
   678.8
   712.2
   695.3
   679.7
   679.7
     696
     766
   716.7
     732
   725.5
     693
   771.2
   764.1
     682
   693.7
   748.5
   797.2
   712.8
     707
   756.9
   750.1
   747.9
   758.9
   753.1
   770.2
   752.1
   797.8
   690.1
   786.5
     669
     742
     781
     768
   724.5
   697.3
   714.1
   749.5
   733.9
   777.4
   786.1
   796.2
     769
   775.1
   751.4
   784.5
   739.4
   806.6
   778.4
     792
   795.9
   795.6
     766
     779
     719
   782.3
   717.4
     756
   780.3
   776.7
   789.4
   787.8
   822.2
   763.1
   758.6
   824.1
   759.2
   729.4
   772.2
   782.6
   789.4
   806.3
   754.7
   818.6
   825.4
   812.7
   808.2
   785.8
   811.4
   805.6
   846.8
   844.2
   841.9
     790
   786.5
   793.9
   840.3
     767
   808.5
   803.7
   891.2
   865.9
   794.9
   794.3
   809.5
     815
   830.6
   759.9
   823.1
   787.4
   804.3
   783.5
   772.8
   826.4
   747.5
     791
   828.3
   768.6
   776.1
   752.1
   763.8
   791.7
   762.5
   753.4
   782.6
   753.7
   846.5
   830.3
   785.8
   764.1
   789.1
   777.7
   751.4
   769.6
     828
   799.4
   771.9
   768.6
   763.4
   757.9
   756.9
   772.5
     766
     779
   735.5
   713.5
   741.4
   786.1
   744.3
   773.5
   808.2
   759.9
   775.4
     694
   811.1
   710.6
   719.3
   732.3
   720.9
   798.1
   769.3
   782.6
   741.1
   795.9
   686.6
   792.6
   833.8
     828
   798.1
   750.5
     754
     718
   747.2
   747.2
     730
   718.7
   710.9
     729
   773.2
   741.4
   706.7
   720.6
   763.1
   726.1
   738.8
   699.5
   741.4
   730.3
   772.2
   746.9
   762.8
   771.2
   726.8
   713.8
   684.9
   722.9
   750.8
   734.9
   721.9
   740.1
   740.1
   730.7
   752.1
   700.8
   748.2
   705.7
   735.9
   732.6
   708.6
   698.9
   677.1
   715.1
   715.4
   714.1
   735.5
   736.5
   700.8
   721.6
   733.3
   708.3
   696.6
   728.4
     730
   782.3
   734.6
     719
   625.6
   733.3
   724.2
   715.4
   742.7
   789.4
   735.5
   697.6
   775.1
     742
   777.1
   735.2
   727.1
   729.7
   727.4
   777.7
   724.8
   722.9
   744.9
   682.7
   734.9
   743.3
   775.4
   715.7
   783.2
     718
   737.5
   753.4
   732.3
   686.2
   756.3
   751.8
   753.7
   769.6
   830.9
   750.1
   752.1
   745.9
   710.6
   781.9
     816
   789.1
   737.8
   797.8
     731
   729.4
     744
   807.6
   774.1
   787.1
   753.4
   790.4
   814.7
   775.1
     792
   771.2
   780.3
   796.8
   811.4
   796.8
   785.2
   812.7
   847.8
   825.1
   817.3
   805.3
     766
   781.3
   771.5
   748.2
   774.8
   807.6
   814.7
   821.5
   817.6
   851.7
   772.5
   812.4
   806.6
     805
   833.5
   877.6
   857.8
   822.5
   760.2
   806.3
     875
   858.5
   811.8
   783.2
   829.6
   820.5
   844.5
   808.5
   769.6
     793
   838.4
   838.7
   818.3
   779.3
   825.7
   860.1
   794.6
   817.3
   836.4
     790
   810.1
   758.6
   773.8
   782.9
   749.2
     792
   790.7
     766
     816
   858.8
   812.7
   820.5
     781
   765.4
   816.3
   785.5
   761.2
   776.4
   780.6
   733.9
   701.5
     766
     790
   773.5
   838.7
   788.4
   797.5
   711.5
   811.4
   825.4
   749.5
   721.3
   782.9
   752.1
     793
   740.1
   791.3
     838
   730.7
   753.7
   756.6
     804
   768.3
   780.3
   790.4
   734.9
   762.8
   753.1
   685.9
   744.9
   706.3
   795.9
   710.6
   732.6
   689.8
   732.9
   691.1
   710.2
   725.2
   750.8
   735.5
   767.7
   716.1
   760.5
   708.9
   712.8
   722.9
   762.5
   765.4
   727.4
   712.5
   687.2
   738.1
   721.6
   702.1
   672.3
   639.2
   740.4
   744.3
   723.9
     754
   708.3
   675.8
     705
   729.7
   701.2
   653.1
   645.4
   682.7
   650.2
   634.6
   637.9
   694.3
   693.4
   672.6
   688.5
   699.2
   712.8
   680.1
     705
   667.4
   692.1
   695.6
   683.6
   660.3
   687.5
   700.2
   709.3
   689.5
   681.7
   663.8
   641.8
   702.4
     645
   637.9
   665.5
   657.4
   660.9
   632.1
   692.1
   649.6
   633.7
   667.4
   665.5
   633.7
     648
   676.2
   661.9
   664.5
   638.2
   639.2
   657.7
   658.7
   684.9
   645.7
   656.4
   692.1
   684.9
   648.9
   665.5
   684.6
   669.4
   671.6
   656.1
     647
   704.7
     693
   640.8
   651.8
   649.2
   632.7
   668.7
   622.6
   613.9
     707
   685.3
   640.2
   667.7
   659.6
   620.4
   647.6
   662.2
   655.4
   680.4
   663.2
     744
   668.1
   582.1
   672.3
   681.7
   664.5
   602.9
   624.9
   656.1
     660
     657
   647.3
   689.1
   676.5
     635
   614.2
   652.5
     657
   647.3
   620.7
   686.9
     682
   639.2
   628.2
   678.4
   652.5
   663.5
   675.8
   719.6
   659.6
   629.5
   718.3
   636.3
   634.3
     634
     621
   674.9
   696.6
   645.4
   667.1
   625.9
   639.8
   608.4
   667.7
   660.6
   656.4
   691.1
   665.1
   662.9
     706
   619.4
   644.1
   673.9
   638.2
     708
   685.6
   685.6
   647.3
     670
   709.6
   653.8
   693.4
   617.8
   654.4
   653.5
   675.8
   626.5
   620.4
   667.4
     635
   665.8
   674.2
   613.2
   631.7
   675.8
   680.7
     708
   697.3
   650.9
   642.1
   624.3
   594.1
   621.3
   620.7
   677.1
   746.6
   693.4
   600.9
   679.4
   684.6
   650.9
   635.9
   685.9
   722.9
   684.9
   680.1
   655.1
   623.3
   676.2
   665.5
   698.2
   667.1
   654.1
   713.5
   650.2
   678.8
   644.4
   642.8
   716.4
   648.3
   668.7
     635
   737.8
   662.2
   650.2
   722.2
   690.1
   576.6
   619.7
   636.6
   648.6
     684
   694.3
   621.3
   687.9
   641.8
   662.5
   653.1
   659.6
   598.6
   684.6
   684.9
   727.1
   718.7
     634
   614.5
   671.6
   630.8
   648.9
   668.1
   663.5
   735.5
   662.2
   725.8
   632.4
   686.2
   691.4
   686.2
   675.5
   741.1
   704.4
   612.6
   645.7
   661.6
   695.6
     708
   707.3
   652.8
   677.8
   624.6
   678.8
   657.4
   687.9
   666.8
   690.8
   663.8
   671.3
   696.6
   622.3
   627.5
   663.2
   634.3
   618.8
   658.7
     719
     683
   685.3
   698.9
   678.8
   636.6
   665.1
     660
   730.7
     693
     684
   726.5
   622.6
   714.5
   667.4
   677.5
     682
   666.1
   711.5
     672
   663.8
   679.1
   684.9
   640.2
   662.5
   715.4
   645.7
   650.2
   664.2
   712.5
   655.4
   693.7
   688.8
     658
   659.6
   690.8
   691.1
   673.9
   749.2
   673.3
   648.9
   653.1
   683.6
     719
   655.4
   674.9
   657.4
   689.8
   720.9
   650.5
   681.7
   660.6
   628.2
   611.3
   686.9
     671
   712.8
     681
   610.3
     682
   670.3
   652.2
   706.7
   617.8
   668.1
   679.7
   691.7
   664.8
   631.1
   613.6
   598.3
     633
   626.2
   692.4
   653.8
   676.5
   654.8
   607.1
   641.8
     657
   639.2
   653.5
   614.9
   632.1
   622.6
     647
   669.7
   629.8
     635
   678.1
   653.5
   641.1
     648
   678.4
   620.7
   664.5
   604.8
     575
   688.5
   697.9
   671.6
   622.6
   617.5
   597.3
   605.5
   624.3
     669
   602.9
   695.3
     584
   628.2
   643.4
   604.8
   649.2
   612.9
   632.1
   629.1
   652.5
     635
   595.4
   593.5
     598
   642.4
   592.8
   573.3
   600.6
   635.9
   623.3
   705.4
   591.2
   633.4
     659
     646
   599.6
   630.8
     670
   670.3
   611.9
   674.6
   597.7
   633.7
   660.3
   629.5
   629.5
   573.3
   593.1
   572.7
   662.2
   621.7
   653.5
     587
   611.3
   595.1
   617.5
   601.6
   594.4
   619.1
   635.3
     648
   654.8
   611.6
     560
   651.5
   559.1
   668.1
   635.6
   604.8
   691.1
   614.9
   568.1
   651.5
   666.1
   613.2
   643.1
   607.7
   597.7
   635.3
   603.5
   673.6
   653.1
   588.6
   659.3
   629.1
   594.7
   649.2
   606.1
   615.5
   635.6
   638.2
   645.4
   607.4
   649.6
   625.2
   632.1
   631.7
   643.1
   656.1
   629.1
   680.4
   625.2
   661.6
   655.1
   650.9
   639.2
   604.8
   590.5
   589.6
   684.6
   644.1
   614.9
     684
   656.1
   623.9
   670.7
   667.7
   632.1
   712.5
   651.2
   631.1
   672.6
   644.7
   643.7
   593.8
     621
   655.7
   674.2
   687.9
   633.4
   575.3
   605.5
   619.7
   659.6
   595.7
   656.1
   675.8
   604.5
   604.5
   644.1
   647.3
   618.4
   626.2
   601.9
   625.9
   639.2
   714.5
   628.5
     623
   649.9
   652.2
   614.9
   616.5
   670.3
   623.3
     621
   685.6
   696.9
   616.5
   681.7
   660.3
   618.8
     659
   684.3
   708.6
   672.6
   644.1
   613.9
   609.7
   665.5
   631.7
   631.7
   590.5
   669.7
   649.6
   653.5
   636.9
   682.3
   631.7
   668.4
   669.4
   651.2
   601.2
   632.7
   619.1
   613.6
     683
     621
   641.1
   662.5
   640.2
   659.3
   602.9
     621
   642.4
   658.7
     660
   581.1
   654.1
   602.2
   649.9
   668.7
   632.4
   628.8
   660.3
   650.9
   696.6
   654.4
   626.2
   601.2
   646.7
   606.4
     646
   661.9
   586.6
   660.6
     684
   632.7
     645
   646.7
   626.9
   675.2
   636.9
   691.7
   606.4
   616.5
   635.9
   635.9
   661.3
   635.9
   656.1
   674.6
     633
     611
   645.7
   627.5
   617.5
   668.1
   669.7
   641.8
   644.7
   676.2
   671.6
   614.2
   622.6
   620.4
   648.6
     693
   698.6
   607.7
   635.9
   587.3
   638.5
   628.5
   651.2
   636.9
   666.4
   612.6
   659.6
   704.7
   691.1
   712.2
   658.7
   663.5
   729.7
   622.6
   672.6
   624.3
   688.2
   687.9
   683.6
   616.2
   701.2
   637.2
   657.7
   648.3
     634
     671
   653.8
     707
   649.6
   656.4
   662.2
   654.1
   761.2
   703.7
   676.5
   628.5
   678.4
   686.2
   711.2
   674.9
   686.6
   686.9
   740.7
   771.2
   725.5
   685.9
   709.9
     729
   785.2
   729.7
   679.4
   755.7
   669.7
   749.2
   739.8
     708
   739.8
   773.2
   757.3
   771.9
   775.4
   776.1
   762.8
   758.9
     768
   823.4
   764.7
   795.6
     827
   823.1
   812.7
   821.8
   822.2
   848.8
   811.1
   845.8
   797.5
   883.1
   829.9
   904.2
     864
   838.7
   854.6
   838.7
   933.4
   809.5
     852
   892.9
   884.1
   868.2
   904.5
   899.7
   899.4
     924
   940.9
   994.4
   879.6
   937.6
     924
   964.9
    1086
   916.2
   954.8
   990.8
    1003
   983.7
   963.6
    1014
    1003
    1037
   991.8
    1039
    1048
    1113
    1063
    1086
    1039
    1108
    1053
    1136
    1041
    1127
    1138
    1128
    1137
    1200
    1238
    1174
    1146
    1164
    1113
    1213
    1204
    1237
    1206
    1281
    1267
    1235
    1217
    1349
    1245
    1293
    1314
    1360
    1306
    1396
    1342
    1424
    1425
    1285
    1341
    1417
    1428
    1417
    1500
    1411
    1434
    1440
    1421
    1490
    1397
    1544
    1489
    1524
    1563
    1551
    1529
    1614
    1560
    1616
    1566
    1540
    1656
    1581
    1620
    1563
    1637
    1691
    1581
    1716
    1729
    1766
    1794
    1782
    1861
    1742
    1837
    1881
    1803
    1823
    1851
    1896
    1876
    1917
    1886
    1992
    2068
    2013
    2104
    2130
    2022
    2119
    2132
    2191
    2127
    2192
    2237
    2157
    2363
    2329
    2397
    2282
    2488
    2449
    2409
    2452
    2467
    2556
    2587
    2689
    2582
    2618
    2753
    2778
    2722
    2789
    2895
    2857
    2858
    2947
    2963
    3085
    3046
    3096
    3142
    3162
    3320
    3245
    3246
    3370
    3355
    3554
    3544
    3685
    3609
    3627
    3641
    3684
    3824
    3849
    4109
    4043
    3844
    3970
    3981
    4085
    4222
    4221
    4276
    4331
    4272
    4485
    4439
    4597
    4616
    4743
    4758
    4813
    4825
    4741
    4964
    5143
    5139
    5195
    5005
    5186
    5257
    5297
    5390
    5357
    5436
    5685
    5690
    5566
    5792
    5751
    5843
    5880
    5978
    6125
    6069
    5964
    6132
    6231
    6268
    6249
    6422
    6168
    6353
    6424
    6507
    6464
    6667
    6655
    6767
    6732
    6809
    6707
    6820
    6804
    6851
    6807
    6969
    7228
    6948
    6995
    7306
    7037
    7205
    7232
    7384
    7072
    7179
    7405
    7301
    7309
    7398
    7345
    7533
    7273
    7613
    7497
    7190
    7353
    7277
    7470
    7479
    7370
    7508
    7430
    7549
    7447
    7385
    7397
    7306
    7338
    7262
    7367
    7488
    7243
    7361
    7317
    7266
    7129
    7289
    7396
    7014
    7304
    7119
    7109
    7083
    7109
    7042
    6873
    6948
    6982
    6949
    6858
    6603
    6736
    6778
    6722
    6580
    6614
    6528
    6412
    6467
    6369
    6127
    6354
    6152
    6157
    6146
    6079
    5972
    5899
    6049
    6041
    5747
    5663
    5654
    5588
    5460
    5476
    5564
    5503
    5371
    5222
    5227
    5153
    5079
    5069
    4985
    4936
    4818
    4845
    4693
    4658
    4611
    4639
    4562
    4474
    4379
    4222
    4338
    4258
    4231
    4200
    4038
    4010
    3878
    3848
    3719
    3805
    3684
    3744
    3637
    3683
    3434
    3475
    3493
    3380
    3380
    3362
    3193
    3160
    3215
    3109
    3074
    3101
    2989
    2885
    2873
    2767
    2815
    2648
    2627
    2583
    2661
    2536
    2561
    2502
    2487
    2458
    2361
    2329
    2375
    2262
    2257
    2141
    2239
    2149
    2020
    2129
    1946
    1975
    1868
    1939
    1961
    1902
    1853
    1859
    1818
    1723
    1867
    1746
    1687
    1757
    1723
    1645
    1643
    1625
    1654
    1603
    1684
    1488
    1470
    1548
    1581
    1408
    1436
    1396
    1451
    1406
    1348
    1377
    1385
    1358
    1327
    1262
    1272
    1355
    1271
    1218
    1287
    1289
    1255
    1241
    1162
    1145
    1209
    1109
    1173
    1208
    1156
    1153
    1142
    1138
    1135
    1106
    1059
    1126
    1116
    1038
    1093
    1086
    1055
    1112
    1054
    1074
    1040
    1047
    1026
   971.7
   980.8
    1026
    1052
   935.7
    1004
    1009
    1057
   969.4
   978.5
   948.3
   987.3
    1003
    1022
    1001
   985.6
     899
   951.6
   927.6
   949.6
   949.6
   926.3
   928.2
   969.4
    1011
   930.8
     961
     900
   898.7
   886.4
   905.2
     936
   879.9
   924.7
   858.8
   880.9
   942.5
   957.1
   875.4
   859.8
   931.5
   933.7
   914.6
   884.8
   899.4
   882.2
   879.2
   905.2
   875.7
   902.6
   832.2
   887.4
   773.5
   852.3
   859.5
   862.7
   810.5
   849.7
   921.4
   892.9
   859.8
   825.4
   887.7
   918.2
   888.7
   857.8
   820.2
   899.7
     826
   847.8
     805
   911.7
   849.1
   855.9
   848.8
   833.5
   838.7
   928.6
   853.6
   867.2
   881.5
   842.6
   857.8
   845.5
   805.6
   809.2
   829.3
   837.4
   847.1
   815.7
   811.4
   857.2
   900.3
   868.5
     816
   840.6
   834.8
   827.3
     841
   818.6
   801.1
   797.2
   813.7
   796.2
   758.2
   817.9
   806.9
   831.9
   810.5
     863
   825.1
   797.8
     827
     768
   811.4
   817.6
   829.3
   847.5
   810.1
   831.2
   769.6
   772.8
   781.6
   797.2
   774.5
   812.7
   876.3
   829.6
   790.7
   820.2
   836.7
   834.8
   820.5
   782.9
   819.9
   777.1
   783.9
   817.6
   779.7
   795.2
   789.7
   803.7
     705
   819.6
   762.8
   745.3
     730
   807.9
   788.4
   748.8
   826.4
   824.1
   744.6
   799.4
   818.9
   799.1
   763.1
     793
   787.4
   786.5
   786.8
   813.1
   809.2
   796.8
   731.3
   792.6
   757.9
     754
   810.8
   759.5
   735.5
   767.3
   723.9
   752.1
     792
   778.4
     768
   796.5
   747.9
   785.2
     768
   830.3
   771.5
   774.8
   741.7
   780.3
   799.8
   756.3
   777.7
     790
   739.4
   724.5
   743.6
   709.3
   746.6
   761.8
   805.6
   732.6
     744
   731.6
   781.3
   756.6
   707.3
   831.2
   753.4
   721.3
   781.9
   740.4
   774.5
   712.8
   793.3
     756
   777.4
   733.6
   691.7
   693.7
   773.5
   703.7
   753.7
   728.1
   741.7
   716.4
   666.1
   726.1
   759.2
     696
   760.5
   723.2
     683
   738.1
     766
   738.8
   716.4
   719.6
   770.2
   754.4
   755.7
   794.9
   767.3
   788.7
   772.8
   695.6
   703.4
   725.8
   714.8
     694
   686.6
     791
   760.5
     754
   712.8
   794.3
     755
   714.8
   725.2
   691.4
   746.6
   677.1
   715.4
   675.5
   728.4
   717.4
   718.7
     695
   804.3
   692.1
   728.7
   714.8
     778
     731
     731
   740.7
   805.3
   726.5
   702.1
   694.3
   657.7
   744.9
   616.5
   723.2
   750.5
   733.9
   703.4
   687.9
   735.2
   706.3
   706.7
   753.7
   735.5
   707.6
   752.4
   801.7
   723.2
   715.7
     720
   714.5
   719.6
   726.1
   706.3
     755
   729.7
   694.7
   683.3
   717.4
   687.2
   679.7
   761.5
     705
     634
   685.3
   741.4
   719.3
   696.6
   766.4
   728.4
   696.3
   769.3
   716.4
   635.9
   697.9
   716.7
   674.2
   728.1
   759.9
   708.9
   738.5
   729.7
   687.9
   706.7
   693.7
     717
   725.2
   722.9
     705
   684.9
   739.8
   740.7
   697.9
   701.2
   685.3
   697.9
   727.1
   714.5
   698.9
   738.5
   633.4
   712.8
   693.4
     670
   676.8
     681
     657
   715.1
   733.6
   689.8
   687.2
   722.2
   765.7
   660.9
   680.1
   731.3
   669.7
   695.6
   666.1
   710.9
   670.3
   646.7
   678.1
   694.3
   705.7
   686.2
   730.3
   674.2
   754.4
   662.5
   694.3
   679.7
   718.7
   691.4
   701.2
   687.5
   762.8
   707.3
   673.6
   699.5
   708.3
     754
   743.6
   723.2
   761.8
   727.1
   727.8
   715.7
     718
     718
     729
     672
   711.2
   659.6
   737.5
   725.8
   724.8
   706.3
   692.7
   729.4
   700.5
   721.6
   688.8
     684
   679.1
   656.7
   696.9
   647.3
     681
   726.1
   697.9
   649.6
   674.2
   679.7
   666.1
   708.9
   703.4
   690.1
   678.4
   727.8
   687.5
   713.5
   694.7
   679.1
   704.7
   714.1
     718
   697.3
     695
     743
   742.7
   734.6
     695
   641.8
   715.4
   719.3
   691.4
   696.9
     706
   712.8
     705
   650.5
   664.5
   702.4
   734.9
   716.7
   656.4
     754
   684.9
   738.5
   659.3
   733.3
   784.2
   777.1
   700.5
   694.7
   644.4
   782.6
   691.4
     682
   768.6
   745.6
   737.5
   704.4
     718
   724.5
   750.8
   758.9
   826.4
   681.4
     695
   702.8
   756.6
   708.6
   762.1
   715.1
   729.4
   759.2
   709.6
   701.5
   713.8
   763.1
   661.3
   698.6
   671.3
   714.1
   667.1
   681.4
   742.4
   775.8
   764.1
   746.2
   725.8
   688.2
   715.7
   677.5
   678.1
   702.8
   696.6
   739.8
   696.6
   724.8
   687.9
     744
   713.8
   680.7
   755.7
   701.2
   706.3
   730.7
   713.8
   697.9
     694
   692.4
   776.7
   750.8
   674.6
   754.4
   698.9
   744.3
   703.7
   754.7
   711.9
   732.3
   764.7
   697.3
   694.3
   672.3
   756.3
   770.6
   742.4
   705.4
   710.9
   711.5
   674.2
     647
   724.2
   739.8
   679.1
   675.2
     781
     717
   654.4
   678.8
   686.2
   660.6
   727.1
   681.4
   716.4
   675.2
   740.4
   755.3
   734.6
   721.6
   747.9
   720.3
   676.2
     731
   689.5
     718
   745.6
   717.7
   684.9
   694.7
   696.6
   745.9
   658.7
   716.4
     645
   653.5
   746.6
   730.7
   695.6
     718
   734.9
   699.9
   723.9
   702.4
   710.2
   737.8
   703.4
   733.6
   730.3
   730.7
   691.1
   744.3
     791
   720.3
   721.3
   696.3
   729.4
   713.2
   714.8
   681.4
     731
   720.6
     719
   673.9
   714.5
   692.1
   676.8
   688.2
   734.2
   713.5
   642.1
   746.9
     696
   687.9
   658.7
   734.2
   661.3
   664.5
   662.9
   728.1
   658.3
   693.4
   711.9
   679.1
   683.3
   713.8
   725.5
   693.4
   729.7
   702.4
   700.2
   681.4
   728.7
   729.4
   643.7
   676.5
     660
   669.7
   724.8
   682.7
   632.1
   672.6
   713.2
   692.7
   774.8
   728.1
   712.8
   722.9
     729
   670.7
   731.6
     732
   710.6
     707
   679.4
   697.9
   673.3
   729.7
   649.6
   681.4
     681
   682.7
   679.1
   702.8
   707.6
   688.8
   625.9
   759.5
   709.3
   731.6
   742.7
   700.5
   705.7
   714.1
     682
   677.1
     622
   719.6
   697.3
   700.2
     684
   684.3
   652.2
     707
     717
   629.8
   693.7
   673.3
   653.5
   650.9
   655.7
   662.5
   684.9
   734.2
   677.5
   707.3
   712.2
   652.2
   740.4
   672.6
   664.8
   698.2
   726.1
   703.7
   664.2
   734.2
     635
   682.7
   662.5
   614.2
   686.2
   651.2
   675.2
   685.6
   690.1
   701.2
   725.2
   660.6
   676.2
   644.4
   666.8
     659
   674.2
   690.8
   664.8
   689.1
   669.4
   656.1
   675.5
   609.7
   624.6
   686.6
     669
   614.9
   675.5
   661.3
     658
   641.5
   644.7
   680.7
   722.9
   656.4
   646.3
     622
   656.7
   636.3
   636.3
   654.4
   675.8
     645
   644.4
   697.6
   663.8
     719
   660.9
   671.6
   670.7
   704.1
   649.6
   687.5
     599
   668.1
     660
   653.8
   672.6
   669.7
     634
   688.5
   624.6
   643.7
   618.1
     681
   682.3
   642.1
   648.9
   628.2
   626.5
   659.6
   660.6
   705.7
   655.7
   652.8
   623.3
   664.5
   669.7
   643.4
   669.7
   711.9
   645.7
     646
   620.4
   650.5
   676.8
   627.5
   701.8
   620.4
     660
   637.9
   667.7
   657.7
   671.3
   686.9
   698.6
   677.5
   649.2
   705.7
   663.8
   685.3
   686.6
   701.5
   629.5
   652.8
     648
   618.8
   623.9
   709.3
   637.9
   656.4
   661.9
   721.6
     648
   641.8
   657.4
   661.6
   665.5
   646.3
   676.5
   654.1
   689.8
     623
     684
   686.2
   660.9
   635.6
   685.9
   656.1
   681.4
   628.8
   668.7
   632.7
   664.5
     645
   685.3
   687.5
   625.6
   639.8
   715.7
   717.7
   620.7
   675.5
   680.4
   614.2
   699.2
   616.5
   634.3
   674.6
   691.7
     694
   642.4
   670.3
   687.2
     705
   695.6
   637.9
   666.1
   690.4
   676.8
   673.3
   619.4
   680.7
   667.1
   674.6
   635.3
   613.9
   713.5
   709.3
   643.7
   665.1
   679.1
   619.1
   677.5
   677.5
   675.5
   651.5
   636.3
   642.8
   628.2
     598
   620.7
   629.5
   602.9
   642.8
   679.1
     705
   661.3
   633.7
   677.8
   691.4
     646
   678.8
   627.2
     672
   668.7
     694
   657.4
   636.6
   685.9
   579.8
   661.6
   682.7
   638.5
   736.2
   659.3
   649.9
   698.2
   613.9
   653.8
   637.2
   663.2
   715.1
   679.7
   615.8
   621.7
   668.1
   698.6
   660.3
   631.1
   643.1
   659.3
   684.9
   687.5
   660.3
   672.6
     633
   718.7
   684.9
   763.1
   636.6
   662.2
   732.9
   701.5
   657.7
   655.7
   652.2
   643.1
   690.8
   667.7
   709.9
   663.8
   716.1
   666.4
   713.8
   710.9
   702.1
   675.2
   701.5
     684
   690.4
   669.4
   704.4
   696.9
   653.5
     706
   722.6
   679.7
   741.4
   656.1
   734.2
   701.8
   716.7
     706
   695.3
   756.3
   773.2
   708.9
   737.2
   711.9
   735.9
   702.4
   775.4
     694
   747.9
   727.1
   728.7
   739.1
   736.8
   798.8
   735.9
   791.3
   749.2
   824.4
   809.5
   748.8
   823.8
   822.2
   824.1
     815
   858.5
   829.6
   807.6
   859.5
   786.1
   808.2
   898.4
     959
   884.8
   872.1
   938.3
   907.1
   919.1
   945.7
     923
     912
    1097
   958.1
     959
    1022
   974.9
     974
   995.4
    1069
    1008
    1094
    1025
    1106
    1076
    1020
    1068
    1087
    1108
    1143
    1108
    1182
    1202
    1177
    1269
    1193
    1297
    1279
    1241
    1288
    1344
    1310
    1332
    1331
    1366
    1283
    1375
    1410
    1437
    1483
    1402
    1414
    1450
    1541
    1556
    1493
    1593
    1549
    1563
    1550
    1676
    1713
    1664
    1729
    1729
    1827
    1762
    1795
    1855
    1785
    1902
    1875
    1922
    1895
    1942
    1982
    1995
    2028
    2079
    2076
    2127
    2110
    2121
    2209
    2193
    2238
    2225
    2318
    2321
    2202
    2402
    2401
    2379
    2459
    2490
    2401
    2369
    2512
    2598
    2470
    2640
    2683
    2691
    2636
    2686
    2759
    2882
    2857
    2773
    2796
    2774
    3013
    3016
    3017
    2975
    2947
    3014
    3114
    3117
    3189
    3087
    3115
    3241
    3466
    3281
    3284
    3262
    3275
    3295
    3433
    3430
    3385
    3405
    3431
    3511
    3529
    3591
    3559
    3459
    3592
    3735
    3683
    3785
    3756
    3581
    3789
    3608
    3820
    3937
    3784
    3866
    3852
    3944
    3778
    3939
    3980
    3775
    3987
    4016
    3942
    4165
    4013
    4027
    3985
    4119
    3958
    3946
    4074
    4013
    4059
    4082
    4099
    4225
    3979
    3994
    4016
    4173
    4083
    4045
    4169
    4153
    3955
    4139
    4097
    4122
    4147
    4080
    4075
    3991
    4126
    4007
    4067
    4105
    4022
    4021
    4004
    4115
    4006
    3874
    3826
    4001
    4042
    3862
    3895
    3947
    3962
    3918
    4116
    3736
    3820
    3856
    3883
    3814
    3752
    3797
    3649
    3816
    3763
    3766
    3711
    3567
    3696
    3645
    3642
    3541
    3446
    3418
    3494
    3491
    3535
    3451
    3410
    3316
    3436
    3424
    3306
    3363
    3267
    3294
    3244
    3216
    3218
    3184
    3152
    3005
    3066
    3077
    2974
    2949
    3012
    3029
    2920
    2860
    2973
    2948
    2836
    2822
    2864
    2864
    2760
    2709
    2676
    2600
    2649
    2684
    2497
    2518
    2548
    2430
    2484
    2526
    2326
    2436
    2436
    2395
    2398
    2369
    2222
    2237
    2267
    2268
    2045
    2199
    2081
    2116
    2076
    2018
    2007
    2071
    1932
    1893
    1930
    1887
    1897
    1779
    1829
    1719
    1797
    1800
    1726
    1784
    1791
    1712
    1619
    1701
    1672
    1654
    1663
    1567
    1580
    1537
    1564
    1509
    1522
    1522
    1486
    1539
    1422
    1433
    1428
    1488
    1400
    1430
    1390
    1387
    1224
    1255
    1269
    1288
    1256
    1297
    1280
    1235
    1278
    1176
    1151
    1234
    1152
    1122
    1148
    1128
    1090
    1164
    1134
    1138
    1170
    1074
    1080
    1090
    1025
   986.9
    1066
    1045
    1065
   997.7
    1082
    1045
   954.2
   943.8
    1073
    1019
   970.7
   965.2
   951.9
   976.2
   951.6
   962.9
   911.7
     923
   986.6
   877.3
   937.6
   933.4
   924.7
   934.7
   927.3
   902.6
   917.8
   877.9
     899
   841.6
   898.4
   886.4
   834.8
   893.2
   854.9
   916.6
   902.6
   873.1
   869.8
   897.4
   808.9
   928.2
   895.8
   862.7
   920.4
   880.2
   795.9
     827
   905.2
     838
   805.6
   848.1
   824.4
   870.2
   746.2
   869.2
   787.1
   823.8
     877
   853.9
   843.6
   744.6
   822.5
   849.1
   808.2
   889.3
     853
   809.8
   791.3
   859.1
   815.3
   866.3
   785.5
   795.6
   831.9
   762.5
   816.6
   803.3
   799.8
   784.8
     815
     781
   781.6
   806.9
   841.3
   785.2
   817.3
   800.4
   817.6
   790.7
   840.6
   820.9
   850.4
   808.2
   753.1
   809.8
   829.9
   811.1
   863.7
   825.7
   772.2
     841
   826.4
   752.7
   809.2
   777.1
   772.5
   865.9
   802.4
   751.8
   877.3
   790.4
   805.3
   847.5
   846.5
   729.4
   791.3
   787.1
   860.1
   782.6
   861.7
   822.5
   889.6
   866.3
   864.3
   807.9
   862.7
   886.4
   810.8
   819.6
   856.5
   890.6
   917.2
   819.6
   859.5
   904.5
   868.9
   936.7
   845.8
   811.4
   869.5
   884.8
   933.7
   944.8
   929.9
   808.2
   860.8
   903.3
   942.5
   960.3
   851.7
    1006
   879.2
   894.8
   914.6
   928.2
   999.3
   993.4
   963.9
    1042
    1005
   981.4
   949.6
   941.2
    1007
    1117
    1035
    1049
    1041
    1055
    1088
    1057
    1192
    1082
    1172
    1120
    1130
    1157
    1111
    1211
    1179
    1196
    1251
    1213
    1208
    1282
    1177
    1231
    1239
    1278
    1303
    1300
    1292
    1316
    1353
    1407
    1357
    1371
    1350
    1448
    1403
    1452
    1445
    1512
    1479
    1482
    1560
    1577
    1589
    1681
    1550
    1621
    1687
    1595
    1653
    1690
    1772
    1694
    1816
    1748
    1811
    1750
    1766
    1930
    1851
    1861
    1904
    1797
    1931
    1980
    2001
    1997
    2107
    1967
    2083
    2047
    2055
    2003
    2133
    2185
    2180
    2257
    2147
    2188
    2276
    2269
    2269
    2361
    2384
    2329
    2370
    2359
    2406
    2459
    2473
    2455
    2496
    2386
    2543
    2560
    2623
    2602
    2587
    2750
    2568
    2584
    2703
    2664
    2694
    2669
    2654
    2674
    2759
    2752
    2745
    2796
    2806
    2934
    2768
    2913
    2989
    2791
    2995
    3019
    2845
    2971
    2992
    3035
    3044
    3073
    3141
    3084
    3030
    3039
    3019
    3001
    3139
    3066
    3024
    3085
    3123
    2992
    3090
    3132
    3075
    3008
    3120
    3133
    3203
    3106
    3108
    3133
    3058
    3070
    3030
    3017
    3103
    3020
    3088
    3078
    3110
    3165
    3171
    3004
    3059
    3034
    3190
    3138
    2892
    3099
    3132
    3018
    3104
    2987
    2993
    3041
    2853
    2936
    3009
    2976
    2917
    3041
    2955
    2819
    2912
    2873
    2876
    2770
    2795
    2785
    2863
    2820
    2865
    2856
    2775
    2752
    2693
    2712
    2714
    2649
    2635
    2755
    2647
    2622
    2632
    2612
    2493
    2577
    2493
    2499
    2442
    2462
    2356
    2383
    2349
    2349
    2335
    2355
    2340
    2321
    2385
    2254
    2261
    2192
    2176
    2225
    2038
    2139
    2065
    2082
    2077
    2051
    1992
    2050
    2040
    1971
    2009
    1909
    2029
    1946
    1901
    1878
    1914
    1896
    1913
    1755
    1863
    1824
    1745
    1691
    1668
    1729
    1687
    1633
    1642
    1593
    1593
    1571
    1551
    1635
    1557
    1620
    1521
    1516
    1516
    1436
    1431
    1443
    1448
    1356
    1286
    1397
    1403
    1319
    1277
    1340
    1266
    1292
    1355
    1293
    1243
    1253
    1292
    1268
    1202
    1206
    1171
    1289
    1171
    1165
    1165
    1204
    1157
    1193
    1172
    1090
    1119
    1118
    1101
    1102
    1104
    1128
    1084
    1064
    1079
    1072
    1046
    1029
   996.4
    1045
    1068
    1077
   997.7
    1029
    1000
    1061
   976.9
   978.8
    1002
   955.2
   953.9
    1025
     973
   968.1
   982.4
   926.9
   931.5
   979.8
   974.3
   965.2
   975.9
   919.1
   993.8
   931.8
     912
   882.8
   941.5
   918.2
   923.4
   964.2
   959.7
   866.3
   885.7
   904.2
   908.4
   898.4
   881.5
   893.8
   912.7
   909.7
   914.3
   917.2
   885.1
   896.1
   831.9
   878.9
   872.8
   867.9
   850.7
   866.6
   909.1
   868.5
   867.9
   836.1
   873.4
   857.8
   899.4
   860.1
   819.6
   861.4
     816
   902.9
   848.1
   877.9
   871.5
   883.5
   909.4
     865
   842.6
     802
   864.3
     864
   833.5
   859.5
   868.2
   878.3
   883.1
   856.2
   814.4
   882.2
   768.6
   819.2
   882.8
   873.7
   890.9
   845.8
   818.9
   894.2
   880.2
   904.2
   796.5
   915.6
   865.6
     839
     865
   856.9
   854.6
   857.8
   861.4
   854.6
   863.4
   909.4
   808.2
   900.3
   862.4
     853
   787.8
   872.8
   858.5
   818.3
   847.1
   874.4
   791.3
   824.1
   834.5
   854.3
   885.1
   797.2
   894.8
   872.4
   845.5
   918.2
   851.7
   843.9
   890.3
   865.6
   911.4
   874.7
     838
   829.6
   881.5
   792.6
   852.3
   843.9
     864
   868.5
   842.9
   868.2
   839.7
   897.1
   883.1
   926.9
   848.8
   856.5
   859.5
     900
   914.3
   879.9
   857.5
   915.6
   888.3
   857.2
   923.4
   843.9
   874.1
   866.9
   860.8
   825.4
   910.7
     900
   857.2
   894.2
     890
   932.4
   876.7
   940.2
   830.3
   964.6
   903.6
     948
   900.3
   923.7
   899.4
   860.8
   923.4
   885.1
     876
   954.5
   903.3
   851.3
   905.5
   953.2
   924.3
    1028
     935
   946.7
   902.3
   899.7
   938.3
   934.7
     889
   867.6
   946.7
   923.7
   958.7
   952.6
   873.7
    1031
   880.2
   917.5
   894.2
   944.1
   935.7
   962.6
   915.9
   944.8
     959
   882.2
   898.1
   933.1
   938.3
   997.7
   975.6
   904.5
   944.1
   935.7
   957.1
   959.4
   909.1
   963.9
   984.4
   910.7
   955.5
   934.7
   962.3
    1030
   973.6
   901.3
   911.7
   966.5
   967.5
   958.4
   980.1
   982.1
   935.4
   934.4
   900.7
    1005
   966.5
   941.5
   957.1
   967.2
   951.9
   912.3
   918.2
   924.3
   961.6
   919.5
   948.3
     899
   931.5
   932.1
     914
   962.6
   964.2
   896.8
   942.8
   878.9
   926.6
   918.5
   894.5
   916.6
   929.2
   928.2
   881.2
   862.4
   943.8
   936.7
   878.3
   904.9
   938.6
     972
   891.2
   863.4
   870.2
   885.4
   892.9
   881.2
   972.7
     902
   952.6
   893.2
   894.5
   914.3
   925.6
   898.4
   896.8
   929.2
   884.4
   899.7
   920.1
   845.8
     912
   909.1
   897.4
   950.6
   853.9
   896.4
   922.7
   929.5
   898.1
   916.2
   868.5
   826.4
   914.6
   856.5
   858.2
   888.7
   912.7
   866.9
   922.1
   900.7
   907.1
   956.1
   900.3
   829.3
   850.4
   866.3
   847.8
   874.7
   913.3
   855.9
   802.7
   899.7
   882.2
   915.6
   873.1
   920.8
   877.6
   849.4
   938.6
   834.5
   844.2
   861.7
   845.5
   823.4
   861.7
   850.4
   905.2
   914.6
   911.7
   829.6
   930.8
   845.8
   886.4
   880.5
   824.4
   847.8
   955.5
   854.6
   859.1
   871.5
   898.4
   908.8
   906.2
   899.4
   896.4
   847.8
   850.7
   934.4
   871.5
   864.6
   821.5
   824.7
   933.1
   841.6
   885.7
   917.2
   860.1
   921.4
   877.3
   854.3
   880.2
   865.6
   861.1
   796.2
   899.4
   875.4
   824.4
   874.4
   913.3
   865.3
   941.9
   903.6
   859.5
   924.7
   900.7
   869.8
   905.8
   922.7
   882.5
   868.9
   906.2
     901
   877.9
     851
   895.5
   905.2
   901.6
   878.3
   894.5
   887.7
   845.5
   917.8
   931.8
   901.6
   854.6
   867.6
   923.4
   921.7
   876.3
   885.1
   908.8
   942.5
   934.7
   875.4
   934.4
   898.1
   900.3
   904.5
   882.5
   952.2
   842.3
   909.4
   921.1
     901
   928.6
   913.3
   913.3
   884.8
     876
   904.9
   919.8
   853.6
   917.2
   878.9
   914.9
     972
   913.6
   908.8
   884.4
   938.3
   905.8
   899.7
   918.2
   989.5
   940.6
   937.6
   934.1
     900
   990.5
   875.4
   909.7
   920.4
   930.2
   924.3
   906.5
   865.9
     923
   919.8
   878.9
     961
   903.6
   987.9
   954.2
   953.9
   965.9
   959.7
   994.7
   969.4
   910.1
   931.1
   879.6
   970.1
   977.2
   957.4
   963.3
   971.7
   958.4
   931.5
   943.8
   920.4
   979.2
   957.1
   884.1
   943.2
   943.2
   899.7
    1013
   950.6
   966.8
   938.6
   952.6
     901
   981.1
   990.2
   943.5
   941.2
   888.7
   963.6
   970.4
   949.3
   987.9
    1011
    1015
   977.9
   981.4
    1013
   988.6
    1055
    1003
    1005
   984.4
    1049
   975.3
   987.3
   973.6
    1047
   953.2
    1019
   965.2
    1068
     984
    1079
    1031
    1023
   992.1
    1140
    1038
   994.7
    1047
    1084
    1069
    1071
    1025
    1094
    1003
    1092
    1058
    1106
    1055
    1039
   988.9
    1114
    1085
    1104
    1066
    1100
    1051
    1057
    1049
    1160
    1050
    1053
    1031
    1152
    1116
    1072
    1109
    1080
    1121
    1159
    1100
    1108
    1149
    1117
    1159
    1137
    1111
    1137
    1115
    1156
    1088
    1168
    1084
    1100
    1119
    1175
    1119
    1187
    1089
    1094
    1143
    1094
    1185
    1164
    1128
    1140
    1152
    1155
    1088
    1156
    1118
    1079
    1067
    1205
    1135
    1177
    1138
    1074
    1183
    1145
    1164
    1220
    1075
    1125
    1136
    1154
    1101
    1149
    1065
    1187
    1059
    1049
    1109
    1108
    1126
    1087
    1138
    1101
    1058
    1079
    1033
    1086
    1046
    1028
    1144
    1034
    1039
    1068
    1081
    1121
    1037
    1089
    1128
    1044
    1041
    1073
    1091
    1014
    1073
    1090
    1041
    1033
    1020
    1063
    1060
    1040
    1017
    1026
    1070
    1015
    1017
    1016
   997.7
    1012
    1002
    1011
   967.5
    1064
    1018
   998.6
   966.2
   963.3
   989.2
   936.3
    1007
   986.6
   933.1
    1022
   988.6
   923.4
     887
     973
   941.5
   983.1
    1020
   976.2
   934.4
    1022
   967.8
   957.8
   961.3
   918.2
   981.4
    1005
   946.4
   948.3
   961.3
   893.2
   903.6
   944.5
   988.9
   942.5
   970.1
   929.9
   917.2
   955.8
   954.8
   945.1
   884.8
   998.6
   918.8
   947.4
   884.8
   917.5
   968.8
   906.2
   956.8
   963.9
   948.7
   976.2
   962.3
   930.5
   958.1
   936.7
   922.7
    1016
   878.6
   973.3
   981.8
   984.4
   958.7
   919.8
   990.2
   974.9
   943.2
   961.6
   954.2
    1007
   981.8
   943.2
   969.8
    1003
   985.6
    1054
    1026
   988.6
   967.5
    1020
    1041
    1025
    1016
    1063
   954.2
    1136
   953.5
    1027
    1011
    1068
    1049
    1073
    1103
    1092
    1090
    1065
    1058
    1049
    1124
    1154
    1137
    1050
    1123
    1103
    1113
    1131
    1116
    1164
    1190
    1165
    1203
    1123
    1206
    1183
    1224
    1199
    1235
    1279
    1240
    1300
    1286
    1373
    1280
    1328
    1387
    1336
    1290
    1308
    1382
    1316
    1404
    1417
    1464
    1411
    1345
    1340
    1433
    1424
    1415
    1453
    1521
    1465
    1494
    1477
    1491
    1575
    1506
    1536
    1616
    1665
    1631
    1584
    1594
    1626
    1686
    1702
    1644
    1698
    1867
    1699
    1742
    1705
    1698
    1799
    1795
    1859
    1785
    1761
    1880
    1812
    1840
    1812
    1947
    1928
    1808
    1884
    2008
    1941
    1945
    1981
    1941
    1970
    1938
    2067
    2055
    1960
    2058
    2042
    2016
    2070
    2068
    2103
    2070
    2141
    2118
    2152
    2247
    2052
    2148
    2194
    2103
    2224
    2176
    2252
    2295
    2191
    2264
    2181
    2266
    2372
    2322
    2325
    2254
    2314
    2312
    2228
    2280
    2251
    2272
    2239
    2337
    2432
    2361
    2279
    2275
    2317
    2411
    2219
    2329
    2316
    2387
    2319
    2276
    2438
    2353
    2455
    2297
    2419
    2305
    2265
    2265
    2329
    2368
    2319
    2336
    2350
    2312
    2366
    2333
    2348
    2308
    2277
    2310
    2299
    2369
    2273
    2273
    2316
    2278
    2216
    2306
    2130
    2203
    2124
    2242
    2259
    2283
    2240
    2274
    2205
    2116
    2160
    2133
    2159
    2206
    2161
    2196
    2103
    2165
    2056
    2089
    2049
    2064
    1984
    2024
    1942
    1965
    2005
    2006
    1964
    2032
    1904
    1915
    1907
    1891
    1910
    1857
    1817
    1872
    1815
    1877
    1798
    1774
    1724
    1709
    1784
    1725
    1796
    1792
    1669
    1677
    1690
    1674
    1683
    1642
    1637
    1602
    1571
    1650
    1552
    1687
    1527
    1535
    1535
    1539
    1505
    1459
    1555
    1416
    1506
    1443
    1352
    1398
    1447
    1361
    1385
    1363
    1326
    1302
    1360
    1348
    1281
    1331
    1244
    1250
    1326
    1168
    1294
    1193
    1196
    1143
    1249
    1273
    1191
    1211
    1182
    1164
    1183
    1109
    1081
    1171
    1111
    1123
    1087
    1228
    1015
    1100
    1083
    1107
    1046
    1042
    1082
    1033
    1063
   987.3
    1074
    1015
   955.2
    1024
   977.5
   998.9
   906.8
   910.4
   954.5
     950
   937.6
   943.8
   995.7
   959.4
   911.7
   899.4
     923
   905.2
   905.2
   877.3
   948.3
   849.4
   813.4
   953.5
   873.7
   917.8
     840
   896.1
     875
   871.5
   808.9
   845.2
   830.6
   847.5
   871.1
     877
   819.9
   792.6
   809.8
     888
     802
   819.2
   813.4
   799.4
     791
   772.5
   784.8
   806.3
   797.2
   789.4
   804.6
   853.6
   791.7
   758.2
   795.6
   810.8
   830.9
   806.6
   730.3
   799.1
   751.8
   774.8
   724.5
   836.7
   807.6
   813.1
   725.5
   752.1
   760.8
   709.6
   778.7
   741.1
   762.1
   753.4
   753.4
   858.2
   768.6
   782.3
   746.2
   776.1
   799.4
   709.3
   783.2
     717
   752.4
   721.9
   715.1
   783.9
   739.4
   753.4
     696
   716.4
   785.8
   729.4
   704.7
   755.3
   698.9
   775.8
   723.9
   726.8
   711.2
   748.8
   717.4
   770.9
   777.1
   802.4
   671.3
   734.6
   769.9
   730.7
   715.1
   667.1
   736.5
     718
   740.1
   711.2
   686.6
   707.6
   707.6
     720
   770.2
   705.7
   731.6
   724.2
   756.9
     756
   680.7
   661.6
   720.9
   709.9
   787.8
   721.6
   789.1
   698.6
   676.8
   676.5
   734.9
   704.4
     684
   742.4
   778.4
   708.9
   718.3
   723.5
   685.3
   680.1
   745.6
   690.4
   772.8
   766.7
   729.7
     706
   692.7
   693.7
   682.3
   667.4
   742.4
   709.3
   668.4
   694.7
   682.3
   711.2
   708.9
   708.6
     718
   635.9
   711.2
   629.5
   703.4
   703.4
     742
   691.4
   721.6
     706
   683.3
   701.2
   652.5
   685.6
   734.6
   746.2
   709.9
   707.6
   724.2
     718
   654.1
     731
   700.8
   655.7
   696.6
   682.7
   686.6
     720
   708.6
   650.5
   686.2
   716.7
     683
     660
   644.4
   635.9
   704.1
   673.9
   721.3
   711.2
   684.3
   710.2
   704.7
   713.5
   612.3
   696.9
   641.1
   623.9
   668.7
   691.7
   693.4
   709.9
   726.1
     705
     718
     695
   710.6
   696.3
     693
   694.3
   657.7
   728.4
     682
   728.1
   666.4
   708.3
   708.3
   666.4
     660
   710.9
   708.9
   686.6
   673.6
   750.5
   690.1
   713.2
   671.3
   689.5
   662.5
   684.9
     671
   702.4
   626.9
   698.2
   693.7
   695.6
   698.2
   601.6
   666.8
   688.5
   637.6
   691.4
   692.4
   760.5
   679.4
   641.8
   652.8
   685.9
   727.4
   677.1
   638.2
   734.6
   644.4
   696.6
   686.9
   672.3
   725.5
   666.8
   653.8
   722.6
   714.5
   698.6
   664.8
   694.7
   684.9
   741.1
   650.5
   737.8
   715.7
   650.9
   715.7
   617.5
   621.7
   598.3
   644.7
   712.8
   722.9
   680.4
   681.7
   697.6
     660
   614.5
   692.1
   653.8
   660.3
     682
   744.6
   678.8
   704.4
   719.6
     730
   656.4
   705.7
   655.4
   684.9
   689.5
   641.8
   705.4
   661.9
   728.4
   708.3
   640.8
   733.9
   703.7
   619.7
   668.4
   695.6
   701.2
   670.3
   681.7
   607.1
   672.9
   682.7
   692.1
   682.3
   641.8
   681.7
   664.8
   755.3
   746.6
     694
   728.4
   652.8
   710.9
   688.8
   673.3
   693.7
   651.8
   644.1
   666.1
   672.3
   655.7
     659
   692.1
   601.6
   718.3
   694.3
   628.8
   702.1
   667.4
   708.3
   638.2
   676.2
   634.6
   680.4
   687.2
   668.7
   676.2
   675.8
   645.7
   737.5
   684.9
   667.1
   711.2
   713.5
   691.4
   724.2
   654.8
   690.4
     669
   693.7
   650.9
   662.5
   662.2
   686.6
   715.4
   655.1
   724.8
   674.2
   726.5
     659
   719.6
   741.7
   674.9
     705
   705.4
   659.6
   644.4
   720.3
   677.5
   702.8
   651.2
     659
   730.7
   665.1
   654.8
   662.9
   680.7
   656.1
   697.3
   685.9
   691.4
   677.5
   654.1
   633.7
   664.8
   721.6
   684.6
   713.8
   660.6
   661.9
   632.4
   644.4
   642.4
   696.9
     645
   665.8
   672.9
   719.6
   687.5
   655.4
   723.9
   671.6
   667.1
   642.1
   650.5
   757.6
   679.7
   724.2
   668.1
   689.8
     670
   638.5
   702.4
   672.9
   695.3
   662.2
   740.7
   682.3
   650.5
   629.1
   655.1
   702.8
   620.1
   699.2
   712.2
   741.1
   679.1
   681.4
   657.7
   686.2
   686.6
   664.2
   662.2
   703.1
   661.6
   663.8
   687.2
   669.7
   675.5
   672.9
   660.6
     659
   668.1
   607.7
   650.9
   747.2
   713.8
   710.9
   657.4
   676.8
   649.6
   645.7
   711.9
   614.2
     587
   696.9
     672
   635.9
   688.8
   690.4
   703.1
   667.7
   659.3
   668.1
   696.3
   702.4
   610.6
     695
     696
   677.1
   639.8
   668.1
     669
   670.3
   709.6
   667.4
   656.4
   633.4
   710.9
     648
   636.9
   639.5
     671
     659
   666.1
   642.8
   711.9
   701.5
   679.4
   623.6
     646
   696.3
   654.1
   724.2
   641.1
   655.4
   648.3
   661.6
   674.6
     635
   653.1
   666.8
     658
   680.4
   725.8
   620.4
     635
   653.8
   679.1
   689.5
   681.7
   740.4
   665.5
   668.4
   590.9
   630.4
   723.9
   643.4
   684.9
   637.9
     730
   605.8
   658.7
     659
   625.9
   650.9
   651.5
   652.2
   679.4
   680.1
   703.1
   643.4
   624.3
   587.6
   686.9
   654.1
   688.5
   609.7
   687.9
   659.3
     670
     596
   687.9
     659
   634.3
   649.2
   663.5
   684.9
   643.1
   703.4
   658.7
   701.5
   653.8
   644.4
   662.2
     658
     610
   652.8
   703.7
   606.1
   670.7
   658.7
     684
   693.4
   692.7
   696.6
   685.6
     694
   636.3
   674.6
   683.6
   609.3
   655.1
   627.8
   682.3
   651.5
     694
   641.1
   617.8
     622
   643.1
   664.2
   625.2
   639.8
   629.8
   585.3
     659
   655.7
   644.4
   641.5
   632.4
   651.2
     635
   688.2
   632.7
   672.3
   651.2
     648
   680.1
   624.3
   674.6
   677.5
   671.3
   694.7
   622.6
   648.3
   689.8
   653.1
   688.8
   628.5
   685.6
   666.4
   605.5
   631.7
   657.7
   608.4
     647
   644.4
   703.7
   668.7
   669.4
   639.5
   690.8
   668.4
   672.9
   688.8
   726.5
   638.5
   642.4
   659.6
   627.8
   691.4
   702.4
   680.1
   670.3
   657.7
   622.6
   643.1
   564.3
   611.6
   682.3
   709.3
   626.5
   655.1
     645
   680.7
   603.5
   701.8
     647
   640.8
     743
   608.4
   665.8
   643.1
   598.6
   614.5
     623
   641.1
     658
   651.5
   699.9
   629.1
   654.1
   667.7
   671.3
   677.8
   672.9
   651.5
     670
   665.1
   632.4
   711.2
   634.3
   708.3
   708.9
   687.9
   651.2
   650.2
   654.8
   660.3
   674.6
     681
   604.5
   665.8
   672.9
   615.8
   676.2
   660.3
   651.5
   696.3
   648.6
   684.3
   650.9
   666.1
   649.9
   590.9
   594.1
   635.3
   707.3
   641.8
   680.4
   678.8
   646.7
   653.1
   706.3
   626.5
   655.7
   660.6
   681.4
   654.1
   652.8
     635
   648.3
   663.5
   712.2
   639.2
   628.8
   689.5
   652.2
   637.2
   700.8
   676.2
   654.8
   689.5
   704.4
   721.3
   664.8
   672.6
   642.1
   660.6
   645.4
   628.2
   703.7
   632.1
   635.9
   698.9
   651.2
   697.6
   637.6
   664.2
   665.5
   675.2
   679.4
   675.2
   621.3
   658.7
   682.7
   617.1
   638.9
   675.8
   635.9
   682.7
   626.2
   642.8
   578.2
   660.6
   629.8
   673.3
   632.4
   600.3
   637.2
   624.6
   664.8
   612.9
   677.5
   604.8
   660.3
   646.3
   631.4
   659.6
   675.2
   636.9
   686.2
   656.4
   711.5
   614.5
   676.5
   673.3
   674.6
   671.6
   689.5
   641.8
   649.2
   676.5
     658
   631.1
   648.6
   623.6
     684
   682.3
   607.4
   660.9
   663.5
   622.6
   612.9
   696.6
   654.8
   680.7
   678.4
   637.2
   673.6
   649.2
     659
   631.1
   580.5
   661.3
   647.3
   668.1
   662.5
   631.1
   645.7
   646.7
     648
   682.7
   629.5
   635.3
   702.1
   664.5
   691.7
   649.6
   682.3
   637.2
     670
   596.7
   629.8
   689.1
     647
   628.2
   660.3
   664.2
     611
   657.7
   634.6
   623.3
   614.5
   702.8
   617.1
   680.7
   635.3
   685.9
     731
     648
   651.2
   699.5
   642.8
   660.9
   665.8
   647.3
   665.1
   699.5
   596.4
   705.4
   619.1
   587.9
   632.4
   604.2
     585
   648.6
   674.9
   668.1
     587
   610.3
   661.6
   630.1
     634
   674.2
   648.3
   612.3
   650.9
   635.6
   606.4
     635
     635
   627.5
   597.3
   623.6
   627.5
   686.2
   570.4
   619.4
   632.1
   676.8
   732.3
   658.7
   591.2
     635
   666.1
   621.7
   681.7
   606.8
   697.9
   617.1
   677.5
   691.1
   613.2
   680.1
   675.2
   627.2
   638.2
   673.3
   636.3
   640.2
     647
   668.1
   635.6
   641.1
   640.8
   660.6
   610.3
   632.1
     633
   662.9
     611
     598
   668.4
     683
   638.2
   643.1
   653.5
   673.6
   694.7
     635
   620.7
   631.1
   572.4
   642.4
   612.9
   619.4
   668.7
   661.9
     658
     622
   605.1
   618.1
   656.7
   622.3
   649.2
   636.3
   660.6
   635.6
   664.5
   606.4
   633.4
   620.7
   627.8
   622.3
   683.6
   698.2
   630.4
   618.4
   606.1
   571.4
   616.2
   580.8
     609
     596
   577.9
   663.2
   689.5
   568.5
   625.6
   682.3
   692.1
   648.6
   665.5
   600.3
   620.4
   655.7
   626.9
   639.2
   663.8
   655.7
   639.5
     622
     671
   601.2
   575.6
     634
   600.3
   655.7
   643.4
   651.2
   679.7
   580.2
   629.5
   621.3
   658.3
   674.9
     693
   659.3
   650.2
   600.9
   711.2
   690.8
   650.5
   653.8
   658.3
   655.7
   696.9
   612.3
   675.5
   596.4
   662.9
   636.6
   631.1
   663.8
   613.6
     648
   641.8
   665.5
   629.8
   618.8
   653.5
     671
   632.4
   646.7
   642.1
   701.2
   605.8
   623.6
   601.9
   615.8
   623.9
   599.6
   620.1
   612.3
   649.9
   598.6
   609.3
   642.8
   670.3
   662.2
   653.8
   605.1
   621.3
   611.3
   597.7
   655.7
   676.8
   598.6
   589.9
   618.8
   635.3
   649.2
   651.8
   646.3
     659
   630.4
   587.3
   657.7
   690.4
   599.3
   589.9
     596
   622.6
   632.7
   588.3
   603.5
   617.5
   632.4
   661.3
   643.4
   570.7
   618.1
   664.5
     693
   685.6
   708.6
   612.3
   712.8
     634
     659
   691.4
   628.5
   628.8
   622.6
   617.1
   641.8
   618.8
   688.5
   606.8
   656.4
   672.3
   642.1
   672.9
   588.6
   651.8
   664.5
   705.4
   636.6
   693.4
   614.2
   671.3
   635.9
   624.6
     684
   657.4
   667.1
   633.7
   643.1
   686.6
   639.5
   675.5
   676.8
   653.8
   717.4
   588.3
   642.1
   666.8
   631.7
   644.4
   627.8
   636.9
   679.7
   618.8
     683
   595.7
     672
   702.4
     671
   624.6
   682.3
   632.1
   666.1
   677.1
     623
   627.5
   689.1
   676.8
   671.3
   679.4
   671.6
     672
   668.7
   659.6
     670
   678.8
   618.8
   653.5
   704.1
   675.5
   689.8
     684
   657.7
   698.2
   649.2
   665.1
     670
   605.1
     682
   652.5
   653.5
   694.7
   711.5
   659.6
   680.1
   656.1
   661.6
   652.5
   678.4
   666.8
     705
     660
   677.5
   666.1
   659.3
   684.3
   694.7
   696.9
   721.6
   640.8
   640.5
   704.1
   670.3
   639.5
   678.1
   661.6
   646.3
   693.7
   645.4
   693.7
   687.9
   689.8
   661.3
   635.9
   709.9
   709.9
   661.3
   675.8
   679.4
   641.5
   629.8
     657
   657.7
   638.9
   660.6
   673.6
   651.8
   655.4
   638.5
   649.2
     684
   632.4
   630.8
   662.9
   623.3
   631.1
   712.8
   652.5
   715.7
   667.7
   734.2
   650.9
   652.2
   651.5
   651.5
   634.6
   630.4
   675.8
   648.9
   610.3
   619.4
   679.7
     622
   675.2
   654.1
   709.6
   648.3
   639.2
   670.3
   682.7
   655.7
   678.1
     660
   687.9
   655.7
   703.7
   606.1
   703.4
   680.1
   634.3
   626.5
   678.8
   689.5
   631.4
   638.9
     671
   675.2
   665.1
   664.5
   665.1
   642.4
   686.6
   642.1
   675.2
   652.2
   695.6
   686.6
   689.5
   607.1
   653.5
   614.5
   656.4
   611.9
   680.4
   661.9
   643.1
     681
   664.2
   674.2
   633.4
     659
   627.2
   623.6
   626.9
   643.7
   577.9
   640.8
   607.7
   619.1
   655.7
   597.3
   666.8
   649.9
   662.2
   642.4
   638.5
   732.9
   648.3
   633.7
   649.6
     659
   607.1
     611
   685.9
   620.7
   675.8
     635
   644.7
   663.8
   618.4
   582.7
   623.9
   631.7
   695.6
   665.1
   665.8
   664.2
   625.9
   708.3
   604.5
   679.1
   595.7
   601.2
   662.2
   672.3
   594.4
   663.2
     646
   617.1
   642.4
   620.1
   638.9
   610.6
   634.6
   643.1
   691.7
   617.8
   672.6
   633.7
   624.6
   658.3
   657.4
   619.4
   629.8
     609
   656.1
   656.7
   606.1
   616.5
     622
     621
   570.7
   630.4
   609.3
   689.1
   593.8
   586.3
   588.6
     633
   627.8
   571.4
   669.7
   655.7
     635
   590.2
   665.1
   573.3
   692.4
   617.8
   624.9
   635.9
   704.4
     610
   604.8
   642.1
   635.6
   598.3
   636.3
   605.8
   639.5
   674.2
   685.3
   627.8
   623.9
   648.6
   661.6
   615.2
   641.1
   618.4
   617.5
   667.7
   678.4
   627.8
   652.2
   606.1
   653.5
   598.3
   623.3
   614.5
   639.2
   733.3
   606.1
   658.7
   649.9
   582.1
   602.2
   602.5
   630.1
   698.6
   641.5
   605.8
   657.7
     622
   593.1
   602.5
   651.8
   599.3
   607.7
   611.6
   589.9
   614.2
   567.5
   618.4
   595.7
   580.5
   621.7
   672.9
   626.9
   593.8
   638.2
   647.6
   627.2
   634.3
   605.5
   603.5
   613.6
   638.2
   629.5
   661.6
   639.8
   643.1
   596.7
   666.8
   601.9
     611
   595.1
   605.5
   635.3
   650.2
   615.2
   627.5
   641.1
   658.7
   664.2
   597.3
   629.5
   605.1
     660
   605.5
   657.4
   617.1
   622.3
   633.7
   615.5
     634
   612.6
   636.3
   632.1
   588.3
   671.3
   609.3
   660.9
     609
   604.2
   639.8
   625.2
   611.9
   623.3
     611
   585.7
   657.7
   629.5
   614.5
   635.6
   598.3
   580.8
   601.9
   680.7
   644.4
   622.3
   652.5
   616.5
   630.8
   609.7
   663.8
   618.4
   614.9
   602.2
   642.4
   639.5
   657.7
   648.6
   681.7
     672
   709.9
   648.3
   642.4
   668.1
   585.3
   615.2
   685.9
   585.7
   644.4
   589.2
   691.4
   576.6
     621
   665.1
   600.6
   584.4
   663.2
   671.6
     633
   663.8
   657.7
   658.3
   629.8
   671.6
     587
   587.6
   684.3
     635
   637.9
   702.8
   654.1
   614.5
   628.2
   616.8
   649.6
     646
   693.4
   644.1
   598.6
   676.8
   651.2
     622
   643.1
   623.6
   648.6
   664.8
   689.5
     648
   612.9
   630.8
   671.6
   634.6
   633.7
   612.6
   621.3
   665.8
   674.9
   708.6
   690.8
     670
   665.8
   613.9
   587.9
   677.5
   626.2
   596.4
   604.5
   663.2
   593.8
   593.5
   679.7
   688.5
   632.7
     645
     672
   664.2
   668.4
   619.7
   606.1
   656.1
   661.9
   654.8
   636.6
   693.7
   639.2
   650.2
   656.1
   611.9
     671
   615.8
   664.2
   709.6
   674.6
   618.1
   722.6
   628.5
   722.6
   622.3
     621
   665.1
     657
   647.6
   665.8
   665.1
   625.9
   644.4
   654.8
   651.5
   690.1
   689.8
   663.2
   652.5
   666.1
   662.2
   725.8
   683.3
   628.2
   635.6
   691.1
   676.2
   723.5
   622.3
   658.3
     669
   648.6
     717
   668.7
   722.2
   631.1
   754.4
   733.6
   659.3
   673.3
   700.2
   666.1
   670.3
   734.9
   651.8
   636.3
   653.1
   619.7
     719
   687.9
   675.2
   690.8
   690.4
   663.5
   626.5
   689.1
   686.6
   680.1
   641.1
   674.2
   689.1
   665.8
   671.3
   663.5
   684.9
   642.4
   628.8
   633.4
   682.3
     706
   711.5
   655.7
   675.2
   659.6
   701.2
   663.5
   707.6
   740.1
   713.8
   669.4
   711.9
   679.4
   672.6
   668.7
   685.9
   721.3
   693.4
   685.3
   726.8
   702.1
   703.7
   735.9
   710.9
   700.2
   721.9
   673.9
   671.3
   727.4
     672
   759.9
   681.7
   713.2
   708.6
   640.8
   685.6
   703.4
   678.8
   721.9
   665.1
   693.7
   694.7
   677.5
   752.1
   735.2
   733.3
   696.6
   739.8
   709.3
   778.7
   735.9
   711.5
   765.4
   709.3
   744.3
   728.1
   753.1
   732.3
   736.2
   726.8
     708
   725.8
   707.6
   725.8
   735.5
   675.2
   737.2
   701.8
   706.3
   739.1
   714.5
   717.7
   685.6
   750.5
   708.3
   682.3
   741.4
   700.8
   715.1
   769.9
   786.8
   682.3
   727.8
   735.5
   739.1
   760.2
   674.2
   720.3
   745.3
   693.7
   767.3
   764.4
   741.1
   697.3
   760.8
   704.1
   703.4
   710.2
   737.2
   735.9
     718
   722.2
     743
   741.7
   716.1
   750.8
   716.1
   718.7
   773.8
   675.8
   698.6
   788.4
   765.1
   670.3
   666.4
   725.2
   699.2
   737.5
   745.3
   740.1
   700.5
   674.6
   716.4
   707.6
   697.3
   640.8
   678.1
   748.5
     707
   668.4
     718
   727.1
   740.4
   725.5
   744.3
   707.3
   685.6
   696.6
     705
   709.3
   736.2
   706.3
   717.7
   703.1
   701.5
   710.2
   674.2
   673.3
   721.3
   684.3
     708
   678.4
   685.6
   668.7
   689.8
   691.1
   702.8
   720.3
   667.7
     681
   714.8
     696
   682.7
   682.7
   710.6
   709.9
   700.8
   632.7
   642.8
   713.2
   679.1
   609.7
   737.8
     646
   637.6
   676.5
   679.7
     634
   700.8
   652.2
   720.6
     609
   711.5
   647.3
   688.2
   630.8
   629.8
   675.2
   614.9
   636.6
   665.8
   685.9
   638.9
   648.6
   616.2
   651.5
     672
   656.4
   677.5
   668.1
     660
   705.4
   662.5
     659
   693.4
   599.9
   716.7
   632.4
   691.1
   685.3
   703.7
   701.2
   661.9
   644.4
   665.5
   680.7
     611
   627.2
   639.2
   683.6
   688.2
     635
   704.7
   690.1
   631.4
   631.7
   602.9
   611.6
   678.8
   637.9
   661.6
   617.1
   685.6
   632.4
   625.6
   674.6
   698.6
     706
   621.3
   582.7
   662.2
     646
   673.6
   631.4
   664.8
   625.2
   642.8
   625.6
   603.5
     693
   641.1
   685.9
     623
   643.4
   675.8
   625.2
     682
   686.2
   616.2
   654.4
   654.1
   645.7
     609
   633.7
   589.6
   627.5
   666.8
   620.1
   677.5
   640.8
     623
   619.1
   629.1
   654.1
   649.9
   630.1
   579.5
   650.5
   674.9
   615.5
   633.7
   619.1
   656.4
   631.7
   649.2
   636.3
   590.9
   623.9
   657.7
   651.5
   655.4
   635.6
   665.8
   612.3
   623.3
   599.9
   642.4
     621
   698.6
   581.4
   685.6
   640.8
   602.9
   647.3
   614.2
   615.2
   682.3
   605.8
   669.7
   625.6
   633.7
   603.5
   595.4
     622
   584.4
   648.3
   661.9
   641.8
   643.4
   639.8
     584
   583.7
   627.2
   644.7
   696.9
   638.2
   635.3
   572.4
   596.4
   648.6
   672.9
   632.4
   653.1
   678.1
   708.9
   632.1
   605.1
   614.9
   641.1
   637.9
     609
     647
   630.4
   593.5
   616.5
   639.8
   643.7
   635.3
   622.6
   636.3
   606.1
   642.4
   627.2
   651.2
   618.8
   637.6
   631.4
   650.5
   601.2
   576.9
   651.2
   604.5
   632.1
   615.5
   589.2
   628.8
   651.5
   570.7
   607.4
   610.3
   673.9
   626.2
   663.5
   656.1
   704.1
   611.3
   638.9
   638.5
   609.7
   626.5
   621.3
   599.3
     634
   630.1
     672
     587
   681.4
   605.1
   629.8
   650.2
   621.7
   692.4
   638.2
   603.8
   662.5
   593.1
   636.9
   619.7
   640.8
   583.1
     621
     622
   612.3
   683.3
   632.4
   661.9
   605.8
   654.4
   657.7
   590.5
   622.3
   564.3
   589.6
   568.8
   579.5
   561.7
     621
   637.2
   626.2
   633.7
   604.5
   587.6
   638.2
   597.3
   601.2
   631.4
   677.8
   615.2
   637.2
   653.8
   644.4
   594.1
   595.7
   639.5
   609.3
   588.6
   696.9
   632.1
   539.9
   618.4
   618.4
   610.6
   544.5
   631.7
   635.6
   591.5
     599
     597
   577.2
   639.5
   636.9
   662.5
     681
   664.8
   631.7
   614.9
   592.8
   674.6
   638.9
   623.6
   593.8
   641.1
   656.1
   571.1
   686.9
   646.3
   586.3
   588.3
   616.5
   630.4
   633.4
   691.7
   646.3
   620.7
     682
     611
   582.1
   592.8
   657.4
   615.8
   632.4
   639.5
   583.7
     646
   576.3
   648.9
   627.5
   597.7
   666.8
   618.8
   622.6
     660
   644.1
     672
   617.8
   638.2
   662.2
   618.4
   610.6
   652.5
   638.2
   620.1
   661.6
     573
   621.3
   626.9
   602.2
   645.7
   698.2
   615.2
   674.2
   601.2
   566.5
   596.7
   652.5
   656.4
   648.6
   662.2
   568.8
   674.6
   614.5
   673.6
   561.7
   596.4
   605.5
   638.9
   664.8
   680.7
     611
     633
   632.1
   564.3
     597
   647.6
   613.9
   632.7
   609.3
   611.3
   647.3
   616.2
   657.7
   654.8
   573.7
   633.4
   641.5
   655.7
   653.1
   578.5
   577.2
   640.8
   626.2
   615.5
   607.1
   611.6
   669.7
   624.6
     548
   600.3
   599.9
   628.2
   623.9
   588.3
   651.5
   605.1
     597
   629.1
   661.3
   602.2
   570.4
   625.6
   650.5
   608.7
   552.9
   644.1
   605.5
   650.2
   626.2
   611.6
   596.7
   615.8
   576.3
   627.2
   602.9
   643.1
   646.7
   623.9
   591.2
   587.9
   645.4
   635.9
   586.6
   622.3
   575.6
   597.7
   651.2
   594.7
   589.2
   624.6
   641.1
   643.1
   589.6
   664.2
   595.4
   613.9
   642.4
   618.1
   662.5
     572
   616.5
   564.3
   596.4
   558.1
   589.2
   630.1
   669.4
   640.8
     550
   620.1
   628.5
   587.6
   638.2
   583.7
   651.8
   616.2
   625.6
   566.9
   611.3
     610
   632.4
   577.2
     609
   610.3
     608
   606.4
   665.5
   627.2
   615.8
   637.9
   629.5
   640.5
   681.7
   620.4
   576.3
   596.7
   582.1
   631.7
   618.8
   652.2
   593.1
   618.1
   642.8
   590.5
   631.1
   645.4
   600.3
     622
     563
   604.2
   623.9
   601.6
   643.1
   593.5
   646.3
   613.6
   601.9
   616.8
   595.7
   589.2
   571.7
   590.5
   594.7
     645
   624.3
   606.4
   642.1
   618.1
     623
   654.4
     608
   623.9
   650.5
   647.6
   627.8
   610.3
   621.3
   591.8
   631.4
   641.1
   630.8
   605.1
   587.6
   656.1
   609.3
   609.7
   659.6
   618.8
   590.5
   591.5
   645.4
     608
   631.7
   583.1
   618.4
   630.1
   627.2
   614.9
   600.3
   611.6
   641.1
   619.7
   622.3
     597
   632.4
   582.1
   592.8
   570.4
   613.9
   643.7
   599.6
   586.3
   633.7
   590.5
     621
   571.1
   526.9
   579.2
     548
   579.2
     633
   583.4
   601.6
   602.9
   612.3
   578.5
   589.9
   584.7
   587.6
   601.9
   620.7
   602.2
   609.7
     611
   622.3
   592.5
   636.9
     587
     633
   608.7
   626.5
   595.4
   620.4
   558.1
   601.9
   578.2
   609.7
   603.8
   614.2
   588.3
   594.4
   611.9
   686.9
   765.4
     633
   613.2
   624.6
   632.1
   626.2
   674.9
   639.2
   570.7
   638.5
   611.6
   608.7
   627.5
   515.9
   595.7
   586.3
   591.2
     584
   582.4
   635.9
   593.1
   599.9
     596
   507.8
   604.2
   570.4
   596.7
   576.3
   590.9
     611
   592.5
   584.7
   585.7
   619.4
   612.3
   619.4
   588.9
   643.7
   645.7
   552.3
   599.6
   608.7
   630.8
   619.7
   572.7
   642.8
   601.9
   628.2
   625.9
   591.8
   632.4
   624.6
   592.5
   600.6
   613.6
   597.3
     597
   622.6
   599.3
   640.8
   601.9
   599.6
     585
   620.1
     585
     599
   584.4
     572
   611.3
     610
   613.9
   645.4
   631.1
   600.6
   602.2
   606.4
   638.2
   599.3
   606.8
   626.2
   615.5
   586.3
   608.7
   624.6
   611.6
     597
   604.8
   544.8
     549
   642.8
   567.2
     633
   590.9
   577.9
   605.1
     599
   604.8
   598.3
   616.5
   622.6
   594.7
   582.7
   553.9
   547.4
   603.8
   593.1
   603.5
   590.5
   606.4
   612.3
   610.3
   625.6
   588.9
   597.7
   627.8
   634.6
   577.2
   626.9
   564.9
   645.4
     561
   553.2
   559.4
   654.1
   603.2
   558.4
   615.5
   618.1
   555.8
   637.6
   633.7
   612.9
   599.3
   619.1
   605.5
   617.8
   644.4
   591.8
   570.1
   637.9
     573
   617.5
   601.2
   591.2
   624.9
   616.2
     597
   605.1
     536
   594.1
   605.8
   601.6
   659.3
   657.4
   583.1
   560.4
   631.7
   606.8
   582.7
   594.7
   619.4
   604.2
     609
     634
   617.8
   617.5
   586.6
   586.3
   640.2
   610.6
   679.7
   657.7
   631.1
   630.4
   584.7
   589.9
   573.3
   545.1
   589.6
   618.4
   649.2
   571.7
   630.4
   609.3
   623.6
   595.4
   635.3
   583.1
   630.4
   667.4
   602.5
   663.5
   605.8
     596
   659.6
     609
   660.9
   622.6
   661.3
   593.1
   618.1
   608.4
     524
   644.1
   646.3
   634.6
   601.9
   621.3
   599.6
   629.1
     537
   598.6
   612.9
   590.5
   569.4
     634
     609
   580.5
   587.9
   592.8
   636.3
   532.8
   592.5
   604.5
   645.4
   603.2
   594.4
     587
   589.6
   579.8
   612.3
   558.4
   599.9
   628.2
   649.6
     634
   639.2
   605.8
     599
   642.1
   648.3
   639.2
   579.2
   652.5
   681.4
   604.5
   635.6
   653.1
     609
   639.5
   608.7
   645.7
   639.2
   600.6
   636.6
   623.3
   639.5
   606.8
   565.9
   610.3
     693
   652.5
   597.3
   618.4
   644.7
   626.5
   640.8
   599.6
   603.8
   582.7
   632.7
   631.7
   572.4
   576.9
     610
   564.6
   587.9
   672.6
     623
     623
   687.5
   615.5
   646.7
   600.6
   576.3
   602.2
   576.9
   590.5
   627.2
   625.2
   618.1
   576.6
   608.4
   565.2
   605.8
     536
   625.6
   619.7
   582.4
     647
   622.3
   616.8
   580.2
     561
   612.9
   659.6
   609.3
   579.5
   617.1
   566.9
   627.8
   631.1
   646.3
   614.9
   615.8
   570.4
     608
   563.3
   581.1
   606.1
   564.9
   582.4
   569.4
   620.4
   660.9
   589.9
   620.4
   583.1
   568.5
   606.8
   604.2
   608.4
   625.2
   615.8
   613.2
   563.3
   576.9
   643.7
   654.1
     562
   632.1
     599
   591.8
     598
   623.3
     611
   616.5
   574.6
   649.6
   652.2
     585
   604.2
   648.6
   606.8
     622
   607.4
   637.9
   623.9
   631.7
     646
   603.2
   573.3
   590.5
     574
   615.2
   585.3
     621
   644.4
   601.9
   599.3
   635.9
   667.1
   626.2
   634.3
   685.3
   669.4
   661.3
   576.9
   588.6
   562.6
   614.2
   642.8
   635.9
   604.2
   590.2
   604.2
   627.8
   588.9
     587
   578.2
   640.5
   592.8
   644.4
   565.9
   606.1
   641.5
   594.4
   575.9
   628.2
   584.4
   583.1
   579.2
   574.3
   572.7
   605.1
   582.7
   574.3
   602.2
   587.3
   626.9
   600.3
   570.7
   595.4
   551.3
   637.2
   624.9
   578.5
   625.2
     657
   618.8
     669
   595.7
   597.3
   571.1
   620.4
   614.5
   584.4
   567.5
   566.9
   615.2
     671
   638.5
   607.7
   631.1
   571.7
   591.5
   602.2
   600.6
   645.7
   597.7
   631.4
   630.4
   573.7
   612.3
   607.7
   625.2
   625.2
   595.7
   624.6
   635.3
   630.1
   619.1
   606.1
   601.2
   640.5
   622.3
   626.9
   627.2
   688.8
   576.9
   590.2
   644.4
   610.3
   665.5
   618.1
   637.9
     587
   638.5
   626.5
   627.8
   636.3
   624.3
   590.5
   607.4
   611.6
   632.7
   591.8
   597.7
     634
   633.7
   614.5
   605.8
   580.8
   624.6
   613.9
   659.3
   637.2
   621.7
   617.8
   577.9
   648.9
     586
   577.9
   588.3
   632.4
   601.6
   566.5
   602.9
   643.1
   637.2
   579.2
   591.5
   605.1
   605.5
   628.2
   641.8
   650.2
     562
   604.5
   624.3
     622
   585.3
   661.9
     573
   633.7
   649.2
     669
   613.6
   623.6
   638.2
   625.6
   623.9
   721.6
   626.2
   618.4
   632.7
   584.7
   611.6
   576.3
   593.5
   637.9
   664.5
   659.3
   632.4
   636.3
   611.3
   581.8
     648
   589.6
   616.5
     657
   632.1
   588.3
   614.5
   638.9
   651.2
   611.9
   624.6
   635.3
   595.7
   614.9
   606.8
   638.9
   610.6
   663.2
   603.5
   673.6
   612.3
   597.7
   607.4
   631.7
   630.1
   599.9
   607.1
   610.3
   606.1
   578.5
   620.4
     671
     611
   566.5
   570.1
   629.5
   652.8
   593.1
   588.9
   591.8
   581.4
   629.8
   591.5
   635.9
   646.7
   622.3
   632.4
   635.9
   577.2
   636.6
   655.1
   674.9
   620.4
   629.8
   614.5
   605.1
   643.4
   654.1
   570.4
   643.1
   601.6
   691.1
   595.4
   592.5
     647
   565.6
   620.7
   584.7
   640.8
     623
     611
   637.9
   609.7
   594.7
   551.9
   648.9
     647
   606.8
   592.5
   590.5
   559.1
   637.9
   628.2
   616.2
   620.1
   618.8
   625.2
   594.7
   599.6
   605.5
   631.4
   614.2
   625.2
   570.4
   601.9
   587.3
   593.5
   630.4
   602.5
   679.4
   626.9
   603.5
   627.8
   692.1
   641.1
   608.4
   618.1
   658.3
   593.5
   608.4
   607.1
   586.6
   639.8
   676.5
     633
   614.2
     584
   629.5
   598.6
   645.4
   614.9
   642.8
   615.2
     658
   590.5
   617.8
   608.7
   612.9
   639.8
   593.1
   632.4
   684.3
     707
   618.4
   582.7
   669.7
   599.9
   593.8
   637.9
   631.4
   631.7
   664.8
   624.6
   616.5
   635.6
   627.8
   605.8
   585.3
     658
   642.1
   625.2
   598.3
   637.2
   642.4
   603.8
     646
   579.2
     608
   675.8
   624.9
   583.1
   634.6
   597.3
   626.5
   632.1
     669
   569.4
   641.1
   630.1
   700.2
   560.4
   641.5
   639.5
   677.8
   553.6
   615.2
   618.1
   639.2
   669.4
   630.8
   638.9
   634.6
   610.6
   601.2
   594.7
   634.3
   611.9
   615.2
   592.5
   616.5
   699.2
   605.5
   660.6
   610.6
   651.8
   666.4
     623
   657.4
   609.7
     646
   690.4
   620.1
   670.7
   641.8
   597.3
   615.2
   620.4
   642.1
   642.8
   595.7
   640.5
   680.7
   622.3
   624.9
   646.7
   630.8
   535.4
   620.4
   618.4
   624.9
   588.6
     608
     609
   618.4
   692.7
   640.2
   668.7
     621
   629.8
   611.9
   630.1
   593.8
   640.2
   672.6
   624.9
   627.5
   599.9
   628.2
   614.2
   661.6
   694.3
   649.2
   637.9
   601.6
   579.2
   648.9
   569.8
   692.1
   668.7
     743
   608.4
   640.8
   633.4
   588.3
   564.3
   612.3
   597.7
   640.8
   620.7
   659.6
   613.6
   636.6
   624.3
   616.2
   635.3
   627.2
   624.6
     608
   603.2
   611.3
   599.3
   636.9
   661.6
   621.3
   636.6
   619.4
   609.7
   627.2
   652.5
   586.3
   590.5
   574.6
   571.1
   656.1
   613.2
   592.2
   604.5
   624.6
   519.5
   642.4
   639.8
   659.3
   607.4
   610.6
   617.1
   545.4
   685.9
     575
   568.1
   659.6
   625.9
   626.5
   629.5
   619.1
   660.9
   651.8
   617.1
   642.1
   636.3
   623.6
   609.3
   617.8
   623.9
     622
   603.8
   605.5
   596.4
   635.9
   622.6
   640.5
   621.3
     633
   642.1
   624.3
   632.7
   631.7
   636.3
   574.3
   649.6
   646.3
   606.8
   607.1
   571.1
   580.5
   612.6
   604.8
   603.8
   653.5
   610.3
   628.2
   632.4
   588.3
   656.7
     586
   605.1
   604.2
   623.9
   615.2
   589.2
   642.1
   602.5
   660.3
   600.9
   641.1
   618.1
   614.9
   585.3
   641.8
     610
   679.4
   642.4
     633
     584
   609.3
   584.7
   622.3
   546.7
   588.3
   641.5
   596.7
   638.5
   635.9
   630.8
   549.7
   624.6
   638.2
     633
   650.5
   645.4
   617.1
   616.2
   560.4
   633.7
   620.4
   573.3
   604.5
   668.7
   624.3
   617.8
   627.2
   605.1
   564.3
   583.4
     584
   614.2
     610
   617.1
   623.3
   632.7
   608.4
   583.4
   605.8
   702.1
   577.6
   606.8
   600.9
     586
   591.2
   618.4
   606.8
   595.7
   653.5
   589.9
   642.8
   726.8
   627.8
   592.8
   571.4
   555.2
   689.1
   638.2
   556.8
   564.3
   620.4
   625.2
   644.7
   590.2
   634.3
   591.2
   599.9
   583.1
   629.8
   594.4
   556.5
   588.9
   639.2
     596
   684.6
   562.3
   583.1
   582.4
     586
   628.8
   605.8
   598.6
   611.6
   628.8
   566.2
   607.4
   620.7
   596.4
   620.4
   556.1
   633.7
   614.2
   631.1
   564.3
   656.1
   618.8
   590.2
   655.1
   640.2
   574.3
   560.7
   642.8
   648.9
     660
   627.8
   666.1
   571.4
   595.1
   604.8
   577.6
   620.1
   592.5
   615.2
   605.5
   620.4
   636.9
   630.8
   650.2
   624.9
   563.9
   608.4
   599.6
   574.6
   662.5
   621.7
   591.5
   600.6
   625.6
     597
   599.9
   616.5
   631.1
     526
   595.4
   643.7
   631.4
   600.6
   633.4
   653.1
   613.6
     634
   602.9
   641.5
   619.1
     623
   652.2
   618.8
   529.2
   571.4
   588.9
   622.6
   595.7
   603.5
   593.1
   629.8
   591.2
   601.6
   628.2
   628.5
   635.6
   601.9
   576.3
   618.4
   603.2
   621.7
   601.9
   613.6
   589.9
   594.7
   515.6
   612.3
   635.3
   598.6
   599.3
   625.2
   627.2
   597.7
   613.6
   625.9
   612.6
   618.1
   602.2
   621.3
     585
   641.8
   591.2
   637.9
     706
   625.9
   569.8
   668.4
   600.6
   602.2
   625.2
     658
     621
   605.5
   623.9
   628.5
   591.8
   630.8
   685.9
     635
     659
   616.2
   655.4
   623.9
   598.6
   567.8
   617.1
   614.9
   619.1
   604.8
   605.5
   593.5
     610
   594.1
   587.3
   653.1
   608.4
   577.6
   593.5
   599.3
   564.9
   626.2
   631.7
   593.8
     608
   596.4
   602.5
   563.6
   648.3
   635.9
     645
   633.7
   643.1
   596.7
   604.8
   598.6
   688.8
   566.2
   631.1
   597.7
   609.7
   625.2
   589.2
   583.1
   620.1
   570.4
   589.2
   584.7
   665.8
     621
   630.4
   620.1
   617.5
   565.6
   606.8
     597
   623.6
   589.2
   627.5
   629.8
   575.3
   619.7
     608
   614.5
   561.7
   578.9
     648
   625.6
   604.8
   597.3
   627.8
   587.9
   582.7
   637.2
   613.9
   582.4
   611.6
   636.6
     610
   603.2
   593.8
   570.7
   592.5
   590.9
   600.9
   637.6
   619.4
   638.9
   605.1
   547.1
   586.6
   591.5
   556.8
   653.1
   583.7
   594.4
   619.7
   602.9
   621.3
   625.6
   608.4
     586
   597.7
   613.6
   618.8
   596.7
   589.2
   605.8
     611
   605.5
   613.9
   625.9
   593.5
   600.9
   612.3
   644.1
   600.3
   609.7
   560.7
   593.8
   652.5
   657.7
   650.9
   653.8
   637.6
   629.5
   595.4
   626.5
   576.6
   592.8
   576.6
   618.8
   613.6
   687.5
     560
   590.9
   605.5
   595.4
     622
   670.3
   561.3
   653.8
     572
   572.4
   634.3
   604.5
   581.1
   594.7
     599
   674.6
   598.6
   680.7
   632.7
   631.7
   700.5
   625.2
   597.3
   661.6
     584
   624.9
   619.4
   650.9
   630.1
   631.1
   594.7
   616.8
     659
   606.8
   602.2
   602.2
   615.8
   624.9
     633
     671
   649.6
   604.5
     647
   615.2
   668.7
     599
   623.6
     598
   666.4
   600.9
   603.5
   624.9
   643.7
     648
   611.3
   648.6
   710.6
   636.3
   610.3
   631.1
   651.8
   648.9
   608.4
   601.9
   591.8
   625.2
   626.5
   572.4
   586.3
   644.4
   578.2
   634.3
     659
   651.2
     611
   614.9
   620.4
   635.9
   611.6
   648.9
   656.4
   641.8
   631.1
   662.9
   606.8
   643.1
   616.2
     584
   673.9
   695.3
   648.9
   676.2
   657.4
   656.4
   642.1
   579.2
   606.1
   568.1
     657
   631.4
   611.9
   638.9
   643.4
   679.4
   660.6
   617.8
   674.6
   656.7
   669.4
   626.9
   637.2
   614.5
   616.2
   709.3
     657
   632.7
   611.6
   677.5
   721.3
   696.6
   622.6
     611
   605.1
   625.2
   638.2
   615.8
   597.7
   644.1
   627.8
   592.5
   666.8
   602.5
   659.3
   652.8
   639.8
   671.3
   680.1
   638.2
   648.9
   665.5
     660
     584
     671
   646.7
   632.4
   634.6
   685.6
   692.7
   612.3
   667.1
   664.5
   625.9
   667.4
   637.9
   611.9
   624.6
   648.6
   703.4
   731.6
   651.5
   607.4
   630.1
   604.8
   669.4
   642.1
   721.3
   587.3
   671.3
   612.9
   603.5
   657.7
   643.7
   621.3
   680.1
   635.9
     634
   616.2
   626.9
   727.1
   614.9
   660.6
   684.9
     597
   571.7
   655.1
   604.5
   646.3
   584.7
     658
   651.8
   654.8
   632.1
     660
   629.8
   706.3
   603.8
   626.9
   632.1
   728.1
   643.4
     587
   638.9
   628.5
   684.9
   628.8
   619.1
   654.8
   606.4
   685.3
   608.4
   631.1
   635.3
   631.1
     694
     621
   590.9
   614.9
   670.3
   636.6
   623.9
   612.6
   621.3
   625.6
   654.1
   636.9
   624.9
   642.4
   653.1
   660.9
   713.5
   630.8
   614.9
   674.9
   581.1
   640.2
   633.4
     585
   611.6
   631.1
   581.8
   618.1
   602.9
   688.8
   619.1
   614.9
   632.4
   613.6
   635.3
   638.2
   577.2
   595.7
   584.7
   640.5
   573.7
   619.1
     645
   595.7
   577.2
   600.6
   607.7
   617.8
   576.9
   600.9
   622.6
   577.6
   630.4
   633.4
   597.3
   605.1
     572
   637.2
   670.3
   612.6
   639.8
   584.4
   598.6
   633.4
     551
     633
   580.5
   602.9
   605.5
   603.2
   628.2
   612.3
   628.2
   605.8
   635.3
   636.6
   613.9
   611.3
   522.4
     596
   597.7
   636.6
   602.9
   608.7
   595.4
     622
   623.6
   614.2
   646.7
     623
   573.3
   591.2
   626.9
   613.2
     671
   593.5
   586.3
   591.2
   607.1
     596
   569.4
   609.3
   586.6
   595.1
   576.6
   581.4
   593.5
   651.8
   655.1
     597
   595.1
   628.5
   563.9
   575.3
   602.5
     672
   643.1
   607.1
   555.8
   583.7
     610
   566.9
   587.9
   676.5
   640.5
   613.2
   571.7
   558.4
   551.3
   620.1
   584.7
   623.6
   631.7
   625.6
   641.8
     538
   627.2
   611.6
   567.2
   561.3
   592.2
   577.6
   597.3
   580.2
     623
   556.1
   608.4
   590.2
   589.6
   574.3
   612.9
   614.5
     575
   613.2
   619.4
   630.1
   594.7
   629.1
   574.6
   545.1
   578.2
   580.5
   598.6
   603.5
   627.8
   629.1
     621
   623.3
   558.1
   579.5
   600.9
     596
   642.1
   595.7
   612.9
   587.3
   583.7
   642.4
   575.6
   597.7
   624.6
   589.2
     621
     611
     563
   570.1
   602.5
   629.1
   572.7
   608.7
   579.2
   588.3
   576.3
   588.9
   612.6
   564.6
   664.8
   561.7
   577.2
   533.4
   579.5
   566.2
   613.6
   558.4
   559.7
   643.7
   628.5
   593.8
   648.6
   650.2
     608
   583.1
   649.2
   578.2
   615.5
   593.8
   595.7
     548
   542.5
     599
   604.8
   595.4
   610.6
   589.2
   632.4
     562
   597.7
     596
   573.7
     623
   607.7
     584
   661.9
   552.9
   582.7
   591.8
   587.3
   541.2
   617.5
   599.3
   651.8
   576.9
   568.1
   603.5
   652.5
   570.4
   627.2
   631.7
   567.8
   560.7
   594.7
     575
   630.1
     598
   598.6
   626.5
     561
   577.9
   604.8
   611.9
   571.4
   588.9
   581.4
     669
   668.4
   627.8
   689.8
     707
   572.4
   594.4
   566.2
   571.4
   606.1
   590.2
   623.6
   555.5
   653.5
   628.5
   571.1
   590.9
   608.7
   667.1
     621
   630.4
   559.7
   612.3
   541.5
   627.8
   640.5
   576.6
   602.5
   593.5
   581.4
   569.4
   652.5
   588.6
   633.4
   583.7
   575.9
   573.7
   590.2
   591.5
   627.2
   550.6
   603.2
   644.4
   630.8
   573.7
   614.5
   593.1
   608.4
   662.2
   647.3
   582.7
   604.5
   605.1
   624.6
   519.2
   636.6
   639.5
   639.2
   571.1
   591.8
   620.4
   596.7
   592.5
   576.3
   640.5
   645.7
     561
   628.8
   582.4
   581.1
   606.4
   594.4
   620.7
   642.4
   566.9
   596.4
   632.4
   595.7
   602.5
   628.8
     645
   643.1
   535.4
   590.5
   596.7
   566.5
   572.4
   615.5
   592.2
   643.7
   596.7
   607.7
   622.3
   591.8
     597
   621.3
   600.9
   592.8
   630.8
   606.8
     611
   653.1
   568.5
   591.8
   630.8
   598.3
   631.1
   638.9
   653.5
   636.9
   655.1
   585.7
   646.3
   567.2
   610.6
   648.3
     599
   624.9
   615.2
   603.8
   624.6
   592.2
     621
   593.5
   602.9
   536.7
   626.2
   603.2
   671.3
   682.7
   632.1
   662.2
   694.3
   638.5
   563.6
   614.9
     623
   623.3
     623
   599.6
     598
   613.2
     623
   646.3
   606.1
   663.2
   617.1
   584.4
   611.9
   591.5
   591.8
   633.7
   570.4
   566.9
   644.4
   673.6
   612.9
   644.7
   619.4
   589.9
   612.9
     585
   630.4
   623.3
   650.2
   583.1
   635.6
   638.9
   617.5
   649.6
   615.5
   643.1
   675.5
   643.1
   618.4
   658.7
   651.5
   574.6
   602.2
   593.8
     621
   627.5
   654.4
   595.4
     621
   641.5
   624.3
   668.1
   642.1
   645.7
   669.7
   629.5
     609
   665.1
   579.8
   649.9
   683.3
   600.6
   687.2
   589.9
   655.1
   610.3
   635.9
   670.7
   684.9
   667.1
   647.6
     648
     669
   623.9
   685.6
   567.2
   624.9
     682
     645
   684.9
   635.3
   664.8
   680.4
   683.3
   692.4
   630.8
   661.3
   652.8
   656.7
   585.7
   682.7
   663.5
   660.9
     635
   644.1
   689.8
     660
   648.6
   711.5
   626.5
     705
     683
   654.8
   650.9
   717.4
   691.7
   664.5
   681.7
   629.5
   648.9
   669.4
   676.5
   624.9
   624.6
   629.8
   667.4
   697.6
     645
   653.5
   657.4
     635
   716.7
   678.1
   671.3
   680.4
   648.9
   635.9
   652.8
   705.4
   696.9
   674.2
   694.7
   709.3
   700.8
   691.7
   715.7
   714.1
   698.2
   734.6
   711.2
   654.4
   661.3
   734.2
   700.8
     657
   658.3
   666.1
     706
   716.4
   705.4
   652.2
   663.2
   684.6
     693
   699.9
   751.1
   729.4
   720.9
   674.6
     719
   712.8
   735.2
   722.9
     684
   674.6
   643.1
   734.6
     671
   703.1
     647
   674.6
   688.2
   674.9
   674.9
   698.6
   648.3
   667.1
   702.8
   673.3
   725.5
   734.2
   741.4
   668.4
     695
   727.4
   697.9
   703.4
   745.3
   717.4
   703.7
   711.5
   661.9
     705
   679.4
   687.2
   666.4
   723.9
   691.1
   718.3
   710.6
   702.8
   706.3
   689.5
   692.1
   710.2
   677.8
   710.2
   747.5
   647.3
   730.3
   656.4
   725.2
   700.5
   706.3
   751.8
   708.9
   785.8
   680.7
   690.1
   696.9
   702.1
   731.6
   738.5
   668.4
   649.6
   634.6
     683
   715.7
   706.7
   728.4
   695.3
   673.6
   661.6
   732.3
   697.6
   746.9
   681.4
   740.1
   738.5
   676.5
   653.5
   687.2
   713.5
   656.7
     705
   749.8
   784.2
     681
   662.5
   674.9
   665.1
   666.8
   683.6
   716.7
   675.5
     731
   741.4
   689.1
   686.6
     681
   653.1
   676.8
   724.2
   700.5
   603.2
   726.1
   689.1
   625.2
   669.7
   658.7
   682.7
   670.3
   672.9
   679.7
     694
   652.5
   671.3
     742
   645.7
   695.6
   652.5
   682.7
   670.7
   662.5
   650.2
   716.1
   690.1
   633.7
   676.2
   632.1
   655.1
   655.7
   639.8
   669.7
   685.6
   666.4
   625.9
   671.6
     647
   651.2
   667.1
   645.7
   706.3
   680.7
   714.5
   688.8
   643.4
   629.1
   644.4
   655.7
   642.4
   628.2
   674.6
   650.9
   611.6
   675.8
   685.6
   705.7
   610.3
   655.7
   628.8
     648
   628.2
   619.4
   714.8
     633
   658.7
   673.3
   698.6
   615.8
   704.1
     574
   642.4
   632.4
   743.3
   661.6
   649.6
   638.2
   620.7
   612.6
   687.5
     634
   636.3
     696
     672
   677.1
     635
   649.6
   589.9
   597.3
   603.5
   656.4
   577.6
   600.3
   630.1
     669
   602.2
     646
   616.8
   663.8
   656.1
   605.1
   679.4
   629.1
   661.6
   574.3
   605.1
     596
   602.2
   619.4
   642.8
   601.2
   686.2
   658.7
   620.7
   652.8
   641.1
   707.6
   590.9
   690.1
   607.1
   684.3
     622
   655.1
   595.7
   588.6
     621
   640.8
   621.3
   642.1
   577.2
   607.1
     622
   595.4
   620.4
   616.8
   599.6
   648.3
   614.9
   616.5
   579.8
   628.8
   641.5
   568.5
   605.8
   640.8
   626.2
   626.2
   659.6
   630.4
   648.6
   640.5
   612.9
   652.8
   578.2
   601.2
   620.4
   644.1
   654.4
   614.9
   658.7
   640.5
   614.5
   640.5
   576.6
   650.2
   615.5
   623.6
   552.6
   608.4
   584.4
   622.6
   611.9
   614.9
   589.6
   655.4
   595.7
   641.1
   651.2
   581.8
   618.1
   601.2
   596.4
   601.9
     633
   579.2
   653.5
   630.4
   568.1
   594.4
   648.3
   606.1
   577.2
   624.6
   601.9
   598.3
   667.4
   601.2
     623
   605.5
   628.5
     596
   599.6
   629.1
   643.1
   642.4
     608
   608.7
   654.8
   630.4
   607.7
   593.8
   618.1
   596.7
   610.3
   639.5
   645.4
   588.9
   575.9
   603.2
   625.6
   616.8
   606.8
   609.7
   630.1
   625.2
     635
   629.8
   679.1
   590.2
   601.6
   630.4
   629.8
   614.9
     573
   588.6
     672
   660.9
   606.1
   629.1
   587.9
   644.7
   667.1
     647
   602.2
   636.6
   647.6
   639.5
   667.1
   703.7
   742.7
   628.8
   650.5
   674.9
   643.7
   629.1
   636.3
   641.8
   626.2
   665.8
   692.7
   643.4
   689.8
   637.2
   629.8
   649.2
   673.3
   637.2
   682.7
   653.1
   634.3
   638.9
   615.8
   593.8
   671.3
   645.4
   601.6
   672.6
   684.9
   607.4
   684.9
   667.4
   724.8
   671.3
   681.4
   643.1
   726.1
   605.1
   678.1
   720.9
     694
   679.4
   646.7
   658.7
   717.7
     660
   639.8
   662.2
     670
   639.5
   674.2
   688.2
   650.5
   662.2
   696.3
   666.4
   676.2
   761.8
   640.8
   741.1
     695
   665.8
   748.2
   666.1
   692.1
   702.1
   687.2
   701.5
     696
   689.1
   740.1
   710.6
   718.7
   708.9
   747.2
   686.2
   662.2
     780
   702.8
   715.1
   678.8
   732.3
   747.2
   720.3
   740.4
     717
   736.5
   718.7
   684.9
   737.5
   780.6
   722.2
   711.2
   734.2
   759.9
   761.2
   726.5
   759.2
     769
     720
   746.9
     694
   725.8
   744.3
   778.4
   733.6
   777.7
   750.5
   722.6
   773.5
   772.5
   745.9
   794.6
     769
   776.1
   794.3
   725.8
     778
   774.1
   792.3
   746.9
   804.3
   764.4
   800.1
   769.6
   806.3
   800.1
   781.9
   812.1
   909.7
   812.7
   790.4
   814.4
   802.7
   757.3
   773.5
   788.4
   780.3
     778
   811.4
   798.5
     790
   736.2
   769.9
   817.9
   784.2
   849.4
   771.9
   780.3
   819.2
   802.4
   787.1
   823.1
   776.7
     817
   799.8
   797.8
   788.7
   845.2
   776.4
   843.6
   758.6
   781.6
   781.3
   802.4
   840.3
   783.9
     781
   791.3
     804
   828.6
   783.2
   837.4
   806.6
   829.3
   840.6
   799.1
   769.3
   797.5
   811.8
   810.1
   716.1
   776.1
   830.3
   849.1
   799.1
   778.7
   831.6
   819.6
   786.1
   776.4
   808.2
   812.4
   745.6
   824.4
   847.1
     756
   801.7
   864.6
   841.3
   803.7
   830.9
   809.8
   850.7
   808.9
     781
     802
   732.3
   873.7
   817.9
   807.2
   776.4
   776.7
   792.3
     839
   774.1
   835.5
   885.7
   816.6
   797.2
   791.7
   801.1
   841.6
     766
   808.5
   807.9
   827.3
   803.3
   768.6
   866.3
     720
   797.2
   828.3
     731
   836.7
   821.2
   715.7
   768.6
   784.5
   765.4
     767
   787.8
   772.8
   811.4
   803.3
   769.3
   814.4
   853.6
   838.4
   792.6
   761.2
   826.7
   753.4
     852
   751.4
     814
   757.9
   745.9
   682.3
   771.9
   733.6
   721.6
   750.1
   777.4
     767
   707.3
   688.8
     742
   757.6
   668.7
   729.7
   791.7
   756.6
   709.6
   708.3
     683
   699.5
   743.6
   700.2
   735.9
   655.1
     768
   757.9
   702.4
   699.5
   725.5
   720.6
   666.8
   762.1
   703.7
   697.3
   724.5
   725.2
     769
   721.6
   724.8
   797.5
   709.3
   725.5
   732.9
   744.6
   679.7
   737.2
   719.3
   675.5
   699.5
   687.5
   772.8
   685.9
   726.8
   709.9
   680.1
   697.6
   691.4
   673.6
   673.6
   616.5
   731.3
   732.6
   707.3
   656.1
   702.8
   702.1
   686.6
   661.3
   709.6
   680.7
   674.9
   677.1
   640.8
   667.4
   664.2
   722.2
   641.5
   707.3
   719.6
   687.2
     706
   709.6
   621.3
   680.1
   690.4
   673.6
   653.1
   696.6
     645
   698.9
   698.2
   652.5
   734.9
   647.6
   689.8
   648.6
   690.8
   668.1
   674.6
   701.2
   653.5
     683
     682
   747.5
   672.3
   684.6
   674.9
   694.3
   638.9
   655.1
   692.1
   652.8
   595.7
   666.8
     671
   693.4
   641.5
   637.9
   653.5
   630.8
   648.3
   655.7
   629.8
   698.9
   704.4
   641.1
   651.8
   700.8
   677.8
     682
   680.1
   654.4
   676.8
   662.5
   609.3
   697.9
     669
   676.8
   620.7
   712.8
   726.5
   638.9
   715.4
   678.1
   639.5
   667.1
   692.4
   690.8
   655.1
   680.1
   665.8
   670.3
   618.1
   691.7
   702.8
   734.6
   696.6
     705
   640.2
   660.9
   665.5
   670.7
   699.9
     732
   666.4
   675.2
   679.4
   691.7
   670.7
   645.4
   655.4
   697.3
   689.8
     671
   686.2
   700.5
   645.4
   669.4
   705.7
   677.1
   681.4
   667.7
   665.8
   695.3
   666.4
     660
   627.5
   753.1
   753.1
   734.6
   640.2
   673.6
   716.1
   681.4
   731.3
     684
   681.4
   680.7
   652.8
     805
   669.4
   744.6
   724.8
     729
   739.1
   734.6
   688.2
   744.6
   730.7
   680.4
   734.6
   685.3
   760.5
   735.5
   755.3
   669.7
   757.6
   745.3
   728.4
     695
     694
   701.5
   666.4
   755.7
   709.9
   707.6
   697.3
   751.1
   751.1
   692.4
   744.6
   802.7
   770.6
   797.5
   703.7
   745.6
   752.7
   766.7
   798.8
   831.6
   790.4
   738.5
   738.8
     781
   734.6
     754
   752.1
   725.8
   842.9
   774.5
   726.5
   797.8
   734.9
   710.9
   784.5
   769.9
   796.8
     744
   772.8
   724.5
   774.8
   779.7
   784.8
   781.6
   823.1
   756.6
   789.1
   791.3
     744
     840
   773.5
   750.1
     802
   879.9
   855.2
   772.5
   749.5
   782.9
   789.1
   835.5
   811.8
   774.1
   866.3
   794.9
   837.1
   763.4
   796.5
   783.9
   882.8
   781.6
   825.1
   831.9
   803.7
   869.8
   872.4
   831.9
   805.6
     852
   880.5
     852
   845.5
   868.5
   940.6
   818.6
     875
   837.7
   844.2
     792
   853.6
     792
   880.9
   798.8
   860.1
   849.7
   845.8
   848.8
     829
     839
   829.6
   847.5
   819.6
   821.2
   837.1
   874.4
   831.9
     876
   916.9
   837.1
   899.7
   904.5
   843.9
   761.5
   846.8
   893.8
     877
   869.5
   895.1
   789.7
   931.1
   834.2
   871.1
   840.6
   847.5
     802
     865
   882.2
   814.7
   804.6
   870.8
   856.2
   933.7
   851.7
   834.2
     899
   871.8
   791.3
   898.7
   882.2
   877.3
   846.2
   874.1
   829.9
   836.1
   868.2
   878.6
   811.4
   857.2
     840
   860.4
   850.7
   862.4
   853.9
   873.1
   883.8
   871.5
   846.5
   891.6
   866.9
   903.6
   750.8
   842.3
   830.3
     875
   824.7
   852.3
   889.6
   880.2
     829
     841
   893.5
   915.6
   874.7
     890
   832.2
   805.6
   811.8
     829
   905.5
   868.9
   830.9
   853.6
     793
   793.9
     839
   795.9
     840
   844.5
   820.5
   827.3
   862.1
   833.2
   756.9
   796.5
   861.7
   844.9
   795.6
   840.3
     791
   789.7
   834.8
     828
   812.1
   819.2
   784.5
   842.9
   834.5
   862.1
   817.3
     829
   787.8
   794.6
   799.1
   807.2
   855.6
   767.3
   796.2
   789.7
   785.8
     791
   816.3
   792.6
   759.2
   760.2
   762.5
   784.8
   809.5
   806.3
     814
   807.6
   849.4
   847.8
   812.1
   749.5
   819.9
   873.1
   770.6
   748.8
   783.9
   756.9
   757.9
   752.7
   796.8
     805
   755.3
   785.2
   711.2
   805.9
   805.6
   752.7
   802.7
   784.5
   744.9
   790.7
   742.4
   782.6
     865
     732
   765.1
   716.7
   768.3
   770.2
   781.6
   726.1
   746.2
   734.6
   756.3
     729
   764.1
     695
   753.4
   737.8
   749.2
   784.5
   728.1
   737.5
     790
   752.4
   797.8
   789.4
   787.1
   754.7
   738.8
   744.6
   751.4
   717.7
   743.3
   710.9
   788.7
   710.6
   747.5
     754
   773.8
   669.4
   673.6
   703.4
   675.5
   716.4
   752.4
     729
   795.9
   779.3
   696.6
   736.5
   707.3
   710.2
   710.9
   714.5
   679.1
   704.1
   677.5
     720
   689.8
   665.1
   720.9
   688.2
     719
   779.7
   741.4
   709.3
     717
   701.8
   663.5
   646.7
   688.8
   674.9
   743.3
   684.9
   760.2
   664.8
   672.3
   761.8
   708.6
   690.1
   641.8
   728.1
   669.7
   689.8
   685.3
   700.2
   685.9
     718
   675.8
   680.4
   685.9
   633.4
   659.3
   691.4
   666.1
   687.5
   662.2
   700.8
   662.5
   724.5
   617.8
   680.1
   708.3
     706
   768.3
   681.4
   696.3
   677.1
   667.7
   699.9
   708.9
   608.7
   672.9
   665.5
   682.7
   656.1
   721.3
   689.5
   660.9
   692.7
   683.6
   676.8
   648.9
   644.7
   665.8
     635
   753.4
   680.7
   719.3
     647
   684.6
   653.5
   797.8
   739.1
   933.7
   696.3
   710.9
   713.2
   704.7
   657.4
   680.4
   707.3
   642.1
   720.3
     658
   669.7
     683
   685.6
   656.1
   687.5
   649.2
   633.7
   689.1
   666.4
   669.4
   679.4
     696
     633
   706.3
   695.6
   666.4
   700.8
   700.5
   672.6
     647
   693.7
   678.8
   660.9
   656.7
   679.7
   662.2
     621
   674.6
   658.7
   750.8
   623.6
   639.8
   665.5
   609.3
   653.8
   686.2
     684
     682
   669.7
   631.4
   635.3
     684
   625.2
     658
     647
   718.3
   677.5
   663.5
     694
   672.6
   720.3
   634.3
   667.4
   623.6
   652.2
   656.1
   685.9
   626.9
   649.9
   687.5
   636.9
   630.1
   661.6
   630.8
   667.1
   647.6
   706.3
   631.4
   669.4
   656.1
   613.6
   636.9
   684.3
     684
   606.8
   651.8
   646.3
   639.8
     672
   641.5
   663.8
   684.6
   661.3
   639.2
   662.5
   633.7
   667.1
   645.7
   651.8
   651.5
   643.7
   610.3
   623.9
   664.2
   696.9
   652.2
   612.3
   678.1
   655.7
     633
   630.4
   641.1
   602.2
     633
   661.6
   701.2
   636.3
   702.1
   665.5
   672.3
   659.3
   692.1
   651.5
   631.1
     609
   672.6
   678.1
   696.6
   708.9
   623.9
   637.9
   702.4
     646
   647.6
   662.2
   669.4
   733.3
   639.5
   635.9
   677.8
     669
   650.2
   655.7
   644.4
   697.6
   672.3
   679.4
   663.2
     608
   661.3
   613.9
   681.7
   696.9
   648.9
     645
     670
   713.5
   662.9
   687.2
   675.2
   753.7
   638.2
   712.2
   652.8
   624.3
   643.1
   678.4
   673.9
   710.2
   707.6
   673.6
     635
   711.9
     720
   709.9
   704.4
   675.8
   725.2
   728.7
   698.2
   601.9
   693.4
   653.5
   696.3
   689.1
   685.6
   665.5
   655.1
   692.1
   669.4
   751.4
   686.9
   750.8
   640.2
   708.3
   619.4
   690.1
   688.8
   687.5
   675.5
   676.2
     729
   680.7
   708.6
   750.1
   709.3
   689.8
   697.3
   708.3
   672.9
   681.7
   691.4
   742.4
   649.9
   703.1
   722.9
   727.1
   686.2
     720
   675.5
   707.3
   699.2
   723.9
   689.8
   744.9
   713.5
   708.3
   690.1
   691.4
   745.9
   682.7
   703.7
   687.5
   647.6
   696.6
   736.8
     670
   701.8
   648.6
   696.3
   703.7
     683
   740.7
   712.8
   739.8
   738.1
   665.1
   629.1
   715.4
   765.4
   744.3
   694.3
   688.2
     781
   714.8
   776.1
   728.1
     755
   671.6
   674.9
   727.4
   673.3
   722.2
     707
   703.1
   717.4
   702.4
   678.8
   714.1
   704.4
     743
   688.2
   723.9
   703.7
   702.1
   720.6
   707.6
   694.7
     706
   672.9
   744.6
   690.8
   700.2
   664.2
   712.2
   726.5
   716.7
   700.5
   696.9
   689.1
   693.4
   710.9
     708
   722.9
   736.8
   729.4
   667.7
   723.9
   685.9
   721.6
   727.1
   701.5
   619.4
   741.7
   696.3
   641.1
   675.2
   669.4
   654.4
   753.7
   686.9
   693.4
   693.4
   695.6
   702.1
   706.3
   700.5
   678.8
   724.8
   681.7
   722.2
   720.3
   715.7
   706.7
   679.7
     707
   736.8
   640.2
   684.6
   745.6
   781.3
     657
   680.4
   677.5
   654.8
     670
   673.9
   679.7
   658.7
   734.6
     706
   697.3
   658.7
     634
   680.7
     707
   689.8
   651.8
   636.9
   686.6
   646.7
     719
   617.8
   688.8
     658
   691.4
   660.9
   653.8
   668.1
   689.5
   701.2
   680.7
   621.7
   686.6
   634.6
   664.2
     672
   689.5
   617.1
   713.8
   672.9
   696.6
   652.2
   663.5
   682.7
   676.8
   709.3
   648.3
   652.8
   697.3
   665.8
   679.1
   676.2
     681
   615.2
   723.2
   625.6
   618.1
   622.6
   683.3
   638.9
   684.6
   677.8
   615.8
   705.4
   651.5
   611.9
   645.4
   681.4
   673.9
     657
   624.3
   629.5
   643.4
   636.6
   633.4
     599
   592.5
   659.3
   632.4
   648.3
   615.2
     693
     634
   584.7
   657.7
   613.2
     621
   717.4
   691.7
   649.2
   619.7
   634.6
   645.4
   623.6
   634.6
   599.6
   591.5
   633.4
   619.1
   671.3
   634.6
   663.5
     648
   641.5
   628.5
   601.6
   602.9
   655.1
   642.4
   722.6
   727.1
   725.2
   624.9
   722.6
   630.4
   588.9
   618.1
   585.7
   664.8
   676.5
   615.8
     646
   668.1
   638.5
   705.4
   660.3
     633
   655.1
   668.7
   648.3
   610.3
   634.3
   573.3
   619.4
   643.7
   611.3
     657
   643.7
   601.9
   692.1
   606.8
   623.6
   604.2
   607.7
   650.5
   617.5
   642.4
   595.7
   615.5
   620.4
   652.5
   610.6
   638.2
   695.3
   664.5
   649.2
   582.1
   641.1
   615.8
   649.9
   637.9
   595.4
   659.3
   614.5
   596.7
   571.7
   660.3
   632.1
   602.9
   602.9
   616.8
   643.7
     610
   647.6
   591.2
   611.3
   630.4
   662.2
   633.4
   577.9
   654.1
   623.3
   583.1
   658.7
   564.9
   605.5
     659
   625.2
   665.1
   571.7
   590.2
   653.1
   672.3
   709.9
   666.4
   626.2
   625.2
   677.1
   664.2
   627.8
   620.1
   648.9
   660.6
   610.6
     608
   698.9
     717
   617.1
   618.1
   639.8
   599.6
   653.8
   663.2
     635
   654.8
   610.6
   591.8
   686.9
   688.8
   667.1
   630.1
   637.9
   604.2
   698.6
   647.6
   664.5
   655.7
   620.7
     672
   595.1
     669
   641.5
   652.8
   659.6
   638.2
   677.8
   654.8
   641.1
   617.1
   653.1
   556.8
   653.1
   636.6
   615.8
   675.2
   648.6
   637.9
   688.2
   676.5
   678.1
   686.9
   685.9
   677.8
   691.4
   684.6
   724.2
   710.9
   666.1
   680.4
   673.9
   709.9
     669
   661.3
     634
   642.4
   643.1
   628.5
     658
   712.5
   697.6
   660.6
   646.3
     729
   672.6
     646
   703.1
   640.8
   648.3
   663.5
   723.5
   709.9
   680.7
   690.1
   693.4
   703.7
     659
     707
   715.1
   703.1
   708.9
     707
   685.6
   684.3
   715.1
   657.4
   727.1
   697.3
   744.6
   801.1
     732
   785.5
   689.1
     695
   725.8
   697.6
   686.9
   741.1
   706.7
   753.7
   716.1
   764.1
   732.3
   748.8
   715.7
   722.6
   739.1
   752.1
   734.6
   684.3
   754.7
   763.4
   777.1
   775.4
   774.1
   707.6
   752.4
   761.8
   855.2
   718.3
   787.8
   830.6
   799.4
   807.2
   831.2
   797.2
   851.7
   808.2
   864.3
   794.9
   825.7
   769.9
   815.3
   815.3
   812.7
   832.2
   786.1
   820.9
     840
   820.2
   846.8
   830.6
   872.4
   834.2
   838.7
   795.6
   813.4
   841.6
   849.1
   825.7
   922.7
   861.1
   829.6
   849.4
   845.8
   851.3
     828
   893.2
   833.5
   912.3
   920.8
   846.2
   872.1
     851
   821.8
   904.5
   923.7
   929.9
   895.1
   789.1
   907.1
   892.5
   941.2
   911.7
   930.8
   874.7
   935.7
   923.7
   897.4
   911.4
   969.8
   923.4
     984
   987.6
   979.8
   965.2
     949
   946.1
   948.7
   984.4
   917.2
   982.4
    1011
    1054
    1049
   910.4
    1001
   903.3
   927.9
   945.7
   992.8
    1042
    1018
    1018
   932.4
   983.1
   982.7
    1007
   943.2
   981.1
   977.9
   995.4
   992.5
    1029
    1002
   978.5
    1030
   936.7
    1021
    1003
    1083
   938.6
   977.5
    1041
    1002
    1026
    1073
   962.6
   952.9
    1036
    1033
   970.4
    1035
    1076
    1024
    1022
    1020
    1070
    1017
    1022
    1031
    1022
    1068
   947.7
     997
    1103
    1117
   945.7
     998
    1052
    1027
    1069
    1014
    1043
   994.1
    1027
    1057
   934.4
    1040
    1007
    1017
    1029
   990.8
   991.8
    1020
    1026
    1022
   976.2
    1058
     950
    1018
   999.9
   971.4
   963.3
    1034
    1012
   980.1
   984.4
   992.1
   971.7
   928.6
   938.9
    1013
   944.5
    1038
   945.4
    1038
   952.9
    1037
    1027
    1020
    1003
   995.1
   994.1
   993.8
   987.6
   977.5
    1014
   989.5
   998.3
     938
   985.3
   954.8
   942.2
   910.7
     984
   904.9
   946.4
   908.8
   914.6
   963.3
   902.9
   930.5
   952.9
   903.6
   860.8
   951.3
   903.6
   859.5
   905.5
   857.2
     948
   905.5
   916.2
   920.4
   888.3
   947.4
   929.2
     890
   899.7
   899.4
   941.5
   884.8
   841.3
   875.4
   945.7
   904.9
   870.5
   916.2
   877.6
   942.5
   927.9
   868.2
   854.6
   811.4
   851.7
   804.6
   820.2
   886.7
   796.2
   888.3
   889.3
   833.2
   861.7
   875.7
   865.9
   900.3
   879.6
   823.1
   923.7
     804
   881.5
   866.9
   853.3
   865.9
   809.5
   777.7
   791.3
   800.7
   796.8
   776.7
   799.4
   847.5
     793
   852.3
   848.1
   858.5
   803.3
   798.1
   814.7
   824.1
   745.6
   841.3
   838.7
   781.6
   832.5
   776.7
     781
   809.5
   810.1
   785.8
   794.6
   755.7
   802.4
   721.9
   775.1
   809.5
     828
     792
   847.8
   824.1
   777.4
   840.3
   744.3
   697.9
   766.4
   766.4
   790.4
   756.3
   780.6
   746.6
   694.7
   793.3
   768.3
   808.9
   739.8
   788.1
   769.9
   802.7
   835.1
   760.8
   729.4
   782.9
   838.4
   777.7
   766.7
   734.6
   797.2
   763.8
     756
   760.5
   801.1
   726.5
   752.4
   777.1
   769.9
   747.2
   708.9
   800.1
   752.7
   733.3
   761.5
   770.9
   758.9
   739.8
   816.6
   685.3
     732
   761.2
   710.9
   720.3
   758.9
   749.8
   793.6
   815.3
   747.2
   819.2
   723.9
   807.9
   729.7
   748.2
   769.6
   742.4
   758.9
   805.3
     778
   706.3
   759.9
   776.1
   791.7
   817.9
   771.5
     744
   755.3
   740.4
   777.7
   777.1
   769.3
   722.9
   718.7
     719
   768.3
   709.6
   720.6
   772.5
   804.6
   763.1
   722.2
   763.4
     743
   760.8
   745.3
   758.2
   732.6
   718.3
   742.4
   759.2
   783.2
   721.6
   714.8
   748.5
   728.7
   725.2
   758.9
   756.9
   761.5
   798.8
   785.2
   794.9
   763.4
     793
   736.5
   691.7
   702.8
   706.7
     791
   719.6
     729
   764.1
   726.1
   792.3
     672
   746.6
   721.3
   748.2
   745.6
   775.1
   722.9
   702.4
   679.1
     742
     730
   802.7
   739.4
   751.8
   806.6
   756.3
   677.1
   708.3
     768
   689.5
   736.8
   751.8
   677.8
   776.7
   742.7
   690.8
     718
   769.6
     658
   699.2
   733.9
   691.4
   775.8
     718
   673.6
   723.2
   682.3
   718.7
     684
   733.6
   729.7
   716.1
   728.1
   735.9
   725.5
   744.6
   727.4
   693.4
   703.1
   695.6
   740.7
   691.4
   746.2
   701.5
   721.3
   695.3
   680.1
   747.9
   722.6
   738.8
   680.1
   710.6
   758.9
   694.7
   708.9
   712.2
   670.7
   634.6
   685.9
   722.6
   690.4
   737.2
   685.9
   710.9
   624.3
   695.3
     708
   649.6
   689.8
   733.3
   670.3
   689.8
   680.4
   692.1
   684.6
   727.1
   746.2
   750.5
   692.4
   701.5
   702.4
   666.8
   686.9
   739.1
   752.1
   700.5
   691.7
   674.9
   698.2
   729.7
   684.6
   712.8
     657
   670.7
   722.9
   684.3
   686.9
   640.5
     657
   675.5
     708
   678.8
     682
   698.2
   654.4
   684.3
   645.4
   707.3
   669.7
   673.3
   722.6
   630.4
   718.3
   666.4
   643.7
   690.8
   660.6
   679.1
   669.4
   675.5
   686.9
   618.4
     717
   701.8
   635.6
   701.8
   665.1
   673.9
   619.7
   654.8
   635.3
   678.8
   606.8
     647
   629.8
   718.3
     671
   663.8
   664.8
   618.1
   606.4
   598.6
   627.5
   614.5
   670.3
   649.2
   594.7
   655.7
   642.4
   650.9
   633.4
   668.1
   665.1
     621
   692.7
   698.2
     671
   633.4
   614.9
   752.7
   637.2
   615.5
   678.1
   682.7
   654.4
   665.5
   691.1
   628.5
   664.5
   696.6
   646.7
     646
   669.7
   698.9
   616.2
   659.3
   630.4
   617.5
   706.7
   631.7
   611.9
   671.3
   616.5
   712.5
   714.8
     647
   665.1
   650.5
     646
   674.2
   639.5
   676.5
   710.9
     684
   715.4
   683.3
     647
   649.6
   660.9
   676.8
   637.9
   640.8
     634
   649.9
   685.9
   618.1
   697.6
   630.8
   667.7
   662.9
   648.9
   715.4
   611.6
   676.8
   621.3
   691.1
   620.1
   689.5
   698.2
   652.8
   626.5
   656.7
   666.4
   698.2
   716.4
   718.3
     645
   619.7
   669.4
   585.7
   682.7
   671.6
   687.5
   642.1
   732.3
   711.2
   676.2
   693.7
   680.1
   623.6
   715.1
     657
   682.7
   669.7
   630.8
   689.8
   616.2
   661.6
   678.1
   653.1
   615.8
   624.9
     682
   704.1
     696
   696.9
   701.2
   674.6
   711.5
   707.6
   703.4
   716.1
   683.6
   671.3
   725.2
     660
     694
     707
   720.6
   687.5
   676.5
   737.8
   770.2
   779.3
     720
   750.1
   646.7
     684
     766
   763.1
   724.2
   722.9
   735.9
   744.6
   733.3
   726.1
   669.4
   718.3
   727.1
   833.5
   799.8
   746.2
   750.8
   709.6
   705.4
   693.7
   715.4
   714.5
   752.4
   695.6
   725.5
   725.8
   774.1
   745.3
   750.5
   779.7
   717.7
   805.6
   776.4
   750.5
   718.3
     754
   790.4
   801.4
   797.5
     780
   720.9
   746.2
   768.3
     778
   775.1
   735.9
   749.8
   799.1
   749.5
     815
   800.1
   829.3
     804
   832.9
   794.3
   836.4
   868.5
   748.2
     805
   816.3
   825.4
   859.5
   790.4
   835.1
   770.9
   871.5
   812.4
   791.7
   836.1
   816.6
   819.6
   847.1
   796.2
   798.8
   813.4
   889.3
   809.2
   830.3
   830.6
   893.2
   918.5
   869.2
   896.1
   888.3
   872.1
   878.6
   886.7
   846.5
   919.8
   853.6
   915.6
   877.9
   869.2
     877
   910.1
   892.9
     900
   895.5
   868.2
   870.8
   931.1
   882.5
   892.2
   881.5
   908.4
   931.1
   899.4
   902.9
   922.1
     925
     925
   968.1
   872.4
     924
   959.4
   906.2
   961.6
   905.5
   970.1
   962.3
   908.8
    1003
   953.9
   940.9
   977.2
   940.2
   978.8
   954.2
   979.5
   943.2
    1027
    1020
   958.1
   935.4
   998.9
   988.2
     949
   982.1
   926.9
   982.7
   931.5
   938.3
   903.6
    1086
     972
   954.8
    1020
    1035
   967.5
     925
   956.1
   976.6
    1012
     923
    1016
   965.9
   910.4
   941.5
   955.8
    1034
    1022
    1029
     936
    1049
     960
   955.5
     998
   965.9
    1008
   999.3
    1051
     948
    1013
   940.9
    1008
    1059
   974.9
     960
   914.6
   988.6
    1006
   914.6
   981.8
    1036
   983.1
   959.7
   986.6
   940.2
   978.8
   930.8
   973.3
   934.1
   970.1
   921.1
   917.8
   935.7
    1027
   916.9
   971.7
    1005
    1040
     997
   962.6
    1010
   897.7
   948.7
    1014
   932.4
     925
   953.5
   984.4
   912.3
   910.4
   963.9
   995.1
   937.3
     912
   976.6
     974
     923
    1017
   891.9
   893.2
   909.4
   955.8
   903.6
   933.4
   878.9
   912.3
     948
   974.6
   963.6
   940.6
     959
   869.8
   911.4
    1006
     926
   833.8
   938.6
   864.6
   898.7
   919.1
   921.1
   889.6
   845.8
   913.6
   937.3
   889.3
   899.7
   929.9
   855.9
   955.5
     925
   892.5
   992.1
   851.7
   907.8
   920.1
     900
   843.6
   879.6
   951.6
   978.8
   855.6
   878.9
   894.8
   896.1
     889
   881.2
   891.2
   883.1
   906.8
   877.9
   844.5
     936
   793.3
   850.7
     887
   902.3
   921.1
   898.1
   807.2
     865
    1030
   902.3
   873.7
   859.8
   760.2
   827.7
   860.1
   843.9
   882.8
   866.6
   882.2
   878.6
   874.4
   850.4
   782.3
   869.2
   805.3
   853.6
   833.5
   832.9
   834.8
   869.2
   837.7
     828
   834.8
   895.8
   880.9
   864.6
   789.7
   824.7
     911
   834.2
   826.4
     803
     838
   807.2
   813.4
   819.2
   870.2
   833.2
   776.1
   844.9
   849.1
   849.4
   801.4
   821.2
   805.9
   850.7
   831.2
   821.8
   822.5
   808.5
   765.1
   803.7
   812.1
   811.8
   835.1
   821.5
   752.4
     814
     779
   832.2
   812.7
     793
   734.2
   795.9
   775.1
     720
   756.6
   823.8
   752.1
   784.2
   774.8
   796.5
   727.1
   820.5
   757.6
   796.8
   765.4
   761.5
   750.1
   773.8
   765.4
   737.2
   761.8
   808.5
   826.7
   710.6
   747.5
   843.9
   752.7
   752.1
   782.9
   809.2
     769
   781.3
   729.4
   774.8
   708.9
   803.7
   765.7
   706.7
   830.3
   786.1
   751.4
   753.1
   835.5
   810.1
   798.1
     729
   788.4
   763.1
   805.3
   722.2
   752.1
     792
   796.8
   755.3
   748.2
   758.6
   760.8
     803
   697.3
     780
   800.7
   795.6
   798.8
   763.1
   686.6
     791
   756.3
   769.9
     793
     731
   796.2
   800.1
   767.3
   856.9
   744.6
   779.3
   780.6
   783.2
   724.5
   735.2
   747.2
   754.4
   753.7
   816.6
   811.4
   833.8
   723.5
   735.5
     803
   733.3
   769.9
   781.3
   736.5
   751.4
   781.3
   806.9
   783.2
   798.5
   749.8
   770.9
     756
   743.3
   718.7
   787.1
   781.3
   767.7
   760.8
   799.8
   822.2
   825.1
   888.7
   762.8
     780
   787.8
   844.9
   745.6
   748.5
   786.1
   836.1
   739.8
   802.7
   758.6
   777.7
   777.4
   861.7
   805.9
   794.6
   774.5
   784.2
   731.6
     778
   774.1
   772.8
   774.1
     731
   718.7
   786.8
   738.5
   723.5
   814.7
   792.3
     853
   865.6
   879.2
   761.2
   794.6
   797.2
   822.8
   750.8
   781.3
   748.5
   800.4
   796.5
   758.9
   775.4
   728.1
   803.7
   778.4
   786.5
   755.7
   774.1
     779
   766.7
   733.9
   756.3
   777.7
   758.9
   819.9
   742.4
   832.9
   780.6
   761.8
   776.4
   764.1
   799.8
   808.2
   747.9
   770.6
   807.6
   756.6
   741.7
   764.7
   775.1
   774.1
     814
   803.7
   715.4
   725.5
   757.9
   720.3
   797.5
     766
   785.5
   783.9
     816
   761.2
   724.5
   774.8
   768.6
   771.2
   770.9
   784.2
   742.4
   720.9
   774.1
   764.1
   715.7
   781.9
   812.7
   783.2
   760.8
   830.9
   789.4
   786.5
   763.8
     756
   766.4
   745.9
     694
   862.4
   823.1
   725.2
   732.6
   821.8
   756.6
   800.7
   726.5
   753.7
   737.8
   716.7
   765.4
   746.6
   709.3
   692.7
   761.2
   759.5
   775.8
   762.1
   777.4
   774.5
   753.1
   711.2
     729
   751.8
   730.3
   736.8
   726.1
     781
   749.2
   721.6
     791
   774.8
   749.5
   765.4
   798.1
   713.8
   761.5
     730
   788.1
   720.3
   788.4
     707
     781
   821.2
   787.8
   767.7
   804.6
   762.8
   778.7
   723.2
   773.8
   773.5
   793.9
   791.7
   746.9
     732
   819.2
   806.9
   758.2
   762.5
   801.1
   762.8
   732.3
     805
   760.8
   757.3
   743.6
   835.1
   776.4
   766.4
   716.4
   749.8
     827
   737.5
   772.8
     754
   763.4
   759.5
   745.3
   745.9
   708.9
   778.7
   788.1
   847.5
   765.7
   773.8
   811.8
   785.5
   796.8
   841.6
   779.3
     863
   842.3
   840.3
   811.4
   767.3
   761.5
   810.1
   765.4
     791
   758.2
   831.2
   822.8
   797.8
   784.8
   862.7
   807.6
   832.5
   803.3
   855.6
   824.4
   775.8
   816.6
   848.1
   856.2
   853.6
   848.8
   852.3
   832.5
   900.7
   835.1
     815
   898.1
   872.4
   803.7
   839.3
   819.9
   903.3
   810.5
   857.8
   904.2
   902.6
   916.9
     899
   904.5
   794.9
   841.3
   907.8
   967.5
   919.5
   951.6
   914.6
   937.6
   916.6
   923.7
   934.7
     985
    1015
   956.5
   999.3
   980.8
   992.5
     997
    1079
   942.5
   950.3
   942.5
   968.5
   968.5
   963.9
    1019
   969.4
    1032
    1054
    1020
    1007
    1013
    1028
   980.1
    1046
   963.6
   993.8
   987.9
    1084
    1067
    1060
    1095
    1054
    1113
    1104
    1049
    1063
    1049
    1136
    1085
    1119
    1084
    1073
    1056
    1138
    1126
    1135
    1126
    1243
    1133
    1189
    1148
    1181
    1232
    1209
    1238
    1171
    1198
    1247
    1205
    1207
    1255
    1262
    1331
    1283
    1237
    1332
    1263
    1250
    1328
    1209
    1286
    1297
    1317
    1372
    1328
    1376
    1315
    1294
    1311
    1323
    1392
    1351
    1343
    1373
    1419
    1454
    1490
    1358
    1401
    1389
    1465
    1442
    1420
    1438
    1414
    1437
    1491
    1456
    1414
    1475
    1498
    1552
    1471
    1459
    1484
    1503
    1471
    1476
    1485
    1536
    1492
    1537
    1512
    1614
    1523
    1610
    1600
    1516
    1578
    1529
    1607
    1576
    1635
    1517
    1539
    1494
    1596
    1597
    1692
    1522
    1494
    1741
    1670
    1639
    1606
    1638
    1631
    1624
    1574
    1580
    1645
    1769
    1750
    1637
    1672
    1711
    1622
    1667
    1702
    1638
    1665
    1696
    1683
    1614
    1724
    1728
    1666
    1644
    1647
    1682
    1711
    1633
    1653
    1694
    1655
    1744
    1686
    1704
    1642
    1735
    1710
    1682
    1730
    1667
    1708
    1683
    1713
    1733
    1722
    1697
    1725
    1788
    1709
    1664
    1707
    1715
    1705
    1720
    1713
    1736
    1755
    1790
    1732
    1723
    1666
    1725
    1671
    1827
    1683
    1757
    1729
    1669
    1622
    1683
    1707
    1672
    1638
    1718
    1653
    1714
    1703
    1729
    1692
    1684
    1722
    1639
    1729
    1621
    1690
    1623
    1649
    1722
    1661
    1664
    1725
    1658
    1661
    1758
    1615
    1656
    1575
    1673
    1621
    1578
    1619
    1648
    1664
    1685
    1667
    1670
    1616
    1537
    1583
    1639
    1672
    1578
    1638
    1622
    1651
    1586
    1603
    1622
    1525
    1610
    1554
    1559
    1553
    1489
    1592
    1622
    1519
    1511
    1524
    1494
    1537
    1559
    1431
    1536
    1513
    1537
    1450
    1450
    1427
    1506
    1484
    1460
    1464
    1498
    1419
    1378
    1453
    1442
    1392
    1414
    1415
    1466
    1336
    1380
    1369
    1358
    1405
    1485
    1464
    1389
    1379
    1385
    1318
    1327
    1288
    1311
    1366
    1376
    1312
    1251
    1245
    1383
    1346
    1357
    1300
    1358
    1310
    1323
    1268
    1338
    1322
    1233
    1257
    1211
    1341
    1284
    1263
    1264
    1289
    1251
    1247
    1239
    1305
    1220
    1212
    1229
    1294
    1223
    1163
    1225
    1144
    1140
    1239
    1204
    1165
    1143
    1210
    1100
    1175
    1175
    1154
    1149
    1130
    1080
    1150
    1107
    1128
    1039
    1073
    1120
    1144
    1157
    1115
    1086
    1171
    1099
    1123
    1092
    1107
    1057
    1060
    1039
    1028
    1144
   968.8
    1086
    1036
    1034
    1045
    1029
    1003
    1008
    1058
     947
   986.9
   958.7
   994.4
    1066
    1002
    1080
    1064
   910.1
   963.6
    1043
    1043
    1067
   964.2
    1001
   940.2
   974.3
    1038
   950.9
   921.7
   947.4
   930.2
     925
    1002
   913.6
   976.9
   969.1
   975.9
   964.6
   967.2
   951.3
   871.5
    1013
     889
   962.3
   907.1
   971.7
     936
   898.7
   983.4
     998
   920.8
   933.1
   949.6
   955.2
   904.9
   861.4
     935
   910.7
   941.2
   870.5
   921.7
     902
   953.9
    1026
   933.4
   964.6
   838.7
   891.2
   898.7
     926
   843.9
   910.4
   896.1
   894.5
   909.4
   892.9
   932.8
   854.6
   947.7
   876.3
   854.3
   867.9
   825.1
   912.7
   884.1
     923
   912.3
   876.3
   862.4
   861.7
   919.5
   796.8
   868.9
   861.1
     829
   935.4
   869.2
   831.2
   848.1
   964.6
   890.9
   841.9
   889.6
   936.7
   799.4
   870.2
   879.6
   893.5
   879.9
   875.7
     901
     838
   852.6
   799.8
   877.6
   826.7
   816.6
   820.2
     853
   843.9
   912.3
   823.1
   811.1
   845.5
   837.1
   888.7
   872.8
   943.2
   881.5
   845.8
   864.3
   858.2
   821.2
   914.6
   836.7
   844.5
   857.5
   893.8
   905.8
   848.4
   859.1
   841.6
   821.5
   878.6
   870.2
   869.8
   822.2
   898.7
   873.4
   896.4
   856.9
   886.1
   825.4
   898.7
   780.6
   834.8
   882.5
   784.8
   868.2
   865.9
   803.3
     865
   840.3
   801.7
   878.6
     864
   855.6
   884.4
   771.5
   864.6
   930.8
   770.2
   835.5
   886.1
   820.9
   928.6
   817.3
   909.4
   877.3
   955.8
   819.9
   810.1
   886.1
   886.1
   861.4
   828.6
   828.6
   860.1
   826.7
   890.3
     877
   801.7
   847.1
   826.4
   862.1
   866.9
   886.7
   847.1
   888.3
   900.7
   888.3
   807.9
   958.1
   881.8
   816.3
   871.8
   836.7
   849.4
   834.2
   849.1
   909.4
   849.4
   890.3
   871.5
   901.6
   841.6
   876.7
   856.2
   859.5
   877.9
   957.1
   841.6
     815
   846.5
   839.3
   884.4
   896.4
   929.9
   934.1
     865
     937
   877.3
   886.7
   909.4
   879.6
   867.2
   915.9
   891.2
   915.6
     935
   935.4
   902.9
   900.3
   988.9
   900.7
   831.9
     911
   896.4
   906.5
   952.2
   933.7
     900
   958.7
   902.3
   962.9
   932.4
   965.5
    1009
    1041
     950
   979.8
   947.7
   968.5
   995.1
   868.9
   925.3
   991.5
   998.9
   984.4
    1026
   963.3
     962
     960
   940.6
    1028
    1017
    1003
    1006
    1023
    1051
    1065
    1026
    1015
    1010
    1013
   983.4
    1013
    1059
   989.9
    1033
   990.8
    1039
    1064
    1110
    1069
    1035
    1062
    1006
   983.4
    1031
    1085
    1024
    1057
    1065
    1070
    1062
    1159
    1080
    1007
    1066
    1021
    1094
    1036
    1019
    1138
    1201
    1193
    1119
    1122
    1112
    1139
    1170
    1171
    1140
    1108
    1238
    1087
    1210
    1114
    1184
    1222
    1141
    1179
    1212
    1148
    1178
    1218
    1158
    1270
    1206
    1178
    1292
    1273
    1279
    1233
    1308
    1251
    1209
    1316
    1317
    1244
    1316
    1240
    1312
    1286
    1294
    1224
    1344
    1399
    1303
    1432
    1417
    1413
    1372
    1411
    1383
    1348
    1430
    1463
    1384
    1463
    1387
    1376
    1419
    1481
    1413
    1462
    1511
    1463
    1473
    1504
    1441
    1470
    1510
    1468
    1478
    1721
    1521
    1564
    1628
    1594
    1591
    1608
    1652
    1634
    1702
    1683
    1632
    1759
    1753
    1668
    1749
    1747
    1687
    1776
    1829
    1741
    1781
    1847
    1791
    1822
    1832
    1855
    1889
    1851
    1931
    1842
    1899
    1913
    1940
    1830
    1980
    1861
    2044
    2035
    2067
    1981
    2091
    2072
    2117
    2085
    2148
    2152
    2120
    2217
    2249
    2331
    2228
    2296
    2249
    2299
    2329
    2410
    2329
    2487
    2388
    2362
    2365
    2527
    2518
    2497
    2463
    2601
    2621
    2620
    2660
    2767
    2699
    2779
    2769
    2842
    2807
    2861
    2923
    2869
    2964
    2915
    2909
    2914
    3036
    3059
    3008
    3145
    3059
    3157
    3310
    3257
    3236
    3282
    3415
    3314
    3288
    3485
    3501
    3408
    3607
    3502
    3627
    3675
    3565
    3729
    3825
    3749
    3829
    3717
    3784
    3938
    3890
    3830
    3972
    4041
    4069
    4125
    4113
    4245
    4169
    4203
    4289
    4292
    4218
    4235
    4319
    4383
    4515
    4468
    4669
    4550
    4589
    4607
    4630
    4606
    4608
    4766
    4790
    4880
    4851
    4911
    4909
    5000
    4931
    5021
    4989
    4947
    5105
    5230
    5260
    5218
    5226
    5251
    5343
    5180
    5490
    5160
    5333
    5329
    5448
    5488
    5380
    5594
    5423
    5595
    5522
    5691
    5687
    5664
    5677
    5833
    5693
    5736
    5878
    5813
    5934
    5898
    6003
    6085
    6100
    6063
    6111
    6234
    6084
    6106
    6220
    6122
    6231
    6239
    6227
    6325
    6537
    6352
    6339
    6388
    6449
    6393
    6323
    6402
    6498
    6479
    6386
    6371
    6499
    6497
    6461
    6340
    6370
    6515
    6787
    6629
    6543
    6642
    6666
    6520
    6742
    6472
    6464
    6572
    6645
    6798
    6615
    6816
    6617
    6631
    6796
    6680
    6734
    6735
    6660
    6595
    6567
    6632
    6657
    6703
    6730
    6899
    6702
    6619
    6842
    6700
    6773
    6667
    6629
    6723
    6467
    6748
    6529
    6668
    6432
    6565
    6721
    6727
    6500
    6795
    6514
    6539
    6451
    6541
    6483
    6524
    6439
    6569
    6436
    6506
    6355
    6443
    6505
    6638
    6350
    6450
    6267
    6515
    6366
    6261
    6410
    6185
    6159
    6305
    6242
    6262
    6281
    6158
    6244
    6129
    6254
    5901
    5984
    5976
    6019
    6187
    5932
    5907
    6107
    6021
    5691
    5806
    5785
    5958
    5809
    5666
    5586
    5733
    5590
    5743
    5530
    5590
    5637
    5574
    5479
    5477
    5488
    5459
    5510
    5343
    5313
    5346
    5314
    5355
    5503
    5410
    5261
    5378
    5372
    5154
    5264
    5294
    5256
    5178
    5101
    5051
    5118
    5098
    5048
    5066
    5002
    5015
    5052
    5009
    4911
    4906
    4712
    4799
    4747
    4759
    4715
    4755
    4695
    4609
    4747
    4604
    4470
    4546
    4416
    4493
    4380
    4235
    4335
    4280
    4236
    4215
    4290
    4274
    4361
    4263
    4215
    4220
    4190
    4256
    4200
    4018
    3981
    4081
    4084
    4065
    4030
    4023
    4059
    4052
    3962
    3999
    3948
    3919
    3934
    3796
    3698
    3837
    3693
    3824
    3824
    3866
    3808
    3721
    3736
    3641
    3796
    3791
    3527
    3694
    3749
    3659
    3664
    3615
    3461
    3500
    3499
    3459
    3475
    3478
    3586
    3457
    3600
    3519
    3477
    3569
    3387
    3488
    3368
    3452
    3472
    3329
    3388
    3481
    3384
    3406
    3349
    3345
    3409
    3307
    3396
    3287
    3361
    3373
    3257
    3369
    3327
    3295
    3347
    3218
    3189
    3304
    3202
    3355
    3300
    3294
    3297
    3220
    3262
    3109
    3218
    3157
    2943
    3092
    3161
    3117
    3106
    3111
    3093
    3094
    2982
    3103
    3100
    3018
    3179
    3121
    3089
    2989
    3158
    3079
    3089
    2987
    3130
    3060
    3098
    3044
    3046
    3012
    3056
    2959
    2955
    2989
    2985
    2946
    2850
    2933
    3077
    2960
    2930
    2877
    2918
    2782
    2886
    3012
    2969
    2884
    2888
    2866
    2969
    2915
    2736
    2893
    2824
    2803
    2694
    2764
    2824
    2908
    2810
    2827
    2824
    2857
    2853
    2756
    2739
    2725
    2772
    2676
    2746
    2788
    2643
    2756
    2721
    2649
    2651
    2595
    2646
    2731
    2555
    2563
    2638
    2505
    2670
    2673
    2514
    2580
    2531
    2553
    2478
    2495
    2523
    2451
    2545
    2473
    2435
    2432
    2383
    2493
    2431
    2422
    2419
    2426
    2373
    2288
    2452
    2506
    2331
    2267
    2366
    2290
    2296
    2274
    2359
    2284
    2269
    2394
    2371
    2189
    2279
    2291
    2245
    2303
    2189
    2207
    2264
    2214
    2126
    2206
    2106
    2160
    2188
    2170
    2113
    2234
    2065
    2188
    2168
    2104
    2044
    2079
    2109
    2016
    2054
    2023
    2135
    1939
    2017
    2004
    2028
    1959
    1959
    1890
    2088
    1969
    1937
    1896
    1912
    1794
    1886
    1860
    1891
    1898
    1836
    1864
    1824
    1850
    1852
    1867
    1795
    1800
    1791
    1741
    1821
    1681
    1733
    1743
    1772
    1771
    1580
    1689
    1740
    1672
    1720
    1755
    1741
    1630
    1744
    1697
    1663
    1709
    1599
    1703
    1625
    1574
    1706
    1634
    1660
    1614
    1640
    1721
    1547
    1507
    1575
    1523
    1577
    1482
    1541
    1519
    1513
    1488
    1520
    1428
    1402
    1458
    1487
    1420
    1473
    1470
    1426
    1518
    1419
    1449
    1410
    1496
    1415
    1460
    1420
    1423
    1353
    1369
    1417
    1380
    1444
    1396
    1345
    1377
    1320
    1299
    1298
    1387
    1324
    1361
    1284
    1345
    1351
    1337
    1326
    1327
    1288
    1251
    1306
    1323
    1339
    1280
    1236
    1382
    1158
    1218
    1270
    1256
    1331
    1281
    1160
    1245
    1194
    1173
    1186
    1222
    1246
    1280
    1162
    1164
    1179
    1244
    1209
    1213
    1240
    1294
    1202
    1138
    1125
    1211
    1168
    1187
    1141
    1177
    1213
    1161
    1163
    1177
    1197
    1219
    1165
    1112
    1147
    1094
    1204
    1135
    1133
    1195
    1109
    1137
    1101
    1163
    1154
    1126
    1156
    1116
    1049
    1105
    1072
    1155
    1127
    1080
    1098
    1126
    1041
    1136
    1136
    1079
    1113
    1113
    1028
    1086
    1118
    1064
    1022
    1188
    1138
   975.6
    1036
    1084
    1093
    1102
    1096
   951.9
    1099
    1043
    1049
    1124
    1134
    1123
    1015
    1034
    1090
    1046
    1036
    1113
    1095
    1046
    1071
    1107
    1068
    1049
    1023
    1095
    1068
    1066
    1042
    1037
    1047
    1118
    1125
    1085
    1116
    1034
    1026
    1099
    1063
    1060
    1019
    1062
   998.9
    1059
    1052
    1097
    1130
    1079
    1097
    1121
    1092
    1041
    1002
    1075
    1071
    1037
    1138
    1129
    1179
    1104
    1027
    1085
    1119
    1125
    1100
    1085
    1134
    1153
    1117
    1099
    1113
    1091
    1100
    1138
    1118
    1140
    1097
    1173
    1150
    1090
    1085
    1088
    1114
    1149
    1137
    1117
    1139
    1157
    1110
    1172
    1248
    1117
    1130
    1223
    1181
    1120
    1233
    1175
    1182
    1202
    1226
    1102
    1188
    1205
    1239
    1138
    1211
    1244
    1115
    1185
    1191
    1215
    1185
    1222
    1296
    1180
    1216
    1310
    1337
    1339
    1348
    1300
    1364
    1339
    1281
    1232
    1326
    1338
    1317
    1332
    1427
    1318
    1372
    1357
    1390
    1336
    1304
    1418
    1365
    1398
    1379
    1463
    1397
    1406
    1461
    1451
    1394
    1420
    1541
    1563
    1509
    1439
    1512
    1545
    1447
    1488
    1489
    1507
    1608
    1557
    1531
    1703
    1580
    1649
    1567
    1542
    1576
    1618
    1628
    1650
    1618
    1737
    1717
    1730
    1647
    1727
    1717
    1666
    1764
    1669
    1729
    1745
    1788
    1791
    1751
    1781
    1869
    1918
    1930
    1820
    1963
    1898
    1980
    1942
    1952
    1950
    1808
    1979
    1948
    1969
    1969
    2012
    2136
    2063
    2032
    2067
    2137
    2136
    2118
    2081
    2084
    2198
    2165
    2220
    2278
    2171
    2189
    2281
    2105
    2241
    2286
    2211
    2241
    2361
    2357
    2281
    2354
    2418
    2360
    2436
    2356
    2414
    2415
    2349
    2491
    2418
    2487
    2538
    2575
    2592
    2600
    2615
    2506
    2678
    2629
    2659
    2733
    2599
    2776
    2621
    2745
    2857
    2956
    2801
    2804
    2707
    2826
    2831
    2866
    2770
    2984
    2750
    2954
    3001
    2933
    3009
    2973
    2977
    3033
    3043
    2992
    2964
    2976
    3048
    2988
    3134
    3048
    3098
    3169
    3201
    3098
    3246
    3145
    3191
    3227
    3141
    3225
    3400
    3352
    3272
    3328
    3400
    3288
    3383
    3312
    3339
    3288
    3495
    3542
    3505
    3392
    3558
    3554
    3519
    3655
    3539
    3654
    3517
    3589
    3768
    3635
    3712
    3525
    3608
    3625
    3756
    3688
    3708
    3687
    3790
    3803
    3581
    3818
    3787
    3861
    3777
    3787
    3853
    3882
    3811
    3876
    3841
    4062
    3837
    3867
    3930
    3903
    3920
    3899
    3778
    3944
    3827
    3866
    3962
    3903
    3913
    3947
    4040
    4044
    3962
    3862
    4028
    3994
    3854
    4126
    3942
    4031
    4059
    3940
    3916
    3869
    4036
    3937
    3978
    3960
    4112
    3942
    3899
    3974
    3971
    4011
    4095
    3966
    4038
    4078
    3903
    3938
    4032
    4060
    4116
    3871
    4000
    4060
    4015
    3864
    4089
    3985
    4073
    4025
    3869
    3897
    4000
    3924
    3809
    3973
    4027
    3836
    3832
    3805
    3954
    3789
    3898
    3870
    3897
    3746
    3886
    3937
    3861
    3762
    3888
    3836
    3811
    3787
    3919
    3840
    3801
    3853
    3921
    3657
    3811
    3762
    3775
    3799
    3784
    3726
    3649
    3637
    3784
    3613
    3596
    3528
    3546
    3609
    3663
    3579
    3589
    3537
    3635
    3673
    3479
    3565
    3466
    3508
    3537
    3639
    3562
    3461
    3466
    3441
    3486
    3331
    3354
    3301
    3348
    3450
    3374
    3407
    3307
    3290
    3302
    3254
    3306
    3247
    3201
    3227
    3234
    3181
    3128
    3124
    3173
    3049
    3060
    3080
    3121
    3046
    3018
    3079
    2967
    2985
    2942
    2939
    2983
    3005
    2946
    2855
    2911
    3051
    2961
    2963
    2916
    2856
    2895
    2985
    2822
    2854
    2869
    2818
    2828
    2756
    2774
    2817
    2700
    2747
    2786
    2701
    2768
    2667
    2671
    2571
    2594
    2613
    2589
    2499
    2542
    2520
    2614
    2624
    2487
    2537
    2540
    2457
    2411
    2419
    2374
    2373
    2449
    2459
    2364
    2355
    2375
    2457
    2266
    2469
    2252
    2340
    2231
    2284
    2183
    2310
    2316
    2153
    2224
    2321
    2153
    2139
    2228
    2162
    2283
    2160
    2189
    2195
    2026
    2164
    2071
    2087
    2094
    2065
    2112
    2094
    2042
    2030
    1990
    2054
    2002
    2046
    1949
    1972
    1911
    1985
    1988
    1929
    1912
    1932
    2005
    1829
    1944
    1885
    1880
    1869
    1924
    1887
    1862
    1875
    1889
    1903
    1881
    1857
    1802
    1781
    1723
    1660
    1749
    1791
    1729
    1772
    1842
    1770
    1711
    1680
    1678
    1785
    1719
    1806
    1777
    1739
    1673
    1776
    1736
    1632
    1665
    1577
    1693
    1676
    1670
    1683
    1658
    1694
    1702
    1583
    1626
    1549
    1637
    1587
    1660
    1541
    1583
    1642
    1569
    1504
    1658
    1529
    1550
    1595
    1601
    1509
    1625
    1568
    1590
    1590
    1531
    1470
    1586
    1550
    1569
    1596
    1499
    1517
    1542
    1560
    1426
    1444
    1479
    1528
    1579
    1580
    1501
    1470
    1505
    1544
    1519
    1447
    1485
    1543
    1570
    1469
    1523
    1550
    1455
    1509
    1487
    1537
    1471
    1436
    1569
    1439
    1551
    1480
    1520
    1448
    1518
    1560
    1538
    1547
    1446
    1451
    1534
    1508
    1487
    1485
    1511
    1577
    1463
    1502
    1487
    1484
    1579
    1586
    1470
    1617
    1503
    1426
    1569
    1485
    1620
    1645
    1608
    1570
    1504
    1493
    1493
    1619
    1532
    1583
    1627
    1500
    1544
    1579
    1538
    1531
    1541
    1542
    1506
    1610
    1548
    1587
    1563
    1636
    1624
    1632
    1586
    1588
    1710
    1683
    1652
    1637
    1594
    1718
    1711
    1695
    1699
    1664
    1677
    1766
    1567
    1622
    1645
    1607
    1741
    1680
    1640
    1673
    1733
    1750
    1672
    1694
    1771
    1780
    1763
    1834
    1749
    1806
    1827
    1783
    1815
    1768
    1847
    1766
    1813
    1835
    1859
    1868
    1891
    1833
    1918
    1844
    1948
    1850
    1873
    1878
    1922
    1997
    1900
    1958
    1935
    1927
    1957
    1926
    1962
    2038
    2101
    2026
    2026
    1942
    2002
    2001
    2018
    1982
    2117
    2104
    2155
    1986
    2039
    1992
    2060
    2118
    2072
    2149
    2111
    2071
    2242
    2186
    2150
    2180
    2208
    2162
    2204
    2161
    2178
    2153
    2196
    2129
    2180
    2317
    2226
    2281
    2165
    2230
    2209
    2279
    2250
    2233
    2282
    2291
    2283
    2256
    2324
    2249
    2301
    2297
    2375
    2407
    2298
    2407
    2361
    2352
    2372
    2415
    2455
    2975
    2534
    2496
    2485
    2360
    2441
    2413
    2404
    2414
    2415
    2432
    2374
    2477
    2515
    2400
    2451
    2480
    2452
    2422
    2427
    2468
    2537
    2391
    2496
    2546
    2564
    2483
    2571
    2545
    2534
    2596
    2461
    2471
    2489
    2610
    2565
    2488
    2562
    2603
    2495
    2509
    2599
    2599
    2571
    2596
    2674
    2558
    2640
    2493
    2484
    2603
    2555
    2626
    2582
    2520
    2621
    2572
    2465
    2515
    2553
    2622
    2592
    2647
    2644
    2616
    2638
    2484
    2599
    2523
    2624
    2662
    2601
    2689
    2642
    2613
    2620
    2625
    2600
    2577
    2628
    2514
    2592
    2514
    2593
    2561
    2639
    2550
    2554
    2662
    2596
    2595
    2653
    2551
    2581
    2579
    2548
    2419
    2490
    2617
    2706
    2681
    2567
    2562
    2587
    2583
    2605
    2466
    2519
    2509
    2525
    2581
    2542
    2526
    2647
    2531
    2490
    2469
    2662
    2606
    2544
    2499
    2414
    2447
    2401
    2517
    2406
    2414
    2433
    2470
    2498
    2416
    2486
    2494
    2431
    2440
    2257
    2423
    2504
    2427
    2477
    2396
    2433
    2300
    2350
    2314
    2350
    2428
    2279
    2282
    2408
    2276
    2317
    2304
    2335
    2340
    2304
    2348
    2213
    2306
    2202
    2243
    2226
    2228
    2276
    2293
    2254
    2230
    2245
    2313
    2235
    2286
    2191
    2178
    2134
    2190
    2193
    2210
    2152
    2181
    2166
    2226
    2071
    2089
    2078
    2161
    2092
    2084
    2190
    2061
    2049
    2160
    2120
    2100
    2031
    1976
    2116
    1996
    2023
    2160
    2009
    1924
    2003
    2096
    1971
    1991
    1971
    1989
    2056
    1894
    1952
    1872
    1955
    1895
    1885
    1827
    1876
    1951
    1833
    1971
    1871
    1947
    1891
    1972
    1845
    1837
    1906
    1818
    1943
    1862
    1876
    1873
    1814
    1910
    1892
    1808
    1822
    1819
    1888
    1866
    1731
    1842
    1761
    1800
    1843
    1751
    1782
    1817
    1825
    1808
    1803
    1740
    1710
    1663
    1738
    1701
    1742
    1787
    1748
    1739
    1680
    1749
    1705
    1745
    1734
    1710
    1693
    1758
    1638
    1700
    1731
    1749
    1668
    1650
    1727
    1681
    1695
    1705
    1787
    1654
    1606
    1759
    1632
    1665
    1678
    1711
    1609
    1697
    1749
    1718
    1793
    1649
    1691
    1646
    1688
    1615
    1626
    1638
    1657
    1648
    1625
    1714
    1599
    1679
    1692
    1743
    1687
    1645
    1711
    1651
    1588
    1702
    1652
    1708
    1653
    1673
    1574
    1624
    1673
    1704
    1619
    1608
    1650
    1681
    1697
    1687
    1619
    1665
    1625
    1669
    1605
    1608
    1619
    1654
    1593
    1753
    1651
    1654
    1608
    1672
    1625
    1695
    1613
    1624
    1569
    1632
    1738
    1597
    1656
    1638
    1744
    1749
    1696
    1686
    1674
    1625
    1617
    1631
    1767
    1649
    1645
    1764
    1658
    1689
    1666
    1652
    1663
    1658
    1714
    1642
    1723
    1605
    1702
    1701
    1675
    1765
    1687
    1702
    1723
    1777
    1737
    1794
    1745
    1745
    1693
    1738
    1705
    1696
    1686
    1774
    1741
    1759
    1800
    1786
    1913
    1806
    1797
    1854
    1782
    1711
    1814
    1888
    1752
    1770
    1833
    1816
    1788
    1843
    1804
    1884
    1856
    2023
    1894
    1939
    1808
    1963
    1889
    1901
    1815
    1860
    1822
    1856
    1874
    1935
    1820
    1885
    1822
    1921
    1795
    1870
    1942
    1841
    1853
    1931
    1915
    1841
    1975
    1918
    1936
    1948
    1943
    1876
    1936
    1862
    1935
    1886
    1995
    2061
    1895
    1898
    2036
    1982
    2037
    2115
    2005
    1953
    2019
    1942
    1983
    2010
    1928
    1943
    2037
    1950
    2073
    2046
    2008
    2099
    2084
    2116
    2059
    2072
    2140
    2013
    1962
    2069
    2102
    2122
    2111
    2056
    2015
    2095
    2053
    2176
    2083
    2148
    2218
    2100
    2039
    2093
    2186
    2161
    2078
    2053
    2134
    2006
    2016
    2121
    2110
    2114
    2075
    2121
    2177
    2052
    2143
    2091
    2168
    2002
    2092
    2171
    2154
    2104
    2155
    2047
    2165
    2100
    2170
    2115
    2057
    2161
    2117
    2140
    2167
    2137
    2145
    1987
    2050
    2079
    2074
    2126
    2177
    2189
    2128
    2078
    2094
    2141
    2153
    2279
    2130
    2113
    2161
    2159
    2097
    2067
    1995
    2064
    2072
    2040
    2029
    2055
    2137
    2073
    2082
    2146
    2097
    2124
    2110
    2129
    2047
    2006
    2087
    2066
    2073
    2086
    1989
    2061
    2074
    2037
    2055
    2038
    2026
    2108
    2112
    2013
    2001
    1930
    1983
    2071
    2077
    1960
    2010
    1991
    1980
    2051
    2034
    2012
    2043
    1993
    2001
    2090
    1995
    1966
    1972
    1933
    1854
    1936
    2020
    1822
    1901
    1960
    1944
    1891
    1914
    1907
    1967
    2001
    1840
    1849
    1911
    1830
    1904
    1857
    1909
    1901
    1883
    1833
    1910
    1865
    1841
    1865
    1795
    1812
    1872
    1795
    1895
    1726
    1822
    1838
    1753
    1796
    1822
    1803
    1721
    1788
    1773
    1789
    1687
    1723
    1760
    1770
    1681
    1701
    1798
    1671
    1698
    1724
    1712
    1833
    1593
    1727
    1671
    1666
    1627
    1666
    1585
    1707
    1760
    1644
    1583
    1686
    1559
    1516
    1655
    1664
    1660
    1577
    1538
    1638
    1595
    1627
    1580
    1575
    1570
    1608
    1455
    1523
    1533
    1562
    1511
    1434
    1493
    1535
    1512
    1462
    1506
    1536
    1605
    1538
    1491
    1486
    1495
    1494
    1549
    1434
    1429
    1387
    1527
    1415
    1430
    1474
    1517
    1461
    1368
    1462
    1438
    1453
    1420
    1401
    1406
    1423
    1403
    1346
    1353
    1397
    1430
    1399
    1394
    1432
    1415
    1390
    1403
    1453
    1374
    1326
    1331
    1410
    1287
    1281
    1349
    1379
    1353
    1286
    1314
    1315
    1269
    1275
    1250
    1347
    1303
    1311
    1318
    1308
    1321
    1284
    1290
    1259
    1292
    1271
    1272
    1281
    1294
    1318
    1276
    1280
    1246
    1352
    1261
    1233
    1262
    1293
    1269
    1281
    1288
    1271
    1279
    1270
    1229
    1247
    1251
    1281
    1287
    1232
    1241
    1271
    1295
    1265
    1290
    1291
    1225
    1269
    1287
    1307
    1261
    1232
    1252
    1250
    1284
    1274
    1280
    1228
    1231
    1238
    1197
    1193
    1256
    1269
    1197
    1189
    1294
    1265
    1215
    1260
    1245
    1229
    1209
    1248
    1174
    1152
    1213
    1170
    1209
    1211
    1256
    1215
    1172
    1120
    1159
    1188
    1210
    1164
    1209
    1202
    1139
    1173
    1229
    1232
    1178
    1237
    1224
    1267
    1171
    1262
    1254
    1234
    1173
    1235
    1223
    1213
    1277
    1138
    1181
    1142
    1290
    1174
    1162
    1207
    1219
    1166
    1239
    1193
    1244
    1208
    1191
    1254
    1233
    1228
    1159
    1225
    1166
    1218
    1183
    1162
    1160
    1192
    1172
    1134
    1154
    1177
    1186
    1165
    1195
    1115
    1224
    1192
    1192
    1232
    1171
    1158
    1203
    1145
    1197
    1195
    1241
    1242
    1229
    1235
    1161
    1197
    1161
    1178
    1184
    1188
    1218
    1183
    1223
    1250
    1206
    1212
    1212
    1186
    1118
    1215
    1189
    1210
    1194
    1257
    1161
    1181
    1179
    1260
    1191
    1222
    1197
    1212
    1207
    1142
    1190
    1243
    1201
    1319
    1152
    1124
    1259
    1196
    1143
    1198
    1231
    1182
    1279
    1145
    1241
    1197
    1240
    1148
    1199
    1194
    1150
    1193
    1331
    1170
    1182
    1185
    1179
    1266
    1141
    1235
    1203
    1123
    1256
    1253
    1231
    1241
    1244
    1163
    1162
    1137
    1207
    1224
    1163
    1222
    1206
    1216
    1229
    1250
    1180
    1262
    1273
    1228
    1216
    1146
    1207
    1292
    1167
    1263
    1285
    1303
    1189
    1127
    1209
    1245
    1237
    1278
    1260
    1297
    1237
    1332
    1298
    1264
    1143
    1212
    1303
    1246
    1273
    1204
    1298
    1169
    1251
    1253
    1167
    1251
    1277
    1198
    1259
    1242
    1301
    1257
    1238
    1155
    1249
    1251
    1284
    1255
    1198
    1209
    1254
    1255
    1255
    1182
    1264
    1265
    1273
    1294
    1321
    1237
    1298
    1295
    1258
    1314
    1293
    1249
    1254
    1310
    1271
    1303
    1299
    1291
    1300
    1296
    1333
    1330
    1270
    1359
    1276
    1351
    1332
    1320
    1324
    1359
    1349
    1362
    1276
    1391
    1317
    1372
    1276
    1335
    1366
    1313
    1365
    1344
    1318
    1399
    1329
    1294
    1362
    1388
    1285
    1367
    1350
    1353
    1335
    1306
    1458
    1348
    1366
    1384
    1333
    1338
    1385
    1401
    1379
    1325
    1403
    1372
    1310
    1381
    1381
    1398
    1275
    1310
    1386
    1448
    1389
    1368
    1360
    1407
    1322
    1453
    1448
    1438
    1411
    1395
    1399
    1388
    1474
    1405
    1409
    1371
    1345
    1395
    1348
    1359
    1402
    1491
    1504
    1391
    1447
    1453
    1389
    1418
    1455
    1394
    1432
    1444
    1370
    1414
    1482
    1508
    1456
    1531
    1468
    1428
    1534
    1470
    1447
    1488
    1552
    1428
    1478
    1415
    1537
    1448
    1499
    1502
    1544
    1429
    1528
    1451
    1359
    1554
    1466
    1483
    1519
    1511
    1381
    1625
    1486
    1448
    1523
    1518
    1416
    1404
    1476
    1428
    1510
    1466
    1469
    1535
    1554
    1418
    1434
    1426
    1501
    1503
    1539
    1518
    1592
    1530
    1560
    1564
    1454
    1504
    1535
    1509
    1531
    1541
    1484
    1490
    1523
    1508
    1575
    1497
    1542
    1515
    1497
    1605
    1465
    1527
    1615
    1540
    1475
    1548
    1638
    1462
    1575
    1548
    1506
    1569
    1569
    1492
    1486
    1517
    1528
    1525
    1583
    1536
    1512
    1527
    1571
    1475
    1548
    1557
    1443
    1594
    1557
    1492
    1569
    1583
    1512
    1533
    1601
    1563
    1523
    1469
    1494
    1483
    1532
    1465
    1523
    1505
    1583
    1561
    1483
    1485
    1606
    1553
    1571
    1568
    1489
    1503
    1483
    1541
    1514
    1521
    1566
    1515
    1624
    1558
    1580
    1592
    1536
    1520
    1589
    1509
    1541
    1599
    1450
    1508
    1499
    1542
    1557
    1610
    1540
    1464
    1626
    1505
    1547
    1559
    1529
    1485
    1489
    1453
    1498
    1464
    1513
    1466
    1570
    1524
    1434
    1445
    1503
    1526
    1450
    1517
    1497
    1498
    1512
    1594
    1477
    1518
    1524
    1507
    1569
    1473
    1460
    1531
    1488
    1520
    1521
    1407
    1488
    1478
    1482
    1534
    1465
    1454
    1459
    1513
    1460
    1469
    1466
    1478
    1404
    1433
    1465
    1510
    1589
    1461
    1559
    1514
    1512
    1503
    1517
    1472
    1404
    1388
    1471
    1526
    1384
    1412
    1403
    1402
    1521
    1373
    1444
    1442
    1453
    1415
    1388
    1394
    1403
    1531
    1378
    1454
    1467
    1421
    1399
    1439
    1330
    1346
    1413
    1459
    1407
    1442
    1378
    1455
    1340
    1457
    1352
    1404
    1414
    1351
    1448
    1358
    1362
    1293
    1419
    1377
    1383
    1403
    1451
    1337
    1386
    1301
    1351
    1362
    1359
    1300
    1336
    1421
    1401
    1327
    1377
    1361
    1450
    1290
    1342
    1388
    1327
    1335
    1364
    1368
    1306
    1329
    1349
    1338
    1237
    1415
    1265
    1357
    1354
    1307
    1292
    1240
    1265
    1332
    1291
    1241
    1295
    1241
    1275
    1306
    1243
    1338
    1281
    1298
    1273
    1335
    1233
    1251
    1366
    1366
    1330
    1237
    1239
    1379
    1290
    1200
    1280
    1273
    1214
    1253
    1189
    1246
    1218
    1283
    1304
    1253
    1252
    1257
    1281
    1255
    1185
    1264
    1244
    1250
    1251
    1234
    1148
    1209
    1273
    1218
    1234
    1235
    1205
    1226
    1209
    1185
    1155
    1226
    1268
    1173
    1227
    1170
    1245
    1260
    1147
    1196
    1158
    1214
    1244
    1178
    1203
    1153
    1175
    1181
    1250
    1190
    1203
    1209
    1236
    1190
    1163
    1240
    1245
    1168
    1222
    1270
    1152
    1242
    1191
    1094
    1243
    1100
    1208
    1174
    1189
    1165
    1175
    1144
    1156
    1235
    1194
    1187
    1192
    1205
    1191
    1142
    1263
    1165
    1268
    1242
    1137
    1088
    1089
    1198
    1160
    1137
    1139
    1222
    1210
    1086
    1209
    1160
    1210
    1166
    1178
    1207
    1171
    1173
    1210
    1090
    1189
    1183
    1093
    1130
    1179
    1205
    1148
    1284
    1207
    1103
    1156
    1225
    1185
    1224
    1201
    1162
    1178
    1188
    1150
    1178
    1245
    1114
    1151
    1190
    1108
    1191
    1117
    1112
    1111
    1079
    1132
    1134
    1178
    1159
    1138
    1162
    1184
    1143
    1157
    1160
    1152
    1056
    1076
    1168
    1171
    1236
    1230
    1135
    1155
    1160
    1189
    1173
    1201
    1111
    1101
    1156
    1088
    1180
    1102
    1177
    1117
    1167
    1157
    1121
    1050
    1164
    1140
    1259
    1138
    1161
    1091
    1142
    1141
    1163
    1109
    1104
    1095
    1112
    1190
    1140
    1147
    1115
    1140
    1125
    1086
    1164
    1070
    1161
    1089
    1133
    1091
    1085
    1147
    1122
    1096
    1126
    1177
    1071
    1105
    1123
    1130
    1131
    1181
    1152
    1129
    1130
    1195
    1093
    1117
    1117
    1124
    1127
    1112
    1104
    1130
    1176
    1119
    1134
    1134
    1153
    1125
    1161
    1118
    1141
    1079
    1049
    1160
    1098
    1129
    1036
    1072
    1143
    1093
    1075
    1096
    1108
    1154
    1123
    1146
    1108
    1073
    1088
    1039
    1080
    1122
    1105
    1090
    1049
    1053
    1029
    1036
    1112
    1086
    1151
    1069
    1108
    1099
    1088
    1048
    1118
    1148
    1083
    1118
    1123
    1169
    1024
    1064
    1172
    1088
    1116
    1124
    1122
    1120
    1049
    1075
    1062
    1127
    1123
    1064
    1093
    1149
    1079
    1087
    1166
    1091
    1160
    1091
    1175
    1161
    1115
    1147
    1159
    1126
    1136
    1194
    1090
    1076
    1107
    1073
    1060
    1076
    1154
    1002
    1057
    1080
    1072
    1106
    1075
    1158
    1124
    1146
    1175
    1113
    1085
    1144
    1147
    1118
    1126
    1153
    1174
    1091
    1181
    1165
    1106
    1085
    1061
    1092
    1093
    1083
    1060
    1012
    1174
    1177
    1106
    1112
    1178
    1074
    1056
    1004
    1094
    1075
    1144
    1070
    1071
    1065
    1057
    1064
    1110
    1007
    1153
    1093
    1103
    1040
    1125
    1080
    1060
    1154
    1040
    1067
    1050
    1052
    1074
    1009
    1121
    1113
    1102
    1068
    1040
    1064
    1128
    1052
    1073
    1095
    1132
    1017
    1183
    1116
    1098
    1108
    1069
    1044
    1081
    1046
    1029
    1106
    1115
    1101
    1074
   990.8
    1081
    1173
    1049
    1052
    1187
    1081
    1124
    1062
    1041
    1079
    1006
    1036
    1089
    1040
    1104
    1125
    1066
    1078
    1064
    1026
    1135
    1089
    1118
    1154
    1147
    1112
    1035
    1172
    1109
    1080
    1028
   996.4
    1073
    1083
    1021
   982.4
   994.4
    1145
    1065
    1122
    1054
    1005
    1048
    1105
    1106
    1121
    1006
    1044
    1043
    1095
    1053
    1102
    1074
    1095
    1087
    1075
    1049
    1066
    1018
    1100
    1121
    1023
    1091
    1029
   972.3
    1048
    1005
    1057
    1019
   990.5
    1055
    1037
    1010
    1055
    1099
    1081
    1068
    1131
    1058
    1081
    1082
    1064
    1071
    1127
    1009
    1001
    1017
    1045
    1077
    1091
    1051
    1066
    1031
    1044
    1091
    1011
    1079
    1029
    1118
    1010
    1091
    1022
    1054
    1088
   986.3
    1064
    1066
    1057
    1064
    1073
    1038
    1122
    1103
    1058
    1078
    1054
    1053
    1032
    1095
    1070
    1131
    1018
    1119
    1081
    1072
    1073
    1027
    1093
    1030
     998
    1120
    1024
    1065
    1040
    1068
    1123
    1075
    1035
    1042
    1027
    1076
    1149
    1119
    1039
    1038
   997.3
    1038
    1104
    1040
    1042
    1039
    1101
    1049
    1057
    1036
    1056
    1096
    1098
    1051
    1013
    1019
    1047
    1020
   976.6
    1111
    1040
    1079
    1089
    1142
    1057
    1072
    1020
    1105
    1057
    1096
    1082
    1090
    1106
     985
    1042
    1040
    1076
    1076
   993.1
    1055
    1031
   991.8
   990.5
    1136
    1001
    1022
    1031
    1079
    1101
    1025
    1038
    1103
    1069
    1075
    1064
    1012
    1092
    1074
    1093
    1032
    1021
    1095
    1042
    1018
    1155
   998.6
    1009
   989.5
    1059
    1086
    1054
    1065
    1082
    1046
    1125
    1088
    1080
    1056
    1094
    1043
    1078
    1065
    1036
    1075
    1062
    1128
   990.8
    1073
    1017
    1027
    1101
    1071
   988.6
    1052
    1098
    1044
    1110
   993.1
    1000
    1072
    1078
    1064
    1063
    1040
    1077
    1001
    1044
    1050
    1061
    1066
    1041
    1038
    1015
    1033
    1014
    1099
    1037
    1056
    1074
    1071
   983.1
    1086
    1046
    1020
    1020
    1037
    1105
    1051
    1054
    1067
    1026
    1084
    1066
    1048
    1014
    1041
    1091
    1061
    1074
    1016
    1071
    1163
    1022
    1055
    1002
    1038
    1062
    1048
    1078
    1124
    1070
   960.3
    1052
    1023
    1029
    1004
    1064
    1063
    1111
    1039
    1061
    1037
    1003
    1048
   991.8
    1055
    1113
    1024
    1052
    1056
    1099
    1075
    1087
    1017
    1036
    1111
    1051
    1115
    1031
    1160
    1040
    1072
    1064
    1069
    1057
    1040
    1120
    1045
    1081
    1027
    1132
    1073
    1011
    1063
    1102
    1075
    1093
   991.8
    1037
    1087
    1014
    1014
   952.2
    1026
    1100
    1025
    1069
    1112
    1052
    1108
    1138
    1017
    1098
    1054
    1061
    1077
    1041
    1083
    1062
    1024
    1041
    1068
    1053
    1128
    1085
    1093
    1005
    1040
   989.2
    1124
    1101
    1025
    1047
    1051
    1082
    1049
   968.1
    1009
    1104
    1033
    1055
    1088
    1002
    1054
    1093
    1047
    1087
    1069
    1103
    1038
   978.2
    1017
    1073
    1006
    1064
    1125
    1056
    1002
    1053
    1052
    1071
    1080
    1094
    1029
   996.7
    1103
    1025
    1017
    1111
    1099
    1127
    1005
    1055
    1076
    1125
    1047
    1064
    1079
    1075
    1089
    1075
    1022
    1050
    1045
    1085
    1127
    1042
    1071
    1098
    1113
    1065
    1085
   993.8
    1112
    1088
    1102
    1064
    1097
    1083
    1076
    1147
    1148
    1065
    1088
    1066
    1096
    1029
    1022
    1082
    1086
    1079
    1097
    1081
    1109
    1062
    1061
    1052
    1160
    1141
    1022
    1051
    1123
    1110
    1074
    1123
    1102
    1068
    1122
    1055
    1040
    1144
    1106
    1076
    1099
    1081
    1117
    1059
    1106
    1026
    1046
    1047
    1120
    1112
    1099
    1129
    1107
    1090
    1093
    1099
    1081
    1053
    1124
    1039
    1127
    1146
    1094
    1049
    1024
    1112
    1126
    1080
    1048
    1130
    1065
    1073
    1093
    1060
    1075
    1119
    1103
    1139
    1121
    1147
    1091
    1148
    1096
    1127
    1215
    1101
    1103
    1125
    1094
    1100
    1110
    1108
    1075
    1101
    1079
[truncated: 464,934 more chars]
