# Supplementary material for: A machine learning approach to predict pancreatic islet grafts rejection versus tolerance
Source: PLoS One. 2020 Nov 5;15(11):e0241925. doi: 10.1371/journal.pone.0241925 (PMC7644021; doi:10.1371/journal.pone.0241925)
Supplement: S1 File — (ZIP) [file pone.0241925.s001.zip › Supplementary Information/Raw CZE data from aq.H samples/rejected/T3 muestra 452 1 in 16.crm]

40
  -19.01
  -14.47
   22.51
   200.6
     428
   442.6
   373.2
   397.2
   455.3
   419.2
   420.9
   437.7
   437.1
   441.3
   438.1
   467.3
   454.3
   423.1
     476
     463
   478.3
   434.2
   444.2
   397.5
   447.8
   436.8
   468.2
   493.5
   413.7
   436.1
   458.5
   452.3
   462.1
   444.9
   434.5
   495.8
   446.8
   436.1
   397.8
   436.1
   486.4
     451
   447.5
   477.6
   488.7
   486.7
   438.1
   443.6
   469.5
   468.6
   446.8
     488
   479.3
   485.1
   415.7
     453
   496.8
   399.1
     490
   432.2
   457.5
   491.9
   466.6
     514
   453.6
     490
   466.3
   486.1
   446.8
   460.1
   432.2
   449.4
   472.5
   489.6
   448.4
   461.1
     452
   449.1
   491.6
   482.5
   516.9
   492.2
   497.1
   503.6
   448.8
   465.6
   471.2
   439.4
   462.7
   457.5
   441.6
   458.2
     466
   430.3
     403
   454.6
   493.5
   479.3
   460.1
     430
   469.2
   445.9
   453.3
   474.7
   454.9
   442.6
   501.3
   460.1
     440
   457.5
   530.5
   431.3
   498.7
   493.9
   507.5
   482.8
   456.9
   466.3
   471.5
   521.1
   444.6
   411.8
   449.1
   454.9
   480.2
   477.6
   503.3
     429
   459.8
   472.1
   483.5
     465
     524
   465.6
   502.6
   401.1
   456.6
   463.4
   443.6
   434.5
   456.6
   484.5
   414.7
   518.5
     465
   467.6
     475
   471.8
   472.1
   473.7
   474.1
   473.1
   532.8
   489.3
   475.7
   437.1
   487.7
   435.8
   468.2
     439
   471.2
   496.8
   439.7
   523.4
   480.2
   511.4
   477.3
   491.9
   451.7
   428.3
   448.8
   477.6
   469.2
   478.6
   477.6
   445.9
   495.5
     439
   465.3
   466.3
   495.5
   514.3
   445.9
   452.3
   454.9
   476.7
   455.3
   467.3
   456.9
   485.1
   457.5
     463
   432.9
   474.4
   482.8
   474.4
   469.9
   451.7
   480.9
   436.1
   459.5
   478.9
   478.6
   471.2
   473.7
   501.3
     512
   459.2
   456.2
   486.4
   459.2
   463.7
   462.1
   511.1
   411.8
   490.6
   459.2
   481.9
   460.8
   467.9
   520.8
   445.2
   473.1
   472.1
   485.4
     489
   476.3
   490.6
   455.9
   472.1
   505.5
   493.9
   500.3
     475
   458.5
   449.4
   489.6
   450.4
   464.7
   481.5
   449.1
   450.7
   504.6
   467.3
   475.4
   467.3
   420.5
   494.5
   458.8
     502
   454.6
   505.9
   467.9
   452.7
   486.4
   469.9
   455.6
   483.5
   474.4
   424.4
   493.2
     463
   481.5
   485.8
     500
   430.9
   471.5
   483.8
   477.6
   468.9
   484.1
   490.9
   506.8
   489.6
   480.6
   500.3
   469.5
   501.3
   455.3
   514.9
   433.8
   472.8
   480.6
   487.7
   483.5
   453.3
   449.7
   444.2
   505.2
   490.9
   499.4
   458.8
     463
   457.2
   496.8
   488.7
   482.8
   442.6
   483.5
   441.6
   471.2
   445.9
   513.3
   508.8
   491.3
   437.4
   470.8
   464.3
   469.5
   511.4
   457.5
   452.7
   437.7
   459.5
   457.9
     466
   471.2
   462.4
   487.4
   496.5
   490.6
   447.5
   464.7
   481.2
   445.5
   506.8
   502.3
   436.1
   470.2
   465.3
   518.5
   504.6
     502
   522.4
   480.2
   503.3
   499.4
   488.3
   475.7
   500.7
   471.2
   449.4
   502.6
     451
   488.3
   481.5
   436.1
   507.2
   481.5
   435.8
   436.1
   499.4
   457.2
   445.2
   482.2
   480.2
   430.3
   485.4
   449.4
     441
   490.6
   462.4
   474.4
   530.8
     440
   480.9
   455.9
   466.9
   499.1
   493.9
   439.4
   462.1
   475.7
   446.2
   450.1
   468.2
   415.7
   546.4
   513.3
     488
   453.6
   472.8
     514
     478
   449.7
   494.5
   520.5
   429.3
   470.8
   457.9
   504.9
   450.4
   446.2
   447.1
   458.2
   493.5
   459.5
     427
   433.5
     490
     502
   446.5
   465.3
   446.5
   492.6
   494.2
   472.1
   514.6
   572.4
   510.7
   445.5
   488.7
   466.3
   449.7
   448.8
   486.4
   514.9
   455.3
   470.5
     525
   457.5
   465.3
   491.3
   485.4
   437.7
   439.4
     489
   542.2
   481.9
   499.4
   449.4
     453
   497.8
   400.4
   484.8
   465.6
   454.3
   454.9
   477.6
   491.9
   435.1
   486.1
   472.1
     489
   432.5
   474.1
   475.4
   497.4
   462.1
     464
   525.3
     451
     440
   421.2
   486.4
   486.7
   455.6
   459.8
   478.6
   452.7
   446.5
   475.7
     500
     490
   508.5
     478
   489.3
   482.5
   511.7
   490.9
   523.1
   482.8
   475.7
   484.1
   568.1
   462.7
   485.1
     416
   528.6
   483.5
   509.8
   480.2
   435.1
   484.1
   492.9
   459.2
   483.8
   474.4
   458.8
   534.1
     463
   483.2
   474.7
   500.3
   456.6
   461.7
     466
   491.3
   458.5
   404.3
   470.8
   438.7
   503.9
   500.7
   505.9
   462.7
   458.5
   454.9
   447.1
   419.9
     478
   486.1
   482.2
   413.7
   429.6
   433.8
   480.6
   482.2
   460.4
   482.2
     466
   498.4
   442.3
   475.7
   470.5
   491.9
   537.7
   460.1
   443.6
   455.9
   431.6
   480.6
     475
   514.3
   468.9
   452.3
   495.5
   432.2
   465.3
   462.1
   445.5
     442
   476.7
   424.1
   438.7
   428.3
     453
   504.9
   486.7
   466.6
   450.4
   412.4
   497.1
   459.2
     428
   451.4
   444.2
     452
   433.2
   466.3
   514.9
   498.4
   448.8
   434.5
   463.7
   466.6
     539
   459.5
   436.8
   496.8
   519.5
   434.5
   470.8
   418.6
   437.1
   484.8
     501
   467.9
     478
   469.5
   454.9
   449.1
   455.3
   483.2
   533.8
   467.6
   460.8
   472.1
   479.6
     501
   469.5
   444.2
   468.2
   469.9
     513
     501
   486.1
   472.8
   471.5
   472.5
   462.1
   522.4
   464.7
   464.7
   454.9
     453
   462.1
   449.1
   443.6
   475.4
   448.8
   505.2
   474.4
   475.7
   426.4
   474.4
   457.9
   444.2
   504.2
     451
   493.9
   436.1
   445.2
   476.3
   474.7
   477.3
     442
   490.3
   478.3
   492.2
   461.1
   467.9
   461.4
   443.6
   460.8
   498.7
   453.6
   447.8
     463
   497.1
   468.2
   488.3
   462.1
     524
   479.9
   494.2
   535.7
     475
   437.1
   472.1
   491.6
   440.3
   433.5
   463.4
   496.8
   426.4
   458.2
   496.5
   476.7
   462.7
   482.8
   469.9
   489.6
   446.2
   489.3
   455.3
   477.6
   429.3
   462.1
   423.8
   446.8
   481.9
   423.1
   469.2
   478.9
     501
   429.6
   460.4
   492.9
   443.9
     465
   518.5
   475.4
   457.2
   431.6
   467.3
   459.2
   414.4
   480.2
   465.6
   460.1
   517.5
   496.1
   534.7
   489.6
   463.4
   458.5
   435.5
   519.2
   517.9
     466
   420.5
   414.7
   457.2
   462.4
     490
   481.9
   424.8
   478.9
   436.4
   461.1
   471.2
   473.4
   497.1
   500.3
   504.2
   484.1
   480.6
   518.2
   505.2
   506.8
   467.3
   442.9
   455.9
   461.7
   473.1
   503.3
   506.8
   489.3
   480.9
   483.8
     453
     441
   496.1
   455.9
   473.7
   474.4
   520.1
   487.4
   526.9
   525.3
   508.8
   478.3
   480.2
   437.4
   434.2
   465.3
   470.5
   521.1
   485.4
   467.3
   459.2
   456.2
   484.8
   503.9
   458.5
   472.5
   461.4
   455.9
   491.9
   516.2
   466.9
   490.6
   467.6
   433.2
   460.1
   507.8
   528.2
   461.7
   425.1
   488.7
   443.6
   525.3
   436.4
   462.1
   449.4
   448.1
   434.8
   494.8
   478.9
   466.6
   511.1
   459.8
   486.7
   442.9
   491.6
   502.6
     487
   539.9
   473.7
   511.1
   447.5
   509.1
   505.2
   468.2
   479.3
     464
   433.8
   475.4
   445.5
   477.6
   502.9
   451.4
   525.3
   502.6
   476.7
   473.4
   450.1
   479.9
   469.2
   497.4
   443.9
   429.3
   482.2
   481.9
   473.7
   488.3
   470.8
   507.2
   455.6
   465.3
   481.9
   436.1
   447.5
     475
   458.8
   445.9
   477.3
   507.8
   432.2
     512
   485.4
     442
   492.9
   461.7
     490
   478.9
     488
   433.2
   470.8
   502.6
     487
   494.5
   534.4
   482.2
     487
   434.5
   473.7
   486.7
   439.7
   479.6
   470.5
   487.7
   505.5
   462.7
   502.3
   462.4
   455.3
   427.7
   480.2
   431.9
   473.4
   467.9
   496.5
   409.8
   450.1
   441.6
   458.2
   456.6
   438.1
   455.3
   488.7
   502.6
   551.6
   464.7
   442.3
   454.3
   466.6
   463.4
   427.4
   451.4
   479.3
   438.4
   447.5
   508.8
   502.3
   491.3
   490.6
   453.3
   471.2
   437.4
   451.7
   468.2
   445.2
   433.8
   499.1
   460.1
   466.9
   444.2
   470.2
   487.7
   470.5
   497.1
   502.9
   474.1
   442.3
   459.8
   474.1
   481.2
   470.8
   472.5
   442.9
     477
     478
   468.2
     490
   448.1
   421.8
   478.3
   420.2
   528.9
   473.7
   466.9
   500.3
   461.1
   504.2
     488
   476.7
   492.9
   479.9
   421.2
   443.9
   531.5
   431.6
   445.5
   499.4
   487.4
     466
   472.5
   483.8
   469.5
   499.1
   453.6
     488
   471.5
   458.8
   462.1
   506.2
   471.8
   480.9
   476.3
   470.5
   447.5
   450.7
   505.2
   526.6
   474.4
   478.3
     490
   530.5
   475.7
   446.8
   497.1
   431.6
   517.9
   448.4
   487.7
   467.3
   484.1
   508.1
   470.5
   528.2
   433.2
   508.5
     500
   523.7
   458.5
   500.3
   466.3
   487.7
   507.2
   473.1
   506.5
   526.3
   459.2
   481.5
   445.5
   475.7
   463.7
   463.7
   462.7
   488.7
   449.7
   484.1
   510.7
   445.9
   447.5
   481.2
   486.1
   470.2
   516.6
   488.3
   520.1
   470.5
     439
     514
   443.9
   469.9
   471.2
   483.5
   512.4
   426.7
   470.2
   470.2
   481.2
   465.6
   452.3
     478
   460.4
   449.7
   480.2
   444.9
   482.8
   487.7
   450.7
   473.7
   483.8
   512.4
   439.7
   471.2
   479.9
   520.8
   471.2
   474.4
   493.5
   477.6
   452.7
   493.5
   454.9
   489.3
   479.9
   466.9
     502
   448.1
   526.9
   454.9
   486.4
   435.5
   480.6
   474.7
   462.4
   516.9
   426.7
   487.7
   463.7
   493.2
   453.6
   477.3
   449.1
   493.9
   458.8
   490.3
   461.4
   465.6
   484.1
   501.3
   505.9
   493.9
   470.5
   499.1
   467.6
     478
   461.7
   494.8
   505.2
   457.5
   428.3
   424.1
   467.6
   430.9
   496.8
   520.5
   486.1
     428
   476.3
   485.1
   442.3
   472.1
   485.1
   487.4
     477
   454.6
   479.6
   483.8
   504.9
   461.1
     512
   436.4
   458.5
   480.9
   461.4
   495.2
   468.9
   488.3
   468.2
   509.8
   437.1
   483.2
   488.3
   460.4
     454
   430.9
   485.8
   509.1
     489
   467.6
   486.7
   522.4
   460.8
   540.9
   501.6
   449.4
   446.2
   440.7
   498.1
   487.7
   466.9
   491.3
     430
   455.9
   471.5
   427.4
   546.1
   509.8
   452.7
   455.3
   452.7
   487.4
   442.6
   451.7
   518.8
   490.9
     451
   506.5
   460.4
     477
   475.4
   507.5
   517.2
   420.5
   437.4
   502.3
     453
   463.7
   485.4
   495.8
   483.5
   501.6
   442.6
   435.1
   450.4
     430
   468.9
   467.6
   458.8
   474.4
   492.2
   503.9
   466.3
     427
   514.3
   486.4
   525.3
   435.8
   524.4
   484.8
   459.8
   494.2
   479.9
   454.6
   482.5
   449.4
   474.1
   416.7
     454
   443.9
   451.4
   450.1
   470.5
   470.2
   474.1
   433.2
     500
     451
   418.6
   508.5
     475
   493.2
   450.7
   473.4
   506.8
   471.2
   467.6
   478.9
   519.2
   472.1
   438.1
   473.4
     488
   465.6
   491.6
   479.6
   478.6
   448.4
     453
   495.5
   445.9
   483.8
   461.7
   518.2
     536
   440.7
   468.2
   493.5
   514.3
   456.9
   503.9
   488.7
     475
   441.6
   461.7
   511.1
   457.5
   455.3
   498.1
   463.7
   490.6
   530.5
   484.5
   477.3
   409.8
   484.1
   532.5
   469.9
   483.2
     478
   471.2
   463.7
   433.8
   472.8
   475.4
   535.4
   489.6
     487
   514.9
   470.2
   445.2
   474.7
   480.2
   485.1
   473.4
   469.9
   469.9
   483.2
   431.3
   470.5
   476.7
   417.3
   483.2
   446.5
   446.5
   480.6
   446.2
     428
   495.8
   449.1
   484.8
   497.1
   470.2
   444.6
   496.5
   470.2
   497.8
   421.5
   492.6
   469.2
   489.3
     451
   492.9
   397.5
   480.9
   522.1
   474.4
   470.5
   467.3
   459.8
   454.3
   488.7
   517.2
   519.2
   454.6
   516.6
     524
   492.6
   478.6
   461.4
   511.4
   441.6
   472.8
   496.8
   440.7
   460.4
   436.4
     489
   456.6
     441
   513.6
   455.6
   495.2
   447.5
   509.8
   509.1
   448.8
   518.8
   469.9
   498.1
   467.3
   407.6
   477.3
     440
   476.7
   457.9
   491.3
   495.2
   475.7
   508.5
   459.5
   488.7
   488.3
   417.3
   449.7
   487.4
   501.3
   511.1
   465.3
     392
   459.5
   484.5
     488
   467.6
   465.6
   459.5
   500.7
   510.7
   491.9
   468.6
   486.1
   475.7
   431.9
   508.1
   466.6
     453
   500.7
   546.4
   489.3
   448.4
   465.3
   452.7
   459.2
   465.3
   508.8
   491.9
   486.7
     452
   455.3
   425.7
     442
   458.2
   490.3
   398.2
   442.6
   499.7
     442
   503.9
   489.6
   504.9
   510.1
     440
   526.6
   463.7
   405.6
   499.4
   426.1
   479.3
   532.8
   532.8
   461.4
   496.5
   447.1
   465.3
   503.6
   429.3
   463.7
   422.2
   487.4
   436.8
   492.9
   495.8
   452.3
   450.7
   475.7
   433.2
   486.1
   453.3
   446.5
   492.2
   464.7
   495.5
     489
   521.8
   482.5
   477.6
   445.5
   504.9
   435.8
   479.9
   390.7
   496.5
   486.4
   457.2
     453
   438.1
   482.8
   493.9
   482.8
   520.8
     476
   430.3
   483.8
   465.6
   473.4
   470.2
   433.5
   460.4
   458.8
   423.8
   476.3
   541.2
   487.7
   477.3
   468.6
   507.8
     464
   445.9
   466.3
   496.8
   445.2
   539.3
   491.6
   472.1
   481.5
   483.5
   515.9
   413.7
   474.4
   508.8
   473.4
   461.7
   459.2
   434.5
   490.9
   425.4
   501.6
   428.3
   491.3
   482.5
   454.3
   472.5
   562.3
   477.3
   470.8
     453
   478.9
   499.7
   487.7
   491.6
   489.6
   503.3
   473.1
   483.5
   408.5
   493.5
   499.4
   439.4
   430.6
   464.3
   442.3
   471.2
   451.4
   447.1
   458.2
   483.2
     490
   468.9
   494.8
   463.4
   489.6
   496.8
   470.2
   480.2
   483.5
   460.4
   507.2
   467.3
   426.4
   429.3
   442.6
   413.1
   467.9
   468.2
   444.6
     454
   458.5
   459.2
   503.6
     442
   469.2
   505.2
   480.2
   432.9
   470.5
   444.2
   482.8
   435.8
   486.7
   448.8
     463
   471.5
   493.2
     537
   449.4
   497.4
   494.2
   483.2
   442.3
   495.8
   450.1
     475
   492.9
   512.7
   482.2
   526.3
   475.4
   474.4
   471.5
   466.9
   517.5
   427.7
   438.7
   473.7
   467.9
   463.4
   496.1
   512.4
   432.2
   462.4
   465.6
   443.9
   483.5
   500.3
   467.9
   476.7
   485.4
     501
   504.2
   428.3
   447.8
   435.8
   472.5
   412.1
   442.9
   455.3
   492.2
   403.7
   455.9
   482.8
   423.1
   511.1
     488
   442.9
   441.6
   464.7
   477.6
   432.9
     488
   474.7
   455.9
   466.9
   470.5
   476.3
   452.7
   467.6
   461.1
   487.4
   437.1
   475.7
   478.6
   502.9
     477
   421.8
   501.3
   445.9
   493.5
     478
   461.1
   486.1
   455.3
   464.3
   466.3
   453.3
   462.7
   501.3
     490
   469.5
   474.4
   429.3
   437.7
   429.3
     476
   471.8
   447.5
   476.3
   451.7
   436.1
   501.6
   471.5
   509.8
   451.4
     501
   456.9
   524.7
   456.9
   448.8
   458.8
   508.5
   501.3
   441.6
   480.2
   498.7
   478.6
   403.7
   499.4
   508.1
   436.4
   470.5
     490
   412.1
   421.8
   489.3
   447.8
   441.3
   449.7
   427.4
     454
   490.3
   458.5
   538.3
   444.9
   428.3
   540.9
   494.5
   445.5
   491.9
   517.9
   436.8
   451.7
   499.4
   483.8
   485.8
   490.3
   472.1
   435.8
   493.5
   428.7
   501.6
   464.3
   457.9
   481.9
   486.1
   486.4
   453.3
   481.9
   446.8
   516.2
   473.1
   481.5
   456.2
   472.5
   468.6
   425.1
   481.5
   496.1
   462.4
   493.2
     500
   510.7
   455.9
   455.9
   466.9
   513.6
   458.8
   438.7
   441.6
   472.8
   435.1
   454.3
   474.7
   470.5
   466.3
     415
   469.2
   469.9
   455.6
   470.2
   457.2
   491.9
   460.8
   468.6
   415.7
   459.5
   470.5
   460.8
   443.6
   458.2
   498.1
   466.3
   442.6
   476.3
     476
   455.6
   472.5
     478
   484.5
   460.8
   434.2
   514.6
   419.2
   432.5
   485.1
   472.5
   497.4
   480.2
   485.1
   519.2
   484.5
   452.7
   468.9
   482.2
   472.8
     501
   467.6
   495.5
     476
   513.6
   418.9
   493.2
   460.1
     454
   433.5
   459.5
   479.3
   419.2
   458.8
     463
   504.6
   532.5
   484.8
   483.2
   451.7
   480.6
   435.5
   515.6
   492.6
   498.1
   451.7
   468.2
   473.4
   487.4
   442.6
     501
   429.6
   454.3
   426.1
   466.9
   463.7
   434.5
   516.9
   462.1
     475
   443.3
   494.8
     478
   431.3
     500
   466.9
   505.5
   472.1
   460.8
   493.5
   503.6
   479.9
   448.8
   452.7
   471.5
   466.3
   467.9
   498.7
   426.7
     463
   461.1
   463.7
   436.8
   455.3
   477.6
   447.5
   436.1
   575.3
   434.2
   498.7
   472.1
   482.8
   504.9
   466.9
   448.4
   490.3
     416
   450.1
   477.3
   459.8
   460.4
   481.2
   518.8
   492.6
     439
   530.5
   468.9
   444.9
   491.6
     464
   516.9
   502.3
   475.7
   493.5
   449.7
   481.2
   448.4
   483.2
   483.8
   482.5
   494.5
   399.1
   492.6
   503.9
   432.9
     466
   430.3
   474.4
   495.8
   425.4
   418.3
   482.2
   488.3
   449.7
   454.3
   481.5
   458.2
   486.1
   496.5
   460.1
   491.6
   426.1
   462.7
   456.2
   436.8
   454.9
   479.6
     466
     464
   411.5
   481.2
   450.1
   510.4
   489.6
   494.8
   457.9
   443.6
   480.6
   442.3
   510.7
   440.7
   441.3
   460.1
   490.6
   439.7
     428
   481.9
   483.2
   498.1
     451
     526
     501
   463.4
   490.3
   441.6
   472.8
   452.7
   490.9
   486.7
   510.7
   456.6
   474.4
   499.7
   494.2
   444.6
   484.1
   484.5
   447.8
   470.8
   502.3
   469.9
   430.9
   487.7
   489.3
   492.6
   478.9
   469.2
   485.8
   505.5
   451.7
   473.1
   478.3
   478.9
   442.3
   510.4
   506.2
   444.9
   507.2
   483.2
   440.3
   464.7
   460.1
     466
   511.1
   500.3
   447.1
   479.3
   499.1
     452
   554.8
   450.1
   479.9
   478.3
   456.6
   432.2
     513
     488
   451.7
   470.8
   471.5
   449.4
   475.7
     453
   468.2
   474.7
   477.3
   510.4
   494.5
   461.7
   497.1
   487.4
   491.9
     441
   464.7
   497.8
   503.3
   517.9
   471.5
   482.2
   465.6
   434.2
   469.9
   460.4
   449.1
   449.1
   456.6
   472.8
   476.7
   430.6
   463.4
   496.1
     442
   467.3
   481.2
   465.3
   462.1
   490.3
   472.5
   422.5
   418.9
   462.4
   460.8
   472.1
   483.2
   477.6
     441
     441
   489.3
   454.6
   448.1
   485.4
   459.2
   492.9
   494.8
   505.9
   487.4
   470.8
   466.9
   518.2
     430
   487.4
   445.2
   458.8
   520.1
   450.7
   406.6
   443.3
     466
   447.5
   461.7
   468.6
     465
   454.3
   449.4
   491.9
   468.2
     502
   444.2
   469.5
   515.3
   525.3
   501.6
   469.2
   470.2
   467.9
   438.7
   507.5
   481.2
   466.6
     427
   490.6
   474.7
   522.1
   407.9
   491.6
     464
   502.3
     464
   450.4
   476.7
   455.6
   416.3
   516.9
   459.5
   466.6
     452
   477.6
   461.4
   481.5
   454.6
   465.6
   446.5
   463.4
   455.9
   470.5
   437.4
   468.6
   467.6
     513
   493.5
   455.3
   446.5
   517.9
   514.9
   466.3
     451
   459.8
   448.1
     490
   454.9
   507.2
   462.4
   475.4
   486.7
   497.1
   491.6
   499.1
     430
   485.4
   499.7
   483.5
   483.2
   514.3
   469.9
     430
   392.3
   447.8
   457.9
   472.8
     418
   457.9
   423.1
   412.4
   463.7
   473.7
   481.2
   499.4
   481.5
   521.1
   506.8
   486.1
   458.8
   535.1
   495.5
   444.6
   457.2
   455.6
   450.4
   464.7
   465.3
     477
   510.1
   480.6
   494.5
   485.1
   474.7
   502.9
   419.2
   439.7
   437.4
   512.7
   435.5
   464.7
   487.7
     442
   444.9
   461.4
   471.5
   430.3
   483.5
   490.6
   502.9
   463.4
   469.9
   455.3
   471.5
   463.4
   452.7
   457.2
   489.6
   506.2
   454.3
   483.2
   494.2
   472.5
   452.7
   501.6
   440.3
   426.7
   533.4
   451.7
   482.8
   475.4
   450.1
     478
   482.2
   480.9
   490.3
   425.7
   539.9
   469.2
   444.2
   463.7
   466.9
   529.9
     463
   490.6
   463.7
   482.2
   522.4
   495.5
   482.5
   471.8
   534.1
   455.3
   509.4
   469.5
   493.9
   475.4
   472.1
   497.8
   444.6
   411.1
   496.8
   488.7
   514.9
   465.3
   501.6
   471.5
   458.5
   466.3
   463.7
   517.9
   473.1
   478.3
   481.9
   449.4
   486.7
   438.7
   483.8
   470.5
   484.8
   460.8
   499.7
   498.4
   436.8
   453.6
   512.7
   470.8
   441.6
   444.6
     429
   482.2
   438.4
   483.8
   401.1
   455.6
   530.5
   475.4
   387.1
   471.8
     452
   436.1
   448.8
   449.4
   483.8
   474.7
   469.5
   484.5
   447.5
   447.8
   458.8
   509.1
   492.6
   486.4
   430.3
   494.2
     488
   482.8
   490.3
   441.6
   441.3
   491.9
   469.2
   430.6
   424.4
   480.2
   462.1
   486.1
     428
   491.3
   455.3
   451.7
   485.1
   466.9
   478.9
     487
   482.8
   436.4
   502.6
   423.1
   459.2
   520.1
     465
   458.5
   476.7
   445.5
   452.7
   423.8
   499.4
   471.8
     476
   479.3
   486.7
   433.2
   474.4
   421.2
     490
   447.5
   466.3
   496.8
   467.9
   449.7
   465.3
   486.1
   449.4
   445.2
   515.9
   455.6
   459.5
     463
   446.8
   460.4
   485.8
   501.3
   473.4
   443.9
   534.4
   491.6
   459.2
   448.4
   445.2
   451.7
   449.4
   490.6
   483.2
     464
   477.3
   469.5
   481.9
   511.1
   461.4
     476
   470.2
   512.7
   506.5
   526.6
   525.3
   480.9
     454
   470.5
   449.7
   458.5
   443.9
   397.2
   437.1
   437.1
   480.2
   449.7
     476
   455.6
   419.2
   471.8
   446.2
   473.7
   445.5
   439.4
   461.4
   502.3
   441.6
   454.9
   430.6
   452.3
     452
   505.9
   507.5
   480.9
     418
   479.3
   449.7
     440
   413.4
   502.9
   481.5
   477.3
   528.9
   411.8
     478
   485.8
   474.1
   451.4
   465.3
   495.2
   448.8
   486.1
   500.3
   443.9
   423.8
   469.5
   495.8
   507.2
   410.5
   466.6
   454.3
   468.6
   491.6
   504.9
   515.3
   473.7
   429.6
     475
   479.3
   457.2
   460.4
   497.1
   444.6
   495.2
   497.4
   488.7
     501
   456.9
   472.8
   442.9
   461.7
   484.8
   420.2
     465
   464.3
   465.3
   462.1
   454.9
   491.9
   477.6
   430.9
   501.3
     478
   452.7
   461.1
   407.6
     429
   434.5
   416.3
   480.6
   446.8
   433.8
   496.8
   476.7
   473.7
   479.3
   508.5
   490.9
   517.9
   469.5
   507.5
   445.9
   470.8
   448.4
     513
   419.6
   466.6
   466.9
     440
   480.6
   469.2
   459.5
   483.5
   423.1
     451
   434.8
   494.5
   494.2
   454.6
   482.2
   454.6
     489
   471.2
   482.2
   436.1
   479.3
     452
   477.3
   444.6
   420.2
     477
   433.2
   438.7
   455.9
   473.1
   447.5
   419.2
   432.9
   485.1
   442.9
   477.6
   492.9
   462.1
     439
   448.1
   469.9
   494.2
   459.2
   473.4
   468.6
   452.3
   506.2
     451
   457.2
   466.9
   490.3
   469.2
   447.8
   449.1
   405.9
   490.9
   462.4
   489.6
   472.5
     464
   481.2
   455.3
   465.3
   453.3
   504.9
   446.8
   439.4
   459.5
   475.4
   501.6
   509.1
   459.2
   458.5
   447.5
   505.9
   463.4
   538.6
   483.2
   467.6
   450.4
   472.5
     475
   476.3
   418.6
   492.2
   502.9
   444.2
   431.6
   474.1
   447.5
   476.7
   422.5
   460.4
   467.3
   488.7
   451.7
   539.9
     490
   477.6
   469.5
   449.4
   469.9
   473.1
     487
   476.3
   484.5
     487
   466.3
   482.8
   494.2
   446.8
   492.9
     464
   447.8
   521.8
     488
   447.1
   467.6
   429.3
   481.2
   490.9
     454
   489.3
   446.5
   456.6
   474.1
   425.1
   472.1
   451.7
   490.9
   504.6
   462.1
   481.2
   454.9
   464.7
   481.5
   455.9
   441.6
   499.7
   473.7
   431.9
   493.5
   510.1
   468.2
     451
   435.5
   433.2
   472.8
   489.3
   522.4
   388.4
   472.8
   488.3
   454.3
   489.6
   461.7
   456.9
   517.5
   431.9
     489
     488
   465.3
   474.7
   445.2
   438.4
   495.5
   493.9
   444.6
   514.3
   527.9
     475
   409.5
   444.9
   453.6
   490.3
   455.6
     477
   447.5
   455.3
   448.4
     475
   478.9
   451.7
     428
   456.2
   472.8
   474.1
   446.2
   451.7
     488
   478.9
     466
   428.7
   426.1
   408.5
   526.3
   482.8
   449.1
   473.7
   431.3
   496.5
   490.3
   442.6
   518.8
   501.6
   466.6
   471.8
   485.1
   434.2
     562
   464.3
   430.3
   508.5
   464.3
   464.3
   461.1
   436.4
   509.1
   500.7
   438.7
   520.5
   460.8
   430.6
   477.3
   447.5
   460.4
   464.7
   495.8
   464.3
   465.3
   445.2
   499.7
   450.1
   519.8
   547.7
   480.6
   498.4
   426.4
   443.9
     451
   465.3
     478
   501.3
   439.7
   440.7
     428
   428.3
   449.4
     463
   477.3
   517.2
   469.5
   476.3
   507.2
   501.6
     487
   480.2
   398.5
   484.8
   481.2
   446.8
     512
   454.6
     478
   530.2
   452.7
   455.3
   458.2
   485.8
   502.9
   522.1
   488.3
   505.9
   469.2
   469.9
   482.5
   446.5
   479.6
   445.9
   460.1
   453.3
   449.4
   461.7
   499.4
   494.8
   457.9
   486.1
   506.5
   476.7
   443.9
     442
   466.3
   486.1
   464.7
   484.1
   489.3
   490.3
   474.7
     428
   438.4
   492.2
   505.5
   466.9
   468.6
   481.9
   517.2
   469.5
   480.6
     478
   459.5
   532.8
   484.1
     524
   491.6
   478.3
   469.5
   457.9
     536
   429.3
   499.4
   419.2
   467.3
     463
   471.5
   480.6
   461.4
   496.5
   469.5
   467.6
   495.5
   467.3
   471.5
   458.8
   438.7
   473.4
   516.2
   541.2
   486.4
   447.1
   486.7
     490
   450.7
   450.7
     489
     475
   428.7
     488
   551.6
   474.1
   432.2
   448.8
   455.6
   486.4
   470.5
   505.2
   427.7
   477.6
   462.7
     466
   468.2
   504.6
   475.4
   454.3
   468.6
   469.2
   454.3
   504.9
   429.3
   468.6
     466
   478.3
   477.6
   472.8
   406.6
   475.7
   478.3
   448.4
   505.9
   503.3
   459.2
   507.5
   442.6
     525
   443.9
   484.5
   466.6
   481.9
   465.3
   460.4
   497.4
   464.3
   528.6
     464
   494.2
   469.2
   464.3
     453
   512.4
   455.3
   466.3
     477
   467.3
     477
   473.1
   493.5
   491.3
   539.3
   491.6
     454
   490.3
   456.6
   421.2
   459.2
   430.3
   473.7
   480.6
     416
   487.4
   492.9
   510.4
   453.6
   451.4
     451
   489.6
   421.8
   504.6
   488.7
   484.1
   429.6
   472.1
   480.6
   495.8
   416.7
   484.5
   433.2
   463.4
   499.1
   483.2
   469.9
   462.4
     477
     475
   482.8
   424.1
   540.6
   448.8
   480.6
   483.5
   466.6
   467.6
   455.3
   466.3
   470.2
   457.2
   402.7
   516.9
   486.7
   437.7
   486.7
   462.4
   504.2
   466.9
   493.5
   446.5
   472.8
   437.4
     489
   460.4
     440
   479.6
   503.3
   453.6
     490
   518.5
   454.6
   450.1
   533.4
   458.8
   459.5
   495.2
   488.7
   510.4
     514
   456.9
   507.2
   458.2
   497.4
   460.1
   460.1
   502.6
   462.1
   451.7
   439.4
   487.7
   467.9
   458.2
   448.1
     464
   471.2
   467.3
   463.4
   455.6
   452.7
   486.1
   483.5
   431.9
   457.5
   494.2
   493.2
   435.8
   468.6
     501
   465.3
   482.8
   466.6
   502.9
   478.6
   454.3
   431.3
   505.9
   467.9
   515.6
   395.2
     466
   486.1
     451
   479.9
   490.3
   474.1
   480.2
   417.6
   471.5
   442.9
   484.5
   487.7
   445.5
   439.7
   423.1
   446.2
   457.2
   503.3
   459.2
   452.3
   439.7
   535.4
   472.5
   507.8
   448.8
   465.6
   464.7
   502.9
   499.1
   410.5
   490.3
   415.7
   456.2
   450.7
   470.8
   461.7
   508.8
   438.7
   479.6
   476.3
   450.7
   474.7
   433.8
   457.5
   436.1
     490
   512.7
   460.1
   419.6
   426.4
     452
   421.5
   471.8
   481.9
   482.5
   437.4
   441.3
     478
   458.5
   503.3
   483.2
   478.3
     464
   456.6
   443.6
   495.8
   451.7
     439
   518.5
   501.6
   454.3
   450.1
   518.2
   505.2
   394.6
   514.3
   523.4
   513.3
   468.6
   472.1
   532.5
   500.3
   486.7
   425.7
   450.1
   475.4
   481.9
   454.3
   443.9
   469.5
   495.2
   453.3
   439.4
   471.2
   511.4
   472.8
   499.1
   457.9
   439.4
   427.7
   424.4
   475.4
   455.9
   426.4
   425.4
   516.2
   497.1
   421.2
   483.5
   463.7
   409.8
   437.4
   446.2
   489.6
     477
   446.2
     430
   462.1
     478
   497.8
   467.9
   504.2
   455.9
   464.7
   427.7
   473.4
   432.9
   533.1
   480.9
   477.3
   442.3
   518.8
   497.1
   454.6
   457.2
   529.2
   468.6
   423.5
     453
   468.9
   457.5
   444.9
   530.8
   467.6
   474.1
   461.4
   440.7
     404
   447.5
   494.2
     476
     452
   448.1
   486.4
   463.7
   508.1
   475.7
   439.7
   471.2
   430.9
   456.6
   466.3
   492.2
   471.2
   483.5
   461.1
     487
     440
   439.4
   469.5
   490.3
   459.8
   464.7
   427.4
   503.6
     490
   435.8
   503.6
   454.3
   447.1
   456.2
   428.3
   467.3
   467.6
   489.6
   487.7
   470.5
   473.7
   434.8
   463.7
   472.5
   461.7
   469.9
     428
   472.8
   462.1
   478.9
   479.9
   492.9
   455.9
   494.8
     466
   427.4
   480.9
   496.8
   484.1
   437.4
   452.7
     442
   445.2
   451.4
   420.9
   475.7
   467.9
     477
   454.3
     452
   418.9
   421.2
   445.5
   471.8
   476.7
   408.9
   446.5
   467.3
   424.8
   454.6
   457.5
     464
   431.9
   473.4
   419.2
   458.5
   442.3
     440
   429.3
   446.5
     513
   495.8
   484.1
   469.9
   424.1
   503.6
     500
   485.4
   478.6
   467.6
   494.8
   445.5
   469.9
   472.1
   498.7
   445.2
   444.9
   482.8
   485.1
   444.6
   438.1
   469.5
   397.8
   443.6
   484.1
   411.5
   473.7
   442.6
   462.7
   445.5
   459.2
   474.1
   493.2
   496.5
   471.2
   466.3
   554.2
   510.1
   505.5
   455.9
   497.8
     476
   447.5
   457.5
   496.8
   493.2
   454.6
   508.5
   440.3
   517.2
   504.9
   476.3
   476.3
   482.8
   459.2
   496.5
   472.1
   472.8
   489.6
   458.5
   460.8
   500.3
   508.8
   490.6
   445.2
   463.4
   488.3
   424.1
   448.4
   433.8
   439.4
   450.1
   449.7
   502.3
   489.3
   471.2
   484.8
   544.5
   466.3
   468.6
   449.4
   439.7
   541.5
     440
   501.3
     475
   435.5
   501.6
   511.1
   510.7
   444.6
   486.4
   464.7
   463.4
   409.5
   428.7
   467.3
   426.4
   415.7
     488
   488.3
   471.5
   494.5
   501.3
   475.7
   447.8
   494.2
   451.7
   483.5
   427.4
     500
   422.2
   483.2
   482.8
   397.8
   473.4
   510.1
   498.4
   478.9
   487.4
   433.2
   487.4
   456.2
   461.7
   444.6
   495.5
     441
   426.7
   453.6
   496.1
   389.4
     466
   471.8
   474.7
   468.6
   483.2
   496.1
     489
   496.8
   481.5
     451
   434.2
   440.7
   446.2
   505.9
   489.3
   460.8
   490.3
   458.8
   438.4
   451.7
   489.3
   490.9
   509.1
   540.3
   465.6
   499.7
   517.5
   491.6
   507.5
   434.5
   425.4
   451.7
   430.9
   470.2
     502
   526.9
   443.6
   447.1
   469.9
   479.3
   457.9
     490
   513.3
   457.2
   523.7
   505.5
   454.6
   521.8
   489.6
   472.1
   500.3
   474.1
   480.9
   508.8
     501
   483.8
     463
   514.6
   481.2
   471.8
   477.6
   426.4
     500
   508.8
   452.7
   514.6
   458.5
     500
   427.7
   492.9
   477.3
   499.7
   506.5
   498.4
   438.4
   483.5
   431.6
   477.6
     476
   475.4
   449.7
   466.6
   479.3
   520.1
     440
   460.8
   485.4
   452.7
   436.8
   449.7
   469.9
   437.4
   498.7
   461.1
   515.9
   456.2
   458.2
   495.5
   455.6
   436.8
     475
   467.3
   474.1
   464.7
   457.9
   478.3
     537
   462.7
   448.4
   493.5
   464.7
   470.8
   496.1
   487.7
   474.7
   459.2
   432.2
   464.3
     477
   494.8
   489.3
   459.8
   456.9
   464.7
   442.9
   428.3
   496.1
   446.8
   422.5
   454.9
   435.5
   456.2
   497.1
   474.4
   470.8
   467.9
   436.1
   494.2
   419.2
   478.9
   424.4
   445.2
   437.4
   457.5
   448.8
   447.1
   462.1
   444.6
   481.5
   477.3
   460.8
   475.4
     477
   452.7
   455.3
   488.3
   487.7
   417.6
   491.6
   461.4
   445.5
   499.7
   460.4
   514.9
   438.7
     475
   484.5
   464.3
   489.3
   518.8
   484.5
     476
   461.1
   514.6
   481.9
   507.2
   514.6
   477.3
   512.4
   472.5
   509.4
   460.1
   435.1
   433.2
   410.8
   454.3
     430
     463
   472.1
   493.5
   422.5
   475.4
   476.3
   480.6
   515.3
   484.5
   470.2
     428
   506.2
   498.4
   457.9
   447.8
   480.9
   411.1
   497.4
   489.6
   463.7
   478.9
   483.2
   511.4
   445.2
   490.3
   443.9
     451
   547.1
     489
   450.1
   412.8
   496.5
   471.8
     465
   455.6
   463.7
   459.2
   469.5
   506.5
   467.6
   457.2
   434.2
   482.5
   459.5
   482.2
   510.1
   497.8
     488
   448.4
   491.9
     513
   483.2
   452.7
   491.6
   419.2
   493.9
   475.4
   457.5
     475
     477
   506.2
   446.2
   462.4
   480.2
   517.2
   491.6
   461.4
   463.7
   459.8
   446.2
     476
   492.6
   447.8
   443.3
   434.8
     490
   507.2
   458.2
   438.7
   398.8
     490
   481.5
   416.3
   475.4
   482.8
   492.9
   476.3
   490.9
   424.4
   461.1
   469.5
   519.8
   494.5
     465
   484.5
   548.4
   499.7
     464
   431.9
     427
   505.2
   438.4
   493.5
   553.9
   434.8
   445.9
   455.6
   430.3
   453.6
   479.6
   441.6
   492.9
   461.4
   488.7
   438.1
   439.7
   442.6
   451.4
   444.6
   463.7
   483.8
   471.5
   499.4
   421.8
   414.1
   510.1
   475.4
   490.6
   406.3
   438.4
     430
   398.5
   461.1
   490.9
   440.3
   458.8
   431.6
   509.4
   447.8
   412.4
   516.2
   478.9
   414.4
   439.4
   486.1
   475.7
   519.5
   459.2
   482.5
   454.6
   481.9
   454.6
   503.6
   443.3
   496.1
   459.5
   457.9
   444.2
   450.7
   481.9
   450.7
     466
   466.6
   447.8
   483.8
   458.2
   463.4
   498.7
     489
   450.7
   470.2
   446.5
   506.2
   463.7
   455.6
   470.5
   480.6
   434.8
   480.9
   449.1
   497.1
   456.6
   480.6
     488
   460.8
   474.1
   429.6
   460.4
   451.7
   452.3
   456.9
   479.9
   471.2
   471.8
   441.6
   488.7
   467.9
   448.1
   477.6
   486.4
   470.5
   468.9
     476
   423.5
   510.7
   451.4
   494.2
   444.9
   483.8
   481.2
   494.2
   465.6
     489
   497.8
   490.6
   491.9
   442.9
   517.9
   488.3
   485.4
   504.2
   455.6
   487.4
     454
   481.9
   474.4
   481.2
   485.4
   471.2
   435.8
   431.9
   464.7
   445.9
   467.3
   452.3
   464.7
   495.8
   422.2
   443.9
     439
   498.1
   558.1
     478
   475.7
   459.2
     512
   479.9
   433.2
   505.5
   450.4
   484.1
   436.8
   426.1
   420.5
     465
   480.6
   484.1
   465.3
   499.7
   479.6
   534.4
   478.9
   526.9
     476
   467.9
   476.7
   470.2
   452.3
   451.4
   475.7
   485.8
   492.2
   494.2
   510.7
   478.9
   487.4
   408.9
   404.3
   444.6
   459.2
   472.5
   477.6
   437.7
     490
     490
   465.3
   455.6
   472.5
   497.4
   444.9
   478.3
   455.3
   466.3
   425.4
   460.1
   452.3
   443.9
   484.1
   484.1
   476.3
   455.9
   446.8
   466.6
   419.6
   471.8
   435.5
   469.5
   459.8
   540.3
   473.4
   457.9
   443.3
   470.8
   494.2
   443.6
   490.3
   478.6
   479.9
   445.2
   465.6
   459.5
   457.9
   438.4
   458.8
     453
   473.1
   480.2
   458.5
   487.7
   458.8
   505.5
   455.6
   506.5
   460.4
   483.8
     453
   490.9
   457.5
   468.2
   473.7
   446.2
   467.6
   445.5
   453.3
   443.9
   470.8
   421.8
   480.2
   477.6
   503.6
   470.5
   485.8
   486.4
   471.2
   430.6
   482.5
   490.6
   488.7
   490.6
     429
   489.3
   472.8
   466.6
   454.3
   477.6
   400.4
   512.7
   459.8
   431.3
   411.5
   469.5
   450.1
   533.4
   477.3
   458.5
   489.6
   440.3
     490
   422.8
   471.2
   472.1
   470.8
   456.2
   444.2
   429.3
   460.8
   469.9
   459.8
   456.6
   525.7
   484.5
   466.9
   453.3
   459.8
   459.2
   421.8
   470.5
   474.4
   430.6
   434.5
     488
   489.3
   473.7
   412.8
   457.2
   438.7
   447.8
   505.5
   494.8
   467.9
   447.8
   461.4
   431.3
   448.4
     427
   472.1
   458.2
   454.6
   485.8
     466
   438.4
   448.4
   467.3
     488
   467.6
   448.8
   493.2
   468.6
   530.2
   469.2
   513.6
   503.3
   484.8
   470.2
   499.1
   448.4
   498.1
     487
     451
   468.9
   434.2
   481.9
   437.7
   458.8
   462.4
   419.2
     465
   434.8
   470.2
     587
   484.5
   498.7
   470.2
   466.9
   484.8
   449.1
   450.4
   456.9
   453.3
   468.6
   474.1
   464.7
     501
   450.4
   488.3
   495.8
   416.7
   486.7
     489
   483.2
   484.8
   461.1
   446.8
   437.4
   501.6
   488.7
   518.8
   450.4
   451.7
   469.9
   466.6
   455.6
   438.7
     465
   480.9
   467.6
   469.9
   456.9
   505.2
   473.7
   500.3
   470.5
     475
   478.3
   432.9
   433.2
   455.3
   463.7
   470.2
   437.1
   458.8
   499.4
   533.1
   426.7
   475.7
   454.9
   462.1
   406.3
   476.3
   502.9
   458.8
   487.4
     476
   449.1
   469.5
   460.8
     428
   444.6
     442
   529.5
   492.9
   459.2
   503.3
   529.9
   506.8
   473.1
   485.1
   499.7
   491.9
   490.6
   512.7
     502
   436.1
   483.5
   486.1
   437.4
   447.8
   508.5
     452
   427.7
   470.2
   426.7
   466.3
   443.6
   496.1
   470.8
   492.9
   475.4
   436.8
     452
   484.1
   491.6
   471.5
   441.3
   481.5
   448.1
   444.9
   413.7
   468.6
   476.3
   453.6
   405.3
     415
   487.4
   421.8
     429
   502.3
   450.4
   462.7
   461.4
   519.2
   434.2
   469.2
   434.5
   464.3
     488
   442.6
   476.7
   471.5
   438.7
   436.4
   463.7
   507.5
   462.4
   527.6
   422.8
   449.1
   471.8
   447.5
   447.8
   453.6
   445.2
   480.9
     454
   458.8
   433.2
   464.3
   446.8
   495.2
   447.1
   496.1
     476
   487.4
   467.6
   490.6
   507.2
   421.5
   482.8
   490.3
   437.4
   441.3
     487
   446.5
   468.6
   467.6
   417.3
   493.9
   509.8
   450.1
   434.2
   507.8
   486.1
   443.9
   476.3
   512.7
   446.5
   447.8
   463.7
   450.4
   457.5
   420.9
   434.2
   458.8
   463.4
   483.8
   498.7
   526.6
   508.8
   418.3
   438.4
     439
   444.6
   482.5
   471.8
   456.6
   426.1
     454
   477.6
   459.2
   434.2
   443.6
   409.2
     488
   462.1
     430
   487.7
   435.8
   467.6
   488.3
   447.5
     418
   493.2
   469.5
   503.3
     430
     476
   449.7
   447.5
   471.5
   440.7
   492.6
   439.4
   447.5
   564.3
   442.6
   436.8
   444.9
   464.3
   481.2
   444.9
   428.7
   446.2
   477.3
   450.1
     463
   424.8
   475.7
   461.4
   470.2
   498.4
   446.2
   454.3
   456.2
   480.9
     427
   468.9
   458.8
   456.9
   458.2
   428.7
   463.7
     427
   486.7
   473.4
   481.2
   448.4
   456.6
   459.5
   459.8
   462.4
   482.5
   428.7
   521.1
   443.6
     440
   525.7
   410.5
   515.6
   462.4
   474.1
   484.8
   475.7
   484.8
   429.6
   496.8
   430.3
   472.5
   430.9
   450.7
   484.1
   514.9
   461.1
   510.7
     489
   452.3
     429
   450.7
   410.8
     453
   456.6
   459.2
   449.1
   465.3
   458.2
   492.9
   449.4
   475.7
   487.7
   480.6
   461.7
   482.8
   476.3
   434.2
   459.8
   449.4
     477
   494.8
   425.1
   493.5
   460.1
   435.8
   466.6
   497.1
   490.6
   526.9
   413.7
   467.3
   473.4
   447.1
   474.7
   430.6
   484.1
   418.6
   484.1
   445.9
     475
   451.4
     465
     464
   456.9
   471.8
   518.5
   505.9
   465.3
   466.6
   441.3
     489
   455.3
     478
     476
   487.4
   444.2
   422.2
   461.4
   457.2
   467.9
   449.4
   459.8
   482.8
   459.8
   480.9
   462.1
   485.8
   445.5
   503.3
     477
   469.5
   461.4
   510.4
   499.7
   418.6
     502
   478.3
   463.7
   449.1
   453.6
   444.2
   436.4
   425.1
   465.6
     428
   498.4
   434.5
   505.5
   449.4
   516.2
   486.7
   443.3
   452.7
   462.1
   444.2
   483.8
   422.2
   453.6
   483.2
     487
   474.7
     502
   483.8
   437.1
   447.8
   475.7
   439.7
   426.4
   478.3
   486.7
   432.5
     453
   483.2
   476.3
   508.1
     524
   476.7
   456.9
   444.9
   427.7
   446.8
   467.9
   473.7
     442
   469.5
   454.6
   502.3
   392.6
   492.6
   491.6
   484.5
   537.7
   446.8
   515.9
   463.7
   510.7
   472.1
   455.9
   456.2
   506.5
   477.6
   481.9
   449.7
   466.3
   456.9
   457.2
   456.9
     476
   473.4
   473.1
   478.3
   492.9
   452.7
   451.7
   436.8
   429.3
   450.7
   427.7
   471.2
   467.3
   444.9
   466.6
   460.8
   535.4
     465
   496.8
   469.5
     476
   437.7
     465
   437.1
   496.1
   479.9
   480.6
   483.2
   456.9
   482.2
   451.4
   480.9
   460.4
     441
   506.8
   414.4
   480.9
   478.9
   468.6
   450.7
   481.2
   489.3
   457.2
   512.4
   474.4
   471.8
   470.5
   423.5
   438.1
   502.9
   471.2
   496.8
   464.3
   465.6
   478.9
     476
   496.1
   479.6
     452
     429
   447.8
   470.2
   486.4
   478.3
   469.2
   521.1
   444.2
   462.7
   461.7
     452
   434.2
   485.8
     487
   425.1
   456.6
   421.5
   443.3
   467.3
   492.6
   458.8
   425.1
   426.1
   478.9
     502
   490.6
   482.8
   442.6
   431.3
   443.9
   457.2
   412.8
   493.5
     500
   485.4
   495.8
   502.9
   497.1
   486.7
   449.4
   506.8
   429.3
     440
   446.8
     429
     429
   447.5
     488
   468.6
   468.6
   464.3
     478
   519.2
   463.4
   449.7
   504.9
   424.8
   483.2
   417.6
     475
   467.9
   468.6
   497.1
   495.2
   482.2
   438.1
   467.6
     537
   478.3
   503.6
   531.2
   479.3
   456.9
     465
   494.8
     418
     488
   471.2
   446.8
   451.4
   448.4
   466.9
     452
   493.9
   456.2
   405.9
   455.3
   479.6
   489.3
   496.1
   434.5
   451.7
   445.5
   474.4
   470.5
   446.2
   457.2
   480.9
   468.6
   452.3
   462.1
   466.3
   458.5
   458.8
   494.5
     478
   473.7
   488.7
     439
   498.1
   449.4
   491.9
     489
   444.6
   468.6
   462.7
   432.9
   481.5
     488
   483.5
   499.7
   463.7
   495.2
   473.1
   434.2
     477
   421.8
   492.9
   430.6
   414.4
     442
     487
   488.3
   468.9
   497.8
   410.8
   482.8
   436.8
   397.2
   444.6
   460.1
   518.2
   452.3
   470.2
   495.5
   402.1
   468.9
   391.4
     441
   473.4
   466.9
   467.3
     475
   471.8
   519.5
   502.6
   484.8
   488.7
   452.7
   413.4
     442
   398.5
   476.3
   437.4
   523.4
   470.5
   470.2
   470.8
   502.6
   444.2
   479.6
   468.9
   414.7
   451.7
   469.5
   444.9
   489.6
   464.7
   491.6
   418.6
   446.2
   475.7
   443.9
   433.5
   452.3
     463
   468.9
   451.4
   466.6
   446.8
   462.1
   450.4
   475.7
     476
   508.1
   440.3
   490.6
   455.6
   433.5
   437.1
   435.5
   417.6
   435.1
   466.3
   430.9
   482.8
   502.6
     441
     465
   491.9
   497.1
   453.6
   493.5
     464
   419.6
   444.6
   491.3
   505.5
   430.3
   486.1
   444.2
   507.5
   476.7
   473.1
   413.4
   452.7
     451
   453.6
   449.1
   449.1
   461.4
   450.4
   445.5
   449.4
   507.8
   504.2
   485.8
   448.8
   467.6
   470.8
   424.1
   493.5
   517.5
     463
   418.6
     429
   457.2
   458.5
   461.4
   492.6
   420.2
   444.9
   481.9
   465.3
   486.1
   482.8
   491.6
   502.3
   472.1
   452.7
   449.7
   475.4
   493.2
   479.6
     489
   462.7
   492.6
   423.5
   490.6
   421.8
   470.5
   494.5
   452.3
   462.4
   470.5
   512.4
   446.2
   455.9
   429.6
   461.7
   471.8
   485.8
     500
   434.5
   446.2
   477.3
   445.5
   527.6
   448.8
     440
   501.6
   413.1
   423.5
   520.5
   446.2
   486.4
   433.5
   456.6
   448.8
   446.8
   501.6
   479.3
   436.1
   433.5
   472.1
     465
     478
   405.6
   478.6
   493.2
   484.5
   478.6
   466.9
   474.7
   512.4
   486.1
   460.8
   446.8
   495.8
     476
   459.2
     551
   423.5
   453.3
   425.4
   501.6
   496.5
   469.2
   502.9
   493.2
   508.1
   461.1
   421.5
   409.5
   432.5
   400.1
   515.3
   487.4
   469.5
   484.1
   471.2
   428.7
   431.6
   499.1
     453
   474.1
   473.7
   455.9
   511.7
   445.5
   511.4
   446.2
   463.7
   476.7
   473.1
     514
   491.3
   491.6
   480.9
   467.3
   459.8
   430.9
   455.6
   511.1
   436.8
   483.2
   497.1
   438.4
   424.4
   482.2
     452
   500.7
   441.3
   460.4
   448.8
   490.9
     475
   464.7
   463.7
   513.6
   424.8
   475.7
   425.1
   511.7
   466.6
     476
   485.4
   443.6
   437.4
   503.9
   477.3
   435.1
   424.1
   471.2
   479.9
     475
   477.3
   494.2
     502
   515.3
   437.1
   473.4
   451.7
   466.6
   422.8
   467.9
   446.5
   490.9
   464.3
   461.4
   466.6
   459.2
   446.5
   426.7
   561.7
   476.7
   461.1
   466.9
   476.3
   456.2
   456.9
   458.5
   527.6
   507.5
   435.8
   476.7
   446.2
   428.3
   498.4
   475.4
   433.2
   444.2
   496.5
   470.8
   443.3
     441
   480.6
   465.6
     415
   430.6
   423.1
   470.2
   481.5
     440
   470.5
   429.6
   459.2
   467.6
   414.1
   491.3
   442.9
   410.8
   449.4
   476.7
   441.6
   458.8
   442.9
   491.3
   444.9
   442.3
   478.6
   423.8
   446.5
   475.4
   458.2
   468.9
   474.7
   432.9
   466.9
   480.6
   449.4
   465.3
   463.7
   442.3
   449.4
   451.7
   469.9
   463.7
   525.3
   468.9
   454.6
   457.2
   447.5
   477.6
   471.2
   427.7
   454.6
   450.7
   454.3
   460.1
   464.7
     441
   489.6
   526.6
   470.2
   441.3
   456.2
   463.7
   455.3
   510.1
   470.5
   454.9
   415.7
   443.3
   521.8
   487.4
   485.1
   437.1
   415.7
   475.4
     442
   514.6
   495.8
     465
   495.2
   484.5
   460.1
   437.4
   495.2
   472.8
   514.3
   483.8
   442.3
   436.4
   473.7
   456.6
   418.3
   457.2
   463.7
   489.6
   454.6
   471.2
   445.5
   447.8
   492.2
   430.9
     463
   472.5
   466.3
   528.6
   425.4
   453.3
   522.4
   434.2
   471.2
   480.6
   476.7
   482.2
   484.1
   448.4
   463.7
   468.2
   490.6
   495.8
     427
     429
   486.4
   461.7
   397.8
   437.7
     502
   451.4
   412.1
   426.1
   423.8
   468.2
   448.1
   484.5
   458.8
   502.9
   463.7
   432.9
   455.6
   484.1
   485.1
   457.9
   448.4
   475.7
     453
   484.1
   458.8
   479.9
   477.6
     466
     463
   461.7
   494.2
   462.7
   474.1
   398.8
   476.7
   483.2
   446.2
   425.4
   463.4
   454.9
   498.7
   468.6
   500.3
     441
   486.1
   503.6
   448.1
   450.7
   527.6
   430.9
   454.9
   467.3
   455.9
     487
   425.7
   447.5
   514.9
   448.8
   445.5
   513.3
     513
   510.7
   491.3
   472.1
   493.2
   424.8
   452.7
   498.4
   477.6
   495.5
   455.3
     440
   467.6
   464.7
   493.2
   467.6
   433.5
   500.3
   437.4
   448.4
   450.7
     441
   522.7
   462.4
   401.1
     550
     466
   483.2
   444.2
   435.5
   430.3
   492.6
   459.5
   466.9
   481.2
   452.3
   459.8
   461.4
   409.8
     454
   451.4
   486.4
   479.6
   466.6
   478.6
     466
   428.3
   512.4
   432.2
   533.4
   470.2
   525.3
     428
   455.9
   513.6
   443.9
   462.7
   519.8
   456.6
   446.8
   444.2
     476
     489
   459.2
   446.2
     475
   506.5
   467.9
   439.4
     501
   446.8
   475.7
   460.8
   467.6
   463.4
   498.4
   491.6
   443.3
   471.5
   434.2
   460.4
   497.1
   478.3
   448.1
   410.8
   426.1
   436.4
   469.5
   487.4
   482.2
   422.8
   469.5
   451.7
   447.8
   486.7
   428.3
   472.8
   497.8
   502.9
     477
   516.2
   494.8
   446.8
   458.8
   488.3
   453.3
   442.3
   483.2
   468.2
   430.3
   523.1
     466
     466
   443.6
   469.2
   430.9
   419.6
   462.1
   434.8
   457.9
   427.4
   470.8
   478.6
   445.5
   439.7
     500
   499.1
   482.8
     440
   424.4
   506.2
   465.3
   472.8
   477.3
   461.4
   495.2
     478
   397.5
   460.4
   484.5
   476.7
   457.9
   444.6
   431.9
   510.7
   476.3
     452
     441
   456.9
   503.9
   454.3
   481.2
   464.7
   448.4
   471.2
   470.2
   469.9
   470.5
   480.9
   420.9
     465
   468.9
     475
   509.8
   426.4
   435.5
   411.1
   467.9
     427
   490.9
     441
     418
   492.9
   476.3
   458.5
   469.5
   389.4
   449.7
   521.1
   457.9
   519.8
   442.9
   464.7
   462.4
   447.5
   468.9
   483.2
   434.8
   505.9
   438.1
   473.4
   458.2
   452.3
   452.3
   460.1
   482.5
   428.3
   441.3
   456.9
   419.2
   517.5
   471.8
   490.9
   421.5
   456.2
   453.3
     466
   449.4
   465.6
   448.8
   446.5
   434.8
   457.2
   459.8
     475
   478.9
   467.9
   464.7
   448.8
   446.5
   463.7
   481.5
   422.8
   495.2
   438.1
   525.3
   438.7
   498.7
   427.7
   455.9
   469.5
   482.5
   529.5
     441
   498.7
   413.1
   467.3
   438.7
   455.9
   466.3
   479.9
   478.6
   432.5
   479.6
   489.3
   479.6
   481.5
   476.7
   432.9
   495.2
   439.7
     416
   433.8
   467.3
   475.7
     500
   448.1
   473.1
     454
   467.6
   457.5
   433.8
     429
   465.3
   481.9
     452
   438.7
   436.1
     490
   490.6
   457.5
   465.6
   471.2
   473.4
   460.1
   468.2
   443.6
   444.2
   472.8
   463.4
     475
   502.9
   487.7
   473.1
   437.7
   506.2
   470.5
     465
   437.1
   450.4
   435.1
   435.1
   477.3
   447.5
   485.8
   442.6
     488
   462.1
     500
   485.8
   444.9
   481.5
   449.7
   479.6
   409.2
   460.8
   446.8
   451.4
   466.3
   456.9
     466
   466.9
   450.4
   423.8
   418.9
   463.4
   486.4
   496.8
   428.3
     454
   467.9
   448.4
   436.1
     475
   449.7
     466
     404
   428.7
   485.1
     453
     465
   454.6
     417
   460.1
   509.4
     476
   469.5
   461.1
   497.1
   458.8
     490
   437.7
   415.4
     478
   453.6
   449.1
   467.3
   495.8
   506.2
   417.6
   509.4
   433.2
   492.6
   478.3
   447.5
   433.2
   490.6
   494.2
   460.4
   483.2
   478.6
     441
   484.5
   445.5
   505.2
   444.9
   471.2
   413.7
     475
   440.7
   470.2
   447.8
   488.7
   484.8
   505.9
   435.1
   409.2
   464.7
   510.4
   489.3
   466.3
   443.3
   431.6
   464.7
   456.9
   458.8
   534.7
   457.2
   447.8
   422.2
   461.4
   429.3
   528.9
   481.9
   501.6
     478
   475.7
   476.3
   430.9
   448.4
   483.2
     441
   469.5
   443.9
     487
   431.3
   495.2
   474.1
   483.5
   440.3
   484.5
     490
   500.7
   458.5
   456.6
   452.7
   478.9
     429
   472.1
     442
   450.4
   464.7
   481.2
   475.4
   450.1
   497.1
     489
   494.2
   444.9
   491.9
   439.4
   433.5
   430.3
   460.4
     466
   458.8
   448.1
   472.5
   449.4
   387.8
   457.2
   500.3
     405
   486.7
     463
   444.2
   486.1
   483.8
   499.4
   474.4
   458.5
     452
   504.2
   394.9
   488.3
   470.8
     465
   486.1
   466.6
   516.9
   494.8
   443.3
   439.4
   481.9
   460.8
     442
     463
   459.2
   436.1
   440.3
   444.9
   470.5
   435.8
   454.9
     430
   438.1
   473.7
   459.5
   494.5
   504.6
   486.4
   428.7
   464.7
     562
     478
   485.4
   438.1
   479.6
   461.1
   442.3
   449.7
   453.3
   450.7
   486.1
   466.6
   467.3
     442
   455.9
   505.2
   483.8
   478.3
   454.3
     451
   428.7
   480.6
   433.2
     464
   450.4
   480.9
   444.9
   431.9
   443.6
   482.5
   411.8
     514
   468.6
     441
   465.3
   455.3
   434.2
     430
   480.9
   455.9
   481.9
     439
   503.6
   500.3
   446.8
     439
   454.6
   463.7
   480.2
   454.9
   412.4
   461.1
   433.8
     440
   478.9
   456.2
   447.1
   443.6
     454
   467.9
   481.2
     454
     487
   464.3
     418
     477
   491.6
   481.9
   438.4
   461.4
   471.8
   444.6
   473.7
   463.4
   432.5
   427.4
   461.1
   534.1
   470.5
   483.2
   444.6
   480.2
   468.9
   446.2
     490
   440.7
   445.5
   509.1
   477.3
   494.2
     477
   508.1
   459.8
   468.9
   455.6
   427.7
     475
   495.2
   462.1
   474.1
   461.7
   495.5
   483.5
   492.6
   451.4
   444.9
   499.4
   458.5
   459.5
   486.7
   443.3
   454.3
   468.9
   497.1
   413.1
     476
     501
   448.4
   489.6
   482.8
   473.7
   458.8
   437.7
   427.4
   457.2
   493.5
   449.1
   456.2
   487.7
   507.8
   495.8
   494.5
   463.7
   496.1
   468.9
   461.7
   504.6
   441.6
   489.3
   490.6
   489.6
   420.5
   505.2
   508.1
   420.2
   453.3
   466.6
   457.9
   420.5
   466.3
     442
   434.5
   474.7
   492.6
   500.7
   435.1
   446.8
   496.5
   450.1
   519.5
   445.2
   431.9
   508.5
   484.8
   471.8
   448.4
   485.1
   433.8
   484.5
   470.5
   433.8
   458.8
   459.8
   496.1
   413.7
   462.1
   471.5
   503.6
   496.8
   467.9
   420.2
   477.3
     489
   488.3
   482.2
   479.6
   437.4
   478.6
   473.4
   466.6
   443.3
   460.4
   452.7
   432.5
   530.2
   446.2
   481.5
   471.5
     477
   454.3
   442.9
   418.9
   438.1
   438.7
   475.4
     454
   455.9
   528.9
   538.3
   438.1
   504.6
   469.9
   439.7
   410.8
   436.8
   486.7
   504.9
   449.1
   449.1
   449.7
   437.7
   446.5
   455.3
   468.9
   484.1
   470.5
   472.1
   490.6
   444.6
   471.5
   506.2
   413.1
   462.4
   474.7
   569.4
   482.5
   438.4
   481.9
   435.5
   463.7
   450.7
   437.7
   426.7
   460.1
   453.6
   533.4
   440.7
   508.8
   437.4
   431.3
   440.7
   459.2
   485.4
   472.5
   452.7
   451.7
   396.5
   499.4
   451.4
   457.2
     489
   479.6
   504.2
   473.7
   451.7
     477
   476.3
   472.5
   461.4
   485.4
   415.4
     500
   430.9
   430.6
   506.2
   490.9
   434.5
   444.9
   444.9
   486.1
   433.2
   460.8
     501
   471.5
   509.8
   460.1
   447.5
   476.3
   463.7
   497.4
   456.2
   467.6
   482.8
   470.2
   460.8
   481.5
   473.4
   483.2
   494.2
   448.8
   472.5
   443.3
   423.5
   520.5
   457.9
   448.8
   425.4
   434.8
     452
   481.5
   417.3
   463.7
   498.4
   478.6
   504.2
   498.1
   485.4
   475.4
   450.1
   480.6
   466.9
   425.1
   488.3
   466.3
   450.4
   442.9
   484.8
   510.1
     488
   524.7
   468.9
   499.4
   436.4
   478.9
   437.7
   492.9
     415
   469.5
   465.6
   424.4
   416.7
   465.6
   459.5
   460.8
     466
   482.5
   495.2
     500
   436.1
   450.7
   485.4
   479.6
   461.4
   471.8
     487
   482.2
   486.4
   464.7
     478
   477.6
   471.2
   475.7
   444.9
   486.1
   482.2
   409.5
   491.9
   514.6
     428
   460.4
   448.4
   450.4
   462.7
   495.2
   440.7
   496.5
   446.8
   524.7
   452.7
   431.6
   511.1
   456.9
   465.6
   477.6
   504.9
   484.8
     454
   471.2
   460.4
   485.4
   486.4
     466
   469.9
   458.2
   502.9
   476.7
     514
   472.1
   501.3
   466.9
   434.8
   441.3
   458.8
   483.5
   469.2
   502.9
   446.2
   442.3
     489
     463
   474.1
   491.9
   462.7
   461.1
   490.3
   474.7
   499.7
   503.3
   497.4
   408.2
   481.5
   462.4
   482.2
   496.1
   438.4
   437.1
   456.9
   486.7
   501.6
   456.2
     465
   422.8
   443.3
     427
   444.6
   480.2
   466.6
     440
   455.6
   430.9
   436.8
   461.4
   490.6
   518.5
   447.1
   470.2
   462.4
   477.6
   449.4
   438.1
   463.7
   499.7
   432.9
   452.3
   442.9
   442.6
   447.1
   482.5
   479.6
   469.2
   470.2
   409.5
   430.6
   438.4
   470.8
   454.3
     452
   448.4
   485.1
   430.9
   470.5
     439
     440
   486.4
   437.7
   499.4
   449.1
   485.8
   458.5
   461.4
     454
   490.6
   422.2
   446.5
   419.9
   482.5
     475
   514.3
   486.7
   462.1
   430.9
   487.4
   458.8
   499.4
   457.9
   494.2
   477.3
   439.7
   449.1
   434.8
   486.1
   420.5
   520.1
   463.7
   494.2
   491.3
   497.4
   459.2
   441.3
   469.5
   434.5
   486.1
   446.5
   493.9
   504.2
   467.9
   504.2
   459.5
   444.9
   447.1
   508.1
   458.8
   426.1
   482.2
   425.7
     478
   486.4
   458.2
   463.4
   442.9
   478.3
   497.1
   482.2
   412.8
   467.9
   409.5
     478
   480.2
     477
   485.4
   475.4
   471.2
   451.7
     466
   492.2
   455.3
   442.3
   473.4
   478.3
     440
   510.7
   464.7
   493.2
   467.9
   472.8
   481.9
   492.6
     466
   453.3
   497.4
   455.6
   499.1
   443.6
   456.9
   486.7
   478.9
   508.1
   486.4
   469.9
   463.7
   471.2
   433.8
   462.7
   424.8
     476
   446.8
   442.9
   432.5
   468.2
   420.9
   482.5
   505.5
   500.7
   543.8
   435.1
   434.8
     439
   487.7
   506.2
   498.1
   475.7
     453
   454.3
   424.1
   489.3
   421.5
   433.5
   489.3
   466.3
   431.3
   482.5
     428
   473.4
   454.9
   445.9
   432.5
   422.5
     440
   470.2
   436.8
   445.5
   431.6
   498.7
   456.6
   513.3
   414.1
   474.4
   454.9
   463.7
   414.7
   448.8
   472.5
   420.5
   463.7
   462.4
   434.5
   464.7
   521.8
   443.9
   463.7
   447.5
   474.4
   460.1
     452
   496.8
   463.4
   475.7
   466.3
   449.1
   459.8
   484.1
   454.9
     500
   447.1
   467.3
   425.7
   441.6
   439.4
   459.5
   498.1
   474.7
   474.1
     439
   459.8
   439.7
   505.5
   504.2
   436.8
   457.2
   466.3
   469.5
   465.6
   499.7
   427.4
   475.7
   455.6
   523.1
   443.9
   468.2
   479.3
   487.4
   467.6
   447.8
   470.8
   459.5
   447.5
   459.5
   451.4
   410.2
   511.1
   438.7
   472.5
   482.2
   472.1
   478.3
   524.4
   424.1
   426.7
   454.3
   445.5
   475.4
   483.5
   502.3
   455.9
   445.2
   462.7
   484.5
   473.4
   500.3
     489
   454.6
   418.3
   468.2
   437.1
   455.3
   510.4
     440
   460.1
   411.8
   479.9
   438.7
   483.5
   463.7
   452.3
   450.4
   470.2
   489.3
   473.1
   447.1
   437.7
   492.6
   444.9
   440.3
   484.5
   426.7
   471.5
   468.2
   457.9
   459.8
   445.2
   470.5
   451.7
   466.3
     454
   461.7
     501
   467.3
   444.9
   397.8
     454
   457.9
   476.3
   499.1
   421.5
   464.3
   434.5
   436.1
   481.9
     453
   421.2
   467.3
   468.9
   432.2
   448.4
   496.5
   437.1
   431.6
     489
   490.9
   430.9
   454.9
   486.4
     478
   484.5
   451.4
     537
   428.3
   467.3
   474.1
   456.2
   462.7
   456.9
   429.6
   518.5
   472.5
   445.5
   422.8
   450.4
   485.1
   445.2
     477
   443.6
   482.2
   443.6
   460.8
   452.7
   425.7
   438.7
     429
   490.9
   449.1
   408.2
   516.9
   442.6
   469.5
   455.9
   443.6
   456.6
   454.6
   467.6
   473.1
   468.6
     465
   470.8
   483.5
   458.5
   475.4
   514.6
   450.4
   435.1
     501
   435.1
   455.3
   446.8
   505.2
   468.2
   444.9
     487
   440.3
   497.1
   447.5
     502
   508.1
   470.5
   443.3
   480.9
   526.6
   459.5
   443.9
   422.8
   422.8
   495.5
   481.9
   450.4
     489
   484.8
   446.2
   453.3
   474.4
   455.3
   453.3
   479.9
     418
   479.9
   468.2
     487
   454.3
   473.7
   482.5
   481.2
   470.2
   454.9
   481.2
   466.9
   420.2
   512.4
     465
   449.4
   421.2
   424.1
   460.8
     451
   462.1
   502.6
   454.3
   449.7
   466.3
   484.8
   443.3
   441.6
   425.7
   483.5
   448.1
   458.2
   463.4
   449.4
   516.6
     463
   486.4
   449.1
   501.6
   404.3
   431.9
   475.7
   501.6
   467.9
     430
   449.1
   460.1
   446.8
   492.9
   439.7
   484.1
   455.6
   454.6
   434.5
   477.3
   463.4
   510.7
   425.4
   472.8
   464.3
     441
   441.3
     463
   484.8
   438.7
   481.9
   493.5
   479.9
   424.1
   484.8
   494.5
   500.3
   444.6
   444.9
   481.9
   405.3
   426.1
   453.3
     476
     429
     477
   481.2
   475.4
     476
   438.7
   482.5
   477.3
   457.9
   468.2
   457.5
     514
   462.7
     477
   428.7
   476.7
   454.9
   412.8
   448.1
   438.7
   502.9
   449.7
   515.3
   454.6
   442.3
   492.6
   483.5
   528.6
   455.3
   454.3
   531.8
     490
   462.4
   462.1
   486.7
   433.5
   479.9
   474.7
   520.5
   484.8
   409.2
   463.7
   493.5
     465
   419.6
   470.5
   466.6
     477
   483.5
   431.6
   488.7
   436.4
   473.1
   438.4
   450.4
   455.3
   468.2
   442.3
   458.5
   421.8
     489
   471.8
   470.5
   458.5
   442.3
   463.7
   434.8
   430.6
   431.3
     487
     465
     463
     464
   455.3
   470.2
   445.9
   467.6
   479.6
   464.3
   447.1
   454.3
   510.7
     454
   493.5
   467.9
   409.8
   446.5
   470.5
     489
   489.6
   490.3
   450.1
   453.3
   426.1
   458.8
   475.4
   462.7
   444.6
   450.1
   412.8
   454.6
   480.9
   472.1
   521.1
   457.9
   414.4
   448.4
   430.3
   490.6
   432.2
   475.4
     452
   435.1
   464.3
   481.9
   472.5
   467.3
   472.1
   431.3
   457.9
   444.6
     466
   468.2
     463
   446.8
   448.1
   475.7
   435.8
   471.8
   436.4
   453.3
     465
   421.2
   479.6
   470.5
   454.6
   453.6
   519.2
   438.7
   466.9
   473.7
   456.9
     417
   451.7
   463.7
     442
   423.8
   495.5
   409.8
   489.6
   485.8
   468.9
   480.2
   522.4
   472.5
   495.8
   487.4
   435.8
   469.2
   494.8
   495.2
   433.8
     453
   472.5
   470.2
   498.1
   489.6
     451
   447.8
   463.4
   493.9
   511.7
   518.8
   484.1
   492.6
   477.6
   523.7
   477.6
   477.6
   436.1
   430.6
   426.7
   467.6
   473.7
   450.1
   443.6
     502
     442
     416
   476.3
   436.4
   456.9
     463
   482.2
   469.5
   438.1
   425.1
   474.4
   455.3
   465.6
   442.6
   443.9
     454
   457.2
   459.2
   498.4
   490.3
   482.8
   513.6
   508.5
   420.9
   447.8
   421.2
   460.1
   479.9
     427
   499.1
   474.7
   443.3
     525
   452.7
   479.3
   453.6
   482.5
   468.2
   514.3
   417.6
   503.6
   458.8
   486.7
   465.3
   479.9
   438.4
   470.5
   458.2
   471.5
   469.5
   461.7
   503.6
   444.9
   463.4
   459.2
     429
   465.6
   510.7
   533.1
   490.6
   421.8
   473.1
   478.9
   485.1
     453
   431.3
   418.6
   473.4
   431.6
     478
     442
   456.2
     466
   511.1
   468.9
   510.4
   472.1
   468.6
   479.3
     525
   485.4
   503.6
   520.5
   478.9
   504.9
   456.9
   501.3
   481.9
   460.4
     427
   487.7
   485.1
   491.3
   501.6
   473.1
   443.6
   430.9
   442.3
     477
   378.7
   487.4
   494.8
   486.4
   469.5
   464.7
     454
   486.4
     428
   442.9
   433.5
   415.7
   448.4
   511.7
   466.3
     477
   475.7
   477.3
     465
   473.7
   483.5
   411.8
     440
   466.9
   494.2
   483.2
   467.9
     475
   492.6
   457.5
   461.7
   456.9
   473.7
     452
   474.4
   480.9
   461.1
   493.9
   480.2
     442
   402.4
   450.7
   435.5
   442.9
   484.5
   467.3
   420.9
   468.9
     464
   480.6
   459.2
   483.5
   506.2
   424.8
   466.3
   496.8
   483.8
   450.7
   503.9
   480.9
   450.1
   475.7
   442.9
   471.8
   450.1
   458.2
   427.4
   448.1
   476.7
   449.7
   400.4
   459.5
   466.3
   455.6
   450.1
   468.9
   470.8
     514
   455.3
   465.3
   462.1
   503.9
   457.5
   462.4
     440
   477.6
   452.3
   492.6
   488.7
   466.6
   472.5
   438.4
   505.2
   468.2
   419.9
     524
     466
   476.3
   460.4
     476
   480.9
   405.3
   504.9
   471.2
   466.6
   486.7
   469.2
     429
   473.4
   472.5
   437.7
   434.5
   478.3
   497.4
   439.4
   426.1
   480.2
     465
   474.7
     500
   478.6
   502.3
   470.2
   504.6
   468.2
   438.7
   444.2
     451
   430.6
   526.6
   467.3
   431.6
   467.3
   473.1
   472.8
   481.5
   470.8
   463.4
   441.3
   460.4
   466.9
   476.3
   495.8
   463.4
   495.2
   461.1
   458.5
   447.5
   432.5
   465.6
   453.3
   413.4
   499.1
   442.3
   460.1
   459.5
   439.7
   526.3
   478.6
   446.5
   467.6
   443.9
   426.1
   423.1
     430
   450.7
     428
   495.5
     475
   421.2
   483.5
   461.4
   456.6
   470.2
   451.7
   474.1
   478.3
   511.7
   489.6
   454.6
   482.8
   443.3
   449.1
   478.9
   459.8
   458.2
   452.7
   503.6
   441.3
   445.2
   437.1
   466.9
   473.7
   461.7
   426.4
   470.2
   486.1
   457.2
   471.8
   442.3
   468.6
   480.2
   476.7
   476.3
   494.2
   471.5
   488.7
   482.8
   438.7
     442
     452
     500
   469.9
     404
   498.4
   460.8
   489.6
   448.1
     416
   453.6
   467.9
     427
   483.8
     441
   473.7
     452
     439
   490.6
   497.8
   415.7
   463.4
   469.9
   457.2
   442.3
   498.7
     475
   466.6
   464.7
   484.8
   458.2
   462.1
   519.8
   486.4
   434.5
   480.6
   482.2
   441.3
   456.6
   472.1
     463
   466.9
     417
   495.2
   449.4
     463
   434.5
   424.4
   432.9
   474.1
     477
   449.4
     526
   511.4
   529.2
   457.9
   442.6
     490
   465.6
   454.6
   462.7
   484.5
     440
     429
   470.8
     466
   453.6
   489.6
     415
   410.8
   441.3
   477.6
   465.3
   507.5
   488.3
   482.8
     464
   396.2
   467.6
   418.6
   429.6
   495.5
   412.4
   461.1
   509.1
   451.4
   451.4
   477.3
   487.4
   461.7
   442.9
   472.1
   452.3
   482.2
   484.1
   422.2
   471.2
   447.5
   463.7
   437.7
   494.8
     429
   506.5
   453.3
   489.6
   434.8
   447.5
   479.3
   451.7
   425.1
   502.9
   434.2
   436.4
   462.1
   477.3
   436.1
   473.1
   460.1
   413.4
   508.5
   442.6
   471.2
   425.7
   427.4
   447.5
   445.2
   461.7
   492.6
   494.8
   436.4
   481.5
   466.9
   466.9
   460.1
   419.6
   470.5
   437.4
   441.3
   503.9
   471.5
   460.4
   450.7
     440
   506.8
     441
   498.1
   448.8
   487.7
   442.3
   470.5
   519.2
   482.8
   493.5
   500.7
   406.9
   466.6
   397.8
   466.6
   459.8
   473.4
   447.8
   429.6
   473.7
   462.4
   411.8
   425.4
   510.4
   456.9
     512
   496.1
   420.5
   490.9
   483.5
   509.4
   434.8
   451.4
   473.7
   466.3
   451.7
     454
   432.9
   466.9
   447.8
   469.5
   436.8
   484.5
   470.5
   466.6
   472.8
   419.9
   439.4
   506.2
   465.6
   478.6
   450.1
   481.2
   443.6
   513.3
   473.4
   438.1
   436.4
   450.7
   495.5
   498.7
   468.2
   470.2
   402.4
   447.1
   504.9
   449.4
   512.4
   485.4
   451.7
   497.1
   449.7
   491.6
   503.9
   472.5
   468.9
     490
   459.2
   470.8
   454.6
   461.1
   492.9
   459.2
   454.9
   443.9
   523.4
   452.3
   444.9
   440.7
   440.7
   517.2
   442.3
   408.2
   482.5
   465.6
   459.5
   485.1
   489.6
   461.7
   508.5
   429.3
   483.2
   453.3
   498.1
   493.2
   463.7
   493.2
   477.6
     441
   461.4
   460.8
   519.5
   498.7
   426.4
   469.9
   453.3
   496.5
   426.4
   492.2
   444.2
   458.8
   457.9
   475.4
   551.6
   449.4
   452.7
   422.2
     453
   444.9
   537.3
   442.9
   448.1
   509.1
   481.9
   509.4
   499.4
   432.2
   446.2
     416
   451.7
   476.7
   435.8
   437.7
   410.8
   502.9
   434.8
   437.4
   449.1
   485.8
   408.5
   442.6
     454
   427.4
   470.8
   508.1
   504.2
   471.2
   461.4
   477.3
     464
   449.7
   497.4
   453.3
   474.1
   447.8
   471.8
   463.7
     476
   401.1
   406.3
   498.7
   459.2
   426.1
   437.7
   431.6
   460.8
   466.3
   461.1
   414.4
   490.6
   467.9
   450.1
   523.1
   467.3
   456.9
   450.4
   447.8
     452
   440.7
   436.8
   452.7
   480.2
   468.9
   520.5
   437.1
   498.4
   448.8
   442.9
   489.6
   468.6
   458.5
   432.5
   500.7
   472.5
   498.1
   480.6
   434.2
   507.8
   493.9
   508.5
   445.2
   442.3
   500.3
   461.1
   457.9
   446.2
   429.6
   480.2
   469.2
   411.8
   455.9
   439.7
   511.7
   486.7
   461.1
   467.3
   506.5
   466.6
   408.2
   469.5
   444.9
   447.8
   504.6
   461.4
   453.6
   433.5
   508.1
   469.9
   461.4
   471.8
   455.9
   432.2
     440
   397.5
   487.7
     439
   451.4
   471.8
   500.3
   476.7
   495.2
   430.3
   475.4
   470.8
     466
   456.6
   483.2
   448.8
   442.6
   470.5
   513.3
   530.5
   462.1
   446.2
     451
   457.9
   432.9
   434.8
   460.8
   507.2
   480.6
   421.8
   486.7
   493.9
   462.4
   479.6
   456.2
   445.5
   434.8
     465
   463.4
   454.3
   425.4
   449.1
   491.3
   456.9
   417.3
   458.5
   457.2
   462.7
   421.8
   497.8
   497.4
   446.5
   436.8
   436.1
   461.4
   510.4
   454.9
     415
   425.1
   430.9
   463.7
   460.8
   499.4
   420.5
   428.3
   459.2
   519.8
   490.6
   456.6
   471.8
   445.9
   507.8
   497.4
   469.2
   496.1
   457.9
   515.9
   480.2
   439.7
   473.7
   466.9
   466.3
     453
     475
   443.9
   514.6
   452.7
   466.3
   456.6
   434.5
   465.3
   534.1
   491.9
   461.7
   477.6
   457.5
   472.8
   434.5
   442.3
   458.5
   500.3
   456.2
   488.7
   440.7
   484.1
   461.4
   406.6
   473.4
     489
   448.8
   497.4
   460.4
   448.4
   430.6
   466.9
   478.6
   449.4
   448.1
   471.2
   438.1
   451.7
   454.3
   445.2
   439.4
   464.3
   491.6
   504.2
   418.6
   428.7
   486.1
   482.8
   447.8
   427.7
   434.5
   475.4
   485.1
   483.5
   412.8
   407.9
   457.2
     487
   451.4
   459.2
   472.8
   483.8
   474.7
   435.5
   487.7
   461.4
   444.9
   500.7
   446.2
   475.7
   467.9
   508.8
   463.7
   442.9
   424.1
   506.2
   458.5
   416.7
   456.6
   444.9
   470.5
   456.6
   470.5
   461.1
   445.5
   483.2
   460.1
   498.1
   472.8
   502.6
   411.8
   477.3
   450.1
   474.4
   424.1
   417.6
   465.6
   490.9
   513.3
   484.8
   483.8
   461.1
   457.5
   458.2
     417
   442.3
   438.4
   480.6
   434.5
     501
   499.7
     430
   472.1
   472.5
   497.8
   424.4
   491.6
   457.5
   479.3
   487.4
   485.4
   471.5
   467.9
   463.4
   455.3
   482.8
     441
   470.5
   455.3
   485.8
   490.9
     440
   474.7
   440.3
   455.9
   481.2
   472.1
   467.9
   504.9
   498.1
   430.9
   450.1
   460.4
   443.9
   469.2
   433.8
   479.9
   445.9
   498.7
     427
   495.5
   452.7
   443.6
   490.3
   460.4
   431.3
   453.3
   401.4
     502
   441.3
   449.4
   481.5
   476.3
     466
   434.5
   429.6
   482.2
   456.9
   511.4
     442
   434.5
   507.5
   426.4
     464
   434.2
   429.3
   460.4
     451
     489
   468.2
   488.3
   421.8
   466.9
   490.3
   411.1
   473.4
   492.6
   447.5
   476.7
   456.6
   480.6
     403
     502
   456.2
   480.2
   436.8
   425.4
   486.4
     430
   464.3
   489.3
   484.1
   491.3
   421.5
   454.6
   438.1
   472.5
     430
   449.1
   450.1
   504.2
   449.1
   467.6
   504.2
   450.1
   461.4
   468.9
   444.6
   432.2
   411.1
   455.9
   440.7
   421.8
   497.8
   450.7
   434.2
   461.7
   492.6
   492.2
   483.5
   457.9
   422.5
   459.2
   447.1
   450.1
   441.6
   447.1
   470.5
   477.6
     476
   482.2
   468.6
   460.8
   454.6
     465
   462.4
   462.7
   424.8
   421.8
   452.3
     442
   443.9
   423.1
   470.5
   458.5
   482.2
   456.2
   489.3
   454.9
   478.6
   497.1
   420.9
     451
     440
   523.4
     490
   443.6
   416.7
   434.5
   443.6
   458.8
   477.6
   392.6
   446.8
   533.1
   414.7
   465.3
   425.7
   461.4
   457.2
   435.1
   469.5
   446.8
   457.9
   385.2
   458.2
   443.6
   460.8
     465
   479.6
   492.2
   491.3
   498.7
   470.5
   448.1
     466
   449.1
   466.9
   439.7
   451.4
   440.7
   449.4
   486.7
   502.3
   462.4
   467.3
   442.9
   456.6
   422.5
   458.8
   468.6
   438.7
   410.8
   445.9
   501.6
   437.4
   493.9
   463.7
   473.7
   478.3
     442
   469.2
   492.6
   445.5
   485.8
   485.1
   466.6
   448.1
   484.8
   480.6
   502.6
   464.3
   471.2
   422.2
   475.4
   435.8
   436.1
   480.6
   444.6
   498.7
     417
   440.7
   471.2
     489
   499.4
   477.3
   458.5
   456.9
   455.9
   483.8
   450.4
   450.4
   464.3
   445.2
     441
   469.9
   469.9
   481.5
   466.6
   458.8
   473.1
   413.4
   458.2
   442.6
   455.3
   435.8
   470.2
   449.1
   476.7
   468.9
   454.6
   433.8
   487.4
     429
   504.9
   462.1
   467.9
   451.7
   478.3
   440.7
   477.3
     500
   446.5
   443.3
   447.5
   435.8
   448.4
   467.9
     418
   496.5
   483.5
   447.5
   520.8
   496.8
   468.2
   445.9
   426.7
   527.9
   451.7
   465.3
   443.6
   514.6
   450.1
   446.2
   479.9
   455.3
   438.4
   441.3
   444.9
   458.5
   459.2
   469.9
   471.2
   457.5
   490.3
   459.2
   452.3
     453
   452.7
   508.5
   519.5
   454.9
   458.8
   494.8
   423.1
   470.8
   473.7
   492.9
   437.1
   494.5
   462.4
   462.4
   540.3
   493.5
   452.3
   484.8
   443.3
   475.4
   442.3
   482.2
   477.3
     440
   467.9
   437.1
     490
   479.6
   415.7
   461.4
   494.5
   468.9
   460.4
   437.7
     487
     466
   446.2
   482.2
   492.6
   465.6
   485.4
   458.2
   480.9
   493.9
   458.5
   437.1
   465.6
   470.2
   437.7
   432.9
   431.6
     489
   472.8
   477.6
   432.5
   462.4
   474.7
   480.6
   455.6
   466.9
   457.2
   508.5
   455.9
   447.1
   523.1
   461.7
   433.8
     488
   428.3
   494.8
   469.2
   458.5
   512.7
   447.8
   480.9
   474.1
   453.6
   471.8
   432.2
   483.2
   504.2
   464.3
   519.5
   463.4
   451.4
   504.6
   479.6
   431.3
   449.7
   472.1
   492.6
   448.4
   466.3
     487
   468.2
   454.6
   464.3
   502.9
   467.3
   469.2
   422.5
   453.3
   512.7
   451.7
   420.9
   444.2
     463
   441.3
   484.8
   454.6
   486.7
   429.3
   413.1
   453.6
   475.4
   454.3
   444.2
   481.5
   412.4
   491.9
   468.2
   494.2
     439
   505.2
   468.2
   452.7
   482.5
   486.4
   466.3
   445.2
   430.6
   458.2
   413.7
   434.8
   454.6
   459.8
   489.3
   506.5
   493.5
   477.6
   473.7
   437.1
   466.3
   492.2
   476.3
   509.8
   436.4
   457.9
   451.7
   505.9
     451
   423.8
     490
     477
   446.2
   432.9
   484.1
   487.4
   467.9
   421.8
   475.4
   443.9
   454.9
   431.6
   461.1
   462.7
   469.9
   407.6
   494.5
   449.1
   453.6
   509.8
   473.1
   433.5
   425.7
   451.4
     490
   422.5
   483.8
   517.2
   411.1
   496.5
   449.4
   469.2
   459.8
   461.4
   405.6
   440.7
   517.5
     477
   461.7
     453
   457.2
   386.2
   481.5
     454
   457.2
   438.4
   504.9
   474.7
   494.5
   466.3
     453
   473.4
   441.6
   481.5
   469.2
     466
   506.2
   462.7
   444.2
   443.9
   436.4
   479.3
   468.2
   504.9
   454.3
   446.8
   468.6
     488
   448.8
   466.6
     442
   462.7
   489.3
   463.4
   479.3
   418.6
   416.7
   482.2
   487.4
   488.7
     501
     391
   442.9
   486.7
   394.3
   531.8
   443.9
   483.8
   466.3
   462.4
   494.5
   441.6
     440
   496.5
   442.6
   419.9
   437.1
   431.9
   482.2
   485.1
   458.2
   470.2
     453
   482.8
   503.9
   467.9
   442.3
   465.3
   427.4
   442.9
   425.1
   461.4
   423.1
   449.1
   489.3
   472.8
   497.4
   419.9
   431.6
   445.2
     464
   490.3
   416.3
   525.7
   470.2
   467.3
   442.6
   463.7
   453.3
   468.6
   445.5
   402.4
   477.6
   473.4
   512.4
   469.9
   460.4
     502
     514
   441.3
   485.4
   457.9
   481.5
   411.5
   458.8
   487.7
   497.8
   461.7
   451.7
   491.3
   475.4
   455.3
   498.1
   458.8
   469.9
   480.9
   446.5
   474.1
   445.2
   436.8
   474.7
   493.2
   515.6
   499.1
   429.3
   466.9
   421.8
     452
   446.5
   488.3
   448.8
   435.5
   407.2
   437.7
   467.6
   463.4
     478
   452.3
   482.2
   449.7
   494.5
   442.6
   481.5
   487.4
   479.3
   515.3
   461.1
   432.9
   474.4
   492.9
   472.1
   419.6
   444.2
   436.8
   492.2
   467.6
     478
   504.9
   476.3
   425.7
   485.4
   446.5
   433.8
     487
   475.4
     453
   482.8
   453.6
     439
   459.8
     418
   455.9
   462.7
   482.8
   423.8
     490
   469.2
   454.9
   500.3
   481.5
   441.6
   479.3
     442
   478.9
   446.8
   459.5
   492.6
     502
     428
   411.8
   433.2
   436.4
   467.3
   490.6
   478.6
     488
   378.7
   470.2
   463.7
   461.7
   479.9
   447.5
   479.3
   455.9
   502.6
   477.6
   420.9
   468.2
   460.4
   455.9
   440.7
   418.9
   482.5
   466.3
   479.9
   497.1
   450.4
   451.4
     463
   491.6
   436.1
     475
   494.2
   472.5
   454.6
   481.5
   464.7
   421.8
   447.8
   458.2
   464.7
   513.6
   430.9
   478.6
   424.4
   462.1
   458.5
   490.9
   455.3
   490.6
   438.4
   468.6
   458.5
     416
   432.9
   437.7
   460.1
   454.9
   453.6
   438.1
   474.7
   444.6
   500.3
   436.1
     478
   472.1
   441.3
   469.5
   454.6
   445.9
   493.2
   515.9
   389.1
   425.4
   482.8
   448.4
   500.7
   443.6
   458.2
     440
   533.1
   481.2
   468.2
   439.7
   456.2
   457.2
   454.6
   458.2
   478.3
   522.7
     454
   486.7
   463.4
   470.8
   545.4
   433.2
   432.2
   449.7
     466
   471.5
     489
     429
   496.5
   414.4
   457.2
   469.2
   444.6
   488.7
   445.2
   459.8
   443.9
   449.7
     430
   469.5
   480.6
   494.2
   458.8
     465
   457.2
   513.6
   427.7
   476.3
   417.6
   446.2
   415.7
   427.4
   423.5
     453
   474.4
   427.7
   473.7
   445.9
   482.5
     464
   460.1
   496.8
   462.1
   492.6
   467.3
   505.2
   440.7
   464.7
   447.1
     477
   421.5
   455.6
   461.1
   474.7
   474.1
   455.3
   436.1
   458.5
   440.3
   455.9
   450.4
   538.3
   455.3
   425.4
     441
   490.6
   480.9
   459.2
   473.1
   494.2
   471.5
   524.7
   469.2
   513.6
   499.4
   448.1
   456.6
   402.1
   423.5
   443.9
   426.7
   458.8
   481.2
     441
   475.4
   493.5
   486.1
   411.5
   504.9
     477
   407.9
     453
   487.7
   473.4
   502.6
   421.5
   445.5
   444.9
   473.4
   450.1
   481.5
   457.9
   452.3
   471.5
   519.5
   413.1
   448.8
   440.3
   435.1
   480.2
     439
   491.6
   452.3
   447.5
   501.6
   448.4
   495.2
   506.2
   480.6
   454.3
     454
   483.2
   446.2
   442.3
   463.7
   443.9
     429
   470.2
   447.5
     452
   492.9
   476.3
   463.4
   462.4
   480.2
   459.5
   426.1
   446.5
   474.1
   438.4
   454.3
   454.9
   479.3
   490.6
   464.3
   440.3
   435.1
   458.2
   473.1
   466.3
   457.2
   484.1
     429
   442.9
   449.1
     442
   448.8
   473.1
   496.5
   477.3
   464.3
   483.5
   438.4
   505.5
   518.8
   478.3
   477.6
   489.6
   484.1
   507.5
   473.4
   462.4
   407.6
     415
   428.3
   457.9
   432.9
     475
   485.8
   449.7
   468.6
     490
   424.8
   462.1
   461.7
   510.7
   431.6
   458.2
   490.3
   441.6
   470.8
   467.9
   456.6
   458.8
   440.3
   493.5
   446.2
   467.9
   447.1
   478.6
   478.3
   433.8
   473.7
   481.5
   451.7
   463.4
   477.3
   477.3
   473.7
   420.5
   427.4
   440.7
   494.5
   483.2
   432.2
   430.3
   463.4
   508.8
     428
   463.4
     452
   471.5
   461.7
   471.5
   413.1
   454.6
   417.3
   457.9
   436.1
   468.9
   461.4
   432.5
   493.9
   457.9
   423.5
   461.4
   443.9
   458.8
   445.9
   488.7
   454.6
   418.9
   462.7
   452.7
     466
   440.3
   468.9
     501
   449.4
     502
   477.3
     476
   419.9
   514.3
   447.1
   478.3
     404
   478.3
   475.7
   452.7
   440.7
     416
   429.6
   454.9
   444.9
   467.9
   481.9
   468.9
   478.3
   453.3
   478.6
   512.7
   433.2
     427
   476.7
   468.9
   459.8
   473.1
   448.4
   480.2
   453.3
   479.3
   442.9
   496.1
   442.6
   508.5
   434.5
   439.4
   460.1
   441.6
   466.6
   444.6
     489
   455.9
   456.6
   435.5
   421.5
   448.8
   468.2
   508.1
   450.4
   445.9
   440.3
   455.6
   475.4
     440
   450.7
   463.4
   467.9
     466
   466.9
   473.1
   446.8
   416.7
   519.8
     451
   468.2
   500.7
     525
   412.4
   437.7
   449.1
     452
   432.9
   454.6
   534.1
   450.1
   476.3
   487.4
   485.1
   485.1
   435.8
   463.4
   431.6
     477
     454
   482.8
   433.5
     452
     442
   446.8
     453
   461.7
   468.6
   474.4
   461.1
   442.6
   449.7
   459.2
   435.1
   469.9
   464.7
   508.8
   445.2
   475.7
   482.5
   454.9
   472.5
   457.5
   428.3
   458.2
   472.5
   460.1
   488.7
   461.4
   457.2
     500
     487
   459.5
   449.4
   449.1
   460.8
   438.4
   476.3
   460.1
   471.2
   453.6
   461.7
     514
   474.1
  -434.6
   476.3
   492.6
   418.3
   447.5
   503.6
   463.7
   425.7
   460.4
   471.8
   463.7
   435.1
   452.3
   467.6
   470.5
   471.5
   521.4
   430.6
   457.2
   449.7
   488.7
   532.8
     466
   482.2
   490.3
   449.1
   533.1
   520.5
   430.9
   462.7
   469.2
     478
   481.2
     501
   458.2
   474.1
     466
   495.2
   492.6
   432.9
   423.1
   499.4
   449.4
   394.3
   483.2
   481.2
   498.4
     489
   520.1
   506.5
   484.1
     439
   474.7
   486.4
   422.8
   481.2
   439.7
   462.7
   467.3
     439
   470.2
   457.5
   462.4
   515.6
   494.8
   454.9
   494.8
   496.5
   423.1
   470.2
   474.4
   419.6
   480.6
   506.5
   479.6
   492.9
   469.9
     502
   440.7
   466.3
   439.7
     477
   446.5
   473.7
   450.7
   405.9
   412.1
   456.9
   473.7
     415
   497.8
   445.2
   418.6
   442.9
     466
     430
   463.4
   448.8
     476
   443.3
   418.6
   421.5
   420.2
   443.3
   404.3
   433.2
   503.3
   472.5
   466.9
   441.3
   440.3
   451.4
   490.3
   432.2
   471.2
   485.8
   473.4
   433.2
   485.4
   498.7
   457.2
   485.1
   398.5
   446.8
   444.2
   498.1
   497.1
   462.4
   466.3
   437.1
   523.7
   438.1
   459.2
   448.8
   481.9
   456.2
   443.3
   449.1
   478.9
   460.8
   480.6
   464.7
   454.3
   467.6
   424.4
   496.5
   475.7
   454.6
   461.1
   494.5
   460.1
   453.6
   492.6
   428.3
     478
   435.8
   444.9
   496.1
   486.4
   454.6
   439.7
   458.8
   414.7
   435.8
   418.9
   433.2
   468.6
   446.8
   444.6
   454.6
   440.7
   493.2
   487.4
   438.1
   481.5
   508.5
   448.8
   501.3
     429
   462.7
   517.9
   461.1
   433.5
   421.5
   452.7
   500.3
   483.5
   471.5
   447.5
   463.7
   492.6
   457.9
   506.2
     464
   507.5
     442
   462.1
   482.5
   476.7
   454.3
   463.4
   455.6
   432.2
   461.1
     454
     488
   431.9
     442
   421.2
   456.9
   455.6
   406.6
   465.6
   491.6
   467.6
   473.1
   529.2
   443.6
   427.7
   450.1
   438.1
     478
   520.5
   434.8
   475.4
   472.8
   477.6
   460.1
   487.4
   485.8
   481.9
   447.8
   503.9
   467.6
   412.1
   421.8
   402.1
   459.5
     487
   457.5
   447.5
   477.6
   447.5
   437.1
   511.4
   461.7
   426.7
   519.8
   448.8
   503.9
   447.1
   468.2
   444.2
   487.4
   445.5
   471.2
   429.3
   437.1
   510.4
   500.3
     440
   486.7
   390.4
   428.7
   451.7
   475.7
   454.3
   427.4
     428
   449.1
   466.9
   443.9
   492.9
   473.7
   505.9
   480.9
   497.8
   449.4
   418.6
   445.5
   466.9
   490.6
     463
   474.1
   491.9
   498.4
   489.3
     439
   460.4
   453.3
   452.7
   438.4
   489.6
   486.4
   431.9
     453
   447.1
     451
   445.9
   480.6
   445.9
   517.2
   430.6
   447.1
   501.3
   451.7
     463
   458.2
   490.6
   465.3
   460.1
     463
   438.4
   453.3
     488
   417.6
   478.9
   464.7
   405.3
   377.1
   402.1
   478.9
   496.5
   462.7
   486.4
   455.6
   405.9
   439.7
   482.8
   468.9
   477.3
   482.2
   455.6
   452.3
   450.4
   484.1
   497.4
   466.6
     451
   441.3
   506.5
     440
   476.3
   500.3
   484.1
     490
   439.7
   471.2
   437.1
   483.2
   509.8
   552.9
   427.7
   466.6
   471.2
   492.2
   497.4
   477.6
     451
   455.9
   423.1
   421.8
   450.7
     501
   471.2
   494.2
   454.6
   435.8
   428.7
     442
   420.5
   469.2
   530.2
   450.1
   445.5
   474.1
   474.4
   495.8
   423.5
   466.3
   431.3
   427.4
   472.1
   501.3
   457.9
   486.1
   423.8
   462.7
   527.9
     454
   490.6
   479.3
   470.8
   457.2
   460.8
   461.1
   429.6
   484.5
   414.1
   460.1
   433.5
   451.4
   443.9
   499.4
   470.8
   463.7
   473.7
   397.5
   389.1
   459.2
   455.6
   472.5
   466.3
   478.3
   454.3
   444.2
   458.2
   457.9
   492.9
   483.2
   449.4
     478
   509.8
   422.8
   487.4
   461.4
   447.1
   469.2
   488.7
   430.6
   438.1
   468.6
   461.1
   473.7
   451.7
   470.5
   461.1
     428
     476
   474.4
   479.9
   436.4
   445.9
   425.1
   455.6
     477
   467.6
   492.2
   448.8
   435.5
     477
     442
   443.9
   471.8
   416.7
   451.7
   450.7
   480.9
   470.2
   518.5
   420.9
   506.5
     452
   423.8
   521.8
   433.8
   454.6
   466.6
   468.6
   445.5
   424.4
   486.1
   430.6
   459.8
   469.9
   491.3
   450.1
   506.2
   433.8
   486.4
   470.8
   437.1
   454.6
   429.3
   490.9
   489.3
   447.8
   474.7
   434.5
   413.1
   492.2
   503.3
   491.9
   455.9
     478
     451
   504.9
   465.3
   446.2
     428
   480.2
   499.1
     526
   467.6
   450.1
   505.2
   402.1
   435.8
   458.8
   461.4
   428.3
   495.8
   481.2
   422.2
   460.8
   433.2
     392
   462.1
   472.5
   458.2
   489.3
   460.4
   486.4
   420.5
   458.2
     500
   474.1
   437.7
   375.8
   433.8
   487.7
   441.3
   444.9
   463.7
   478.6
   466.3
   443.6
     500
   455.6
   412.1
   464.3
     500
   509.4
   407.9
   520.1
   479.9
   420.5
   467.3
   490.3
   442.3
   434.2
   478.6
   472.8
   458.8
   462.1
   455.6
   470.8
   445.9
   469.2
   454.6
   490.3
   486.7
   437.1
   502.9
   446.8
     466
   462.1
   464.3
   436.1
   448.1
   462.1
   489.6
   485.8
   445.2
   470.5
   523.4
   435.8
   393.9
   492.6
   409.5
   459.8
   370.6
     478
   430.9
   494.2
   455.9
     442
   429.6
   447.5
   402.4
   447.5
   475.4
   468.6
   500.7
   457.2
   503.3
   448.4
   441.3
   464.7
   476.7
   438.1
   511.7
   476.3
   440.7
   442.6
   425.4
   444.6
   445.5
   462.7
   471.2
   436.4
   490.6
     489
   457.9
   436.8
   441.3
   465.3
   433.5
   468.9
   481.5
   503.9
   474.4
   515.9
     415
   431.3
   450.7
   419.9
   464.3
   517.5
     463
     475
   448.1
     417
   423.5
   412.8
   502.3
     465
     488
   458.5
   481.2
   445.5
   412.1
   473.1
   457.5
   494.2
   452.7
   443.6
     490
   478.3
   458.8
   473.4
   448.4
   446.2
     476
   459.2
   523.1
   426.7
   520.5
   435.5
   419.6
   490.6
   462.4
   401.1
   499.1
     475
   435.5
   477.3
   487.4
   444.9
   458.5
   436.8
   439.4
   444.6
   466.9
   436.1
   454.9
   420.2
   423.1
     452
   443.3
   454.3
   482.5
   480.6
   479.6
   466.3
   461.1
   440.7
   456.9
   405.9
   468.6
   417.6
   486.4
   467.9
   493.9
     476
   504.9
   409.5
     441
   420.5
   488.3
   410.2
   420.9
   464.7
   454.3
   455.3
   433.5
     466
   468.6
   458.5
   454.9
   447.5
   446.5
   431.6
   442.3
   428.7
   461.7
   472.8
   476.3
   449.4
   481.9
   467.9
   445.5
     418
   480.2
   445.5
   413.4
   508.5
   431.9
     453
   479.3
   448.4
   454.3
     478
   459.2
   432.5
   466.9
   492.6
   488.3
   528.6
   496.5
   442.9
   486.7
   427.7
   454.6
   445.9
   435.8
   441.3
   474.1
   461.4
   443.6
   465.6
   472.8
   443.6
     476
   467.3
   495.5
   471.5
   481.2
     454
   454.3
   429.3
   468.2
   468.9
   461.4
   459.2
   418.6
   473.7
   416.3
   466.3
   426.4
   435.1
   465.6
   508.1
     465
   469.2
   470.8
     417
     453
   449.1
   505.9
   435.8
   476.7
   478.9
   473.4
     454
   459.8
   485.4
   446.8
   439.7
   449.7
   430.6
   482.8
   459.2
   432.5
   419.2
   474.4
   461.1
   467.6
   420.9
   443.9
   479.3
   472.8
   478.6
   492.9
     453
   430.6
   443.3
   421.2
   490.9
   429.3
   448.8
   444.9
   451.7
   479.6
   455.9
   455.6
   435.8
   459.5
   467.6
   456.2
   490.3
   480.6
     441
   473.7
   481.5
   486.7
   406.3
   446.5
   488.7
     465
   499.7
   451.7
   503.3
     452
   457.9
   490.6
   481.2
   469.5
   460.8
   398.8
   430.9
   451.7
   494.8
   459.8
   430.3
   436.8
   445.5
   464.7
   438.4
   481.9
   451.4
   443.6
   432.5
   479.6
   477.3
   480.6
   432.5
   474.4
   481.5
   465.3
   474.1
   459.5
   454.3
   449.1
     475
   482.2
   529.9
   446.2
   476.7
   483.2
   432.5
   411.8
   490.3
   435.1
   446.2
   459.8
   437.1
   460.8
   428.3
   457.2
   473.1
   498.7
   448.8
   474.4
     501
   503.3
   467.3
   461.1
   500.7
   469.2
   439.7
   486.1
     466
   444.2
   514.9
   444.6
   455.3
   449.1
   465.6
   476.7
   447.5
   422.8
   469.9
   462.7
   469.9
   451.7
   473.7
   471.2
     442
   447.5
   444.6
   468.2
   473.7
   454.9
     463
   485.1
   509.4
   481.2
   438.4
   492.9
   473.1
   446.8
     478
   450.4
   483.5
   493.5
   459.2
   494.8
   499.1
   470.5
   490.9
     440
   472.8
     463
   414.7
     452
   408.9
   456.2
   458.2
   489.3
   495.2
   464.3
   445.9
   445.5
     490
   473.1
   483.8
   443.3
   498.7
   507.8
   423.5
   472.8
   469.2
   457.2
   473.1
   442.3
   434.8
   424.8
   481.9
   481.5
     428
   493.2
   432.5
   439.7
   455.9
     441
   496.5
   451.4
   433.8
   411.5
   442.6
   433.5
   469.9
   462.4
   460.4
     466
   493.2
   516.2
   470.8
   452.7
     501
   512.7
   493.2
   502.6
   460.1
     452
   485.4
   456.6
   452.3
   437.7
   455.9
   462.7
   448.1
   482.5
   478.6
     453
   489.3
   461.4
   445.2
   518.8
   432.2
   491.6
   478.6
   457.9
   450.7
   497.1
   460.1
   424.8
     464
   438.1
   492.6
   515.3
     451
   489.3
   503.9
   472.8
   463.4
   421.5
   422.8
   461.4
   450.1
     430
   460.4
   470.5
   480.9
   461.4
   434.2
   404.3
   474.1
   412.8
   462.7
   433.5
   480.2
   470.8
     392
     454
   470.8
   504.2
   482.5
   413.1
   507.5
   485.8
   479.6
   469.2
   474.1
   460.1
   479.6
   430.9
   467.9
   439.7
   466.9
     453
   488.7
   447.1
   412.1
   471.8
   454.9
     429
   498.7
     476
   471.2
   469.5
   453.6
     489
   455.3
   402.4
   446.2
   441.6
   435.8
   493.5
   429.6
   451.4
   438.7
   488.7
   457.2
   462.1
   485.8
   405.6
     454
   438.1
   448.1
   488.3
   456.9
   435.1
   460.4
   451.4
   473.4
   450.7
   443.9
     487
     466
   461.7
   448.8
   501.3
   467.6
   418.9
   446.8
   503.3
   455.3
   481.5
   437.1
   534.1
   448.4
   460.8
     475
   450.7
   471.8
   468.6
   405.6
   452.3
   481.9
   487.4
   474.7
     476
   449.4
   435.8
   448.1
   490.9
     404
     430
     440
   501.3
     489
   447.8
   469.2
   494.8
   442.6
   435.8
   436.8
   500.7
   453.6
   446.5
     478
   389.1
   415.7
     416
   464.3
     463
   398.2
     488
   419.6
     490
     439
   478.9
   502.3
   478.3
   522.1
     465
   422.5
   511.1
   447.1
   444.6
   510.4
   444.6
   486.7
     393
   520.8
   490.9
   471.2
   450.1
   470.2
   491.9
     452
   505.2
   416.3
   504.2
     463
   470.2
   450.7
   462.1
   494.2
     477
   455.9
   452.7
   529.5
   494.2
     478
   461.1
   483.2
   514.3
   438.4
   418.6
   476.3
   459.2
   450.1
   486.1
   453.3
   494.2
   436.8
   414.1
   435.5
   415.4
   499.4
   497.1
   458.8
   453.3
   439.4
   542.2
   453.3
   458.5
   433.2
     441
   460.1
   444.9
   480.6
   499.7
   511.1
   452.7
   470.5
   425.1
     440
   434.2
   433.8
   461.1
   481.5
   462.4
     428
   477.3
   493.5
   449.4
   483.8
   406.6
   495.8
   421.5
   449.1
   457.2
   420.9
   443.3
     427
   476.7
   491.9
   439.7
   438.4
   446.2
     429
   468.2
   496.5
   482.5
   492.2
   499.7
   453.3
   508.1
   487.7
   501.3
   465.3
   479.3
   462.1
   480.6
   476.3
   454.3
   434.8
   455.9
   445.9
   456.6
   485.1
   430.3
   514.3
   432.9
   443.9
   430.9
   453.6
   480.9
   436.4
   498.1
   447.1
   434.5
   431.3
   433.5
   461.7
   445.5
   442.9
   473.1
   515.6
   417.6
   464.3
   449.7
   502.3
   411.8
   482.5
   492.9
   458.8
   420.9
   433.5
   456.6
   504.9
   459.5
   438.4
   463.7
   427.4
   420.2
   489.6
   424.4
   424.8
   432.5
   467.3
   434.8
   431.9
   485.1
   457.9
     427
   479.6
   438.4
   474.4
   469.2
   488.7
   492.2
   453.3
   450.4
   462.7
     466
   388.1
   426.4
   438.7
   476.3
     475
   447.5
   459.2
   435.5
   434.8
   474.4
   439.7
   495.2
   441.6
   449.4
   431.3
   468.9
   459.5
   438.1
   414.4
   463.7
   444.9
   458.8
   466.9
   460.8
   503.3
   453.6
   466.6
   485.8
   451.4
   483.8
   483.5
     476
   477.6
   488.7
   486.7
   493.5
   442.3
   431.6
   466.3
   444.6
   458.2
   434.5
   430.3
     463
   508.8
   461.4
   451.4
     430
   462.4
   458.8
   419.9
   413.7
   489.3
   488.3
   461.7
   475.7
   463.4
   457.5
   418.3
   427.4
   475.7
   482.5
   437.7
   414.4
   475.4
     430
   468.6
   440.7
   474.1
   488.3
   419.9
   449.1
   438.7
   467.3
   404.7
   469.9
   440.7
   493.2
   468.6
   437.7
   420.2
   482.2
   452.3
   500.7
   453.3
   495.2
   457.2
   447.1
   515.6
   461.1
   491.6
   506.8
   490.3
   477.3
   454.3
   443.3
     415
     476
   496.5
   447.5
   458.2
   481.5
   475.4
   463.7
   495.5
   471.5
   484.5
     454
   415.4
   467.3
   411.8
   417.6
     465
   433.8
   452.3
   494.2
   459.8
   528.6
   408.5
   470.2
   447.5
   426.4
   468.2
   453.6
   467.9
   479.3
   454.6
   436.1
     502
   440.3
   447.1
   444.9
   455.3
   518.2
   491.3
   432.5
   416.3
     439
   478.9
     418
   447.5
   425.1
     476
   471.8
   458.8
   452.7
   458.2
   534.7
   449.1
   460.1
   454.9
   481.2
   490.9
   462.1
   481.9
   427.7
   486.4
   444.9
     451
     442
   452.7
   385.2
   472.8
   463.4
     451
   484.8
   480.9
   417.6
   469.5
   419.2
   434.8
   479.6
   386.8
   456.6
   457.5
   433.5
   454.6
   474.1
     439
   469.2
   475.7
   459.2
   518.2
   485.8
   462.1
   489.3
   469.9
   476.3
   427.4
   434.2
   391.7
   499.1
   473.1
   499.1
     488
   432.5
   479.3
   485.8
   454.3
   457.5
   509.1
   469.9
   455.6
   486.4
   416.3
   466.3
   424.4
     477
   495.8
   478.6
   464.7
   449.1
   431.3
     441
     392
   472.8
   477.3
   483.8
   460.4
   443.6
     441
   485.8
     463
   457.2
   476.3
   440.7
   427.4
     463
   440.7
   484.1
   477.3
   454.9
   463.4
   465.3
   442.9
   495.5
   485.4
     488
   467.3
   506.8
   442.9
   494.8
   494.8
   471.5
   509.8
   467.9
     439
   440.3
   434.2
   425.7
   480.6
   466.9
   473.7
   439.7
   506.8
   450.1
   451.4
   458.5
   435.1
   499.1
   455.3
   444.6
   478.9
   462.1
     428
   487.4
   449.7
   413.4
   474.1
     439
   480.2
   446.8
   446.2
   479.6
   483.2
   493.9
   515.9
     512
   494.5
   413.4
   455.6
   459.8
   442.3
   511.7
   497.1
     454
     439
   459.8
   390.4
   478.6
   490.9
   455.9
   425.1
   452.7
   464.3
   484.1
   439.7
     439
   417.6
   495.8
   456.9
   495.8
   496.1
     439
     500
   425.1
   402.7
   483.8
   486.7
   461.1
   449.1
   411.8
   434.8
   426.7
   439.4
   481.9
   443.9
   454.3
   484.8
     440
   504.6
   499.1
     464
   443.6
   429.3
     490
   478.3
   483.8
   424.4
   435.5
   465.6
     429
   449.7
   500.7
   447.1
   453.3
   462.1
   453.3
     442
   478.6
   479.6
   478.6
   438.7
   447.1
   424.1
   430.3
   464.3
   460.4
     525
   462.4
   468.9
   481.2
   428.3
   447.5
   425.7
   496.8
   467.6
   417.6
   439.4
   482.5
   498.7
   494.5
   444.2
   402.7
   491.9
   432.5
   498.1
   439.7
   442.6
     476
   458.2
   458.8
   452.3
   465.6
   463.4
   482.2
   483.5
   448.1
   431.9
     502
   457.2
     487
   469.5
   420.2
   433.2
     452
   495.2
   430.9
   429.6
   511.1
   473.4
   483.2
   435.5
   454.9
   444.2
     452
   441.6
   455.6
   465.3
   440.3
   431.3
   459.2
   502.6
     487
   535.1
   439.7
   418.9
   441.3
   446.8
   417.3
     453
   423.8
   491.6
   427.4
   492.2
   494.2
   487.4
   446.2
     452
     451
     452
   501.6
   443.9
     502
   428.7
   484.1
   447.1
   480.6
   444.6
     465
   410.8
   479.6
   444.2
     465
   426.7
   470.5
   444.6
   481.9
   437.7
   469.9
   451.4
   486.7
   446.2
   437.4
   438.1
   496.8
   501.3
   504.9
   456.9
   433.5
   468.2
   523.1
   486.4
   496.8
     466
   473.4
   464.3
   469.5
   435.1
   498.1
   525.7
   434.5
     418
   419.6
   459.8
     475
     490
   470.2
   491.9
   442.6
   472.1
   494.5
   501.3
   449.4
   425.1
   461.7
   440.7
     451
   474.7
   482.5
   464.3
   510.1
   472.5
   462.1
   463.7
   441.6
   486.4
   458.2
   462.7
   481.5
   485.4
   494.2
   478.9
   500.3
     463
     418
   449.4
   416.3
     427
   487.7
     463
   500.7
   459.2
   436.4
     488
   438.1
   423.1
   472.5
   462.7
   432.9
   456.9
   418.3
   469.2
   498.4
   422.8
     477
   470.5
   458.2
   435.1
   429.3
   434.2
   495.8
   504.6
   474.4
   460.1
   475.4
   415.4
   428.3
   431.6
   479.6
   451.7
   470.8
   461.4
   439.7
   476.7
   469.5
   421.5
   457.9
   451.7
   453.3
   437.1
   469.9
   398.2
   537.3
   472.5
   432.9
   464.3
   449.4
   443.6
   477.6
   442.6
   445.2
   469.5
   450.1
   493.2
     452
   456.9
   450.7
     475
   422.5
     488
   500.7
   456.6
   476.3
   498.4
   441.6
     463
   446.2
   512.7
   461.1
   473.7
   454.6
   449.4
   428.3
     489
   460.8
   435.5
   519.8
   453.3
   465.6
   466.3
   487.4
   426.7
   491.3
   516.6
   523.4
   449.4
     489
   400.1
   475.7
   445.5
   481.2
   434.8
   500.7
     465
   457.2
   438.4
   515.3
   426.7
   405.9
   459.8
   427.4
     454
   419.2
   379.7
   472.8
   425.4
   475.4
   443.3
   449.4
   504.9
   465.6
   459.8
   460.4
   489.3
   490.6
   460.4
   500.3
   479.6
   476.7
   473.7
   432.2
   478.6
   386.5
   424.8
   463.7
   424.8
   462.7
     465
   448.8
   457.2
   418.9
   467.6
   455.6
   488.3
   424.4
   487.4
   408.5
   485.8
   448.1
   470.8
   496.8
   457.9
   454.9
   422.2
   444.2
   456.2
   431.9
   470.5
   476.3
   469.2
   534.4
     453
   438.4
   462.7
   431.6
   492.6
   449.4
   496.8
   445.2
   424.1
   527.3
   449.4
   472.8
   458.8
   493.5
   459.5
   438.1
   457.2
     464
   443.9
   472.8
   419.2
   417.6
   457.2
   458.5
   516.9
   455.9
   447.8
     454
   456.2
   462.7
   440.3
   426.1
   519.2
   431.3
   464.3
   487.4
   424.8
   468.6
   455.3
   499.7
   447.5
   466.9
   454.3
   464.3
   454.9
   466.3
   422.5
   463.4
     466
     465
     417
   455.3
   427.4
   444.6
   455.9
   445.5
   449.1
   511.7
   487.7
   471.2
   459.5
   473.1
   494.2
   471.8
   453.6
   450.7
   456.2
   459.8
   441.6
   428.3
   497.8
   462.4
   477.6
   462.1
   431.6
   426.4
     439
   467.3
   448.8
   431.6
   430.3
   468.9
   471.5
   420.9
   520.8
   413.1
   469.2
   482.2
   411.5
   458.5
   430.6
   456.6
   401.7
   457.2
   480.6
   457.5
   435.1
     477
   481.2
   453.3
   406.3
   449.7
   480.2
   433.5
   446.8
   490.6
   474.1
   494.5
   469.2
   508.5
   467.9
   454.9
     465
   437.7
   469.9
   481.5
   484.1
   491.3
   500.7
   469.9
   490.6
   485.4
   436.8
   445.9
   468.2
   484.8
   469.2
   485.1
   458.5
   480.9
   438.1
   501.3
   466.3
   499.4
   436.8
   492.9
     430
   459.8
   403.4
   440.3
   495.5
   479.3
   488.3
   474.1
   474.7
   453.6
   455.3
   441.6
     440
   422.8
   479.3
   492.9
     476
   477.3
     476
   461.1
   470.8
   487.7
   454.3
   493.5
   411.5
     452
   436.8
   472.1
   456.6
   474.4
   452.3
   478.9
   467.3
   469.5
   461.7
   448.8
   468.9
   482.8
   482.2
   473.7
   462.1
   473.1
   486.1
   484.1
   512.4
     465
   470.2
   470.5
     464
   480.9
   435.8
   451.7
   483.2
     465
   461.4
   474.4
   440.3
   430.9
   479.3
   394.6
   443.3
   424.4
   472.5
   442.3
   575.6
   478.9
   491.3
   422.5
   478.9
   482.2
   501.6
   491.9
   423.1
   439.4
   470.5
   448.8
   505.5
   406.6
   436.1
   476.3
     416
     478
   387.1
   529.2
   446.2
   421.8
   433.5
   438.4
   493.9
   471.8
   498.7
   460.8
   488.3
   473.7
   398.8
     442
     488
   449.1
     478
   438.7
     415
   501.6
   447.8
   489.3
   466.3
   442.6
   472.8
   455.3
   464.3
   444.9
   448.4
   470.5
   481.2
   468.6
   447.8
   450.1
   442.9
   450.1
   448.1
   472.1
   507.8
   434.8
   493.5
   465.6
   471.8
   428.7
   460.8
   481.9
   461.7
   468.6
   454.3
   466.3
   466.9
     500
   457.9
   444.2
   463.7
   444.9
   472.8
   520.1
   482.8
   423.5
   460.1
   478.6
   503.9
   444.6
   459.2
     464
   529.2
   466.9
   416.7
   468.2
   435.5
   454.6
     416
   455.6
   477.3
     478
   459.8
   470.5
     476
   422.5
   466.3
   387.8
   451.7
   435.8
   408.9
   440.3
   471.8
   461.7
   481.5
   501.6
   491.3
     476
   481.2
   446.5
   480.9
   458.2
   468.6
   463.7
   519.5
   472.8
   455.6
   481.2
   524.4
   528.6
   427.4
   412.8
   509.1
   454.6
   462.4
   456.6
   456.9
   474.7
   449.7
   440.3
   481.5
   476.3
     490
   445.5
   454.9
   480.9
     439
     488
   388.1
   465.3
   450.4
   508.8
   467.3
   443.6
   438.7
   482.5
   414.7
   426.7
   489.6
   453.3
   459.8
   449.1
   486.4
   532.5
   489.3
   455.6
   448.1
   529.9
   458.5
   446.2
   525.3
   480.9
   472.1
   460.8
   445.5
     477
   453.6
   447.5
   495.5
   470.5
   445.5
   449.4
   422.5
   469.9
   442.6
   496.1
   500.7
   474.4
   450.4
   479.9
     465
   507.8
   490.6
   447.1
     466
   478.6
   459.5
   471.5
   484.1
   495.2
   470.2
   456.6
   457.9
   473.1
   421.8
   413.4
   420.5
   431.9
   494.2
   486.4
   433.2
   500.7
   432.2
   440.7
   458.5
   499.1
   465.6
   460.1
   493.9
   505.2
   458.8
   488.7
   393.3
   474.4
     465
   500.3
   439.7
   453.3
   439.7
   458.5
     451
   411.8
   421.8
   440.7
     403
   436.8
   459.8
     500
   479.9
   490.6
     500
   461.7
   463.4
   371.2
   449.1
   427.7
   476.7
   459.2
   450.4
   468.6
   463.4
   428.3
   452.7
   489.3
   459.8
   462.7
   470.2
   477.6
   481.2
   457.2
   466.9
   463.4
     463
   460.8
     476
   469.9
   490.3
   437.7
   462.7
   424.4
   488.3
   452.7
   427.7
   408.5
   459.5
   504.6
   431.6
   409.5
   484.8
   448.1
   431.3
     477
   472.1
   459.5
   421.5
   449.7
   502.6
   490.3
     452
   432.9
   487.7
   516.6
   486.1
   495.2
   498.1
   456.2
   436.8
   460.1
   493.5
   462.4
   478.6
   435.8
     452
   486.4
   450.7
   450.4
     475
   379.3
     451
   442.9
   452.7
   474.1
     439
   491.9
   480.9
   445.2
   428.7
   424.4
   467.9
   464.3
     416
     441
   447.1
   445.2
   434.5
   470.8
   453.3
   499.4
   462.4
   460.4
   454.3
   464.3
   496.5
   450.1
   455.3
   512.4
   492.9
   411.5
   500.3
   414.1
   438.7
   477.6
   471.2
   445.5
   432.2
   438.7
   467.6
   448.8
     463
     428
   498.1
     416
   445.2
   445.5
   461.4
   533.4
   417.3
   423.1
   415.4
   449.1
   457.5
   471.5
   445.9
   454.6
   474.1
   467.9
   416.3
   431.9
   503.9
     489
   498.7
   440.7
   409.5
   421.8
   451.7
   426.1
   491.9
   439.4
     453
   442.9
   447.1
   423.1
   431.3
   426.1
   493.9
   443.3
   427.7
   452.3
   466.9
     451
   454.3
     451
   463.4
   502.6
     453
   462.7
   424.1
   444.9
   467.9
   458.2
   437.4
   454.3
   434.2
   513.6
   436.8
   486.1
   468.9
   453.6
   442.6
   449.4
   413.1
   456.6
   467.3
   456.9
   496.1
   480.9
   480.6
   477.6
   448.8
   456.6
   515.3
   464.7
   464.3
   470.5
   479.9
   492.6
     416
   441.3
   456.2
   443.9
   427.7
   485.8
   497.1
   506.5
   478.9
   498.4
   490.9
   437.7
   449.1
   419.2
     451
   487.7
   495.8
   437.4
   489.3
   432.5
   471.2
   425.1
   430.9
   493.9
   474.4
   469.2
   428.7
   401.1
   468.9
   433.2
   447.5
   390.7
   499.7
   484.5
   438.4
   435.5
   449.7
   412.4
   457.5
   413.7
   453.6
   450.7
   460.1
   450.7
     428
   429.3
   421.5
   469.2
   498.1
   427.7
   459.5
   414.1
   478.9
   492.2
   506.2
   470.5
     427
   467.9
   491.6
   417.6
   406.6
   436.8
     489
   490.3
   462.7
   496.8
   462.1
   459.8
     513
   494.8
   427.7
   479.6
     428
   456.9
   464.3
   445.9
   435.1
     502
   476.3
   509.1
   461.7
   446.5
   414.4
   489.3
     489
     453
   471.2
   482.2
   450.4
   442.3
   483.2
     475
   461.4
   448.8
     463
   432.9
     451
   426.7
   423.5
   443.3
   449.1
     476
   459.2
   517.5
   427.7
   420.2
   435.5
     440
   459.2
   480.6
   451.4
   425.1
   490.3
   479.3
   455.6
   439.7
   450.7
   422.8
   447.8
   431.3
   405.6
   500.3
   422.2
   461.7
   449.1
   472.8
   450.1
   470.5
   498.4
   433.5
   490.6
   483.5
   495.8
   464.7
   474.1
   428.3
   469.5
   462.7
   461.1
   470.2
   480.6
   450.7
   445.5
   445.9
   456.6
   448.8
   509.4
   471.8
   415.4
   453.3
   444.6
   529.9
   455.9
   460.8
   464.3
     427
   438.4
   470.5
   413.7
   433.5
     451
   470.2
   443.3
   417.6
   468.6
     452
   399.8
   467.3
     477
   480.2
     453
   470.8
   504.9
     465
   451.4
     441
   470.8
   462.7
   447.8
   467.6
   467.9
   459.8
   496.8
   438.7
   446.8
   466.9
   469.2
   461.4
   472.1
   462.7
     439
   395.2
     502
   413.7
   493.9
   506.8
   479.3
   420.2
   440.7
   467.6
   444.2
     416
     478
   399.5
   446.2
     477
   469.5
   436.1
     501
   427.4
   445.5
   435.1
     465
   478.3
   438.4
   455.9
   458.5
   424.8
   475.7
   493.9
   462.4
   449.1
   435.8
   459.5
   490.9
     478
   432.5
   465.3
   460.4
   468.9
   430.3
   476.3
   430.3
   466.9
     454
   496.8
     441
   423.8
   465.3
   505.2
     502
   403.4
   460.1
     429
   509.4
   481.5
   437.4
   430.9
   445.2
   449.4
   445.2
   436.4
   432.5
   408.5
     430
     475
   503.3
     464
   491.6
   431.6
   495.5
   474.1
   477.6
     442
     501
   456.2
   466.9
   460.1
     488
   457.9
   433.2
   420.5
   469.9
     392
     502
   489.6
   506.8
   408.5
   472.8
   477.6
   429.3
   481.2
     451
   438.1
   486.7
   461.4
   434.2
   443.6
     475
     463
   432.2
   437.1
   449.7
   556.8
   507.2
   456.6
   437.4
   487.7
   455.3
   440.7
   463.4
     417
   479.9
   434.5
   416.3
   502.6
   484.1
     477
   462.4
   401.7
     452
   477.3
   491.3
   470.8
   431.9
   463.4
   452.3
   427.4
   505.5
   460.4
   468.6
   405.9
     475
   508.5
   496.5
   455.9
   481.9
   504.9
   416.3
   472.5
   455.3
   489.6
   435.8
   450.7
   443.9
   465.6
   445.5
   424.1
   483.2
   483.2
   485.1
   496.8
     453
   437.7
   437.4
   474.7
   444.2
   523.4
   444.6
   442.6
   503.3
   481.2
   444.9
   471.2
   458.5
   495.5
   424.1
   494.2
   452.3
   499.4
   467.6
   430.9
   450.7
   483.2
   473.4
   456.6
   446.8
   465.3
   456.9
   434.2
   446.8
   416.3
     488
   438.4
   503.6
   484.5
   467.9
     429
   473.4
   446.5
   445.5
     416
   455.6
   450.4
   439.4
   460.4
   481.5
   419.2
   434.2
   449.1
   469.2
   447.8
   503.9
   485.8
     452
   520.1
   480.6
   472.1
   455.6
   456.2
   480.6
     478
   474.4
   480.2
   493.9
   491.6
     429
   436.1
   469.2
   468.9
     452
   476.3
   371.6
   457.2
   436.1
   474.7
   428.3
   488.3
   448.4
   472.8
   500.7
   434.5
   466.3
   516.2
   467.6
   474.4
   460.4
   502.9
   424.1
   448.4
   457.9
   467.6
   443.9
   471.2
   468.2
   482.2
   486.4
     439
   477.3
   438.1
   469.2
     478
     441
   445.9
   481.9
   444.2
   485.1
   466.3
   432.2
   501.6
   475.7
   478.3
   485.1
   468.9
   482.8
   525.3
   468.6
   424.8
   433.2
   477.6
     488
   418.9
   452.7
   468.9
   433.8
   485.8
     463
   424.8
   498.7
     478
   449.4
   483.8
   493.2
     478
   448.8
   445.9
   438.4
   495.5
   461.1
   480.6
   425.1
   434.8
   472.8
   434.8
   410.8
   462.1
   463.4
   495.5
   441.3
   482.5
   434.8
     478
   437.7
     465
   505.2
   450.7
   485.4
   423.1
   454.3
   489.3
   454.3
   472.5
   534.1
   462.4
   479.6
   449.4
   426.4
   454.6
   493.9
   462.4
   413.4
   486.4
   432.9
   478.3
   473.4
   481.2
     475
   452.3
   476.3
   467.3
   436.1
   429.3
   472.8
   397.5
   427.7
   472.5
     464
   420.2
   503.9
   480.2
   444.6
   448.1
   463.7
   448.8
   490.9
   441.3
   476.3
   472.5
   472.8
   454.6
   467.9
   453.6
   445.5
   432.9
   467.9
   503.3
   446.8
   438.4
   455.9
   447.5
   408.5
   449.4
   482.2
   496.1
   466.3
   496.8
   437.7
   434.2
   381.9
   447.5
   470.2
   464.7
   466.9
   450.1
     465
   393.3
   500.7
   446.2
   487.4
     453
   454.9
   467.6
   434.8
   434.5
   501.6
   471.5
   442.6
   463.4
   461.4
     442
     428
   442.6
   443.6
     487
   469.9
   450.4
   442.3
   486.4
   419.9
   437.1
     524
   477.3
   515.6
     465
   465.3
   503.9
   461.7
   495.2
   458.2
   448.1
   473.4
   501.3
   418.6
   412.4
   480.6
   455.3
   479.6
   456.9
   447.8
   460.8
   439.4
   509.1
   488.7
   467.3
   472.8
   469.2
   444.6
   475.4
   432.5
   463.4
   496.1
   422.8
   531.5
   497.8
     440
   460.8
   442.3
   493.2
   485.8
   457.5
   460.1
   483.5
   445.9
   462.1
   460.4
   447.1
   444.6
   461.4
   469.2
   436.4
   470.8
   444.6
   471.8
   444.9
   491.3
   442.9
   454.3
   481.2
   466.3
   461.7
   438.1
   482.5
   481.2
   489.3
   467.6
   431.9
   495.8
   486.4
     465
   499.4
   479.6
     428
   468.6
   473.4
   409.2
   498.7
   433.2
   455.3
   455.6
   431.3
   453.6
   477.6
   524.4
     427
   492.2
   446.8
   426.4
   480.2
   515.9
   503.6
   498.1
   544.1
   483.5
   493.9
   479.3
   456.9
   448.4
   440.3
   438.7
   526.9
   439.4
   479.3
   476.3
   467.9
   498.7
     490
   447.8
   522.4
   445.5
   479.9
   403.4
   455.3
   525.3
   399.8
   407.9
   423.5
   483.5
   387.8
   455.6
   495.5
   438.1
   431.6
   452.3
   497.8
   482.2
   480.2
   425.4
     488
   478.9
   485.4
   454.6
   467.9
   428.3
   427.7
   499.7
   447.1
     476
   439.4
   493.5
   464.3
   438.1
   472.1
   458.8
   436.4
   435.8
   481.2
   499.7
     453
   425.4
   480.9
   441.6
   474.4
   488.3
   435.5
   443.3
   471.8
   441.3
   442.6
   422.8
   518.5
   481.5
   436.8
   515.6
   457.9
   465.6
   441.6
   485.4
   469.5
   483.2
   430.6
     476
   385.5
   447.1
   494.5
     478
   448.1
   455.6
   493.5
   453.3
   479.3
   486.7
   479.6
     441
   546.1
   483.5
   499.4
   427.7
   432.9
   456.2
     465
   468.6
   482.8
   439.7
   475.7
   459.5
   448.1
   377.4
     477
   431.9
   478.9
   450.4
     427
   462.4
   439.7
   497.8
   423.8
   438.1
     466
     417
   452.3
   435.8
   486.4
   461.4
   502.6
   453.6
   429.3
   499.4
   449.4
   449.7
     430
   460.8
   501.3
     442
   463.7
   497.8
   451.7
   504.2
   481.9
   441.6
   411.1
   438.7
   496.5
     452
   494.8
   460.1
   448.1
   465.6
   499.1
   463.4
   472.8
     500
   454.9
   478.9
   415.4
   446.8
   485.1
   446.2
   445.2
   433.2
   489.3
   479.6
   466.3
   436.4
   449.7
   475.4
     513
   476.7
   446.8
   469.5
   424.4
   422.5
     477
   433.8
   451.4
   465.3
   421.5
   448.1
   444.6
   447.8
   439.4
   430.6
   473.1
   451.4
   467.3
   441.6
   471.5
   456.6
   431.3
   458.5
   453.3
   498.4
   445.9
   478.6
   469.5
   453.6
   495.8
   470.2
   463.7
   437.4
     488
   453.3
     416
   470.5
   472.1
   419.6
   403.4
   503.6
   453.6
   454.3
   446.2
   471.2
   451.4
   468.2
   462.4
   508.8
   471.5
   425.1
   422.8
   468.6
     487
   456.2
   473.7
   449.4
   475.4
   460.8
   455.6
   428.3
   467.6
   433.5
   443.9
   496.1
     464
   477.3
   436.8
   433.8
   482.5
   438.4
   512.4
   490.9
   427.7
   437.7
   489.6
   454.3
   459.5
   461.1
   450.7
   482.8
   432.5
   467.6
   483.8
   430.3
   495.5
   510.7
     429
   402.7
     490
   502.3
   450.4
   470.2
   470.5
   483.8
   460.1
   461.7
   497.8
   420.2
   457.5
   435.8
   475.4
   453.3
   441.6
   489.3
   469.9
   495.8
   524.7
   472.8
   490.9
   458.5
   481.5
   463.7
   480.2
   472.8
   473.1
   517.9
   409.2
   493.9
     439
   461.7
   455.9
   446.8
   545.1
   468.6
   485.1
   499.1
     463
   512.7
   491.9
   446.2
   398.8
   414.4
   418.9
   466.6
     454
   427.7
   412.8
   447.1
   461.7
   435.5
   457.5
   472.8
   427.4
   456.6
     430
   510.4
   521.1
   400.1
   487.4
   494.5
   451.4
     476
   502.3
   461.7
   483.2
     440
     451
   409.8
   482.8
   447.8
   460.8
   442.3
   463.7
   403.7
   445.9
   451.7
   478.3
     476
   505.2
   536.4
     427
   440.7
   461.4
   484.5
     451
   490.9
   467.3
   485.8
   492.2
   499.4
   461.1
   449.1
   462.1
   496.8
   497.4
     439
   495.5
   446.5
   438.4
     454
   421.5
   505.5
   458.2
   505.2
   434.5
   495.5
     454
   479.6
   484.1
   424.1
   444.6
     451
   410.8
   480.9
   447.5
   473.4
   466.3
   490.3
   488.7
   432.5
   461.4
   452.7
   467.3
   480.2
   505.2
     466
   442.6
   460.8
     428
   491.3
   474.7
   474.7
   487.7
   439.4
   462.4
   463.7
     465
   482.5
   435.8
   454.9
   494.2
   494.8
   468.2
   422.2
   458.5
     427
   463.7
   478.3
     464
   444.9
   471.5
   486.7
   430.3
   480.9
   426.1
     430
   457.9
   447.1
   449.7
     417
   435.5
   421.2
     454
   476.7
   479.6
   456.6
   441.6
   416.3
     417
   441.6
   454.6
   441.3
   452.3
   450.4
   472.1
   435.5
   448.4
   421.2
     478
   428.3
   462.7
   482.5
   421.2
   460.4
   437.7
   450.4
   455.9
   424.8
   473.7
   466.9
   433.5
   506.2
   461.1
   453.6
   466.3
   449.1
   484.5
   423.1
   466.6
   474.7
   483.5
   450.7
   471.5
   508.8
   451.7
   419.2
     475
   424.8
   481.5
   428.3
   424.1
     476
   474.7
   477.6
   447.1
   445.5
   442.3
   486.4
   468.6
   496.5
   444.9
   374.8
   424.1
   509.1
   432.5
     476
   413.7
   437.1
     441
   424.1
   410.8
   462.4
     478
   458.8
   420.2
   495.8
   509.4
   530.5
     475
   467.6
   473.7
   484.1
   448.4
   449.1
   491.3
   424.8
   423.8
   442.3
   489.6
   458.2
   425.1
   437.4
   439.7
   455.6
   438.1
   473.4
   438.7
   522.1
   438.4
   445.9
   441.3
   448.8
     488
   505.9
   520.5
   455.3
   480.2
   422.5
   463.4
   406.3
   514.9
   419.6
     441
     464
   456.2
   460.1
   501.3
   437.1
   470.2
   428.3
   479.9
   423.8
   496.8
   438.4
     466
   430.3
   389.1
   495.5
   472.8
   464.3
   460.4
     404
   473.7
   494.2
   533.8
   455.6
   457.5
   455.3
   442.3
   484.1
   501.3
   510.7
   481.9
   474.1
   499.4
   470.8
   423.1
   467.3
   444.2
   449.7
   519.5
   418.9
   432.2
   500.7
   438.1
     430
   442.6
   415.7
   445.9
   480.2
   425.4
   467.6
   493.9
   459.5
   486.7
     490
   482.5
     428
   451.4
   492.6
   456.9
   464.3
   437.7
   443.9
   466.3
   463.4
   501.6
   470.2
   480.6
   429.3
   469.9
   466.3
     477
   442.3
   514.9
   409.2
   513.3
     427
   456.6
   475.4
   466.3
   436.8
     478
   472.5
     427
   399.5
   459.8
   430.6
   439.7
     487
   488.7
   464.3
   462.7
   440.7
   470.5
   470.8
   470.8
   491.9
   457.5
   445.2
     427
   448.4
     440
   512.7
   470.2
   478.6
   485.4
   459.8
   443.9
   457.2
   407.6
   431.6
   437.1
     440
   465.3
   441.6
   544.1
   419.9
   478.9
   480.9
   432.2
   422.2
   504.2
   461.7
   450.7
   437.7
   465.6
   469.9
   482.2
   431.6
   428.3
     487
   470.2
   427.4
   491.3
   461.4
   486.1
   438.1
   488.3
   508.5
   431.3
   444.9
   456.2
   456.6
   471.8
     466
   516.9
     466
   456.2
   457.5
   480.9
   418.9
   423.5
   470.2
   464.3
   462.1
   481.9
   453.6
   471.2
   491.3
   504.9
     465
   519.5
   480.6
   478.3
     537
   493.2
   449.7
   510.1
   466.6
   504.6
   443.3
   460.8
   489.6
   429.6
   496.5
   447.8
   471.5
   489.6
   441.6
   483.5
     451
   484.8
   451.4
   466.9
   472.5
   447.1
   482.2
   471.2
   474.4
   463.7
   443.6
   487.4
   438.1
   486.1
   427.7
   421.8
   513.3
   485.8
   424.4
   448.1
   414.7
   432.9
   459.5
   433.5
   496.8
   407.2
   449.1
   492.9
   546.4
   454.3
   435.5
   463.7
   467.6
   474.1
   474.1
   498.4
   423.1
     477
     463
   462.7
   461.1
   496.5
   473.1
   518.2
   439.7
   474.1
     418
   486.4
   454.6
   564.9
   473.1
     452
     415
   427.4
   507.8
   429.6
   480.9
   403.4
     442
   500.3
   462.4
   428.3
   447.8
   469.9
   466.6
   468.9
   441.6
   468.2
   486.1
   429.3
   474.4
   467.3
   521.8
   435.1
   435.1
   471.5
     475
   484.1
   511.4
   454.6
     512
   498.1
   475.7
   471.5
   500.7
     463
   487.7
     477
   472.1
   459.8
   461.1
   485.8
   507.2
   446.8
   484.8
   446.5
   507.2
   523.4
   469.5
   458.8
   415.7
   520.1
   467.3
   488.7
   435.5
   401.1
   463.4
   480.2
   501.3
   494.2
   489.6
   486.4
   544.8
   478.9
     476
   499.1
   445.5
   473.4
   491.3
     478
   451.4
   456.6
   473.7
   497.1
   467.6
   460.1
   469.9
   507.8
   436.1
   477.6
   465.3
   463.7
   438.1
   510.4
   461.4
   481.9
   490.3
   491.6
   431.6
   489.3
   468.6
   434.2
   471.5
     452
   450.4
   455.3
   478.3
     489
   483.8
   395.2
     452
   409.8
   459.2
   459.8
     476
   466.6
   443.3
   455.6
   471.8
   455.6
   452.3
   484.1
   440.7
   481.9
   430.9
   447.1
     418
   468.6
   480.9
   457.5
     440
   479.3
   462.1
   466.3
   485.1
   475.4
   448.1
   481.2
   472.1
   450.7
   448.4
   487.7
   515.9
   436.4
   472.1
     442
   468.6
   434.8
   469.5
   473.7
   506.2
     429
   428.7
   464.7
   532.8
   461.7
   437.1
   486.7
   436.4
   470.8
   458.5
   446.5
   490.9
   438.4
   467.9
   462.1
   460.8
   466.6
   484.5
   448.8
   478.6
   458.2
   491.6
   422.2
   479.3
   492.9
   422.8
   493.5
   487.4
   485.4
   515.3
   435.5
   448.8
   470.8
   441.6
   397.8
   450.4
   483.5
   472.5
     427
     475
   462.7
   446.5
   470.5
   467.6
   449.4
   455.6
   490.9
   460.8
   472.5
   435.5
   423.5
   483.2
   450.7
   450.7
   505.5
     477
   458.8
     478
   468.2
   428.7
   474.7
   502.3
   434.2
   493.2
   444.9
   471.5
   518.2
   454.3
   445.2
   443.6
   459.5
     454
   445.5
   437.1
   466.6
   468.6
   441.3
   458.2
     463
   492.9
   437.4
   457.5
   559.4
   413.7
   490.3
   472.5
     478
   447.8
   447.1
   428.3
   501.6
   497.4
   483.8
   459.5
   458.5
   467.6
   483.8
   446.2
   509.4
   520.5
   422.2
   454.9
   458.2
   468.6
   455.9
   459.5
   448.4
   445.5
   463.7
   482.5
     463
   441.6
   463.4
   483.5
   472.1
     465
   445.2
   462.4
   471.2
   411.8
   483.8
   470.2
   514.9
   493.5
   493.9
   455.9
   447.8
   481.2
   510.1
   511.1
   466.6
   461.7
     475
     416
   447.1
     466
   467.3
   518.8
   473.1
   458.5
   467.3
   446.2
     453
   455.6
   480.6
   431.3
   491.9
   453.6
   485.1
     501
   469.5
   436.4
   495.8
   448.4
   414.4
   462.4
   459.8
   449.7
   469.9
   414.4
   439.7
   500.3
   471.2
   469.9
   502.6
   472.8
   458.5
   445.5
   470.2
     502
   449.4
   486.7
   481.9
   475.7
   433.5
     404
     452
   474.1
   448.4
   453.3
   436.8
   437.4
   517.2
   496.8
   446.5
   459.2
   498.1
   441.3
   414.1
     476
   476.7
   462.1
   482.8
   491.6
     427
     489
   433.5
   440.7
   473.7
   424.8
   472.1
   430.6
   477.3
   492.9
   461.4
   495.8
     452
     464
   512.4
     429
   467.6
   436.1
   419.2
   485.1
   459.5
   462.1
   433.2
   474.7
   459.2
   438.4
   483.5
   471.5
   434.8
   441.3
   471.2
   431.9
   486.7
   427.7
   517.2
   465.3
   460.8
   464.7
   505.2
   465.6
     501
   446.5
   457.2
   457.5
   420.9
   437.1
   432.9
   460.8
   474.1
   472.8
   466.9
   498.1
   490.6
   448.4
   480.6
   443.3
   480.2
   447.1
   453.3
   439.4
     464
   499.4
   488.7
     441
   400.1
   410.8
   501.3
   434.5
   462.1
   446.8
     453
   482.8
   450.4
     442
   532.1
   491.9
   426.1
     440
   473.4
   499.7
   435.1
   470.2
   507.5
   421.2
     440
   421.2
   497.1
   515.9
   482.8
   468.9
   459.5
   492.6
   506.5
   458.5
   486.1
   467.9
   494.5
   474.4
   444.6
   467.9
   448.8
   470.8
   444.6
   473.4
   453.6
   440.7
   485.1
   469.5
   437.4
   459.2
   470.2
   422.5
   482.2
   425.7
   474.4
   445.5
   448.1
   466.9
   471.5
   460.4
   451.4
     487
   450.1
   451.4
   488.7
   459.8
   514.9
     441
   420.5
   419.2
     465
   466.6
   440.3
   475.7
   435.5
   464.3
   466.6
   455.9
   507.5
   450.7
     489
   455.6
   436.4
     405
   475.7
   466.9
     525
     442
   472.5
   452.7
   439.7
   465.3
   438.4
   422.2
   415.4
   475.4
   495.5
   470.8
   475.7
   461.4
     415
   503.6
   471.8
   495.5
   488.7
   429.6
   465.6
   475.7
   510.4
   508.5
   471.5
   443.9
     451
   416.7
   535.1
   520.5
   505.5
   466.3
   484.8
   516.9
   489.3
   468.6
   472.1
     488
   522.4
   498.1
   434.2
   504.6
   467.3
     454
   452.3
   478.3
   488.7
   414.1
   449.4
   439.7
   476.7
     488
   507.5
   485.4
   472.1
   470.5
     465
   467.3
   471.2
   488.7
   505.2
     489
   458.2
   491.9
   452.7
   461.1
   460.8
   504.9
     439
     463
   533.1
   448.1
   472.1
   435.5
   407.9
   449.4
   441.6
   486.1
   483.5
     463
   465.6
   400.8
   463.4
   471.5
   493.2
   438.7
   518.8
   469.2
   437.1
   495.2
   419.2
   456.6
   410.8
   427.4
   448.4
     489
   443.9
   442.6
   426.1
   433.5
   454.3
     476
     513
   485.1
   485.8
     453
   424.1
   462.7
   414.4
   502.9
   436.1
   461.7
     454
   492.9
   506.2
   479.3
   499.7
   463.4
   504.9
     441
   480.6
   457.5
   463.7
   446.5
   452.7
   466.9
   521.1
   465.6
   457.2
   454.3
   461.7
   456.6
   438.4
   492.2
   419.6
   473.7
   490.6
     453
   453.6
   445.2
   491.3
   448.8
   475.7
   419.9
   476.7
     451
   461.1
   444.9
   444.9
   456.9
     475
   475.4
   478.9
   414.4
   446.5
   462.1
   486.4
   463.7
   433.2
   425.4
   450.1
   450.7
   442.9
     428
   505.9
     454
   481.2
   413.7
   440.7
   482.2
   466.3
   450.7
   463.4
   461.1
   469.5
   484.5
   479.3
   471.8
   423.8
   488.3
   430.9
   490.6
   488.3
   440.3
   499.4
   483.8
   423.8
   472.1
   453.6
   479.3
   454.9
   447.1
   446.5
   467.9
   497.8
   475.7
   444.2
   481.2
   492.6
   469.9
   435.5
   417.6
   494.5
     463
   455.6
     476
     476
   468.2
   423.5
   452.7
   482.8
     463
   447.5
   492.2
   451.7
     453
   424.8
   436.1
   452.3
   442.3
   448.4
   448.1
     487
   447.5
   478.3
     500
   462.4
     451
   458.5
   474.1
   445.2
   433.2
   520.8
   454.6
   451.7
   472.8
   492.2
   443.6
   444.9
   445.5
   503.9
   466.9
   470.8
   446.2
   433.8
   461.7
   469.2
   501.6
   511.4
   474.1
   460.8
   436.1
   471.2
   419.6
   488.7
   440.3
   455.6
     477
     463
   478.3
   541.5
   409.2
   444.9
   449.1
   405.9
   443.3
   467.9
     454
     476
   474.7
   493.9
   479.9
   492.2
   418.9
   503.9
   504.6
   476.7
   465.6
   479.3
   456.6
     539
   412.4
   472.8
   460.4
   401.7
   455.3
   402.1
   461.4
   469.9
   489.3
   451.7
   462.1
   456.2
   448.8
   432.5
   421.2
   420.5
   435.5
     430
   424.4
     500
   431.6
   503.9
   496.5
     454
   460.4
   483.8
   516.9
   443.9
   414.7
     500
   478.3
   387.1
   514.3
   456.2
   463.4
   494.8
   485.4
   454.6
   423.8
   474.1
   462.4
   481.9
   503.3
   449.7
   437.1
   462.4
   413.1
   469.2
   455.6
   441.6
   470.5
   472.8
   462.1
   454.3
   484.1
   444.9
   466.9
     464
   511.4
   466.3
   450.1
   453.6
   426.7
   443.6
   456.9
     452
   423.5
   465.3
   436.8
   477.3
   467.3
   435.1
   445.2
   435.1
   402.1
     464
   481.9
   496.1
   483.5
   457.2
     429
     476
   479.9
   457.9
   401.7
     441
   434.8
   471.2
   479.6
   439.7
   448.1
     440
   464.7
   414.4
   443.9
   462.7
     501
   432.5
   457.2
   436.4
   451.4
   467.6
   498.1
   449.4
   507.2
   479.3
   512.4
   416.3
   426.7
   534.1
   414.7
     501
   487.4
   450.1
   462.7
   459.2
   509.8
   514.9
   449.7
   475.4
   502.9
   486.7
   446.5
   409.2
   476.3
   436.4
   431.9
   509.8
   486.1
   492.2
   470.2
   455.3
   463.4
   439.4
   450.1
   484.5
   491.6
   472.5
   482.5
     477
   468.9
   463.4
   469.2
   467.9
     418
   431.3
   445.9
   434.5
   436.4
   417.3
   494.5
     477
   473.4
   475.7
   464.3
   436.8
   473.4
   402.1
   503.9
   444.2
   420.2
   483.2
   445.2
   471.5
     403
   504.9
   431.3
   437.4
   459.5
   514.3
   387.1
   403.4
   435.5
   425.7
   461.1
   455.9
   490.9
   419.9
   480.6
   448.8
   447.5
   426.4
   445.9
   405.3
   421.8
   454.9
   464.7
   463.4
   438.1
   461.7
   417.6
   456.9
   466.3
   478.9
   453.3
   437.4
   485.1
   451.7
   459.2
   497.1
   457.2
   491.3
   454.3
   454.6
   446.5
   485.1
   483.5
   450.7
   484.5
   495.2
   514.3
   478.3
   496.5
   446.5
   417.3
   484.1
     452
   463.4
   483.2
   450.1
   493.5
   532.5
   477.3
   454.3
   449.7
   433.8
   478.6
   447.8
     380
   485.1
   434.8
   462.7
   466.6
   441.6
   433.2
   480.9
     427
     452
   480.6
   511.4
   466.3
   450.7
   443.6
   497.1
   459.8
     439
   447.5
   467.9
   492.2
   455.9
     452
   505.2
     478
   417.6
   466.3
     478
   465.3
   461.4
   438.7
   431.3
   438.7
     453
   485.4
   419.9
   464.3
   442.6
   518.2
   426.1
   467.3
   452.3
   459.5
   459.5
   460.4
     453
   422.2
   477.3
   427.4
   502.3
   446.8
   498.1
   450.4
   506.2
   441.6
   479.9
   475.7
     428
   443.6
   464.3
   496.8
   433.8
   448.1
   420.9
   514.6
   459.5
   462.1
   444.6
   413.1
   432.5
   445.9
   471.5
   442.9
   423.8
   490.3
   424.4
   457.9
   468.2
   428.3
   460.8
   530.5
   454.3
   467.9
   472.1
   463.7
   490.9
   473.7
   472.8
   466.9
   447.5
   483.8
   492.2
   480.9
   507.8
   438.7
   449.7
     487
     415
   436.1
   513.3
   448.8
   456.2
   439.7
   494.8
   448.4
   440.3
   481.2
   456.2
   428.7
   468.6
   502.9
   486.1
   456.2
   499.1
   497.4
     453
   506.5
   490.6
   491.3
   435.8
   450.4
   437.1
     453
   471.2
   470.5
   427.4
   469.5
   449.4
     442
   497.4
   478.3
   451.4
   455.6
   467.9
   507.2
   446.8
   447.8
     428
   396.9
   480.6
   509.8
   485.4
   494.5
     476
   458.5
   463.4
   468.6
   471.8
   453.6
     489
   492.9
   467.9
   473.1
     500
   427.7
   513.3
   420.9
   462.4
   403.7
   432.9
   493.2
   459.2
   430.9
     427
   465.6
   474.7
     440
   465.6
   461.1
   406.9
   473.7
   442.3
   467.3
   449.7
   432.5
   525.7
   452.7
   412.8
     452
     464
   426.1
   511.1
     452
   387.1
   451.4
   510.7
   475.4
   482.8
   498.4
   456.2
   481.5
   525.3
   502.3
     442
   477.6
   487.4
   471.2
   439.4
   486.7
   425.7
   459.2
   413.1
   482.2
   444.6
   447.5
   485.8
     465
   452.7
   422.2
     415
   525.3
   428.7
   454.6
   465.3
   421.8
   457.5
   438.7
   463.4
   457.9
   479.3
     476
   463.7
   452.3
   419.6
   514.9
   421.5
   413.7
   446.2
   415.7
   434.5
   446.8
   421.5
   432.9
     452
   464.3
   433.8
   482.5
     465
   491.9
   447.1
   431.9
     463
   473.4
   452.7
   458.8
   516.9
   411.1
   487.4
   393.3
   449.7
   414.1
   497.8
   425.7
   393.3
   478.3
   492.9
   434.8
   459.5
   436.4
   472.8
   475.7
   450.1
     453
   499.1
   455.6
   479.6
   466.9
   419.2
   457.9
   453.3
   506.8
   457.9
   459.8
   452.3
   455.9
   441.6
   439.4
     442
   439.7
   465.6
   483.5
   474.7
   445.5
   479.9
   456.9
   486.1
   451.7
   449.1
   393.6
   448.4
     501
   433.5
   462.7
   504.6
   504.6
   434.8
   455.6
   455.3
   453.6
   501.3
   490.3
   454.6
   457.2
   421.2
   456.2
   447.5
     475
     477
   456.9
   470.5
   497.1
     466
   481.2
   414.7
   457.5
   412.4
   472.1
   466.6
   444.6
   430.3
   419.6
   470.2
   473.4
     442
     439
   465.3
   490.3
     453
   470.8
   438.1
   458.5
     439
   472.1
   472.5
   471.8
   464.3
   455.6
   521.4
   451.4
   447.5
   462.4
   454.3
   497.8
   462.7
   444.6
   462.4
   450.1
   443.3
   459.8
   510.7
   463.4
   458.5
   446.2
     430
   467.3
   464.3
   468.9
   471.2
     478
   439.4
   431.6
   513.6
   421.8
   520.5
   488.3
   439.4
   461.4
   514.9
   465.3
   443.3
   435.8
   459.5
   495.2
   436.1
   510.4
   427.7
   443.3
     466
   465.3
   444.9
     442
   455.9
   427.7
   444.2
   463.4
   413.7
     464
   423.5
   464.3
     489
     478
   410.8
   449.1
   435.5
   457.2
   481.2
   473.7
   469.5
     475
   494.2
   449.7
   467.9
   462.1
   420.5
     404
     451
   425.7
   469.5
   463.4
   510.1
   448.4
   523.7
   475.7
   433.8
   424.4
     466
   462.7
   479.6
   492.9
   438.4
   448.4
   448.4
   472.5
   465.6
   409.2
     464
   462.4
   459.2
   423.1
   453.6
   505.9
   525.3
   435.8
   431.9
   481.5
   433.2
   494.5
   477.6
   518.8
   466.3
   468.9
   460.1
   450.4
   445.5
     501
   451.7
     464
   450.4
   435.5
   414.1
   434.2
   422.5
   440.3
   402.4
   468.2
   484.8
   435.5
     415
     441
   449.1
   464.3
   473.7
   478.9
   471.8
   492.6
   466.9
   441.3
   476.3
   448.4
   490.3
   464.7
   444.6
   434.8
   406.9
   398.2
   451.7
   486.1
   432.5
   464.7
   448.4
   460.1
   439.7
   445.2
   500.7
   434.8
   386.5
   431.9
   470.5
   430.9
   487.7
   464.3
   471.2
   474.1
   474.1
   435.8
   469.2
   442.9
   451.7
     501
   445.9
   460.8
   425.1
     440
   450.7
   429.6
   436.8
   456.9
   459.5
   502.9
   425.1
   433.5
   432.5
   497.1
   450.4
   460.8
   511.4
   493.2
   496.8
   458.8
   434.2
   463.4
     441
   409.8
   447.5
   459.8
   458.2
   468.2
   503.3
   482.5
     454
     452
   449.4
   494.2
   489.6
     476
     477
   465.3
   442.9
   463.7
   469.9
   437.4
   463.7
   478.3
   434.8
   466.3
   451.4
   483.5
   419.2
   499.4
   448.8
   470.2
   434.5
   505.5
   527.3
   491.6
   425.7
   422.2
   464.7
     464
     475
   422.5
   471.2
   464.7
   480.9
   410.2
   458.2
     463
   434.8
     451
   465.3
     466
   484.1
   466.6
   485.4
   482.5
     501
   435.5
   474.7
   474.4
   479.6
   461.4
   492.2
   443.3
   431.3
   438.1
   469.2
   506.8
     478
     488
   506.8
   462.1
   481.2
   480.6
   464.7
   457.9
   447.8
   473.7
   469.2
   479.3
   487.4
     524
   457.2
   470.8
   438.7
   454.9
   471.2
   434.5
   492.9
   476.7
   436.4
   460.4
   444.2
   496.5
   467.6
   484.1
   473.7
   406.3
   448.1
   438.1
   508.1
   477.3
   442.6
   440.7
   447.8
   471.2
   446.8
   441.6
   463.7
   499.4
   452.3
   476.3
   435.1
   477.6
   486.7
   516.6
   496.5
   501.6
   423.8
     475
   443.9
   493.9
   471.5
   486.4
   480.9
   470.5
   490.9
   421.5
   508.1
   495.8
   471.8
     454
   473.4
   446.8
   504.2
     440
   485.4
   478.6
   472.1
   453.3
   433.8
     415
   485.1
   497.1
   443.6
   470.2
   454.3
   421.2
   487.4
   439.7
   507.8
   442.3
   456.9
   475.4
   462.1
   453.6
   458.8
     454
   471.5
   481.5
   465.6
   499.1
   461.7
   482.5
   454.3
   468.6
   512.4
   423.1
   443.3
   436.4
   483.5
   451.7
   457.5
     466
   480.6
     475
   456.6
   419.2
   500.7
   475.4
   502.6
   481.2
   452.3
   456.9
   480.2
   460.8
   507.8
   500.3
   467.9
   424.4
   451.7
     440
   481.5
     452
   507.5
   504.9
   430.6
   445.2
     475
   449.4
     451
   466.3
   472.8
   433.2
   456.6
   532.1
   486.7
     513
   449.4
   506.8
   455.3
   447.1
   497.1
   434.2
   449.4
     500
   492.2
     429
   460.4
   466.3
   452.3
   471.2
   450.4
   488.3
   384.5
     452
   485.4
   466.3
   513.3
   469.2
   450.4
   504.9
   517.5
   417.6
   457.9
   433.2
   482.8
     465
   492.2
   413.4
   472.1
   436.4
   469.5
   518.8
   490.6
   423.8
   458.8
   478.6
   426.7
   466.3
   441.3
   496.5
   464.3
   482.8
     439
   461.7
     502
     500
     451
   486.4
   502.6
   485.4
   451.7
   456.6
   523.1
   472.8
   434.8
   481.2
   494.8
   483.5
   490.3
   443.3
   472.1
   421.5
   391.7
   447.8
   407.6
   436.8
   401.1
   499.7
   482.5
   502.3
   467.3
   445.5
   458.5
     440
   527.9
   462.1
   452.7
   475.4
   455.3
   478.9
   466.3
   477.3
   481.9
   458.8
     500
   461.1
   497.8
   526.3
   469.9
   401.7
   448.4
   485.8
   482.5
   448.8
     477
   457.5
   476.3
   429.3
   487.7
   419.9
   423.1
   466.9
     465
   431.6
     490
   455.6
   485.8
   496.1
   425.1
   500.3
   512.7
   449.4
   486.4
   464.3
   505.2
   420.5
   483.8
   468.6
   489.6
     465
   444.2
   471.5
   473.4
     477
     451
     453
   493.9
   478.9
   445.2
   473.4
   483.2
   413.1
   467.6
   478.9
   468.6
   485.1
   425.1
   485.1
   495.8
   506.8
     440
   460.4
   469.5
   486.4
   460.1
   449.7
   438.4
   528.9
   459.8
   463.4
     441
   469.2
   446.8
   460.4
   486.1
   435.8
   459.8
     391
     416
   426.4
   456.6
   456.6
   428.7
   434.2
   472.5
   475.7
   517.2
   411.5
   435.8
   408.5
     488
     489
   446.2
   450.4
   486.4
   433.5
   454.9
   484.1
   450.7
   438.7
   452.3
   425.4
   470.2
   505.5
   458.2
   485.4
   467.3
   472.1
   513.6
   465.3
   492.6
   482.5
   452.7
   467.6
   466.6
   483.2
   438.7
   443.3
   402.4
   420.2
   457.9
   516.9
   455.3
   472.8
   466.6
   460.8
   473.4
   381.6
   443.6
     463
   452.7
   423.8
   420.9
   439.7
   483.5
     466
   509.8
     441
   465.6
     453
   458.8
   467.9
   466.9
   442.6
   486.1
   460.8
   434.5
   442.3
   480.2
   441.3
   427.4
   450.1
   437.7
   451.7
   444.6
   449.1
   440.7
   431.3
   458.2
   465.6
   422.2
   438.4
   441.3
     464
   454.6
   435.1
   440.3
     512
     416
   467.3
   461.7
   469.5
   476.7
   483.5
   460.8
   466.6
   446.8
   445.5
   481.5
   453.3
   448.1
   397.2
   447.5
   455.9
   438.4
   484.8
   483.5
   466.3
   482.8
   462.1
   498.1
   451.4
   466.9
   435.1
   447.5
   454.6
   472.1
   483.8
   458.5
   471.5
   479.6
   451.7
     442
   436.8
   469.2
   448.1
   457.5
   454.3
   462.7
   462.7
   466.9
   513.3
     487
   467.9
   423.5
   480.6
     464
   456.6
   481.5
   433.5
     512
     429
   442.6
     452
   459.5
   486.4
   479.9
   469.5
   485.4
   483.8
   490.9
   472.1
   479.6
   464.7
     439
   470.8
   492.6
     500
   528.9
   440.7
   464.7
   461.7
   447.8
   471.5
   444.9
     463
   446.2
   483.5
   424.4
   477.3
   477.3
   496.5
   461.1
   504.9
   444.9
     490
   506.2
   460.8
   442.6
   430.6
   458.5
   479.6
   470.2
   498.4
   473.7
   459.2
   434.8
   450.1
   411.8
   458.8
   425.1
   434.5
   454.3
   470.5
   457.5
   431.3
   431.9
   494.5
   499.1
   486.1
   405.3
     464
   431.3
   459.5
     478
   457.9
   490.9
   445.9
   476.3
   488.3
   457.2
   469.9
   435.8
   451.4
   476.7
   484.8
   420.5
   494.8
   475.7
   497.8
   487.7
   510.4
   471.8
   515.3
   455.3
     512
   433.2
   447.1
   526.9
   470.8
   494.2
   470.8
     526
   459.8
   430.9
   483.2
   457.9
   454.6
   493.9
   469.5
   455.6
   472.1
   460.1
     512
   430.9
   483.8
   441.3
   505.9
     488
   444.6
     490
   472.1
   455.9
   478.3
   440.7
   520.1
   462.7
   471.5
   444.6
   426.1
   490.9
   511.4
   423.8
     439
   468.2
     466
   446.8
   484.8
   480.9
   503.6
   460.1
   456.6
   449.7
     453
   482.8
   420.9
   458.8
   511.1
   460.1
   437.1
   475.4
   436.8
   476.7
   465.3
   474.1
   488.7
   469.2
   455.3
   498.4
   478.6
   487.7
   441.6
   523.7
   490.6
   490.6
   478.3
   415.7
   439.4
   420.2
   423.5
   462.4
   471.5
   506.8
   462.1
   463.7
   427.4
   459.2
   512.7
     454
     403
   551.6
     477
   441.3
   479.6
   482.5
   458.8
   447.8
     451
   468.6
   447.5
   449.1
   406.9
   476.3
   449.7
   478.9
   493.5
   445.2
   436.8
   447.5
   443.9
   484.5
   461.7
   390.4
   497.4
   441.3
   459.8
   437.1
   468.2
   493.2
   451.4
   484.8
   499.1
   457.9
   499.7
   513.6
   490.9
   547.1
   465.6
   509.4
   458.5
   478.3
   448.1
   480.2
   471.5
     439
   471.5
   494.8
   499.1
   441.6
   496.8
   425.7
   498.4
   442.9
   456.6
   511.7
   453.3
   462.7
   481.2
     452
   470.8
   477.6
   496.1
   439.4
   453.3
   480.9
   448.1
   442.6
   478.3
   477.3
   468.6
   451.7
     429
   443.3
   471.8
   452.7
   439.4
   460.8
   441.3
   435.8
   467.6
   406.3
   427.4
   468.6
   418.3
   466.6
   490.6
     476
   424.1
   436.1
   433.5
   504.6
   428.7
   445.2
   437.7
   466.9
   471.5
     478
   459.5
   447.1
   457.9
   466.9
   439.7
     476
   469.2
     440
   495.2
   432.5
   435.8
   485.1
   490.6
   499.7
   487.4
   457.2
   498.1
     427
   480.6
   468.9
   453.6
   421.5
   443.3
     475
     430
   424.1
   427.7
   465.3
   444.2
     489
   510.7
   431.9
   477.6
   423.1
   511.1
   455.3
   490.3
   444.9
   463.7
   490.3
   467.9
   475.7
   502.9
   484.8
   477.6
   454.3
   475.4
   423.1
   470.5
   432.9
     415
   448.8
   453.3
   444.2
     476
   478.9
   437.7
   438.1
   437.4
   482.2
   464.7
   494.5
   435.5
   519.2
   460.8
     475
   504.6
   473.7
   479.6
   484.5
   493.5
     502
   479.6
   445.2
   429.3
   426.7
   501.6
   484.5
   516.6
   454.3
   444.2
   462.1
   474.7
   445.2
   472.1
   457.9
   429.3
   425.7
   430.3
   491.3
   464.7
   456.6
   438.1
     454
   522.4
   492.9
   521.1
   460.1
   494.5
   460.1
   504.2
   426.4
   432.2
   474.7
   453.6
   488.7
   449.4
   469.2
   496.1
   444.9
   466.3
     500
   488.7
   475.7
   470.8
   441.3
   445.5
   455.3
     489
   407.6
   415.4
   408.2
   446.8
   445.5
   474.4
   535.7
   464.7
   449.1
   461.1
   466.3
   464.3
   459.5
   482.5
   496.5
   455.9
   412.1
   461.4
   447.5
   447.1
   428.7
   486.7
   450.7
   444.9
   468.9
   450.1
   444.6
     464
     489
   454.6
   463.4
   482.5
   461.7
   472.1
   470.8
   517.2
   475.4
   482.5
   469.5
     488
   459.2
   455.9
   482.2
   441.3
   503.9
   469.2
   464.7
   450.7
   448.1
   472.1
   427.7
   417.3
   409.8
   487.7
   462.1
   453.6
   461.7
   447.8
   463.7
   449.1
   458.5
   454.6
   461.4
     453
   437.7
   483.2
   493.5
   478.3
     500
   496.5
   523.7
   450.1
   464.3
   471.5
   496.8
   445.2
     392
   466.9
     466
   481.5
     442
   483.2
     442
   465.3
   468.9
   467.6
   513.6
   427.4
   486.7
   469.9
   450.4
   429.6
   452.7
   459.2
     477
   479.6
   455.3
   457.5
   526.6
   453.3
   472.5
   442.9
   508.1
   465.3
   447.5
   419.9
   479.6
     416
   430.9
   468.2
   409.2
   487.7
   497.8
   469.2
   414.4
   519.8
     466
   419.9
     451
   426.7
   486.4
   414.1
   490.9
   437.7
   414.7
   486.7
   460.4
     427
   456.6
   489.6
   445.5
     476
   438.7
     418
   442.3
     487
   451.7
   436.4
   453.6
   467.6
   436.8
     415
   446.8
   440.7
   482.2
   445.5
   409.8
     452
     441
   450.1
   496.5
   445.9
   504.6
   503.9
   447.5
   478.9
   486.4
   476.7
   481.2
   481.5
   492.2
   442.3
   466.3
   395.2
   497.4
   465.6
   449.1
   460.4
   420.9
   493.9
   451.7
   495.5
   487.7
   519.5
   459.5
   463.4
   474.1
   446.5
   500.3
   474.7
   456.6
     463
   463.7
   417.3
   478.6
   468.6
   450.7
     466
   435.8
   444.2
   412.1
   423.5
   497.8
   465.6
   439.4
     452
   460.1
   458.2
   510.4
   483.2
   475.4
   431.6
   448.1
   472.1
   493.9
   490.9
   407.2
   445.2
     464
   461.1
   406.6
   466.6
   449.7
   521.4
   447.1
   460.1
   460.1
   477.6
   497.1
   436.4
   493.9
   405.6
   468.2
   488.7
   509.8
     430
   482.8
   455.6
   482.8
   471.5
     477
     428
   484.8
   389.4
     427
   421.2
   473.7
   454.9
   457.9
   443.3
   483.2
   449.7
   428.3
   457.2
   458.2
   480.2
   436.4
   458.5
   457.2
   445.2
   430.3
   477.3
   495.5
   460.4
   456.9
   420.2
     439
   451.7
   457.9
   458.8
     452
   497.8
   499.4
     476
   467.6
   498.4
   491.6
   506.2
   448.4
   460.1
   480.6
   452.7
   385.8
   428.7
   463.7
   476.3
   437.1
   411.1
   466.3
   455.3
   413.1
   419.9
   444.6
   543.2
   490.3
   443.3
   480.2
   423.5
   485.4
   453.3
   440.7
   440.3
   450.1
   446.8
   502.3
   506.8
   466.9
   426.1
   443.3
   445.5
   455.3
   490.6
   466.9
   466.9
   482.8
   495.8
   472.5
   456.6
   491.3
   529.5
   495.2
   420.9
   456.9
   467.3
   468.9
   444.9
     524
     453
   460.4
   433.2
   427.7
   492.2
   465.3
   475.4
   428.7
   427.4
   404.3
   498.4
   461.1
   441.3
     464
   449.4
   434.2
   449.4
   423.8
     464
     490
   449.7
   480.6
   444.9
   462.1
   459.5
   486.7
     441
   458.5
   491.3
     466
     454
   470.8
   441.6
   426.4
   451.7
   480.6
   452.7
   455.9
     452
   485.4
   444.2
   492.6
   471.2
   467.9
   474.1
     466
   399.1
   422.5
   494.2
   467.6
   461.7
   449.4
   466.3
   415.7
     427
   464.3
   460.4
   468.2
   486.7
   405.9
   419.2
   447.8
   479.3
     417
   494.2
   469.9
   458.8
   469.5
   425.7
     405
   448.8
   477.3
   481.9
   447.5
   465.3
   484.1
   418.3
   462.4
   449.4
   512.7
   471.5
   419.9
   478.3
   437.1
   454.6
   453.6
   465.6
   494.8
   505.5
   486.7
     464
   474.7
   485.1
   414.1
   498.1
   456.2
   505.5
   455.3
   455.9
   429.3
   434.8
   445.2
   413.1
   455.3
     489
   518.2
   411.5
   471.2
   466.9
   465.6
   474.4
     441
   482.5
   460.8
     464
   467.3
   480.6
   488.3
   459.2
   435.8
   484.5
   398.8
   501.3
   471.2
   461.4
   466.3
   547.4
   509.1
   442.3
   435.8
     430
   439.4
   494.2
   454.6
   491.9
   448.4
   508.1
   472.5
   428.7
     430
   481.5
   497.8
   453.6
   434.5
   466.6
   443.3
     500
   427.7
   461.4
   466.3
   458.8
     416
   453.6
   505.9
   424.4
     418
   457.9
   486.7
   456.9
   466.6
   519.2
   455.6
     453
     466
   497.4
   447.1
   471.5
   506.5
     415
     429
   446.8
   431.9
   414.4
   450.4
   456.6
   456.9
   462.4
   453.6
   410.8
   432.5
   470.5
   440.3
   458.2
   467.3
   455.9
   430.3
   495.2
   490.9
   391.4
   520.8
   468.6
   423.1
   456.9
   430.9
   476.3
   484.1
   468.9
   468.2
   459.8
   450.4
   433.5
   447.8
   486.7
   427.4
   460.8
   410.5
   472.1
   421.5
   447.8
   508.5
   446.8
   477.6
   472.1
   478.9
   456.9
   458.8
   438.1
   432.9
   466.3
   410.8
   437.7
   409.8
   494.5
   497.1
   455.9
   459.2
   498.7
   488.7
   481.5
   438.1
   512.7
   391.4
   391.7
   424.1
     464
   455.9
   487.4
   445.9
   487.7
   404.7
   474.7
   476.3
   468.6
   443.9
   455.9
   421.8
   464.7
   434.8
   419.2
     441
   507.2
   474.7
   456.9
   468.6
     465
   472.5
   445.9
   419.6
   480.2
   448.4
   460.1
   487.4
   486.7
   455.3
   455.6
   446.8
   468.9
   453.6
   429.3
   523.7
   471.5
   448.4
   484.8
     442
   458.8
   481.5
   456.6
   465.6
   475.4
   480.2
     478
   496.8
   456.2
   457.5
   444.9
   409.5
   464.3
   532.5
   432.5
   464.7
     416
   472.5
   457.9
   440.7
     452
   466.6
   450.1
   430.9
   477.3
   462.1
   468.6
   461.1
   528.2
   445.9
   421.5
   464.3
   441.6
   466.9
   448.4
   498.4
   468.6
   479.6
   472.5
     463
     442
     487
   467.9
   492.2
     415
     489
   453.6
   447.8
     478
   454.3
   405.3
   430.3
   466.3
   488.7
   486.4
   444.9
   423.8
   521.4
   413.7
   449.4
   493.2
   420.5
   461.4
   484.8
   459.5
   458.8
   465.6
   481.5
   467.6
   471.5
   440.3
   454.3
   458.8
   470.8
     454
   462.4
   497.1
   507.2
   428.7
   482.5
   426.1
     476
   469.2
   459.8
   453.3
     451
   474.1
   475.7
   467.3
   420.2
   470.5
   511.4
   461.4
   454.6
   479.6
   490.9
   482.8
   420.5
   431.9
   493.5
   499.7
   479.6
   500.7
   474.7
   444.9
   453.3
   482.2
   459.8
     453
   479.6
   482.8
   449.4
   455.6
   472.5
     487
   497.4
     427
   464.7
   405.3
   429.6
   492.6
   459.2
     418
   473.4
   486.1
   493.2
   473.4
     439
   520.8
   502.9
   465.3
   450.7
   435.5
   517.2
   466.6
   463.7
   483.8
   438.7
   458.2
     464
   444.9
   470.8
   479.6
   438.1
     475
   463.7
   478.9
   449.1
   428.3
   478.9
   473.7
   446.2
   452.7
     466
   474.1
     453
   444.9
   448.8
   439.7
   468.9
     451
   482.5
     477
   468.2
   450.7
     392
   465.3
   493.5
   419.2
   507.5
   443.6
     429
   434.2
   470.5
   457.2
   465.3
   416.7
   462.4
   450.1
   496.5
   515.6
   467.9
   461.1
   438.7
   426.7
   482.8
   478.3
   479.6
   426.7
   469.9
     440
   459.8
   450.1
   466.6
   449.4
     441
     514
   444.2
   512.4
   469.5
   443.3
   487.4
     453
   444.2
   498.7
   474.4
   396.5
   444.2
   455.9
   458.8
   464.7
   450.1
   450.4
   485.1
   438.7
   511.4
   414.1
   492.2
   444.9
   494.5
   499.7
   454.6
   484.1
   456.2
   413.7
   417.3
   448.1
   415.7
     416
     452
   450.1
     417
     417
   480.9
   419.6
   412.1
     466
   467.3
   437.1
   425.4
   436.1
   474.7
   470.5
   461.1
   462.4
   482.5
   447.1
   476.3
   433.2
   447.1
   485.1
   502.3
   466.3
   476.7
   412.8
   461.4
   451.7
   461.1
   446.8
   478.3
   469.5
   464.3
   450.1
   454.3
   429.6
   411.8
   501.3
     488
   491.9
     476
     463
   475.7
   462.7
   460.1
   426.4
   461.4
   439.4
   499.7
   484.1
   507.8
   487.4
   448.8
   460.8
   456.2
   448.4
   483.2
   410.8
   457.9
   444.9
   436.4
   471.5
   438.4
   489.6
   445.9
   496.8
   448.1
   462.1
   469.9
   456.9
   479.9
   492.9
   514.6
   443.3
   468.6
     464
   411.8
   477.3
   454.9
   452.7
   436.1
   473.7
     427
   456.2
   416.3
   509.4
   483.5
     466
   460.8
   447.5
   432.9
   495.5
   479.9
   509.1
   508.5
   409.2
   400.8
   469.5
   474.4
   457.5
   437.7
   491.6
   425.4
   454.6
   448.1
   476.7
   461.1
     477
   444.6
   436.8
   453.6
   451.4
   477.3
   467.6
   467.9
   431.6
   449.4
   458.5
   493.9
   475.4
   440.7
   518.2
   468.6
     502
   465.3
   447.5
   406.3
   429.6
   404.3
   474.7
     463
   514.3
   474.1
   469.2
     476
   400.1
   475.4
     453
   472.1
   454.6
   471.5
   426.7
     475
   482.5
   448.4
   491.3
   423.8
   432.9
   469.9
   455.9
   473.7
   460.1
   439.7
   511.4
   467.9
   473.4
   431.3
     429
   511.4
   429.6
     440
   449.4
   481.9
   473.4
   460.1
   498.1
   438.1
   450.1
   468.6
   499.4
   467.9
   448.8
   444.9
   483.2
   462.4
   472.8
   464.3
   470.8
   446.5
   414.7
   405.9
   437.1
   471.2
   450.4
     464
   479.9
   514.9
   475.4
   463.4
   482.2
   476.3
   473.1
   430.6
   478.6
   431.9
   434.8
   472.5
   495.8
   443.6
   461.7
   487.4
   468.6
   449.4
   481.2
     442
   454.9
   462.7
   448.4
   466.3
   483.8
   482.5
   461.4
   474.7
   454.3
   459.2
   434.8
   400.4
   519.5
     514
   426.4
   466.9
   428.3
   450.4
   434.5
   436.1
   443.9
   493.5
   460.8
   482.2
   496.1
   456.6
   455.6
   460.4
   483.8
     454
   453.6
   479.9
   460.4
     464
   450.1
   442.3
   437.4
   435.8
   485.8
   499.1
   468.6
   478.9
   447.5
   388.1
   474.4
   441.6
   466.6
   437.4
   456.2
   431.6
   447.8
   529.2
   496.1
   458.5
   478.6
   463.7
   455.3
   465.6
   516.2
     442
   503.3
   412.1
     454
     476
   457.2
   428.3
   402.7
     464
   434.8
   447.8
   493.5
   437.1
     451
   484.8
   445.2
     441
   505.5
   434.5
   426.7
   445.9
     524
   459.2
   434.2
   477.6
   476.3
   412.8
   468.9
   450.1
   451.4
   520.5
   481.2
   483.8
   451.4
   472.8
   480.2
   449.7
   491.3
   452.7
   482.2
   489.3
   386.2
   452.3
   459.2
   454.3
   468.2
   448.8
   450.1
   440.7
   468.9
   497.4
   433.8
   441.6
   523.1
   445.9
   513.3
   488.7
   449.4
   446.5
   454.9
     454
   482.5
   473.4
   475.7
   445.5
   494.5
   440.7
   479.6
   464.3
   473.4
   456.2
   468.2
   431.6
   472.5
     475
   467.9
   399.1
   449.7
   474.1
   481.2
   444.6
   467.9
   449.4
   513.6
   458.2
   458.5
   483.2
     513
   431.6
   424.4
   456.2
     489
   463.7
   471.8
   422.8
   491.6
   437.4
   438.1
   474.4
   520.5
   432.2
   437.4
   516.6
   427.4
     464
   444.9
     452
   494.5
     439
   403.4
     452
   471.8
   456.2
   443.3
   421.5
   433.2
   450.4
   472.1
   440.7
   492.6
   449.7
   444.9
   437.1
   470.2
   464.7
   482.5
   452.7
   510.4
   448.8
   436.8
   474.1
   458.8
   494.8
   496.8
   483.2
   449.7
   415.4
     463
   467.9
   454.6
   502.6
   431.3
   492.9
   464.7
   479.3
   466.3
   436.4
   462.7
   473.1
   440.3
   464.3
   490.9
   425.4
   426.1
   453.6
   461.7
     440
   492.9
   466.9
     453
     440
   452.3
   458.2
   457.2
   472.1
   466.3
   473.7
   488.7
   425.1
   491.6
   505.5
   470.2
   456.6
   483.2
   438.4
   396.5
   440.7
   453.3
   445.2
   451.4
   482.2
     453
     572
   472.5
   462.4
   472.8
   442.3
   480.2
   488.3
   501.3
     453
   492.2
   469.2
   466.3
   413.7
   460.8
   456.6
   455.6
   476.3
     487
   453.6
   439.7
   476.7
   461.4
     428
   453.3
   499.7
   473.7
   438.7
   443.9
   450.4
   433.5
   425.1
   410.8
   444.2
   469.9
   456.9
   439.4
   491.3
   498.1
   424.1
   391.4
     490
     502
   476.3
   444.2
   428.7
   500.3
     452
   440.7
   471.5
   453.3
   465.6
     466
   449.4
   434.5
   443.9
   439.7
   483.5
   464.7
   464.3
   509.4
   439.4
   411.8
     478
   464.7
   459.2
   447.1
     430
   479.6
   425.4
   448.4
   467.6
   403.4
     489
     417
   515.6
   443.3
   476.7
   431.9
     452
   453.6
   434.2
   434.8
   446.8
   438.1
     512
   468.2
   491.6
   415.4
   443.9
   482.5
   481.2
   443.3
   436.4
   429.6
   462.1
   490.3
   479.6
   424.8
   471.8
   462.4
   507.5
   453.3
     476
   448.1
   457.2
   472.8
     490
   406.6
   454.6
   470.2
   430.9
   405.9
   480.2
   426.4
   487.7
   515.3
   466.6
   478.9
   437.1
   425.1
   414.4
   481.9
   482.5
   462.7
     453
   431.3
   447.5
   439.7
   459.8
   442.9
   478.3
   456.9
   453.3
   479.9
   437.7
   459.8
   481.5
   414.1
   479.6
   497.8
   474.7
     463
   425.1
     451
   480.9
   431.9
   439.7
   443.9
   443.3
     476
   456.2
   479.3
     487
     430
   503.9
   453.6
   476.3
   468.9
   512.4
   453.3
   450.1
   427.4
   454.6
   436.1
   416.7
   421.2
   459.2
   452.7
   460.1
   419.9
   447.5
     466
     454
   543.2
   455.9
   414.7
   448.8
     454
   431.6
   432.9
   506.8
   460.1
   426.1
   429.3
   472.5
   458.5
   483.5
   505.9
     465
   432.2
   433.8
   480.6
   461.7
   467.6
   452.3
     514
   484.5
     501
   458.8
   456.9
   446.5
   466.3
   472.8
   480.2
   494.5
   463.4
   422.2
   461.4
     476
   424.8
   425.1
   459.2
   468.6
   515.6
   435.1
   460.8
   462.7
   518.2
   425.4
   490.9
   449.1
   447.5
   478.6
     429
   470.2
   440.3
   427.7
   489.3
   475.7
   432.5
   496.1
   483.5
   497.8
   454.9
   455.6
     430
   505.2
   431.6
   445.2
   457.9
   423.5
     475
   456.6
   461.1
   497.8
   522.1
     452
   498.1
   479.6
   477.6
   419.6
   491.3
   496.8
     502
   471.5
   399.1
     452
   474.7
   470.2
     453
   488.3
   458.8
   511.7
   482.8
   463.4
   431.3
   454.9
   506.2
   430.6
   431.6
   478.9
   506.2
   457.5
   479.6
   485.8
   423.8
   437.4
   461.4
   485.8
   444.6
   452.3
   429.3
   494.5
   430.6
   462.7
   482.2
   461.4
   457.9
     478
   424.4
   511.4
   470.8
   431.9
   454.6
   454.3
   446.2
   463.4
   468.6
   422.2
   448.1
   434.5
   467.6
     452
     430
   464.3
     454
   499.7
   450.7
   460.4
   441.3
   442.6
   460.8
   499.4
   446.8
   494.2
   479.3
   485.8
   495.2
   483.5
   504.6
   488.7
   510.1
   473.1
   427.4
   471.2
   499.1
   466.3
   454.6
   479.9
   454.6
   459.5
   475.7
   439.4
   455.3
     489
   478.3
   456.9
   451.4
   461.1
   399.8
   450.1
   477.3
   473.7
   466.3
     475
   515.6
   475.4
   447.8
   420.2
   462.7
   472.8
   429.6
   425.7
   484.8
   478.3
   452.3
   455.3
   440.3
   466.9
   453.6
   455.3
   449.1
   462.7
   503.9
   458.2
   438.1
   430.6
   432.5
   459.5
   505.5
     487
   426.1
   467.6
   407.9
   407.6
   413.4
   436.8
   481.5
   446.8
   466.9
   502.3
   488.3
   437.1
   475.4
   451.7
   506.8
   489.6
   489.3
   415.7
   456.9
   493.2
     417
   436.1
   448.8
   508.5
   436.1
   469.2
   492.6
   466.6
   479.9
   471.5
   466.6
     452
   461.1
   484.1
   496.1
   482.5
   462.4
   460.1
     463
   464.7
   492.6
   466.3
     478
   462.1
     514
   489.6
   486.4
   402.4
   490.6
   442.9
   451.4
   437.4
   495.2
   480.9
   435.1
   458.5
   445.9
     477
   443.6
   469.5
   504.6
   447.5
     463
     464
   456.6
   462.7
   486.4
     478
   462.7
   474.4
   533.1
   426.7
   446.2
   460.4
   429.3
   493.9
   469.9
   421.2
   469.2
   456.6
   506.5
   474.4
   483.8
   504.2
     478
   425.1
   412.1
   468.2
   480.9
   480.2
   444.6
   505.2
   431.6
   450.7
   458.5
     500
   467.3
   461.7
   467.6
   493.5
   493.9
   504.2
   473.7
   506.5
   492.9
   426.1
   506.5
   463.4
   438.7
   472.1
   489.3
   499.1
     478
   465.6
   472.8
   441.6
   463.4
   419.6
   469.5
     452
   442.6
   483.5
   483.5
   425.1
   460.4
   430.3
   425.7
   470.8
   489.3
   471.8
   518.5
   420.5
     451
   449.1
   432.2
   436.4
   440.7
   485.8
     476
   454.6
   467.3
   459.5
   449.7
   461.1
     464
   405.3
   482.2
   421.5
   454.9
   533.4
   485.1
   423.1
   474.1
     465
   479.9
   460.8
   474.4
   464.3
   494.8
   418.9
   465.3
   483.5
   479.3
   410.8
   452.3
   432.5
   456.9
   422.2
   482.2
   492.6
   504.6
   462.1
     417
   437.1
   480.6
     454
   460.1
   499.7
   446.8
   417.6
   511.4
   467.3
   466.6
   446.2
   490.9
   493.5
   502.3
   415.4
     502
   447.5
   424.4
   459.2
     466
   486.1
   455.3
   462.4
   491.9
   459.8
   453.3
   445.5
   507.2
   472.8
   486.4
   493.5
   497.4
   423.8
     453
   481.5
   454.3
   505.9
   458.5
   479.3
   444.6
   479.9
   452.7
   484.8
   480.6
   434.2
   453.6
   412.1
   432.9
   468.6
   461.1
   483.5
   458.8
   462.7
   469.5
     475
   467.3
   426.4
   467.3
   457.5
   474.4
     464
   477.3
   443.6
   454.3
   435.1
   419.6
   437.1
   472.5
   448.4
   463.7
   426.4
   445.5
   454.9
   418.3
   458.2
   489.3
   422.2
   481.5
   446.8
   487.7
   482.8
   490.9
   402.4
     490
   480.6
   414.1
   465.6
   434.8
   530.2
   449.1
   464.3
   502.6
   467.6
   472.5
   458.8
   417.6
     465
   425.7
   437.4
   461.1
   464.3
   422.5
   466.9
   460.8
   479.9
   470.5
   469.2
   419.6
   450.4
   504.9
   430.6
   479.9
   469.9
   434.8
   504.6
   450.7
   448.1
   474.7
   462.4
   484.1
     417
   522.7
   441.3
   447.8
   496.1
   465.6
   481.9
   499.7
     454
   447.1
     463
   472.1
   418.9
   460.8
   438.1
     477
   483.5
     439
     418
   436.1
     430
   465.3
   408.2
   493.9
   476.7
   472.5
   454.3
   473.4
   518.5
   450.4
     452
   478.3
   485.4
   415.4
   483.2
   468.2
   473.7
     464
   438.4
   499.7
   498.1
   460.4
   379.7
   440.7
   482.8
   506.2
   438.7
   459.8
   460.1
   447.5
   483.5
   485.8
   486.7
   431.9
   425.1
   537.3
   460.8
   474.7
     439
   511.1
   458.8
     476
   419.6
   475.7
   444.9
   436.8
   473.7
   466.6
   481.2
   485.1
   532.8
   482.8
   464.7
   428.7
   468.2
   465.6
   430.9
   434.2
   458.8
   451.4
   488.7
   426.1
   484.1
   466.9
   498.7
     428
   414.7
   483.8
   424.4
   448.1
   484.5
   423.1
   454.9
   496.1
   492.6
   502.6
   475.4
   473.7
   456.9
   461.4
   409.8
   469.9
   471.8
     428
   493.5
     465
   410.8
   514.6
   468.9
   492.2
   450.4
   493.9
     464
   460.8
   483.5
   427.7
   478.9
   483.5
   485.8
   472.1
   441.3
   461.1
   481.9
   408.9
     478
   423.1
   494.2
     452
   483.2
   438.1
   499.7
   449.4
   450.4
   473.4
   442.6
   471.8
   537.3
   475.4
   427.7
   465.6
   459.2
   455.6
     488
   442.3
   447.5
   551.9
   483.5
   474.4
   469.2
   503.9
     475
   435.1
   507.8
   483.8
     463
   460.4
   468.2
   486.1
   472.1
   447.1
   473.1
   488.7
   480.6
   441.6
   533.8
   437.1
   474.7
   499.4
   457.5
   500.3
   427.4
     477
   459.8
     487
     475
   512.4
   503.6
   454.3
   484.8
   496.5
   498.4
   459.2
   405.3
   425.7
   461.1
   466.3
     465
   478.6
   492.2
   470.2
   493.2
   490.9
   496.8
   461.7
   493.5
   461.7
   466.3
   431.6
   479.6
   461.1
   445.5
   491.9
   430.3
     525
   492.6
   461.7
   537.7
     466
   466.9
   387.1
   524.7
   463.7
   484.5
   480.9
   474.4
   447.1
   441.3
   462.1
   437.4
   484.1
   448.4
     489
   432.2
   448.4
   509.1
   449.4
   450.4
   503.3
   443.6
   522.1
   478.3
   504.6
   482.8
   505.9
   459.5
   497.4
   429.6
   465.6
   498.1
   445.9
   469.2
   461.1
   445.5
   494.8
     428
   469.9
   461.4
   457.5
   436.1
   471.8
   476.3
   457.9
   441.6
   448.1
   448.4
   436.8
   479.9
   460.1
   456.2
   469.9
   506.8
   442.6
   445.5
   474.7
   450.4
   452.7
   497.1
   497.8
   494.5
   448.4
     453
   391.7
     465
   460.1
   435.8
   437.7
   479.3
   483.2
   461.1
   447.1
   526.9
   463.7
   450.1
   436.8
   466.3
   492.9
   469.2
     453
   406.6
   408.9
   425.4
   446.2
   461.7
   455.3
   467.3
   453.6
   490.3
   487.4
   477.6
   460.8
   468.9
   468.2
   452.7
   483.2
   454.6
   453.6
   478.9
   457.5
   448.4
   484.8
   426.7
   445.9
   475.4
   458.2
   405.3
   466.9
     441
   524.4
     441
   488.3
   421.8
   496.5
   483.8
   497.8
   482.5
   440.3
   410.5
     463
   459.8
   480.2
   465.6
   445.5
   464.7
   473.7
   437.4
   490.6
   458.5
     489
   461.1
   491.9
   437.7
   471.2
   448.8
     488
     476
   488.3
   479.9
     442
   535.4
   459.2
   474.4
   472.1
   517.5
   480.9
   455.6
   452.3
   502.3
   493.2
   481.2
   443.6
   434.8
   468.6
   431.9
     477
   492.2
     453
   443.3
   481.5
   472.1
     477
     488
   435.1
   461.4
   466.3
   480.2
   426.1
   509.4
   464.3
   441.6
   469.2
   461.7
   478.3
   483.8
   460.8
   465.6
   450.4
   480.9
   454.9
   489.6
   462.1
   451.4
   472.1
     478
   493.5
   461.7
   434.5
   519.5
     440
   489.3
   428.7
   462.1
   445.2
   459.5
   488.3
   446.2
     487
   483.8
   489.3
   462.7
   387.8
   409.8
   489.6
   453.6
   499.1
   460.8
   422.5
   447.8
   456.6
   496.5
     454
   435.1
   449.4
   482.2
   473.4
   511.4
   467.9
   441.3
   426.1
   481.9
   507.2
   435.5
   457.9
     465
   470.5
   466.9
   473.1
     466
   457.9
   438.1
   492.9
   471.5
   455.6
     488
   442.6
   502.3
   500.3
   497.8
   511.1
   481.9
   463.4
   497.1
     453
   481.2
   469.2
   486.7
   473.7
   450.7
   439.4
   445.9
   497.1
   498.1
   447.8
   478.6
   425.7
   423.1
   416.7
   463.4
   490.3
     512
   493.5
   469.2
   487.7
   435.8
   483.5
   450.4
   446.8
   472.1
     501
   487.4
   448.8
   458.8
   509.4
   434.5
   449.1
   481.5
   473.4
   478.9
   486.7
   498.7
   455.6
   509.8
   458.5
   501.3
   480.2
   437.1
   444.2
   478.9
   443.3
   398.8
   422.8
   463.4
   447.8
   424.1
   500.3
   476.7
     417
   431.9
   442.6
   489.3
   469.5
   450.1
   464.3
   411.8
   494.5
     429
   431.3
   483.2
   423.8
     478
   442.3
   450.4
   510.7
   448.4
   448.4
   420.9
     440
   467.3
   449.4
     465
   509.1
   514.3
   474.1
     452
   486.1
   460.8
   448.4
   471.2
   484.5
   432.2
     439
   436.1
   491.3
   418.3
   460.1
   436.8
   508.8
   435.8
   491.3
   487.4
   421.8
   487.7
   447.5
     487
   477.6
   407.6
   480.2
   505.9
   481.2
   484.8
     501
   475.4
   527.6
   472.1
   474.7
   442.6
   495.8
   480.2
   432.2
   482.5
   500.7
     477
     488
   475.4
     452
   447.5
   516.6
     463
   495.8
   503.9
   430.3
   519.2
   462.7
   480.9
   479.3
   502.9
   461.4
   489.6
   478.9
   421.5
     417
   418.6
   397.8
   515.9
   444.9
   481.5
   447.5
     463
   445.2
   430.3
   425.1
   493.2
   451.7
   435.5
   483.2
   457.9
   460.4
   447.5
   496.8
   497.8
   492.9
   464.7
     464
   488.3
   447.1
   475.4
   435.8
   478.9
   472.5
     502
   448.4
   466.9
   454.3
     513
   435.5
     500
   467.9
   463.4
   447.8
   456.9
   417.3
   471.2
   458.5
   447.1
   491.6
   474.7
   459.5
   499.4
   455.3
   425.4
   486.4
   464.7
   500.3
   452.3
   500.7
   482.8
   450.4
   461.4
     489
     454
     475
   438.4
   458.8
   475.4
   490.3
   471.2
   515.6
   482.2
   464.7
   445.9
   494.8
   437.4
     487
   479.3
   466.9
   496.8
   452.3
   443.6
     465
   510.7
   447.5
   496.8
   449.4
   491.6
   465.3
   463.4
   450.4
   447.1
   469.9
   489.6
   483.2
   518.2
   457.5
   434.5
   457.9
   455.6
     465
   498.1
   432.2
   480.6
   461.1
   459.2
   459.8
   460.8
   476.7
   469.2
   504.2
   466.3
   488.7
   509.1
   470.5
   456.2
   481.9
   458.2
   421.2
   422.8
   402.7
   448.8
   450.1
   453.6
   504.2
   494.5
   418.6
     502
     465
   456.2
   414.7
   432.2
     500
   484.8
   501.6
   450.4
   501.6
   467.6
   470.8
   481.9
     501
   471.2
   478.3
   509.4
   432.9
     427
   468.6
   496.8
   448.4
   437.7
   485.8
   482.5
   477.6
   439.4
   451.7
   471.8
     465
   483.2
   474.7
   514.9
   470.5
   471.2
   509.1
     501
   435.1
   443.9
   485.8
   508.8
   449.4
     451
   440.3
   455.9
   500.7
   494.2
   409.5
     476
     441
     439
   432.5
   499.4
   497.8
   494.5
   476.7
   446.2
   444.9
   454.3
   435.1
   518.2
   469.5
   469.5
   487.7
   486.4
   466.9
   436.8
   479.9
   467.3
   519.5
   466.6
   467.3
   501.6
   470.5
   438.4
   464.7
   449.4
   498.4
   486.7
   477.6
   484.1
   430.9
     488
   465.6
   486.7
   472.5
   413.7
   445.5
   471.5
   478.9
   426.1
   448.8
   435.5
   479.6
   491.6
   484.1
   476.3
   450.7
   465.6
   495.5
   458.2
   389.1
   465.3
   496.8
   462.7
   482.5
     514
   518.2
   495.5
   445.5
     501
   454.9
   468.2
   507.2
   447.1
   426.1
   499.4
   499.4
   464.7
   456.9
   464.3
   480.9
   461.4
   477.3
   473.7
   426.1
   458.8
   451.7
   496.1
   467.6
   461.7
   471.5
   408.5
   459.2
     430
   468.2
     465
   441.6
   500.7
   446.2
   494.2
   443.3
   466.6
   485.8
   521.8
   424.1
   456.2
   449.1
   468.6
   486.4
   486.7
   434.8
   517.5
   511.7
   485.4
   477.6
   483.2
   425.7
   459.8
   472.8
   467.9
   469.9
   446.5
   496.8
   472.1
   465.6
   499.7
   454.3
   489.3
   480.6
     475
     465
     464
   461.7
   457.5
   473.1
   457.2
   503.9
   414.1
   482.8
   459.5
   459.5
   493.5
   462.4
   470.2
   503.9
   473.7
   490.9
   461.1
   491.6
   515.9
     475
   461.1
   479.6
   452.7
   461.1
   521.8
   474.1
   450.1
     487
   466.9
   468.2
   462.7
   508.1
   532.1
   458.5
     490
   466.6
   493.9
   481.5
   447.1
   443.3
   461.7
   506.5
   455.3
   436.8
   468.2
   434.5
   464.3
   498.1
   435.1
   495.5
   508.1
   456.6
   470.2
   449.1
   465.6
   485.4
   534.4
   461.7
   484.5
   480.2
   487.7
   512.4
   470.5
   511.1
   456.2
   502.6
   457.9
   461.4
   476.3
   443.6
   512.4
   482.2
   424.8
   465.6
   457.2
   455.6
   421.2
   442.6
   481.5
     430
   496.5
   458.8
   428.7
     478
   433.5
   492.6
   451.7
   460.4
   497.1
   500.3
   455.9
   492.6
   448.4
   511.1
   437.7
   519.2
   518.2
   458.5
   452.3
   469.2
   468.6
     539
   453.3
   449.7
   436.1
   442.9
   481.9
   438.7
   503.9
   449.4
   468.2
   475.4
   428.3
   484.5
   493.9
     476
   506.2
   446.2
   512.4
   486.4
   462.1
   438.7
   455.3
   478.6
   486.1
     539
     439
     475
   452.3
   466.9
   462.7
   469.5
   523.7
   468.6
   457.5
   493.2
   465.6
   486.7
   493.5
     441
   471.8
     452
   509.4
   486.7
   420.9
   476.7
   448.1
   461.1
   444.6
   484.8
   480.2
   464.3
     441
   447.5
   431.6
   449.7
   484.1
   473.1
   470.8
   479.9
   457.2
   469.2
   483.8
   470.8
   479.6
   460.8
   433.2
     488
   437.1
   523.4
   437.7
   514.3
   435.5
   422.5
     501
   457.5
   471.8
   502.3
   505.9
   482.5
   498.7
   442.9
   492.6
   518.5
   430.9
   483.8
   474.1
   488.7
   480.9
   515.3
   494.5
   461.7
   427.4
     452
   475.7
   449.1
   448.1
   476.7
   492.9
   544.1
   449.4
   440.3
   522.4
   466.9
     440
   521.4
   473.4
   473.7
   453.6
   477.6
   432.5
   447.8
   446.2
   489.6
   467.6
   483.5
   444.2
   474.7
   475.7
   503.6
   426.4
     487
   467.3
   491.9
   469.9
   500.7
   513.3
   425.7
   425.4
   523.7
   485.4
     488
   457.2
     453
   495.8
   458.5
   437.4
   447.1
   464.7
   450.1
   461.1
   470.2
   479.6
   436.1
   480.9
     475
   490.6
   483.5
     464
   453.6
   477.6
   473.4
   476.3
   503.9
   443.3
   480.2
   459.5
   491.3
   450.7
   427.4
   433.5
   466.3
   512.4
   412.1
     464
     524
   474.4
   492.2
   486.7
   481.2
   511.4
   404.7
   477.6
   475.4
   504.2
   468.9
   484.8
   462.7
     465
   409.8
   449.4
   530.2
   451.4
   494.5
   494.2
   502.3
   462.4
   453.6
   479.9
   485.1
     464
   440.7
   432.2
   489.6
   516.6
   515.3
   462.4
   436.8
   493.2
   447.5
   460.4
   424.1
   458.5
   483.8
   425.7
   464.3
     513
   445.5
   445.2
   501.3
   463.7
   450.4
   466.3
   433.2
   428.7
   499.1
   471.2
   513.3
   473.1
     489
   460.4
   448.8
   470.8
   496.8
   478.9
     488
   475.4
   479.9
   487.7
   443.9
   491.6
   470.2
   519.5
   480.6
   478.9
     502
   466.3
   486.4
   494.8
     478
   458.2
     452
   462.7
   444.6
   478.3
   448.8
   451.4
   458.2
   477.3
   471.5
   494.8
   478.3
   454.9
     440
   446.5
     442
   471.2
   440.7
   480.2
     502
   451.7
   528.9
     464
   458.5
     490
     442
   471.5
   495.5
   536.4
   458.8
     442
   474.4
   502.9
   499.4
   491.6
   457.5
   514.6
   444.2
   440.3
   485.4
     464
   461.1
   511.4
     463
   519.8
   459.5
     490
   425.7
   468.6
   482.2
   523.4
   460.1
   491.3
   500.3
   486.1
   488.7
   460.4
   418.3
   466.3
   511.7
   498.7
   538.3
   469.2
   476.7
   489.3
   475.7
     478
   494.2
   489.3
   485.1
   466.3
   502.9
   502.6
   450.7
   465.6
   459.8
   466.3
   507.8
   494.5
   450.1
   442.3
   484.1
     430
   476.7
   453.6
   442.6
   471.8
   471.2
   485.1
   471.8
     440
   432.2
   494.5
   490.3
   475.7
   442.9
   481.5
   414.1
   446.5
   479.9
   442.6
   489.3
   486.7
     441
     464
   450.1
   504.2
   516.9
   457.9
   426.1
   483.2
   488.3
   446.2
   457.2
   490.3
     477
   444.9
   490.3
   491.3
     488
   460.4
   491.9
   476.3
   462.7
   471.2
   466.6
   454.9
     440
   496.1
     487
   496.1
   431.9
   504.6
   470.2
   447.1
   467.3
   535.7
   467.6
   466.3
   481.5
   531.2
   481.2
   460.1
   483.5
   495.8
     427
   470.5
     440
   515.3
   480.9
   458.2
     513
   489.3
   494.8
   498.4
   477.3
   455.9
   481.2
   470.8
   465.6
     502
   496.1
   472.1
   448.8
   452.3
   439.7
     430
   507.8
   474.4
   396.2
   453.6
   493.5
   479.6
   506.2
   557.4
   473.4
   449.7
   505.5
   447.5
   459.8
   486.4
   464.7
   491.6
   456.9
   477.6
   480.6
   521.1
   504.2
   502.6
   508.1
   459.8
   481.5
     477
   484.5
   483.5
   462.7
   488.3
   503.3
     452
   468.9
   494.2
   523.7
   511.4
   458.5
   478.9
   471.2
   491.9
   462.7
   459.5
   414.7
   463.4
   483.5
   472.5
   467.9
   521.4
   458.2
   462.4
   549.7
   472.5
   501.6
   483.5
   470.2
   476.3
   470.2
   516.2
   503.3
   485.4
   513.3
   429.6
   471.2
     465
   544.5
   473.4
   525.7
   466.6
   469.2
   459.2
   452.3
   432.5
   456.2
   502.6
   413.1
   456.6
     536
   454.9
     475
   429.6
   500.3
   460.1
   460.1
   465.6
   461.7
   503.6
   470.2
   499.1
     475
     477
   410.8
   482.2
     478
   438.7
   459.8
   477.3
   457.5
   449.4
   483.8
   486.7
   474.1
   458.8
     487
   454.6
   460.4
   481.2
   429.3
   461.7
   463.7
   448.1
   474.1
   479.9
   490.9
   505.5
   458.5
   524.7
   469.9
     441
   503.3
   499.1
   447.5
   495.2
   494.2
     500
     500
   456.6
   467.6
   474.4
   449.4
   484.8
   534.7
   510.7
   462.1
   480.2
   432.5
   507.8
     475
   427.4
   504.6
   471.2
   454.3
   495.5
   506.2
   439.7
   511.1
   489.6
   483.2
   474.4
   497.4
   459.5
   465.6
   473.4
   485.8
   474.4
   448.4
   491.3
   527.6
   479.6
   483.2
   486.1
   475.7
   499.4
   478.9
   461.1
   491.9
   472.8
     501
   480.6
   535.1
   533.4
   468.9
   531.8
   482.2
   484.1
   496.8
   559.4
   500.7
   510.1
   583.1
   491.6
   504.9
   511.7
   480.6
   515.9
   494.8
   558.7
   526.6
   476.7
   556.1
   496.5
   515.6
   521.4
   448.4
     502
   527.6
   478.3
     514
   533.4
   471.5
   559.7
   520.1
   543.5
   568.8
   558.4
   535.4
   537.3
   545.8
   525.7
   534.1
   559.4
   552.3
   493.5
   553.2
   583.7
   561.7
   581.1
   587.3
   567.8
   541.5
   522.7
   567.8
   559.4
   538.3
   542.2
   552.9
     611
   570.1
   562.6
   535.1
   588.9
   565.6
   567.5
   536.4
   536.7
     549
   539.3
   570.1
   598.6
   543.8
   611.3
   648.6
   565.9
   558.4
     623
   539.6
   535.4
   588.9
   544.5
   535.7
   568.8
   535.4
   587.6
     561
   562.6
   565.6
   584.4
   577.2
   577.6
   589.2
   498.7
   544.8
   603.2
   569.4
   552.3
     560
   539.3
     537
   518.2
   519.2
   540.6
     500
   520.5
   526.6
     513
   526.9
   492.2
   534.1
   499.1
   540.6
   522.1
   519.8
     501
   553.2
   576.6
   506.2
   539.9
   585.3
   518.8
   527.3
   595.7
   515.9
   547.1
   530.8
   552.9
   546.7
     563
   477.6
   517.2
   562.6
   484.8
   537.3
   535.1
   454.6
   499.1
   522.4
   530.8
   513.3
   558.7
   480.2
   499.1
     490
   442.9
   525.3
   459.2
   521.1
     536
     464
   555.8
   511.7
   476.7
   514.3
   470.8
     487
   472.8
   520.1
   474.4
   480.6
   497.1
   515.6
   503.3
   490.6
   509.8
   489.6
   555.8
   578.2
   486.1
   523.7
   459.2
   457.2
   471.5
   541.2
   488.7
   547.1
   460.8
   508.8
   528.9
   489.3
   532.1
   495.5
   510.1
     514
   506.5
   465.6
   497.8
   463.7
   437.1
   500.3
   496.5
   510.1
   460.1
   569.4
   501.3
   481.5
   499.7
     429
   497.1
   516.2
   534.1
   475.4
   537.7
   499.1
   470.8
   523.1
   532.1
   514.3
   490.3
   556.5
   522.1
   471.2
   485.8
   491.9
   515.6
   479.9
   484.8
   543.8
   505.5
     550
   504.6
   511.1
   469.9
   469.2
   469.9
   529.2
   525.3
   482.5
   555.5
   521.4
   480.9
   518.2
   530.2
   533.8
     500
   514.3
   522.1
   511.4
   521.4
     512
   565.6
   516.6
   500.7
   515.3
   531.8
   467.6
     561
   526.9
     489
   559.7
   488.7
   529.9
   566.5
   555.8
   507.5
   531.2
   494.5
   543.2
   549.3
   548.7
   546.1
   507.8
   496.8
   471.8
   588.3
   539.6
   531.5
   489.3
   509.1
   474.7
   544.5
   544.8
   571.7
   563.9
   526.6
   558.4
   578.9
   550.3
   546.4
   529.5
   561.3
   502.6
   599.3
   527.9
   534.1
   525.3
   545.8
   551.3
   579.2
   593.1
   544.8
   569.4
   498.1
     538
   566.9
   600.9
   519.2
   522.7
   585.7
   551.9
   522.7
     539
   524.4
   598.6
   523.7
   607.4
   597.3
   539.3
   554.8
   542.2
   547.7
   531.2
   576.9
   531.5
   553.6
   569.8
   526.3
     538
   519.5
   566.9
   624.3
   590.9
   578.5
   536.4
   530.2
   542.8
   530.8
   588.3
     573
   560.7
     562
   582.1
   539.9
   543.5
   658.3
     584
   529.9
     539
   494.5
   591.5
   557.8
   594.7
     561
   492.6
   512.7
   540.3
   547.7
   544.5
   525.3
   570.4
   558.7
   606.8
     526
   527.9
   589.9
   553.6
   508.8
     550
   545.4
     560
   574.6
   518.5
   506.2
   550.3
   532.5
   535.1
   535.4
   540.3
   544.1
   525.3
   563.9
   534.7
   547.7
   524.7
   565.6
   514.9
   547.4
   529.2
   537.3
   532.1
   563.9
     537
   507.5
   583.4
   545.8
   546.4
   556.1
   502.3
   510.1
   542.2
   470.5
   532.5
   461.1
   556.8
   470.5
   520.5
   493.5
   564.3
     538
   519.5
   524.4
   495.5
     550
     549
   533.8
   529.5
   557.8
   480.6
   516.9
   495.8
   513.6
   538.3
   461.7
   483.8
   552.9
   579.8
   488.3
   496.1
   534.7
   535.4
   531.2
   506.8
   507.8
   505.9
   471.8
   447.8
   522.7
     514
     525
   507.5
   491.9
   518.8
   556.8
   581.1
   523.1
   543.2
   479.9
   439.4
   529.9
   518.2
     550
   527.3
   500.7
   470.5
     513
   468.6
   491.6
   503.6
   467.9
   550.6
   537.7
   479.6
   509.8
   528.2
   495.5
   506.2
     525
   603.8
   574.3
   531.8
   569.4
   507.2
   540.3
   539.9
   443.3
   495.5
   486.1
   562.6
   538.6
   524.7
   517.5
     549
   517.5
   564.3
     476
   513.3
   527.6
   520.8
   559.7
   515.9
   531.5
     513
   489.3
   517.2
   519.8
   478.9
   572.4
   523.1
   575.3
   554.5
   559.4
   491.6
   505.9
   520.5
   474.7
   513.6
   480.6
   531.8
   507.2
   505.9
   499.4
   521.4
   489.3
   571.7
   551.3
   503.3
   490.3
   543.2
   497.8
   448.8
   593.1
     514
   490.6
   454.3
   531.8
     536
   456.2
   497.1
   512.4
   499.4
   450.4
   499.7
   532.5
   506.8
   468.2
   483.5
     512
   523.4
   566.9
   555.2
   516.2
   488.3
   539.3
   511.7
   512.4
   499.4
   514.3
   552.6
     549
   541.2
   460.4
   526.3
   523.4
   531.8
   507.5
   536.7
   523.1
   519.5
   521.4
   504.9
   518.5
   500.3
   521.4
   543.2
   480.6
   502.9
   504.9
   526.6
   567.2
   511.7
   483.5
   515.6
   524.7
   503.3
   516.6
   503.3
   518.8
   497.1
   491.6
     514
   478.9
   469.5
   540.6
   520.5
   536.7
   499.1
   544.8
   454.9
   514.9
   494.2
     539
   462.7
   436.1
   517.2
   563.6
   534.7
     549
   528.9
   502.6
   576.3
   503.6
   458.2
   489.6
   510.7
   500.7
   543.5
   541.2
   464.3
   522.4
   499.1
     537
   510.4
   540.9
   505.5
   484.1
     574
   468.9
   515.9
   480.6
     525
   537.7
   477.3
   476.7
   536.7
   503.9
   533.8
     502
   485.8
   527.9
   519.8
   510.1
   522.7
   501.3
   556.8
     524
     536
   495.8
   499.7
   540.3
   563.9
   576.9
     502
     549
   517.9
   507.5
   563.3
   479.6
   548.7
   518.8
   530.8
   494.5
   519.2
   543.2
     487
   502.9
   515.9
   492.9
   528.2
   529.9
   510.4
   494.8
   472.1
   505.2
   491.6
   487.7
   506.8
     525
   471.5
   518.5
   503.9
   535.4
   520.5
   519.2
   540.9
   529.5
   500.3
   566.2
     500
   510.1
   546.7
   516.6
   502.3
   541.5
   537.3
   491.6
   506.8
   498.4
   491.9
   528.9
   513.3
     562
   496.1
   509.1
   528.6
   495.8
   520.1
   535.4
   486.1
   508.5
   560.4
   533.8
   479.3
   492.6
   499.7
   535.4
   485.1
   470.5
   542.8
   529.2
   579.8
     490
   569.1
   550.3
   496.1
   590.5
   516.2
   515.3
   545.4
   548.7
   512.4
   502.6
   527.3
   528.9
   498.1
   515.6
     548
   596.4
   577.2
   553.6
   558.4
   512.4
   554.2
   570.4
   541.5
   526.3
   526.6
     563
     537
   541.2
   519.2
     538
   492.9
   528.9
   518.5
   557.8
   567.5
   576.6
   533.1
   550.6
   532.5
   504.6
   556.1
   564.3
   579.2
   517.9
   552.9
   534.4
   484.8
   575.9
   579.2
   542.5
   580.2
   579.8
   546.1
   547.1
   551.3
   566.9
   518.8
   583.7
   473.7
   500.3
   533.4
   517.5
   530.2
   527.6
   546.7
   546.1
   541.5
   534.1
   511.7
     526
   542.2
   517.5
   557.4
   538.6
   552.9
   528.9
   564.9
   539.3
   533.4
     539
   535.4
   497.8
   552.3
   575.9
   555.8
   522.7
   551.9
   480.2
   502.9
   586.3
   519.5
   527.9
   521.1
   564.6
   585.3
     548
   526.9
   534.4
     512
   522.1
   549.3
   515.9
   570.1
   601.9
   570.1
   573.3
   577.6
   503.6
   540.9
   517.5
   595.7
   560.4
   468.9
     536
     549
   583.1
   523.1
   499.1
   574.3
     513
     609
   499.4
   577.9
   503.6
   518.8
   544.5
   571.4
   544.5
     526
   549.7
   516.2
   521.4
   556.5
   584.7
   543.2
   521.4
   506.5
     487
   523.7
   559.1
   492.2
     549
   551.9
     562
   520.8
   557.1
   498.4
   546.4
   517.9
   516.6
   570.1
   480.2
   509.8
     525
   497.8
   539.9
   514.9
   553.6
   544.1
   517.9
   511.7
   514.3
   531.2
   509.1
   533.1
   544.8
   528.6
   446.5
   481.2
   585.3
   532.5
   513.6
     563
   538.6
   517.2
   527.3
   524.4
   515.6
   535.7
   526.3
     526
     502
   511.4
   519.2
   525.7
   516.9
     563
   510.1
   611.3
   532.5
   532.5
   503.6
     572
   534.4
   565.9
   553.9
   558.7
   550.6
   506.2
   547.7
   511.7
   505.5
   520.1
   523.4
   499.4
   502.6
   508.8
     560
   490.9
   497.1
   485.8
   497.4
   518.5
   524.4
   568.1
   513.6
   494.2
   509.8
   533.8
     550
     539
   533.4
   590.5
   519.2
   516.9
   516.2
   533.4
   518.8
   569.8
   567.8
   530.5
     513
   550.6
   508.5
   518.5
   531.2
   555.8
   526.6
   477.6
   536.7
     587
   551.9
   531.5
   530.5
   522.7
   544.1
   491.3
   481.5
   551.6
   505.5
   490.3
   467.9
     513
   543.2
   502.9
   538.6
   532.1
   580.8
   492.6
   532.1
   553.9
   531.8
   546.7
   560.7
   499.1
   521.8
   540.3
     548
   570.7
   519.5
   568.8
   545.4
   554.8
   533.8
   568.8
   509.4
   529.9
   585.3
   573.7
   550.3
   528.2
   549.3
   552.9
     487
   513.3
   516.6
   537.3
   518.2
   561.3
   559.1
   529.9
     501
   588.9
   570.4
   568.8
   612.9
     563
   571.7
   577.6
   567.8
     587
   563.6
   552.9
     561
   541.2
   532.1
   600.3
   562.3
   540.9
     563
   523.7
   545.8
   578.5
   577.9
   556.5
   537.3
     572
   563.6
   550.3
   557.1
   548.4
   593.5
     539
   574.6
   617.1
   571.1
   554.8
   553.6
   505.5
   567.5
   566.5
   495.2
   576.3
   563.9
   575.6
   530.8
   550.6
   587.3
     575
   561.7
   555.8
     609
     575
   547.1
     526
   554.2
   588.6
   599.6
   579.8
   590.5
   551.6
     537
   570.1
   601.2
   575.3
   587.3
   617.1
   595.4
   538.3
   595.1
   556.1
   546.1
   525.3
   562.3
     586
   561.7
   500.3
   616.8
   555.2
   603.5
   549.7
   581.4
   578.9
   564.6
   583.7
   559.7
   616.5
   565.9
   584.7
   528.9
   605.8
   652.2
   602.2
   634.6
   613.6
   637.2
     573
   581.8
   628.2
     550
   614.9
   563.6
   613.2
   547.1
   566.9
   621.3
   570.1
   607.7
     587
   607.7
   552.3
   531.8
   634.3
   591.2
   674.9
   636.3
   667.4
   613.6
   670.7
   611.6
     573
     645
   602.2
     621
   641.8
   574.3
   612.3
   628.8
   675.2
   722.9
   618.1
   636.9
     647
   665.8
   642.8
   705.4
   676.2
   656.4
   646.3
   636.3
   656.4
   664.8
   613.2
   687.5
   699.5
   795.2
     717
   713.8
   698.6
   750.1
   805.6
   741.7
   751.4
   710.2
   701.5
   756.3
   797.2
   781.3
   744.6
   744.3
   800.7
     743
   793.9
   803.3
   770.2
   812.1
   801.7
   801.7
   821.5
   820.9
   848.4
   803.7
     875
   884.8
   902.9
   831.9
     768
   872.8
     853
   862.7
   827.3
   819.2
   918.5
     803
   814.4
   884.1
   882.5
     888
   898.4
   850.1
   839.7
     875
   861.4
   921.7
   896.1
   850.1
   919.5
   872.4
   917.5
   965.9
   965.9
   882.5
   969.4
   929.2
     887
   926.6
   886.1
     888
   903.6
   920.1
   902.3
   858.5
   917.8
     972
   915.9
     841
   879.2
   915.3
   905.8
   926.6
   917.2
   927.3
   854.9
   856.9
   835.1
   849.4
   800.1
   900.7
   836.7
   799.8
   879.6
   845.8
     865
   877.9
   779.7
   835.5
   772.2
   824.7
   770.6
   799.1
   775.4
   789.4
   774.1
   856.9
   767.7
   829.6
   755.7
   770.9
   775.1
   744.3
     779
   764.4
   793.3
   759.2
   753.4
   762.5
   756.3
   734.9
   769.3
   722.2
   734.6
   746.6
   756.6
   754.7
   774.1
   734.2
     732
   711.2
   667.4
   721.9
   714.1
   678.1
   692.4
   679.7
   711.9
   725.2
   666.8
   716.7
   699.9
     669
   679.7
   688.5
   735.2
   732.9
   730.3
   735.5
   635.6
   632.1
   700.5
     623
   663.8
   681.7
   637.6
   650.9
   646.3
   703.7
   662.5
   631.4
   645.7
     574
   638.2
   615.8
   624.6
   616.2
   632.4
   650.5
   651.5
   634.3
   647.6
   670.7
   651.2
     647
   656.4
   611.6
   646.7
   614.9
   691.1
   655.4
   646.7
   590.9
   626.2
   622.6
     634
   637.2
   567.2
   637.2
   677.5
   663.2
   626.9
   608.7
   663.2
   579.8
   579.8
   616.2
   595.4
   578.5
     621
   590.2
     575
   639.8
   610.6
     669
   589.2
   615.2
   583.4
   600.6
   599.6
   624.6
   593.5
   580.2
   577.9
   614.2
   630.4
   625.2
   580.2
   557.1
   618.8
   626.9
   623.6
   550.3
   573.7
     573
   594.1
   591.8
   614.5
   570.1
   539.6
   613.2
   612.6
   582.4
   587.3
   601.2
     550
   579.5
   642.8
   585.3
   651.2
   603.8
   563.6
   561.3
   631.7
   575.3
   611.3
   594.1
   520.8
   556.5
   522.1
   619.1
   521.4
   603.5
   598.3
   539.3
   607.1
     596
   592.2
   558.1
   574.6
   588.6
   617.1
   584.4
   614.5
   558.1
   615.5
     599
     551
   588.9
   571.1
   569.4
   564.9
   552.9
   567.2
   628.5
   579.8
   597.7
   586.3
   551.3
   514.9
   593.8
   580.2
   568.1
     572
   585.3
   562.3
     572
   547.7
   596.7
   523.1
   608.4
   615.5
   544.8
   571.1
   580.2
     575
   607.1
   540.6
   565.2
   602.5
   594.4
   600.6
   546.4
   584.4
   535.1
   582.4
   594.4
   594.7
     524
   570.7
   593.5
     562
     596
   562.3
   587.6
   511.4
   560.7
   528.6
     610
   568.1
   545.4
   539.3
   585.3
   576.3
   521.8
   565.9
   551.6
   552.9
   551.9
   548.7
     549
     524
   544.8
   578.5
   597.7
   543.5
     575
   505.9
   545.4
   585.7
   604.2
   547.7
   502.3
   520.1
   565.6
   558.4
     550
   548.4
   543.2
   530.5
   494.8
   556.8
   515.6
   570.1
   567.5
   549.7
   548.7
   518.8
   508.1
   578.9
     549
   525.3
   554.8
   548.4
   567.2
   490.9
   580.2
   568.8
   526.9
   569.1
   565.9
   545.4
   566.9
   540.3
   541.9
   588.9
   526.9
     572
   570.7
   571.4
   500.3
   538.3
   557.1
   544.5
     572
   572.7
     572
   561.3
     562
   548.7
   519.8
   535.7
   530.2
     561
   517.2
   486.1
   494.2
   563.9
   511.4
   567.5
   515.3
   563.3
   524.7
   569.4
   506.8
   546.1
   589.9
   533.4
   525.3
   537.3
   508.1
   543.5
   532.1
     548
   483.8
     550
   532.5
   550.6
   527.9
   539.6
   580.5
   607.1
   522.1
   566.5
   530.2
     563
   525.7
   512.7
   551.9
   496.8
   522.4
   575.3
   565.2
   573.3
   542.5
   560.4
   498.1
   567.8
   541.5
   575.6
   544.8
   534.4
   567.2
     548
   557.4
   527.6
   535.7
   552.9
   499.7
   561.7
   521.1
   601.9
   568.5
   543.8
   578.2
   545.4
   584.7
   548.7
   521.1
   506.8
   560.7
     563
   581.1
   547.4
   552.3
     573
   516.6
   578.9
   581.1
   552.6
   551.9
   526.3
   586.3
     512
   536.4
   570.1
   495.8
   548.4
     585
   574.3
   559.7
   537.3
   555.5
   524.7
   564.6
   528.9
   554.2
   592.8
   591.8
   525.7
   527.9
   492.2
   528.2
   548.7
   525.3
   598.6
     574
   494.8
     562
   539.9
   528.6
   531.8
   541.2
   523.4
   563.3
   549.7
   575.3
   595.4
   537.3
   584.4
   545.8
   543.2
     478
   531.2
   529.9
     551
   596.4
   489.6
   521.4
     501
   584.4
   561.3
     502
   576.6
   546.1
   547.7
   556.5
   539.9
   541.5
   550.6
   518.8
   562.3
   583.1
   594.7
     574
   528.2
   530.2
     550
   548.4
   567.5
   579.8
   562.3
   566.5
     549
   592.8
   558.1
   600.3
   531.5
   502.6
     551
   545.1
     573
     550
   565.2
   545.8
   538.3
   494.2
   533.4
   529.9
     514
   552.9
   555.8
   490.6
   472.1
   568.5
   528.6
   594.1
   567.8
   516.2
   555.8
     572
     598
   517.9
   578.9
   611.9
     572
   542.8
   560.7
   568.5
   540.6
   614.2
   556.1
   521.8
   593.8
   577.9
   575.3
   541.9
   570.7
   547.1
   591.2
   574.3
   604.8
   603.2
   533.4
   601.2
   531.8
   558.7
     537
   551.6
   555.2
   563.9
   555.5
   571.7
   561.3
   611.6
   545.1
   529.9
   548.7
   542.8
     611
   602.2
   527.3
   569.4
   526.9
   552.9
   609.7
   576.6
     561
   590.2
   554.8
   534.4
   577.9
   537.3
   549.7
   550.6
   553.2
   529.5
   516.9
   598.3
   546.4
   568.5
   559.7
   534.1
   571.1
   516.9
   594.1
   553.6
   625.2
   563.6
     526
   613.2
   593.5
     598
   555.8
   521.8
   550.6
   527.6
   541.5
   579.8
   558.7
   529.5
   552.9
   553.9
   558.4
   515.9
   561.3
   533.1
   529.9
   550.6
   534.4
   581.1
   542.2
   524.7
     574
   599.6
   635.6
   535.1
   543.2
   547.4
   532.5
   570.4
   616.8
     550
     538
   543.2
   568.8
   552.9
   497.1
   550.6
   577.9
   589.2
   588.3
   534.4
     587
   582.7
   597.3
   583.7
   534.7
   576.9
     539
   531.8
   521.8
   572.4
     572
     524
   542.5
   487.7
   551.9
   585.7
   601.2
   510.1
   568.5
   539.9
   568.5
   496.8
   519.8
   577.6
   578.2
   556.8
   556.5
   539.3
   463.4
   570.1
   522.7
   560.7
   527.6
   559.1
   537.3
   551.6
     538
   561.3
   500.7
   577.2
   576.9
   551.9
   590.5
   534.1
   544.8
   542.2
   576.9
   557.8
   515.9
   522.4
   570.1
   541.9
   554.5
   567.2
     596
   546.1
   513.6
   458.8
   533.1
   505.5
   492.2
     537
   556.8
   575.6
   567.2
   578.5
   522.7
   561.7
   545.1
   542.2
   586.3
     561
   537.7
   551.6
   511.4
   543.8
   545.8
   515.9
   568.1
   526.9
   543.2
   525.3
   550.3
     585
   579.8
   510.1
   539.9
   579.2
   527.6
   544.1
   527.3
   476.7
   516.6
   569.8
   525.7
   528.6
   566.5
     524
   523.7
     585
     549
     489
   527.3
   513.3
   545.4
   559.1
   582.1
   513.6
   544.8
   542.2
   539.9
   533.1
   499.1
   551.3
   567.5
   517.2
   556.8
   498.1
   516.2
     549
   542.8
   562.6
   535.7
   530.8
   494.5
   530.5
   508.1
   543.8
   562.6
   514.6
   553.2
   521.1
   564.6
   605.5
   542.8
   611.6
   600.6
   535.7
   502.9
   594.1
   504.6
   563.3
   565.2
   508.5
   562.6
   581.1
   577.2
   484.1
   584.7
   545.1
   551.3
   493.2
   562.6
   576.9
   571.1
   531.8
   597.3
   530.5
   547.1
   526.3
   518.5
   517.2
   542.2
   567.5
   553.9
   551.9
   511.4
     574
     551
   522.1
   488.3
   520.1
   568.8
   552.6
   567.5
   520.5
   567.2
   563.9
   529.9
   565.6
   567.5
   590.2
   524.4
   592.8
   613.9
   523.1
   566.9
   578.5
   533.1
   548.7
   557.8
   545.4
   532.5
   576.9
   530.5
   538.6
   540.3
   602.2
   517.5
   574.6
   564.6
   523.4
   556.8
     538
   558.4
   537.3
   558.7
   578.5
   567.2
     550
   589.9
     561
   515.3
   578.9
   566.2
   578.5
     575
   590.9
   588.6
   592.8
   578.2
   594.7
     539
   584.4
   557.8
   564.9
   571.1
   534.1
   529.9
   566.5
   555.2
   569.4
   607.4
   561.7
   551.9
   532.1
   545.4
   561.3
   559.7
   578.9
   560.4
   531.8
   584.7
   552.3
   511.1
   599.9
   519.2
   576.6
   542.2
     585
   536.4
   526.9
   560.4
   579.2
   556.5
   529.2
   558.1
   540.6
   589.6
   561.3
   522.4
   639.2
   513.6
   559.4
   516.2
   531.2
   556.5
     585
   562.6
   569.1
   573.7
   550.3
   554.5
     538
   575.6
   548.4
   572.4
     575
   615.8
   596.7
     608
   601.6
     549
   576.3
   629.1
   568.8
   592.8
   575.6
   553.2
   579.8
   594.4
   566.5
   553.6
     561
   576.3
   506.5
     621
   576.6
   541.2
   545.8
   566.5
   565.6
   579.2
     550
   530.5
   515.9
   606.8
   545.8
   558.4
   525.7
   556.8
   528.9
   564.3
   626.2
     551
   534.1
   596.4
   631.4
   506.8
   557.4
   553.9
   598.3
   564.9
   561.7
   592.5
   559.7
   623.3
   529.5
     596
   518.8
   600.6
   574.6
   540.3
   583.7
   589.2
   545.1
   575.3
   558.7
   557.8
   603.8
     584
   570.4
   573.3
   630.4
   590.2
     539
   566.2
   612.3
   516.2
   567.8
   525.7
   541.2
   549.3
   575.6
   620.7
   550.6
   515.9
     538
   519.8
   536.7
   559.4
   542.8
   594.4
     560
     514
   549.3
   556.1
   536.4
   577.2
   636.3
   539.9
   600.6
   602.9
   542.8
     500
   567.2
   567.8
   536.4
   549.3
   544.1
   589.6
   534.1
   553.2
     634
   559.1
     539
   506.2
   556.1
   585.7
   540.6
   540.9
   594.1
   545.1
   531.2
     623
     549
   567.8
   527.3
   563.6
   599.6
   528.6
   544.1
   607.7
   550.6
   520.5
   523.7
   527.9
   510.1
   553.2
   514.6
   556.5
   573.3
     562
   575.6
   552.9
   601.6
   569.8
   589.6
   541.9
   565.2
   566.2
     584
   545.1
   587.3
   525.3
   534.4
   567.5
   567.8
   544.8
   545.4
   522.1
   600.6
   523.4
   544.5
   546.4
   548.4
   574.3
   537.7
   523.1
   621.7
   574.6
   582.1
   559.7
   557.1
   565.6
   576.3
     573
   558.7
   610.3
   517.5
   547.4
   561.7
   530.8
   551.6
   523.7
   602.9
     526
   553.2
   546.1
   547.1
   535.1
     550
   519.5
     560
   593.5
   605.5
   530.8
   489.3
   508.5
   580.5
   577.9
   511.4
   595.4
   554.2
   529.9
   609.7
   576.6
   552.6
   636.6
   526.3
   529.9
   548.7
   554.5
   531.8
   567.2
   543.2
   554.2
   520.8
   570.4
   572.7
     514
   566.9
   541.9
   515.6
   617.1
   579.2
   577.9
   515.3
   568.8
     575
   565.9
   565.2
   586.6
   535.7
   566.5
     587
   599.3
   535.1
     526
   577.9
   589.6
   568.5
     609
   617.1
   546.4
   573.3
   552.3
   591.5
   607.1
   593.8
   576.9
   545.8
   571.7
   522.7
   540.3
   575.9
   576.9
   582.1
   593.5
   551.3
   592.5
   603.8
   550.6
     574
   600.3
   537.7
   562.6
   620.7
   564.3
   563.9
   541.5
   601.6
   662.5
   603.5
   586.3
   590.2
   629.8
   612.9
   543.2
   613.6
   612.6
   569.8
     598
   565.9
   615.5
   581.4
   587.9
   603.2
     551
   605.1
   551.9
   647.6
   595.4
   652.2
     671
   598.6
   594.7
   629.8
   624.9
   590.2
   625.2
   639.8
   561.7
     611
   576.6
   617.1
     658
   627.2
   635.9
   618.1
   626.9
   571.1
   649.2
   602.5
   610.3
   662.5
   606.4
     598
   610.6
   604.8
   628.5
   663.5
   603.8
   660.9
   635.9
   612.9
   696.3
   581.1
   683.3
   666.1
   675.8
   649.2
   613.6
   618.1
   579.5
   639.2
   622.6
   590.5
   596.7
   583.1
   632.4
   643.4
   619.1
   592.2
   620.1
   603.8
   660.9
   620.1
   588.9
     611
     610
   637.9
   673.9
   619.7
   616.8
   636.9
   637.2
   661.9
   646.3
   639.2
   588.6
   665.1
   629.5
   593.1
   646.7
     586
   591.2
   621.7
   604.2
   629.8
   621.3
   549.3
   677.5
   598.6
   603.2
   625.2
   581.1
   600.3
   613.2
   521.1
   565.6
   655.4
   587.3
     584
   600.6
   565.9
   609.3
   583.7
   571.1
   618.4
   612.3
   581.4
   609.7
   605.5
   519.8
   558.7
   616.2
   587.3
   613.9
     586
   534.7
   552.6
   556.5
   575.3
   555.2
   565.2
   565.6
   591.2
   550.6
   597.7
   570.7
   561.3
   563.9
   523.7
   569.1
   605.1
   580.8
   547.1
   651.5
     501
   565.9
   594.4
   503.3
   533.8
   578.9
   521.8
     549
   570.7
   551.3
   565.9
   579.8
   591.5
   530.2
     575
     549
   525.3
     548
   544.8
   566.5
   543.5
   573.3
     548
   581.8
   569.8
   574.3
   472.5
   603.5
   543.2
   576.6
   566.5
   592.8
   553.9
   527.3
   538.6
   626.5
   544.8
   595.4
     561
   546.4
   511.1
     562
   555.8
   517.5
   588.3
     572
   572.7
   598.6
   530.8
     622
   554.2
   544.5
   542.2
   610.3
   575.3
   625.6
   567.5
   559.1
     560
   579.2
   565.6
   528.9
   492.9
   555.8
   544.8
   583.1
   534.1
   579.8
   540.3
   579.8
   603.5
   568.5
   549.7
   559.4
   623.6
   530.8
   519.2
     574
   543.8
   616.5
   557.8
   539.9
   608.7
   581.4
   535.1
   540.3
     573
   577.2
   581.8
   556.8
   567.2
   591.8
   618.8
   558.4
     575
   584.4
     597
   592.5
   561.3
   546.7
   622.3
   565.9
   571.1
     561
   595.7
   609.3
   606.8
   661.6
   542.2
   578.2
   601.6
   613.9
   632.1
   597.3
   590.9
   605.5
     623
   579.2
     623
   554.8
   645.4
   623.3
   630.1
   640.5
   617.8
   634.6
   670.3
   626.5
   703.4
     658
   645.4
   690.8
   668.4
   698.6
   678.8
     694
     684
   668.1
   723.5
   709.6
   671.3
   695.3
   728.7
   750.1
   714.5
     766
   751.1
   795.6
   783.2
   779.7
   807.9
   818.6
     853
   802.4
   764.7
   847.8
   870.8
   889.6
     852
   912.3
   917.8
   924.3
   894.5
   891.9
   897.4
   986.3
   933.1
   994.7
    1022
   938.3
   974.9
   995.1
   965.2
    1095
    1052
   981.8
    1122
    1077
    1107
    1021
    1168
    1194
    1170
    1092
    1085
    1125
    1165
    1230
    1226
    1223
    1205
    1176
    1254
    1212
    1323
    1282
    1277
    1214
    1332
    1266
    1307
    1307
    1293
    1354
    1232
    1415
    1296
    1296
    1375
    1387
    1334
    1364
    1349
    1397
    1364
    1331
    1477
    1330
    1331
    1390
    1427
    1408
    1311
    1393
    1317
    1375
    1285
    1326
    1338
    1380
    1369
    1341
    1314
    1269
    1261
    1295
    1294
    1230
    1288
    1313
    1291
    1252
    1324
    1198
    1290
    1216
    1245
    1306
    1258
    1193
    1196
    1139
    1221
    1242
    1158
    1166
    1079
    1127
    1017
    1112
    1162
    1089
    1066
    1030
    1047
    1099
    1070
    1089
   993.1
    1039
    1009
    1005
   953.5
   963.6
     985
   963.9
   927.6
   934.7
   939.6
   969.1
   971.1
   980.1
   926.3
   981.4
   966.8
   910.1
     913
   842.3
   868.9
   921.4
   846.8
   953.2
   869.5
   868.9
   917.5
   877.3
   829.3
     899
   812.1
   797.8
   775.8
   780.3
   892.9
   849.1
   788.1
   806.9
   835.5
   780.3
   856.9
   822.8
     780
   775.8
   810.1
   847.5
     792
   753.4
   723.9
   747.9
   726.5
   752.4
   708.6
   734.6
   788.4
   721.3
   692.4
   755.3
   673.3
   724.8
   788.4
   782.3
   703.1
   700.2
   663.8
   691.7
   663.2
   737.5
   672.9
     718
   716.1
   741.7
   674.2
   683.6
   667.7
   678.1
   745.6
     696
     756
   669.4
   696.9
   726.1
     719
   689.5
   684.9
   662.2
   638.2
   676.2
   684.9
   679.1
   636.9
   650.5
   674.6
   718.7
   687.5
   725.2
   680.1
   632.4
   638.2
   665.5
   661.9
   693.7
   677.8
     648
   660.3
   692.1
   661.3
   710.2
     682
     695
   619.7
   621.3
   632.4
   649.9
   643.4
   628.2
   688.8
   701.8
   681.4
   648.3
   706.7
   640.2
   665.8
   619.4
   639.2
   643.7
   629.8
   603.8
     695
   649.6
   625.2
   644.4
   667.7
   691.4
   671.6
   626.5
   681.7
   605.1
   665.8
   627.2
   679.7
   664.8
   650.9
     684
   655.7
   633.4
   652.2
   636.6
     611
   628.5
     596
   630.8
   640.2
   639.2
   661.9
   658.7
   655.7
   639.8
   629.5
   655.1
   625.6
   637.6
   623.3
   651.5
   659.3
   661.9
     634
   667.1
   687.5
   635.3
     669
   637.2
   627.5
   661.9
   647.6
   635.9
   663.2
   613.9
   638.5
   623.6
     596
   683.3
   590.2
   640.5
   604.2
   609.3
     609
   646.7
   614.9
   612.6
   684.3
   616.8
   650.9
   608.4
   636.6
   649.9
   565.6
   635.6
   602.2
     584
   641.5
   605.1
   604.8
   648.6
   610.3
     658
   660.6
   702.4
   598.3
   596.7
   644.1
     635
   602.5
   583.7
   638.9
     562
   640.2
   595.7
     610
   583.1
   609.7
   568.5
   599.3
   594.7
   631.4
   630.1
   615.2
   565.2
   601.6
   583.4
   606.4
   601.9
   623.9
   657.4
     598
   579.5
   629.5
   581.1
   588.6
   656.7
   696.6
   592.8
   643.7
   639.5
   676.5
   652.8
   689.1
   636.6
   645.4
   661.3
   649.6
   680.7
   715.4
   656.7
   679.7
   759.2
   659.3
   706.3
   697.6
   632.4
   660.6
   666.8
   706.7
   670.3
   658.3
   651.2
     705
   648.6
   668.4
   723.5
   744.3
   721.9
   708.6
   682.7
   679.7
   706.3
   724.5
   786.5
   733.9
   767.3
   714.5
   748.2
   752.7
   708.6
   737.8
   730.3
   802.7
   701.5
   764.1
   721.9
   758.9
     730
   701.8
   715.4
   778.4
   781.9
   844.9
   830.6
   824.7
   745.9
   724.2
   773.5
   785.5
     743
   719.3
   749.5
   753.7
   823.4
   813.1
   723.9
   818.3
   760.8
   822.8
   741.7
   777.7
   861.4
   782.6
   843.6
   777.4
   850.1
   821.8
   829.9
   765.4
   819.9
   844.9
   822.8
   857.8
   825.1
   799.8
     864
   769.3
   798.1
   775.1
   865.9
   825.1
   777.4
   790.7
   798.1
   794.9
   803.7
   803.3
     767
   789.4
   837.7
     805
   752.7
   803.7
   858.8
   785.2
   820.9
   783.9
   773.8
   860.1
   862.4
   852.3
   857.2
   827.7
     828
   872.8
   822.5
   825.7
   859.8
     864
   807.2
   800.1
     828
   854.6
   864.3
     840
   833.5
   870.5
   810.8
   821.5
   824.7
   857.2
   855.2
   870.5
   879.9
     888
   881.8
   907.5
   895.5
     887
   958.7
   877.9
   880.2
   921.7
   936.7
   944.8
   971.4
     947
   923.7
   953.9
   968.8
   986.9
    1025
   966.2
   989.2
    1054
    1031
    1002
    1066
    1015
     996
    1027
    1065
    1077
    1056
    1121
    1108
    1071
    1118
    1099
    1092
    1187
    1135
    1064
    1263
    1223
    1115
    1167
    1193
    1147
    1117
    1177
    1248
    1176
    1124
    1187
    1200
    1183
    1172
    1147
    1190
    1216
    1227
    1274
    1173
    1197
    1177
    1141
    1187
    1154
    1141
    1152
    1165
    1148
    1184
    1184
    1214
    1166
    1210
    1178
    1138
    1179
    1224
    1108
    1099
    1149
    1189
    1144
    1086
    1062
    1082
    1099
    1078
    1027
    1139
   997.3
   990.5
   965.5
    1034
    1046
    1006
   994.7
   983.1
    1015
   985.6
    1028
   952.9
    1014
   965.2
   916.2
   938.3
   934.7
   868.2
   909.1
   880.5
   887.4
   912.3
   871.5
   919.1
   835.1
   896.8
   877.9
   969.1
   891.2
   867.9
   859.1
   798.8
   797.8
   776.7
   844.9
   824.1
   799.1
   799.4
   741.1
   802.7
   759.9
   729.7
   757.9
   735.2
   746.2
   739.4
   765.7
   706.3
   714.5
   788.4
   739.1
   765.7
     743
     671
   726.8
   701.5
   708.3
   676.8
   798.5
   676.8
   718.7
   753.4
   714.8
   756.6
     732
   768.6
   707.3
   775.8
   735.2
   684.9
     767
   710.2
   764.4
   738.8
   766.7
   744.6
     732
   741.1
   744.9
   765.4
   778.4
   760.5
   808.9
   786.1
   772.8
     841
   791.3
   821.5
   904.5
   852.3
   783.2
   866.3
   883.1
   901.6
   962.6
   922.4
   925.6
   990.5
   970.7
   911.4
   974.6
   956.1
    1052
    1135
    1156
    1052
    1168
    1145
    1184
    1265
    1176
    1297
    1268
    1231
    1325
    1371
    1432
    1419
    1569
    1527
    1575
    1540
    1663
    1729
    1678
    1795
    1831
    1849
    1934
    1930
    2128
    2066
    2162
    2187
    2257
    2254
    2368
    2447
    2588
    2491
    2612
    2576
    2775
    2692
    2878
    2934
    3050
    3048
    3061
    3133
    3280
    3466
    3392
    3454
    3572
    3723
    3870
    3825
    3865
    4028
    3988
    3988
    4185
    4253
    4233
    4463
    4469
    4394
    4551
    4748
    4745
    4863
    4814
    4763
    4815
    4884
    5096
    5318
    5295
    5185
    5368
    5348
    5372
    5467
    5387
    5461
    5595
    5779
    5433
    5705
    5685
    5768
    5813
    5618
    5948
    5802
    5798
    5911
    5947
    5787
    5784
    5872
    5992
    6043
    5957
    5860
    5923
    5909
    5893
    5917
    5917
    5797
    5546
    5802
    5868
    5692
    5645
    5667
    5696
    5541
    5637
    5533
    5435
    5454
    5425
    5318
    5396
    5301
    5147
    5259
    5297
    5104
    5049
    4891
    4875
    4961
    4789
    4658
    4723
    4615
    4545
    4620
    4458
    4402
    4321
    4339
    4207
    4284
    4091
    3997
    3913
    3817
    3956
    3782
    3742
    3722
    3625
    3625
    3554
    3575
    3494
    3440
    3266
    3251
    3275
    3263
    3179
    3275
    3130
    3086
    2879
    2866
    2976
    2820
    2735
    2666
    2730
    2603
    2714
    2510
    2635
    2559
    2624
    2366
    2396
    2350
    2371
    2199
    2238
    2204
    2210
    2187
    2154
    2262
    2059
    2008
    2071
    2071
    2011
    1878
    2022
    1908
    1942
    1849
    1763
    1847
    1790
    1690
    1705
    1714
    1722
    1744
    1684
    1629
    1716
    1709
    1639
    1548
    1524
    1558
    1519
    1490
    1512
    1397
    1508
    1446
    1344
    1387
    1367
    1395
    1336
    1364
    1394
    1377
    1362
    1345
    1296
    1377
    1331
    1355
    1255
    1294
    1210
    1247
    1112
    1314
    1178
    1182
    1112
    1197
    1152
    1305
    1168
    1141
    1184
    1035
    1111
    1139
    1068
    1076
    1102
    1121
    1096
    1054
    1080
    1098
    1014
    1074
    1053
    1048
   958.7
    1015
    1055
    1062
   953.9
    1003
   996.7
     997
    1018
   906.5
   990.2
   930.8
   946.1
   903.9
   961.3
    1030
   936.3
   946.4
   899.4
   879.6
   952.9
   893.5
   881.8
   909.1
   965.2
   881.2
   902.3
     947
   946.1
   929.5
   944.5
   888.3
   857.2
   829.6
   852.6
   877.6
   873.4
   911.7
   806.9
   782.6
     875
   883.8
   801.7
   803.3
   844.2
   869.2
   825.7
     840
   847.8
   778.7
   783.5
     778
   884.4
   772.8
   835.8
   830.3
   837.1
   787.1
   794.9
   870.5
   849.1
   810.8
   750.5
   790.7
   789.1
   826.4
   759.9
   807.2
   842.3
   849.1
   790.7
   791.7
   778.4
   733.9
   758.9
   770.2
   773.5
   763.4
     793
     781
   798.1
   806.6
     743
   752.4
     791
   747.2
   738.8
   725.5
   777.4
   769.9
   764.4
   737.5
     768
   752.1
   728.1
   787.1
     815
   747.5
   757.9
   765.1
     744
   699.2
   795.6
   768.6
     730
   774.1
   745.3
   761.5
   711.2
   751.8
   725.5
   721.9
   711.5
     791
   722.9
   690.8
     755
   711.9
   747.5
   733.3
   774.8
   726.5
   747.9
   715.7
   726.8
   760.5
   685.6
   752.1
   696.3
   780.6
   738.1
   747.9
   730.3
   743.3
   712.5
   656.4
   744.6
   696.3
   719.3
   668.1
   740.7
   753.7
   701.8
   723.9
   719.3
     659
   733.6
   652.2
     742
   725.8
   701.8
   743.6
   724.8
   736.5
   691.4
   665.8
   719.3
   705.4
   710.9
   741.1
   728.1
     732
   742.4
   710.9
   719.6
   698.9
   676.5
   691.7
   711.2
   736.8
   736.8
   740.4
   747.2
   695.3
   756.3
   758.2
   774.1
   643.4
   712.5
   642.1
     743
   659.6
   740.7
   717.7
   711.9
   712.8
   789.4
   731.3
   723.2
   700.5
   726.8
   680.4
   737.5
   751.8
   696.3
   678.1
     802
   759.5
   725.5
   745.9
   758.6
   792.6
   722.6
   767.3
   693.7
   704.4
   718.7
   724.8
     717
   688.5
   701.8
   715.7
   683.6
   823.8
   741.1
   729.4
   743.6
   754.7
   732.6
   711.9
     730
   724.5
   720.9
     732
   728.4
   767.7
   722.6
   880.5
     754
   739.1
   772.2
   791.7
     803
   745.6
   807.6
   767.3
   789.4
   800.1
   822.8
   820.5
   846.2
   810.5
   843.6
   850.4
   845.2
   835.8
     828
   855.2
   842.9
   917.8
   906.8
   875.7
   940.6
   905.5
   957.1
   935.7
   951.3
   999.6
   956.8
   994.7
   942.2
    1011
   974.9
    1018
    1016
    1075
    1110
    1042
    1046
    1150
    1154
    1184
    1092
    1230
    1178
    1209
    1174
    1168
    1291
    1202
    1303
    1328
    1319
    1433
    1359
    1390
    1363
    1386
    1469
    1500
    1446
    1539
    1604
    1576
    1598
    1708
    1608
    1694
    1724
    1712
    1816
    1751
    1815
    1753
    1905
    1961
    1969
    2071
    2105
    2024
    2044
    2128
    2255
    2214
    2251
    2175
    2283
    2300
    2255
    2274
    2359
    2445
    2334
    2464
    2442
    2489
    2571
    2602
    2629
    2673
    2602
    2658
    2664
    2819
    2769
    2810
    2779
    2715
    2781
    2906
    2706
    2931
    2859
    2922
    2885
    2932
    2901
    2889
    3033
    2960
    3000
    2910
    2958
    2998
    3027
    3046
    2950
    3077
    3091
    3041
    2834
    2935
    2991
    2970
    2960
    2917
    3044
    3012
    3020
    2805
    2949
    2986
    2860
    2782
    2817
    2865
    2814
    2728
    2785
    2901
    2724
    2685
    2716
    2637
    2662
    2656
    2590
    2585
    2569
    2582
    2462
    2515
    2326
    2353
    2488
    2391
    2445
    2386
    2264
    2341
    2208
    2314
    2251
    2171
    2239
    2120
    2141
    2171
    2167
    2087
    2085
    2110
    2059
    2059
    2057
    1969
    2026
    2037
    1867
    1913
    1941
    1935
    1957
    1754
    1980
    1995
    1879
    1842
    1875
    1878
    1848
    1926
    1941
    1847
    1895
    1902
    1898
    1880
    1930
    1940
    1947
    1913
    1908
    1935
    2002
    1952
    2040
    2029
    2067
    1969
    2010
    1998
    2096
    1980
    2126
    2134
    2072
    2096
    2107
    2030
    2139
    2178
    2148
    2262
    2143
    2225
    2314
    2293
    2215
    2185
    2211
    2231
    2283
    2382
    2278
    2262
    2399
    2415
    2350
    2337
    2258
    2381
    2310
    2362
    2377
    2397
    2486
    2438
    2408
    2455
    2407
    2440
    2422
    2455
    2416
    2395
    2429
    2390
    2410
    2410
    2477
    2485
    2396
    2436
    2413
    2501
    2539
    2287
    2361
    2393
    2439
    2300
    2417
    2358
    2485
    2316
    2308
    2272
    2387
    2322
    2183
    2306
    2289
    2236
    2137
    2214
    2179
    2224
    2113
    2188
    2129
    2177
    2171
    2126
    2035
    2097
    2033
    2094
    2005
    2079
    2049
    1923
    2099
    1909
    1912
    2009
    1933
    1927
    1985
    1850
    1881
    1860
    1924
    1768
    1803
    1829
    1829
    1859
    1774
    1715
    1786
    1774
    1805
    1704
    1623
    1793
    1656
    1660
    1664
    1619
    1640
    1595
    1607
    1592
    1640
    1429
    1585
    1503
    1507
    1480
    1463
    1504
    1461
    1496
    1495
    1497
    1474
    1317
    1459
    1423
    1392
    1360
    1410
    1369
    1370
    1330
    1340
    1445
    1319
    1326
    1311
    1355
    1297
    1225
    1317
    1233
    1306
    1244
    1273
    1185
    1251
    1231
    1213
    1224
    1167
    1254
    1226
    1135
    1227
    1139
    1162
    1240
    1131
    1122
    1100
    1191
    1137
    1147
    1219
    1138
    1084
    1128
    1091
    1046
    1121
    1067
    1081
    1030
    1068
    1015
    1070
    1028
    1148
   954.5
   975.6
    1009
   999.9
    1008
    1018
   982.4
   962.6
    1032
   969.4
    1005
     935
   956.1
    1003
    1037
   984.7
   989.2
    1016
   930.5
   977.5
    1005
   966.2
   902.9
   957.8
   993.1
   974.6
   969.4
   916.6
   926.9
     947
     937
   834.2
   890.9
   891.6
   854.6
     925
   990.8
   954.5
   869.5
   896.8
   888.3
   903.9
   890.3
   898.7
     888
   910.7
   855.6
   928.2
     926
   921.7
   832.5
   904.9
   866.6
   831.6
   883.8
   788.7
   852.3
   898.7
   849.4
   858.2
   910.7
   845.5
   826.7
   842.3
   845.2
   856.9
   890.3
   832.5
   843.2
   815.3
   877.6
   859.1
   856.9
   818.3
   833.8
   815.3
   865.9
   849.4
   785.8
   884.4
   798.5
   859.8
   864.3
   888.7
   821.8
     815
     790
   831.9
   853.6
   839.7
   805.6
   798.8
   839.7
   760.5
   821.2
   776.1
   800.7
   859.1
   849.1
   785.5
   813.1
     841
   793.6
   804.3
   805.9
   781.3
   807.6
   845.8
   791.7
   769.9
   855.6
   802.4
   783.9
   770.2
   769.3
   848.4
     826
   749.8
   732.6
   784.5
   802.7
   762.5
   862.1
   789.7
   756.3
   751.4
   818.6
     793
   767.3
   769.6
   729.4
   763.4
   815.3
   773.5
     802
   847.8
   725.8
   786.8
   762.8
   737.8
   760.2
   762.8
   751.8
   790.7
   750.5
   758.2
     754
   733.6
   796.2
   754.4
   718.3
   762.8
   732.3
   715.4
     769
   808.5
   751.1
   773.2
   721.3
   717.4
   693.7
   769.9
   757.9
   750.1
   732.9
   762.5
   780.3
   779.7
   769.3
   728.7
   718.7
   773.5
     743
     769
     805
   724.5
   741.4
   743.6
   675.5
   769.6
   701.8
   760.2
   686.2
   709.3
   709.6
   750.1
   736.2
   711.9
   729.4
   679.1
   702.8
   689.8
   708.3
   712.2
   704.4
   692.1
   743.6
   775.1
   758.9
   761.2
     718
     693
   727.4
   699.2
   703.1
   664.5
   681.7
   706.7
   672.9
     732
   699.5
   714.1
   777.1
     720
   757.6
   697.3
   710.2
   688.2
   704.7
   723.2
     742
   677.5
   692.1
     744
     683
   702.1
   689.5
   652.2
   735.5
   667.7
   697.9
   681.7
   651.8
   703.7
   732.3
   668.1
     755
   781.3
   666.4
   651.5
   708.9
     708
   715.7
   632.4
   672.6
   711.9
   740.7
   673.3
     682
   688.5
   749.2
   638.5
   666.1
     706
   681.4
   653.8
   683.3
   686.6
   655.4
   667.7
   740.7
   687.5
     683
   674.6
   712.5
     706
     717
   772.2
   717.4
   690.4
   691.4
   652.2
   780.3
   656.4
   747.2
   699.9
   669.7
   676.2
   635.6
   671.3
     779
     706
   672.6
   714.1
   715.4
   749.5
   677.8
   684.9
   757.9
   736.2
     670
   720.6
   698.9
   670.7
   722.6
     695
   712.2
   643.4
   700.8
   700.5
   677.8
   699.5
   682.7
   689.1
     719
   691.7
   644.4
   708.9
   741.1
   716.1
   686.6
     705
   694.7
   720.3
   677.1
   720.9
   664.8
   722.9
   773.5
   708.6
   712.8
   728.7
     708
   653.8
   676.8
     681
   690.1
   691.1
   682.3
   700.5
   811.4
   701.2
   710.2
   725.5
   728.1
   745.3
   708.6
   704.1
   627.8
   699.5
   667.7
   731.6
   668.4
   716.1
   772.5
     622
   614.5
   693.7
   667.1
   607.7
   714.8
     708
   775.4
     707
   642.1
   703.1
   669.4
   654.4
   696.9
   653.5
   751.4
     693
   642.8
   660.9
   696.3
   708.9
   709.6
   705.4
   686.9
   696.3
   660.6
   692.7
   716.1
   769.6
   738.5
   678.8
     696
   679.4
   674.9
   733.9
   764.7
   737.2
   692.7
   747.5
   735.9
   705.7
   727.1
   691.1
   691.4
   715.1
   708.6
   673.6
   689.8
   731.3
   682.3
     718
   750.1
     706
   699.2
   672.9
   713.8
   704.7
   675.8
   723.5
   663.8
   751.1
   788.1
   724.5
     729
   677.8
   751.4
   765.7
   746.6
   732.6
   719.3
   743.3
   728.1
   751.8
   733.9
   744.6
   691.4
   672.9
   692.7
   679.7
   702.4
   746.2
   653.1
   766.7
   699.2
     730
   722.9
   738.8
   647.6
   714.5
   740.4
   656.7
   698.2
   737.2
   691.1
   744.3
   712.8
   654.1
   752.7
   745.6
   689.8
   683.6
   722.2
   713.8
   727.4
   768.6
   691.4
   673.3
   691.4
   767.7
   628.8
     707
   748.5
     707
   704.1
   696.3
   676.5
   737.2
   715.1
   670.3
   648.9
   713.5
     717
   772.2
   717.4
   730.7
     767
   679.7
   688.8
   709.6
   674.9
   694.7
   697.6
   727.8
   691.4
     696
   797.5
   668.4
   722.9
   722.9
   717.7
     695
   713.2
   698.2
   757.6
   738.5
   718.3
   708.9
   706.7
   737.2
   682.3
   771.2
   770.9
     743
   731.3
   774.5
     804
   751.4
   818.9
   836.4
   787.8
   785.8
   825.1
     838
     815
   781.9
   847.8
   831.9
   826.7
   808.5
   870.2
   858.2
   835.1
   856.2
   843.2
   882.5
   861.7
   946.4
     902
   968.8
     926
   993.1
   913.6
   923.7
   878.9
   981.1
   990.2
    1034
   960.7
    1019
    1039
    1013
    1032
   997.7
    1131
    1057
    1091
    1112
    1103
    1139
    1190
    1179
    1163
    1173
    1200
    1176
    1221
    1307
    1318
    1245
    1280
    1241
    1318
    1349
    1367
    1390
    1374
    1282
    1400
    1476
    1462
    1477
    1495
    1540
    1449
    1524
    1529
    1583
    1608
    1646
    1573
    1606
    1606
    1651
    1608
    1666
    1706
    1708
    1668
    1716
    1830
    1699
    1722
    1811
    1789
    1923
    1832
    1738
    1820
    1801
    1806
    1886
    1964
    1855
    1847
    1888
    1911
    1855
    1856
    1955
    1975
    1919
    1934
    1894
    1938
    2003
    1967
    2010
    1962
    1999
    1974
    1945
    2022
    1945
    1958
    2073
    1939
    1996
    1923
    2028
    2013
    1963
    1992
    1982
    1931
    2042
    1980
    1978
    2096
    1941
    1914
    1981
    1986
    1978
    1922
    1910
    1834
    1906
    1934
    1966
    1802
    1852
    1822
    1824
    1938
    1832
    1946
    1932
    1820
    1782
    1815
    1814
    1826
    1733
    1809
    1872
    1872
    1835
    1733
    1785
    1853
    1774
    1763
    1861
    1880
    1761
    1821
    1765
    1774
    1746
    1824
    1780
    1772
    1774
    1903
    1792
    1842
    1766
    1776
    1860
    1818
    1806
    1786
    1788
    1787
    1810
    1810
    1731
    1791
    1723
    1696
    1811
    1884
    1802
    1765
    1857
    1803
    1820
    1828
    1800
    1764
    1757
    1869
    1818
    1881
    1778
    1941
    1886
    1872
    1910
    1964
    1826
    1846
    1984
    1844
    1959
    1871
    1959
    1959
    1991
    1888
    1908
    1836
    1923
    1899
    1844
    1901
    1802
    1881
    1979
    1886
    1939
    1880
    1854
    1887
    1935
    1919
    1929
    1930
    1922
    1944
    1801
    1815
    1870
    1906
    1790
    1904
    1861
    1899
    1823
    1839
    1852
    1908
    1801
    1802
    1833
    1751
    1790
    1736
    1777
    1778
    1592
    1729
    1838
    1755
    1697
    1681
    1731
    1644
    1666
    1699
    1588
    1589
    1627
    1576
    1579
    1572
    1590
    1636
    1512
    1525
    1551
    1514
    1532
    1564
    1428
    1535
    1585
    1447
    1583
    1505
    1527
    1591
    1439
    1455
    1523
    1430
    1468
    1479
    1546
    1467
    1557
    1440
    1465
    1502
    1498
    1503
    1531
    1491
    1428
    1500
    1443
    1433
    1473
    1478
    1461
    1498
    1530
    1453
    1554
    1468
    1525
    1596
    1591
    1590
    1597
    1607
    1699
    1596
    1637
    1589
    1645
    1652
    1741
    1708
    1624
    1840
    1738
    1705
    1804
    1647
    1753
    1747
    1774
    1777
    1849
    1865
    1895
    1912
    1874
    1909
    1894
    1897
    1972
    2045
    1929
    1895
    1949
    2031
    2118
    2021
    2062
    2060
    1971
    1935
    2144
    2069
    2164
    2077
    2157
    2191
    2198
    2170
    2315
    2129
    2190
    2218
    2119
    2165
    2230
    2122
    2229
    2246
    2251
    2239
    2274
    2234
    2202
    2162
    2168
    2191
    2102
    2146
    2122
    2020
    2177
    2188
    2163
    2233
    2101
    2145
    2068
    2068
    2039
    2114
    2052
    2042
    2065
    2043
    1898
    1987
    1943
    2001
    1942
    2082
    1883
    1859
    1906
    1866
    1855
    1916
    1780
    1765
    1736
    1887
    1791
    1772
    1757
    1680
    1661
    1713
    1625
    1767
    1708
    1575
    1485
    1568
    1512
    1514
    1473
    1482
    1446
    1455
    1418
    1405
    1457
    1403
    1388
    1355
    1282
    1328
    1258
    1323
    1315
    1242
    1235
    1284
    1253
    1220
    1271
    1068
    1122
    1085
    1147
    1111
    1131
    1176
    1092
    1097
    1097
    1053
    1044
    1096
    1079
    1020
   990.2
     937
   992.1
   977.9
    1027
   923.4
   932.1
   911.4
   940.6
   903.3
   890.3
   902.6
     925
   907.1
   823.1
   880.2
   908.4
   873.1
   859.5
   808.2
   839.7
   838.7
   932.8
   895.8
   805.6
   811.4
   831.2
   833.8
   849.1
   836.1
   835.1
     876
   784.8
   790.7
   789.1
   758.2
   813.7
   795.9
   776.7
   760.5
   824.7
   815.7
   805.9
   848.1
   829.6
   782.6
     790
   807.6
   747.5
   820.5
   786.5
   727.1
   805.6
   786.8
   838.4
   804.3
   759.2
   795.2
   756.9
     694
   757.9
   706.3
   835.8
   775.4
   785.8
   787.1
   789.7
     829
   797.2
   801.7
   901.6
   800.4
   786.5
   696.3
   777.4
   830.6
   845.5
   845.8
     840
   830.9
   840.6
   802.7
   878.6
   889.3
   891.9
   815.3
   919.8
   965.2
   860.1
   876.7
   852.3
   940.9
   960.7
   908.1
     911
   922.7
   992.5
   997.7
   999.3
   946.7
   984.7
   912.7
    1095
    1058
    1044
    1145
    1048
    1053
    1071
    1024
    1130
    1099
    1128
    1140
    1178
    1197
    1159
    1171
    1249
    1252
    1218
    1190
    1278
    1342
    1241
    1302
    1299
    1378
    1427
    1417
    1441
    1479
    1400
    1549
    1514
    1515
    1481
    1540
    1565
    1556
    1608
    1536
    1685
    1725
    1566
    1747
    1734
    1758
    1749
    1703
    1772
    1828
    1816
    1959
    1932
    1832
    2006
    1869
    1925
    1923
    1999
    1897
    2001
    2012
    1969
    2120
    1981
    1990
    2008
    1985
    2157
    2140
    2180
    2168
    2089
    2161
    2350
    2282
    2203
    2249
    2281
    2271
    2290
    2284
    2345
    2366
    2388
    2353
    2334
    2362
    2424
    2365
    2388
    2330
    2351
    2487
    2407
    2422
    2365
    2493
    2419
    2499
    2346
    2548
    2501
    2425
    2362
    2383
    2539
    2448
    2534
    2440
    2298
    2328
    2415
    2498
    2523
    2392
    2374
    2373
    2423
    2450
    2373
    2313
    2389
    2304
    2367
    2305
    2205
    2338
    2208
    2119
    2187
    2210
    2216
    2329
    2271
    2296
    2172
    2219
    2170
    2249
    2191
    2093
    2260
    2198
    2077
    2079
    2115
    2099
    2146
    1978
    2001
    2050
    2010
    1988
    1976
    2017
    1982
    1872
    1868
    1850
    1880
    1950
    1886
    1885
    1919
    1792
    1761
    1706
    1705
    1755
    1828
    1769
    1754
    1702
    1571
    1667
    1662
    1614
    1708
    1642
    1680
    1636
    1572
    1637
    1501
    1549
    1581
    1523
    1511
    1585
    1535
    1517
    1364
    1478
    1505
    1424
    1367
    1462
    1367
    1314
    1399
    1329
    1403
    1327
    1343
    1301
    1298
    1245
    1230
    1220
    1300
    1278
    1233
    1166
    1229
    1148
    1218
    1158
    1271
    1102
    1195
    1132
    1162
    1202
    1069
    1082
    1078
    1079
    1144
    1070
    1075
    1125
    1071
    1062
    1078
    1017
   983.4
    1009
    1007
   979.8
   990.8
    1001
    1024
   942.2
   922.7
     962
     972
    1003
   968.5
   917.2
   916.9
   991.2
    1003
   874.7
   941.9
   966.2
   945.1
   941.5
   982.4
     911
   905.2
   895.8
   850.7
   922.7
   896.8
   919.8
   879.9
   854.6
     863
   844.5
     826
   895.1
   842.3
   801.4
   772.2
   801.4
   790.4
   809.8
   812.4
   799.8
   809.8
     768
     816
   803.3
   757.3
     791
   808.2
     768
   810.5
   795.6
   811.4
   782.3
   811.1
   778.4
   751.1
   774.8
   784.8
   768.6
   723.2
   776.7
   782.6
   782.3
   723.9
   774.5
   727.4
   778.7
   804.6
   754.4
   717.4
   736.5
   670.7
     768
   756.3
   717.4
     755
   694.7
   731.3
   751.1
   727.4
   736.5
   798.8
   691.7
   738.8
   724.2
   750.8
   735.9
   748.8
   676.2
   701.5
   740.7
   718.3
   721.6
     768
   710.9
   706.7
   678.1
   762.8
   717.7
   697.9
   713.5
   727.1
   694.3
   705.4
   670.7
   701.2
   733.3
   723.5
     694
   664.2
   734.9
   656.7
   709.3
   691.7
   661.3
     694
   765.1
   699.9
   672.6
   727.4
   721.6
   700.2
   709.6
   641.1
   761.2
   638.9
   687.9
   731.3
   621.7
   680.1
   697.9
     744
   678.1
   684.9
     708
   666.4
     707
   749.2
   598.6
   700.2
   687.5
     683
   606.1
   616.5
   739.8
   746.9
   726.1
   691.7
   711.9
   645.4
   649.9
   636.3
   708.3
   661.9
   651.2
   746.9
   702.1
   703.7
   728.7
   652.2
   715.7
   640.5
   685.6
   684.6
   679.4
   673.6
   691.7
     708
   673.9
   646.3
   674.6
   717.4
   663.2
   708.6
   620.4
     660
   674.2
   651.2
   654.4
     610
     671
   625.9
   697.6
   656.1
   676.5
   692.4
   699.9
   690.8
   645.4
   649.6
   570.7
   659.6
   709.3
   704.4
   655.7
   656.1
   654.1
   661.3
   624.6
   648.6
   645.4
   655.4
   668.7
   619.7
   678.8
   665.8
   663.8
   690.4
   698.9
   649.2
   669.7
     599
   656.1
   674.6
   582.1
   747.9
   676.2
     672
   645.7
     647
   609.3
   677.1
   709.9
   674.9
   762.8
   653.1
   689.1
   692.1
   715.7
   724.5
   688.5
   699.9
   628.8
   659.3
   641.1
   644.1
   660.6
   645.7
   655.1
     718
   702.1
   651.5
   640.8
   669.7
   715.4
   638.2
     683
   722.9
     694
   702.1
   619.7
   674.9
   687.9
     718
   677.1
   688.5
   643.7
   688.8
   698.9
   664.8
   670.3
   732.6
   626.2
   653.5
   658.7
   620.7
   661.9
   655.4
   616.8
   625.9
     696
   659.3
   616.2
   663.8
   679.7
   663.8
   650.9
   665.5
   683.6
   655.7
   614.9
   698.2
   673.6
   602.9
   669.7
   578.5
   620.7
   665.1
   648.6
   606.4
   651.2
   711.2
   701.5
   668.4
   601.9
   673.9
   627.2
   712.8
   540.3
   656.7
   608.7
   661.3
   645.4
   672.6
   628.5
   649.2
     660
   714.5
   661.6
   705.7
   658.7
   639.5
   657.4
   672.3
   630.4
   655.7
   632.4
   660.9
   662.9
   690.1
   680.1
   668.7
   632.4
     634
   677.8
     657
   703.7
   671.3
   648.3
   680.7
   680.4
   682.3
   639.2
   664.5
   644.4
   643.1
   663.5
     683
   615.5
   726.1
   641.5
   612.9
     705
   670.3
   583.1
     660
   620.4
   654.4
   627.8
   627.5
   633.7
   703.7
   649.9
   589.9
   662.5
   623.3
   640.8
   679.1
   598.3
   695.3
   619.7
   622.6
   707.3
   617.1
   633.4
   659.3
     672
   671.3
   693.4
   646.7
   666.1
   697.9
   701.8
   629.8
   658.7
   668.7
     635
   615.8
   639.2
   648.3
   626.9
   704.4
   631.1
     648
   683.6
   654.1
   643.4
   654.4
   673.6
     669
     658
   710.6
   621.7
   653.1
   640.5
   666.1
   679.7
     682
   621.3
     706
   654.8
   674.6
   697.6
   682.3
   696.9
   638.5
   665.5
   682.3
   647.3
   675.2
   665.8
   668.7
   569.8
   686.2
   662.9
   640.5
   627.8
   695.6
     693
   696.3
   677.8
   615.5
     622
   655.7
   650.2
   657.4
   598.3
   669.7
   664.5
   734.9
   644.7
   647.6
   661.3
   628.8
   706.7
   727.1
     684
   739.4
   690.4
   691.1
   732.9
     684
   711.5
     719
   661.6
   709.3
   696.6
     658
   725.5
   616.2
   638.9
   718.7
     731
   654.8
   669.4
   725.5
     645
     684
   685.3
   692.1
     707
   702.4
   682.7
   724.2
   723.5
   709.6
   689.5
   699.2
   745.3
   698.2
   766.7
   731.3
     706
   760.5
   678.8
   710.2
   748.5
   762.1
   720.9
   707.3
   726.5
   726.8
   703.4
   777.1
   758.6
   717.4
   717.7
   793.6
   708.3
   704.4
   751.1
   675.8
   757.6
   662.2
     731
     683
   669.7
     766
   753.4
   722.2
   747.9
   759.5
     827
   789.4
   783.5
   760.8
   777.7
   727.4
     779
     754
   702.4
   760.2
     802
   718.7
   777.7
     681
   776.1
   762.5
   772.8
   769.6
   761.2
   810.5
   773.8
     778
   810.1
   782.9
   795.2
   850.7
   745.9
   854.6
     769
   814.7
     756
   815.7
   768.6
   822.2
   728.4
   773.5
   781.6
   828.3
   816.3
   806.9
     829
   845.8
     793
   776.4
   843.9
   808.2
   818.6
   787.1
   811.1
   818.6
   815.3
   818.3
   813.7
   861.4
   805.3
   829.9
   699.5
   888.7
   774.5
   875.7
   830.9
   842.9
   735.5
     851
   761.2
   833.8
   839.7
   781.9
   817.3
   836.4
   818.6
   759.2
   819.9
     826
   746.2
   854.9
   831.2
     829
   859.1
   813.1
   876.7
     838
   881.8
   782.3
     841
   823.8
   875.7
   838.4
   918.5
   908.4
   894.8
   862.1
     815
     865
   835.1
   822.2
   812.7
   843.2
   851.7
   902.9
   837.4
   890.3
   827.7
     828
   808.5
   873.7
   821.8
   797.5
   830.3
   830.6
   827.3
   821.8
   751.4
   843.6
   867.6
   823.8
   837.1
   853.3
   831.6
   810.1
   848.1
   838.4
     768
   771.2
     804
     791
   791.7
   796.5
   845.5
   793.9
   810.8
     890
   799.4
   807.2
   789.4
   783.2
   812.7
   759.5
   759.5
   782.9
   817.6
   781.9
     756
   707.6
   813.4
   761.5
   785.8
   725.8
   737.5
   756.6
   787.1
   779.7
   745.3
   803.7
   746.2
   816.6
   782.6
   758.6
     766
   731.6
   722.2
   756.3
     793
   785.5
   781.3
   739.8
   686.2
     729
   720.3
   781.3
   750.5
   709.3
   718.3
   709.9
   685.9
   730.3
   717.7
   733.3
   794.6
   731.6
   727.1
   681.4
   724.5
     705
   705.7
   678.8
   704.7
   740.4
   724.8
   752.7
   734.6
   708.6
   728.4
   731.3
   687.5
   782.3
     719
   668.1
   684.9
   761.8
   687.5
     696
   753.7
   658.3
   742.7
   742.7
   679.7
   726.1
   771.5
   692.4
   749.2
   723.2
   739.1
   701.8
   701.2
     717
   771.5
   639.8
   740.1
     693
   719.6
   677.8
   702.4
   659.6
   737.2
     696
     694
   653.5
   720.3
   708.9
   688.5
   678.1
     681
   789.7
   684.3
   661.3
   673.9
     744
   704.7
   750.8
   703.7
   752.1
   710.2
   671.3
   751.1
   755.7
   688.8
   757.3
     718
   751.8
   740.1
   767.3
   788.1
   727.4
     658
   775.1
   747.5
   762.5
   767.3
   786.1
   759.5
   736.8
   733.6
     756
   735.9
     720
   747.2
   774.8
   764.1
   750.1
   732.9
   700.2
   806.9
     719
   723.5
   786.5
   793.3
   738.8
     744
   773.5
   800.7
   726.1
   763.8
   741.4
     814
   788.1
   808.9
   836.4
   831.2
   777.1
     802
   749.5
   824.4
   825.1
   787.8
   803.7
   752.4
   807.9
   847.1
   833.2
   831.2
   842.9
   762.1
   757.3
     767
   768.3
   816.3
   809.5
   829.9
   814.7
   803.3
   781.6
   827.7
   809.8
   772.8
     839
   868.9
     803
     829
   812.7
   816.3
   890.6
     780
   843.6
   811.1
   870.5
   792.6
   831.6
   853.6
   838.4
   804.6
     827
   832.2
   901.3
   797.2
   819.9
   816.6
   846.2
   835.5
   861.1
   789.4
   809.5
   768.3
   849.1
     744
   783.9
   828.6
   722.9
   783.2
   891.2
   832.5
   751.4
   805.6
   784.5
   827.7
     853
   765.1
   787.4
   811.4
   819.9
   861.4
   785.5
   782.6
   861.4
   798.1
   732.6
   869.5
     816
   787.4
   805.6
   791.7
   819.6
   808.2
   808.5
   786.8
   764.4
   806.3
   809.5
   782.6
   792.3
   824.7
   795.9
   737.5
   769.3
   820.5
     717
   801.4
   758.2
   831.6
   818.3
   759.2
   773.2
   754.4
   802.4
   742.4
   749.2
   746.2
   768.3
   724.8
   740.4
   722.2
   770.2
   809.2
   733.3
   741.1
   774.8
   752.4
   714.8
     780
   726.8
   773.2
   721.6
   716.1
   734.9
   716.1
   716.1
   751.8
   786.5
     756
   727.1
   653.8
   687.9
   699.5
   747.5
   827.7
   752.4
   773.5
   805.9
   718.3
   745.9
   716.4
   720.9
   735.9
   709.3
   789.1
   714.5
   691.1
   756.6
   725.5
   669.4
   744.9
   691.4
   765.7
   732.6
   723.5
   727.8
   738.1
     672
   727.1
   711.9
   736.5
   731.3
   676.8
   678.8
   748.5
   734.9
   680.1
     696
   717.7
   774.1
     693
   762.8
   775.1
   702.4
   666.1
   721.9
   777.7
   774.8
   716.7
   772.8
   756.9
   700.5
   793.9
     742
   720.3
   734.6
   791.7
     719
   710.2
   722.2
   692.4
     743
   738.1
   715.1
   749.8
   802.4
   774.8
   777.1
   765.1
   768.3
   799.8
   755.7
   808.2
   715.7
   795.9
   719.3
   821.5
   773.2
   740.4
   759.5
   768.3
   769.3
   748.2
   755.3
   750.8
   753.4
   825.4
   754.4
   799.4
   772.5
   762.1
   722.9
   795.9
   762.8
   699.2
   742.4
     805
   777.1
   758.2
   753.7
   805.9
     769
   744.3
   769.9
     781
   785.5
   743.6
   798.5
   845.2
   692.1
   743.3
   782.6
   682.3
   732.3
   826.7
   747.9
   749.2
   722.9
   712.5
   794.3
   783.9
   767.3
   792.3
   736.2
     780
   736.5
   765.4
   746.6
   701.5
   760.5
   777.7
   795.6
   738.8
     756
   750.1
   747.5
   713.5
   768.6
   737.2
   757.9
   737.2
     780
   722.9
   707.3
   763.4
   771.9
   792.6
   742.4
     684
   776.1
   732.3
     693
   719.6
   715.1
     778
   787.1
   723.5
   764.4
   709.6
   724.5
     729
   726.1
   688.8
   724.5
   694.7
     682
   725.5
   739.8
   724.2
   683.3
     708
   703.4
   620.4
   691.4
   728.7
   649.9
     645
   660.6
   668.4
   674.6
   707.3
   724.8
   626.5
     633
     684
   694.3
   664.5
   668.7
   659.3
   659.6
   692.7
   661.3
   647.3
   612.3
   681.4
     659
   637.2
     695
   628.2
   666.1
   666.8
   630.8
   713.2
   645.7
     635
   735.2
     683
   686.6
   636.3
   707.6
   685.9
   663.5
   613.9
     660
   684.3
   665.5
   652.8
   604.5
   652.2
   648.3
   658.3
   668.1
   652.5
   647.3
   673.9
   648.6
   613.6
   676.5
   613.6
   655.7
   657.4
   677.1
   632.4
   619.1
     683
   613.2
   676.2
     622
   646.3
   601.9
   598.3
   610.3
   635.6
   652.5
   648.6
   631.7
   592.8
   672.6
   662.2
     609
   624.3
   661.3
   603.5
   619.1
   644.7
     669
   566.2
   617.5
     634
   629.8
   619.1
   607.4
   663.2
   631.4
   633.7
   647.3
   592.2
   625.2
   620.7
   612.3
   627.2
   584.4
   621.7
   639.2
   653.5
   583.1
     622
   652.2
   546.1
   623.6
   666.8
   617.1
   673.6
   653.8
   672.6
   673.6
   661.6
   636.3
   654.1
     596
   652.8
   610.6
   606.1
   638.2
   721.9
   678.4
   747.2
   605.1
   606.4
   698.9
     648
   648.3
   732.9
   679.7
   646.7
   674.2
   675.8
   635.6
   668.4
   657.7
   692.7
   685.6
   678.1
   693.4
     623
   721.3
   641.5
   680.4
   710.9
   704.1
   663.8
   727.1
   720.3
   690.8
   688.8
   713.8
   723.5
   678.8
   751.4
   744.9
   734.2
   728.7
   767.3
   690.4
   737.2
     793
   779.7
   720.6
   780.6
   816.6
   765.1
   764.1
   791.7
   774.5
   780.6
   822.2
   758.2
   745.3
   807.2
   794.6
     875
   782.9
   782.3
   820.5
   855.2
   889.3
   801.1
   853.9
   895.8
   831.2
   862.4
     890
   883.1
   883.8
   858.2
   891.2
   908.8
   933.4
   952.6
   970.4
   926.9
   923.4
   982.4
     926
   988.6
   959.4
    1031
   942.2
    1029
   973.3
    1017
    1034
    1066
    1032
    1067
    1106
    1060
    1131
    1101
    1118
    1088
    1145
    1100
    1154
    1143
    1130
    1138
    1184
    1086
    1314
    1139
    1176
    1178
    1228
    1216
    1276
    1172
    1219
    1206
    1282
    1250
    1184
    1294
    1259
    1371
    1292
    1345
    1284
    1308
    1363
    1290
    1358
    1354
    1408
    1399
    1402
    1352
    1428
    1428
    1397
    1445
    1351
    1313
    1437
    1437
    1390
    1483
    1490
    1408
    1447
    1424
    1398
    1524
    1401
    1425
    1497
    1449
    1406
    1416
    1405
    1461
    1383
    1458
    1449
    1410
    1596
    1519
    1530
    1510
    1544
    1418
    1489
    1484
    1384
    1454
    1564
    1451
    1448
    1437
    1454
    1530
    1471
    1440
    1459
    1594
    1463
    1421
    1375
    1359
    1547
    1502
    1427
    1486
    1416
    1432
    1520
    1382
    1433
    1489
    1386
    1330
    1416
    1439
    1398
    1400
    1374
    1354
    1468
    1393
    1382
    1378
    1410
    1393
    1312
    1342
    1249
    1375
    1238
    1315
    1305
    1233
    1230
    1306
    1285
    1390
    1306
    1261
    1246
    1252
    1283
    1261
    1254
    1222
    1215
    1200
    1218
    1261
    1247
    1281
    1211
    1128
    1170
    1205
    1222
    1171
    1152
    1181
    1146
    1316
    1197
    1194
    1229
    1246
    1176
    1175
    1180
    1161
    1126
    1179
    1067
    1098
    1134
    1194
    1086
    1106
    1069
    1083
    1071
    1123
    1128
    1073
    1046
    1083
    1121
    1078
    1045
    1189
    1070
    1074
    1062
    1126
    1118
    1101
    1115
    1085
    1063
    1154
    1126
    1126
    1111
    1100
    1094
    1098
    1128
    1163
    1142
    1116
    1151
    1131
    1115
    1087
    1128
    1081
    1069
    1082
    1161
    1098
    1165
    1078
    1167
    1152
    1100
    1067
    1112
    1092
    1172
    1131
    1217
    1149
    1173
    1132
    1172
    1140
    1181
    1232
    1127
    1179
    1150
    1229
    1152
    1149
    1242
    1214
    1160
    1149
    1192
    1234
    1248
    1167
    1182
    1158
    1209
    1218
    1255
    1193
    1262
    1178
    1293
    1208
    1218
    1249
    1231
    1317
    1219
    1271
    1204
    1229
    1270
    1296
    1272
    1269
    1299
    1206
    1259
    1217
    1256
    1202
    1271
    1281
    1214
    1209
    1245
    1278
    1258
    1229
    1210
    1224
    1235
    1182
    1247
    1220
    1227
    1266
    1215
    1198
    1272
    1239
    1188
    1223
    1244
    1211
    1222
    1262
    1166
    1258
    1184
    1212
    1173
    1222
    1204
    1140
    1141
    1199
    1187
    1158
    1134
    1184
    1130
    1164
    1123
    1103
    1016
    1105
    1102
    1127
    1063
    1137
    1028
    1036
    1112
    1063
    1095
    1082
    1049
    1024
    1060
    1093
    1003
   966.2
    1061
   993.8
    1045
   913.3
     959
   966.5
     950
   948.7
   977.2
   995.4
   893.8
   895.8
     923
   926.9
     925
   926.6
   892.5
     827
   892.2
   898.4
   846.2
   894.5
   903.6
   908.8
   860.4
   843.6
   865.3
     827
   864.3
   864.6
   849.4
   866.3
   847.1
   867.2
   821.8
   782.9
   805.9
   792.6
     756
     816
   742.7
   807.2
   785.5
   715.7
   761.5
   766.4
   760.2
   806.9
     779
   763.8
     694
   711.9
   705.4
   717.4
   777.7
   741.7
   767.3
     756
   720.9
   732.3
     766
   799.8
   724.8
   683.3
   698.2
   702.8
   739.1
   662.9
   742.7
   715.7
   651.5
   723.5
   688.8
   706.3
   706.3
   617.1
   710.2
   726.1
   697.3
   701.8
   712.8
   685.6
   637.9
   638.2
   653.1
   728.4
   649.6
   707.6
   673.3
   677.1
   649.2
   672.9
   653.5
   660.3
   705.7
   747.5
   741.4
   674.9
   709.3
   702.8
   705.4
   677.8
   692.1
   663.5
   648.6
   683.6
   648.9
   691.7
   664.5
   663.2
   665.5
   645.4
   695.6
   687.2
   688.8
   710.6
   732.6
   680.4
   720.3
   719.6
   701.2
   679.4
   730.3
   668.7
   661.6
   638.9
   687.2
     682
   638.9
   664.5
   689.5
   700.5
   752.1
   655.1
   646.7
   734.2
   696.3
   680.4
   690.4
   695.3
   728.7
     693
   684.6
   724.8
   681.7
   642.8
   683.6
   743.6
   721.9
   715.1
   721.6
     769
   739.1
   656.7
   702.1
   675.5
   709.6
   710.6
   695.3
   666.1
   717.4
   678.4
   753.4
     681
   754.7
   606.1
   676.8
   663.8
   677.5
   655.4
   727.1
   744.9
   654.8
     718
   704.1
   721.6
   696.9
   740.4
   728.1
   729.4
   712.2
   678.1
     768
   721.9
   703.4
   697.9
   726.5
   763.8
   722.2
   751.1
     647
   685.9
   696.9
   688.5
   709.9
   693.4
   631.7
   723.5
   685.3
   743.6
   741.1
   657.4
   666.1
   699.2
   702.8
   637.9
   690.1
   727.8
   674.6
   673.9
   739.4
   718.3
   668.4
   625.2
   702.8
   723.9
   667.4
   669.4
   707.3
   672.6
   732.6
   665.1
   689.8
   685.6
   736.2
   646.7
   750.5
   697.9
   692.4
   680.4
   702.4
   661.6
   755.3
   693.7
   699.2
   663.5
   655.4
   705.4
   738.8
   698.6
   645.7
   691.1
   689.1
   677.5
   651.2
   712.8
   652.2
   687.2
   709.9
     707
   698.6
   720.3
   664.5
   624.6
   667.4
   672.9
   651.8
   676.5
   673.9
   662.9
   669.7
   621.3
   624.6
   684.3
   650.9
   629.5
   728.1
   663.8
   658.3
   647.6
     669
   637.9
   648.9
   668.1
   670.7
     657
   626.5
   640.5
   715.1
   603.8
   704.7
     621
   692.1
   663.2
   645.4
   599.6
   689.1
   691.7
   648.9
   700.5
   653.1
   673.9
   642.8
   627.8
   652.5
   579.8
   629.5
   645.4
   702.8
   664.2
   657.7
   674.9
   649.9
   708.9
   600.6
   665.8
   642.8
     659
   646.3
   659.6
   664.5
   631.4
     623
     720
   680.1
   635.9
   673.3
   643.7
   662.2
   678.4
   623.9
   645.7
   700.5
   622.6
   689.5
   631.1
   679.4
   644.4
   706.7
   670.3
   648.6
   715.7
   703.4
   683.6
     659
   679.1
   722.2
   666.4
   687.5
     645
   709.6
   658.3
   698.9
   645.7
   705.7
   648.9
   664.5
   695.3
   661.9
     682
   664.2
   755.7
   726.1
   638.5
   720.9
   701.2
   697.6
   753.4
   685.9
     696
   744.3
   711.5
   623.9
   747.2
   697.3
   720.3
   720.6
   707.6
     717
   682.7
   676.5
   749.2
   763.8
   773.8
   748.8
   747.5
   709.6
   724.5
   771.9
   699.9
   752.1
   713.2
   765.4
   733.9
   772.8
   696.6
   725.5
   761.8
   784.8
   797.8
   709.3
   745.6
   810.8
   803.3
   767.3
   801.7
   792.3
   760.5
   741.1
   840.3
   833.8
   847.1
   774.5
   814.4
   806.9
   817.9
   837.4
   833.5
   816.3
   905.8
   815.7
   854.6
   870.2
   886.7
   855.6
   866.9
   929.9
   915.6
   950.3
   895.8
   940.6
   990.5
   965.2
   910.4
   974.9
   894.5
   915.6
    1045
   966.8
   991.5
   991.2
    1037
    1138
    1008
    1099
    1053
    1025
    1014
    1057
    1097
    1130
    1087
    1161
    1142
    1184
    1138
    1180
    1199
    1163
    1243
    1281
    1203
    1294
    1300
    1247
    1370
    1323
    1380
    1347
    1376
    1456
    1450
    1493
    1441
    1441
    1410
    1531
    1467
    1405
    1570
    1636
    1501
    1593
    1624
    1579
    1569
    1647
    1687
    1798
    1689
    1663
    1731
    1752
    1754
    1814
    1854
    1842
    1783
    1732
    1832
    1838
    1812
    1907
    1928
    1985
    1891
    1905
    1902
    2027
    2036
    1956
    1967
    1960
    2088
    1978
    2050
    2015
    2053
    1981
    2097
    2071
    2015
    2098
    2164
    2105
    2189
    2089
    2219
    2120
    2147
    2081
    2081
    2154
    2115
    2132
    2154
    2192
    2116
    2095
    2090
    2049
    2084
    2193
    2211
    2220
    2087
    2094
    2042
    2038
    2120
    2076
    2160
    2061
    2040
    2056
    2075
    2109
    2046
    2077
    1989
    2052
    1999
    1929
    1921
    2016
    2049
    1980
    1952
    1951
    1928
    1947
    1899
    1911
    1848
    1862
    1789
    1826
    1859
    1828
    1802
    1777
    1827
    1766
    1786
    1675
    1777
    1725
    1770
    1762
    1688
    1598
    1628
    1654
    1603
    1531
    1506
    1623
    1536
    1587
    1548
    1458
    1498
    1423
    1331
    1454
    1459
    1422
    1436
    1335
    1393
    1359
    1351
    1344
    1326
    1290
    1282
    1277
    1331
    1269
    1203
    1308
    1240
    1260
    1186
    1203
    1185
    1145
    1190
    1133
    1169
    1174
    1164
    1136
    1134
    1108
    1068
    1139
    1073
    1057
    1058
    1082
    1014
    1052
   985.3
   916.6
    1021
   929.2
   985.6
    1048
   934.4
     914
    1012
   995.1
   954.5
   928.6
   871.8
   877.6
   921.1
   883.1
   921.7
   889.3
   883.1
   825.4
   869.5
   882.8
   879.2
   870.8
   869.2
   825.4
   845.2
   845.8
     802
     890
   780.3
   813.7
   832.9
   773.2
   826.4
     827
   780.3
     780
     792
     730
   784.2
   793.9
   818.9
   791.7
     781
   747.5
   712.5
   763.4
   761.8
   713.5
   807.9
   707.3
     719
   769.3
   736.5
     744
   785.2
   796.5
   719.6
   678.4
   785.8
   685.6
   732.3
   696.6
   738.1
   754.4
   723.2
   727.1
     743
   771.5
   634.6
   723.2
   734.9
   689.5
   721.6
   752.7
   765.4
   753.1
   738.5
   751.4
   742.4
   742.4
   770.6
   720.3
   720.6
   729.4
   739.1
     719
   706.7
   699.5
   684.9
   761.8
   686.6
   708.6
   688.5
   744.6
   719.3
   760.5
   674.2
   704.7
   743.6
   713.2
     682
   763.1
   762.5
   726.5
     769
   671.6
   704.4
   698.6
   737.8
   684.9
   690.4
   700.8
   690.1
   665.1
   675.2
   750.1
   703.7
     731
   763.4
     707
   732.3
   718.3
   704.4
   784.5
   666.4
     718
   672.6
   726.1
   716.4
   707.3
   660.9
   688.2
     694
   711.9
   692.7
   735.9
   713.5
   732.6
   672.9
   686.2
   702.4
   700.5
   747.2
   627.8
   685.6
   702.1
   677.5
   687.5
   624.9
   720.3
   685.3
   698.2
   733.3
   714.1
     622
   717.7
   673.3
   705.4
   666.8
   673.3
   639.2
   651.5
   726.8
   729.7
   689.1
     660
     683
     647
   701.5
   664.2
   718.7
   694.7
   697.6
   669.4
   661.3
     705
   687.2
     731
   730.7
     670
   659.3
   686.6
   752.4
   679.4
   684.9
   663.8
     696
   708.9
   706.3
   644.4
   716.4
   727.1
   698.6
   677.8
   683.3
   633.4
   641.5
   695.3
     635
   709.6
   717.7
     743
   708.6
   666.8
     634
   689.8
   649.6
   654.8
   727.4
   696.9
   652.2
   659.6
   688.2
   654.8
   649.6
   681.7
   698.6
   690.1
   704.4
   692.4
     623
   688.8
     647
   750.5
   700.5
   684.3
   763.4
   670.7
     682
   748.8
   707.3
     670
   729.4
     682
   680.1
   720.9
   711.2
   739.4
   727.8
     670
   653.5
   742.7
     718
   773.5
   702.8
   706.7
   655.7
     708
   735.9
   720.3
   729.4
   635.6
   752.1
   761.2
   738.1
   724.2
   683.6
   704.1
   686.2
   747.9
     731
   738.8
     755
   763.4
   725.5
   769.6
   721.3
   746.2
   727.4
   797.5
   730.3
   702.8
   712.8
   721.3
   750.1
   675.5
   679.7
   834.2
   742.4
   801.4
   746.9
   707.3
   701.2
   744.3
   760.8
   743.3
   745.9
   772.8
   773.8
   660.6
   720.3
   791.7
   754.4
   719.3
   719.6
   751.8
   720.9
   827.3
   742.7
   765.4
     769
   762.1
   794.9
   729.7
   800.7
   758.2
     829
   771.9
   785.8
   776.7
     729
   755.7
   808.2
   833.2
   752.7
   699.5
   749.8
   712.5
     803
   759.5
   773.5
     754
   837.4
   797.5
   806.6
   831.9
   769.6
   795.2
   776.1
   814.7
   824.4
     841
   805.3
   800.4
   767.7
   757.3
     792
   859.5
   769.9
   820.2
   790.4
   812.4
   873.7
   782.6
   783.2
   797.5
   782.3
   795.6
   797.5
   761.5
   791.7
   737.2
   814.4
   790.4
   784.5
   785.2
   790.7
   776.4
   784.8
   818.9
   833.2
   723.5
   745.9
   764.4
     838
   816.6
   738.1
   704.1
   761.8
   768.3
   765.1
     814
     803
   745.3
   759.5
     791
   770.6
   799.8
   816.6
   783.9
   834.5
   711.5
   796.2
   740.1
   759.2
   783.2
   732.9
   783.2
   748.8
   745.9
   765.7
   746.6
   742.4
   688.5
   732.9
   747.5
   888.7
     802
   743.3
   733.9
     754
   710.2
   741.7
   715.7
   744.6
     684
   751.8
   709.3
   738.1
   700.8
   713.2
   700.5
   791.7
   782.3
   749.8
   758.9
   749.8
     706
   740.7
   721.9
   716.4
   727.4
   705.7
   712.8
     803
   729.4
   734.6
   702.8
   730.7
     705
   701.2
   687.9
   698.9
   681.4
   688.8
   701.5
   726.8
   699.9
   747.5
   746.2
   736.5
   641.8
   714.5
   731.6
   735.9
     694
   725.8
     732
   689.5
   709.3
   717.4
   712.8
   719.6
   659.6
   752.7
     719
   685.9
   725.8
   706.7
   713.8
   687.5
   689.1
   733.9
   692.4
   725.8
   696.6
   703.4
   740.7
   689.8
   683.6
   716.1
   752.4
   701.8
   711.5
   737.8
   734.6
   764.1
   755.3
   762.1
   715.1
     682
   724.2
   734.2
   691.1
   720.9
   735.5
   678.4
   732.3
   758.2
   685.6
   698.2
   713.5
   735.2
   749.2
     720
   752.7
   716.4
   702.4
   758.2
   714.5
   735.2
   690.8
   711.2
   759.2
   712.8
     779
   738.5
   737.2
   798.8
     719
   785.8
   790.7
   809.5
   746.6
   753.7
   725.2
   772.2
   777.7
   717.4
   817.9
     718
   731.6
   830.6
   803.3
   775.8
   757.6
   778.7
   732.6
   821.5
   833.5
   775.1
   798.1
   820.9
   759.5
   798.8
   803.3
   771.2
   801.7
   783.9
   796.8
   806.9
   822.2
   815.3
   776.1
   857.5
   870.8
     827
   825.7
   908.4
   866.6
     887
   838.4
   892.2
   893.2
     853
   849.1
   877.9
   857.2
   859.5
   839.7
   877.3
   925.3
   893.5
   872.8
   861.7
   902.6
   905.5
   880.5
    1009
   965.9
   939.6
   924.3
   890.6
   882.5
   923.7
   912.7
   868.5
   914.9
   919.1
   869.5
   946.7
   964.6
   881.8
   818.3
   860.1
   938.9
   885.4
   899.7
   916.9
   965.5
    1004
   937.6
   904.9
   998.6
   968.5
   966.5
    1021
    1003
    1021
   918.2
   909.4
     949
   918.8
   927.9
   942.8
   940.9
   945.4
   982.7
    1006
     948
   981.1
   939.6
    1004
   982.4
   969.1
   983.4
   964.2
   945.1
   970.7
   843.2
   951.9
   931.1
     911
   947.4
     949
   925.3
   915.6
   977.2
   900.3
   986.3
   902.6
   919.5
   952.6
   917.8
     914
     890
     924
   941.5
   907.8
   938.9
     911
   997.3
   977.2
   908.8
   944.8
   921.4
   901.6
   853.9
   817.6
   907.1
   878.6
   832.9
   907.8
   869.5
     863
   909.7
   813.7
   821.8
   845.8
   764.7
   791.7
   790.7
   780.6
     803
     792
   855.6
   774.1
   814.7
   836.1
   799.8
   863.4
   823.1
   813.7
   783.2
   854.6
   808.5
   771.9
   784.8
   762.5
   793.9
   789.7
     742
   744.6
   744.3
   745.6
   806.9
     804
   673.6
     790
     778
   733.3
   733.3
   750.5
   757.9
   720.3
   750.1
   752.4
   738.8
     730
   764.7
   754.4
   817.9
   731.3
     742
   736.8
   772.2
     729
   824.1
   756.3
   750.8
   787.8
   770.6
   778.7
   756.9
   756.6
     769
   752.7
   733.6
   726.8
   726.8
   723.2
     719
   679.7
   678.1
     793
     705
     695
     742
   738.5
   738.5
   691.7
   765.1
   742.4
   757.3
   754.7
   772.2
   692.4
   761.2
   773.8
   771.9
   735.5
   757.9
   820.2
   745.6
   735.5
   746.2
   811.4
   869.2
   762.1
   749.8
   782.9
   857.5
   809.5
   752.4
   854.9
   756.6
   817.3
   830.3
   758.2
   830.9
     805
   852.6
   850.4
   825.7
   831.9
   798.1
   833.8
   748.8
   767.7
   787.1
   819.2
   815.3
   866.9
   839.3
   819.2
   809.8
   809.5
   892.9
   800.7
     841
   856.2
   868.9
   843.2
   868.2
   928.9
   891.9
   846.5
   878.3
   856.5
   845.5
   845.5
   884.8
   866.6
   811.4
   852.6
   846.2
   888.3
   931.1
   871.5
   883.8
   874.1
   827.7
   884.8
   891.2
   866.3
   921.7
   905.5
   848.8
   889.6
   970.1
     865
   968.8
   988.2
   923.4
   916.6
   933.4
   891.6
   921.1
   927.9
   963.6
   896.1
   877.9
   907.8
   907.8
   884.8
   911.7
   888.7
   864.3
   912.7
   903.9
   882.5
   869.2
   855.6
   872.4
   914.6
   898.7
   911.7
   912.3
   871.1
   931.8
   919.1
   916.2
   942.8
     913
   875.7
   874.7
   921.1
     899
   797.2
   877.3
   807.6
   882.8
   898.7
   873.4
   843.2
   920.1
   881.5
   866.9
     864
     914
   870.8
   856.5
   846.8
     805
   870.8
   903.6
   834.8
   823.1
   869.5
   812.1
   832.9
   809.8
   896.8
   825.7
   812.4
     851
     803
   762.1
   804.6
     793
   774.8
   841.6
   798.1
   770.9
   801.1
   819.6
   799.4
   755.3
     803
   813.4
   774.8
   819.6
   871.5
   804.6
   812.1
   756.3
   738.1
     744
   769.9
   784.5
   746.9
     729
   802.7
   799.4
   772.5
   770.9
   759.2
   775.4
     729
   759.9
   718.3
   810.1
   699.5
     778
   681.7
   764.7
   722.9
   699.2
   746.2
   763.8
   770.9
     708
   731.6
   723.2
   716.4
     682
   714.8
   732.3
   712.5
   767.7
   679.1
   675.5
   706.3
   748.5
   708.3
   688.5
   659.3
   690.1
     645
   703.4
   675.2
   731.6
   703.7
   705.7
   657.7
   740.1
   652.2
   761.8
   690.1
   647.3
     696
     706
   724.8
   699.9
   633.4
   674.6
   681.7
     635
   615.2
   664.5
   644.1
   645.7
   670.7
   661.6
   716.4
   643.1
   627.5
   701.8
   688.2
   671.6
   631.1
   611.9
   684.6
   619.4
   627.2
     646
   686.2
   683.3
   639.5
   668.7
   701.5
     683
   625.9
   682.3
   631.1
     670
   630.8
     671
   672.9
   696.9
     684
     634
   685.9
   672.3
   693.4
   675.5
   659.6
   695.6
   647.3
   672.3
   705.7
   657.4
   672.6
   689.8
   619.1
   663.2
   677.8
   613.2
   595.7
   670.7
   636.9
   713.5
   616.2
   683.3
   666.4
   687.5
     633
   679.7
   712.5
   670.3
   624.3
   645.4
   668.7
   653.1
   689.5
   662.9
   649.6
     707
   628.8
   646.3
   670.3
   698.2
   618.4
   675.2
   662.9
   697.9
   701.8
   601.9
   624.6
   672.9
   665.5
   649.6
   643.1
   671.3
   684.6
   713.2
   671.3
   631.7
     657
   663.5
   693.4
   714.8
   667.1
   714.1
     669
   666.8
   695.3
   665.5
     694
     633
   679.1
   716.4
   664.5
   676.8
   681.7
   716.4
   677.8
   695.6
   640.8
   617.1
   772.5
   664.5
   607.1
   745.6
     669
   679.4
     623
   673.6
   651.5
   695.6
   713.2
   674.9
   688.2
   675.5
   707.6
   726.8
   690.4
   625.9
   717.4
   633.7
     681
   706.3
   751.4
   692.1
   675.8
   720.6
   741.7
     681
   731.3
   690.8
   725.8
   687.9
   712.8
     647
   703.4
     708
   668.4
   676.5
   708.9
   707.3
   830.9
   714.8
   732.6
   688.5
   702.8
   736.8
   714.5
   764.1
     670
   720.6
   735.5
   785.8
   727.4
   734.9
   760.2
     754
   782.9
   748.2
   712.5
   706.7
   756.3
   738.5
   745.3
   720.6
     766
   746.2
   709.9
   729.7
   753.4
   770.9
   738.1
   763.4
   748.5
   788.7
   773.2
   804.3
   734.6
   715.4
   762.1
   763.8
   781.3
   831.9
   790.7
   802.4
     780
   753.4
   817.9
     729
   745.9
   826.4
   812.4
   773.2
   810.1
   814.7
   750.1
   774.5
     790
   845.8
   801.7
   803.3
   789.4
   769.6
   843.9
   829.3
     829
   798.5
     778
   775.1
   811.8
   817.3
   849.1
   763.1
     804
   833.8
   799.1
     877
   775.1
   832.5
   814.4
   799.8
   832.2
   807.6
   811.1
   816.6
   841.9
   855.6
   763.4
   870.8
   825.7
     828
   804.3
   812.4
   880.5
   841.6
   866.6
   887.7
   888.3
   829.3
   866.3
     778
   868.2
   834.8
   800.7
   902.3
   861.7
   777.7
   787.4
     864
   721.3
   872.8
   883.5
   783.2
   852.3
   812.7
   866.3
   880.2
   846.2
   862.4
   811.1
   859.1
   835.1
   817.9
   826.4
   847.8
   878.9
   771.5
   823.4
   866.6
   849.1
   821.8
   811.1
   829.3
   796.8
   842.9
   797.2
   917.5
   786.5
     839
   867.2
   867.9
   800.1
   829.3
   757.9
   763.8
   755.7
   817.3
   796.2
   764.7
   736.8
   768.3
   742.4
   770.2
   836.4
   803.7
   787.1
   782.9
   838.7
   763.8
   761.2
     767
   796.2
   764.4
   757.9
   728.7
   804.3
   745.9
   786.1
   716.7
   766.7
   736.2
   780.6
     731
   759.2
   707.6
     694
   696.6
   708.3
   704.4
   735.9
     755
   758.2
   700.8
   697.6
   732.6
   743.6
   712.8
   699.2
   697.9
   727.4
   722.2
   709.9
   706.3
   732.6
   704.4
   679.1
   682.3
   649.2
   750.1
   737.8
   723.2
   703.1
   651.2
   764.4
     694
   652.2
   659.3
   712.8
   629.5
   703.7
     720
   734.2
   712.5
   694.7
   685.6
   635.6
   655.4
   661.9
   674.9
   644.7
   686.6
   664.5
   614.2
   621.3
   659.6
   677.5
   715.4
   664.5
   688.8
   741.1
   734.6
   732.9
   672.9
   688.2
   709.9
   620.4
     659
   658.3
   671.6
   698.6
   699.5
   749.5
   694.7
   710.2
   673.9
   628.8
   608.7
   675.2
   650.9
   656.1
   683.3
   642.8
   715.4
   656.4
   690.8
   656.7
   634.6
   716.4
   720.6
   616.5
   615.8
     622
   660.9
   640.8
   658.3
   687.5
   635.9
   640.5
   671.3
   614.5
   663.8
     717
   626.2
   621.3
     635
   681.7
     645
     622
   685.3
   613.6
   690.4
   628.8
   617.8
   602.2
     693
   648.9
   701.8
   588.9
   650.9
   664.8
   658.3
     684
     648
   650.9
   686.2
   735.5
   683.6
   625.2
   654.8
   612.6
   689.8
   616.2
     621
     658
   643.7
   670.7
     670
   625.6
   618.1
   655.1
   632.4
   632.4
   643.4
   674.9
   679.1
   704.1
   637.9
   711.5
   654.1
   667.4
   653.8
   680.7
   668.7
   712.8
   647.3
   670.7
   621.3
   676.5
   687.2
   647.3
     646
   636.9
     669
   641.8
   628.5
   686.6
   648.6
   721.6
   651.8
   710.6
   642.1
   697.6
   678.4
   635.9
   702.8
   676.8
   657.7
     705
   690.4
   647.6
   663.5
   616.8
   695.3
   700.5
   695.6
   641.1
   672.3
   722.6
   642.4
   683.3
   707.3
   652.8
   727.4
   660.6
   713.2
   668.1
     599
   685.3
   713.2
   623.3
   744.6
   662.2
   655.1
   674.6
   644.4
   705.7
   677.1
   649.2
   724.5
   669.7
   655.4
   675.2
   637.6
   642.4
   698.6
   706.3
   692.7
   699.2
   654.8
   696.3
     648
     705
   676.2
   647.6
     718
   715.7
   673.6
   696.3
   654.1
   715.7
   651.5
   690.4
   735.2
   666.4
   624.6
   674.6
   764.1
   688.2
   740.4
   688.5
   723.5
   682.3
   699.2
   688.5
   745.3
   667.7
   714.5
   700.2
   687.9
   697.3
   748.5
   692.7
   727.1
   634.3
   733.6
     647
   700.5
   733.9
   665.8
   672.6
   744.3
   682.3
   663.8
     683
   640.5
   687.9
     683
   687.5
   687.2
     730
   624.6
   671.3
     707
   708.9
   686.6
   638.9
   729.4
   719.3
   694.3
   672.3
   680.1
   697.3
   637.6
   745.3
   672.9
   710.6
   710.9
   726.5
   752.4
   736.2
   808.5
   652.8
     707
   673.9
   666.8
   700.2
     706
   703.7
   635.3
   672.9
   668.7
   698.6
   635.9
   661.3
     658
   617.5
   706.7
   641.8
     671
     684
   670.7
   740.1
   638.2
   660.9
   635.6
   664.8
   636.6
   697.9
   726.8
   722.9
   652.2
   686.6
   667.4
   662.9
   666.1
   718.3
   640.2
   699.5
   643.4
   679.1
     622
   686.9
   684.6
   666.4
   658.3
   608.4
     648
   684.6
   665.8
   648.9
   673.3
   668.4
   687.9
   685.9
   712.8
   722.2
   604.2
   679.4
   697.6
   604.8
   627.8
   612.6
   649.9
   668.7
   679.1
   690.1
     657
   632.1
   659.3
   648.9
   654.1
   669.4
   626.2
   680.1
   688.8
   683.3
   607.4
   646.7
   651.2
   660.6
   643.1
   638.5
   686.2
   678.8
   651.5
   593.1
   617.8
   634.6
   648.6
   639.8
   641.8
   697.9
   640.8
   618.4
   607.4
   624.3
   667.1
   667.4
   619.7
   592.8
   656.7
   705.4
   693.4
   667.1
   666.4
   591.8
   705.4
   639.2
   674.6
   643.4
   614.9
   631.7
   634.6
   638.9
   665.5
   618.4
   635.6
   580.5
   657.7
   711.5
     634
   620.7
   651.8
   583.4
   636.9
   625.6
   630.8
   583.7
   638.5
   697.6
   654.8
   609.3
   668.4
   663.5
   584.4
   637.2
   594.1
   686.9
   631.4
   655.4
   694.3
   633.4
   661.3
   647.3
   648.9
   699.5
   694.7
   676.5
   669.7
   680.1
   684.6
   638.5
   650.9
   677.5
   654.4
   605.1
   643.4
     623
   633.4
   666.1
   592.8
   643.1
   667.7
     634
   675.8
     670
   620.1
   639.2
   679.7
   636.6
   606.8
   660.9
   691.7
   748.8
   659.6
   724.8
   658.3
   630.1
     706
   676.2
   739.8
   695.6
   751.8
   653.8
   713.5
     670
   717.4
   718.7
   706.3
   735.2
   688.5
   767.3
   706.7
   678.4
   730.7
   691.7
   736.2
   679.4
   690.4
   707.6
   680.1
   718.3
   707.3
   805.3
   772.5
   808.5
   691.1
   710.9
   730.7
   780.3
   770.9
   800.1
   774.1
   781.9
     768
   833.2
   852.3
   760.5
   821.2
     851
   826.4
   807.6
   801.1
   866.6
   806.9
   874.7
   837.7
   931.1
   906.8
   823.8
   920.1
   951.3
   930.5
   856.9
     840
   926.9
   956.5
   960.7
   983.7
    1034
   967.8
   965.2
   977.9
    1016
    1026
    1045
    1027
    1008
    1007
    1044
    1071
    1123
    1128
    1020
    1116
    1220
    1106
    1227
    1133
    1245
    1205
    1201
    1215
    1248
    1210
    1200
    1271
    1254
    1292
    1333
    1257
    1271
    1391
    1442
    1398
    1415
    1398
    1441
    1406
    1475
    1438
    1553
    1513
    1536
    1481
    1505
    1529
    1581
    1677
    1571
    1644
    1545
    1612
    1713
    1743
    1696
    1672
    1766
    1728
    1784
    1827
    1792
    1735
    1856
    1782
    1855
    1880
    1955
    1975
    1860
    1948
    1996
    1905
    2005
    1914
    2033
    2080
    2067
    2101
    2136
    2201
    2170
    2151
    2166
    2127
    2179
    2233
    2263
    2236
    2332
    2298
    2263
    2307
    2317
    2314
    2382
    2337
    2323
    2203
    2351
    2502
    2426
    2492
    2396
    2512
    2537
    2536
    2412
    2324
    2590
    2639
    2460
    2623
    2668
    2582
    2652
    2626
    2640
    2700
    2749
    2758
    2738
    2867
    2828
    2689
    2854
    2858
    2913
    2912
    2988
    2780
    2929
    2963
    2906
    2934
    3121
    3153
    3085
    3217
    3139
    3121
    3172
    3257
    3430
    3184
    3267
    3423
    3423
    3342
    3521
    3434
    3468
    3437
    3559
    3479
    3760
    3762
    3720
    3642
    3757
    3853
    3827
    3898
    3958
    4097
    4210
    4124
    4142
    4261
    4154
    4264
    4347
    4377
    4467
    4445
    4752
    4572
    4717
    4684
    4793
    4852
    4833
    5171
    5105
    5067
    5132
    5207
    5206
    5317
    5289
    5598
    5368
    5595
    5528
    5842
    5713
    5934
    5910
    6012
    6172
    6150
    6326
    6162
    6410
    6464
    6496
    6498
    6695
    6827
    6906
    6724
    6847
    6990
    7082
    7130
    7272
    7256
    7309
    7418
    7326
    7564
    7634
    7720
    7824
    7867
    7808
    8037
    8219
    7849
    8167
    8167
    7976
    8201
    8330
    8479
    8423
    8450
    8547
    8608
    8638
    8466
    8506
    8708
    8930
    8602
    8820
    8802
    8834
    8832
    8772
    8937
    9009
    9117
    9054
    9096
    9006
    9064
    8905
    9172
    9276
    9345
    9234
    9194
    9216
    9238
    9184
    9292
    9113
    9154
    9172
    9315
    9287
    9157
    9262
    9116
    9081
    9165
    9021
    9071
    8872
    8941
    9024
    9047
    8931
    8878
    8724
    8777
    8667
    8755
    8658
    8770
    8448
    8265
    8342
    8466
    8450
    8332
    8101
    8120
    8253
    7965
    8008
    7906
    7926
    8137
    7836
    7849
    7483
    7491
    7541
    7213
    7364
    7270
    7157
    6962
    7096
    7038
    6930
    6821
    6840
    6705
    6538
    6590
    6435
    6320
    6404
    6339
    6257
    6159
    6107
    5931
    5866
    5904
    6001
    5690
    5557
    5639
    5572
    5440
    5331
    5311
    5336
    5160
    5090
    5114
    4846
    4885
    4741
    4720
    4562
    4561
    4674
    4288
    4479
    4227
    4254
    4154
    4058
    4129
    4038
    3830
    3806
    3691
    3733
    3647
    3500
    3402
    3447
    3401
    3432
    3297
    3240
    3116
    3183
    2968
    3134
    3024
    3011
    2942
    2945
    2716
    2814
    2833
    2724
    2682
    2508
    2692
    2520
    2528
    2385
    2465
    2398
    2402
    2237
    2262
    2361
    2235
    2177
    2112
    2125
    2125
    2112
    2138
    2066
    1969
    1933
    1918
    1940
    1948
    1897
    1800
    1863
    1826
    1757
    1788
    1731
    1814
    1685
    1637
    1809
    1771
    1647
    1668
    1679
    1653
    1617
    1603
    1515
    1672
    1494
    1511
    1526
    1437
    1532
    1441
    1488
    1411
    1423
    1443
    1459
    1453
    1373
    1360
    1317
    1384
    1369
    1362
    1418
    1388
    1336
    1317
    1301
    1296
    1288
    1289
    1316
    1245
    1331
    1262
    1346
    1207
    1391
    1265
    1210
    1173
    1165
    1203
    1239
    1233
    1263
    1196
    1117
    1209
    1190
    1151
    1147
    1083
    1196
    1148
    1151
    1096
    1157
    1135
    1142
    1123
    1161
    1096
    1075
    1090
    1102
    1116
    1051
    1117
    1044
    1077
   980.8
    1064
    1087
    1100
    1074
    1078
    1084
    1085
   935.7
    1065
    1014
    1022
    1040
    1024
   988.2
   991.8
    1064
   969.4
   962.9
   958.1
   974.9
   969.4
   918.5
     973
   949.3
    1007
    1023
   916.6
   942.5
    1011
   939.6
   972.3
   990.8
   943.5
   958.1
   922.1
   898.4
     926
   923.4
   928.9
   856.2
     986
   821.5
   950.9
   939.3
   897.1
   843.6
   993.8
   868.9
   927.9
   868.2
   921.7
   932.1
     889
   888.7
   977.9
   873.1
   878.6
   870.2
   850.7
   932.8
   897.1
   890.9
   892.9
   868.5
   867.2
   920.8
   877.6
   910.1
   801.1
     864
   828.3
   819.2
   898.7
   858.2
   897.7
   758.6
   895.8
   886.1
   861.7
     827
   868.5
   830.9
   825.4
   800.7
   820.5
   893.2
   822.2
   855.9
   872.4
   894.8
   816.6
   896.1
   835.8
   843.2
     826
   822.8
   844.5
   836.7
     911
   866.6
   876.3
   883.1
   810.8
   894.2
   882.5
   833.5
   798.5
   825.1
   783.5
   878.3
   851.3
   845.8
   847.1
   855.2
   811.4
   858.8
   822.8
   813.7
   787.8
   812.7
     828
   798.8
   811.4
     851
   786.1
   908.8
   829.6
   780.3
   812.7
   884.4
   847.8
   794.9
   844.9
   835.5
     793
   756.9
   812.1
   867.6
   842.6
   830.9
   829.9
   790.7
   773.8
   744.3
   832.9
   807.2
   815.7
     853
   813.4
   832.2
   845.2
   829.3
   837.7
   779.3
   849.1
     792
   781.6
   824.4
   774.8
   779.3
     828
     840
   783.2
   794.9
   835.5
   765.7
   797.5
   812.4
   746.9
   778.4
   763.1
   716.7
   775.1
   793.3
   816.6
   793.9
   777.7
   799.1
   771.5
   743.6
   819.2
   822.2
   793.3
   768.6
   815.3
   761.8
   743.3
     864
   704.4
   747.5
   883.5
   797.5
   792.3
   726.8
   770.2
   777.7
   784.8
   721.9
   803.7
     805
   758.6
   794.6
     816
   774.1
   769.3
     780
   846.8
   760.2
   740.1
   846.8
     793
   789.1
   738.8
   792.6
   829.9
   750.8
   762.1
   775.1
   801.4
     742
   741.1
   796.8
   796.2
   786.5
   785.2
   809.2
   817.6
   764.7
   728.4
     829
   743.3
   786.1
   704.4
   747.9
   844.9
   772.2
   813.7
   788.4
   727.1
   822.2
   780.3
     838
   878.6
   838.4
   769.6
   798.5
   770.9
   835.5
     793
   763.4
   847.1
   750.5
     767
   809.5
   764.4
   781.9
   795.9
   812.4
   745.9
   762.1
   762.5
   785.5
   795.9
   807.9
     851
   815.3
   766.7
   795.2
   786.5
   804.6
   799.1
     742
   795.9
   795.9
   784.5
   824.4
   769.3
   815.7
   810.5
     792
   856.9
   845.5
   788.1
   798.5
   896.8
   805.6
   783.5
   861.1
   852.6
   775.8
     826
   823.4
   784.8
   824.1
   865.9
   842.6
   821.2
   794.9
   852.6
   798.5
   841.3
     816
   819.6
   748.8
   915.6
   745.9
   805.9
   821.2
     864
   835.8
   817.9
   821.8
   802.4
   801.1
   834.8
   892.5
   782.3
   843.2
   834.2
   896.4
   838.4
   862.4
   836.4
   869.5
   825.1
   883.1
   853.6
   809.2
   840.3
   863.7
   881.8
   833.8
   866.6
   858.2
   837.1
   880.5
   874.1
   841.3
     911
     877
   862.1
   877.6
   956.5
   773.5
   866.6
   885.4
     864
   876.3
   876.7
   899.7
   853.3
   939.6
   798.8
   877.6
   902.3
   872.4
   885.1
   922.4
   933.7
   890.3
   873.4
   892.2
   862.1
   794.9
   884.4
   843.9
   912.7
   922.4
   844.5
   880.2
   870.5
   915.3
   866.3
   954.5
   882.2
   897.1
   905.8
   964.6
     926
   878.3
   936.7
   905.2
   925.6
   855.2
   882.5
   878.9
   873.4
   837.4
   954.8
   911.4
   855.9
   933.4
   905.5
   843.2
   854.3
   816.3
   928.6
   828.3
   907.5
   870.8
   831.6
   941.9
   865.6
   857.2
   881.5
   881.8
   858.2
   839.7
   829.6
   871.5
   796.5
   829.6
   835.8
   866.3
   883.8
   847.8
   869.8
   886.4
   874.7
   880.5
   933.7
   801.7
   859.5
   915.3
   747.5
   869.8
   832.5
   802.7
   787.4
   870.2
   824.7
   859.8
   821.2
   789.4
   795.6
   816.3
   837.4
   793.9
   876.7
   821.8
     767
   844.5
   733.9
   763.1
   821.2
   797.5
   777.1
   784.8
   724.2
   738.8
     791
   793.6
   843.9
   762.1
   824.4
   782.9
   769.3
   743.6
   713.5
     768
   785.2
   825.4
   783.2
   783.5
   711.5
   737.2
   846.2
   801.4
   737.5
   803.3
   771.2
   743.3
   760.2
   746.6
   748.5
   824.7
   733.6
   763.4
   753.7
   829.6
   745.9
   773.8
   742.4
   815.7
   784.2
   788.1
   686.9
   736.8
   755.7
   710.6
   711.2
   834.2
   759.2
   773.8
   741.7
   746.9
     779
   788.7
   692.1
   737.8
   766.7
   711.2
   722.6
   722.9
   700.8
     705
   727.1
   703.7
     731
   705.4
   756.9
   718.3
   822.2
   697.3
   747.2
     732
   811.4
   716.7
     729
   749.2
   775.8
   789.1
   760.5
   707.6
   710.2
   754.7
   737.5
     790
   693.4
     720
   710.6
   713.2
   736.2
   646.7
   724.5
   704.1
   758.6
   691.1
   700.2
   765.4
   690.4
   764.7
   725.2
   728.7
   754.7
   747.5
   743.6
   720.3
   725.5
     780
   727.8
     717
   731.6
   716.4
   657.7
   735.9
     720
   765.4
   725.5
   796.2
   760.2
   678.8
     731
   763.4
   707.3
   723.2
   739.4
   762.1
   698.6
   793.6
   681.4
   719.3
   773.8
   698.6
   740.7
   668.4
   758.6
   688.2
   749.8
   736.8
   722.9
   759.9
   719.6
     756
   719.3
   709.9
   758.6
   756.9
   696.3
   751.4
     694
   760.8
   697.3
   757.6
   712.2
   709.9
   708.3
   746.6
   757.6
   740.4
   748.8
   746.9
   667.4
   699.9
   723.9
   716.7
   720.9
   711.9
   713.2
   770.6
   757.6
   721.3
   726.5
     717
   757.9
   726.5
   751.1
   784.2
   708.9
   679.7
   728.4
   712.2
   721.6
   702.4
   680.1
   686.9
   697.9
   759.5
   689.5
     681
   713.5
   740.4
   741.4
   684.9
   730.7
   721.6
   702.4
   741.7
     669
   711.5
   696.6
   697.9
     742
   714.1
   654.4
   709.3
   715.7
   722.2
   746.2
   712.2
   691.4
     705
     731
   699.5
   748.8
   759.9
   732.6
   728.1
   756.6
   747.9
   723.2
   753.1
   734.9
   708.9
   663.2
   730.3
   759.5
   735.2
   783.9
   742.4
   689.8
     681
     767
   663.2
   690.1
   709.9
   760.8
   727.8
   702.1
     717
   718.3
   788.7
   775.8
   694.3
   738.1
   726.5
   736.5
   776.4
   670.3
   690.1
   708.3
   697.6
   658.3
   730.7
   737.8
   732.9
   739.8
   737.2
   721.6
     683
   749.2
   766.4
     718
   662.5
   745.6
   707.3
   711.5
   775.4
     755
   707.3
   710.2
   762.8
   711.5
   706.7
   760.2
   712.5
   693.7
   688.5
     657
   728.7
   756.9
   707.6
   699.5
   720.6
   734.2
   723.9
   627.5
   734.6
     705
   756.6
   699.2
   755.3
   734.9
   663.2
   699.9
   653.1
   736.2
   702.1
   783.9
   672.6
   716.1
   727.1
   739.1
   704.7
   759.9
   703.1
   704.7
   725.5
     754
   691.1
   692.4
   757.3
   708.3
   739.8
   749.5
   712.2
   710.9
   719.6
   712.2
   656.1
   691.1
   713.5
   695.6
   675.5
   697.3
   664.5
   741.7
   673.6
   719.3
     743
   756.9
   676.5
     717
   701.8
   709.6
   760.8
   673.6
   703.4
   751.8
   685.3
   709.3
   743.3
   779.3
   724.5
   689.5
   712.8
   681.4
   748.8
     694
   723.5
   732.3
   728.4
   727.4
   705.4
   738.1
   715.7
   667.7
   709.9
   780.3
   698.9
   699.2
   714.8
   736.5
   695.6
   733.6
   662.2
   691.4
   762.1
     743
   714.1
     696
   723.2
   748.2
   778.7
   732.3
     720
   703.4
   734.9
   676.2
   728.4
   768.3
   728.1
   696.6
   702.4
   743.3
   708.3
   727.4
     657
   710.2
   656.7
   702.8
   741.1
   733.9
   713.8
   741.7
   722.9
   702.4
     693
     708
   749.5
   691.4
     755
   796.8
     708
   678.1
   699.2
   730.7
   678.4
   758.9
   732.9
   719.6
   675.8
   632.1
   732.9
   756.9
   749.5
   761.5
   723.9
   662.2
   715.4
   688.5
   704.7
   734.2
   725.8
   675.8
   692.4
   703.1
   715.1
     743
   743.3
   740.7
   664.8
   745.9
   734.2
   699.2
   766.7
     743
   753.4
     682
   687.5
   754.4
   687.2
     683
     731
   692.1
   757.6
   766.4
   740.7
   662.2
   665.1
   716.7
   700.2
   664.5
   747.2
   685.6
   670.7
     693
   679.1
   694.7
   753.4
   637.9
   729.4
   685.6
   753.1
   763.8
   710.9
   787.4
     731
   650.5
   674.2
   751.8
   741.1
   719.3
     743
   737.2
   707.3
   700.2
   694.3
   726.1
     718
   749.5
   702.8
   730.3
   746.2
   707.6
   696.3
   709.6
   722.2
   765.1
   759.2
   786.8
   690.8
   684.3
   753.7
   751.4
   737.5
   664.8
   710.6
   662.2
   765.1
   759.5
   701.2
   763.8
   704.1
   781.9
   691.7
   715.1
     779
   800.4
   752.7
   751.8
   723.2
   771.5
   727.1
   759.9
   771.5
   821.8
   785.5
   744.9
   764.7
   808.2
   715.1
   716.1
   769.9
   779.3
   810.8
   781.6
   799.8
   725.8
   836.4
   749.5
   821.8
   797.8
   803.3
   757.3
   855.6
   846.8
   874.1
   827.3
   840.3
     865
   807.2
   892.2
   859.1
   878.6
   849.7
   885.4
   850.1
   885.1
     899
   885.4
   829.9
   897.7
   934.1
   901.3
     899
   914.3
     923
   995.4
   958.1
   928.9
    1012
   980.5
   963.9
    1014
   963.6
    1002
   980.1
    1010
    1051
    1023
    1064
    1010
    1056
    1224
    1145
    1138
    1099
    1180
    1185
    1163
    1243
    1190
    1214
    1170
    1265
    1263
    1275
    1291
    1202
    1321
    1297
    1419
    1375
    1452
    1406
    1396
    1426
    1395
    1358
    1491
    1485
    1536
    1527
    1664
    1644
    1645
    1751
    1602
    1669
    1741
    1856
    1871
    1754
    1780
    1824
    1904
    1933
    1846
    1977
    2059
    2017
    1928
    2063
    2070
    2138
    2095
    2126
    2262
    2347
    2257
    2256
    2245
    2381
    2390
    2409
    2463
    2622
    2498
    2526
    2678
    2738
    2758
    2785
    2794
    2902
    2992
    2867
    2799
    2995
    2991
    3023
    3058
    3051
    3277
    3290
    3214
    3191
    3318
    3269
    3284
    3438
    3506
    3594
    3589
    3602
    3665
    3742
    3559
    3769
    3811
    3853
    3915
    3932
    3914
    3974
    4135
    4181
    4122
    4292
    4190
    4286
    4411
    4306
    4366
    4321
    4519
    4477
    4547
    4604
    4609
    4598
    4605
    4729
    4825
    4676
    4790
    4785
    4893
    4948
    4990
    4989
    4993
    5033
    5070
    5067
    5145
    4985
    5032
    5211
    5136
    5276
    5202
    5228
    5280
    5358
    5253
    5336
    5406
    5352
    5442
    5591
    5424
    5455
    5558
    5467
    5424
    5405
    5511
    5550
    5415
    5529
    5579
    5422
    5433
    5609
    5352
    5438
    5515
    5411
    5556
    5402
    5519
    5386
    5449
    5422
    5504
    5545
    5394
    5343
    5387
    5460
    5411
    5401
    5489
    5291
    5073
    5443
    5297
    5255
    5109
    5283
    5188
    5101
    5202
    5190
    4960
    5208
    5069
    5120
    4921
    5006
    4945
    4935
    5011
    4959
    4832
    4853
    4755
    4790
    4682
    4655
    4666
    4592
    4543
    4546
    4481
    4453
    4464
    4303
    4491
    4298
    4348
    4319
    4101
    4150
    3998
    4051
    4005
    3897
    3939
    3895
    3956
    3839
    3774
    3750
    3718
    3555
    3592
    3480
    3601
    3435
    3526
    3516
    3455
    3331
    3256
    3283
    3212
    3158
    3092
    3158
    3156
    3013
    3036
    2976
    2900
    2839
    2814
    2824
    2774
    2765
    2593
    2532
    2605
    2601
    2594
    2582
    2363
    2386
    2360
    2434
    2342
    2349
    2279
    2350
    2225
    2212
    2076
    2176
    2086
    2128
    2034
    1943
    1930
    1946
    1895
    1915
    1935
    1850
    1848
    1821
    1749
    1764
    1676
    1652
    1757
    1695
    1693
    1651
    1630
    1530
    1546
    1544
    1558
    1491
    1539
    1416
    1416
    1476
    1415
    1368
    1442
    1391
    1325
    1362
    1383
    1296
    1336
    1322
    1314
    1331
    1264
    1269
    1180
    1229
    1164
    1202
    1256
    1161
    1164
    1166
    1233
    1149
    1160
    1098
    1154
    1097
    1032
    1039
    1063
    1045
    1072
    1077
    1073
    1087
    1015
    1012
    1030
    1055
    1053
    1069
    1078
    1062
    1045
   968.1
   966.2
    1007
    1044
    1010
    1038
   986.9
   984.4
   956.1
   959.4
    1006
   960.3
    1027
   894.5
   933.4
   945.1
    1017
   928.2
    1001
   952.2
   982.7
   952.6
   940.9
    1032
   955.2
   949.6
   893.5
     938
   934.7
   988.6
     926
   893.8
   910.4
   929.9
   910.7
   933.1
   932.1
   951.6
   919.5
   912.7
    1016
   894.8
   939.9
   940.9
   890.6
   950.6
   932.8
   886.1
   924.3
   891.2
     974
   930.8
   881.8
   880.2
   930.8
   940.9
   998.9
   897.7
   959.4
     960
     900
     900
   935.7
   978.5
   893.5
   918.2
   901.3
   952.6
   906.2
    1007
   984.4
    1026
     947
     996
   946.4
   964.6
   970.4
    1046
    1019
    1040
   991.5
     914
   990.2
    1028
    1010
   988.6
   963.6
    1002
   994.1
   999.9
    1056
    1011
    1070
    1074
    1055
    1022
    1072
    1031
    1074
     973
    1096
    1070
    1010
    1118
    1081
    1121
    1113
    1079
    1101
    1221
    1128
    1070
    1100
    1187
    1110
    1138
    1226
    1213
    1158
    1243
    1174
    1233
    1182
    1226
    1318
    1185
    1193
    1235
    1215
    1202
    1274
    1201
    1219
    1297
    1323
    1269
    1295
    1285
    1365
    1233
    1290
    1427
    1412
    1445
    1345
    1315
    1281
    1405
    1396
    1378
    1448
    1454
    1404
    1424
    1384
    1421
    1458
    1495
    1493
    1480
    1560
    1553
    1472
    1503
    1463
    1529
    1580
    1473
    1478
    1478
    1571
    1549
    1485
    1511
    1570
    1547
    1517
    1568
    1598
    1669
    1678
    1568
    1596
    1533
    1582
    1570
    1564
    1591
    1633
    1538
    1647
    1621
    1683
    1588
    1613
    1617
    1671
    1658
    1560
    1562
    1654
    1730
    1616
    1618
    1652
    1646
    1596
    1572
    1646
    1639
    1650
    1584
    1678
    1654
    1661
    1620
    1610
    1687
    1631
    1583
    1617
    1582
    1587
    1685
    1622
    1607
    1611
    1521
    1581
    1590
    1597
    1549
    1665
    1692
    1491
    1560
    1508
    1575
    1542
    1632
    1605
    1518
    1596
    1619
    1512
    1555
    1454
    1557
    1513
    1584
    1437
    1499
    1444
    1438
    1469
    1407
    1499
    1407
    1443
    1391
    1476
    1433
    1413
    1318
    1395
    1345
    1428
    1408
    1357
    1384
    1340
    1429
    1353
    1294
    1339
    1326
    1269
    1308
    1300
    1294
    1285
    1325
    1240
    1160
    1253
    1222
    1152
    1291
    1134
    1149
    1167
    1215
    1180
    1155
    1120
    1143
    1201
    1244
    1185
    1131
    1189
    1114
    1128
    1129
    1039
    1107
    1033
    1047
    1052
    1128
    1070
    1086
    1017
    1117
    1099
    1051
    1011
    1092
    1025
    1066
    1019
    1071
   979.2
    1015
   979.2
   988.6
   996.7
    1001
   947.7
   989.9
   965.9
    1009
   972.7
   999.6
    1015
    1004
     937
   900.3
   982.7
    1017
   927.6
   957.8
   973.3
   858.2
   964.6
   903.9
   963.6
     926
   873.7
   884.1
   893.5
   956.5
   878.9
   880.9
   898.1
     877
   915.3
   969.1
   925.3
   951.9
   917.8
   890.3
   918.5
   874.1
   892.5
   892.9
   897.1
   883.1
     839
   811.8
   805.9
   918.8
   866.9
   844.2
     840
   910.4
   856.5
   853.6
   854.9
   795.6
   813.4
   854.9
   892.2
   866.9
   854.9
   827.3
     913
   789.1
   871.8
   875.7
   898.1
   843.2
   827.3
   878.3
   841.3
   853.6
   842.6
   872.8
   814.4
   850.7
   831.2
   811.4
   855.2
   844.2
   866.3
   817.3
   877.6
   850.7
   857.2
   840.6
   871.8
   845.2
   811.4
   846.8
   844.9
   888.3
   870.8
   905.5
   826.7
   866.9
   835.8
   834.5
   839.3
   791.3
   865.6
   834.2
   830.3
   788.7
   811.8
   812.1
   796.2
   866.6
   822.2
   836.7
   855.9
   813.1
   861.1
   850.4
   866.9
   809.8
   775.1
   856.5
   848.1
     815
   853.3
   788.1
   835.1
   850.7
     754
     792
   841.9
   744.6
   798.8
   843.2
   891.6
   777.1
   809.8
   833.5
   866.3
   866.3
   848.1
   811.8
   801.7
   807.2
   808.2
   857.8
   848.1
   818.6
   793.9
   784.8
   840.3
   778.7
   855.2
   844.9
   849.1
   805.9
   860.8
     864
   833.8
   866.6
   826.7
     875
   846.8
     804
   852.3
     840
   767.7
     778
   834.5
   836.7
   787.8
   777.4
     876
   807.9
   797.2
   804.3
   859.5
   849.7
   849.7
   802.4
   825.4
   772.8
   809.5
   813.1
     839
   843.9
   870.5
   804.6
     926
   833.5
   903.9
   890.6
     815
   800.4
     814
   852.3
     913
   923.4
   885.4
   808.2
   957.8
   890.9
   956.5
   915.9
   832.5
   874.1
   886.7
   909.7
   882.2
   794.3
   903.3
   835.1
   859.8
   910.1
   883.8
   898.1
   893.2
     938
   906.8
   914.3
   904.9
   850.7
   898.1
   930.5
   878.9
   849.4
   912.3
   907.1
   892.5
   885.4
   944.8
   958.1
   914.6
   909.4
   891.9
   914.3
   920.8
   890.9
   929.9
     902
   912.3
     876
   933.4
   949.6
   880.5
   946.4
   886.7
   957.1
   914.3
   914.3
   945.1
   859.8
   939.9
   936.3
   936.7
   904.5
   856.2
   904.5
   996.7
   884.4
   941.9
   858.5
   935.4
   893.5
    1009
    1021
    1005
   899.4
   965.2
   895.1
   978.2
   894.2
   908.1
   930.2
    1038
   878.3
   903.6
   868.9
     888
   975.6
   926.9
   962.3
   867.2
   923.7
   867.9
   877.3
   897.4
   895.1
   942.8
   986.3
   848.1
   931.5
   935.7
   909.1
   950.6
     974
   881.5
   856.9
   917.5
   898.7
   936.7
   954.8
   930.8
   965.2
   869.8
   933.1
   886.4
     901
   942.2
   911.4
   902.6
   883.1
   887.4
   943.5
   919.5
   957.8
   912.3
   907.8
   910.7
   914.9
   878.9
   900.3
   924.7
   879.2
     864
   891.9
   881.8
   889.6
   927.3
   896.1
   875.4
   870.8
   878.9
     890
   859.1
   891.2
   955.2
   895.1
   922.7
   841.3
   880.5
   817.3
   897.4
   804.6
   838.7
   825.7
   854.3
   846.8
   833.2
   884.8
     900
   889.6
   866.3
   931.1
   816.6
   841.9
   847.5
   872.4
   899.7
   842.6
   865.3
   895.5
   927.6
   787.4
   859.5
   847.1
   827.3
   859.8
   857.2
   865.6
   823.4
   787.1
   842.6
   875.4
   856.5
     888
     816
   877.3
   804.6
   852.3
   821.8
   795.6
   786.1
   783.5
   791.3
   752.7
     804
   855.2
   785.8
   838.7
   898.1
   832.9
   802.7
   812.4
   806.6
   825.4
   789.4
   809.5
   815.7
   793.3
   791.7
   839.3
   825.4
   808.2
     828
   780.6
   860.1
   823.1
   762.5
   791.7
   832.9
   869.2
   729.4
   812.1
   841.9
     863
   762.5
   851.7
   768.6
   827.7
   784.5
   742.4
   830.3
   766.4
   848.1
   798.8
   869.8
   764.7
     805
   780.3
   842.6
   827.3
   789.4
     743
   829.6
   836.4
   819.6
   762.8
   852.6
   805.6
   884.1
   788.1
   743.6
   861.4
   869.5
   797.5
   870.2
   753.4
   820.2
   798.1
   846.2
   789.4
   786.5
   854.6
   792.3
   760.5
   787.8
   781.3
   869.8
   801.4
   805.6
   776.7
   783.5
     851
     779
   864.6
   806.3
   812.1
   788.1
   790.7
     852
   853.6
   827.3
     817
   765.4
   761.2
   833.2
   739.1
   848.1
   796.2
   880.5
   837.4
   805.9
   796.8
   799.1
   752.1
   788.1
   791.7
   764.1
   854.3
   769.6
   785.5
   783.2
   725.2
   762.5
   805.3
   737.2
   793.9
   761.2
   776.7
   846.8
   861.1
   808.2
   747.2
   813.7
   754.4
   807.9
   762.8
   787.1
   800.4
   763.8
   850.1
   775.1
   797.8
   807.6
   827.7
   776.4
   753.7
   789.1
   774.5
   749.8
   793.6
   775.1
   770.2
   763.1
   797.8
     742
   816.3
   768.6
   735.5
   765.4
   764.7
   788.7
   805.9
     780
   721.9
   816.6
   821.5
   750.8
   768.6
   764.7
   758.2
   781.9
   740.7
     838
   798.1
   775.8
   801.1
   782.9
   754.7
   749.2
   785.5
   746.6
   751.4
   858.2
     718
   746.6
   850.4
   790.7
   754.7
     767
   774.1
   771.9
   773.8
     769
   750.5
   754.7
   738.1
   781.3
   769.9
     731
   742.7
   740.7
   782.3
   689.8
   751.4
   743.6
   744.3
   751.1
   753.1
   776.1
   757.6
   784.5
   686.9
   751.1
   799.8
   785.8
   773.8
   771.9
     780
   799.4
   728.7
     755
   720.9
   731.6
   765.7
   743.6
     792
   774.5
   773.8
   713.8
   717.4
   782.6
   711.5
   749.8
   769.3
   786.5
   788.7
     793
   837.1
   737.8
   802.4
   732.6
   769.9
   744.3
   789.7
   751.1
   739.4
     731
   759.2
   761.5
   726.1
   749.8
   752.1
   773.8
   732.9
   763.8
   791.7
   729.7
   746.9
   771.5
   770.6
     742
   748.5
     754
   707.6
   797.5
   816.6
   797.8
   731.3
   723.5
     803
   804.6
     730
   772.8
   750.8
   725.2
   846.8
   802.7
   782.3
   779.7
     779
   769.3
   772.8
     792
   729.4
     804
     815
   792.3
   752.4
   798.5
   758.2
   786.8
   757.3
   805.9
   758.2
   774.8
   785.5
   803.7
   770.6
   764.1
     729
     755
   738.5
   808.9
   766.7
   798.1
   811.1
   754.4
     815
   787.1
   837.4
   748.8
   751.4
   762.5
   731.6
   793.6
   728.7
   724.2
   813.1
   833.8
   805.3
   714.8
   795.9
     720
     817
   749.5
   804.3
   679.7
   807.6
   796.5
   798.5
   803.7
     781
   781.9
   799.1
     769
   751.1
   839.7
   834.2
     814
     865
   819.9
   846.5
   773.5
   839.3
   738.1
   765.7
   772.5
   878.9
   780.3
   894.8
   776.1
   898.7
     912
   847.1
   744.3
   842.3
   868.9
   803.3
   834.5
     805
   853.3
   822.2
   841.9
   860.1
   878.6
   872.4
   843.9
   844.2
   836.4
   838.7
   849.1
   877.3
   894.5
   909.4
   850.1
   876.3
   789.4
     911
   966.8
   873.1
   830.3
   857.8
   927.6
   912.7
   902.3
   948.7
   994.1
   936.3
   945.7
   891.2
   916.2
     948
   953.2
     935
   962.3
   961.3
   940.2
   974.9
   950.6
   827.3
   987.9
   902.6
   978.2
   929.5
   931.1
   958.1
   983.7
    1013
   905.5
    1019
   956.1
   939.3
    1020
   978.8
    1039
    1046
    1036
   936.7
   993.4
   957.1
   980.8
   988.6
    1064
    1045
    1052
   984.7
    1016
   964.6
    1062
    1026
    1052
   944.1
   996.4
    1059
    1019
    1042
    1030
   994.1
   981.8
   969.4
    1078
    1101
    1069
    1017
   999.6
    1058
   970.1
    1021
    1101
    1072
    1044
    1004
    1043
    1090
    1049
    1105
    1076
    1102
    1181
    1064
    1052
    1038
    1033
    1044
    1160
    1116
    1038
    1123
    1094
    1106
    1070
    1137
    1114
    1079
    1098
    1126
    1092
    1077
    1094
    1119
    1107
    1061
    1088
    1089
    1030
    1124
    1097
    1099
    1107
    1132
    1091
    1169
    1105
    1029
    1083
    1051
    1190
    1087
    1105
    1148
    1058
    1085
    1138
    1120
    1198
    1088
    1117
    1133
    1135
    1157
    1156
    1127
    1061
    1160
    1170
    1074
    1170
    1142
    1112
    1144
    1139
    1173
    1151
    1164
    1196
    1099
    1098
    1168
    1127
    1200
    1174
    1177
    1237
    1245
    1207
    1194
    1186
    1269
    1194
    1222
    1188
    1217
    1159
    1205
    1155
    1198
    1168
    1281
    1192
    1218
    1160
    1247
    1218
    1198
    1254
    1215
    1269
    1229
    1274
    1283
    1220
    1214
    1333
    1309
    1280
    1311
    1246
    1267
    1319
    1342
    1303
    1344
    1348
    1397
    1288
    1473
    1323
    1380
    1311
    1342
    1412
    1357
    1344
    1323
    1400
    1362
    1394
    1425
    1428
    1418
    1430
    1404
    1400
    1406
    1449
    1405
    1439
    1417
    1454
    1464
    1452
    1559
    1416
    1478
    1445
    1458
    1528
    1452
    1493
    1516
    1550
    1560
    1488
    1542
    1554
    1582
    1493
    1576
    1481
    1550
    1537
    1569
    1552
    1495
    1508
    1529
    1585
    1595
    1613
    1617
    1632
    1467
    1543
    1522
    1607
    1442
    1566
    1526
    1549
    1626
    1605
    1505
    1537
    1563
    1595
    1601
    1611
    1547
    1614
    1585
    1575
    1571
    1588
    1545
    1621
    1540
    1566
    1616
    1533
    1559
    1551
    1503
    1590
    1586
    1562
    1607
    1578
    1558
    1597
    1543
    1469
    1567
    1564
    1454
    1597
    1575
    1552
    1477
    1517
    1482
    1458
    1501
    1552
    1557
    1484
    1477
    1421
    1550
    1493
    1503
    1591
    1484
    1462
    1419
    1473
    1491
    1441
    1412
    1407
    1428
    1447
    1425
    1442
    1352
    1403
    1374
    1412
    1390
    1385
    1402
    1409
    1250
    1388
    1361
    1317
    1330
    1285
    1327
    1283
    1334
    1270
    1260
    1265
    1281
    1344
    1275
    1169
    1217
    1302
    1268
    1260
    1230
    1233
    1201
    1225
    1184
    1176
    1145
    1199
    1147
    1186
    1154
    1154
    1212
    1136
    1120
    1179
    1078
    1235
    1087
    1174
    1082
    1054
    1100
    1050
   961.3
    1042
    1053
    1058
    1100
    1003
    1064
    1102
    1021
    1070
    1012
    1029
   983.1
   993.1
   974.9
    1075
     996
   988.6
   981.4
   998.9
   969.8
   970.4
   933.1
    1031
   981.4
   967.2
   842.9
   975.3
   948.3
     961
   934.1
   897.1
   960.3
   876.7
   932.8
   892.2
   930.2
   866.9
   933.1
   899.4
     902
   903.9
   907.1
   860.4
   865.6
   850.1
   788.1
   853.9
   866.6
   907.5
   878.9
   846.5
   940.2
   842.6
   845.2
   863.4
   905.5
   803.3
   789.4
   892.2
   856.9
   808.2
   789.4
   822.8
   889.3
   856.5
     732
   825.4
   804.3
   773.5
   778.7
   812.1
   880.5
   789.4
     766
   761.5
   866.6
   806.6
   793.6
   798.1
   796.8
   820.9
   833.2
   814.7
   791.3
   750.1
   786.1
     816
     841
   779.7
   735.2
   756.6
   787.4
     778
   759.9
   786.5
   745.9
   731.3
   745.3
   800.1
   841.3
   780.3
   773.2
   799.8
   802.4
   788.1
   781.9
   760.8
     769
   725.2
   791.7
   798.1
   747.5
   808.2
   726.1
   759.2
   747.2
   730.7
   709.9
   727.1
   738.5
   751.1
   714.8
   761.5
   805.9
   717.4
   714.5
   772.5
   793.3
   671.6
   754.7
   735.2
   776.7
     730
   735.9
   758.6
   765.4
   774.1
     792
   781.9
   761.2
   773.5
   722.6
   784.5
   751.1
   688.5
   736.2
   796.8
   760.5
     756
     743
   778.4
   801.7
   785.2
   716.4
   733.3
   717.7
   782.3
   760.5
   807.2
   762.5
   702.4
   692.7
   731.6
   720.9
   746.2
   794.3
   797.2
   779.7
   765.1
     781
   761.5
   770.2
   806.3
   762.8
   714.1
   732.6
   829.9
   781.9
   717.4
   731.3
   745.3
   743.6
   767.7
   704.7
   752.7
   770.9
   748.5
     693
   721.6
   685.9
   707.6
   726.5
     732
   730.3
   710.9
   772.8
   750.8
   749.5
   698.9
   768.6
   758.9
     719
   821.5
   697.9
   708.6
   696.9
   723.9
   746.2
   722.6
     705
   803.7
   754.7
   758.9
   733.9
   757.6
   787.8
   775.1
   660.9
   727.1
   676.2
   707.6
   775.1
   672.3
   771.2
   726.5
   743.6
   739.4
   720.9
   719.3
   737.8
   761.8
   692.7
   718.3
   701.2
   727.8
   757.6
   696.3
     694
   744.6
     790
     793
   768.6
   764.7
   727.1
   760.5
   722.9
     717
     732
   756.6
     781
   753.4
   652.5
   698.2
   706.7
   693.4
   784.8
   712.2
   724.8
   728.7
     660
   728.1
   720.9
   753.1
   728.4
   716.4
   705.4
   681.7
   772.2
   665.5
   752.7
   769.6
   732.6
   742.7
   724.2
   744.3
   678.4
   687.9
   701.5
   691.4
   810.8
   708.9
   725.5
   746.2
   761.8
   693.7
   691.7
     719
   741.7
   696.9
   722.6
   780.3
   658.3
   760.2
   742.7
   738.8
   681.4
   710.9
   707.6
   706.3
     705
   680.4
   734.2
   764.7
   661.3
   718.7
   720.3
     767
   806.3
   784.5
   701.8
   715.7
     684
   687.9
   711.2
     767
     732
   740.4
   802.7
   669.7
   728.4
   702.4
   639.5
   759.9
   730.7
   699.9
   685.6
     743
   755.3
   722.9
   722.2
   710.2
   712.2
     731
   699.5
   696.6
   745.9
   731.3
   736.8
   803.3
   714.8
   727.1
   715.7
   682.3
   726.1
   774.5
   715.4
   682.7
     696
   739.8
   691.1
   720.6
     683
   728.4
   722.6
   732.9
   757.3
   695.3
   687.9
     695
   721.6
   678.1
   737.8
   738.5
   736.8
   721.3
   689.1
   712.8
     695
   680.7
   711.2
   741.7
   713.8
   728.7
     684
   721.3
     731
     684
   672.9
   683.6
   705.7
   727.4
     730
   679.7
   740.7
   712.8
   712.2
   757.3
   704.1
     743
   717.7
   706.7
   678.1
   765.4
     756
   711.9
   737.8
   676.2
   722.2
   745.9
     743
   801.7
   715.1
   741.1
   711.2
     681
   770.2
   708.3
     720
   697.9
   731.3
   700.8
   688.2
   738.8
   741.7
   740.4
   696.9
   716.4
   714.8
   736.8
   668.7
   752.7
   709.6
   671.3
     708
     706
   691.1
   746.6
     694
   741.4
   704.7
   764.4
   751.4
   795.6
   756.6
   794.6
   718.3
   714.8
     729
   735.5
   740.7
   693.4
     720
     730
     768
   722.6
   679.1
   739.8
   768.3
   685.6
   701.2
   755.7
   674.2
   685.3
   732.9
   736.2
   731.6
     732
     766
   717.4
   730.7
   706.3
   761.8
   757.3
   703.7
   704.1
   764.7
   726.5
   806.3
   760.2
   679.7
   678.4
   698.2
   711.2
   746.6
   706.3
   722.6
   736.5
   753.1
     730
   709.9
   731.3
   748.5
   698.2
   783.9
     708
     717
   724.8
   728.4
   711.2
   752.7
   682.3
   774.5
   687.2
   736.2
   765.7
   706.3
   739.4
   777.4
   703.7
   733.6
     767
   722.2
   693.4
   733.3
   748.8
   695.3
     708
   735.9
   762.1
   751.8
   729.4
   773.8
   727.4
   727.4
   689.8
   714.1
   710.9
   732.6
   746.2
   729.4
   748.2
   711.2
   752.1
   737.8
   758.6
   688.5
   711.9
   752.7
   750.5
   661.3
     695
   735.5
   762.8
     754
   787.8
   743.3
   734.9
   742.4
   739.1
   704.7
   749.5
   751.8
   737.2
   686.9
   744.3
     672
   730.7
   716.4
   716.1
   789.7
   724.2
   759.5
     744
     694
   732.9
   672.9
   717.7
   678.4
   732.6
   749.8
   667.7
   748.8
   782.6
     732
   758.6
     755
   709.9
   729.7
     732
   728.1
   753.7
   709.6
   703.1
   738.8
   703.4
   725.8
   700.8
   741.7
   716.7
     695
   713.2
   747.5
   764.1
   702.4
   737.5
   776.4
   679.1
   734.2
     718
   732.6
   716.4
   670.3
   679.4
   659.3
   721.6
   692.4
   689.1
   675.8
   786.5
   685.3
   711.9
     754
   759.5
   752.7
   726.1
   653.8
   685.3
   765.7
   739.8
   735.2
     693
   720.9
     742
     767
   712.2
   718.3
   753.7
     717
   781.9
   713.2
   718.3
   778.7
   764.1
   722.9
   721.6
   786.5
   687.5
   677.8
     732
     766
   688.2
   715.7
   662.5
   727.8
   716.7
   748.2
   743.6
   733.9
   730.7
   777.1
   779.7
   702.8
   710.2
   785.5
   736.5
     720
   741.1
   699.2
     705
   744.6
   755.7
   760.8
   770.9
   726.5
   778.4
   719.6
   758.2
   674.6
   684.9
   770.9
   745.3
   730.7
   758.6
   721.3
   684.9
   716.4
   749.5
   732.3
   729.7
   758.9
     717
   646.7
   733.6
   748.2
   720.3
   776.4
   759.5
   737.5
   753.1
   724.8
   754.7
   765.7
   682.3
   762.5
   718.3
     744
   752.7
   711.5
   727.8
   722.6
   763.4
   721.6
   735.5
   735.2
   793.6
   707.6
   734.9
   741.1
   723.2
   732.3
     669
   745.3
   794.9
   773.5
     755
   760.8
   787.8
   741.4
   751.4
   796.5
   763.1
   735.2
   775.4
   726.5
   760.8
   785.2
   701.8
   692.7
   703.7
   785.5
   733.6
   777.4
   733.3
   834.2
   770.2
   782.3
   758.9
   781.9
   743.3
   757.3
   804.3
   744.9
   740.4
   734.2
   735.9
   757.3
   748.5
   745.9
     720
   747.2
   799.8
   700.5
   702.4
   799.8
   763.1
   753.7
   711.9
   765.7
   726.5
     732
   786.5
   676.8
   721.9
   714.8
   698.6
   669.7
   746.6
     732
   752.4
     730
     754
   699.5
   697.6
     720
   754.7
   710.6
   784.5
   744.3
   731.3
   720.3
   706.3
     793
   706.3
   781.9
   785.2
   788.1
     717
   769.6
   696.6
   802.4
   808.5
   760.8
   780.6
   688.8
   716.7
   749.8
   764.1
   735.2
   758.9
   735.2
   745.9
   741.4
   701.8
   708.3
   814.4
     731
   744.9
   714.1
   727.4
     693
   725.5
   789.4
   679.1
   757.6
   806.9
   678.4
   763.8
   761.2
   756.9
   708.9
   769.6
   781.3
   721.9
   757.3
   691.7
   757.6
   782.3
   728.7
   723.5
   750.8
   712.8
   731.6
   779.3
   735.5
   741.4
   795.2
   750.5
   739.4
     732
   765.4
   649.2
   718.7
   733.6
   744.6
   725.5
   746.9
     732
   748.2
   740.4
   681.4
   690.1
   735.2
   735.2
   729.7
   672.3
   722.9
     720
   732.6
   716.4
     708
     754
   752.4
   722.2
   745.9
   661.3
   743.3
     717
   656.1
   689.8
   733.9
   707.6
   709.9
   739.4
   733.3
   665.1
   695.3
   748.5
   689.1
   654.4
   715.4
   717.7
     695
     683
   763.4
   730.3
   719.3
     720
   701.8
   731.3
   735.9
   689.1
   724.8
     767
   736.5
     706
   650.5
   787.8
   667.1
   776.1
   685.3
   787.8
   689.1
   657.4
   774.8
   749.5
   674.2
   766.4
   758.6
   695.3
     694
   717.7
   655.1
   782.3
   725.2
   711.2
   709.6
   769.6
   755.3
   669.4
   707.6
   694.3
     695
   696.3
   713.2
   780.3
   711.9
   737.8
   735.9
   730.3
   679.1
   754.7
   670.3
   750.8
   688.8
   704.7
   707.3
     756
   725.2
   688.8
   666.1
   729.7
   699.9
   663.5
   725.8
   707.6
   755.3
   749.2
   703.1
   707.6
     743
   712.8
     683
   730.7
   712.8
   728.7
   676.8
   694.7
   716.7
   751.4
   772.2
   699.5
   710.9
   659.6
   687.9
   732.9
   726.1
   761.5
   772.2
   677.8
   674.6
   771.2
   651.2
   728.7
   660.3
     720
     755
   670.3
     622
   664.2
   759.5
   768.6
     743
   712.5
   762.5
   695.3
   676.5
   758.6
   715.4
   742.4
   746.9
   749.8
   722.6
     804
   626.5
     730
   663.5
   678.4
   753.1
   661.3
   704.7
   695.3
   745.6
   688.5
   681.4
   732.9
   757.6
   714.5
   723.5
   737.5
   668.4
   711.2
   691.1
   751.4
   710.2
   701.2
   704.1
   739.1
   674.9
   726.8
   714.8
   774.1
   733.6
   698.6
   683.3
   688.5
   697.9
   734.6
   729.4
   724.5
     730
   750.5
   728.7
   733.9
   710.9
   706.3
     732
   757.6
   697.6
   766.7
   702.4
   767.7
   725.2
   713.2
   687.9
   718.7
     659
   715.1
   688.5
     718
   707.3
   708.6
   740.7
   710.6
   750.1
   716.7
   786.8
   672.6
   712.2
   657.4
     660
   678.8
   691.7
   713.5
   738.8
   718.7
   740.1
   665.5
   723.5
   657.4
   674.2
   711.9
   757.9
   690.8
   808.2
   746.9
   684.3
   737.5
   689.1
   782.6
   670.7
   689.5
     729
   730.7
   737.2
   707.6
     648
   722.9
   696.9
   736.5
   705.4
   736.2
   655.4
   738.5
   677.8
   769.9
   733.6
   692.1
   726.8
   713.5
   669.7
   774.1
   676.5
   739.8
   736.5
   699.9
   739.8
   676.8
   739.4
   658.3
   729.4
   709.6
   749.5
   787.1
   693.4
   726.5
   727.1
   673.9
   758.9
   762.1
   680.1
   727.8
   723.9
   747.2
   678.4
   701.8
   703.4
   705.7
   721.3
   756.9
     718
   788.4
   760.8
   771.5
   684.6
   711.9
   730.7
   699.5
   723.9
   763.8
   739.4
   680.7
   746.6
     718
   723.9
   768.6
   777.4
   699.9
   689.5
   672.9
   744.3
   746.2
   671.6
   744.3
   788.1
   764.7
   734.2
   763.4
   745.6
   733.9
   729.7
   736.8
   737.2
   732.6
   745.3
     790
   732.3
   718.7
   760.2
     766
   763.4
   744.6
   764.4
   761.5
   737.5
     815
   733.6
   748.5
   778.7
   662.5
   743.3
   789.4
   700.2
   726.5
   753.7
   834.8
   785.5
   746.2
   710.9
   689.5
   766.7
     730
   703.7
   765.1
   769.9
   689.1
   799.1
   779.3
   777.7
     755
   802.4
   793.6
   772.8
     805
   749.2
   756.6
   796.5
   775.1
   711.9
   820.9
     781
   757.3
   709.9
   712.5
   784.2
   788.7
   795.2
     731
   771.9
   822.5
   727.4
   810.1
   759.5
     793
   785.2
   833.5
   769.9
   801.7
     768
   807.6
   811.1
   778.4
   752.7
     803
   762.1
   840.6
   740.7
     780
   845.5
   784.5
   783.2
   783.9
   825.7
     743
   788.1
   815.3
   838.7
   729.7
   823.1
     802
   723.9
   881.2
   758.9
   762.1
   737.2
   803.3
   808.9
   802.4
   821.5
   757.9
   789.7
     803
   824.7
     851
   779.3
   800.7
   798.8
   798.5
     817
   775.4
   795.9
   859.8
   838.7
     803
   770.9
   883.5
   798.8
   821.8
   761.5
   801.1
   845.2
   821.5
   782.6
   863.7
   769.9
   762.8
   830.3
   784.2
   858.2
   805.6
   919.5
   806.3
   830.3
   794.6
   843.9
   820.5
   819.6
   788.1
   793.3
   823.1
   770.9
     805
     876
   792.6
   818.9
   829.6
   786.5
   805.9
   807.2
   805.9
   841.9
   881.2
   787.4
   769.9
   841.6
   830.6
   869.5
   812.1
   838.7
   823.1
   774.5
   815.3
   850.4
     817
   848.4
     876
     829
   805.3
     876
   792.3
   827.3
   835.1
   782.6
   775.1
   789.7
   892.2
   883.5
   795.6
   882.8
   833.5
   808.2
   753.7
   799.4
     815
   857.5
   792.6
   832.5
   807.9
   767.7
   813.1
   820.5
   844.5
   847.1
     839
   791.7
   867.2
   822.2
   815.7
   806.6
   850.4
   842.3
   798.5
   876.7
     817
   841.9
   792.6
   806.6
   800.4
   740.7
   818.3
   812.7
   788.4
   834.8
   796.5
   781.9
   859.1
   725.5
   790.4
   818.6
   833.8
   858.2
   857.2
   804.3
   762.8
   757.9
   833.8
   839.7
   801.7
   795.2
   783.9
   811.1
   770.9
   812.4
   795.9
   751.1
     755
     805
   798.1
   812.1
   783.2
   757.6
   770.6
   851.3
   775.8
   802.4
   758.9
   735.9
   783.5
   782.6
   774.1
   794.3
   783.2
   773.8
   824.4
   775.4
   708.6
   748.8
     707
   806.9
   766.4
   783.5
   817.6
   799.8
   693.7
   724.5
   754.4
   720.3
   777.1
   777.1
   800.1
   784.5
   751.8
   769.9
   700.5
   755.3
   725.8
   702.1
   773.2
   811.4
   770.6
   722.6
   701.8
   791.3
   744.9
   781.9
   758.2
   693.7
   780.3
   797.5
   747.2
   752.4
   694.3
   767.7
   758.9
   721.3
   692.1
   765.4
   753.1
   686.6
   722.2
   778.4
     766
     694
   762.1
   756.9
   722.6
   753.7
   723.9
     755
   700.2
   746.6
   734.9
   744.6
   789.7
   761.8
   711.5
   734.2
   689.5
   741.1
   723.5
     731
   685.3
   701.5
     706
   662.2
   727.4
   678.4
   735.5
   768.3
   769.3
   700.2
     670
   665.5
     744
   724.5
   652.8
   696.6
   672.3
   737.5
   708.9
     660
   728.1
   658.3
     756
   676.5
   758.6
   752.7
   663.8
   727.1
   736.2
   750.5
   682.3
   741.7
   700.2
   701.2
     657
   731.3
   730.7
     682
   760.8
   718.7
   733.9
   686.2
   655.4
   661.9
   668.1
   724.8
   718.3
   719.3
   702.1
   797.2
   704.7
   718.7
   710.6
   748.8
   643.1
   705.7
   725.2
   723.9
   698.6
   704.1
   714.1
   683.3
   677.5
     730
   665.8
   710.2
   720.3
   701.2
   687.5
   692.4
   721.3
   719.3
   710.6
   720.3
   686.9
     682
     669
   724.8
   710.9
     720
     731
   709.3
   715.7
   619.4
     669
   660.3
   698.2
   751.1
   700.8
   704.4
   675.5
   752.4
   701.2
   740.7
   741.1
   707.3
   734.9
   705.7
     684
   707.6
   711.9
   734.2
   714.1
   690.4
   714.8
     731
     706
     742
   749.5
   684.6
   710.6
   710.9
   753.4
   735.9
   696.6
   757.6
   725.5
   751.8
   732.9
   709.9
   724.5
   733.9
   745.9
   709.6
   733.9
   696.3
   677.5
   687.9
   718.3
   735.2
     744
   711.2
   729.4
   691.1
     707
     768
     695
     694
   746.9
     719
   715.7
   724.2
   741.4
   722.9
   726.1
   771.5
   738.8
   747.2
   760.5
   729.4
   749.5
   681.4
   720.6
   734.2
     720
   726.5
   656.7
   737.5
   767.3
   732.9
   713.2
   732.3
   728.1
   714.1
   740.1
   759.2
   726.1
     768
   766.7
   737.5
   654.8
     720
   723.5
     791
   743.3
   798.8
   742.7
     792
   706.7
   678.4
   766.4
   724.8
   718.3
   773.8
   769.9
     720
     767
   732.9
   703.1
     755
   795.2
   734.6
     744
   762.5
   755.7
     708
   746.9
   749.8
     815
   706.3
   783.5
   778.7
   699.9
   821.5
     754
   789.4
   678.4
     742
   782.3
   739.4
   781.3
   738.1
   754.4
   750.1
   774.1
   809.5
   746.9
   774.5
   735.5
   783.5
   769.6
   753.1
   715.1
   749.2
   759.5
   727.4
   716.4
   741.1
   780.3
   802.7
   764.4
   787.8
   750.5
   799.4
   758.6
   804.3
   764.4
   765.7
   774.5
   784.5
   741.4
   785.8
   816.6
   678.8
   716.4
   749.2
   810.8
   768.6
   746.6
   792.3
     708
     756
   841.9
   823.8
   809.8
   864.6
   739.4
   831.9
   794.6
   800.4
   759.9
   807.6
   735.9
   824.7
   762.1
     804
   782.3
   833.8
   759.9
   820.9
   824.1
   811.8
     768
     755
   753.7
   791.3
   812.7
   800.1
   804.6
   774.1
     815
   827.3
   836.1
   816.3
   783.5
     729
   811.4
   770.6
   814.4
   826.7
   790.4
   769.9
     767
   821.5
   841.6
   771.9
   818.9
   854.6
   776.4
   793.9
   841.9
     780
   843.2
   783.9
   841.6
     851
   808.9
   774.5
   825.4
     827
   807.9
   879.6
   759.2
   849.7
   814.4
   805.6
   849.1
   857.5
   830.3
   809.8
   866.3
   821.5
   822.2
   825.1
   793.9
   847.5
   885.4
   803.3
   894.8
     864
   821.2
   841.6
   819.9
   805.9
   844.2
   820.2
   844.5
     901
   831.9
   865.9
   825.4
     851
   848.4
     875
     863
   854.3
     802
     816
   896.4
   855.2
   825.1
   810.5
   842.3
   864.3
   788.4
   848.1
     839
   786.1
   841.9
   881.2
   932.1
   893.5
   855.9
   841.9
   874.7
   861.4
   874.1
   881.2
     900
   835.1
   880.9
   832.2
   893.2
   850.1
   912.7
   906.8
   879.6
   802.4
   857.2
   823.1
   842.6
   832.5
   886.1
   878.9
   811.4
   872.4
   861.4
   784.5
   884.4
   819.6
   820.2
   857.5
   845.8
   884.8
   902.9
   885.1
     838
   824.4
   840.6
   803.3
   869.8
   813.4
   880.2
   878.9
   874.1
   818.9
   868.5
   850.4
   878.9
   781.3
   829.3
   812.4
   868.9
   834.5
   865.6
   873.4
     840
     841
   801.7
   869.8
     828
   862.7
   832.5
   853.3
   837.7
     901
   849.1
   834.2
   736.8
   843.6
   831.9
   866.3
   847.5
   855.9
   859.1
   850.7
   884.4
   896.8
   747.2
   876.7
   818.3
   807.6
   840.3
     899
   848.1
   870.5
   833.2
   923.4
   849.1
   813.1
     863
   894.2
   800.7
   828.6
   809.5
   896.1
   863.4
     841
   812.4
   767.7
   830.9
   857.2
   842.9
   809.5
     900
   786.1
   900.3
   848.4
   853.6
   846.2
     863
   832.9
   777.7
   843.2
   814.7
   859.8
   817.3
   833.2
   838.7
   868.9
   844.2
     792
   818.3
   829.9
     865
   845.5
   847.1
   804.3
   765.1
   833.8
   848.4
   846.5
     863
   842.9
   754.7
   849.1
   841.3
   895.1
   837.1
   869.5
   866.9
   817.3
   849.4
   822.8
   855.2
   809.8
   885.7
   885.1
   819.2
   832.5
   809.8
   802.7
   902.9
   802.4
   860.1
   858.2
   831.2
   855.2
   787.4
   823.4
   809.5
   839.7
   866.3
   832.2
   809.2
   798.5
   796.5
   820.2
   795.2
   856.5
   840.6
   830.6
   824.1
   840.3
   843.9
   825.1
   864.3
   769.3
   872.8
   838.7
   882.2
   846.2
   812.7
   717.7
     816
   754.7
   846.8
   849.1
   857.2
   798.1
   834.5
   794.6
     778
   865.3
   810.1
   784.2
   834.5
   834.8
   839.3
   866.6
   759.2
   848.1
   772.5
     767
   837.7
   848.4
   793.6
   774.1
   810.1
   721.3
   815.7
   822.2
   874.4
   788.1
   855.2
   823.8
   819.9
   798.1
   780.3
   750.5
   709.9
   776.1
   856.2
   769.9
     876
   786.5
   775.4
   837.4
   802.7
   835.8
   870.2
     793
   793.3
   789.4
   847.8
   720.9
   771.9
   733.6
   813.4
     816
   795.6
     781
   840.6
   836.1
   757.3
   724.8
   841.6
   783.2
   810.1
   747.9
   805.6
     817
   775.1
   732.9
     890
   762.5
   857.8
   749.8
   782.9
     804
   773.8
   762.8
   813.4
   796.5
   803.7
   790.4
   727.8
   817.3
   754.4
   782.9
   788.7
   786.1
   834.5
     778
   788.1
   825.7
   765.7
     829
   704.7
   770.6
   737.5
   769.6
     805
   781.9
   796.2
   788.4
   765.4
   823.8
   833.8
   828.3
   758.9
   733.3
   770.2
   775.8
   827.7
   766.7
   793.3
   727.4
   804.6
   794.3
   803.7
   751.8
   736.2
   786.8
   788.1
   770.9
   799.4
   761.5
     729
   818.6
   787.8
   760.5
   772.8
   775.8
   712.5
   827.7
   736.2
   773.8
   769.3
   735.2
   762.8
   738.1
   799.1
     779
   779.7
   732.9
   775.8
   784.8
   759.2
   734.2
   821.8
   786.8
   767.7
   787.8
   767.3
   744.3
   840.3
   746.6
   749.8
   812.4
   750.5
   753.1
   753.7
   762.8
   713.2
   744.3
   749.2
   835.5
   738.5
   742.7
   783.2
   763.8
   850.4
   769.3
   818.9
   762.8
   760.8
   821.5
   772.8
   741.1
   769.9
   742.4
   724.5
   782.9
   756.3
   727.4
   769.3
   754.4
     730
   698.2
   803.3
     840
   744.6
   766.7
     766
   704.4
   848.1
   750.5
   756.3
   775.4
   766.4
   717.7
   720.3
   743.3
   725.5
   788.1
   698.6
   782.3
   806.9
   782.6
   760.5
   741.1
   741.4
   763.4
   762.5
   745.6
   748.8
   739.1
     684
   739.8
   742.4
   723.9
     717
   773.8
   745.9
   665.8
     742
   728.1
   773.2
   721.6
   762.8
   764.1
   692.1
   774.8
   782.9
     755
   778.4
   730.3
   729.4
   744.9
   762.8
   745.9
     732
   781.6
   771.9
   750.5
   699.9
     731
   751.8
   749.5
   717.7
   760.8
   740.7
   771.9
     720
   753.4
   782.6
   735.5
   753.4
   712.5
   788.4
   700.8
   679.7
     778
   728.4
     769
   728.1
     729
   761.2
   762.1
   743.6
   782.9
     780
   750.5
   771.5
   713.5
     778
   695.3
   695.6
   722.2
   734.6
   750.5
   755.3
   696.3
   670.3
   826.4
   738.1
   760.2
   770.2
   750.8
   712.8
     719
   721.6
   749.5
   759.2
     768
   659.3
   708.9
   786.5
   745.9
   789.7
   738.1
     708
   753.7
   684.6
   732.3
   740.7
   733.6
   767.7
   729.4
   721.9
   716.4
     718
   716.1
   727.4
   653.8
   743.3
   756.6
   699.5
   754.7
   707.6
   760.8
   740.4
     754
   711.5
   698.6
   784.2
     708
   731.6
   745.9
   684.9
   744.3
     720
   741.7
     718
   819.2
   713.8
   757.9
   721.3
   739.1
   814.7
   764.4
   739.1
   715.1
   745.9
   664.5
   726.8
   729.7
   722.2
   731.6
   762.8
   680.1
   697.6
   707.6
   688.5
   696.9
   711.9
   756.3
   747.2
   700.2
     720
   763.1
     718
   676.5
   772.5
     720
   759.5
   733.3
   733.3
   726.1
     720
   736.8
   725.8
   746.9
   759.2
     694
   736.8
   692.1
   761.5
   752.4
   711.2
   723.9
   729.7
   720.3
   689.1
   715.4
   741.7
   710.6
   720.6
     681
   725.2
   728.7
   686.2
   768.6
   727.4
   739.4
   707.3
   709.6
   700.5
   745.9
   750.5
     696
   786.1
   722.9
   771.9
   711.5
   712.8
     781
   753.7
   678.4
   759.5
   685.6
   696.9
   753.1
     768
   745.9
     705
   777.1
   739.4
   721.3
   781.9
   708.9
   671.3
   680.4
   696.3
   776.1
   719.6
   780.3
   781.9
   727.1
   677.8
   722.2
     805
   773.2
   714.8
   693.7
   726.8
   705.7
   769.6
   713.2
   730.7
   720.3
   734.2
   722.9
   687.5
   725.2
   690.4
   727.1
   757.3
     754
     778
   737.5
     707
   702.4
   733.9
   736.5
   686.9
   750.8
   721.6
   666.1
   686.2
   696.3
   711.9
     767
   729.7
   724.8
   698.6
     717
   772.2
     780
   775.1
   750.1
   761.5
   766.7
     696
   724.2
   745.3
   720.6
   699.2
   690.1
   790.7
   769.6
   724.8
   694.3
   742.7
   718.7
   750.5
   727.4
   818.3
     756
     755
   722.6
   709.6
   751.8
   715.7
   743.6
   742.7
   759.9
   706.3
   690.1
   704.4
   739.4
   640.2
   761.5
     732
   746.9
   756.9
   738.1
   672.9
   777.7
   753.7
     731
   721.3
   789.4
   698.9
   703.4
   736.2
   733.3
   788.1
   712.8
   698.6
     780
   658.3
   719.3
   756.3
   690.8
   768.6
   743.3
   775.4
   762.8
   757.6
     756
   712.8
   722.9
   744.9
   757.3
   813.4
   677.8
   749.8
     693
   712.2
   711.9
   725.5
   807.9
   743.6
   721.3
   725.8
   701.8
   685.6
   758.9
   741.1
   748.2
   693.7
   774.5
   672.3
     695
   694.3
   677.8
   712.8
   698.2
   752.1
   689.8
   676.5
   696.6
   750.8
   714.1
   781.6
   750.8
   938.9
   746.9
   931.5
    1569
    2049
    1006
     875
   864.3
   752.1
   727.4
   710.9
     754
   659.6
   770.9
   692.7
   727.4
   777.4
   727.8
   720.6
   737.2
   736.8
   712.8
   701.5
   711.5
     755
   735.5
   781.3
   725.5
   697.9
   725.5
   737.2
   723.9
   689.5
   714.1
   739.4
   739.4
   716.1
   697.6
   717.7
   675.2
   769.3
   690.1
   714.8
     696
   717.4
     672
   766.7
   723.5
   695.6
   712.2
   765.4
   685.6
   735.9
   722.2
   698.9
   738.8
   738.1
   707.6
   702.1
     693
     732
   721.9
   711.5
     718
   673.3
   768.6
     717
   675.8
   774.5
   739.4
   711.9
   678.1
   638.9
   740.7
   720.6
   721.3
   717.7
   683.6
   684.6
   688.2
   750.8
   676.5
   715.4
   693.7
   664.8
   706.7
   700.8
   757.6
   778.7
   675.8
   742.7
     719
   712.2
   741.7
   729.4
   679.4
   698.6
   687.2
   704.1
   688.2
   662.9
     681
   774.5
   761.8
   703.1
   732.6
   703.7
   707.6
   677.8
   711.9
   703.4
   644.4
   726.8
   719.6
   771.9
   691.7
   719.3
   707.3
   788.7
   748.2
   704.7
   689.5
   723.5
   754.4
   684.6
   665.5
   667.1
   748.2
   698.2
   747.9
   676.2
   663.2
   709.6
   753.1
   710.2
   727.8
   717.7
   713.2
   733.9
     769
   697.9
   746.6
   712.2
   708.9
   686.2
   769.9
   720.3
   688.5
   703.1
   723.5
   714.8
   717.7
   706.3
   642.1
   710.6
   693.4
   713.2
   755.7
   724.5
   737.5
   675.2
   764.4
   688.8
   686.2
   656.1
   720.3
   712.5
   702.1
   715.4
   696.6
     732
   722.2
   706.3
   743.3
   703.7
   765.7
   691.4
   746.6
   717.4
   692.4
   773.2
   685.9
     732
   722.9
   710.6
   683.6
   735.5
   775.4
   754.4
   668.1
   728.7
   723.2
   722.6
   767.3
   673.9
   766.7
   736.2
   727.1
     791
   662.2
   725.2
     683
   735.2
   708.9
   734.2
   700.8
   705.7
   713.8
   736.2
   718.3
   732.6
   760.8
   736.5
     729
   733.6
   711.5
   691.1
   761.8
     730
   641.5
     780
   776.4
   723.9
   708.9
     730
   759.2
   688.5
   718.3
   688.5
   703.7
   738.1
   686.9
   719.6
   773.2
   686.9
   716.7
   689.8
   786.1
     744
   712.5
   684.9
   744.9
   743.3
   734.2
   644.7
   718.3
   695.6
   712.8
   732.9
   728.7
     708
   692.1
   722.6
     696
   792.6
   710.2
   749.2
   735.2
   712.8
   704.1
     767
   744.6
   704.1
   770.9
   697.6
   675.8
   764.1
   716.7
   758.9
   699.2
   729.7
   742.7
   737.2
     693
   767.3
   757.6
   721.6
   735.2
   743.3
   681.7
   778.7
   758.6
   715.1
     781
   782.9
   751.4
   689.1
   752.1
   757.3
   757.6
   785.8
   728.1
   734.9
   697.6
   734.2
     744
   752.4
   787.1
   763.4
   724.2
   722.2
   676.8
   743.6
   706.7
   730.3
   726.5
   687.5
   742.7
   789.1
   712.2
   748.2
   777.1
   763.8
   729.4
   705.4
   729.4
   762.8
   744.6
   764.4
   794.6
     729
     768
   788.4
   716.4
   758.2
   726.1
   741.4
   694.3
   746.6
   736.5
   820.5
   764.7
   740.1
   775.1
   812.7
     744
   745.6
   804.6
   858.2
   776.1
   724.2
   745.9
   747.5
   793.6
   747.5
   820.2
   789.1
     791
   690.1
   733.3
   835.1
   766.7
   758.2
   865.6
     756
   788.4
     731
     755
   782.9
   722.6
     778
   702.4
   769.6
   806.3
   737.2
   807.6
   771.9
   771.5
   849.1
   808.9
   738.8
   749.5
   797.5
   765.1
   783.5
   793.9
   759.2
     778
   700.2
   751.8
   753.4
   753.4
   796.8
   776.1
   693.4
     768
   813.7
   804.6
   793.3
   735.5
   753.7
   774.1
   741.7
     840
   752.1
   790.4
     803
   763.8
   689.1
   785.2
   758.9
   805.3
   800.1
   764.1
   763.4
   833.2
   805.6
   718.3
   728.4
   773.5
   777.4
   811.4
   799.1
   778.4
   775.8
   772.2
     803
   772.5
   735.5
   783.2
   759.9
     742
   723.2
   758.2
   798.5
   840.6
   772.5
   772.2
   781.6
   732.6
   788.4
   763.1
     805
   782.6
     790
   742.4
   749.5
   788.7
   775.1
   798.1
   752.4
   830.6
     754
   724.8
   736.5
   759.5
   793.6
   781.9
     730
   797.2
   754.4
   825.1
   755.3
   765.1
   773.5
   778.7
   773.8
   736.8
   792.3
     729
   770.2
   805.6
   789.7
     826
     791
     718
   824.4
   734.6
   700.8
   804.3
   800.1
   803.7
   796.5
     792
   782.6
   730.3
   823.8
   829.9
   733.9
   738.1
   761.5
   739.8
   781.3
   805.3
   762.1
     743
   760.2
   735.5
   764.1
   717.7
   733.9
   742.4
   727.1
   734.9
   725.8
   705.7
   729.7
   735.9
   724.8
   712.5
   691.1
   747.9
   747.9
   684.3
   753.7
   685.3
   799.1
   746.2
   732.3
   761.8
   748.5
   734.9
   763.4
     695
   774.8
   739.8
   690.8
   737.5
     731
     743
   685.6
   703.4
   782.9
   715.1
     791
   687.5
   720.3
   714.5
   753.1
   716.1
   685.9
   732.3
   711.5
   764.7
   702.4
   713.2
     682
   759.2
   657.7
   720.3
     729
   722.9
   750.1
   727.8
   703.4
     756
     696
   687.2
   703.7
   726.1
   728.1
   725.8
   687.2
   721.9
   765.4
   734.2
   638.9
   639.8
   686.9
   733.6
   689.5
   684.9
   706.7
   716.1
   687.5
     705
   716.4
   732.6
   673.9
   735.9
   661.3
   763.1
   707.6
   728.4
   679.4
   726.8
   697.9
   697.9
   678.1
   704.7
   690.1
     706
   710.6
   697.6
   697.9
     718
   681.7
   685.3
   740.7
   719.6
   735.9
   637.6
   727.8
   709.3
   752.4
   687.5
   683.3
   609.3
   727.1
   716.1
   717.4
   699.2
   661.9
   655.1
   703.4
   724.8
   727.8
     671
   740.1
   725.8
   721.6
   638.5
   741.7
   690.1
   672.3
     693
   689.5
   745.3
   659.6
   694.3
   675.2
   721.6
   684.6
   705.7
   628.5
   680.4
   668.1
   703.7
     718
   694.3
   710.9
   654.8
   653.8
   701.2
   740.1
   657.4
   696.6
   698.9
   732.3
   700.5
   756.3
   666.8
   720.3
   735.2
   662.5
   702.4
   763.8
   704.7
   702.1
   655.4
   685.6
   748.5
   669.4
   678.4
   666.1
   711.9
   662.2
   738.1
   668.1
   660.3
   696.3
   770.9
   733.9
   679.1
   758.9
   685.3
   671.6
   723.9
     670
   667.4
   638.5
   732.3
   725.8
   636.6
   675.8
   682.7
   682.3
   731.6
   716.7
   735.5
     718
   641.1
   677.8
   668.7
   666.8
   643.4
   682.3
     682
   652.2
   718.3
   653.1
   629.5
   740.4
   654.8
   690.1
     695
   736.2
   690.8
   733.9
     683
   697.9
     681
   703.1
   738.1
   721.9
   637.9
   668.7
   684.9
   701.5
   684.6
   654.8
   659.3
   786.8
   704.1
   694.3
   649.2
   689.5
   727.1
   664.5
   692.7
   703.4
     693
   672.6
   684.9
   635.3
   643.7
   690.8
     717
   711.5
   674.2
   650.2
   700.5
   704.7
     672
   697.3
   668.1
   737.5
   708.9
   644.4
   742.7
   708.6
   715.7
   655.4
   690.8
   679.7
   715.7
   631.4
   660.9
   676.8
   685.6
   690.4
   697.9
   724.2
   697.3
   709.3
   715.1
   733.6
   700.5
   712.8
   695.3
   734.9
   702.4
   709.6
   640.2
   687.5
   705.4
     671
   662.9
   754.4
     672
   680.7
   654.4
   632.7
   667.7
   704.7
   620.4
   715.4
   670.3
   700.8
     695
     706
   745.9
   720.6
   625.2
   690.1
     717
   610.6
   720.3
   657.7
   658.7
   691.1
   656.7
   745.3
   685.9
   724.5
   711.9
   756.6
   714.5
   691.7
   672.6
   674.2
   687.5
     744
   691.4
   711.2
   668.7
   676.5
   704.1
   665.8
   707.6
   681.4
   661.9
   661.6
   714.5
   690.4
   720.9
   686.9
   709.6
   721.3
   675.8
   673.9
   740.4
   782.3
   664.2
   743.6
   686.6
   772.5
   730.3
   630.1
   682.7
   666.8
   672.6
   700.8
   703.1
     708
   692.4
   662.5
   709.9
   720.3
   718.7
   641.1
   773.2
   689.1
   660.9
   639.8
   674.2
   674.6
   604.8
   702.1
   684.6
   762.5
   677.1
   728.4
   676.5
   704.7
   654.4
   699.5
   753.7
   665.8
   691.4
   689.1
   682.7
   684.3
   713.2
   679.7
   669.7
   749.2
   653.5
   725.8
   696.9
   709.9
   708.6
   699.5
   653.8
   643.7
   666.1
   693.4
   709.6
   691.1
   701.2
   638.9
   699.2
   734.9
   672.9
   672.3
   644.4
   611.6
   719.6
   669.7
   738.8
   744.3
   656.7
   682.3
   679.7
   668.4
   673.9
   659.3
     695
   712.5
     694
   644.7
   697.6
     658
   722.6
   683.3
   638.2
   621.3
   656.7
   701.8
   736.5
   748.8
   667.1
   678.8
   720.3
   682.7
   690.1
   714.5
   680.4
     768
     682
   698.9
   718.3
   705.4
   670.3
   737.2
   723.9
   729.7
   748.2
   699.2
   645.7
   720.6
     717
   706.3
   651.2
   649.9
   688.8
   739.1
   697.6
   747.2
   721.3
     708
   701.2
   679.1
   727.4
   793.3
   790.7
   633.4
   650.5
   722.2
   735.5
   694.3
   724.8
     696
   722.6
     696
   722.6
   720.3
   685.3
     669
   653.5
   705.7
   749.2
   709.9
   729.4
   705.7
   728.4
   709.3
   749.5
   750.1
   711.5
   704.4
   731.6
   753.1
   708.9
     732
   711.2
   773.8
   681.4
   700.5
   798.8
   696.6
   664.5
   725.2
   722.9
   724.8
   729.7
   711.9
   775.4
   684.3
   694.3
   693.4
     693
   680.1
   725.8
   696.6
   783.9
   703.4
   682.7
   735.9
   722.2
   660.9
   726.1
   745.9
   711.9
   776.1
     755
   754.7
   691.1
   755.7
   750.5
   712.2
   688.5
   720.9
   704.7
     696
   735.5
   685.6
   750.8
   801.1
   760.8
   732.6
   709.3
   785.2
   753.7
   856.2
   721.6
   772.2
   732.6
   715.7
   770.9
   699.5
   716.7
   713.8
   759.9
   743.6
     766
     803
   711.5
   756.9
   732.3
   741.1
   785.2
     732
   777.1
   726.5
   750.5
   787.1
   796.5
   803.7
   814.7
   768.3
   786.8
   794.6
   796.8
   755.3
   770.9
   801.1
   772.5
   822.8
   804.6
   768.6
   817.6
   776.1
   826.7
   793.3
   756.3
   737.5
   769.3
   730.7
   806.9
   760.5
   795.2
   774.5
   801.1
   789.1
   775.1
   792.3
   805.3
   817.3
   812.1
   789.4
   821.8
     790
   849.1
   816.6
   779.7
   727.1
   789.1
   788.7
   748.5
   757.6
   820.5
   865.3
   808.5
   826.4
     817
   842.3
   818.6
   845.5
     814
   797.8
   805.9
   804.3
   774.8
   820.9
   817.6
   816.6
   830.3
   833.8
     814
   861.1
   818.3
   817.6
   820.9
   800.1
   801.4
   846.5
   788.7
   829.9
     817
   852.6
     805
   809.8
   777.4
   843.6
   809.2
   823.1
   811.1
   890.6
     817
   856.2
   924.3
   921.1
     805
     914
   865.6
   911.7
     900
   863.4
     803
   874.4
   797.5
   820.9
   914.6
   826.4
   849.4
   908.8
   843.2
   862.1
   856.2
     853
   891.9
   854.6
     889
   890.6
   886.1
   904.9
     865
   893.8
   823.8
   939.3
   789.1
   827.7
   819.2
   799.1
     841
   805.9
     876
   910.1
     875
   854.9
     900
   859.8
   820.2
   856.9
   878.6
   804.6
   879.9
   830.3
   839.3
     877
   782.6
   859.1
   832.2
   796.5
   861.4
   824.4
     780
   825.1
   755.3
   861.7
   843.2
   807.6
     852
   884.4
   848.8
   811.1
   847.5
   874.4
   836.4
     826
   804.6
   872.8
   883.5
   860.4
   801.4
   809.5
     781
   853.3
   836.1
   851.7
   755.3
   880.9
   773.8
   865.9
   820.9
   812.1
   816.6
   751.1
     817
   818.3
   849.4
   803.3
   795.6
     802
   816.6
   842.3
   789.4
   843.2
   802.7
   811.4
   808.9
   816.6
   813.4
   866.3
   813.7
     781
   798.5
   841.3
   776.4
     778
   821.5
   789.1
   795.9
   769.6
   819.6
   837.1
   810.5
   854.3
   838.4
   807.9
   813.7
   772.2
   839.7
   771.2
   795.9
   818.9
   797.8
     768
   794.6
   809.2
   784.5
   738.1
   830.3
   811.1
   805.3
     802
   768.6
   807.2
   782.6
     706
   811.1
   804.6
   847.1
   744.9
   816.6
   820.5
     840
   809.5
     778
   825.1
   756.6
   795.9
   782.3
   797.5
   783.2
   790.7
   760.8
   760.2
   752.4
   774.5
     779
   769.6
   787.1
     742
     781
   783.5
   715.1
   742.7
   791.7
   757.6
   773.5
   815.7
     803
   742.4
   810.5
   784.8
   796.5
   783.9
   786.1
   844.2
     780
   761.5
   777.4
     793
   835.8
     755
     816
   769.6
   742.7
   761.5
   858.2
   722.6
     804
   777.1
   816.3
   866.9
     802
   790.4
     803
   820.9
   821.5
   728.4
     768
     767
   769.9
     769
   748.8
   688.5
   806.6
   805.9
   842.9
   774.8
   744.6
   796.2
   731.6
   764.1
   773.5
   759.9
   714.1
   812.1
   744.9
   799.1
     756
   771.2
   809.8
   772.5
   828.3
   838.7
   763.4
   782.9
   838.4
   783.5
   800.4
     805
   768.3
   790.4
   734.6
   725.5
   746.9
   745.9
   800.4
     718
   771.2
   787.8
   761.5
   805.3
   801.4
   744.6
   738.1
   724.2
   749.8
   777.1
   775.8
   792.6
   756.9
   789.7
     671
   821.8
   742.7
     768
   740.1
   736.8
   729.4
   738.1
     720
   740.4
   784.2
   741.7
   742.7
   787.4
   754.4
     729
   708.3
   793.6
   720.3
     729
   789.7
   726.1
     755
   763.8
   747.5
   749.2
   778.4
   789.4
   761.5
   761.8
   781.6
   709.9
   692.7
   698.9
   716.7
   834.2
   662.2
   765.1
   814.4
   700.8
   733.3
   740.4
   738.1
     694
   707.3
   692.1
   764.4
     719
   745.3
   694.7
   749.8
     730
   756.3
   754.7
   722.9
   742.4
   739.8
   765.7
     729
   713.2
   729.7
   680.4
   742.4
   743.6
   786.5
   708.6
   736.8
   740.4
   723.9
   726.1
     718
     693
   753.7
   705.7
   781.9
   814.4
   689.5
   734.9
   797.8
   756.9
   747.9
   725.2
   896.4
   800.7
   714.5
   682.3
   666.8
   764.1
     729
   775.4
   664.5
   738.8
     696
   750.5
   692.1
   686.9
   739.4
   755.7
   775.8
   713.5
   742.4
   713.2
   729.4
   738.8
   702.1
   713.5
   670.3
   748.2
   673.6
   748.5
   778.4
   714.8
   702.1
     742
   713.8
   671.3
   749.5
   686.9
   730.3
   726.8
   713.5
   746.6
   674.2
   710.6
     706
   687.9
     717
   740.1
   762.1
   690.4
   720.6
   691.4
     717
   644.1
   678.4
   741.4
   736.2
   664.5
   718.3
   740.1
   688.8
   708.3
   715.4
     708
   718.7
   719.6
   701.8
     684
   740.7
   730.3
   725.2
   731.3
   701.5
   801.7
     693
   685.6
     766
   678.1
     754
     731
   685.3
   727.1
   719.6
   722.2
     731
   747.9
   718.7
   757.9
   690.4
   747.9
   728.1
   685.9
   732.3
   699.2
   740.4
     718
   711.2
   762.8
   676.5
   625.9
   706.7
   751.1
   729.7
   702.8
   721.6
   649.6
   708.6
   702.1
   722.9
   746.9
   746.9
   740.7
   713.8
   769.3
   658.7
   713.2
   739.8
   682.7
   692.4
   703.4
   716.1
   723.5
   753.1
   736.2
   699.9
   760.8
   713.2
   705.4
   701.5
   741.1
     706
   682.3
   778.4
   717.4
   781.9
   740.4
   720.6
   742.7
   799.1
   721.6
   748.8
   715.1
   682.7
   740.4
     696
   721.9
   708.9
   700.5
   722.6
   719.3
   690.1
   663.5
   711.9
   738.1
   747.2
   741.4
   717.4
   683.3
   752.4
   700.8
   715.1
   741.1
   734.9
   722.6
   708.3
   677.1
     755
   667.7
   629.1
   750.1
   739.1
     695
   726.5
   701.5
     717
   732.9
   683.6
   718.3
   694.3
   715.7
   721.3
   672.6
   671.6
     672
   688.2
   661.6
   761.5
   710.9
   728.4
   712.8
   722.2
   733.6
   760.5
   671.3
   700.5
   692.4
   719.3
   711.5
   699.2
   735.5
   713.2
   685.9
   728.7
   736.5
   686.6
   740.1
   684.9
   743.3
     694
   754.4
   728.1
   661.9
   706.7
   699.2
   774.5
   674.9
     729
   694.7
   701.5
   668.4
   675.8
   673.6
   661.3
   726.8
     706
   684.9
   732.6
   714.1
   755.7
   754.4
   695.6
   651.2
     696
   690.8
   723.5
   748.2
   696.9
   776.7
   686.2
   670.3
   755.3
   728.1
   697.9
   723.2
   677.1
   720.6
   708.3
   730.3
   727.8
   698.9
   702.1
   694.3
   708.9
   688.8
   746.2
   696.9
   727.4
   701.8
   777.1
   708.9
   709.9
   737.2
   720.3
   708.9
   710.9
   693.4
   686.6
   612.6
   691.1
   742.7
     669
   721.3
     719
   762.5
   687.2
   693.4
     754
   712.8
   705.7
   714.1
   721.9
     742
   729.7
   713.8
   699.5
   689.5
   754.7
   718.7
   690.4
   697.3
   675.8
   697.3
   712.8
     732
   684.6
   662.2
   687.9
   689.5
   736.5
   717.7
   712.8
     683
     730
   714.5
   726.5
   699.2
     672
   754.7
   687.5
   767.3
   748.5
   688.8
   702.4
   707.3
   657.4
   753.1
   672.9
   735.2
   700.5
   684.6
   715.7
   721.6
   666.8
   740.1
   713.8
   703.7
   727.1
   703.4
   718.7
   749.2
   651.5
   730.3
   707.6
   682.3
   664.8
   700.5
   720.9
   758.9
   733.3
   733.9
   694.3
   720.3
     683
   760.8
   766.7
   698.6
   704.1
   734.6
   751.4
   730.7
   769.3
     720
     731
   726.8
   726.5
   716.1
   675.2
   749.5
   783.5
     695
   709.9
   768.3
   724.2
   743.6
   719.6
     744
   759.2
   743.3
   760.2
   718.3
   752.4
   757.9
   776.7
   779.7
   775.4
   709.3
   703.1
   755.7
   786.1
     804
   728.7
     731
   758.2
   763.1
   755.7
     756
     793
   832.5
     768
   779.3
   747.5
   767.7
   837.1
   756.9
   821.5
   819.6
   749.2
   807.2
   845.5
   807.2
   746.9
   782.3
   764.4
   798.5
     717
   788.7
   816.3
   819.9
     841
   772.5
   787.4
   799.4
     793
   802.7
   748.8
   878.6
   785.8
   813.1
     803
   802.4
   822.5
   932.4
   794.3
   868.2
   784.8
   831.2
   800.1
     851
   844.2
   883.1
   863.4
   801.7
   831.6
   887.4
   868.5
     863
     899
   782.6
   850.1
   919.5
     889
     838
   921.4
   855.9
   880.5
     887
   949.3
   941.9
   832.5
   862.4
   871.8
   886.1
   909.1
   889.3
   934.4
   896.8
   932.8
   930.5
   937.6
   852.3
   891.2
   957.8
   919.8
   980.8
   920.4
   953.2
   925.3
   957.1
   959.4
   927.9
   922.4
   907.5
   946.7
     926
   929.9
     912
   933.7
   967.8
   973.3
   878.6
   957.8
   943.5
     960
   961.6
   909.1
   952.2
    1008
   923.7
   968.5
   977.5
    1009
   919.1
    1076
   977.9
   939.6
   974.9
   958.7
   934.7
   954.8
    1011
     972
     997
   963.6
    1027
   960.3
     960
    1041
    1041
   986.6
    1001
   980.1
   991.8
   976.2
    1033
   976.6
    1033
    1016
    1055
    1041
   973.3
    1013
     959
   982.1
   980.8
   992.1
   944.1
   968.1
   970.1
    1045
    1051
     936
    1021
   980.1
    1029
   999.9
    1077
   945.7
    1002
   976.2
    1052
   993.8
   956.8
    1015
    1009
    1017
   963.6
     890
    1036
   894.2
   929.5
     950
    1045
   996.4
   992.5
    1058
     985
   956.1
   987.6
    1028
   961.3
   926.9
    1010
   950.6
   912.7
   967.8
   990.5
   948.7
   963.6
   992.1
    1075
   965.5
   931.8
     950
   963.6
   979.8
     959
   980.1
    1027
   984.4
   985.6
     974
   908.8
   938.9
   934.4
   953.5
   977.2
    1018
    1011
   990.2
   900.3
   986.3
   994.1
   882.2
   905.2
   906.8
   995.1
     877
   922.1
   964.6
   953.2
   992.1
     936
   974.9
   903.6
     899
   905.5
     900
   939.9
     950
   881.2
   882.5
   856.5
   992.5
   908.1
   953.5
   877.9
   856.5
   871.8
   902.9
   917.2
   866.6
   899.7
   795.9
   906.5
   852.6
   815.7
   895.5
     863
   894.8
   922.1
   863.4
   921.1
     912
   895.8
   879.9
   905.5
   871.8
   904.2
   896.8
   887.4
   933.7
     852
   846.8
   879.6
   834.5
   879.6
   877.9
   796.8
   863.4
   865.9
   853.6
   859.1
   785.8
   883.8
   845.8
   849.4
   905.8
   870.8
   786.8
   841.9
   811.4
   875.4
   842.3
   826.4
     840
   807.6
   799.1
   873.1
   757.9
   732.9
   822.2
   801.4
   833.5
     817
   810.1
   800.4
   822.8
   811.8
   807.9
   804.6
   797.5
     805
   796.5
   810.8
     890
   839.3
   820.5
   846.5
   841.9
   774.8
   782.3
   790.7
   878.9
   791.3
   806.9
   790.7
   770.6
   848.8
     803
   830.6
   777.1
   794.6
   782.6
     838
   733.3
   756.3
   771.5
   833.2
   745.3
   780.6
   765.4
   815.7
   789.4
   715.4
     729
   775.8
   746.9
   788.4
   702.4
   726.8
   724.2
   764.1
   806.6
     729
   739.1
   776.1
   700.2
   772.2
   739.8
   693.7
   728.7
   711.9
   772.2
   831.9
   726.1
   784.8
   805.6
   798.5
   722.6
   721.6
   783.9
   756.9
   699.5
   702.4
   696.3
   816.3
   752.1
   777.4
   696.6
   774.1
   746.6
   794.3
   724.8
   734.2
   722.9
   697.9
   772.5
   701.5
   675.5
   759.9
   731.3
   691.7
   697.6
   776.7
   701.8
   665.8
   760.5
   733.9
   705.7
     719
   689.5
   706.7
     768
     707
   689.8
   750.5
   709.9
   763.4
   769.6
   762.5
   696.3
     717
   725.5
   727.1
   714.8
   767.3
   715.7
   713.8
   748.2
   765.1
   715.1
   733.3
   794.6
     732
   741.1
   743.3
   727.8
   698.6
     755
   783.5
   698.9
   697.6
   760.2
   690.4
   721.9
   667.7
     705
   707.6
   776.4
   713.8
   743.6
   725.8
   727.4
   821.8
     708
     718
     694
   743.6
   708.3
   668.1
   729.7
   691.7
   762.8
   709.6
   705.4
     791
   715.7
   727.4
   759.9
   792.6
   717.7
   734.2
   748.8
   722.9
   740.4
   837.7
   819.9
   785.8
   739.1
   731.3
   774.5
   713.5
   764.7
   731.3
   755.3
   804.6
   723.9
   746.6
   725.2
   759.5
     792
   771.2
   743.6
   717.4
   785.5
   784.8
   674.9
   784.5
   750.5
   774.8
   777.4
   784.5
   760.2
   769.6
   705.7
   781.9
   762.1
     853
   762.5
   739.1
   824.4
   749.8
   784.5
   754.4
   757.9
   817.9
   834.2
   771.2
   844.9
   779.7
     851
   787.1
   821.5
   834.8
   752.7
   785.2
   831.6
   806.6
   802.4
   858.2
   806.3
   799.4
   800.4
   796.2
   805.6
   873.7
   837.7
   831.6
   837.4
   822.8
   753.7
   834.5
   834.5
   759.5
   871.1
   848.8
   893.2
   801.1
   842.9
   874.4
   897.4
   767.7
   902.3
   932.1
   908.1
   896.4
   879.9
   882.8
   849.4
   884.1
   845.5
   927.6
     901
   904.5
   884.1
     935
   898.1
   826.4
   894.8
   906.2
   854.3
   884.1
   843.2
   824.7
   873.7
   896.8
   914.6
   910.7
   900.3
   935.4
   826.4
   918.8
   914.9
   936.3
   984.7
   921.1
   938.9
   966.2
   877.3
     912
   957.8
   963.9
   884.8
   925.3
   925.3
   909.4
   983.1
   930.5
     998
   942.5
   968.8
   983.4
   989.2
    1005
   946.7
    1032
    1016
   962.3
    1035
   968.1
   989.9
   989.9
    1036
    1035
   990.8
    1003
   953.2
    1021
   974.9
    1083
    1056
   998.6
    1082
    1049
    1034
   985.3
   998.6
   982.1
    1072
    1109
    1053
    1077
    1048
   984.4
    1011
    1051
    1073
    1050
    1046
    1019
    1034
    1064
    1072
    1093
    1037
    1018
    1001
    1063
    1107
    1087
    1200
    1094
    1118
    1073
    1090
    1004
    1141
    1162
    1062
    1076
    1081
    1153
    1118
    1099
    1130
    1148
    1131
    1045
    1076
    1104
    1096
    1099
    1154
    1051
    1153
    1176
    1075
    1131
    1024
    1063
    1141
    1076
    1146
    1176
    1119
    1151
    1155
    1105
    1093
    1148
    1137
    1232
    1102
    1162
    1126
    1126
    1147
    1101
    1137
    1184
    1087
    1155
    1130
    1098
    1128
    1105
    1110
    1181
    1135
    1165
    1170
    1269
    1081
    1171
    1119
    1212
    1096
    1200
    1101
    1180
    1194
    1144
    1154
    1133
    1170
    1159
    1123
    1183
    1164
    1212
    1180
    1150
    1229
    1222
    1181
    1194
    1111
    1174
    1199
    1142
    1132
    1140
    1197
    1196
    1163
    1264
    1222
    1155
    1204
    1120
    1198
    1187
    1227
    1173
    1195
    1232
    1171
    1161
    1233
    1242
    1206
    1230
    1182
    1295
    1251
    1221
    1214
    1217
    1170
    1210
    1218
    1257
    1257
    1152
    1265
    1295
    1244
    1190
    1265
    1251
    1321
    1154
    1281
    1222
    1201
    1212
    1277
    1168
    1178
    1199
    1249
    1196
    1225
    1315
    1251
    1209
    1240
    1237
    1292
    1256
    1135
    1257
    1262
    1269
    1234
    1252
    1236
    1240
    1236
    1228
    1233
    1290
    1213
    1264
    1164
    1197
    1266
    1315
    1221
    1290
    1234
    1246
    1202
    1232
    1207
    1246
    1214
    1263
    1189
    1166
    1187
    1199
    1183
    1200
    1255
    1168
    1347
    1277
    1222
    1153
    1199
    1220
    1210
    1243
    1209
    1196
    1199
    1243
    1202
    1191
    1228
    1197
    1255
    1159
    1159
    1150
    1166
    1147
    1159
    1113
    1168
    1181
    1207
    1151
    1126
    1225
    1192
    1152
    1119
    1182
    1100
    1095
    1134
    1148
    1121
    1179
    1124
    1176
    1183
    1084
    1105
    1099
    1133
    1173
    1106
    1094
    1147
    1100
    1160
    1135
    1033
    1049
    1133
    1029
    1086
    1108
    1048
    1091
    1149
    1087
    1155
   989.5
    1001
   977.2
    1074
    1051
    1053
    1049
    1064
    1087
    1125
   997.3
    1029
    1061
   998.6
    1017
   961.3
   989.2
    1053
    1031
    1035
    1034
    1050
   985.6
    1104
   957.8
    1011
   951.3
   941.5
    1008
     948
    1023
   981.4
   973.6
     984
   954.8
   896.1
   953.5
   914.9
    1005
   926.3
     936
   996.4
   931.1
   931.8
   956.1
   959.7
   958.1
   858.5
   936.3
   919.5
   975.3
   908.4
   942.5
    1002
   947.4
   969.1
   962.9
   905.8
   957.4
   956.8
   954.8
   957.1
   906.5
   975.9
     838
   912.3
   890.3
   958.4
   927.6
   927.9
   977.5
     901
   893.2
   866.6
   941.2
   944.1
   896.1
   887.7
     962
   869.5
   958.7
   930.2
   926.3
   979.8
   902.9
   928.9
   878.3
   898.4
   894.5
   892.9
   901.3
   824.4
   900.3
    1010
   906.8
   854.3
   900.3
   867.2
   854.9
   828.3
     802
   916.6
   902.3
   917.2
    1006
   929.5
     902
   997.7
   899.4
   846.8
   876.3
   913.6
   905.8
   908.4
     913
   907.8
   915.6
   872.1
   905.5
   928.2
   937.6
   976.2
   949.3
   932.8
   933.7
   905.2
     996
   976.2
   931.1
   999.6
   917.2
     974
   866.6
   986.6
    1014
   937.6
   974.6
   943.2
   947.7
   926.9
   967.5
    1004
    1003
   923.4
   983.7
   919.1
   960.3
   941.9
   936.7
   979.5
     948
   983.7
   940.9
    1013
    1002
    1042
    1021
    1069
    1024
    1075
    1002
   984.7
    1018
    1044
   977.2
    1042
    1063
    1011
    1020
    1055
    1114
   987.9
    1047
    1028
    1061
    1038
    1055
    1097
    1043
    1015
    1049
    1135
    1074
    1103
    1013
    1043
    1065
    1086
    1083
    1063
    1126
    1161
    1125
    1056
    1127
    1084
    1094
    1147
    1090
    1167
    1183
    1110
    1095
    1102
    1166
    1120
    1199
    1110
    1159
    1202
    1115
    1158
    1197
    1171
    1103
    1201
    1153
    1189
    1124
    1189
    1199
    1206
    1153
    1236
    1127
    1202
    1178
    1240
    1207
    1229
    1162
    1158
    1168
    1192
    1202
    1223
    1234
    1127
    1281
    1196
    1232
    1131
    1213
    1246
    1312
    1240
    1251
    1223
    1203
    1267
    1250
    1226
    1150
    1300
    1239
    1225
    1200
    1150
    1301
    1252
    1212
    1368
    1217
    1224
    1270
    1387
    1270
    1166
    1277
    1250
    1304
    1248
    1306
    1197
    1392
    1267
    1267
    1297
    1289
    1271
    1261
    1221
    1324
    1270
    1267
    1324
    1202
    1296
    1310
    1365
    1299
    1224
    1248
    1277
    1249
    1253
    1318
    1263
    1284
    1284
    1287
    1294
    1298
    1351
    1288
    1224
    1269
    1307
    1253
    1207
    1190
    1208
    1252
    1219
    1259
    1301
    1220
    1248
    1207
    1282
    1180
    1204
    1299
    1348
    1329
    1261
    1212
    1369
    1262
    1263
    1281
    1182
    1242
    1276
    1251
    1254
    1238
    1284
    1219
    1200
    1317
    1146
    1315
    1255
    1240
    1171
    1197
    1259
    1217
    1243
    1261
    1182
    1236
    1237
    1183
    1189
    1197
    1186
    1154
    1233
    1151
    1129
    1193
    1150
    1214
    1172
    1197
    1156
    1185
    1177
    1165
    1089
    1175
    1217
    1160
    1200
    1207
    1183
    1099
    1115
    1112
    1139
    1112
    1083
    1067
    1088
    1195
    1167
    1121
    1170
    1161
    1095
    1123
    1121
    1089
    1102
    1064
    1133
    1084
    1056
    1028
    1150
    1168
    1126
    1091
    1051
    1054
    1066
    1066
    1010
    1095
    1060
    1046
    1110
    1088
    1059
    1078
    1137
    1078
    1016
    1093
    1077
    1088
    1083
    1034
    1175
    1029
    1027
    1051
    1028
    1032
   998.9
    1102
   970.4
     949
    1074
    1047
    1023
    1015
   980.1
   948.3
    1033
     986
   982.4
    1061
   996.7
    1035
   972.7
   994.7
   967.2
   964.6
    1003
    1011
     984
    1049
   950.6
   933.1
   977.5
   990.8
   987.3
   988.9
     974
    1009
   944.8
     974
   968.5
   969.1
     938
   939.3
   959.4
     998
   944.8
   982.7
   945.1
   969.4
   951.6
   951.9
   882.5
   982.1
   938.6
   911.7
   971.4
   930.8
   926.6
   901.6
   917.2
     887
   950.6
   913.6
   945.7
   982.7
     914
   936.3
   946.4
     914
   950.9
   945.1
   943.2
   917.5
   943.2
   873.7
     973
   927.6
   853.9
   878.6
   898.7
   840.6
   939.9
    1015
   850.1
   934.7
   884.1
   879.6
     865
   902.3
   863.4
   929.9
   917.8
   942.2
   897.7
     900
   890.9
   858.8
   893.5
   862.1
   889.3
   874.4
   911.7
   886.1
   859.1
   844.2
   884.8
   941.5
   816.6
   835.8
   899.4
   910.7
   870.8
   931.5
   863.7
   938.6
   817.9
     853
   837.4
   783.5
     925
   871.8
   876.7
   870.2
     889
   834.8
   897.4
   852.3
   842.9
   868.2
   877.9
   885.1
   927.3
     887
     888
   895.1
   877.9
     900
   779.7
   896.4
     816
   870.5
   854.3
     841
   856.9
   862.7
   908.4
   839.7
   896.4
     851
   831.6
     863
   810.1
   794.9
   820.5
   856.5
   819.2
   832.2
   858.8
   835.5
   868.9
   863.7
   881.8
   838.4
   851.7
   841.9
   850.1
   872.4
   870.5
   824.4
   867.9
   865.3
   885.7
   839.7
   863.4
   871.5
   954.2
   837.1
   880.5
   822.5
   850.4
   816.6
   885.1
   852.3
   855.9
   879.9
   891.6
   887.7
   890.6
   946.4
   919.5
   931.5
     791
   824.7
   866.9
   852.3
   945.7
   863.4
   886.1
   823.8
   852.6
   920.1
   830.6
   881.2
   898.1
   856.2
   895.5
   909.1
     851
   923.7
   916.6
   910.7
   799.1
   853.9
   867.9
   927.9
     935
   914.6
   923.4
     984
     912
     890
   921.4
   946.4
     838
   904.5
   937.3
   951.3
   938.9
   927.9
   930.2
   906.2
   957.8
   985.6
   883.8
    1017
   912.3
   931.5
   986.9
   995.4
    1019
   930.5
     890
    1024
     962
   999.9
   974.3
   979.5
     948
   896.4
   961.3
   884.4
     985
     998
   978.8
   947.4
   931.8
    1006
    1030
    1014
    1038
   956.5
    1013
   957.1
   979.5
    1042
    1013
    1043
    1096
    1001
   969.8
    1016
    1039
    1034
    1034
    1036
    1025
    1070
    1011
    1027
    1101
    1061
    1010
    1052
    1070
    1045
    1065
    1041
    1044
    1109
    1062
    1119
    1146
    1048
    1191
    1137
    1032
    1079
    1139
    1100
    1121
    1072
    1149
    1132
    1091
    1133
    1091
    1122
    1171
    1152
    1203
    1112
    1104
    1084
    1136
    1093
    1142
    1087
    1129
    1160
    1156
    1125
    1128
    1118
    1165
    1177
    1133
    1162
    1138
    1127
    1164
    1194
    1173
    1242
    1185
    1107
    1132
    1224
    1191
    1146
    1171
    1160
    1183
    1175
    1220
    1219
    1095
    1158
    1244
    1184
    1139
    1257
    1292
    1160
    1253
    1171
    1164
    1121
    1175
    1185
    1156
    1151
    1233
    1170
    1200
    1112
    1202
    1220
    1137
    1246
    1306
    1183
    1254
    1135
    1190
    1201
    1185
    1108
    1190
    1188
    1127
    1210
    1165
    1197
    1213
    1152
    1163
    1133
    1149
    1159
    1186
    1139
    1197
    1148
    1174
    1065
    1152
    1186
    1121
    1175
    1133
    1104
    1086
    1115
    1196
    1189
    1090
    1099
    1089
    1082
    1107
    1056
    1026
    1033
    1176
    1044
    1053
    1048
    1184
    1045
    1135
    1148
    1090
    1002
    1153
    1088
   993.8
    1051
    1085
    1024
    1037
    1064
    1117
    1074
     984
    1042
    1058
    1094
    1065
    1023
    1115
    1011
    1041
   973.6
   945.1
   991.2
    1031
    1013
     984
     986
   985.6
   973.6
    1018
   968.1
   961.6
   927.3
    1003
     936
   970.7
   955.5
   961.6
   989.9
   987.6
    1007
   928.9
     997
   962.3
   934.7
   866.3
   916.6
   968.1
   994.7
   894.2
     938
    1022
   910.7
   926.3
     899
   900.7
   988.6
   920.8
   941.5
   890.9
   886.1
   976.9
    1005
     925
   830.6
   893.2
   844.9
     924
   917.5
   913.3
     949
   856.9
   886.1
   903.9
   860.8
   896.1
   877.3
   858.5
   878.9
   861.1
   824.4
   835.8
   829.6
     827
   884.8
   782.6
   811.8
   795.2
   809.8
   927.9
   904.5
   915.9
   852.6
   822.8
   853.6
   813.1
   817.9
   809.5
   871.8
     817
   791.3
     840
   808.9
   819.6
   812.1
   818.3
   829.9
   837.1
   764.7
   737.5
   817.9
   824.1
     768
   772.2
   787.8
   858.5
   757.6
   816.6
   735.9
     769
   807.9
   849.4
   804.3
   804.6
     839
   800.4
   784.8
   831.6
   769.6
   762.1
   760.2
   753.7
   807.2
     805
   762.8
   886.4
     779
   779.3
   810.8
   854.9
   801.4
   873.1
   767.3
   800.1
   735.5
   802.4
   807.9
   801.1
   874.1
   812.4
   769.3
   778.4
   730.3
   700.8
   788.1
   772.2
   792.6
   754.4
   769.9
   793.3
   813.4
   800.4
   765.4
   813.1
   794.6
   783.9
   774.5
     841
   816.6
   721.9
   808.2
   733.3
   757.6
   785.5
   778.7
   772.5
   795.9
   797.5
   807.2
   823.4
   876.3
   810.5
     731
   800.7
   809.5
   763.1
   774.5
   816.3
   757.9
   834.5
   828.6
   859.1
   801.1
   749.8
   838.7
   809.8
   757.6
     814
   786.8
   847.1
   783.5
   817.6
   785.2
     804
   827.7
   792.6
   861.7
   789.1
   805.6
   792.6
   859.5
   819.9
   880.2
   907.1
   863.7
   866.3
   841.9
   869.5
   886.4
   878.3
   865.9
     853
   957.4
   900.3
   917.2
   798.1
   849.7
   847.5
   894.5
   955.5
   928.2
   926.3
   929.5
   963.3
   902.6
    1000
   972.3
   951.3
   974.9
   969.1
   944.1
   995.1
   971.7
    1048
   945.4
   985.3
    1034
    1049
   982.7
   999.6
   989.5
   989.5
   954.2
    1018
    1014
    1082
    1085
    1042
    1165
    1017
    1077
    1057
    1090
    1064
    1130
    1103
    1100
    1072
    1094
    1144
    1160
    1161
    1132
    1186
    1226
    1110
    1229
    1158
    1137
    1266
    1235
    1229
    1191
    1137
    1249
    1304
    1237
    1327
    1330
    1263
    1280
    1318
    1285
    1255
    1428
    1332
    1401
    1425
    1479
    1504
    1358
    1391
    1429
    1398
    1396
    1440
    1430
    1425
    1477
    1521
    1432
    1538
    1475
    1460
    1522
    1524
    1520
    1606
    1585
    1622
    1583
    1544
    1709
    1564
    1608
    1652
    1625
    1621
    1618
    1721
    1675
    1813
    1833
    1730
    1654
    1808
    1798
    1870
    1845
    1857
    1828
    1857
    1735
    1800
    1897
    1912
    1864
    1904
    1878
    1963
    1975
    1971
    1897
    1902
    2055
    1951
    2001
    2039
    1958
    2028
    2053
    2024
    2143
    2104
    1926
    2065
    2128
    2008
    2114
    2127
    2078
    2115
    2276
    2183
    2234
    2160
    2265
    2145
    2211
    2238
    2316
    2260
    2293
    2223
    2275
    2209
    2292
    2260
    2268
    2323
    2244
    2248
    2362
    2330
    2400
    2267
    2273
    2402
    2435
    2319
    2256
    2423
    2230
    2349
    2323
    2339
    2375
    2393
    2485
    2393
    2433
    2431
    2460
    2360
    2469
    2409
    2421
    2461
    2432
    2382
    2414
    2343
    2404
    2457
    2354
    2567
    2501
    2382
    2439
    2517
    2464
    2494
    2462
    2464
    2465
    2406
    2522
    2445
    2371
    2487
    2500
    2405
    2387
    2333
    2461
    2466
    2381
    2309
    2445
    2386
    2398
    2380
    2301
    2369
    2347
    2470
    2427
    2333
    2308
    2357
    2387
    2423
    2241
    2276
    2310
    2271
    2384
    2316
    2259
    2402
    2270
    2322
    2301
    2291
    2169
    2225
    2209
    2191
    2302
    2293
    2226
    2109
    2184
    2192
    2173
    2092
    2172
    2219
    2173
    2196
    2210
    2107
    2170
    2116
    2072
    2102
    2069
    2100
    2059
    1940
    2044
    2034
    1931
    1933
    2056
    2025
    1990
    1917
    1900
    1987
    1921
    1874
    1922
    2039
    1900
    1945
    1957
    1882
    1810
    1802
    1824
    1836
    1879
    1846
    1707
    1824
    1770
    1756
    1723
    1813
    1810
    1684
    1736
    1692
    1775
    1677
    1719
    1764
    1636
    1575
    1621
    1564
    1667
    1663
    1608
    1646
    1584
    1496
    1559
    1653
    1499
    1557
    1479
    1491
    1504
    1524
    1487
    1528
    1429
    1418
    1359
    1355
    1510
    1541
    1430
    1415
    1391
    1373
    1354
    1362
    1434
    1425
    1327
    1356
    1330
    1254
    1348
    1254
    1298
    1238
    1298
    1319
    1234
    1281
    1241
    1225
    1275
    1269
    1254
    1266
    1235
    1243
    1214
    1203
    1170
    1236
    1231
    1108
    1159
    1177
    1153
    1213
    1151
    1109
    1129
    1144
    1118
    1171
    1137
    1136
    1139
    1147
    1190
    1172
    1115
    1151
    1107
    1139
    1063
    1084
    1126
    1138
    1080
    1175
    1106
    1081
    1065
    1108
    1036
    1077
    1105
    1115
    1005
    1015
    1082
    1057
    1062
    1041
   978.5
    1015
    1126
    1069
    1039
   990.8
    1071
    1008
    1128
   992.5
    1032
    1050
    1043
    1066
   974.6
    1073
   999.3
   994.1
    1022
    1083
   994.7
   990.2
    1010
   991.5
    1013
    1085
    1007
    1071
    1051
    1003
     998
    1114
    1041
    1085
    1020
    1013
    1008
   987.9
    1011
    1035
    1030
   966.5
   992.8
     986
    1055
    1041
     972
   946.7
     997
    1018
    1025
   952.6
   983.1
   985.6
    1045
    1000
    1044
   897.4
    1028
   921.7
   964.2
   945.1
   924.7
    1014
    1037
   978.8
   965.9
   980.8
    1022
   979.8
   983.4
    1008
   957.4
   992.5
   984.7
   995.1
   968.5
   950.9
   990.2
   964.6
   974.6
   943.5
   993.8
    1005
    1060
   989.5
   929.2
   984.7
   945.1
   919.8
   995.1
   963.6
   873.4
   988.9
   952.6
   977.9
     960
     972
   947.7
   938.6
   921.1
   982.7
   995.7
   975.9
   979.8
   903.6
   957.1
   881.5
    1019
   867.6
   918.8
   994.1
   957.8
   992.8
   963.9
     947
   921.7
   913.3
     973
   941.2
   950.3
   951.9
   953.5
    1023
   967.8
   944.8
   994.7
     959
   870.2
   978.5
   942.2
   925.3
   942.2
   966.8
   875.4
   983.1
   965.9
   956.5
   937.3
   876.3
   932.8
   871.5
   858.5
   888.3
   923.7
   909.4
   967.8
   882.2
   942.2
     900
   882.2
   952.9
   990.5
   943.8
     926
   941.2
   868.9
   860.8
   900.3
   836.7
   886.7
   912.7
   931.1
   899.4
     938
   919.8
   860.1
   924.7
   930.5
   980.1
   885.1
   940.9
   894.8
   912.3
   873.1
   940.6
   886.4
   871.8
   958.7
     914
   849.4
   861.7
   876.7
   919.5
   909.1
   909.4
   849.4
   841.9
     829
   947.7
   908.1
   886.7
   968.5
     912
   916.9
   876.7
   868.5
     887
     889
   866.9
     865
   871.8
   782.9
   891.2
   909.1
   858.8
     950
   881.2
   871.8
   859.1
   886.4
   820.2
   845.8
   871.1
     779
   800.1
   851.3
   801.1
   872.1
   823.8
   864.6
   878.3
   945.4
   917.2
   834.2
   829.3
   921.4
   854.6
   880.5
   868.5
   879.9
   859.1
   774.5
   931.1
   850.4
   890.6
   809.8
   837.4
   850.7
   851.7
     814
   869.2
   922.7
   813.7
     827
   822.8
   867.9
   838.7
   812.1
   829.9
   876.7
   890.9
   837.4
   827.7
   844.5
   873.7
   779.7
   849.7
   841.3
   887.4
   837.4
   898.7
   882.5
     912
   904.9
   833.8
   895.1
   886.7
   842.6
   877.6
     828
   899.4
   867.6
   806.3
     827
   837.7
   859.8
   790.7
   806.6
   838.4
   858.2
   774.8
   839.7
     851
   779.3
   842.3
   837.4
   815.3
     779
   889.3
   823.1
   841.9
   821.5
   776.1
   818.9
   873.7
   883.5
   827.3
   818.3
   807.9
   849.4
   852.3
   856.2
   850.1
   818.3
   789.7
   834.2
   874.7
   790.4
   765.4
   882.5
   798.8
     803
   793.3
   761.8
   763.8
   837.7
   808.5
   863.7
   833.5
   795.9
   803.7
   831.6
   786.8
     864
   864.6
   804.6
   807.6
   855.9
   774.1
   848.8
   818.9
   827.7
   843.2
   818.9
   830.3
   798.1
   895.5
   843.6
     851
   868.2
   829.6
   834.2
     839
   842.3
   830.6
   818.9
   844.9
   898.1
   802.7
   831.2
   897.7
   853.3
   880.9
   837.4
   823.1
   848.1
   809.2
   845.2
   902.3
   791.3
   856.2
   890.6
   841.3
   805.9
   865.6
   800.7
     815
   898.1
   838.4
   859.8
   879.6
   848.8
   850.4
   836.1
   807.2
     899
   872.8
   806.3
   962.9
   897.1
   907.1
   822.8
   849.7
   806.6
   852.3
   823.1
   930.8
   915.3
   908.4
   863.4
   869.8
   824.4
   904.9
   788.4
   875.7
   905.8
   893.5
   795.9
   889.3
   847.1
   895.8
   895.1
   905.8
   908.1
   906.5
   927.3
   788.4
   919.5
   878.6
    1007
   896.4
   864.6
   976.6
   896.4
   961.3
   866.6
   898.1
   879.2
   944.8
     901
   934.7
   910.7
   916.9
   874.4
   888.7
   947.4
   915.3
   921.4
   929.2
   905.8
   952.9
   907.5
   882.5
     923
   932.1
   895.1
   956.1
    1007
     914
   872.8
   899.4
   955.8
   974.6
   963.6
   947.7
   955.2
   939.6
   978.8
   912.7
   965.2
    1002
   988.9
    1033
   998.6
   902.9
   972.7
   976.9
   942.2
   943.2
    1007
     949
     973
    1023
    1013
    1011
    1009
   948.3
    1009
   943.2
   981.1
   989.5
    1056
   958.7
   998.6
    1109
    1009
    1101
    1103
    1074
   997.3
    1079
    1044
    1068
    1050
    1005
    1033
    1094
   991.8
    1139
    1130
    1082
    1090
    1057
    1097
    1156
    1041
    1070
    1139
    1071
    1143
    1078
    1022
    1125
    1127
    1023
    1043
    1191
    1235
    1073
    1120
    1107
    1158
    1163
    1098
    1142
    1103
    1124
    1084
    1102
    1089
    1083
    1125
    1196
    1035
    1181
    1182
    1158
    1138
    1178
    1170
    1217
    1158
    1149
    1249
    1163
    1214
    1178
    1194
    1142
    1161
    1146
    1172
    1233
    1162
    1201
    1224
    1185
    1250
    1157
    1219
    1210
    1129
    1191
    1170
    1156
    1115
    1302
    1233
    1159
    1189
    1221
    1235
    1231
    1252
    1153
    1209
    1256
    1237
    1242
    1246
    1186
    1217
    1114
    1246
    1269
    1194
    1186
    1219
    1292
    1143
    1215
    1307
    1218
    1185
    1208
    1177
    1248
    1265
    1179
    1225
    1272
    1155
    1301
    1171
    1263
    1262
    1171
    1207
    1271
    1278
    1213
    1254
    1213
    1267
    1288
    1257
    1266
    1297
    1219
    1231
    1254
    1277
    1267
    1273
    1261
    1276
    1265
    1231
    1269
    1186
    1284
    1216
    1133
    1189
    1199
    1289
    1248
    1150
    1244
    1198
    1183
    1271
    1191
    1249
    1277
    1228
    1277
    1215
    1314
    1296
    1272
    1246
    1271
    1200
    1299
    1244
    1270
    1261
    1273
    1284
    1217
    1183
    1251
    1239
    1233
    1236
    1245
    1258
    1252
    1314
    1235
    1180
    1255
    1243
    1283
    1287
    1329
    1237
    1302
    1252
    1169
    1268
    1255
    1344
    1252
    1235
    1186
    1178
    1233
    1223
    1303
    1299
    1220
    1267
    1225
    1185
    1234
    1272
    1262
    1214
    1253
    1160
    1154
    1198
    1256
    1176
    1289
    1218
    1199
    1196
    1224
    1189
    1231
    1280
    1259
    1181
    1240
    1139
    1221
    1232
    1260
    1163
    1251
    1179
    1126
    1299
    1146
    1273
    1183
    1149
    1216
    1155
    1201
    1126
    1165
    1124
    1169
    1220
    1153
    1168
    1203
    1200
    1157
    1201
    1231
    1213
    1240
    1168
    1183
    1176
    1161
    1100
    1156
    1146
    1151
    1124
    1141
    1186
    1172
    1198
    1254
    1204
    1148
    1187
    1230
    1134
    1148
    1122
    1165
    1193
    1179
    1195
    1157
    1163
    1155
    1136
    1127
    1239
    1162
    1134
    1192
    1148
    1167
    1149
    1103
    1203
    1088
    1173
    1163
    1184
    1170
    1212
    1148
    1177
    1163
    1195
    1167
    1172
    1193
    1103
    1167
    1095
    1194
    1222
    1117
    1159
    1123
    1193
    1084
    1135
    1222
    1151
    1141
    1117
    1129
    1148
    1101
    1137
    1176
    1105
    1156
    1117
    1103
    1186
    1163
    1088
    1125
    1154
    1171
    1159
    1125
    1114
    1140
    1303
    1083
    1110
    1126
    1088
    1023
    1124
    1076
    1132
    1173
    1157
    1092
    1112
    1118
    1141
    1042
    1116
    1066
    1117
    1049
    1145
    1093
    1134
    1068
    1064
    1121
    1132
    1128
    1108
    1085
    1010
    1150
    1013
    1086
    1087
    1065
    1090
    1114
    1033
    1089
    1003
    1021
    1098
    1065
     998
    1017
    1040
    1025
    1073
    1065
    1036
    1077
   975.9
    1035
    1018
    1101
   969.8
    1041
    1043
    1073
    1011
    1011
    1047
    1017
   985.6
    1005
     926
    1054
    1014
   983.4
    1015
    1021
   994.4
    1012
   983.7
   986.6
    1069
   967.5
     962
   949.3
    1015
   942.2
   987.9
     924
   949.3
   941.2
   920.4
   966.2
     935
   961.3
   922.4
   972.7
   927.3
     961
    1034
   992.8
   930.5
   936.3
    1034
     961
   921.4
   991.8
   910.7
   949.6
   970.1
     923
     984
   938.9
    1012
   906.2
   968.5
   951.6
   940.9
   920.1
   910.1
   898.1
     912
   915.6
   946.1
   898.4
   869.5
   963.9
   910.7
   881.2
   896.1
   932.4
   918.2
   880.9
   893.8
   871.8
   921.7
   880.5
   890.6
   869.2
   930.5
   826.7
   841.9
   857.2
   848.1
   905.8
   874.1
   847.1
   871.8
   839.3
   875.4
   878.9
   892.5
   823.4
   906.8
     839
   877.6
   806.9
   835.5
     887
   852.6
   879.9
   867.6
   911.4
   895.1
   865.6
   875.4
   844.2
   876.3
   854.9
   890.6
   813.1
   784.2
   926.6
   798.8
   791.7
   887.4
   799.4
   894.5
   810.5
   845.5
     803
   896.8
   864.6
   803.7
   781.3
   839.3
     829
   824.7
     852
   847.1
   861.1
   854.3
   865.6
   813.4
   872.4
   856.2
   844.2
   833.8
     754
   760.5
   894.8
   821.8
   835.8
   822.2
   814.7
     816
   833.5
   849.1
   841.9
   848.1
   848.8
   888.7
   837.7
   864.6
   805.9
   846.5
   783.9
   791.3
     853
   855.9
   746.2
   794.6
   832.5
   831.9
   847.8
   929.9
   796.8
   793.6
   810.5
   789.1
   783.5
   836.7
   798.8
   896.4
   817.3
   834.8
     793
   794.6
   794.9
   841.9
   788.4
   883.1
     911
   839.3
   931.1
   742.4
   873.1
     901
   920.1
   811.8
   841.9
   847.8
   849.4
   952.9
   860.1
     826
   857.2
   860.8
   902.3
   892.9
   920.1
   953.2
   846.8
   925.6
     815
   865.6
   832.5
   821.5
   909.7
   870.2
   927.9
   888.7
   899.4
   967.8
     985
   868.2
     924
   984.4
   921.1
   953.9
   876.3
     986
   934.4
   943.5
   956.1
     888
   915.3
   885.7
     890
    1016
   974.9
   943.2
   941.5
   979.5
    1026
   993.4
   935.4
   979.8
    1014
    1003
    1005
    1003
    1046
    1064
    1052
    1076
    1075
    1148
    1023
    1047
    1015
    1068
    1047
    1142
    1012
    1168
    1158
    1119
    1153
    1111
    1217
    1090
    1166
    1191
    1116
    1081
    1249
    1228
    1248
    1096
    1195
    1137
    1212
    1162
    1252
    1178
    1276
    1247
    1221
    1196
    1255
    1188
    1259
    1292
    1305
    1296
    1310
    1321
    1359
    1332
    1289
    1376
    1440
    1389
    1427
    1406
    1454
    1400
    1411
    1461
    1433
    1447
    1498
    1417
    1508
    1523
    1509
    1522
    1612
    1514
    1444
    1569
    1630
    1520
    1525
    1596
    1602
    1756
    1672
    1624
    1676
    1673
    1596
    1772
    1779
    1724
    1702
    1718
    1763
    1697
    1746
    1814
    1803
    1817
    1846
    1810
    1783
    1901
    1796
    1836
    1899
    1878
    1870
    1880
    1949
    1875
    1911
    1904
    1926
    1912
    1988
    1966
    1984
    1862
    1951
    2024
    2121
    2104
    2063
    2026
    2056
    2065
    2151
    2209
    2052
    2044
    2114
    2220
    2022
    2085
    2098
    2102
    2210
    2179
    2288
    2258
    2347
    2221
    2224
    2239
    2292
    2203
    2338
    2270
    2257
    2309
    2357
    2302
    2227
    2289
    2268
    2373
    2426
    2407
    2331
    2331
    2367
    2378
    2285
    2348
    2379
    2345
    2363
    2505
    2408
    2358
    2593
    2473
    2362
    2483
    2505
    2585
    2515
    2580
    2561
    2526
    2563
    2493
    2627
    2514
    2564
    2554
    2621
    2604
    2560
    2500
    2541
    2565
    2531
    2469
    2582
    2623
    2692
    2563
    2688
    2578
    2706
    2522
    2524
    2549
    2527
    2683
    2571
    2733
    2618
    2660
    2512
    2704
    2601
    2704
    2564
    2581
    2533
    2618
    2574
    2558
    2647
    2671
    2580
    2573
    2627
    2667
    2578
    2554
    2597
    2637
    2746
    2566
    2467
    2611
    2658
    2652
    2680
    2636
    2666
    2553
    2659
    2669
    2545
    2538
    2617
    2614
    2728
    2533
    2529
    2606
    2600
    2517
    2601
    2564
    2568
    2447
    2523
    2590
    2552
    2502
    2543
    2585
    2486
    2430
    2455
    2470
    2478
    2455
    2562
    2466
    2573
    2402
    2395
    2380
    2354
    2370
    2381
    2323
    2470
    2345
    2486
    2313
    2319
    2438
    2422
    2390
    2301
    2313
    2373
    2351
    2291
    2337
    2283
    2258
    2291
    2202
    2293
    2188
    2216
    2284
    2244
    2321
    2237
    2241
    2236
    2229
    2216
    2263
    2210
    2154
    2283
    2232
    2069
    2207
    2137
    2087
    2173
    2095
    2081
    2137
    2024
    2165
    2050
    2061
    1976
    2001
    2064
    2005
    2080
    2036
    1968
    1971
    2106
    1982
    1955
    1971
    1995
    1833
    1933
    1964
    1926
    1912
    1823
    2006
    1899
    1900
    1917
    1808
    1806
    1858
    1898
    1904
    1758
    1861
    1831
    1825
    1855
    1909
    1803
    1823
    1906
    1691
    1818
    1809
    1708
    1829
    1729
    1764
    1661
    1789
    1849
    1651
    1781
    1650
    1729
    1705
    1601
    1664
    1651
    1616
    1678
    1686
    1617
    1648
    1695
    1600
    1570
    1583
    1608
    1609
    1543
    1478
    1536
    1492
    1519
    1504
    1423
    1545
    1486
    1565
    1454
    1480
    1485
    1444
    1530
    1478
    1563
    1471
    1480
    1449
    1453
    1444
    1452
    1372
    1455
    1361
    1366
    1427
    1310
    1378
    1410
    1396
    1331
    1364
    1395
    1346
    1325
    1296
    1263
    1328
    1350
    1278
    1253
    1356
    1267
    1300
    1259
    1258
    1325
    1214
    1296
    1253
    1284
    1243
    1275
    1210
    1204
    1168
    1155
    1195
    1230
    1235
    1222
    1181
    1142
    1162
    1261
    1175
    1136
    1140
    1243
    1157
    1138
    1163
    1078
    1274
    1092
    1122
    1174
    1108
    1142
    1171
    1174
    1136
    1079
    1103
    1201
    1072
    1165
    1084
    1185
    1121
    1017
    1079
    1126
    1065
    1104
    1098
    1152
    1118
    1129
    1141
    1020
    1095
    1081
    1115
    1015
    1052
    1099
    1059
    1074
    1105
    1046
    1031
    1039
    1022
    1020
    1079
    1071
    1100
    1013
    1108
    1085
    1081
     998
    1012
    1006
    1051
    1090
    1079
    1093
   998.9
   987.6
   964.9
    1018
   933.4
    1026
    1070
     997
   946.7
    1008
    1096
    1021
    1051
   948.7
   999.9
    1001
   977.2
     973
   989.9
    1019
    1003
    1013
   996.7
    1051
   996.7
    1045
   955.5
    1008
    1016
    1023
   970.1
    1009
    1018
   982.4
    1003
     960
     960
    1008
   888.3
     950
     962
    1008
     888
     973
   978.8
   949.6
   993.4
   915.6
   925.6
   972.3
   954.2
   910.7
   967.8
     913
   971.4
   956.1
   940.6
   972.3
   882.8
   945.4
   880.9
   865.6
   945.4
   957.4
    1002
   912.3
   900.3
     901
   950.6
   991.2
   898.1
   941.9
     936
   959.4
   950.3
   969.8
   915.9
   970.7
   977.2
   952.6
   949.3
     948
   913.6
    1008
   908.4
   917.8
   932.8
   956.1
     935
   931.8
   956.1
    1003
   992.8
   929.2
   931.8
   930.2
   993.1
   955.8
   905.5
   956.1
   891.2
   946.1
   960.7
   918.8
   965.9
   939.3
   906.5
   931.1
    1033
   919.1
   967.5
   905.2
   942.8
    1025
   988.6
     961
   996.4
   978.5
   988.9
     938
    1073
    1002
    1002
   901.6
    1034
     935
   970.4
     961
   999.9
   960.7
   995.1
    1037
   979.5
   934.1
   934.4
    1049
    1069
   996.4
    1006
     947
    1038
     986
    1037
    1041
    1048
   943.8
    1016
   964.6
    1024
   985.3
   993.8
   954.8
   920.1
    1029
    1022
    1057
    1044
    1065
    1065
    1084
    1144
    1105
    1108
    1093
    1088
    1075
    1124
    1070
    1145
    1124
    1156
    1257
    1062
    1110
    1105
    1155
    1104
    1120
    1107
    1139
    1120
    1149
    1174
    1200
    1212
    1155
    1213
    1196
    1293
    1240
    1296
    1206
    1251
    1285
    1389
    1352
    1379
    1340
    1358
    1337
    1355
    1330
    1396
    1418
    1479
    1441
    1407
    1462
    1481
    1499
    1474
    1494
    1487
    1464
    1570
    1591
    1630
    1585
    1645
    1642
    1574
    1657
    1620
    1657
    1788
    1726
    1743
    1696
    1819
    1700
    1742
    1793
    1756
    1815
    1823
    1896
    1901
    1949
    1979
    1989
    2016
    2022
    2027
    2075
    2228
    2142
    2185
    2247
    2188
    2139
    2151
    2266
    2334
    2301
    2325
    2355
    2388
    2469
    2467
    2463
    2593
    2578
    2611
    2637
    2570
    2635
    2772
    2822
    2758
    2818
    2729
    2853
    2947
    2953
    2984
    2989
    3150
    3010
    2952
    3254
    3320
    3353
    3127
    3368
    3398
    3387
    3379
    3563
    3423
    3682
    3619
    3643
    3616
    3851
    3786
    3859
    3843
    4029
    4145
    3991
    4060
    4212
    4211
    4287
    4325
    4364
    4471
    4454
    4670
    4541
    4608
    4619
    4671
    4679
    4730
    4873
    4866
    4961
    5027
    4997
    5094
    5197
    5269
    5429
    5393
    5411
    5473
    5382
    5516
    5589
    5715
    5697
    5611
    5760
    5962
    5957
    6047
    6129
    5886
    6068
    6083
    6464
    6428
    6440
    6453
    6386
    6513
    6542
    6406
    6689
    6504
    6783
    6604
    6865
    6768
    6977
    7021
    6913
    7030
    7072
    7138
    7233
    7201
    7475
    7365
    7255
    7436
    7499
    7545
    7725
    7500
    7702
    7666
    7786
    7775
    7923
    7910
    7938
    7947
    7999
    8130
    8193
    7920
    8170
    8405
    8294
    8349
    8363
    8529
    8353
    8375
    8582
    8467
    8519
    8727
    8785
    8772
    8749
    8770
    8802
    8799
    9093
    8978
    9114
    8994
    8899
    9189
    9134
    9221
    9244
    9134
    9139
    9311
    9334
    9297
    9055
    9376
    9454
    9283
    9577
    9701
    9409
    9533
    9267
    9415
    9628
    9590
    9580
    9451
    9708
    9692
    9562
    9753
    9783
    9887
    9636
    9539
    9770
    9732
    9722
1.003e+004
    9804
    9803
    9867
    9729
    9878
    9903
    9806
    9827
    9854
    9808
    9879
    9953
    9576
    9777
    9771
    9794
    9841
    9571
    9719
    9735
    9805
    9577
    9819
    9614
    9699
    9593
    9651
    9639
    9349
    9570
    9537
    9559
    9523
    9374
    9557
    9359
    9425
    9402
    9264
    9407
    9315
    9235
    9212
    9247
    9147
    9024
    8929
    8921
    9188
    9117
    8935
    9209
    8698
    8870
    8928
    8903
    8736
    8790
    8835
    8594
    8628
    8527
    8458
    8422
    8540
    8567
    8323
    8595
    8327
    8279
    8041
    8289
    8023
    8134
    8162
    8135
    7971
    8125
    8017
    7841
    7681
    7708
    7992
    7661
    7822
    7646
    7600
    7593
    7559
    7379
    7448
    7321
    7357
    7313
    7543
    7218
    7301
    7137
    6942
    7059
    7138
    6913
    7101
    6978
    6854
    6921
    6886
    6837
    6683
    6742
    6521
    6669
    6710
    6441
    6370
    6428
    6326
    6411
    6354
    6242
    6255
    6109
    6194
    6109
    6118
    6073
    6154
    6031
    6154
    6017
    5800
    5860
    5679
    5889
    5832
    5744
    5597
    5630
    5487
    5602
    5514
    5616
    5483
    5544
    5426
    5229
    5354
    5393
    5281
    5291
    5113
    5195
    5073
    5108
    5033
    5194
    5000
    5055
    4965
    4896
    4963
    4838
    4839
    4747
    4763
    4840
    4629
    4826
    4497
    4651
    4687
    4573
    4578
    4448
    4472
    4507
    4531
    4571
    4507
    4388
    4412
    4303
    4428
    4403
    4501
    4319
    4286
    4241
    4304
    4241
    4209
    4217
    4096
    4270
    4177
    4176
    4139
    4174
    4066
    4037
    4104
    4149
    3876
    3980
    4113
    4077
    4087
    3948
    4064
    4102
    4079
    3878
    3910
    3888
    4000
    4004
    3934
    3992
    3863
    4128
    3914
    4029
    4023
    4053
    3928
    4015
    3923
    3852
    4044
    3922
    3826
    3862
    3887
    3854
    3916
    3886
    3766
    3956
    3744
    3898
    3932
    3975
    3946
    3790
    3722
    3815
    3878
    3801
    3814
    3776
    3825
    3895
    3791
    3738
    3855
    3777
    3760
    3856
    3881
    3807
    3787
    3660
    3717
    3855
    3837
    3867
    3666
    3852
    3697
    3770
    3838
    3764
    3791
    3812
    3796
    3732
    3762
    3737
    3861
    3837
    3728
    3725
    3745
    3792
    3846
    3918
    3637
    3659
    3744
    3724
    3706
    3719
    3855
    3668
    3813
    3753
    3751
    3736
    3711
    3660
    3791
    3730
    3769
    3745
    3616
    3633
    3685
    3719
    3631
    3786
    3796
    3557
    3558
    3680
    3823
    3708
    3574
    3706
    3690
    3647
    3643
    3587
    3632
    3683
    3579
    3684
    3581
    3509
    3545
    3561
    3668
    3514
    3658
    3524
    3535
    3509
    3519
    3580
    3636
    3571
    3381
    3461
    3453
    3425
    3447
    3491
    3381
    3276
    3462
    3472
    3425
    3398
    3464
    3530
    3364
    3441
    3493
    3371
    3408
    3298
    3216
    3444
    3363
    3214
    3188
    3290
    3251
    3118
    3278
    3097
    3194
    3216
    3192
    3053
    3164
    3194
    3135
    3158
    3140
    3044
    3137
    3144
    3165
    2988
    3104
    2999
    3074
    3001
    2914
    2957
    2897
    2966
    3004
    2901
    2843
    2894
    2851
    2822
    2742
    2709
    2701
    2739
    2671
    2839
    2722
    2697
    2816
    2626
    2808
    2777
    2685
    2628
    2554
    2659
    2625
    2613
    2589
    2546
    2487
    2536
    2489
    2550
    2507
    2514
    2478
    2460
    2476
    2446
    2361
    2443
    2396
    2320
    2279
    2343
    2341
    2354
    2318
    2228
    2263
    2268
    2300
    2329
    2140
    2268
    2215
    2222
    2126
    2179
    2226
    2185
    2163
    2054
    2147
    2080
    2068
    2003
    2165
    2036
    2028
    2044
    2027
    2031
    1991
    2061
    1960
    2057
    2013
    2000
    1946
    1900
    1887
    1864
    1832
    1842
    1837
    1828
    1782
    1826
    1808
    1836
    1867
    1828
    1778
    1708
    1723
    1735
    1644
    1739
    1782
    1613
    1685
    1608
    1645
    1614
    1679
    1552
    1669
    1620
    1574
    1697
    1591
    1616
    1571
    1560
    1662
    1500
    1496
    1588
    1546
    1495
    1575
    1476
    1520
    1508
    1670
    1555
    1494
    1500
    1486
    1436
    1396
    1353
    1422
    1427
    1456
    1372
    1395
    1405
    1421
    1359
    1413
    1403
    1347
    1406
    1348
    1376
    1385
    1316
    1280
    1369
    1267
    1325
    1331
    1330
    1304
    1328
    1342
    1289
    1330
    1238
    1320
    1369
    1360
    1254
    1357
    1235
    1264
    1342
    1300
    1238
    1204
    1222
    1221
    1213
    1256
    1206
    1271
    1320
    1313
    1182
    1292
    1164
    1200
    1211
    1221
    1223
    1193
    1174
    1189
    1243
    1185
    1155
    1217
    1215
    1245
    1259
    1243
    1167
    1196
    1140
    1164
    1122
    1237
    1126
    1153
    1203
    1142
    1154
    1174
    1131
    1167
    1143
    1199
    1205
    1078
    1169
    1171
    1111
    1136
    1119
    1108
    1105
    1198
    1108
    1061
    1123
    1191
    1161
    1185
    1128
    1188
    1143
    1168
    1170
    1124
    1140
    1075
    1236
    1167
    1194
    1080
    1171
    1157
    1155
    1149
    1097
    1209
    1098
    1097
    1100
    1162
    1157
    1127
    1077
    1123
    1182
    1122
    1201
    1125
    1214
    1174
    1085
    1139
    1155
    1204
    1089
    1181
    1104
    1154
    1147
    1223
    1156
    1165
    1210
    1110
    1176
    1191
    1234
    1158
    1167
    1163
    1180
    1173
    1118
    1187
    1202
    1192
    1329
    1151
    1203
    1201
    1212
    1210
    1281
    1128
    1250
    1184
    1240
    1251
    1222
    1254
    1288
    1285
    1216
    1337
    1255
    1232
    1311
    1286
    1324
    1225
    1263
    1339
    1336
    1361
    1299
    1302
    1324
    1342
    1317
    1290
    1381
    1392
    1342
    1415
    1423
    1413
    1418
    1390
    1414
    1414
    1395
    1504
    1485
    1505
    1364
    1436
    1433
    1433
    1453
    1576
    1513
    1519
    1473
    1543
    1581
    1526
    1514
    1520
    1587
    1536
    1568
    1624
    1711
    1621
    1623
    1650
    1598
    1644
    1707
    1699
    1721
    1652
    1644
    1667
    1682
    1695
    1824
    1851
    1714
    1749
    1724
    1838
    1866
    1904
    1863
    1895
    1882
    1909
    1959
    1911
    1982
    2032
    1931
    2029
    1998
    1932
    2000
    2120
    2138
    2090
    2106
    2114
    2207
    2183
    2117
    2261
    2189
    2259
    2152
    2346
    2333
    2216
    2250
    2330
    2400
    2425
    2392
    2299
    2298
    2407
    2399
    2457
    2360
    2493
    2468
    2537
    2635
    2437
    2505
    2574
    2665
    2618
    2686
    2724
    2731
    2754
    2699
    2851
    2814
    2843
    2923
    2807
    2921
    3078
    2828
    2837
    2932
    2930
    3032
    2921
    3028
    3031
    2991
    3146
    3094
    3205
    3280
    3155
    3224
    3306
    3210
    3284
    3323
    3333
    3377
    3444
    3380
    3500
    3554
    3404
    3611
    3612
    3504
    3607
    3594
    3689
    3597
    3590
    3805
    3594
    3734
    3774
    3714
    3785
    3819
    3690
    3865
    4022
    3967
    4134
    3852
    4183
    3995
    4145
    3906
    4287
    4225
    4193
    4259
    4135
    4120
    4268
    4255
    4463
    4309
    4442
    4367
    4427
    4421
    4423
    4437
    4521
    4487
    4606
    4562
    4460
    4696
    4688
    4677
    4753
    4617
    4640
    4658
    4874
    4746
    4685
    4975
    4991
    4854
    4833
    4952
    4822
    4976
    4867
    5044
    5111
    5155
    5068
    5091
    5106
    5285
    5237
    5051
    5209
    5113
    5376
    5150
    5022
    5211
    5171
    5404
    5415
    5314
    5477
    5448
    5336
    5430
    5349
    5396
    5377
    5370
    5573
    5718
    5634
    5453
    5482
    5466
    5531
    5627
    5449
    5540
    5408
    5454
    5552
    5633
    5577
    5597
    5594
    5659
    5829
    5771
    5506
    5721
    5692
    5815
    5784
    5748
    5763
    5763
    5613
    5635
    5795
    5721
    5610
    5589
    5831
    5674
    5653
    5714
    5652
    5696
    5624
    5917
    5632
    5714
    5481
    5720
    5765
    5731
    5881
    5769
    5578
    5803
    5534
    5698
    5867
    5612
    5805
    5927
    5663
    5713
    5684
    5624
    5592
    5682
    5711
    5668
    5557
    5620
    5841
    5620
    5467
    5582
    5575
    5507
    5560
    5503
    5772
    5560
    5501
    5592
    5605
    5705
    5674
    5602
    5437
    5542
    5636
    5582
    5714
    5447
    5438
    5452
    5403
    5376
    5415
    5581
    5382
    5410
    5553
    5402
    5399
    5278
    5143
    5447
    5215
    5262
    5247
    5229
    5088
    5493
    5473
    5396
    5195
    5199
    5185
    5041
    5176
    5047
    5231
    5220
    5115
    4928
    4988
    5032
    5069
    4902
    5161
    4956
    4849
    4919
    4925
    5000
    4922
    4852
    5024
    4753
    4717
    4717
    4959
    4836
    4747
    4998
    4645
    4838
    4734
    4814
    4648
    4507
    4818
    4641
    4606
    4723
    4610
    4376
    4517
    4715
    4538
    4505
    4493
    4461
    4565
    4430
    4539
    4382
    4436
    4367
    4371
    4271
    4228
    4345
    4557
    4281
    4372
    4244
    4174
    4152
    4260
    4253
    4334
    4049
    4195
    4125
    4062
    3978
    4018
    3969
    3974
    3976
    4075
    3973
    3977
    3906
    3993
    3968
    3844
    3668
    3813
    3885
    3756
    3836
    3746
    3656
    3760
    3821
    3675
    3838
    3662
    3600
    3649
    3670
    3526
    3525
    3522
    3588
    3559
    3443
    3374
    3622
    3410
    3455
    3420
    3389
    3386
    3410
    3337
    3365
    3476
    3361
    3231
    3293
    3285
    3406
    3374
    3374
    3120
    3146
    3136
    3079
    3235
    3237
    3230
    3168
    3251
    3087
    3024
    3096
    3103
    3113
    3078
    3042
    2937
    2997
    3074
    2952
    2924
    2942
    2939
    2876
    2937
    2962
    2901
    2895
    2913
    2980
    2930
    2770
    2780
    2778
    2812
    2782
    2821
    2667
    2621
    2716
    2774
    2693
    2706
    2762
    2696
    2729
    2683
    2644
    2675
    2588
    2665
    2569
    2565
    2626
    2700
    2617
    2699
    2612
    2628
    2532
    2613
    2547
    2591
    2521
    2454
    2492
    2544
    2589
    2549
    2566
    2424
    2442
    2428
    2441
    2404
    2480
    2466
    2350
    2405
    2442
    2435
    2411
    2507
    2407
    2351
    2250
    2418
    2278
    2417
    2335
    2412
    2353
    2298
    2285
    2447
    2303
    2289
    2396
    2285
    2369
    2403
    2388
    2328
    2317
    2394
    2290
    2302
    2268
    2307
    2280
    2250
    2287
    2258
    2322
    2269
    2269
    2280
    2361
    2283
    2294
    2167
    2248
    2337
    2226
    2280
    2263
    2216
    2225
    2347
    2249
    2236
    2227
    2349
    2334
    2179
    2303
    2228
    2346
    2234
    2307
    2208
    2252
    2209
    2327
    2207
    2253
    2341
    2270
    2330
    2355
    2286
    2286
    2348
    2306
    2316
    2359
    2286
    2233
    2284
    2427
    2351
    2364
    2328
    2255
    2302
    2255
    2416
    2412
    2308
    2389
    2340
    2400
    2512
    2263
    2326
    2362
    2475
    2365
    2478
    2439
    2404
    2398
    2467
    2431
    2413
    2490
    2479
    2468
    2591
    2521
    2549
    2359
    2402
    2564
    2505
    2571
    2441
    2574
    2503
    2537
    2600
    2623
    2551
    2721
    2624
    2625
    2523
    2609
    2789
    2606
    2623
    2727
    2658
    2685
    2732
    2765
    2821
    2649
    2717
    2704
    2861
    2799
    2705
    2804
    2856
    2822
    2853
    2798
    2904
    2858
    2845
    2887
    2890
    3094
    3033
    2962
    2859
    2955
    3070
    2879
    2984
    3039
    2952
    2975
    2912
    3114
    3003
    3119
    3021
    3168
    3108
    3012
    3073
    3161
    3072
    3044
    3166
    3137
    3144
    3157
    3228
    3282
    3102
    3270
    3181
    3278
    3141
    3249
    3307
    3417
    3229
    3337
    3292
    3391
    3398
    3319
    3327
    3326
    3476
    3442
    3329
    3267
    3447
    3455
    3514
    3492
    3519
    3532
    3499
    3397
    3543
    3498
    3499
    3462
    3438
    3452
    3530
    3570
    3514
    3564
    3711
    3548
    3512
    3630
    3581
    3465
    3606
    3374
    3638
    3643
    3510
    3613
    3653
    3483
    3673
    3633
    3525
    3532
    3431
    3593
    3691
    3637
    3576
    3624
    3577
    3542
    3588
    3683
    3591
    3730
    3732
    3706
    3625
    3586
    3717
    3730
    3618
    3627
    3517
    3605
    3716
    3580
    3545
    3482
    3642
    3647
    3674
    3653
    3607
    3690
    3484
    3580
    3580
    3591
    3571
    3558
    3380
    3582
    3530
    3599
    3581
    3465
    3658
    3488
    3464
    3517
    3526
    3478
    3482
    3458
    3383
    3442
    3472
    3420
    3546
    3545
    3405
    3561
    3360
    3375
    3380
    3417
    3495
    3430
    3373
    3284
    3351
    3327
    3446
    3316
    3405
    3405
    3460
    3303
    3267
    3347
    3378
    3284
    3316
    3314
    3371
    3192
    3245
    3278
    3175
    3314
    3179
    3210
    3104
    3100
    3297
    3072
    3061
    3079
    3163
    3036
    3124
    3164
    3124
    3066
    2909
    3007
    2982
    2934
    3065
    3001
    2871
    2992
    2867
    2855
    2968
    2909
    2869
    2949
    2885
    2979
    2758
    2926
    2890
    2922
    2779
    2777
    2782
    2707
    2797
    2838
    2691
    2683
    2816
    2724
    2612
    2630
    2723
    2624
    2660
    2680
    2602
    2528
    2630
    2618
    2591
    2501
    2552
    2554
    2454
    2570
    2546
    2460
    2507
    2503
    2530
    2433
    2420
    2355
    2472
    2453
    2464
    2365
    2469
    2446
    2329
    2382
    2288
    2320
    2300
    2269
    2241
    2231
    2307
    2251
    2212
    2293
    2201
    2163
    2211
    2249
    2261
    2203
    2069
    2073
    2193
    2035
    2179
    2126
    2043
    2100
    2087
    1971
    2058
    2123
    2004
    2142
    2023
    1978
    2040
    1977
    1957
    2091
    2053
    1887
    1990
    1871
    1983
    1989
    1829
    1920
    1934
    1890
    1918
    1905
    1933
    1880
    1887
    1924
    1813
    1845
    1887
    1861
    1804
    1812
    1839
    1870
    1817
    1863
    1800
    1794
    1713
    1763
    1871
    1818
    1754
    1758
    1763
    1725
    1726
    1682
    1604
    1686
    1721
    1699
    1755
    1698
    1724
    1729
    1583
    1618
    1605
    1690
    1667
    1680
    1697
    1725
    1608
    1621
    1648
    1591
    1672
    1648
    1658
    1648
    1623
    1639
    1625
    1633
    1665
    1611
    1592
    1599
    1601
    1588
    1575
    1612
    1609
    1503
    1543
    1496
    1587
    1602
    1614
    1606
    1490
    1606
    1581
    1594
    1485
    1597
    1533
    1519
    1542
    1530
    1563
    1514
    1579
    1447
    1490
    1486
    1438
    1447
    1479
    1464
    1488
    1419
    1465
    1606
    1519
    1529
    1533
    1568
    1517
    1434
    1485
    1489
    1509
    1506
    1554
    1532
    1470
    1469
    1599
    1462
    1456
    1480
    1577
    1531
    1452
    1509
    1463
    1525
    1530
    1485
    1460
    1410
    1421
    1617
    1491
    1487
    1451
    1493
    1466
    1580
    1484
    1517
    1554
    1520
    1504
    1444
    1496
    1580
    1578
    1362
    1459
    1466
    1440
    1420
    1480
    1453
    1541
    1471
    1496
    1551
    1548
    1547
    1420
    1493
    1640
    1562
    1572
    1544
    1533
    1536
    1481
    1581
    1552
    1496
    1538
    1479
    1477
    1506
    1526
    1490
    1542
    1571
    1551
    1535
    1579
    1531
    1577
    1578
    1602
    1544
    1571
    1510
    1598
    1506
    1554
    1551
    1606
    1624
    1612
    1504
    1620
    1559
    1563
    1586
    1558
    1562
    1611
    1566
    1621
    1582
    1577
    1646
    1555
    1520
    1539
    1532
    1620
    1706
    1543
    1570
    1613
    1616
    1601
    1558
    1538
    1545
    1621
    1571
    1624
    1618
    1681
    1574
    1604
    1623
    1649
    1640
    1566
    1644
    1556
    1587
    1601
    1634
    1669
    1710
    1623
    1690
    1702
    1672
    1707
    1688
    1743
    1705
    1609
    1640
    1715
    1658
    1697
    1603
    1598
    1737
    1802
    1682
    1685
    1564
    1650
    1703
    1556
    1678
    1623
    1635
    1604
    1726
    1593
    1801
    1676
    1706
    1661
    1670
    1645
    1621
    1739
    1649
    1686
    1687
    1656
    1691
    1743
    1711
    1688
    1655
    1710
    1642
    1610
    1752
    1673
    1613
    1671
    1641
    1679
    1633
    1693
    1665
    1688
    1671
    1764
    1734
    1706
    1719
    1717
    1693
    1690
    1632
    1729
    1752
    1684
    1609
    1594
    1710
    1673
    1752
    1730
    1606
    1732
    1679
    1666
    1761
    1724
    1677
    1628
    1663
    1677
    1662
    1634
    1633
    1697
    1655
    1638
    1663
    1678
    1650
    1685
    1659
    1809
    1704
    1673
    1652
    1693
    1613
    1713
    1614
    1680
    1680
    1679
    1673
    1632
    1540
    1653
    1657
    1616
    1616
    1704
    1591
    1614
    1720
    1562
    1665
    1631
    1584
    1560
    1575
    1634
    1552
    1543
    1658
    1589
    1656
    1512
    1674
    1525
    1607
    1593
    1619
    1614
    1530
    1605
    1529
    1535
    1455
    1562
    1588
    1635
    1487
    1554
    1509
    1538
    1523
    1605
    1468
    1454
    1497
    1521
    1627
    1516
    1602
    1439
    1450
    1578
    1520
    1447
    1490
    1402
    1523
    1465
    1454
    1463
    1520
    1555
    1512
    1526
    1448
    1478
    1523
    1511
    1458
    1483
    1503
    1453
    1444
    1438
    1414
    1429
    1482
    1471
    1352
    1357
    1392
    1489
    1334
    1442
    1347
    1321
    1433
    1404
    1438
    1416
    1409
    1302
    1342
    1317
    1400
    1392
    1375
    1323
    1445
    1355
    1323
    1389
    1430
    1416
    1369
    1399
    1362
    1336
    1357
    1350
    1348
    1285
    1348
    1361
    1410
    1375
    1313
    1338
    1314
    1317
    1342
    1279
    1427
    1373
    1239
    1227
    1289
    1282
    1358
    1380
    1256
    1281
    1326
    1316
    1248
    1291
    1276
    1351
    1211
    1247
    1280
    1292
    1334
    1205
    1285
    1268
    1243
    1292
    1241
    1201
    1219
    1259
    1269
    1267
    1250
    1267
    1256
    1195
    1252
    1250
    1268
    1246
    1186
    1203
    1201
    1253
    1201
    1182
    1280
    1159
    1244
    1163
    1199
    1113
    1202
    1198
    1249
    1185
    1192
    1286
    1265
    1163
    1307
    1254
    1236
    1273
    1172
    1265
    1133
    1233
    1169
    1181
    1122
    1195
    1276
    1147
    1207
    1171
    1254
    1135
    1205
    1211
    1127
    1235
    1199
    1204
    1227
    1255
    1199
    1222
    1221
    1173
    1193
    1215
    1109
    1196
    1132
    1164
    1190
    1225
    1186
    1160
    1228
    1173
    1128
    1140
    1134
    1158
    1172
    1168
    1202
    1227
    1132
    1145
    1172
    1126
    1187
    1181
    1182
    1250
    1137
    1162
    1170
    1124
    1233
    1202
    1179
    1139
    1119
    1114
    1106
    1206
    1143
    1176
    1206
    1131
    1138
    1107
    1194
    1179
    1115
    1200
    1225
    1181
    1125
    1129
    1129
    1253
    1108
    1218
    1179
    1281
    1148
    1126
    1183
    1166
    1125
    1113
    1093
    1143
    1113
    1143
    1210
    1171
    1138
    1182
    1110
    1199
    1059
    1181
    1152
    1242
    1069
    1166
    1122
    1193
    1172
    1108
    1137
    1258
    1199
    1223
    1137
    1179
    1186
    1084
    1130
    1186
    1200
    1154
    1239
    1163
    1193
    1154
    1176
    1173
    1148
    1154
    1229
    1139
    1169
    1184
    1190
    1171
    1197
    1122
    1221
    1207
    1195
    1175
    1169
    1133
    1171
    1201
    1139
    1234
    1178
    1157
    1254
    1192
    1121
    1191
    1132
    1193
    1206
    1242
    1204
    1126
    1199
    1185
    1188
    1178
    1183
    1224
    1182
    1185
    1232
    1193
    1297
    1217
    1200
    1217
    1185
    1149
    1198
    1221
    1114
    1252
    1189
    1168
    1179
    1253
    1223
    1204
    1220
    1234
    1191
    1205
    1184
    1179
    1211
    1281
    1177
    1145
    1177
    1261
    1226
    1194
    1165
    1208
    1314
    1159
    1160
    1152
    1223
    1194
    1246
    1238
    1184
    1204
    1182
    1247
    1242
    1163
    1166
    1276
    1326
    1200
    1248
    1267
    1182
    1250
    1223
    1274
    1225
    1286
    1203
    1300
    1192
    1260
    1145
    1231
    1290
    1207
    1257
    1228
    1255
    1253
    1334
    1290
    1239
    1250
    1285
    1232
    1186
    1192
    1197
    1247
    1269
    1261
    1201
    1280
    1245
    1227
    1246
    1264
    1231
    1233
    1263
    1247
    1253
    1331
    1263
    1255
    1285
    1274
    1209
    1291
    1248
    1316
    1200
    1240
    1334
    1349
    1277
    1237
    1271
    1282
    1321
    1333
    1331
    1291
    1275
    1334
    1269
    1358
    1294
    1296
    1313
    1271
    1407
    1240
    1217
    1298
    1241
    1349
    1264
    1220
    1247
    1334
    1358
    1298
    1254
    1308
    1332
    1340
    1373
    1319
    1278
    1367
    1281
    1418
    1245
    1364
    1342
    1404
    1403
    1407
    1387
    1344
    1251
    1350
    1311
    1409
    1362
    1322
    1413
    1330
    1345
    1410
    1412
    1378
    1330
    1311
    1364
    1282
    1346
    1399
    1357
    1420
    1368
    1415
    1425
    1318
    1361
    1391
    1392
    1332
    1327
    1391
    1281
    1397
    1426
    1405
    1306
    1425
    1310
    1287
    1364
    1359
    1407
    1445
    1428
    1330
    1389
    1348
    1430
    1382
    1366
    1380
    1309
    1372
    1299
    1408
    1377
    1317
    1321
    1397
    1353
    1423
    1437
    1387
    1309
    1344
    1337
    1337
    1364
    1285
    1363
    1330
    1360
    1388
    1425
    1394
    1383
    1429
    1448
    1362
    1352
    1399
    1385
    1378
    1362
    1490
    1348
    1362
    1366
    1416
    1450
    1386
    1433
    1384
    1361
    1411
    1425
    1429
    1380
    1369
    1460
    1330
    1433
    1437
    1385
    1427
    1312
    1358
    1437
    1345
    1380
    1403
    1363
    1383
    1329
    1442
    1339
    1376
    1391
    1361
    1381
    1301
    1381
    1319
    1268
    1376
    1315
    1420
    1403
    1348
    1443
    1354
    1330
    1424
    1369
    1323
    1305
    1397
    1334
    1346
    1397
    1335
    1288
    1390
    1357
    1358
    1324
    1378
    1390
    1412
    1245
    1462
    1364
    1313
    1356
    1348
    1384
    1347
    1339
    1337
    1351
    1283
    1304
    1389
    1356
    1307
    1398
    1396
    1362
    1277
    1337
    1339
    1363
    1335
    1333
    1372
    1336
    1308
    1287
    1420
    1376
    1335
    1358
    1430
    1354
    1353
    1257
    1339
    1288
    1283
    1318
    1315
    1376
    1265
    1229
    1299
    1172
    1289
    1259
    1350
    1302
    1285
    1295
    1298
    1217
    1262
    1335
    1315
    1319
    1275
    1240
    1214
    1284
    1272
    1242
    1296
    1327
    1177
    1354
    1363
    1256
    1313
    1292
    1282
    1332
    1301
    1333
    1314
    1245
    1297
    1265
    1283
    1352
    1320
    1267
    1231
    1225
    1239
    1239
    1281
    1310
    1265
    1309
    1221
    1239
    1228
    1197
    1181
    1214
    1317
    1269
    1278
    1218
    1320
    1313
    1337
    1271
    1268
    1343
    1240
    1267
    1249
    1247
    1333
    1262
    1213
    1242
    1264
    1230
    1248
    1243
    1263
    1295
    1244
    1245
    1209
    1244
    1299
    1271
    1266
    1239
    1282
    1234
    1237
    1307
    1300
    1220
    1271
    1247
    1257
    1250
    1218
    1218
    1170
    1216
    1280
    1244
    1194
    1215
    1237
    1217
    1193
    1150
    1197
    1299
    1309
    1296
    1232
    1219
    1145
    1136
    1237
    1246
    1222
    1176
    1259
    1191
    1196
    1189
    1220
    1270
    1191
    1243
    1160
    1245
    1162
    1104
    1199
    1157
    1168
    1241
    1204
    1246
    1453
    1588
    1308
    1162
    1105
    1155
    1213
    1150
    1139
    1104
    1132
    1121
    1186
    1218
    1125
    1218
    1248
    1183
    1180
    1163
    1165
    1151
    1150
    1142
    1162
    1119
    1111
    1185
    1143
    1201
    1184
    1201
    1139
    1191
    1129
    1176
    1176
    1167
    1154
    1185
    1226
    1223
    1148
    1157
    1171
    1076
    1210
    1178
    1159
    1129
    1202
    1083
    1162
    1111
    1127
    1138
    1178
    1155
    1150
    1144
    1168
    1133
    1165
    1108
    1093
    1068
    1202
    1127
    1142
    1049
    1067
    1091
    1030
    1173
    1152
    1124
    1142
    1196
    1158
    1135
    1138
    1116
    1119
    1125
    1122
    1030
    1074
    1134
    1157
    1050
    1117
    1086
    1086
    1141
    1048
    1162
    1097
    1191
    1085
    1112
    1044
    1103
    1124
    1180
    1108
    1066
    1055
    1157
    1096
    1107
    1100
    1115
    1043
    1074
    1077
    1091
    1076
    1079
    1061
    1080
    1049
    1057
    1094
    1057
    1090
    1169
    1089
    1066
    1138
    1102
    1042
    1071
    1070
    1092
    1010
    1101
    1091
    1041
    1039
    1075
    1052
    1076
    1087
   970.7
    1035
    1047
    1073
    1050
    1160
    1062
    1135
    1078
    1069
    1022
    1076
    1013
    1094
    1049
    1076
    1140
    1097
    1074
    1015
    1060
    1039
    1016
    1079
    1078
    1074
    1051
   979.2
    1082
    1108
    1070
    1072
    1045
    1039
    1082
    1041
    1016
   996.4
    1039
    1052
    1068
    1036
    1081
    1020
    1042
    1048
    1020
    1017
    1032
    1014
    1038
    1068
    1088
    1021
    1034
   997.3
    1091
    1050
    1052
    1076
    1032
    1008
    1104
   987.3
    1010
    1024
    1028
    1036
    1043
    1142
    1062
    1015
    1024
   994.4
    1056
    1065
   996.7
    1076
    1023
    1047
    1013
    1011
    1069
    1029
    1065
   954.2
    1016
    1015
    1020
    1003
    1002
   990.8
   982.1
    1065
    1062
    1020
   993.4
    1038
   949.6
   969.4
    1035
    1059
    1077
   996.7
   993.4
   965.5
    1009
   992.1
   983.1
    1001
    1090
    1015
    1029
   972.7
   998.9
    1025
   998.6
    1043
    1032
    1020
   977.5
   990.5
    1047
   938.9
     996
    1078
   959.4
    1031
    1026
     972
    1026
    1052
    1010
   995.4
    1004
    1026
   977.5
    1006
    1042
    1042
   982.1
   926.6
    1061
    1020
   978.8
    1010
    1023
     949
   990.5
     984
    1027
   971.7
     985
    1053
    1040
   982.1
    1081
    1029
    1051
    1003
   939.9
    1087
   920.8
   953.9
   998.3
   992.8
   959.7
    1031
   994.4
    1052
   971.4
     997
   972.3
    1029
    1069
     986
    1037
    1044
    1007
    1002
    1030
   959.7
    1018
     937
    1017
    1032
   975.3
   986.9
   896.4
    1021
    1031
   989.5
   982.7
     961
   998.3
    1005
    1071
   930.5
    1006
   959.7
    1091
    1014
    1052
   951.9
   942.5
    1029
   962.9
   978.5
    1012
   965.2
   991.8
    1029
    1043
    1011
   941.2
   979.5
   920.4
   920.1
   940.2
    1002
    1014
   954.8
    1009
     899
    1014
   947.4
   971.1
   990.2
   943.2
    1012
   971.7
   974.9
    1047
    1043
    1020
   992.1
   974.9
   980.8
    1074
    1024
   940.2
   995.7
    1034
   956.5
   936.3
    1047
     960
   993.1
    1039
   977.2
    1015
    1010
    1028
   979.8
    1030
   956.8
   970.4
   976.6
    1023
    1002
    1001
   945.7
    1005
   963.9
    1053
   974.6
    1006
    1004
   945.7
    1004
   953.5
   993.8
   968.5
    1027
   966.8
   977.5
    1009
   994.4
   963.6
    1015
   954.5
    1034
   944.1
   962.6
   986.9
    1025
   995.7
    1014
    1005
   910.1
   926.9
   950.3
   893.5
    1015
     973
   960.3
   908.1
   952.9
    1043
    1030
   913.6
   928.2
   937.6
   950.6
   957.4
   978.2
   976.2
     938
     973
    1005
   993.1
   977.5
   983.1
   974.9
   950.3
   933.1
   919.8
   996.4
    1014
   951.6
    1037
   953.9
   971.4
    1030
     962
   989.9
   926.9
   916.2
   934.1
   918.8
     959
   902.6
   966.5
   927.6
   932.4
   908.1
   952.2
   979.8
   873.7
     960
   960.7
   966.8
    1026
    1013
   980.5
   930.2
   976.9
   970.1
   985.3
   965.9
   989.2
   945.4
   910.7
   936.3
   911.7
    1019
   904.2
   967.8
   957.4
   938.9
    1038
   938.6
   896.1
   956.8
   953.9
   927.9
     997
   964.6
   909.7
   956.1
   979.5
   954.5
   937.6
   938.6
   922.4
    1007
   981.4
   991.2
   955.8
   970.4
   927.6
   989.2
   964.2
     949
   953.2
     935
   991.5
   894.8
   919.1
   924.3
   955.2
   963.6
   934.1
    1007
   967.8
   939.3
   968.1
   936.3
    1062
   944.8
   928.2
   972.7
   907.1
   977.9
   923.7
   910.7
   900.3
   933.4
   949.6
    1029
   928.2
    1001
   924.3
   990.2
   922.4
   953.9
   989.5
   891.2
   959.7
   991.8
   948.3
   993.8
   923.4
   978.2
   951.9
   944.8
    1037
   931.8
   919.5
   920.1
   981.1
   850.1
   905.8
   964.9
   935.4
   969.8
   963.9
   916.2
   914.6
   934.7
   874.1
   895.5
   928.9
   999.3
    1010
   919.5
   928.6
   902.6
   947.7
   856.9
   872.4
   919.1
   899.7
   911.4
     913
   903.9
   896.4
     949
   925.3
   899.4
   964.2
   885.4
   922.1
   872.4
   925.3
   866.6
   985.6
   891.6
   932.4
   941.2
   901.3
   907.8
   957.4
   916.6
    1020
    1003
   908.8
   972.7
   903.9
   913.6
   880.9
   944.1
   870.8
   882.8
   932.1
   907.1
   886.4
   916.2
   923.7
   889.3
   952.2
   932.4
   914.3
   860.8
   903.6
   920.4
   885.7
   847.8
   906.5
     902
     924
     889
   929.2
   936.7
   922.1
   897.4
   881.8
   972.3
   901.6
   920.8
   967.2
   881.5
   886.4
   951.9
   918.8
   851.7
   924.3
   842.9
     901
    1038
   884.8
   893.2
     901
   891.6
   942.2
   871.8
   885.4
   967.8
   903.9
   911.7
   926.3
   994.4
   855.9
   971.7
   885.4
   909.4
   945.7
   912.3
   979.8
   863.4
   994.1
   882.2
   954.8
   899.7
   889.3
   899.7
   903.3
   982.7
   871.8
    1014
   948.7
   961.6
   943.2
   933.1
   889.6
   911.7
   862.7
   964.9
   879.2
   954.2
   848.1
   943.2
   938.9
   891.9
   882.5
   910.4
   926.6
   885.4
   896.4
   902.9
   886.7
   906.2
   875.7
   914.6
   966.2
   894.8
   927.3
   864.6
   945.7
   943.5
   869.5
   830.6
   932.4
   893.2
   912.7
   863.4
   920.1
   925.3
   942.5
   981.4
   904.9
   895.5
   945.1
   866.6
     938
   952.2
   965.5
   915.3
   916.2
   941.9
     986
   969.4
   870.5
   988.6
   882.8
   928.9
   928.6
   943.5
   909.4
   869.5
   934.7
   897.7
   980.5
   887.7
   925.6
   900.7
   964.2
   951.9
   917.5
   849.1
   865.6
   926.3
   940.6
   829.3
   933.1
   907.1
     923
   948.7
   871.5
   895.1
   872.4
     926
   894.2
   897.1
   955.5
   900.7
   973.3
   910.7
   901.3
   967.2
   900.7
   899.7
     889
   914.3
     876
   909.7
   915.6
    1068
   932.1
   914.6
   883.5
   903.9
   970.7
   903.6
   962.9
   905.8
   907.1
     876
   946.1
   902.6
   863.7
   968.5
   865.6
   951.6
   938.6
     972
   950.6
   943.8
   934.1
   907.8
   898.4
   954.5
   884.4
   916.6
   927.3
     948
   985.6
   896.8
   957.4
   951.3
     986
   905.2
     911
   934.7
   948.7
   925.6
   965.5
   889.6
   922.4
   923.4
   928.2
   875.4
   840.3
   930.5
     974
   915.6
   943.8
   929.2
   861.4
   938.6
   993.8
   962.9
   890.9
   922.1
   882.2
   930.5
   967.8
   938.6
   921.7
   972.7
   953.5
   957.8
   945.1
     972
     935
   929.9
   968.5
    1014
    1024
   969.4
   987.9
   955.8
   876.3
   936.7
   905.8
   931.1
     935
   889.3
   942.2
     948
   929.5
   971.7
   983.7
   932.8
   954.5
   957.8
   952.9
   906.2
   913.3
   939.3
   943.5
   883.8
   932.4
   951.9
   979.8
   920.4
   950.9
   901.6
   875.4
   896.8
    1016
   976.2
   882.8
     900
   944.1
   907.1
   957.4
   895.1
   981.1
   894.2
   933.1
    1005
   933.7
   991.5
   966.8
   943.8
   999.9
    1024
     901
   911.4
   931.5
   962.3
   979.2
   967.8
    1064
   994.1
   945.1
   980.8
   976.6
   978.2
   955.5
   974.3
     973
   973.3
   995.7
    1015
    1039
   980.8
   981.4
    1004
    1056
   937.6
   983.4
    1026
   964.2
    1055
   942.8
     997
    1063
    1017
   976.6
   967.2
   956.5
   988.9
    1008
    1006
    1042
   963.3
     972
    1013
    1036
   938.3
     926
    1059
    1000
   977.2
    1067
    1010
   967.8
    1010
    1036
    1035
    1075
    1024
    1034
    1032
    1020
    1037
    1003
   979.2
    1001
    1052
    1013
    1087
    1050
    1016
   967.2
    1040
    1069
    1038
   931.5
    1069
   980.5
    1065
    1047
    1058
    1055
    1117
    1064
    1019
    1046
    1066
    1063
    1096
    1075
    1007
    1019
    1034
    1077
    1047
    1124
    1079
    1094
    1098
    1052
    1028
    1037
    1022
    1016
    1160
    1074
    1094
    1105
    1171
    1018
    1106
    1093
    1008
    1086
    1094
    1175
    1082
    1032
    1064
    1120
    1136
    1058
    1144
    1128
    1133
    1033
    1075
    1121
    1128
    1117
    1160
    1163
    1106
    1061
    1123
    1059
    1159
    1228
    1121
    1131
    1104
    1141
    1099
    1126
    1020
    1126
    1111
    1097
    1098
    1133
    1122
    1107
    1152
    1178
    1106
    1134
    1112
    1132
    1183
    1222
    1149
    1180
    1141
    1097
[truncated: 464,189 more chars]
