# Supplementary material for: A machine learning approach to predict pancreatic islet grafts rejection versus tolerance
Source: PLoS One. 2020 Nov 5;15(11):e0241925. doi: 10.1371/journal.pone.0241925 (PMC7644021; doi:10.1371/journal.pone.0241925)
Supplement: S1 File — (ZIP) [file pone.0241925.s001.zip › Supplementary Information/Raw CZE data from aq.H samples/rejected/T3 muestra 453 1 in 16.crm]

40
  -20.63
  -15.44
    27.7
   185.4
   406.9
   414.4
   403.7
   361.2
     441
     451
   450.7
   493.5
   431.3
   450.1
   464.3
   472.8
   467.6
   516.9
   452.3
   458.5
   472.5
   498.4
   468.2
   416.3
   446.5
   419.9
   488.7
   444.6
   424.1
   482.2
     453
   501.3
   509.8
     478
     477
   477.6
   472.1
   456.2
   421.5
   466.6
   507.8
   503.9
   505.2
   441.3
   478.3
   445.2
   457.2
   502.6
   435.1
   461.7
   543.8
   496.8
   489.6
   450.7
   482.2
   448.8
   510.4
   405.9
   498.1
   499.7
   471.8
   470.2
   490.6
   455.9
   511.7
   470.5
   442.9
   495.2
     466
   489.3
   501.6
   466.9
   439.7
   522.7
   515.6
     464
   499.7
   513.6
   438.4
   508.1
   469.5
   483.5
     476
   488.3
   543.8
   520.1
     490
     477
   511.1
   485.1
   525.3
   483.8
   487.7
   553.6
   477.3
   446.5
   496.8
   518.2
   414.4
   477.3
   484.1
   515.6
   468.9
   494.8
   471.2
   493.5
   478.3
     502
   495.5
   496.5
   475.7
   510.7
   508.5
   481.2
   495.8
   438.4
   458.2
   486.7
     476
   526.9
   479.9
   484.1
   462.7
   480.9
   484.1
   472.1
     475
   536.7
     512
   461.7
     524
   494.2
   537.3
   501.6
   469.5
   497.1
   507.8
   459.5
   505.9
   498.7
   490.9
   490.6
   464.7
   486.1
   457.2
     488
   483.2
   537.7
   489.6
   474.7
   487.7
   492.6
   469.2
     451
   468.9
   479.9
   457.5
   452.7
     514
   466.3
   509.8
   428.7
   465.3
   440.3
   495.8
   502.6
   459.2
   512.4
   448.8
   469.5
   431.6
     466
   452.7
   484.5
   488.7
   509.4
   486.1
   443.6
     488
   485.8
   459.2
   517.2
   451.7
   430.3
   514.9
   447.1
   479.3
   506.2
   521.1
   518.2
   436.8
   494.8
   515.6
   499.7
   479.3
   503.6
   458.2
   504.6
   514.6
   491.9
   486.4
   520.8
   522.4
   499.7
   493.5
   468.2
     551
   448.4
   466.6
   525.7
   505.2
   522.4
   465.3
   495.8
     487
   539.3
   511.7
   520.8
   511.7
   523.4
   490.6
   490.9
   492.9
   498.4
     502
     525
   478.6
   462.4
   500.3
   465.3
     451
   503.6
     501
   460.1
   555.8
   520.1
   492.2
     525
   482.8
     477
   502.6
   504.9
     476
   459.5
   435.1
   517.9
   449.1
   485.4
   466.6
   512.4
     464
   511.7
     526
   535.7
   483.2
   443.3
   481.9
   494.5
   529.9
   458.5
   468.2
   502.3
   456.6
   456.2
   480.2
   561.7
   462.7
   467.3
   495.5
   519.5
   473.1
   509.8
   435.8
   461.1
     487
     476
   439.7
   459.8
   513.3
   492.6
   479.3
   496.8
   502.3
   483.2
   507.5
   534.7
     465
   500.7
   426.7
   433.2
   437.7
   473.4
   447.8
   513.6
   495.5
   519.5
   469.9
   471.8
   483.2
   498.7
   485.1
   511.4
   484.1
   470.5
   518.8
   445.5
   499.4
   520.1
   443.6
   502.6
   522.7
   511.4
     454
   466.9
   510.1
   476.3
   474.7
   492.9
   466.9
   513.3
   502.6
   476.3
   502.9
   482.2
   530.5
   437.7
   490.9
   506.5
   463.7
   505.2
   522.7
   490.6
   474.1
   519.8
   469.2
   478.3
   525.3
   460.8
   505.9
   549.7
   482.2
   481.9
   554.8
   456.6
   467.3
     512
   579.8
   455.9
   463.7
   462.4
   486.7
   547.1
   498.4
     452
   455.9
   506.8
   423.1
   459.2
   463.7
   516.2
   466.9
   517.9
   465.3
   488.7
   411.1
   519.2
     514
   503.9
   476.7
   481.5
   508.5
   455.9
   495.8
   543.8
   470.2
   552.3
   499.7
   421.8
   527.9
   462.4
   435.1
   469.5
   488.7
     488
   519.8
     536
   482.8
   503.3
   493.2
   492.6
   514.9
   465.6
   494.8
   469.2
   487.7
     475
   533.1
   501.3
   528.6
   469.2
   498.1
   478.6
   527.9
   500.3
   442.6
   482.2
   497.8
   448.4
   478.9
   483.8
   518.2
   479.9
   458.5
   467.6
   529.9
   486.4
   492.6
     465
   421.8
   456.9
   467.6
   499.7
   497.1
   536.7
   492.6
     489
   494.8
   469.9
   442.3
   503.6
   501.3
   485.8
   442.3
   503.6
   471.8
   495.8
   449.7
   508.1
   506.5
   506.5
   549.7
   500.3
   446.8
   472.8
     475
   454.3
     501
   473.1
   481.5
   482.5
   458.5
   456.2
   513.3
   497.8
   504.9
   493.5
   424.8
   516.6
   498.1
   520.5
   445.2
   470.8
   470.2
   482.8
   504.9
   490.6
   460.1
   489.6
     441
   488.7
   525.3
   515.9
   482.2
     464
   491.3
     490
   507.8
   489.3
   526.9
   506.8
   480.2
   501.3
   456.9
   499.4
   515.6
   529.9
   519.2
   556.5
   463.4
   529.5
   489.3
   554.2
   464.3
   475.7
   446.2
   495.2
   527.9
   479.3
   473.7
   550.6
   483.5
   488.3
   459.2
   537.7
   493.9
   458.8
   487.7
   485.1
   448.8
   473.7
   466.6
   492.9
   467.9
   472.5
   502.3
   471.5
   480.2
   453.3
     478
   502.6
     465
   450.1
   448.1
   464.7
   476.7
   479.9
   495.2
   498.7
   505.9
   543.2
   467.9
   494.5
   508.1
   434.8
   469.9
   438.1
   448.1
   494.2
   508.5
   455.3
   518.2
   467.3
   458.8
   475.7
   470.2
   431.6
   432.9
   451.7
   443.3
   454.3
   519.5
   414.7
   496.1
   437.4
   414.4
   495.2
   398.5
   504.2
   498.1
   441.3
   441.6
   470.2
   422.2
   501.3
   439.7
   468.2
   484.1
   466.9
   465.3
   511.1
   420.5
   437.1
   469.9
   432.5
     475
   517.5
   424.4
   495.8
   421.2
   479.9
     454
   454.9
   453.6
   442.3
   499.7
   498.4
   469.9
   463.4
   449.7
   430.3
   447.1
   477.3
   491.9
     465
   465.3
   427.7
   450.4
   457.5
   481.9
   474.7
   445.5
   439.4
   464.7
   436.4
   485.1
   409.5
   475.7
   453.3
   467.3
   455.3
   434.8
   437.7
   459.5
   478.3
   486.4
   483.5
   470.2
   469.9
     452
   465.3
   442.3
     466
   479.6
   445.9
   506.5
   469.2
   468.9
   493.2
   466.6
   437.1
   481.2
   458.8
     454
   461.7
   462.4
   472.1
   515.3
   468.9
   458.5
   477.6
   407.6
   496.1
   442.6
   489.6
   458.5
   432.5
   446.5
   433.8
   459.2
     475
   376.8
   405.6
   445.2
   441.3
   458.2
   503.3
     442
   425.1
   468.6
   458.8
   485.4
   486.7
   456.2
   466.3
   491.3
   425.4
   490.9
   514.6
   482.8
   468.2
     464
   455.9
   458.5
   466.6
   473.7
   445.2
   424.1
   457.9
   482.5
   494.5
     488
   500.3
   422.5
   488.3
   438.4
   457.9
     427
     464
   497.8
   447.8
   484.5
   490.6
   431.3
   424.1
   512.4
   452.7
   434.2
   461.4
   493.5
   480.2
   466.3
   454.3
   468.6
     502
     465
   429.6
   478.6
   498.7
   480.9
   492.6
   456.2
   468.9
   449.4
   497.4
   447.1
   449.1
   458.5
   459.5
   540.3
   474.4
   496.5
   498.4
   443.6
   483.2
   481.9
   466.6
   481.9
   447.5
   411.5
     500
   442.9
   467.9
   484.8
   474.4
   459.2
   470.8
   475.4
   433.2
   432.9
   482.5
   497.4
   451.4
   420.5
   448.1
   520.1
   413.4
   457.9
   432.9
   443.3
   401.4
   471.8
   421.8
   430.9
   430.6
   470.8
   478.6
   475.7
   474.7
     453
   469.5
   475.4
   486.4
   456.2
     454
   492.6
   447.1
   446.8
   457.9
   414.7
   460.1
   516.6
   502.9
   468.6
   464.7
   493.5
   458.5
   449.1
   478.9
   489.6
   450.4
   496.8
     452
   434.8
   471.2
   484.8
   411.1
   522.7
   493.5
   467.9
   491.9
   457.5
   455.6
   466.6
   489.3
   445.2
     452
     489
   469.9
   456.9
     513
   435.1
   445.5
   448.1
     454
   508.8
   445.5
   435.1
   504.2
   490.6
   486.1
   485.1
   477.6
   499.1
   494.8
   509.1
   428.7
   546.7
   474.1
   483.8
   459.5
   454.9
   467.3
   449.7
   399.1
   505.5
   497.1
   474.4
   466.6
   458.5
   437.1
   522.1
   472.1
   505.2
   473.1
   455.3
     477
   449.4
   472.5
   454.6
   433.5
   428.3
   461.1
     440
     454
   455.9
   483.2
   503.3
   449.1
   435.5
     442
   412.4
   456.2
   479.3
   462.7
   481.5
   460.8
   442.3
   498.1
   479.3
   458.5
   503.6
   523.1
   489.6
   450.1
   429.3
     490
   489.3
   482.2
   471.2
   436.4
   437.4
   425.7
   474.4
   475.7
   481.5
   462.1
   461.7
   443.6
   449.1
   472.8
   450.7
     454
   453.6
   510.7
   463.7
   446.5
   441.3
   476.7
   432.2
   473.7
   437.4
   463.7
   475.4
   454.3
   517.9
   442.6
   448.8
   501.6
   500.3
   496.1
     488
   485.4
   412.8
   485.4
     488
   472.5
     454
   494.2
   478.3
   512.7
   493.2
   470.8
   493.9
   421.8
   485.8
   470.2
   487.7
   438.7
   450.7
   487.4
   405.9
   447.8
   487.7
   506.8
     500
   483.5
   478.3
   523.1
   454.9
   480.2
   490.3
     477
     477
   497.1
   446.2
   481.2
   481.5
   432.5
     430
   480.9
   474.7
   494.8
   447.1
   505.2
   473.4
   433.5
     442
   521.8
   474.1
   427.4
   514.3
   471.8
   430.6
     465
   459.8
   468.2
   511.7
   451.4
   460.8
   436.4
   518.8
   457.9
   507.8
   499.4
   467.9
   458.8
   504.6
   489.6
   440.3
   446.2
   505.5
   457.9
   440.3
   535.4
   481.5
   434.8
   455.6
   448.1
   447.8
   471.2
   459.5
   446.8
     428
   493.9
   482.2
   460.8
   471.2
   435.1
   422.8
   446.8
   442.9
   470.2
   416.3
   488.7
   486.1
   493.5
   471.2
     454
   441.3
   515.9
   448.8
   432.5
   433.2
   457.5
     502
   525.7
   514.9
     452
   439.4
   454.3
   494.2
   468.2
   443.3
   417.6
     430
   496.1
   490.6
   454.6
   506.5
   447.1
   459.2
   485.1
   483.5
   451.4
   409.2
   505.2
   410.2
   449.1
   477.3
   445.9
     465
   474.7
   452.3
   450.4
   492.6
   505.9
   474.7
   447.8
   462.1
   490.3
   490.3
   469.5
     501
   477.6
   457.9
   458.2
   430.3
   454.3
   502.3
   460.1
   471.5
   466.6
     466
   481.5
   466.6
   439.4
   453.3
   521.1
   480.2
   456.9
   478.9
   478.3
   439.4
   463.7
   451.4
     465
   503.9
   418.9
   494.5
   439.4
   406.6
   468.2
   482.5
   473.7
   478.3
   464.7
   431.3
     429
   471.2
   456.9
   506.8
     429
     489
   466.3
   468.9
   440.7
   502.6
   476.7
   439.7
   434.8
   466.6
   505.5
   439.4
   474.4
   471.8
   466.3
   489.3
     452
   507.5
   400.8
   525.7
   489.3
   452.7
   492.6
   485.4
   464.7
   422.2
   466.9
   474.1
   471.8
   499.7
   497.1
   447.8
   533.8
   466.6
   491.6
   510.4
     439
   449.1
   454.6
   522.4
   442.6
   467.9
   414.1
   459.8
     487
   486.1
   470.8
   510.7
   457.9
   439.4
   486.1
   471.8
   459.2
     463
   514.3
   448.8
     476
   466.9
   467.9
   486.7
   462.1
   490.9
   478.3
   463.4
   458.8
   497.4
     451
   457.2
   431.9
   489.6
   454.9
   507.5
   432.5
     440
   420.9
   485.8
   484.8
   394.3
   503.9
     453
     466
   473.1
   466.9
   443.9
   475.4
   450.4
   502.3
   496.5
   422.5
   477.6
     416
   446.8
   454.3
   491.6
   479.6
     439
   479.9
   459.2
   443.3
     418
   470.2
     441
   446.8
   490.9
   426.7
   479.6
   472.1
   481.2
   458.5
   473.1
   478.3
   455.9
   454.3
   432.2
   447.8
   442.9
   472.1
   544.5
     488
   490.9
   490.3
     452
   456.2
   481.2
     440
   461.4
   467.3
   477.3
   430.6
   454.3
   444.2
   414.1
   474.1
   447.1
   437.7
   461.4
   437.1
   478.3
   499.4
   469.9
   523.7
   472.5
   520.8
   476.7
   434.8
   426.4
   530.5
   436.4
   458.8
   463.7
   493.5
   478.9
   458.2
   451.4
     430
     464
   469.9
   517.2
   470.8
     475
   464.3
   436.4
     417
   432.5
   444.2
   490.6
   400.4
   481.2
   482.8
   437.4
   477.3
   446.8
   459.5
     454
   487.7
   460.4
   401.4
   522.4
   444.2
   405.3
   401.4
   516.2
   502.6
     440
   444.9
   417.6
   401.1
     490
   497.4
   420.9
   474.1
   491.3
   461.4
   473.1
   408.5
   513.6
   491.9
   481.9
     454
   437.7
   456.2
   461.1
   529.5
   458.5
   456.6
   500.7
   466.3
   483.8
   461.1
   442.6
   470.5
   433.2
   451.7
   444.6
   473.1
   470.8
   444.2
   436.8
   434.8
   500.3
   462.7
   436.4
   505.2
   514.3
   463.4
   435.8
   454.3
   475.7
   436.4
   422.8
     391
   410.2
   469.9
   455.9
   443.9
   441.6
   469.9
   465.6
   426.4
   483.5
   482.8
   440.7
   455.9
   464.7
   461.7
   465.3
   454.6
   498.4
   450.1
   426.7
   448.4
     464
   509.8
   472.8
   487.7
   481.2
   480.9
   521.1
   472.1
   473.4
   500.3
   472.8
   484.5
   438.7
   433.5
   464.3
   418.6
   449.4
   452.3
   410.5
   470.2
   457.2
   466.3
   496.5
     478
   445.5
   483.5
   485.4
   473.1
   444.6
   473.4
     466
   424.1
   501.3
   474.1
   447.8
   480.9
   517.2
   467.6
     451
   458.5
   498.1
   442.9
   474.7
   453.3
   480.9
   498.7
   504.6
   512.7
   488.3
   523.7
   431.9
   448.8
   431.9
   466.3
   458.8
   476.7
   474.7
     440
   466.6
   506.8
   432.5
   498.1
   454.6
   429.3
   464.3
   482.2
   434.2
   412.8
   477.6
   533.4
   456.9
     454
   522.4
   498.7
   444.9
   479.3
   472.5
     466
   449.4
   476.3
   483.2
   512.7
     490
   503.9
   467.3
   501.6
   502.9
   462.7
   482.2
   433.5
   471.2
   483.2
   446.2
   517.9
   424.4
   469.9
   461.7
   440.7
   426.4
   448.1
   483.2
   481.9
   432.2
   494.8
   429.3
     464
   431.3
   523.1
   455.3
   496.1
   487.7
   552.3
   442.9
   416.7
   451.4
   457.9
   503.6
   465.3
   432.5
   449.7
   445.5
   398.2
   472.8
   481.9
   493.2
   476.7
   414.4
   509.4
   435.5
   446.5
   497.1
   461.7
   468.2
   480.2
     393
   449.7
   480.6
   449.1
   505.2
     475
     430
   412.1
   479.3
   477.6
   481.9
   454.6
   431.6
   447.8
   482.8
   455.6
   473.4
   472.8
   432.2
     501
   466.3
   456.9
   435.1
   441.6
   486.4
     475
   450.7
   459.8
   501.3
   518.8
   453.3
   483.8
   431.9
   483.2
   445.5
     487
   419.2
   457.2
   435.1
   484.8
   482.2
   484.8
   508.5
   489.6
   436.1
   462.4
   456.6
   437.7
   467.6
   468.9
   506.8
   519.2
   434.5
   499.1
   432.5
   426.1
   481.9
   431.3
   410.8
   494.5
   461.4
   437.4
   517.5
   541.2
   471.2
     466
   472.1
   478.9
   426.4
   475.4
   476.7
     442
   487.7
   463.7
   448.8
   445.2
   485.1
   468.9
     488
   492.9
   456.2
   454.6
   516.9
   481.5
   461.7
   489.6
     453
   505.5
   497.1
     478
     429
   433.2
   397.8
     451
   504.2
   458.8
     488
   511.1
   477.3
   436.4
   419.6
   474.7
   471.8
   427.7
     454
   451.7
     488
   498.4
   457.2
   459.2
   459.8
   477.6
     429
   464.7
   414.1
   480.6
   526.3
   477.3
   434.8
   468.9
   422.2
   480.6
   495.2
   445.5
   452.7
   531.2
   482.8
   459.2
   494.5
     441
   449.7
   496.5
   503.6
   469.5
   452.3
   489.3
   432.9
   421.2
   436.4
   446.2
   431.3
   488.3
   475.7
     476
   468.9
   438.1
   480.6
     463
   476.3
   417.3
   419.6
   457.9
   446.2
   467.9
     454
   436.8
   474.1
   508.5
   437.7
   483.2
   466.3
   499.7
   434.5
   508.5
   464.3
   442.9
   399.8
   470.8
   506.8
   509.4
   422.5
   504.2
   486.1
   460.1
   505.9
   491.6
   489.6
   476.7
   459.2
   458.5
   466.3
   436.8
   454.3
   453.6
   467.3
   458.8
   453.6
   446.2
   467.6
   496.5
   482.8
   490.6
   515.6
   471.8
     538
   475.4
   494.2
   410.8
   407.2
   446.8
   448.8
   472.8
   453.3
   508.5
   473.4
   463.4
   436.4
   471.5
     487
   494.8
   444.2
   477.6
   477.3
   478.9
   498.7
   446.5
   460.4
   518.2
     454
   486.1
   444.9
   473.1
   450.4
   503.9
   481.2
   487.4
   498.7
   491.6
   440.7
   447.5
   470.2
   459.2
   455.9
   446.5
   483.5
   433.2
   428.7
   414.1
   443.3
   469.5
   423.8
   433.5
   525.7
   506.5
   432.5
   479.3
   496.5
   414.1
   450.7
   426.1
     475
   454.6
   457.5
     454
   480.9
   504.6
   417.6
   445.9
   494.8
   484.5
   446.8
   484.8
   456.9
   475.4
   458.2
   454.6
   444.9
   485.1
   463.7
   434.2
   474.1
   528.6
     488
   457.5
   495.5
   461.7
   462.1
   485.8
   466.9
   442.3
   445.9
   470.5
   438.4
   498.7
   495.5
   541.9
   427.4
   488.3
   502.9
   516.6
   471.2
   493.9
   446.5
   452.7
   438.1
   453.3
     490
   531.5
   454.3
   528.2
   506.5
   433.8
   495.8
   437.1
   480.6
   507.2
     502
   419.9
   486.4
   456.6
   504.6
     466
   508.8
   477.3
   406.9
   462.4
   456.9
   438.7
   414.4
   448.8
   434.8
   477.3
   496.8
   497.4
   404.7
   473.7
   458.2
   471.5
   474.1
   416.7
     490
   523.7
   435.8
   451.4
   482.5
   510.7
   497.4
   475.4
   450.1
   430.3
   467.6
   448.8
   464.7
   457.2
   457.5
   507.8
   467.9
   475.4
   459.5
   442.3
   500.7
   447.8
     465
   461.1
   440.7
   458.5
   465.3
   453.3
   456.9
   486.4
   452.3
   472.5
   445.2
     451
   463.7
   474.1
   485.1
     442
   466.6
   496.5
   505.5
     454
   438.1
   439.7
   463.7
     440
   443.3
   460.4
   418.6
   460.8
   456.9
     476
   450.7
   498.4
   442.6
   484.5
   496.5
   510.1
   421.5
     465
   503.9
   420.2
   456.6
   470.8
   422.5
   503.6
   485.8
     476
     427
   458.2
   430.6
   466.9
     391
   495.2
   495.5
   478.6
   449.1
     429
   478.3
   517.5
   430.6
   511.7
   455.3
   451.7
   446.8
   493.2
   508.8
   458.8
   454.9
   465.3
   445.2
   420.5
   462.1
     452
   518.2
   448.8
   479.9
   504.6
   479.9
   487.7
   447.8
   413.7
   492.9
   468.6
   480.2
   458.2
   421.2
   483.2
   489.6
   454.6
   437.1
   422.2
   482.5
   458.5
     451
   451.4
     478
   448.8
   454.9
   450.1
   446.2
   483.8
   428.3
   508.5
   483.8
   490.9
   409.5
     463
   454.6
   473.7
     464
   471.5
   426.1
     453
   437.7
     463
     501
   432.9
   495.2
   478.9
   442.9
   457.5
   454.3
   470.5
   479.6
   455.9
   445.5
   469.2
   459.8
   447.8
   454.3
   487.4
   434.8
   519.5
   463.7
     451
   433.2
   495.5
     466
   478.3
   452.3
   476.7
   517.5
   421.8
     487
   453.3
     478
   438.4
   455.6
   448.4
   479.6
   474.7
   481.2
   504.9
   518.2
   473.4
   456.6
   470.8
   447.5
   462.1
   437.4
   488.7
   457.5
   423.5
     427
   438.1
   458.5
   459.5
   457.5
   472.1
   500.3
   457.5
   434.2
   430.6
   457.2
   448.8
   468.9
   437.4
   443.6
   442.3
   476.7
   425.4
   450.4
   549.3
   465.3
   435.8
   449.7
     440
   472.5
   432.9
   466.9
   479.9
   498.1
   423.5
   436.1
   437.7
   499.1
   491.6
   462.4
   479.9
   482.2
   468.6
   454.3
   475.4
   455.9
   452.7
   451.7
   482.5
   461.4
   480.2
   505.9
   499.4
   454.3
   492.9
   492.6
   425.1
   439.4
     501
     453
   491.3
     439
   433.2
   513.6
   438.4
   473.1
   489.6
   477.6
   446.2
   474.4
   482.8
   460.1
   472.1
   454.9
   445.2
   472.1
   452.7
   463.7
   449.7
   424.4
   433.8
   437.7
     489
   515.6
   457.2
   454.6
   468.6
   493.9
   447.8
   438.7
     442
   490.3
     477
   501.3
   449.4
   503.9
   456.6
   491.3
   470.8
   423.1
   459.8
   451.4
   428.3
   479.3
   474.7
   452.3
   442.9
   398.5
   448.8
   399.5
   446.5
   471.5
   469.9
   437.1
   505.9
   446.2
     440
   458.8
   487.4
   501.6
   469.2
     488
   452.7
   475.4
   466.3
   518.8
   500.3
     463
   479.9
   473.1
   448.1
     442
   463.4
   483.2
   435.5
     428
     451
   462.7
   491.9
   462.4
   505.2
   454.6
   427.7
   440.3
   432.2
   425.1
   484.8
   459.8
   484.8
   488.3
   480.6
   496.1
   467.3
   461.7
     464
   402.4
   482.5
   491.3
   496.5
   466.9
   447.8
   502.9
   468.2
   440.3
   474.1
   453.6
   512.7
   508.5
   513.6
   443.3
   470.5
   442.3
   499.4
   460.8
   520.1
   466.9
   420.5
   504.9
   499.7
   495.2
   477.6
   505.5
   452.7
   472.1
   475.4
   445.5
   457.9
   467.3
   473.1
   449.7
   487.7
   437.1
   467.6
   424.8
   547.1
   483.8
   418.9
   530.2
   460.4
   466.6
   452.7
   486.4
   465.6
   464.3
   469.5
   449.7
   507.8
   459.2
   455.3
   459.5
   486.1
   462.1
   485.1
   427.7
   458.8
   473.7
     454
   488.7
   490.9
   497.1
   461.7
   450.1
   459.8
   436.4
   455.9
   505.9
   488.3
   502.9
   501.3
   418.6
   464.7
   458.8
   466.9
     490
   452.3
   446.2
   465.3
   480.6
   465.3
   427.4
   457.9
     500
   472.1
   467.3
   504.2
   476.3
   455.6
     439
     430
   464.7
   444.6
   455.6
   507.5
   436.4
   466.9
   497.8
   463.7
   457.9
   454.6
   465.3
   449.7
   438.1
   457.5
   424.1
   472.1
   461.4
   473.4
   455.9
     430
   498.1
   497.1
   476.3
   449.7
     429
   489.6
   478.6
     478
   456.2
     441
   478.9
     514
   461.1
   512.4
   479.6
   446.8
   449.4
   463.4
   473.1
   435.5
   503.3
   471.5
   472.5
   492.6
   423.8
   478.9
   430.9
   530.8
   490.6
   438.4
   478.6
   413.7
   492.6
   399.5
   443.3
     442
   474.7
     463
   430.9
   425.4
   458.2
     405
   445.5
   490.6
   446.2
   468.2
   471.5
   482.5
   504.2
   432.5
   406.9
     500
   406.3
   448.4
   457.5
   462.7
   437.7
   396.5
   445.2
   521.8
   471.2
   483.8
     463
   497.8
   454.3
   453.3
   426.1
   454.3
     502
   447.5
   443.9
   517.5
   482.2
   491.3
     441
   454.3
   500.3
   436.8
   430.6
   450.1
   471.2
   460.8
   434.2
   472.8
   417.3
   493.9
   480.9
   459.8
   502.6
   496.5
   508.1
   435.5
   468.2
   468.2
   446.2
   434.8
   432.5
   490.9
   452.3
   479.3
   465.3
   461.4
     452
   454.9
   474.4
     451
   409.8
   423.8
   523.4
   464.7
   464.3
   432.5
   411.1
   504.9
   472.5
   438.4
   455.3
   475.7
   435.5
   462.7
   461.4
   468.2
   510.4
   483.8
   536.4
   490.3
   447.1
   469.9
   544.5
   458.2
   450.4
   472.8
   474.1
   465.6
     442
   460.8
   453.6
   461.1
   467.9
   446.2
   502.6
   420.5
   460.8
   491.3
   498.4
   481.9
   433.2
   471.2
   455.9
   449.7
   451.7
   515.6
   501.6
   433.8
   467.6
   460.8
   423.8
   465.6
   456.6
   478.9
   477.3
   474.1
   488.3
   502.3
   458.2
   454.3
   473.4
     525
     429
   483.8
   473.1
   469.2
   485.8
   472.5
   471.8
   467.9
   440.7
   490.9
   481.5
   462.7
   436.4
   486.4
   455.6
   453.3
   448.4
   470.5
   488.3
   505.2
   433.5
     439
   464.7
   499.4
   461.1
   477.6
   428.7
   471.5
   473.7
   469.9
   460.4
   497.4
     466
   496.5
   428.3
   443.6
   469.5
   416.3
     463
   445.9
   486.1
   432.5
   499.1
   426.7
   515.6
     487
   431.6
   486.1
   475.4
   512.4
   455.9
   478.9
   458.8
   462.4
     488
   458.5
   450.4
   459.8
   412.4
   478.3
   435.8
   407.9
   452.7
   472.5
   500.7
   445.9
   507.2
   426.4
   448.8
   443.9
   451.4
   481.2
   484.8
   450.4
   413.4
   442.9
   486.4
     430
     465
   459.5
   464.3
   386.2
     442
   460.1
   479.6
   450.4
   424.4
   442.3
     439
   471.5
   490.3
   524.7
   445.5
   474.4
     476
   449.7
   417.3
   468.6
   457.9
   491.3
   465.6
   452.3
   501.6
   420.5
   517.2
   474.7
   422.2
   460.4
     416
   427.7
   479.6
   475.4
   460.8
   475.7
   443.9
   492.6
   478.3
   484.1
   458.8
   443.3
   509.1
   437.7
   458.5
   420.9
   452.7
   448.8
   460.8
   496.1
   447.1
   468.6
   449.4
   511.1
     451
     429
   428.3
   472.5
   451.7
   530.5
   432.9
     416
   479.6
     453
   455.6
   477.6
   449.7
     526
   472.1
   435.5
   434.8
   497.8
   444.2
   479.3
   417.6
   473.7
   410.2
   466.3
   510.1
   484.1
   461.7
   462.1
   502.9
   490.3
   494.8
   517.5
   416.7
   505.5
   449.4
   473.7
   458.5
   496.5
     454
   474.7
   425.7
   443.6
   486.1
   432.2
   467.6
     430
     453
   477.3
   472.1
   448.8
   474.4
   451.7
   437.1
   478.6
   453.3
   438.7
   458.5
   423.5
   443.3
   422.8
     454
   455.3
   444.2
   457.9
   457.9
   527.9
   442.3
   462.7
   443.9
   434.5
     441
   447.8
   436.1
   438.7
   439.7
   497.1
   454.9
   456.9
   484.5
   458.2
   428.3
   482.5
   439.4
   431.9
   493.5
   472.5
     477
   450.4
     451
   486.1
   490.9
   499.1
   443.3
   460.1
   447.5
   487.7
   478.6
   505.5
   498.7
   531.2
   493.5
   458.5
     477
     514
     490
   463.7
     490
   486.4
   461.1
   484.1
   477.6
   484.8
   469.9
     441
   424.1
   484.5
     489
   473.7
     477
   449.1
   448.8
   448.8
   490.3
     477
   450.4
   484.1
   479.3
   529.5
   498.7
   476.7
   438.4
   498.7
   475.4
   469.9
   442.6
   451.7
   487.7
   466.6
   474.4
   419.2
   428.3
   484.5
     487
   499.4
   456.2
   479.9
   437.1
   492.6
   464.3
   466.6
   465.6
   455.3
   446.2
   458.8
   485.8
   414.4
   518.8
     512
   479.3
   479.9
     475
   490.9
     441
   443.6
     478
   490.9
   410.2
   456.2
   446.2
   465.3
     487
   463.7
   475.7
     513
   458.8
   443.6
   442.9
   471.2
   494.2
   510.7
   452.7
   470.5
   461.7
   463.4
   445.9
   450.7
   522.7
   470.2
   455.9
   422.5
   470.5
   420.2
   433.5
   503.6
   470.2
   479.6
   523.4
   438.1
   451.4
   459.5
   412.8
   478.3
   466.9
   467.9
   500.7
   433.8
   499.4
   482.2
   422.2
   509.1
   436.4
   434.2
   478.9
   420.9
   468.6
   435.5
   454.3
   430.9
   469.5
   532.5
   468.6
   469.5
   512.7
   476.7
   446.2
   463.7
   474.7
   425.1
   435.8
     514
   483.2
   462.7
   461.1
   489.3
     465
   469.2
     441
     463
   483.2
   419.6
   482.2
   475.4
   504.2
   484.8
   532.1
   437.7
     478
   493.9
   469.5
   439.4
   478.9
   450.1
   480.2
   433.2
     454
   502.3
     439
   491.3
   433.2
     475
   437.1
   495.2
   436.4
   445.2
   469.2
   467.9
   477.6
   489.6
   416.7
   445.2
   494.8
     415
   435.5
     489
   484.1
   449.4
   421.5
   457.9
   454.6
   429.6
   479.3
   448.8
   450.7
   443.9
   469.5
   435.8
   419.9
   474.1
   545.4
   447.8
   434.8
   494.2
   472.5
   472.5
   441.3
     463
   467.3
   397.2
   481.5
   463.4
   446.5
   473.4
     454
   486.1
   495.5
     463
   460.4
   499.7
   459.8
   460.4
   493.9
   480.2
   428.7
   432.9
   526.3
   486.7
   485.8
   479.6
   432.2
   494.5
   538.6
   465.6
   475.7
   449.4
   491.3
   461.4
   496.1
   473.1
   510.4
   494.8
   471.5
   462.4
   468.9
   422.8
   424.4
     452
   423.5
   499.4
   430.9
     453
   448.4
     466
   486.4
   479.6
   460.8
     466
     428
   442.9
   458.5
   421.5
   503.6
   485.1
   480.6
   495.5
   533.1
   505.9
   482.2
   483.2
   437.1
   503.3
   404.3
   400.8
     451
   490.9
   452.3
   461.7
   445.9
   493.5
   459.2
   465.6
   437.4
   474.7
   475.4
   510.7
   461.4
     440
   480.9
   474.1
   456.6
   451.7
     464
     512
   472.1
   465.3
   477.3
     478
   458.2
     475
   457.9
   456.9
   442.6
   495.5
   478.3
   457.5
   481.5
   442.6
     453
   481.9
   433.2
   437.1
   504.2
   474.4
   447.1
     487
     452
   425.4
   477.3
   465.6
     489
   470.8
   453.3
   500.7
   482.5
   450.7
   451.7
   479.3
   452.7
   438.7
   436.4
   431.3
   503.6
     453
   472.8
   493.2
   460.1
   441.3
   440.7
   471.2
   480.6
   502.9
   459.8
   492.2
   419.9
   467.9
   457.5
   477.6
   430.6
   466.6
   438.1
   437.1
   448.8
   469.5
   471.5
   422.8
   473.4
     453
   483.8
   402.1
   443.3
   478.6
   463.7
   505.9
   438.4
   470.8
   513.3
   481.5
   410.2
   464.7
   458.5
   490.9
   486.7
     476
   440.7
   447.1
   463.7
   444.2
   503.6
   443.9
   496.5
   445.9
   449.4
   479.9
   481.2
   472.8
     442
     454
   497.1
   433.5
   469.2
   467.3
   434.2
   434.5
   480.6
   458.2
   480.9
   460.4
   471.2
     454
   455.3
   472.8
   454.9
   533.4
   477.6
   472.8
   472.5
   462.4
   430.3
   480.6
   445.2
   434.2
   423.5
   480.6
   490.3
   445.2
   476.7
   426.4
   466.6
   498.4
     465
   481.5
   443.6
   468.9
   460.1
   475.4
   493.9
   475.7
   459.2
     513
   417.6
   458.5
   465.6
   454.6
   466.9
   432.9
   479.3
   488.7
   430.3
   451.4
   454.6
   443.9
   430.6
   449.4
   468.2
   509.8
   500.7
   467.6
   511.1
   443.9
     439
   444.2
     452
   453.6
   474.7
   458.8
   429.3
   440.7
   446.2
   443.9
   467.9
   455.6
   458.2
   461.7
   478.3
   442.6
   466.3
   435.1
   412.4
   505.2
   510.4
   493.5
   480.9
   472.5
   441.3
   472.8
   432.5
   468.6
   498.7
   456.2
   483.5
   458.5
   491.6
   401.4
   481.2
   493.9
     488
     430
   503.6
     451
   468.6
   453.3
   472.1
   482.8
   492.2
   475.4
   482.5
   497.4
   423.5
   478.3
   465.6
   449.4
     476
   462.7
   419.2
   408.2
   447.8
   455.3
   474.7
   482.2
   510.7
   425.7
   483.8
   419.9
   424.8
     440
   432.5
   449.1
   479.9
   414.7
   463.7
     465
   493.9
   430.9
   501.3
   474.1
   509.4
   484.8
   460.4
   516.2
   506.8
   471.8
   451.7
   447.5
   447.8
   505.5
   472.5
   475.7
   512.4
   453.6
   445.5
   445.9
   434.5
   479.9
   442.6
     512
   478.9
   458.8
   450.1
   445.2
     475
   400.8
   495.5
     500
   475.7
   472.1
   489.6
     478
   498.4
     465
   498.7
   507.2
   478.9
   438.4
   450.1
   467.3
     487
   469.9
   473.1
   446.5
   449.7
   423.5
   449.1
     514
   505.5
   451.4
     477
   440.3
   499.7
   459.5
   518.8
   544.8
   488.3
   470.2
   471.8
   533.8
   458.5
   523.4
   450.1
   458.8
   446.8
   504.9
     475
   520.5
   444.2
   493.9
   445.5
   426.7
     463
   442.3
   481.5
   516.2
   495.8
   504.6
   428.7
   414.7
     464
   494.2
   460.4
   434.5
   483.8
   494.5
   486.1
   474.7
   463.7
   490.3
     501
   475.7
   471.2
   468.2
   474.4
   472.5
   474.4
     453
   483.8
   453.6
   422.8
   453.3
   442.3
   448.1
   507.5
   487.4
   441.6
   455.6
   420.9
   503.6
   474.4
   502.6
   455.9
   436.1
   478.6
   431.6
   468.9
     488
   437.7
   485.8
   466.9
   487.7
   466.6
   503.6
   486.7
   439.4
     477
   459.5
   424.4
   459.5
   449.1
   431.3
   425.4
   474.7
   496.5
   443.3
   436.4
   472.8
   505.9
   487.4
   444.9
   461.1
   498.4
   456.9
   505.9
   487.4
   448.1
   478.9
   483.2
   456.9
   460.1
   499.7
     453
     487
   433.5
   441.6
   489.3
   472.1
   415.4
   461.4
   474.7
   482.8
   472.1
   432.9
   459.8
   470.8
   462.7
     478
   490.6
   458.5
   514.6
   490.9
   438.4
   448.4
   441.3
     430
   498.4
   423.8
   438.4
   491.6
     454
   430.9
   460.4
   417.3
   486.1
   478.3
   435.5
   514.9
   460.4
   452.3
   458.8
   418.3
   435.5
   446.5
   441.6
   516.6
   460.8
   446.5
   452.7
   485.1
   426.1
   443.6
   486.4
   520.1
   521.1
   462.1
   499.1
   477.6
   466.6
   447.1
   469.9
   458.2
   445.5
   486.4
   457.9
   529.2
   486.7
   503.9
     514
   449.4
   414.1
   450.1
   439.7
   479.6
   471.2
   462.7
   477.3
   498.7
   510.1
   440.3
   430.9
   503.3
   542.8
   453.6
   436.4
   432.5
   515.3
   481.2
   502.9
   448.8
   471.2
   457.9
   499.4
   470.2
   424.8
   459.2
   476.3
   432.2
   466.6
   486.4
   456.6
     478
   391.4
   493.9
   496.8
   481.5
   456.9
   489.6
   470.5
     537
   467.9
   464.7
   402.1
   442.9
   472.5
   474.1
     464
   472.5
   439.4
   529.2
   497.4
   447.1
   491.3
   445.9
   468.9
   462.4
   496.5
   460.8
   443.9
   481.9
   474.4
   455.3
     454
   460.4
   452.7
   459.2
   473.1
   501.6
   455.6
   451.7
   456.9
   436.8
   497.8
   471.8
   464.3
   500.7
   500.7
     416
   477.6
   484.5
   454.6
   499.4
   452.7
   475.7
   492.6
   481.5
   466.9
     404
   518.8
   408.2
   454.6
   495.2
   472.1
     428
   444.6
   492.9
   459.2
   460.1
   468.6
   479.9
     465
   487.4
   486.7
   450.4
   449.4
   502.3
   456.9
   479.3
   528.2
   509.1
   486.4
   439.4
   442.3
   453.3
     442
   492.9
   418.3
     451
   472.5
   400.1
   461.4
   509.1
   437.1
   418.9
   449.1
   495.5
   521.1
   486.4
   438.7
   496.1
   476.3
   428.3
   503.3
   428.3
   484.8
   481.9
   450.1
   459.5
   487.4
   454.6
   503.6
   497.1
   457.5
   511.7
   420.5
   495.2
   439.7
   431.9
   470.8
   473.4
   401.7
   536.4
     465
   434.5
   467.3
   494.5
   473.1
   461.7
   492.9
   465.6
   496.8
   447.5
   432.5
   465.3
   453.3
     430
   468.9
   439.7
   450.4
   449.7
   460.8
   445.9
   482.8
   471.5
   445.2
   493.2
   438.7
   440.7
   402.4
   458.5
   429.3
   458.5
   457.9
   460.4
   482.5
   466.3
   449.7
   431.3
   444.6
   446.8
   447.8
   430.6
   448.4
     502
   480.6
   416.3
   470.8
   519.5
   465.3
   502.3
   446.2
   463.7
   453.3
   453.6
   459.8
   467.3
   470.5
   513.6
   511.4
   472.5
   479.6
   462.7
   513.3
   507.5
     454
   488.7
   427.4
     478
   437.4
   493.9
   461.7
   481.9
     465
   500.7
   478.6
   498.1
   468.6
   462.4
   510.7
   434.2
   454.9
   470.2
   447.1
   460.8
   464.7
   453.3
   462.7
   466.9
   459.2
   465.3
   476.3
   520.5
   446.2
     452
   466.9
   471.5
     452
   442.6
   464.3
   473.4
   433.5
   461.4
   429.3
   464.7
     501
   508.1
   495.8
   485.8
   464.7
   466.6
   447.1
   452.7
     501
   485.4
     465
   449.1
   459.8
   462.1
   501.3
   473.4
   456.6
   501.6
   444.9
   462.4
   473.4
   506.2
     487
   496.5
     466
   475.4
   524.4
   452.3
   493.9
   494.5
   469.2
   453.6
   429.3
   490.9
   445.5
     442
   412.8
   488.3
   476.7
   473.1
   470.5
     463
   433.8
     418
   446.2
   469.2
   420.2
   477.3
   452.3
   488.3
   426.7
   464.3
   458.8
   486.1
     430
   481.9
   465.6
     453
   493.2
   418.3
     453
   516.6
   478.3
   501.6
   496.5
   472.1
   474.7
   460.4
   498.1
   440.3
   463.4
   453.3
   415.4
   404.3
   447.5
   492.6
   470.8
   444.2
   484.8
   491.9
   455.3
   462.1
   422.5
   439.7
   445.9
   480.2
   463.4
   482.2
   408.2
   470.2
   488.7
   473.4
   424.4
   498.1
   489.6
   508.1
   463.7
   454.6
   482.8
   483.8
   471.8
   408.9
   486.4
   484.8
   468.6
   416.3
   461.7
   493.5
   462.1
   487.7
   434.2
   440.7
     441
   445.5
   484.8
   454.3
   502.6
   457.5
   496.5
   432.9
   455.6
   454.6
   456.2
   495.5
   441.3
   473.4
   471.5
   492.6
   441.3
     454
   473.7
     501
   493.9
     487
   507.5
   449.4
   409.2
   435.1
   432.5
   452.7
     514
   481.9
   460.1
   436.4
   470.8
   477.3
   471.2
   455.6
   532.1
   445.2
   448.8
   445.2
     428
   454.3
   435.1
   454.3
   442.3
   485.4
   507.5
     465
   503.6
   432.9
   480.2
   473.7
   482.5
   518.2
   462.1
   436.4
   482.2
   479.9
   509.4
   486.1
   510.4
   497.8
   447.5
     477
   472.5
   487.7
   426.7
   479.6
   516.2
   495.5
   472.5
   431.6
   433.8
   441.6
   435.1
   476.7
   463.4
   471.2
   459.5
   476.3
   511.7
   456.2
   449.7
   462.1
   496.5
   484.8
   473.4
   505.2
   469.5
   507.8
   463.7
   466.9
   487.4
   483.8
   477.6
   425.7
     466
   467.9
   473.4
   467.9
   484.8
   462.1
   545.1
   460.1
   487.7
   479.6
   466.9
   476.3
   408.2
   553.9
   477.3
   462.4
   480.9
   486.4
     465
   442.3
     477
   514.9
   493.2
   412.1
     490
   405.3
   506.2
   472.1
   449.4
   466.6
   450.7
   469.9
     440
   474.1
   491.6
   512.4
   466.3
   514.6
   526.9
   422.8
   468.9
   466.6
   431.9
   495.2
     487
   448.4
   461.1
   497.1
     502
   445.5
   476.3
   456.9
   444.9
     453
   495.8
     478
     500
   474.1
   455.3
   454.6
   480.6
   469.2
   384.9
   454.6
   488.3
   463.4
   427.7
   426.4
   479.3
   469.9
   496.8
   434.5
   484.5
   476.3
   477.3
   472.1
   420.2
   496.1
   485.1
   454.3
   431.3
   484.5
   494.8
   462.7
   434.2
   466.6
   532.1
     476
   465.3
   470.8
   482.5
   467.6
     430
   452.7
   502.6
   494.5
     490
   466.3
   455.9
   508.5
   479.3
   466.9
   471.5
   443.9
   437.7
   458.2
     430
   521.8
     429
     441
   495.5
   458.2
   504.6
   445.2
   467.3
   429.6
   476.7
   443.9
   437.7
   474.1
   470.2
   511.1
   440.3
   472.1
   527.3
   467.9
     464
   456.2
   434.8
     487
   431.6
     488
   465.6
   485.8
   428.3
   507.8
   481.5
   496.1
   455.6
   482.2
   449.4
   469.5
   443.3
   478.3
   491.3
   459.8
   462.7
   451.7
   409.5
   435.8
   483.5
     454
   484.5
   491.9
   454.6
   504.6
   479.3
   443.6
   431.9
   475.4
   504.9
   443.9
   464.3
   484.1
   487.4
   513.3
     430
   469.2
   449.1
     453
   479.9
   460.8
   447.8
   449.4
   478.6
   479.6
   483.2
   395.6
   449.4
   471.5
   400.8
   466.6
   437.7
   482.5
   474.1
   466.6
   506.5
   454.3
   448.4
   467.3
   467.6
   480.2
   505.2
   478.3
   468.6
   444.6
   490.9
   473.4
   498.1
     464
     501
     439
   431.6
   435.8
   450.4
   465.3
   456.6
     463
   455.9
   480.2
   455.6
   492.9
   503.6
   459.5
   454.3
   478.9
   514.9
   426.1
   419.2
   480.9
   420.9
   443.3
   456.6
   496.1
   442.9
   457.2
   425.1
   451.7
   482.8
   489.3
   446.8
     466
   500.3
   483.8
   442.9
   429.6
   402.7
   476.3
   413.7
   443.9
   462.7
   484.1
   472.5
   499.1
   480.9
   430.3
   432.2
   423.5
   457.9
   502.3
     463
   454.3
   426.4
   452.7
   490.6
   499.7
   497.8
     476
   479.9
   470.2
   486.1
     452
   450.7
   418.6
   500.3
   438.7
   512.4
   417.6
     478
   496.5
   496.5
     453
   442.6
   452.3
   492.9
   440.3
   432.5
   481.9
   496.5
   528.2
   460.8
     463
   413.1
   445.5
   490.3
   468.9
   416.3
   460.1
   481.2
   508.1
   432.5
   514.3
   471.5
   520.8
   440.7
   480.6
     429
   454.3
   471.8
   459.8
   467.6
   447.5
     440
   469.9
   444.9
   507.2
   507.5
   475.4
   449.7
   489.3
   472.1
     463
     476
   465.6
   469.9
     454
   458.8
   503.6
     487
   466.9
   445.5
   470.8
   442.9
   440.3
   458.8
     475
   475.7
   500.3
   467.9
   410.2
     452
   492.9
   477.6
     464
   496.1
   510.1
   477.6
     501
   496.5
   484.5
   478.9
   451.4
   439.7
   472.1
   439.7
   470.8
   442.6
   475.7
   482.5
   458.8
   461.1
   404.7
   493.5
   436.1
   472.8
   445.9
   465.3
   510.7
   457.9
   534.4
   506.2
   485.8
   452.3
   497.4
   467.9
   463.7
   453.6
   469.5
   503.9
   472.8
   485.1
   413.7
   442.3
   458.5
   459.5
   418.9
   446.2
   520.5
   507.5
   436.4
   514.6
   484.5
   426.7
   429.6
   484.1
   432.9
   428.3
   492.6
   466.6
   436.4
   465.3
   495.8
   428.3
   467.3
   472.5
   484.8
   441.3
     475
   455.3
   432.9
   418.9
   467.3
   463.7
   463.4
   471.5
   489.3
   478.6
   458.8
   457.2
     478
   473.1
   457.2
   419.9
   425.1
   485.1
   443.3
   442.6
   427.7
   423.5
   450.4
   415.4
   472.8
   431.3
   467.9
   477.3
   475.4
   468.9
     476
     478
     502
   499.4
   451.7
     454
   481.9
   457.9
   482.5
   463.4
   495.5
   473.1
   480.9
   439.4
   443.6
   475.4
   474.7
   431.9
     439
   470.5
   506.8
   455.9
   468.6
   467.9
   543.5
   471.5
   448.1
   486.4
   463.7
   453.3
   471.2
   477.3
   451.7
   449.7
     501
   510.7
     500
   465.3
   458.5
   422.8
   444.6
   478.6
     439
   484.8
   484.1
     525
   457.9
   455.6
   485.8
   456.9
   453.6
     453
   479.6
   449.7
   470.8
     442
   471.5
   467.6
   491.3
   516.9
   459.2
   450.1
     477
   444.9
     428
   453.3
   461.1
   454.3
   483.5
   458.8
   448.1
     524
   445.2
   485.8
   477.6
   448.1
   469.2
   451.7
     440
   423.5
   472.8
   442.9
     477
   416.7
   428.3
   471.8
   531.5
   494.2
   466.9
   436.1
   476.7
   473.1
     451
   492.9
   444.9
   502.3
   441.6
   462.7
     452
   491.6
   472.8
   474.1
   497.4
   466.3
   486.1
   447.5
   463.7
     453
   447.5
   467.6
   417.3
   461.1
   496.8
   446.8
   498.7
   449.4
   460.4
   471.8
   507.2
   498.7
   473.7
     487
   478.6
   431.9
   528.6
   464.3
   431.3
   454.6
   467.6
   450.1
   425.4
   443.9
   474.4
   452.3
   486.4
   467.9
   453.6
   467.3
   499.7
   464.3
   440.3
   472.1
   480.6
   469.5
   484.8
   470.8
   434.5
   451.7
   478.9
     442
     464
   486.7
   455.9
   450.4
   439.4
   435.8
   494.8
   456.6
   488.3
   484.5
   469.9
   480.9
   472.1
   450.7
   502.6
   449.4
   493.9
   446.8
   445.2
     452
   455.9
   504.2
   506.8
   532.5
   472.5
   468.6
   475.7
   508.1
     475
   443.9
   453.3
   514.3
     466
   483.8
   486.1
   473.4
   447.5
   505.9
   508.1
   473.7
   466.6
   449.4
     489
   500.3
   545.8
   502.3
   466.9
   458.5
   471.2
     500
   515.3
   481.2
     551
   430.9
     465
   465.3
   436.4
   456.2
   426.7
   434.5
   503.9
   497.8
   471.2
   437.1
   468.6
   438.1
   449.4
   388.8
   513.6
   448.1
   474.7
   494.8
   476.7
     475
   512.4
   461.1
   495.8
   507.8
   494.2
   467.3
   456.9
   463.7
   502.3
   490.9
   485.1
   482.2
   442.6
   447.1
   428.7
   474.4
   485.8
   478.9
   514.6
   499.1
   482.5
     487
   474.4
   417.3
   461.1
   489.6
   470.8
     440
   469.9
     441
   456.2
   459.8
   401.7
   470.8
   444.9
   459.8
   446.5
   461.4
   500.3
   450.4
     475
   418.3
   435.5
   489.3
   462.7
   475.4
   412.8
   452.7
   471.8
   478.9
   450.4
   510.1
   462.7
   491.6
   458.5
   435.8
   465.6
   458.5
   462.1
   481.9
   480.6
     487
   462.4
   518.2
   440.7
   458.8
   485.4
   458.8
   465.3
   454.6
     465
   432.5
   471.5
   497.4
   452.7
   455.6
   470.8
   456.2
   443.3
   473.7
   497.4
   424.1
   441.3
   438.4
   524.7
   478.3
   443.6
   470.8
   462.1
   468.6
   495.5
   507.5
   438.4
   443.3
   472.5
   454.3
   444.9
   479.9
   468.9
   455.6
   446.5
   485.1
   430.6
     477
   485.8
   472.5
   451.4
   466.6
   461.4
   483.2
     430
   536.4
   495.8
   517.9
   451.4
   481.9
     430
   497.1
   439.7
   473.1
   434.8
   447.8
   438.1
   466.6
   451.4
   465.3
   472.5
   455.3
   487.4
   455.6
   513.6
   464.3
   456.2
     466
   491.9
   459.5
   432.9
   449.4
   478.6
   462.4
   539.9
   465.6
   477.3
   445.9
   437.7
   436.4
   497.1
     440
     501
   482.8
   444.6
   535.1
   424.4
   436.4
   505.9
     452
   485.4
   484.1
   478.6
   496.8
   493.5
   451.4
   453.6
   386.8
   426.4
   472.5
   458.2
   433.2
   443.6
   454.3
   468.6
   457.2
   515.9
   527.6
   461.7
   422.2
   511.4
     488
     427
   487.7
   470.2
   449.4
   475.4
   449.1
   477.6
   457.5
   460.1
   425.1
   452.7
   518.2
   451.7
   491.9
   457.9
   443.6
   502.6
   473.7
   443.9
   474.7
   428.3
     488
   426.1
   466.6
   461.1
   455.9
   452.3
   444.9
   451.7
   494.5
   496.8
     477
   459.2
   495.2
   433.2
   451.4
   472.8
   457.2
   447.8
   443.6
   460.1
   448.1
   444.2
     440
   479.6
   439.7
   441.3
   470.8
     451
   502.6
   403.4
   489.3
   439.4
   514.6
   495.8
     476
   472.1
   438.4
   446.5
   458.8
   465.3
   493.2
   528.2
   436.8
   436.1
   448.8
   465.3
   457.5
   425.4
   486.4
   425.7
   417.3
   479.9
     441
   446.8
   518.2
   470.8
   457.9
   456.2
   393.3
   476.3
   435.1
     441
   466.6
   474.7
   445.5
     465
   461.1
   479.9
   437.7
   469.2
   467.6
   459.8
     502
   466.9
   465.3
     453
   467.3
   484.5
   508.8
   461.1
   467.6
   475.4
   467.3
   469.5
   474.4
   448.4
   452.3
     429
   447.1
   458.5
   462.4
   450.4
   455.9
   505.9
     466
   452.7
   448.4
   440.7
   457.9
   485.8
   462.4
   441.3
   491.3
   411.5
   458.5
   497.1
     475
   448.4
     441
   466.6
   463.7
   480.6
   478.6
   469.2
   472.8
   448.1
   425.4
   424.1
   458.5
   519.2
   425.7
   479.3
   480.9
   452.7
     453
   413.4
   471.5
   456.9
   465.6
   456.2
   472.8
   462.7
   458.5
   408.2
   478.3
   481.9
   431.3
   467.9
   443.9
   434.5
   412.4
   470.2
   474.7
   449.1
   473.1
   541.2
   494.5
   526.6
   457.2
   454.9
   507.8
   491.3
   487.4
   487.7
   466.9
   482.8
   456.6
     477
   461.1
   461.7
   434.8
   440.3
   469.2
   472.1
   448.1
   472.1
   471.5
   498.1
   449.7
   476.7
   432.2
     464
   476.7
   471.8
   427.4
   473.1
   441.3
   465.6
   458.5
   485.1
   482.5
   463.4
   467.9
   410.5
   461.1
   467.3
   473.1
   424.8
   419.9
     490
   483.8
   508.5
   427.7
   449.1
   526.6
   460.8
   473.7
   496.5
   439.7
     477
   442.3
   451.7
   515.3
   459.5
   428.3
   481.5
   454.6
   477.6
   498.1
   518.2
   466.3
     463
   461.1
   444.2
   471.2
   406.6
   443.6
   406.6
   449.4
   435.8
   405.6
   427.7
   469.9
   484.5
   431.6
   483.8
   478.6
   459.8
   408.9
   501.6
   472.1
     475
   441.6
   446.2
   456.6
   496.1
   486.4
   451.4
   485.4
   463.7
   473.7
   436.8
   464.7
   425.7
   473.4
   450.7
   443.9
   487.4
   456.6
   478.9
   476.3
     453
   480.9
   514.6
   415.7
   460.8
   453.6
   440.3
   507.2
   434.5
   468.6
   448.1
   452.3
   478.3
   464.3
   434.2
   438.4
   437.1
   462.4
   406.6
   443.6
   502.6
   463.7
   438.1
   469.2
     500
   442.3
   482.5
   469.5
   486.4
   465.3
   471.5
   473.7
   458.8
   483.5
   434.2
   486.4
     476
   498.7
   498.4
   474.4
   452.3
   451.7
     451
   469.9
   456.2
     451
   452.3
   473.1
   464.7
   475.7
   486.1
   418.6
   499.7
   424.8
   450.7
   474.7
   485.8
   438.4
   511.4
   494.2
   433.5
   475.7
   482.5
   426.4
   464.7
   482.2
   460.1
   411.5
   456.9
   473.1
   473.1
   458.5
   486.1
     475
   449.1
   436.8
   531.5
     500
   484.5
   454.3
   498.1
   491.9
     415
   453.6
   436.8
     427
     452
   484.8
   477.3
   458.8
   451.4
   475.7
   461.4
   496.8
   420.9
   456.2
   439.4
   462.7
   489.6
   506.8
   500.3
   464.3
   474.7
   444.6
   466.3
   490.3
   459.2
     452
   482.5
     465
   454.6
   493.2
   466.6
   466.6
   485.4
   482.2
   443.3
   437.7
     466
   487.7
   495.2
   442.6
   481.5
     477
   434.5
   472.5
   461.7
   442.6
   491.9
   450.4
     429
     488
   492.2
   471.5
   479.3
   492.9
   447.5
   482.8
   437.1
   439.4
   515.6
   458.8
   469.2
   507.2
   468.6
   499.1
   438.1
   396.9
   468.2
   522.7
   491.3
   522.1
   496.1
   427.7
   468.9
   445.5
   488.3
   436.8
   448.4
   448.8
   477.3
   460.1
   464.3
   468.9
   460.8
   505.9
   460.4
   480.2
   413.4
   517.5
   498.7
   475.7
   454.6
   436.1
   416.3
   501.3
   427.4
   429.3
   444.9
   447.5
   494.5
   451.7
     404
   414.1
   454.3
   469.9
   492.6
   468.6
   469.5
   412.1
   454.3
     451
   480.9
     417
   440.3
   505.2
   471.2
   431.3
   462.1
   485.8
   458.8
   424.8
   409.5
   506.8
   458.5
     454
   421.2
     415
     478
   498.7
   494.2
   479.3
   483.5
   448.8
   482.5
     430
   493.2
   460.8
   465.6
   493.5
   434.5
   433.2
   518.2
   438.1
   412.4
   442.3
   411.1
   446.8
   467.3
   434.5
   481.5
   467.3
   454.9
   470.8
   485.1
   424.8
   473.4
   456.9
   475.4
   440.3
   438.1
   465.3
   416.7
   442.9
   473.7
   452.3
     478
   485.8
     475
   497.1
     512
   471.2
     489
   498.7
   466.9
   465.6
   479.9
   445.2
   492.2
   478.3
   425.4
   475.4
     489
   475.4
     439
   483.5
   526.3
   426.4
     490
   435.8
   473.7
   444.9
   448.4
   417.3
   436.4
   437.4
   453.3
   449.1
   432.5
   453.3
   499.1
   485.1
   456.6
   423.1
   445.5
   450.7
   467.3
   419.9
   446.2
   423.8
   454.6
   476.7
   421.5
   434.5
   455.9
   442.6
   492.6
   436.1
   426.7
   479.3
   476.7
   504.6
   479.9
   501.3
   531.5
   490.9
   461.4
   491.3
   465.6
   464.7
   467.6
   418.6
   443.9
   454.3
   457.5
   437.7
     440
   456.2
   454.6
   485.1
   482.2
   476.7
   459.5
   432.5
   457.5
   451.7
   463.4
   473.7
   450.1
   490.3
   494.2
   459.2
   499.4
   521.1
   531.5
   448.4
   486.4
   474.4
   448.8
   504.9
     489
   407.6
     453
   518.8
   474.1
   425.1
   510.7
   460.4
   491.3
   450.7
   462.1
   433.8
   468.2
   448.8
   443.3
   442.6
   475.7
   478.3
   456.6
     500
   464.7
   456.9
   475.7
   447.8
   488.7
     478
   466.3
   515.6
   443.6
   495.5
   415.7
   413.1
   458.8
   469.2
   492.6
   423.5
   447.5
   447.1
   469.2
   498.7
   438.4
   413.1
   470.5
   444.9
     404
   405.9
   495.8
   447.1
   458.8
   474.7
   542.8
   451.7
   451.4
   484.5
   427.7
   474.7
   444.2
   464.7
   438.1
   456.9
   456.6
   430.3
   456.9
   462.4
   459.2
   486.7
   448.1
   519.5
   444.9
   471.5
   470.8
   469.5
   489.6
   457.5
   468.9
   478.6
   499.4
   523.4
   507.2
   463.7
   447.1
   461.4
   451.7
   456.6
   449.7
     463
   478.3
   523.1
   454.9
   457.9
   395.9
   461.1
   467.9
   467.9
   499.4
   480.2
   513.3
     476
   448.4
   457.9
   486.7
   418.6
   399.1
   483.2
   474.1
   458.5
   433.5
   456.9
   491.6
   438.1
   441.6
   417.3
   450.4
   510.7
   471.5
   432.5
   468.2
     466
   414.7
   477.3
   461.7
   485.1
   433.8
   474.4
   474.1
   468.9
   493.9
   492.9
   444.2
   454.9
   430.9
   505.2
   427.7
   431.9
   461.7
   468.2
   455.9
   452.3
   446.2
   492.6
     466
   490.3
   448.1
   485.8
   461.1
   476.3
   420.9
   414.1
   492.9
   451.7
   439.7
   430.9
   442.6
   472.5
   505.2
   431.9
     430
   479.6
   443.3
   482.8
   463.7
   415.7
   470.5
   442.9
     512
   467.9
   454.3
   463.4
     442
   472.5
   471.8
   497.4
     478
   473.4
   448.4
   440.7
   503.9
   444.6
   424.4
   470.2
   459.8
   454.9
   482.5
   478.6
   491.3
   441.6
   445.5
   412.8
   424.4
   504.6
   469.2
   466.9
   475.7
     463
   454.6
   472.5
   452.3
   409.5
   483.2
   429.3
     440
   466.9
   476.7
   462.4
     487
     476
   487.4
   421.8
   488.3
   510.7
   475.7
   455.9
   496.1
   462.1
   509.4
   471.2
   432.5
   421.2
   482.2
   459.2
   482.8
   465.3
   501.3
   483.8
   465.3
   526.9
   460.4
   491.6
   500.3
   448.4
   469.5
   467.3
   486.4
   448.8
   410.2
   484.8
   479.6
   459.2
   467.9
   441.6
   471.8
   464.7
     476
   503.9
   458.8
   425.4
   469.5
   457.5
   486.7
   480.2
   462.4
   497.4
   474.4
   453.6
   456.2
   450.7
     478
   465.6
     476
   478.9
   472.8
   450.1
   473.4
   487.4
   472.1
   508.8
   490.6
   449.7
   486.4
   440.3
   467.6
   501.3
   421.5
   499.7
   448.8
   434.2
   452.7
   480.9
   435.1
   443.6
   445.9
   408.2
   458.2
   493.9
   491.9
   481.9
     417
   468.9
   516.2
   492.2
   432.2
   494.2
   467.3
   510.4
   479.9
     477
     465
   405.3
   487.7
   441.3
   500.3
   490.3
   462.7
   463.7
   472.1
   492.2
     490
   432.5
     451
   461.7
   418.9
   474.7
   473.1
   444.2
   477.6
   407.6
   491.3
   474.7
   456.6
   458.2
   430.6
   486.1
   417.3
   441.6
   477.3
   470.5
   394.6
   494.5
   456.6
   491.6
   437.7
   492.6
   498.1
   432.9
   460.8
     477
   439.7
   505.2
   427.4
   436.8
   485.8
   452.7
   467.6
   438.7
   496.5
     441
   439.7
     452
   455.9
   442.9
   456.2
   405.9
   442.3
     475
   431.6
   469.2
   474.1
   461.1
   511.1
   482.2
   475.7
   537.7
   455.6
   508.1
   458.8
   480.9
   461.1
   467.9
   455.6
   409.8
   462.1
   474.7
   448.4
   405.3
   487.4
   458.5
   515.3
   471.2
   453.3
   488.7
   493.9
   461.4
   431.9
   455.6
   469.9
   511.4
   484.8
   491.9
   477.3
   461.7
   436.8
   466.6
     454
   431.3
   471.8
   405.3
   518.5
   455.6
     430
   467.3
   502.6
   478.9
   459.5
     451
   499.1
   493.9
   486.4
   445.5
   506.8
   464.3
   471.5
   506.8
   473.7
   463.4
   459.8
   450.7
   472.8
     403
   404.7
   484.8
   468.6
   429.6
   435.8
   449.1
   420.5
   427.7
   488.7
   469.9
   483.5
   508.8
   489.3
   419.9
   482.8
   491.6
   423.8
   417.6
   483.2
   474.4
   456.2
   496.5
   510.7
   473.1
   495.5
   498.7
   528.2
     428
     452
   490.9
   432.9
   445.5
   485.4
   486.1
   482.5
   490.9
   419.6
   492.9
   520.1
   442.9
   489.6
   438.1
   494.2
   436.1
     451
   506.5
   469.2
   462.7
   450.4
     428
   436.4
   439.4
   473.4
   426.4
   446.2
   404.3
   460.1
   465.3
   482.8
     478
   471.8
   505.5
   440.7
   498.7
   432.9
   432.5
     466
   452.3
   442.9
   465.6
   450.1
   472.8
   461.7
   460.4
     453
   486.7
   462.7
   449.7
   421.8
   437.7
   424.1
     465
   437.1
   427.7
   474.4
   446.5
   483.8
     442
   458.5
   431.9
   456.2
   417.6
   419.2
     464
   450.7
   491.9
   486.1
   470.2
   474.4
   462.7
   468.9
   450.7
   457.2
     464
   488.3
   476.7
   421.2
   427.4
   438.7
   444.2
   506.2
   422.8
   503.3
   448.8
   471.2
   506.2
   479.9
   469.9
   485.8
   453.6
   443.6
   474.4
   434.8
   447.8
   472.5
   471.5
   461.7
   482.5
   439.7
   408.2
   469.5
   478.9
     428
   449.7
   468.2
   430.3
   480.6
   479.3
   449.4
   472.8
   418.9
   469.2
   464.7
     513
   452.7
   504.2
   426.4
     418
   499.1
   466.6
   438.4
   418.3
   439.7
   462.7
   468.2
   434.8
   490.3
   466.3
   428.3
   455.3
   423.5
   402.1
   480.9
   456.9
   433.2
   439.4
   467.9
   471.5
   492.6
   446.8
   481.5
   493.9
     428
   439.7
   435.8
   416.7
   430.6
   446.8
   488.7
   451.7
   473.7
   460.4
   426.7
   499.4
   467.3
   454.3
   435.8
   459.8
   416.3
   436.4
   432.2
   400.4
   455.6
   489.6
   491.6
     463
   443.6
   499.4
     429
   460.1
   419.2
   493.5
   465.3
   442.6
   465.6
   491.3
   445.5
   497.8
     441
   444.9
   513.3
     452
   485.8
   465.6
   460.1
   434.5
     500
   425.4
   492.2
   425.7
   500.7
   443.9
   487.4
   457.2
   516.6
   428.3
   476.3
   502.9
   388.4
   472.5
   493.2
   456.2
   446.8
   474.1
   453.3
   405.3
   470.2
   436.4
   464.7
   450.7
   479.6
   466.3
   504.9
   556.8
   446.5
   498.4
   526.9
   398.2
   482.2
     477
   457.9
   442.9
   444.9
   455.6
   444.9
   471.8
   432.9
   467.9
   434.2
   491.3
   482.5
   456.2
   460.4
     464
   430.6
   458.2
   455.3
   501.3
   461.4
   460.8
   523.7
   446.2
   440.7
     392
   469.9
   471.8
   466.9
   474.1
     453
   502.6
   442.3
   478.9
   456.6
   453.6
   447.1
   414.4
     451
   432.2
   447.8
   449.4
   515.9
   395.2
     487
   459.2
   508.1
   457.5
   447.1
   500.3
   465.3
   464.3
   474.4
   438.7
   433.2
   468.6
   438.1
   497.1
   410.8
   459.2
   442.6
   445.5
   446.2
   439.4
   435.8
     453
   533.4
   444.2
   470.5
   439.4
   489.3
   472.1
   463.7
   472.5
   473.4
   446.2
   483.8
   453.6
     489
   482.8
   437.4
   442.6
   434.2
   508.1
     475
   446.8
   454.6
   502.3
   494.8
   444.6
   462.1
   490.3
   483.8
   450.1
   461.7
   475.4
   493.9
   468.6
   449.7
   456.6
   484.8
   493.9
   446.5
   479.9
   410.8
   480.9
   447.5
   467.6
   440.3
   435.1
     500
   445.2
   468.2
   455.6
   428.3
   469.2
   429.6
   475.4
   465.3
     488
   463.4
   447.1
   447.1
   430.3
   467.9
   488.3
   436.1
   458.2
   513.6
   462.4
   487.7
     477
   472.5
     466
   444.6
   425.1
   436.8
   421.8
   443.9
   451.7
   431.6
   458.8
   435.1
   431.3
   462.1
   480.6
   466.3
     453
   450.4
   450.4
     451
   457.9
   478.3
   478.6
   480.6
   468.6
   473.7
   471.8
   478.6
   419.2
   412.8
     536
   528.6
   459.8
   447.8
     439
   490.9
   456.9
   434.8
   456.9
   458.5
   459.5
   473.1
   423.5
   489.6
   455.3
   466.6
   427.4
   468.9
   438.4
   524.4
   444.9
   434.5
   476.7
   461.7
   443.9
   471.8
   485.8
   514.3
   452.7
   484.5
   495.8
   472.1
   464.7
   451.7
   481.5
   481.5
   507.2
   477.3
   469.9
   450.7
   422.2
   454.6
   442.3
   478.9
   442.3
   473.4
   459.5
   461.1
   515.9
   457.2
   491.3
   477.3
   492.2
   466.3
   492.9
   470.2
   490.6
   464.3
   425.1
   480.6
     439
   478.3
   459.2
   483.2
   493.2
   453.6
   440.3
   454.3
   471.8
   458.8
   408.5
   493.2
   506.2
     487
   456.6
   416.3
   447.8
   549.7
   427.7
   449.7
   434.8
   446.5
   447.8
     490
   511.4
     440
   418.6
   483.5
   469.2
   474.1
   454.3
   418.6
   469.2
     415
   435.1
   492.6
     464
   464.7
   469.9
     441
   435.5
   431.3
   452.7
     453
   457.5
   515.3
   462.1
   455.3
   457.2
   451.7
   462.7
   386.2
   475.4
   465.3
   493.2
   481.2
     478
   449.7
   449.7
   489.6
   473.4
   432.5
   496.1
   480.9
   446.2
   454.6
   532.1
   495.8
   463.7
   462.4
   468.9
   474.4
   449.1
   497.4
   454.6
   527.9
   443.6
   434.8
     454
   464.3
   408.2
   451.7
   478.3
   475.7
   490.6
     452
   485.1
     466
   490.3
   467.9
   527.3
     466
     451
   454.3
   519.2
   468.9
   495.8
   396.9
   465.3
   439.4
     476
   438.1
   484.1
   492.9
   455.6
   469.5
   474.1
   508.8
   470.8
     477
   459.5
   419.9
     476
   484.5
   449.4
   439.7
   488.3
   470.8
   456.9
   448.4
   436.8
   481.5
   506.8
   468.2
     477
   450.1
   435.1
   457.9
   434.8
     454
   474.1
   466.9
   464.7
   447.5
   513.3
   466.3
   497.4
   426.1
   423.8
     477
     429
   441.3
   461.1
   486.7
   490.9
   505.9
   504.2
   481.2
   398.5
   461.1
   444.9
     453
   443.3
   469.9
   473.1
   451.7
   450.1
   442.6
     451
   443.9
   457.9
   511.4
   441.3
   471.2
   461.1
   454.6
   434.5
   475.4
   457.9
   504.2
     476
   448.4
   423.1
   520.5
   421.2
   484.8
   504.6
   496.5
     489
   429.3
   418.3
   468.6
   449.1
   465.6
   460.1
   447.1
   468.6
     451
   462.4
   527.3
   456.6
   446.8
   464.3
   485.4
   444.6
   491.9
   461.4
   462.1
   479.9
     418
   417.3
   482.8
   473.4
   488.3
   416.7
   493.5
   461.1
   511.4
   474.7
   470.2
   408.5
     442
   487.7
   509.4
   485.1
   474.1
   417.6
   439.7
   460.8
   475.7
   463.4
   453.3
   469.9
   469.5
   443.9
   436.1
   472.5
   461.1
   425.1
   438.4
   468.6
   430.9
   454.9
   434.8
   406.3
     465
   444.2
   445.2
   485.4
   430.9
   480.9
   478.3
   461.4
   490.6
   443.6
   501.3
     439
   441.6
   474.1
   407.6
   473.1
   473.1
   443.3
   473.1
   465.6
   456.9
   465.6
   450.7
   482.8
   486.4
   419.2
   462.7
   425.7
   442.3
   433.5
   485.8
   431.9
   434.8
   453.6
   494.8
   529.2
   501.6
   490.3
   448.4
   424.8
   504.6
   435.8
   456.9
   456.2
   444.9
   536.4
   473.4
   476.7
   454.6
   444.6
   484.5
     429
   496.1
   506.8
   507.5
   466.3
   475.7
   457.5
     440
   429.6
   485.8
   491.9
   441.6
   453.6
   517.5
   435.8
   446.5
   486.7
   447.5
   452.7
   449.1
     442
   456.9
   471.2
     512
   483.8
   416.3
   483.8
   432.2
   432.5
     526
   434.2
   437.1
     466
   464.7
   442.6
   475.4
   450.7
   445.5
   496.5
   434.8
   447.1
   435.5
     466
   436.1
   455.9
   459.5
   462.7
   408.5
   464.3
   428.7
   495.2
   494.8
   454.3
   440.3
   468.6
   474.1
   427.4
   417.6
   449.1
   467.9
   440.3
   460.8
   508.1
   468.2
   485.8
   497.8
   511.7
   502.3
   484.1
     513
   455.9
   460.4
   470.2
   472.5
   464.3
   439.4
   454.3
   467.6
   435.8
   447.5
   458.8
   445.5
   496.1
   456.2
   494.2
   461.4
   442.6
   480.2
   433.2
   472.1
   431.9
   468.2
     453
   428.7
   511.4
   480.9
   469.2
   439.4
   446.5
   482.5
   476.3
   484.5
     465
   434.5
     477
   502.6
     464
     454
   460.8
   499.4
   407.6
   411.5
   491.6
     476
   458.5
   468.2
   480.9
   451.4
   436.4
   445.5
   508.1
   444.2
   496.5
   437.4
   479.6
   432.9
   444.9
   431.3
   481.2
   498.1
   426.4
     478
     476
   471.2
   516.2
   443.9
   390.7
   431.3
   431.9
   468.6
   467.6
   441.6
   472.8
     512
   494.5
   484.8
   471.5
   449.7
   458.8
   458.5
   446.2
   443.9
   414.4
     430
   458.8
   467.9
   495.5
   444.6
   454.6
   473.1
   452.7
     490
   466.3
   469.9
   476.3
   495.5
   483.2
     427
   469.5
   446.5
   459.2
   470.2
   472.8
   509.8
   467.9
   487.4
   458.5
   495.8
   509.1
   409.5
   497.4
   430.9
   453.3
     442
   448.4
   435.8
   462.1
   459.8
   464.3
   437.7
     452
   472.5
   456.2
   410.2
   428.7
   409.2
   431.6
   425.7
     464
   472.1
   452.3
   424.8
   431.9
   456.9
   445.9
   444.2
   456.2
   401.4
   442.3
   469.2
   476.3
   485.1
   432.5
   474.4
   486.4
   452.7
   504.9
   500.3
   502.3
     427
   453.6
   509.1
   466.9
   503.9
   406.9
   436.8
   497.8
   436.4
   460.8
   398.8
   468.9
   487.7
   478.6
   458.2
   450.1
   461.1
   423.5
   449.4
   437.7
   436.1
   476.7
   456.9
   432.2
     453
   456.9
   456.2
   445.9
   449.1
   459.5
   515.9
   507.2
   455.6
   453.6
   450.1
   447.8
   427.4
   443.9
   418.9
   476.3
   463.4
   425.1
   483.5
   449.1
   509.8
   421.8
   480.2
   496.1
   432.5
   474.7
   474.7
   425.7
   459.8
   501.3
   463.7
   483.2
   412.4
     454
   443.9
   470.2
   497.4
   454.9
   480.2
   458.2
   462.7
   458.8
     429
   487.4
   480.9
   430.6
   442.9
   440.7
   408.9
   501.3
   516.6
   540.3
     475
   452.3
   398.5
     418
   518.8
   495.2
   476.7
   500.7
   445.5
   477.3
   439.4
   504.6
   469.9
   483.2
   384.9
   507.8
   430.6
   499.7
   486.1
   479.6
     429
   478.9
   454.6
   470.2
   432.2
   467.9
     475
   448.4
   478.9
   449.4
   449.7
   458.8
   427.4
   419.6
     441
   467.9
   487.7
   473.4
   456.6
   460.4
   482.8
   458.2
   459.8
   434.8
   490.6
     453
   405.9
   397.2
   445.5
   503.9
   452.3
   516.9
     453
   466.9
   466.9
   402.7
   438.4
   491.9
   444.6
   485.1
   501.3
   450.1
   436.4
   490.9
   432.2
   470.5
   467.9
   496.5
   439.4
   423.1
     428
   508.1
   480.9
   533.4
   438.1
   493.2
     490
   487.7
   464.7
   492.6
   502.9
   493.2
   492.9
   442.3
   485.4
     464
   437.1
   443.6
   475.7
   443.6
   502.3
   420.5
   462.4
   446.8
     439
     454
   447.5
   420.5
   496.5
   456.2
   453.3
   436.8
     465
   455.3
   501.3
   468.2
   484.8
   447.5
   464.7
   438.1
   439.4
   486.1
   505.2
   437.7
   447.1
   457.2
   480.6
   413.4
   448.4
   467.9
     466
   445.5
   420.2
   430.9
   431.3
   443.9
   431.9
   456.6
   445.9
   460.4
   457.2
   462.4
   395.2
   462.7
   444.2
   498.7
   459.2
   449.7
   435.1
   473.4
   448.4
     487
   461.7
   448.1
   435.1
   457.9
   441.6
   425.7
   459.8
   465.3
   486.4
     477
   418.9
     487
   449.1
   478.6
   450.7
   494.5
   458.5
     451
   491.3
   466.6
   437.4
   456.6
   466.3
   435.8
   467.3
   444.9
   450.1
   434.2
   462.1
   450.4
   512.4
   450.7
   450.1
   426.1
     466
   472.8
   488.3
   471.2
   517.2
   427.4
   408.9
   475.4
   446.5
   454.3
   441.6
   460.1
   456.2
   460.4
   450.7
   422.5
   449.7
   477.6
   413.4
   464.7
   469.2
   483.2
   489.6
   504.6
   461.4
   470.5
   449.1
   540.6
   466.3
   460.1
   480.2
   423.8
   481.2
   420.9
   450.1
   484.5
   475.7
   466.3
   510.7
   463.4
   491.3
   452.3
   429.6
   506.5
   477.6
   503.9
   482.8
   516.2
   472.5
   436.8
   451.4
   467.6
   478.3
   460.4
     415
   447.8
   457.9
   479.3
     465
   469.2
   464.3
     428
   473.1
     477
   448.8
   449.1
   443.6
   477.3
   492.6
   458.8
   427.7
   452.7
   426.4
   436.8
   478.3
   467.6
   486.1
   473.1
   417.6
   495.2
   472.1
   450.4
   471.2
     477
   481.5
   471.2
   469.9
   462.1
   440.7
   482.8
   500.7
   458.5
   456.9
   437.4
   490.3
   477.3
   467.6
   442.6
   477.3
   408.5
   465.6
   505.5
   450.1
   440.7
   482.2
   494.8
   456.2
   449.4
   455.9
   485.4
   416.7
   480.6
   432.2
   411.1
   473.4
   426.1
   425.1
   455.3
   449.7
   413.4
   467.9
   419.9
   466.3
   452.3
   466.6
   419.9
   478.3
     477
   401.7
   428.7
   432.9
   456.6
   429.6
   456.9
   457.5
   442.9
     441
     466
   433.2
   437.4
   431.9
   459.2
   424.4
   503.9
   425.7
   468.2
   443.3
   507.5
   468.2
     442
   490.9
   497.8
   490.3
   514.9
     451
   486.4
   440.3
   476.7
   414.1
   485.8
   459.8
   446.5
   468.2
   449.1
   472.8
   468.9
   483.2
   430.9
     451
   462.7
   447.5
   514.3
   441.6
     464
   445.9
     452
   470.8
   460.1
   476.3
   471.8
   445.5
   494.2
     475
   459.5
   496.8
   498.1
   445.2
     478
   447.1
   480.9
   482.5
   431.9
   451.7
   447.5
   457.2
   473.7
   418.3
   423.8
   467.9
   485.1
   494.5
   513.3
   436.8
   468.9
   483.5
   451.7
   474.1
   420.5
   473.4
   412.1
   480.2
     466
   399.5
   466.6
   472.8
   464.7
     477
   506.5
   440.7
   452.3
     466
   474.1
     475
   461.7
   436.1
   474.7
   457.2
   502.3
   465.3
   481.2
   467.6
   445.9
   470.2
   498.1
   419.2
     439
   479.9
   468.2
   450.1
   447.5
   466.9
   451.4
   413.7
   488.3
   469.5
   523.7
   443.3
   479.6
   483.2
   438.7
   473.4
   448.8
   474.1
   445.2
   443.9
   482.2
     489
   435.5
   464.7
   480.9
   450.1
   440.3
   500.3
   489.3
   487.7
   485.4
   504.9
   427.7
   436.1
   496.5
   431.3
   405.6
   455.3
   463.7
   453.6
   451.4
   464.7
   465.6
   453.3
   469.5
     525
   466.9
   437.1
   509.8
   462.4
   523.4
   471.2
   467.9
   469.9
   484.8
   481.2
   459.5
   439.4
   466.3
   435.8
   451.4
   477.3
   485.4
   456.6
   459.2
   530.5
   513.6
   478.6
     453
   405.6
   422.2
   481.5
   468.6
   442.9
   512.4
   452.3
   453.6
   479.3
   448.4
   433.5
   442.9
     451
   444.9
   503.3
   486.7
   411.5
   483.5
   386.5
   457.9
   450.7
   449.1
   480.9
   459.2
     478
   459.5
     441
   489.3
   428.3
   407.6
   421.2
   464.7
   413.4
   474.1
   479.3
   476.3
   516.9
   503.6
   470.5
   483.8
   482.5
   411.1
   490.3
     476
   467.3
   479.3
   515.3
   493.9
   469.9
   510.7
   511.7
   463.7
   450.7
   388.1
     466
   492.9
   450.4
   419.9
   474.7
   478.3
   438.7
   468.9
   495.2
   485.8
   440.7
   495.2
   448.1
   448.4
   490.3
   506.2
   467.3
   463.7
   426.1
   450.4
   425.7
   457.5
   452.3
   450.1
   467.6
   440.7
   466.6
   476.7
   494.5
   410.8
   489.3
   482.8
   466.6
   467.6
   460.4
   483.5
   458.8
   503.6
   464.3
     463
   466.9
   434.8
   469.2
   490.9
   431.3
   447.1
   486.7
   460.4
   468.2
   442.9
   476.3
   450.1
   472.1
   473.7
   431.6
   454.6
   472.1
   458.5
   460.4
   489.6
   490.3
   443.6
   418.9
   425.1
   410.8
   453.3
   479.6
     488
   474.1
   459.2
   445.9
   476.7
   473.4
     477
   421.2
   517.5
     475
   468.9
   425.7
   448.4
   465.3
   467.3
     454
     440
   472.5
   484.1
   440.7
   480.9
   489.3
   447.8
   482.8
   479.3
   458.5
   466.3
   478.3
   470.5
   495.8
   424.4
     452
   462.1
   471.2
   457.2
   472.5
   481.2
   460.8
   361.8
     441
   469.5
   455.9
   466.9
   403.4
   435.8
   445.5
   441.3
   481.2
   459.8
   472.1
   415.4
   490.3
     464
     465
   469.2
   455.6
   465.6
   459.8
   439.7
   448.4
   468.6
   452.3
   454.9
   480.2
   446.8
   440.7
   466.3
   467.3
   463.4
   401.4
   473.7
     464
   490.3
   449.7
   439.7
   430.6
   454.3
   464.3
   438.4
   449.7
   478.3
   450.1
   476.3
   442.3
   468.2
   447.8
   422.2
   437.1
   440.7
   462.1
   467.6
   524.7
   429.6
   467.6
   462.7
   426.1
   444.9
   486.1
   436.4
   460.8
   465.3
     478
   470.5
   459.5
   415.4
   481.5
   462.1
   437.1
   458.5
   465.6
   441.3
   473.4
     454
   470.5
   527.9
   487.7
     451
   440.7
   494.8
   472.8
   462.7
   426.1
   476.7
   442.6
   484.8
   507.2
   458.8
   488.3
     452
     453
   492.2
   455.6
   444.2
   477.6
   462.4
   528.6
   425.1
   460.1
   442.6
   455.9
   480.2
   430.3
   505.5
   495.2
   448.8
   461.7
   453.3
   462.7
   451.4
   490.6
   434.8
   411.8
   467.3
     453
   432.9
     487
   454.6
   442.9
   428.7
   438.1
   480.9
   497.8
   480.6
   438.1
   447.1
   440.3
   498.1
   406.6
   465.6
   450.7
   494.2
   392.3
     453
   444.6
   442.3
   436.4
   492.6
   472.8
   486.1
   422.5
   457.2
   496.8
   408.9
   461.4
   510.7
     490
   473.1
   449.1
   446.8
   440.3
   454.3
   462.1
   434.5
   449.7
   464.3
   456.9
     463
   398.8
   474.4
     441
     418
   460.8
   454.6
   449.7
   470.8
   459.2
   494.8
   527.9
   516.6
   442.6
   499.7
   521.1
   460.4
   462.1
   475.7
     404
   437.4
   466.6
   477.3
   455.6
   458.5
   469.5
   456.2
     476
     488
   424.8
   463.4
   419.2
   458.5
   474.1
     430
     475
   430.3
     439
   437.1
   445.2
   424.1
   437.4
   450.4
   474.4
   529.5
   461.4
   464.7
   460.1
   459.8
   426.4
   484.8
   458.5
   478.3
   461.7
   448.8
   445.2
   433.2
   417.6
   481.2
   484.1
   455.9
   460.8
   462.4
   519.5
   420.9
   439.7
     427
   482.5
   460.1
   420.2
   468.6
   405.3
   431.6
   485.1
   484.1
   454.3
   452.3
   478.3
   502.6
   457.9
   443.3
   469.5
   461.4
   509.1
   504.9
   445.9
   403.7
   426.7
   517.9
   404.3
   524.7
   448.8
   444.2
   477.3
     440
   458.5
   499.1
   434.5
   459.5
   479.9
   462.4
   500.7
   470.8
   442.6
   404.3
   467.3
   434.2
     404
   463.7
   485.8
   439.4
     487
   407.9
   447.5
   472.5
   428.7
   453.3
   482.5
   455.9
   482.8
   474.4
   445.5
   464.7
   481.5
   423.1
   394.9
   462.7
   462.4
   453.6
     441
   457.5
   497.4
   445.9
   496.1
   480.6
   430.3
   477.6
     475
   470.2
   466.3
   477.3
   427.4
   438.4
   455.9
   460.8
   455.6
   464.7
   441.6
     478
   482.2
   471.5
   467.6
   456.2
   463.4
   450.1
   466.6
   442.9
   472.8
   491.3
   461.4
   495.5
     454
   473.4
   447.5
   503.9
   452.7
   479.6
   433.2
   462.1
   472.1
   418.6
   434.2
   489.6
   459.8
   532.8
   451.7
   456.6
   477.3
     488
     453
   467.6
   474.4
   466.6
   505.5
   471.5
   472.8
     442
   453.3
   427.4
   506.8
     466
   453.6
   476.7
   484.8
   487.7
   439.4
   443.6
   475.4
   490.3
   453.6
     475
   449.1
   449.1
   492.6
   458.2
   459.8
   455.3
   437.1
   488.3
   446.2
   427.7
   473.4
   481.5
   417.3
   443.6
   465.3
   421.2
   517.5
   442.6
   490.6
   462.7
   450.4
   496.8
   447.8
   447.5
   496.8
   456.9
   450.7
   508.8
   463.4
   460.1
   499.4
     441
   459.5
   509.4
   470.2
   462.4
   451.4
   435.1
     478
   473.4
   478.3
   460.1
   426.4
   500.3
   512.7
   432.9
   480.9
   457.5
   473.7
   477.3
   444.6
   431.3
     490
   451.4
   425.4
   451.7
   469.2
   455.6
   464.7
   487.7
   482.2
   484.8
   447.5
   459.5
   421.2
   418.9
   458.5
   495.2
   461.4
     476
   423.8
   520.8
   465.6
   419.6
   445.5
   450.7
   422.2
   459.2
   460.1
   506.5
   446.2
   518.5
   518.2
   430.3
   474.7
   486.4
   447.1
     463
   381.9
   487.4
     453
   418.6
   462.7
   443.3
   449.1
     430
   468.9
   418.3
   459.8
   470.2
   472.5
   465.6
   481.9
   431.3
   411.5
   517.9
   435.8
   420.5
     452
   479.3
   468.6
   467.3
   470.8
   492.2
   504.2
     440
   479.3
   438.1
   475.4
   520.8
   493.2
   431.3
   442.3
     475
   468.9
   448.8
   520.5
   471.2
   455.3
   449.1
   476.3
   444.2
     427
   419.2
     501
   455.3
   483.5
   493.9
     451
   409.5
   442.6
   424.1
   444.6
   481.2
   484.5
   476.3
   475.7
   471.5
   445.2
   493.2
   481.9
   473.1
   478.9
   492.2
   408.9
     415
     465
   433.5
   460.1
   437.4
   453.6
     454
   446.2
   430.6
   418.9
   430.6
   442.9
   420.2
   497.1
   471.8
   484.5
   450.4
     451
   485.8
   465.6
   473.1
   512.7
   455.3
   448.1
   405.3
   453.3
   501.3
   441.3
     416
   491.9
   464.3
   485.8
   493.2
   436.4
   467.9
   459.2
   484.5
   433.8
   480.6
   466.3
   433.5
   452.3
   495.2
   464.3
   431.6
     466
   489.6
   484.5
   433.2
   490.6
   468.2
   435.1
   471.2
   496.5
   388.8
   447.8
   471.5
   445.5
   493.9
   434.2
   469.5
   473.4
   509.1
   453.6
   453.3
   399.5
   452.3
   419.9
   431.9
   449.7
   426.7
   443.6
   479.6
   503.6
   394.3
   468.9
   422.2
   497.1
   480.6
   430.9
   466.6
   492.2
   474.1
   411.8
   532.5
     453
   436.4
   461.4
   422.8
   449.7
   484.1
   492.6
     490
   472.5
   462.7
   452.3
   444.6
   468.6
     427
   466.6
   505.2
   458.5
   486.7
   394.6
   453.3
   471.8
   448.4
   482.5
   452.3
   460.8
   477.6
   444.9
   464.7
   494.5
   469.2
   478.3
   399.5
   453.6
   422.2
   435.1
   446.8
   415.7
   459.2
   460.4
   461.1
   469.9
   443.6
   436.1
   438.7
   413.4
   422.8
   487.4
   469.9
   414.4
   430.3
   458.8
   487.7
   418.3
   458.5
   466.9
     464
   484.1
   466.6
   480.6
   451.7
   485.4
   422.8
   460.8
   449.7
   444.6
   458.5
   449.4
   478.3
   487.4
   479.9
   452.7
     488
   462.1
   434.5
   436.4
   431.3
   482.5
   436.8
   444.2
   469.5
   462.7
   490.3
   442.3
     538
   513.6
     451
   456.6
   440.7
   475.4
   450.1
   422.2
   443.6
     500
     439
   459.2
   494.8
   463.4
   478.9
   467.6
   431.9
   478.3
   498.1
   467.3
   492.6
   456.2
     442
   490.9
   452.7
   494.2
   408.9
   460.8
   438.4
   456.9
   480.2
   446.2
   399.8
     478
   459.2
   467.3
   446.5
     490
   515.6
   490.3
   490.9
     490
   459.5
     454
   484.1
     477
   461.4
     451
   441.6
   461.7
   412.4
   498.7
   461.1
   457.9
   472.5
     500
   437.1
   461.7
   445.5
   467.9
   464.3
   422.8
   435.1
   495.8
   456.2
     487
   460.4
   450.7
   440.3
   449.4
   430.3
   473.7
   438.4
   451.7
   461.1
   458.2
     453
   427.7
   447.8
     489
   445.2
   457.5
   487.4
   431.6
   481.9
   497.8
   481.2
   496.5
   454.9
   476.3
     454
   415.7
   434.2
   485.1
   470.5
   462.7
   450.1
   473.4
   484.5
   449.1
   430.3
   461.1
   471.2
   419.2
   406.3
   468.9
   472.5
   496.8
   444.2
   458.8
   458.2
   471.2
   431.6
   449.7
   463.7
   476.3
   445.5
   470.5
   453.6
   434.5
   482.2
   466.9
   498.7
   439.7
   399.5
     466
     501
   414.4
   520.1
   442.9
     489
   520.5
   453.3
     466
   475.7
   509.8
   457.2
   444.6
     453
   493.2
   479.6
   443.6
   484.8
   460.8
   460.4
   470.2
   404.7
   405.9
   498.1
   480.9
   481.5
   494.2
   408.2
   505.2
   461.4
   457.2
   504.2
   476.7
   454.3
   461.4
   433.5
   456.9
   457.9
   439.4
   463.4
   455.3
   456.6
   439.7
   475.7
   454.6
   466.3
   506.8
     465
   448.8
   443.6
   481.9
   478.6
   424.1
   380.6
   440.3
   486.4
   456.6
   425.1
   450.4
   500.3
   485.8
   425.1
   431.9
   442.6
   474.7
   472.1
   444.2
     465
   453.3
   470.5
   500.3
   481.9
   437.4
   432.2
     453
   495.5
   485.8
   433.5
   482.2
   433.8
   466.9
   408.9
   444.9
   452.7
   485.8
   462.4
   516.2
   472.5
   435.1
   481.2
   494.8
     442
   446.8
   446.8
   494.5
   437.4
     464
   454.9
   450.4
   462.4
   446.8
   436.8
   494.2
   457.2
     439
   520.5
   486.7
   450.7
   491.6
   508.8
     476
   381.3
   460.4
     489
   435.8
   410.2
   501.3
   483.5
   471.8
     502
   494.5
   471.2
   470.8
   480.9
   426.7
   453.6
   512.4
   441.3
     430
   479.9
   463.7
   434.5
   455.9
   461.1
   520.5
   459.2
   451.4
   498.4
   481.2
   470.2
     489
   411.5
   424.1
   480.6
   424.8
   455.9
   483.2
     463
   463.4
   442.3
     415
   436.4
   480.6
   482.8
     439
   461.4
   454.9
   445.2
   439.4
   422.5
   434.5
   470.2
   492.9
   481.2
     451
   426.1
   483.8
   432.5
   395.9
   481.9
   443.6
   499.1
   497.1
   473.4
   531.5
   455.9
   467.6
   486.4
   455.9
   470.8
   484.1
   469.9
     500
     405
   459.5
   485.8
   461.1
   454.3
   457.5
     464
   484.5
   476.3
   454.3
   438.7
   491.9
   462.4
   449.1
   462.1
   481.2
   513.6
   456.2
   477.6
   426.1
   421.8
   490.9
   470.2
   424.8
   435.1
   472.8
   481.9
   418.6
   459.5
   475.7
   484.8
   473.7
   420.5
   472.5
   416.7
   456.6
   398.8
   464.3
   451.7
   466.6
   440.7
   450.4
   467.3
   427.4
   444.2
   434.2
   422.5
   461.4
   406.6
   446.2
     452
   421.2
   485.4
   475.4
   496.8
   462.1
   434.5
   467.6
   477.6
   458.5
   428.7
   462.4
     478
   409.8
   508.5
   464.3
   472.8
   441.3
   483.5
   431.6
   469.9
   465.3
   436.4
   482.2
   451.4
   432.5
   433.5
   503.6
   426.7
   437.7
     514
   419.9
   460.8
   482.2
   471.8
   473.7
   442.6
   446.2
   414.1
   441.6
   457.9
   453.3
   461.7
   469.9
   460.8
     477
   418.3
   472.5
   495.5
   428.7
   473.4
     405
   436.8
   481.9
   417.6
     501
   413.1
   477.3
   436.4
   453.6
   486.4
   443.6
   384.2
   460.4
   466.3
   453.6
   481.9
   480.2
   441.3
     439
   454.9
   487.4
   484.8
   463.4
   449.1
   445.5
   500.7
   431.3
   437.4
   496.5
   434.5
   460.8
   459.2
   465.3
     501
   444.9
   428.7
   466.3
   468.9
   417.6
   459.2
   491.6
   433.2
   518.2
   387.5
   489.6
   466.6
     439
   429.3
   481.5
   477.3
   443.9
   480.2
   431.9
   440.3
   446.8
   459.5
   442.6
   431.3
   514.9
   472.1
   484.8
   488.3
   425.1
   457.2
   503.3
   460.4
   468.2
   430.9
   469.5
     430
   509.8
   481.9
   460.1
   417.3
   435.8
   494.5
   466.9
   433.8
   470.8
   494.5
   480.2
   465.3
   462.1
   476.3
   419.6
   488.7
   450.1
   455.9
   459.8
   440.3
   496.8
   434.2
   436.4
   440.7
   486.1
   527.9
   470.8
   487.7
   458.5
   461.4
   439.4
     453
   464.3
   421.2
   493.5
   465.3
   439.4
   375.1
   419.9
   481.9
   499.4
   447.5
   470.8
   495.8
     415
     454
   465.3
   454.6
   451.7
   450.7
   439.7
   442.3
   441.6
   467.9
   467.9
   444.9
   433.2
   514.6
     451
   452.7
   420.9
   448.8
   438.1
   457.2
   497.1
   469.5
   457.2
   431.9
   473.1
   459.2
   443.9
   475.7
   447.8
   480.9
     451
   434.8
     417
   471.2
   458.8
   455.9
   453.3
   478.3
   506.8
   461.7
   453.3
   469.5
   432.2
   482.5
   470.5
   408.2
   452.7
   465.6
   443.9
   490.9
   476.7
   458.2
   473.7
   441.6
   412.4
     440
   454.6
   464.7
   453.6
   456.2
   450.1
   472.8
   463.4
   471.5
   453.6
   465.3
     465
   464.7
   460.4
   454.9
   447.1
   465.6
   450.4
   416.7
   478.9
   464.7
   432.5
     429
   452.7
   440.3
   438.1
   423.8
   459.2
   390.7
   457.9
   511.4
   468.6
     452
   438.4
   471.5
   469.9
   433.2
   425.4
   439.7
   432.2
   426.1
   456.2
   490.6
     439
   495.2
   462.4
   459.2
   468.6
   455.6
   462.1
     451
   454.3
   471.5
   461.7
   446.2
   453.3
     451
   482.8
   480.2
   449.1
   410.2
     427
   427.4
   427.4
   461.7
   461.1
   526.3
   485.8
   456.6
   455.3
   474.4
   444.6
   470.5
   463.7
   408.2
   468.9
   502.9
   443.6
   486.4
   517.9
   427.4
   490.9
   509.1
   451.4
   477.3
   426.7
   499.7
   437.1
   426.1
   448.1
   424.1
   467.6
   432.2
   484.8
   426.1
   447.8
   459.2
   487.4
   445.2
   469.9
   448.4
   502.6
   450.7
   438.4
     453
   482.2
     537
   452.3
   462.7
   446.2
   424.8
   397.2
   464.3
     454
   479.6
   501.6
   461.4
   394.6
     440
   446.2
   500.3
   438.1
   470.2
   469.9
   425.1
   450.1
   413.4
   444.2
   428.7
   435.8
   464.3
     476
   446.2
   431.9
   455.3
   486.7
   496.5
   488.3
   445.2
   468.2
   476.3
   432.9
   451.7
   425.1
   465.6
   482.5
   461.7
   467.9
   411.8
   438.7
     487
     488
   436.8
   495.8
   462.1
   431.3
   494.5
     500
   435.5
   485.4
   448.1
   487.4
   477.6
   438.1
   476.7
   418.3
     466
   484.1
   473.4
     430
   423.5
   421.8
   455.9
   462.1
   438.4
   478.6
     452
   450.7
   464.7
   479.6
   451.4
     476
   440.7
   486.4
   470.2
   443.6
   418.6
     477
     501
   488.7
   494.2
   450.7
   431.3
   455.9
   449.7
   484.5
   459.2
   441.3
   483.8
   436.1
   449.1
   455.3
   433.2
   472.5
   489.3
   451.7
   448.8
   466.9
   497.1
   535.4
   482.5
   493.2
   451.4
   493.5
   469.2
   460.4
   479.6
   472.5
   491.6
   459.5
   490.9
   464.7
   500.7
   460.1
     439
   486.4
   471.8
   519.2
     477
   459.5
     428
   449.1
   484.8
   476.3
   503.9
   413.7
   519.8
   458.5
   436.4
   458.5
   469.2
   448.4
   495.2
   522.1
     427
   442.6
   434.2
   456.6
   478.3
   450.1
   450.7
   432.9
   434.2
     452
   470.8
   459.8
   518.2
   477.3
     466
   483.8
   468.9
   499.4
     463
   485.4
     476
   434.2
   415.7
   498.7
   470.8
   460.8
   422.5
   496.8
   449.1
   455.6
   426.4
   467.6
   462.7
   490.6
   468.2
   510.4
   439.4
   382.6
   456.2
   457.9
   473.7
   467.9
   497.1
   465.3
   428.7
   418.3
   424.4
   468.6
   442.9
   429.6
   416.7
   504.2
   468.6
   426.7
   470.8
   449.7
   482.2
     475
   409.5
     512
   444.6
   465.3
   472.8
   405.6
   516.6
     427
   479.6
   441.3
   425.1
   437.7
     475
   471.2
   431.9
     404
   442.9
   447.5
   470.8
   430.6
   462.4
   455.6
   463.4
   481.5
   453.6
   465.3
   430.9
   417.6
   444.6
     440
   467.3
   462.4
   455.6
   473.7
   447.8
     451
   460.8
   425.7
   435.8
   457.5
   427.4
   494.2
   457.5
   438.1
   425.7
   419.2
   458.2
   525.3
   430.6
   451.4
   441.6
   453.3
   434.5
   410.5
   432.2
   463.7
   460.4
   419.6
     440
   462.1
   441.6
   453.3
   453.3
   505.2
   449.7
   451.4
   521.1
     476
   487.4
     441
   519.2
   435.1
   502.3
   447.5
   450.1
   441.6
   458.2
   442.3
   464.7
   456.2
     453
   467.9
   420.5
   437.1
   444.2
   448.8
   483.2
   455.9
   483.8
   441.6
   401.1
   508.1
   430.3
   413.4
   454.9
   504.6
   460.1
   455.9
   432.9
   455.9
   459.8
   466.3
   400.4
   415.4
   418.3
   447.8
   465.3
   454.3
   455.6
   471.2
   483.8
   414.1
   439.7
     429
   444.9
   426.4
   448.8
   466.6
   453.6
   427.7
   450.4
   449.1
   453.3
     463
   416.3
   480.9
   469.5
   456.9
   503.9
   459.5
   431.6
   460.8
   470.8
   454.6
   450.1
   462.4
   450.1
   476.3
   483.5
   402.7
   463.4
   448.8
   431.6
   466.6
   468.2
   435.8
     452
   449.1
     476
   406.6
   479.9
   491.3
   414.1
   435.5
   484.5
   474.4
   444.9
   455.6
   457.9
   427.4
   511.1
   468.2
   409.2
   454.6
   461.7
   480.9
   473.4
   409.5
   444.9
   449.4
   439.7
     453
   442.9
   512.7
     427
   474.1
   488.3
   460.4
   475.7
     453
   488.7
   503.3
   439.7
   468.2
   436.4
   479.3
   488.7
   437.4
   498.4
   419.2
   426.1
   466.9
   469.2
   482.8
   438.4
   406.6
   476.3
   475.4
   396.9
   448.4
   465.6
   437.7
   440.7
     427
   448.1
   493.9
   499.7
   481.2
   457.2
   401.4
   458.2
     475
   462.1
   473.7
   457.5
   486.7
   451.4
   459.2
   454.3
     453
   433.5
   396.5
   507.8
   460.8
   476.3
   462.1
   466.6
   450.4
   441.6
   495.5
   454.9
   445.2
   507.2
   436.4
   468.9
   463.4
   488.3
   439.4
   409.5
   443.3
     454
   466.3
   496.1
   434.5
   460.8
   473.1
   462.7
   439.7
   459.2
   446.5
   404.7
     489
   443.9
     441
     464
   433.5
   418.3
   468.2
   448.4
   450.4
     463
   426.7
   460.8
   453.3
   437.7
   474.1
   449.1
     453
   430.6
   479.6
   429.3
   474.7
   471.2
   507.5
   451.7
   510.7
   474.4
   454.9
   482.5
   472.5
   463.7
   462.1
   425.4
     453
   457.2
   479.6
   460.8
   427.4
   421.2
   418.3
   485.8
   486.4
   478.9
   413.4
   453.3
     463
   493.5
   488.3
     451
   426.4
   454.9
   435.8
   467.6
   457.9
   462.4
   433.2
   431.3
   435.1
   426.4
   461.7
   453.3
   462.7
     442
   446.5
   460.8
   480.6
   511.1
   459.8
     475
   430.3
   444.9
     466
   443.6
     477
   431.3
   470.8
   469.5
   483.2
   454.9
   497.8
   462.4
   455.6
   475.4
   471.5
     466
     454
   495.8
   416.7
   448.8
     488
     514
     454
   485.4
   461.4
     489
   469.5
   481.9
   500.3
     463
   493.9
   445.9
   391.4
   434.8
   467.3
   450.1
   399.5
   451.4
   449.7
     512
   490.9
   458.2
   461.1
   472.8
     452
   427.4
   456.6
   470.8
   486.7
   462.4
   510.4
   458.2
     488
   485.1
   467.9
     463
   431.9
   450.4
     439
   423.5
   480.2
   459.2
   466.3
   412.8
   466.6
   460.1
   463.7
   461.4
   450.7
   456.6
   492.6
   475.7
   432.2
   424.4
   506.8
   463.4
   469.5
   435.8
   410.5
   426.1
   435.5
   464.7
     500
   409.2
   447.1
   457.2
   505.5
   494.2
   442.3
   459.5
   424.4
   466.3
   464.7
   458.8
   459.2
   459.2
   459.8
   436.4
   444.6
     466
   440.3
   473.1
   389.4
   484.5
   458.5
   483.5
   455.3
   450.4
     418
   473.7
   456.2
   477.6
   437.4
     463
   474.7
   436.1
   502.9
   418.3
   466.6
   458.2
   461.4
   474.4
   471.8
   462.7
   449.1
   505.5
   466.6
   420.9
   436.4
   510.4
   449.4
   466.3
   409.8
   488.7
   475.4
   472.5
     441
     441
   471.8
   422.2
   457.2
   498.7
   507.8
   427.7
   472.8
   480.6
   497.4
   455.6
   446.5
   444.2
   480.6
   486.4
   453.3
   490.6
   434.5
   445.5
   445.5
     454
   458.2
   420.5
   481.9
   480.9
   453.3
   482.8
   421.8
   456.2
   445.2
   496.1
     451
   479.6
   425.4
   426.4
   464.7
   446.2
   459.5
     478
   502.6
   467.3
   415.4
     428
   421.8
   451.4
   461.1
   428.3
   485.4
   452.7
   510.7
     463
   456.2
   421.5
   487.7
   502.6
   466.6
     478
   456.2
     439
   490.6
   449.4
     465
   472.8
   464.3
   414.7
   445.5
   463.4
     488
   428.7
   471.2
   428.3
   467.9
     442
   471.2
   452.3
   470.8
   491.6
   442.9
   424.1
   458.5
   508.8
   474.1
   459.2
     464
   474.1
   423.8
   468.9
     478
   515.9
   475.7
     500
   475.7
   492.9
   439.4
   443.3
   436.8
   436.1
   449.1
   385.2
   446.2
   452.7
   463.4
   486.1
   433.8
   432.9
   447.1
   437.1
   483.2
   473.7
   444.2
   521.1
   402.7
   439.4
   401.7
   476.7
     464
   436.1
   461.4
   479.3
   486.1
   463.7
   445.5
   456.2
   430.9
     478
   454.9
   451.4
   420.9
   464.7
   502.9
   489.6
   444.2
   451.4
   459.5
   469.5
   468.9
   495.5
   454.3
   453.3
   468.2
   497.1
   457.9
   469.2
   442.6
   496.1
     415
   457.5
   438.1
   447.1
   501.6
   474.1
   471.5
   430.6
   451.7
   509.1
   460.1
   468.2
   424.4
     476
   497.1
   469.9
   467.9
   454.3
   480.6
   484.1
   417.3
   438.7
     453
     463
   438.4
   501.3
   451.4
   486.7
     475
   478.9
   501.6
   467.9
   431.6
   461.4
   492.2
   478.3
     440
     466
   482.8
   439.7
   471.8
   448.8
   434.2
   453.3
   485.8
   468.2
   455.3
   440.3
     487
   471.8
   484.5
   483.2
   465.3
   483.2
   455.6
   442.3
   448.4
   498.4
   459.5
   467.6
   496.1
     453
   407.2
   446.2
   445.9
   489.3
     451
   480.9
   482.2
   459.8
   458.2
   493.9
   457.5
     475
   475.4
   465.3
   446.5
   446.8
   464.7
     476
   469.2
   450.4
   445.2
   435.1
   448.1
   429.6
   435.1
   501.6
   465.3
   416.3
   451.4
   448.4
   472.8
   469.9
   449.1
   421.5
   448.8
   463.4
   462.1
     430
   461.1
   492.6
   468.6
   442.3
   482.8
     476
   443.9
     452
   472.5
   427.4
   456.6
   430.9
   448.1
   425.1
   494.5
     500
   472.1
   469.9
   407.2
   435.8
   449.1
     465
     487
     392
   444.2
     369
   439.4
   454.9
   442.3
   505.9
   472.8
   468.6
   443.6
   489.3
   444.6
   474.4
   481.9
   413.4
   467.3
   463.7
   463.4
   461.1
   487.4
   467.3
   474.7
   472.5
   506.5
   416.7
   474.1
   477.3
   435.8
   479.9
     442
     441
   459.5
   444.9
   490.3
   516.9
   435.8
     463
   429.3
   454.6
   467.9
   465.3
   435.5
   453.6
   477.6
   497.4
   506.8
   431.6
     404
     453
   437.7
   490.3
   502.3
   426.7
   490.9
   490.6
   445.5
   421.5
   474.4
   443.6
   494.8
   485.8
   479.3
     464
     465
     463
     429
   472.1
   489.6
   485.8
   449.7
   423.1
     501
   476.3
   382.3
   437.4
   440.7
   436.8
   502.9
   467.9
   414.1
   433.8
   434.8
     487
   446.2
   481.9
   460.4
   455.3
   464.7
   496.1
   486.1
     429
   477.6
   429.3
   452.7
   449.4
   491.3
   424.1
   494.8
   465.6
   458.8
   473.4
   510.4
   423.1
   405.9
   465.3
     442
   421.2
   430.3
   453.3
   426.7
   458.8
   438.4
   474.7
   413.1
   465.3
   475.7
   406.9
   545.8
   485.1
   439.7
   459.5
   454.6
   444.6
   452.3
   424.1
   447.5
   445.9
     440
   428.3
   394.6
   492.9
   481.2
   498.4
   520.5
   424.8
   425.1
   448.4
   456.6
   483.8
   427.4
   469.2
   463.7
   496.5
   485.8
   479.3
     428
   460.4
   509.4
   466.6
   484.5
   469.9
   463.4
   474.4
   461.7
   494.2
   467.9
   475.7
   472.5
     454
   478.6
     440
   467.3
   471.2
   454.3
     417
   464.7
   481.2
   481.2
   477.6
   429.6
   474.7
   453.3
   425.7
   472.5
   503.6
   444.9
   481.2
   488.7
   454.6
   485.8
   457.2
   518.8
   519.5
   429.6
   443.3
   466.6
   416.7
     454
   446.2
   460.8
   449.7
   488.7
   465.3
   445.5
   418.9
   464.3
   477.3
   407.2
   432.5
   460.8
   436.4
     466
   450.4
   461.1
   456.2
   455.9
   471.8
   442.6
     487
   428.7
   492.9
   489.3
     427
     442
     441
   474.4
     490
   509.4
   463.4
   490.3
   462.4
   481.2
     417
     453
   426.4
   438.1
     440
   448.1
   458.8
   509.1
   452.3
   502.3
   467.6
   443.6
   485.8
   493.2
   503.3
   423.5
   514.6
     452
     476
   474.4
   458.2
     453
   457.5
   461.4
   410.8
   434.8
   482.8
   484.8
   485.1
   478.6
   437.7
   456.6
   403.4
   411.1
   439.4
   448.1
     466
   420.2
   470.2
   496.1
   423.5
   467.3
   430.6
   417.3
   483.5
   456.6
   459.8
     466
   483.8
   432.5
   499.7
   492.9
     500
   488.7
   440.7
   489.3
   508.5
   440.7
     464
   433.2
   507.8
   459.2
   487.4
   442.3
   497.4
   469.2
   451.4
   437.4
   470.2
   507.2
   447.5
   436.1
     466
   434.5
   444.6
   452.7
   487.4
   434.8
   457.2
   417.6
     524
   484.8
     465
   494.8
   403.4
   493.2
   418.6
   455.3
   493.9
   437.7
   475.4
   470.5
   460.8
     490
   436.1
   438.7
     463
   532.8
   512.7
   411.1
     428
   448.4
   458.5
   449.7
   472.1
   500.7
   481.5
   463.4
   509.4
     453
   437.1
   467.9
   435.8
   478.3
   478.9
   448.4
   475.7
   453.6
   422.2
   510.4
   476.7
   457.2
   462.7
   486.7
   426.4
   523.4
   488.7
   471.2
   421.2
   444.9
   461.4
   484.1
     451
   404.3
     453
   485.8
   427.4
   462.4
   450.4
   422.8
   449.1
   438.7
   462.7
   419.2
   496.1
   499.4
     477
   449.4
     464
   465.6
   459.5
   469.5
   484.8
   404.7
   470.8
   517.5
   487.4
   499.1
   477.3
     442
     440
   440.3
   449.7
   460.1
     466
   434.8
   433.5
   501.6
   459.8
   396.9
   469.9
   470.2
   504.2
   468.2
   445.2
     464
     465
   493.9
   480.9
     478
   423.5
   474.7
   506.5
   445.5
   469.5
   447.8
   458.8
   480.6
   462.1
   481.5
   456.2
   479.3
   468.2
   456.6
   448.4
   466.3
   461.4
   455.9
     488
     477
   471.2
   457.2
   485.1
   431.9
   512.4
   467.3
   459.2
   480.2
   455.3
     466
   435.1
   518.5
     417
   448.4
     442
     429
   456.9
   458.2
   460.1
   467.9
   462.1
   445.2
   486.1
   468.2
   448.1
   486.4
   474.4
     417
   484.8
   392.3
   446.2
   489.3
   422.5
   484.1
   450.4
   464.3
   484.5
   393.6
   489.3
   508.1
   466.9
   452.3
   450.1
   447.1
   426.4
     478
   512.4
     466
   420.9
     453
   441.3
   452.7
   485.8
   436.4
   485.1
   472.5
   448.8
   425.7
   430.3
   445.2
   446.5
   493.9
   448.8
   413.7
   445.9
   470.8
   442.3
     453
   426.4
   487.7
   427.7
   497.1
   460.8
   452.7
   395.6
   481.5
   551.9
   462.7
     464
   457.5
     501
   407.6
   476.7
   495.5
   456.9
   441.3
   405.9
   456.6
   445.5
     464
     465
   446.5
   462.4
   455.9
   446.5
   434.8
   434.8
   450.7
   453.3
   430.6
   471.2
   491.9
   458.2
   478.3
   433.5
   460.4
   474.1
   483.2
   430.9
   468.2
   510.7
   473.1
   502.6
   437.7
   474.7
   456.2
   424.4
   410.8
   478.3
   470.5
   443.6
   445.9
   453.3
   455.3
   510.4
   476.7
   490.3
   467.3
   461.1
   449.7
   469.5
   407.6
     465
   424.1
   552.9
   436.1
   435.1
   443.9
   457.5
   436.4
   460.1
   505.9
   464.7
   463.7
   467.9
   443.6
   490.9
   487.4
   457.5
   471.2
   437.7
   471.2
     453
   473.7
   498.7
   437.1
   468.9
   459.2
   480.6
   458.8
   465.6
   441.6
   479.9
     526
   423.5
   491.9
   444.2
   482.2
   494.8
   423.5
   512.4
   446.5
   432.2
   474.1
   426.1
   419.2
   444.2
   411.5
   437.1
   447.1
   454.6
   395.9
   420.2
   435.5
   430.9
   476.7
   418.6
   470.8
   464.3
   462.1
   463.7
   492.2
   499.7
   467.6
   491.3
   474.7
   472.5
   481.5
   458.5
   463.7
   462.4
   458.2
   453.6
   424.1
     453
   460.4
   436.1
   478.3
   470.8
   379.7
   410.5
   421.2
   481.9
   461.1
   469.5
   460.4
   440.7
     417
   447.5
   449.1
   478.6
   453.3
   508.8
   444.6
   425.1
   456.2
   449.4
   464.7
     454
   477.6
   459.8
   471.8
   459.2
   433.8
     500
   495.2
   426.4
   479.3
   444.2
   424.8
   488.3
   451.7
   482.2
     427
   502.9
   486.4
   419.9
   449.7
   479.9
   448.8
   457.9
   445.5
   450.7
     428
   442.6
   469.9
   431.3
   432.9
   452.3
   432.5
   454.6
   438.7
   460.4
   472.1
   473.7
   474.1
   455.3
   470.2
   437.7
   462.1
   499.1
   464.7
   457.9
   475.4
   499.7
     475
   485.4
   458.8
     476
   468.6
   498.7
   445.5
   443.3
   450.7
   506.8
   469.9
   487.7
   478.9
   397.8
   419.2
   445.2
   443.9
   446.5
   497.4
   452.3
   457.9
   468.9
   457.9
     463
   443.9
   495.8
   471.8
   459.5
   474.1
   448.8
   457.5
   432.5
   410.8
   453.6
   495.2
   434.8
   474.1
   456.2
   452.3
   454.6
   411.8
   504.9
   459.2
   466.3
   424.4
   479.6
     451
   478.9
   411.8
   441.3
   487.7
   483.8
   407.6
   486.1
   459.2
   447.5
   487.4
   466.9
   424.4
   498.7
   482.8
   420.9
   451.7
   501.3
   467.9
   467.9
   502.9
   460.8
   483.2
   467.3
   531.2
     466
   513.6
   445.2
     440
   445.2
   430.6
   413.1
     429
     463
   458.2
   436.4
   480.9
   406.6
     513
   448.4
   480.6
   481.2
   435.1
   481.9
   494.8
   430.9
   452.3
   446.2
   458.8
   425.1
   431.3
   441.6
   497.1
   495.2
   450.7
   482.2
   479.6
   452.3
   417.3
   454.3
   500.7
   468.6
   442.6
   466.9
   447.1
     452
   446.8
     464
   433.8
   431.3
     500
   459.5
   472.1
   440.3
   466.3
   442.6
   458.5
   478.9
   455.9
   458.8
   438.7
   472.5
   423.8
   416.7
   462.1
   422.8
   435.5
   409.5
   461.4
   448.4
   461.4
   423.5
   413.4
   412.1
   453.6
   469.9
   465.3
   447.5
   453.3
     488
   431.3
   511.1
   511.7
   476.7
   441.3
   455.6
   428.7
   485.4
   431.9
   466.6
   375.5
   466.6
   461.4
   457.9
   505.2
   425.4
   454.3
   443.3
   444.9
   471.8
   482.5
   497.8
     416
   455.9
   482.5
     452
   482.2
   454.3
   466.6
   433.5
   473.4
     463
   467.9
   454.6
   455.6
   452.7
   508.5
   468.2
   409.8
   472.5
   445.9
   445.2
   512.7
   442.6
   459.8
   467.9
   462.1
   470.2
   434.2
   484.8
     417
   447.5
   484.8
   461.4
   459.8
   486.1
   533.8
   432.9
   394.6
   464.3
   446.8
   461.7
   474.1
   470.8
   506.8
   511.4
   495.8
   466.3
   455.6
     441
   416.3
   426.1
     452
   468.9
   462.1
     463
   468.2
   440.7
   498.7
   409.8
   434.8
   444.2
   436.8
   438.7
   428.3
   524.4
   451.4
   462.7
   486.4
   486.7
   501.3
   436.4
   447.1
   438.7
   488.7
   405.6
   453.3
   442.9
   478.3
   463.7
   434.2
   471.8
   520.1
   492.9
   477.3
   472.5
   434.2
   459.8
   479.6
   471.2
   444.9
   496.8
   446.5
     476
   494.5
   507.5
   474.4
   468.2
   482.2
   441.6
     465
   488.3
     451
   483.5
   466.3
   480.9
   494.2
   449.1
   447.1
   442.9
   484.8
   433.8
   400.4
   439.4
   456.2
   445.2
   458.2
   541.9
   465.3
   471.5
   448.1
   515.9
   387.1
   479.3
   463.7
   457.5
   457.9
   464.7
   473.7
   435.8
   424.1
   490.9
   517.5
   468.9
   440.3
   419.9
     478
   432.2
   476.7
   458.8
   445.5
   444.2
   419.6
   468.9
   433.5
   483.5
   484.5
   462.7
   480.6
   438.4
   475.7
   449.7
   485.4
   478.9
   455.3
   434.8
   486.4
   474.7
     501
   452.7
   461.4
   442.6
   445.2
   462.1
   430.9
   460.4
   443.6
   433.5
     475
     439
     466
   450.1
   423.8
   479.3
   459.8
   474.4
   427.7
   424.1
   466.3
   429.6
   413.7
   476.7
   431.3
     439
   435.8
     429
     513
   493.2
   455.3
   446.5
   500.3
   493.2
   422.2
   480.9
     441
   484.1
   452.3
   454.3
   492.6
   471.8
   470.8
   437.4
   452.7
   485.4
   497.4
   465.6
   446.5
   448.8
   486.1
   460.4
     488
   480.9
   481.2
   437.1
   474.1
   470.2
   444.6
   426.1
   423.5
   478.9
   449.7
   455.6
     466
   474.1
   484.5
   469.2
   424.8
     466
   459.2
   482.5
   480.9
   457.9
   455.9
   437.4
   442.9
   473.4
     454
   425.7
   417.6
   477.3
   406.3
   454.9
   418.6
   467.6
   416.3
     476
     476
   448.4
   451.4
   502.3
   436.8
   486.4
   468.6
   466.6
   457.2
   469.9
   539.3
   430.6
   483.5
   460.1
   461.7
   435.8
   437.1
   466.9
   506.5
   500.3
   466.6
   447.5
   482.5
   467.6
     488
   504.9
   418.9
   443.6
   474.4
   461.4
   433.8
   461.1
     441
   466.6
   424.4
   433.8
   474.1
   458.5
   425.7
   456.9
   494.5
   445.9
     490
   453.6
   461.4
   469.9
     465
     463
   467.3
   411.8
   402.4
   441.3
   458.8
   458.8
     451
   501.6
   469.2
   451.4
   469.9
   420.9
   429.6
   463.4
   458.2
   444.9
   440.3
   450.1
   455.6
   437.4
   457.2
   419.2
   511.7
   430.3
   474.7
   460.1
   454.3
   468.6
   399.8
   477.6
     440
   444.2
   402.1
   487.7
   430.6
   475.4
   441.6
   452.3
   461.1
   431.9
   459.8
   403.7
   444.2
   479.6
   424.4
   467.6
   449.4
   486.1
   469.2
   449.7
   453.6
   457.9
   470.8
   455.6
   466.3
   457.9
   426.4
   433.8
   405.9
   443.6
   457.9
   437.7
   444.2
     463
   438.4
   509.4
   419.6
   435.8
     475
     427
   447.8
   484.1
   431.3
   445.2
   454.6
   457.5
   424.4
   435.5
   472.1
   476.7
   437.7
   502.9
   420.9
   493.9
   451.4
   431.3
   459.5
   457.5
   459.8
   472.1
   474.7
   403.7
     500
     475
   443.9
   465.6
   478.9
   430.9
   453.3
   457.9
   438.4
   457.2
   420.9
   481.5
   448.8
   467.9
   448.1
   466.6
     454
   422.8
   470.8
   486.4
   450.4
   458.8
   528.6
     463
   445.9
   458.5
   404.7
   447.1
   418.3
   507.8
   466.9
   457.2
   442.6
   442.6
   518.8
   481.9
   417.6
   462.4
   442.3
   464.3
   450.7
   427.7
     427
   485.4
   498.7
   506.8
   458.5
   460.4
   413.4
   475.7
   459.8
   447.5
   415.7
   461.4
   448.4
   485.8
     427
   489.6
   396.9
   506.5
   431.9
   412.4
   468.9
   494.5
     502
   464.3
   453.3
   446.2
     427
   437.1
     453
     441
   460.8
   478.3
   445.5
     489
   483.2
   440.7
   442.9
   479.3
   454.9
   419.9
     430
   434.5
   438.7
   436.4
   440.3
   498.7
   458.5
   492.6
   490.6
   474.7
   434.8
     466
   489.6
     442
   479.3
   455.6
   473.7
   440.3
   406.6
   534.7
   438.4
   425.7
   445.5
   483.2
   462.4
   476.3
   450.1
   468.2
   456.2
   408.9
   509.4
     464
   450.7
   414.7
     464
     405
   508.8
   447.8
   430.6
     490
   436.4
   475.4
   449.1
   485.8
   482.5
   455.9
   426.4
   502.3
   475.7
   470.2
   479.3
   464.3
   498.1
   398.8
   454.3
   462.4
   446.8
   460.1
   443.6
   526.9
   412.4
   517.9
   430.3
   491.9
   414.7
   452.7
   462.4
   470.5
   437.4
   422.5
   426.7
   450.4
   397.2
   456.9
   482.8
   473.7
   449.1
     463
   450.7
   430.6
   420.9
   436.1
   484.5
   446.5
   474.1
   471.5
   468.6
   458.5
   457.2
   514.9
   478.3
   482.2
   462.4
     415
   425.7
   505.5
   449.4
   477.3
   404.7
     451
   436.4
   472.5
   458.8
   458.5
   461.4
   445.2
   466.6
   458.2
     464
   455.6
   462.7
   437.1
   485.4
   466.3
   458.8
   470.5
     440
     417
   468.9
     452
   461.1
   473.4
   496.5
     478
   425.7
   511.4
   443.9
   408.2
   554.8
   432.9
   450.1
   429.3
   409.2
   449.1
   430.3
   510.7
   453.3
   476.3
   426.1
     502
   492.2
   445.2
   449.4
   425.4
     475
   395.9
   474.4
     429
   499.1
   424.4
   432.9
   467.6
   399.1
   499.7
   458.8
   453.6
   488.3
   426.4
   487.4
   449.1
   466.3
     489
   478.3
   459.8
   429.6
   442.9
     454
   412.1
   463.7
   456.2
   431.9
     478
   478.9
   436.8
   422.5
   485.1
   457.9
   451.7
   435.8
   442.6
   434.2
   484.5
   454.9
   474.4
   423.8
   463.7
   445.2
   461.1
   472.5
   435.1
   466.9
   433.2
   438.7
   423.8
   430.6
   422.8
   481.2
   407.2
   470.8
   441.6
   426.1
   481.5
   400.8
   452.3
   445.5
   427.4
   411.8
   449.1
   466.9
   448.8
   411.5
   448.4
   469.5
   455.6
   434.8
     440
   396.5
   400.1
   467.9
   447.1
   454.9
   448.1
     464
   443.3
     417
   484.8
   423.1
   444.6
   423.5
   420.5
   449.7
   481.5
   405.9
   456.6
   442.6
   458.2
   442.3
   424.1
   461.7
   462.7
   415.4
   414.4
   423.1
   407.9
   488.7
   416.3
   454.3
   433.2
   428.3
   480.6
   468.6
   474.7
   422.5
   454.6
   415.7
   486.7
   463.7
   464.7
   506.5
   497.4
   389.1
   418.3
   425.1
   445.2
   397.2
   482.5
   498.7
   459.5
   482.5
   461.7
   447.5
   458.5
     440
   480.2
   427.4
   438.1
   412.1
   444.6
   411.5
   427.7
   452.3
   386.2
   446.5
   447.5
   457.2
   435.8
   422.5
   434.8
   414.7
   420.9
   410.2
   462.4
   445.5
   431.9
     501
   467.9
   450.4
   481.2
   478.6
   518.2
   437.4
     430
   425.4
   471.5
   436.8
   461.7
     439
   455.9
   515.6
   418.6
   438.4
   480.2
   477.6
   461.1
   390.4
     452
   427.4
     441
   468.9
   417.3
   486.7
   447.5
   493.2
   462.1
   455.6
     442
   475.4
   446.8
   459.8
   449.4
   451.7
   474.1
   457.2
     488
   467.3
     465
   456.2
   419.6
   459.5
   422.8
   435.8
   436.1
   496.8
   424.8
   472.5
   455.6
   481.9
   436.8
     475
   448.4
   436.4
   443.6
   425.4
   509.4
   484.8
   462.1
   431.6
   445.2
   442.6
   454.6
   458.5
     478
   418.3
     442
   447.1
   420.9
   466.3
   416.7
   456.2
   449.1
   482.5
   420.9
   469.9
   468.2
     477
     453
   483.5
   493.5
   469.2
   463.7
   477.3
   410.8
     442
   458.2
     488
   452.3
   496.1
   482.2
   473.1
   421.2
   457.9
   475.4
   442.6
   435.1
   459.2
   505.9
   479.3
   506.5
   435.5
   438.4
   449.1
   418.6
   454.3
   430.9
   483.2
   468.9
   508.1
   443.9
   448.4
   461.1
   411.8
   520.1
     427
   449.7
     476
   508.8
     463
   500.7
     477
   476.3
     428
   491.6
   445.9
   437.1
   442.6
   450.1
   390.1
   430.3
   468.6
   447.1
   478.9
     440
   440.3
   469.5
   432.5
   461.1
   473.1
   444.6
   455.6
   437.7
   515.6
     427
   448.8
     488
     427
     418
   458.8
   436.4
   431.9
   488.3
   469.2
   472.5
   459.8
     487
   468.6
   492.9
   442.6
   466.3
   448.4
   426.4
   472.1
     453
   449.7
   428.7
   516.2
   432.9
   482.5
   496.1
   432.2
   452.7
   456.2
   443.3
   469.5
   444.6
     440
   385.8
   472.1
   491.6
   470.8
   460.8
   469.9
   499.4
   453.3
   411.8
   487.7
     403
     466
   464.7
   450.4
   478.3
   443.9
   442.9
   430.6
   407.6
   414.1
   469.5
   457.2
     452
   456.6
   431.9
   475.4
   437.4
   486.7
     429
   415.4
   462.4
   411.1
   449.4
     430
     454
     501
   432.5
   457.9
   450.7
   435.8
   445.9
   448.8
   420.9
   458.5
   442.6
     463
   469.9
   445.9
   396.5
   433.2
   471.8
   434.2
   476.3
   507.5
   424.8
     463
   432.9
   453.6
   441.3
   443.3
   464.7
   426.7
   430.9
   485.8
   454.3
   457.9
     490
     502
   437.1
   472.1
   470.5
   487.7
   493.9
   423.1
   469.2
   461.1
     452
   481.5
   431.9
   459.2
   451.7
   473.7
   461.7
   423.5
   477.6
   457.5
   443.6
     487
   497.1
   479.3
   474.1
   411.8
   470.5
   507.8
   442.9
   435.5
   492.9
   485.1
   482.8
   461.7
   436.4
   442.9
   499.4
   470.8
   440.3
   435.1
   481.2
   459.2
   407.6
   463.4
   469.2
   447.8
   434.8
   478.3
   430.6
   471.2
   469.2
   486.4
   454.9
   488.7
   468.2
   510.7
   462.7
   455.6
   481.2
   429.3
   441.6
   456.2
   460.8
   443.6
   497.8
     428
   463.7
   445.5
     476
   449.1
   489.3
   467.3
   465.3
   493.5
   438.1
   468.9
   449.7
   495.8
   469.9
   435.5
   448.4
   503.9
   471.2
   433.2
   499.7
   464.3
   482.5
   430.9
   428.3
     464
   494.2
   461.4
   479.3
   438.1
   469.2
   442.3
   499.1
   438.1
   470.8
     478
   505.5
     463
   407.2
   462.4
     465
   436.1
   483.8
   455.9
   454.9
   466.9
   474.1
   438.4
   418.6
   449.1
   447.8
   424.4
   434.2
   490.3
   456.2
   426.1
   472.8
   471.5
   432.5
   473.1
   491.6
   476.7
   441.3
   459.2
   466.3
     501
   423.1
     452
   467.9
   429.6
   460.8
   488.3
   502.3
   477.6
   476.3
   477.6
   466.3
   473.7
   443.3
   406.6
   431.3
   498.1
     476
   444.9
   450.4
   492.2
   420.9
   437.4
   471.5
   461.7
   466.3
   426.1
   491.3
   502.3
   472.1
   413.7
     525
   484.5
   448.1
   505.2
   484.8
     514
   461.1
   411.8
   407.6
   438.7
   451.7
   455.9
   447.1
   413.4
   468.9
   480.9
     452
   430.9
     477
   426.7
   466.6
   439.7
   460.4
   464.3
   451.7
   426.1
     475
   483.2
   487.4
   432.9
   435.8
     442
   456.6
   473.7
   445.9
   472.8
     465
     417
   452.3
   465.6
   449.1
   492.9
   468.2
   427.7
     427
   491.3
   482.2
   498.4
   418.6
   438.7
   469.9
   496.1
   429.3
   448.1
   458.8
   497.8
   447.8
   471.2
     451
   449.7
   424.4
   460.8
   442.3
   461.1
   390.4
   444.2
     453
   439.4
   429.3
   485.1
   381.3
   456.9
   454.6
   486.1
   485.1
     466
     441
   451.4
   454.3
   441.3
   474.4
   447.5
   448.8
   455.9
   490.3
   463.7
   479.6
   445.2
     466
   457.5
   461.7
   482.2
   475.7
   460.8
     490
   456.2
   463.7
   485.8
   477.6
   431.3
   499.4
   455.9
   509.8
   443.3
   486.7
   483.5
   463.4
   458.8
   462.1
   483.5
     525
   507.5
   462.4
   420.5
     454
   472.8
   489.3
   474.7
   442.3
   424.8
   492.9
   454.9
   460.4
   473.7
   461.7
     466
   449.1
   442.3
   493.2
   457.5
   448.4
   475.7
   460.8
   433.8
   505.5
   466.6
   444.2
   456.6
   450.4
   450.4
   464.7
   452.7
     489
   435.5
   482.5
   423.1
   426.4
   440.7
   419.2
     451
   467.3
     465
   523.1
   443.3
   475.4
   430.9
   478.6
   491.9
   440.7
   492.2
   413.7
   476.7
   521.1
   443.3
   445.5
   447.5
   480.6
   449.4
   446.8
   442.9
   414.4
     489
   468.9
   486.4
   494.2
   457.9
   437.1
     476
   451.7
   461.7
     464
   408.5
     451
   432.9
   444.9
   424.4
   475.7
   434.5
   412.8
     466
   513.6
   444.9
   464.3
   468.9
   425.4
     429
     475
   473.1
   471.8
   432.9
     475
     464
   462.7
   464.3
   466.3
   426.4
   479.3
     453
   478.9
   477.6
   447.8
   443.3
   483.8
   430.9
   424.4
   496.1
   457.2
   502.3
   458.2
   481.5
   442.3
   459.8
   500.3
   462.1
   474.1
   448.1
     439
   413.1
   428.7
   476.7
   456.6
   459.2
   440.3
   463.4
   446.8
   512.7
     478
   440.7
     453
   472.5
     465
   441.3
   471.5
   457.2
     466
   492.9
   468.9
   457.5
   457.9
   459.8
   418.6
   442.6
   459.2
   457.9
   488.7
     478
   478.6
   481.9
   457.2
   480.2
   431.6
   431.3
     442
   530.8
   450.4
   450.1
   460.1
   461.1
   448.8
   495.8
   482.8
   453.6
   455.9
     465
   476.3
   491.9
   470.2
   455.3
   414.4
   466.9
   503.3
   452.7
   490.6
   434.2
   511.7
   500.3
   429.3
   493.2
   456.6
   425.7
   492.9
   471.2
   491.6
   449.4
   418.3
   466.3
   470.2
   455.6
   442.9
   462.1
   458.5
   533.1
   479.9
   463.4
   482.2
   455.9
   440.7
   456.6
   439.7
   463.4
   454.3
   443.3
   482.2
   478.9
   468.6
   479.3
     428
   446.8
   455.9
   460.4
   400.1
   443.3
   467.6
   435.1
   442.3
   470.8
   419.2
   513.6
   464.3
   458.2
   500.7
   510.1
   463.7
   452.7
   466.6
   467.6
   485.1
   480.2
   481.5
   438.4
   445.9
   476.3
   443.6
   444.9
   497.8
   474.7
   459.5
   484.5
   426.4
   447.5
   438.4
   474.4
   444.2
   469.9
   480.6
   450.4
   455.6
   460.4
     489
   454.3
   478.3
   430.9
   437.1
     465
   470.5
   461.1
   448.4
   444.6
     502
   489.6
   455.6
   479.9
   477.6
   463.7
   423.8
   426.1
   456.2
   487.4
     512
   475.4
   506.8
   453.6
   472.8
   482.2
     452
   478.3
   520.1
   504.2
   426.1
   469.2
     477
   457.5
     440
     487
   443.6
   442.6
   490.9
   463.7
   444.9
   495.8
   458.8
   439.7
   440.7
     489
   451.4
   451.7
     463
   461.7
   463.7
   485.8
   494.5
   471.5
     466
   473.1
   474.4
   462.7
   469.5
     417
     441
   479.3
   412.8
   460.8
   465.6
   487.4
   450.1
   416.3
   480.2
   501.6
   405.9
   433.8
   425.1
   463.4
   443.6
   470.5
   463.4
   442.9
   454.6
   400.1
     464
   438.7
   448.4
   477.3
   454.9
   462.7
     451
   453.3
   473.1
     430
   508.1
   499.1
   443.9
   497.1
   451.4
   458.2
   419.2
   447.5
   474.4
   479.3
   442.9
     463
   429.3
   466.3
   438.4
   474.7
     465
     451
   437.7
   471.5
   460.1
   472.8
   443.3
   450.4
   486.7
     464
   424.4
   470.8
     439
   511.7
     490
   489.6
   504.6
   477.3
     440
   445.2
     475
   468.9
   482.5
     391
   451.7
   467.9
   486.1
   445.9
     464
     442
     490
   510.7
   480.2
   442.9
   474.1
   400.8
     454
   474.7
   482.8
   444.2
   476.3
   457.9
   470.2
   480.9
   462.4
   453.6
   439.7
   430.6
     454
   443.3
   499.7
   479.6
   517.2
   444.2
   425.4
   465.6
   457.5
   513.3
   459.2
   430.9
   460.8
   474.1
   440.7
   466.9
   433.5
   424.1
   421.8
   469.9
   442.6
   464.7
   466.6
   479.9
     453
   522.7
   478.6
   501.3
   519.2
   472.1
   459.5
   443.6
   504.2
   444.6
     475
   498.4
   485.8
   458.8
   462.7
   430.9
   461.4
   523.1
   443.9
   423.5
     454
     464
   511.7
   460.8
     538
   483.8
   471.5
     416
   469.9
   425.7
   445.2
     442
   459.5
   438.4
   457.5
     465
   485.4
   487.7
   443.9
   456.6
   471.2
   440.3
   448.1
   502.3
   419.2
   462.4
   442.9
   491.3
   471.2
   475.7
   490.6
   516.2
   429.3
   422.5
   441.6
   453.6
   431.3
   440.7
   442.9
   466.6
   468.9
   477.3
     477
   447.1
   477.6
   462.4
   460.4
   489.6
   442.3
   470.8
   521.4
   507.2
   471.8
   491.9
   478.9
   439.7
   480.6
   461.7
   497.4
   496.8
   482.8
     439
   460.4
   471.8
   419.9
     465
     464
   461.7
   424.8
   441.6
   438.7
   440.7
   448.8
   430.6
   442.9
   449.1
   474.7
   462.7
   431.6
   418.9
   411.5
   483.8
   419.9
     418
   466.9
   469.9
   454.6
   453.3
   462.1
   518.2
   435.8
   410.8
   492.9
   504.9
   499.7
   446.2
   470.5
   458.2
   453.3
   471.8
   481.5
   416.3
   425.1
     487
     477
   435.5
   441.6
   453.6
   473.7
   512.7
   485.8
   496.1
   444.6
   471.5
   405.6
   456.9
   513.3
   517.2
   418.9
   443.3
   434.5
   455.3
     487
   456.2
   442.3
   440.3
   502.6
   432.5
   483.2
   476.3
   453.6
   487.4
   459.8
     430
   447.1
   474.1
   444.2
   430.6
   456.9
   461.1
   484.1
   443.6
     487
   471.5
   446.2
   491.6
   477.3
   446.8
   481.5
   441.3
   456.9
   407.2
   474.7
   420.5
   488.3
   465.6
   451.7
   477.3
   514.9
   432.9
     475
   456.2
   511.1
   491.3
   499.1
   484.1
   447.5
   493.5
   534.1
   423.1
   463.4
   433.8
   476.7
   483.5
     427
   449.1
   424.4
   439.7
   446.5
   468.6
   458.8
   474.1
   463.7
     500
   505.2
   475.4
   436.4
   491.3
   480.9
     441
   477.3
     429
     476
   479.6
   431.3
   477.6
   471.8
   419.6
     464
   430.3
   397.8
   485.1
   485.1
   472.5
   458.5
   446.8
   459.2
   451.7
   439.7
     442
   456.9
   411.8
   418.9
   463.7
   484.5
   451.7
   458.2
   462.4
   487.7
     464
   436.8
   483.5
   438.7
   459.2
   443.6
   456.6
   415.4
   461.7
   434.8
   482.5
   405.9
   470.2
   485.8
     464
   432.5
   431.9
   455.9
   418.9
   523.4
   474.7
   475.4
   460.8
   499.7
   469.5
   507.2
   466.3
   407.2
   469.2
   414.1
   496.1
   427.7
   421.5
   486.1
   499.1
   430.3
   468.6
   449.7
   475.4
   456.9
   446.2
   470.8
   453.3
   478.9
   454.3
     489
   436.1
   442.3
   448.8
   461.7
   384.9
   436.4
     427
   476.7
   456.9
   410.8
   473.1
   481.5
   449.4
   458.5
   438.7
     476
   410.8
   473.4
   470.5
   421.5
   507.2
   487.4
     405
   450.1
   436.1
     453
   486.4
   472.8
   453.3
   481.5
   480.9
   433.8
   459.8
     451
   452.7
   445.9
   462.1
   516.6
   469.2
   451.7
     441
   456.9
   443.9
   472.8
     475
   434.5
   437.7
     454
   443.6
   482.2
   525.7
   425.4
   438.1
   448.1
   468.6
   433.8
     476
     404
   458.2
   430.6
   480.6
     502
   371.2
   446.8
   471.2
   458.2
   502.9
   489.6
     488
   419.2
   495.8
   452.3
   481.9
   438.1
   416.7
   470.5
   481.5
   445.2
   462.7
   415.4
   425.7
   428.7
   476.7
   434.8
   444.6
   382.3
   482.5
   449.7
   415.4
   455.3
   437.4
   459.5
     453
   463.4
   461.4
   447.8
   464.3
   425.1
   458.8
   462.1
   505.2
   522.4
   437.1
   521.1
   421.2
   450.4
   494.2
   505.5
     514
   451.7
   469.2
   445.9
   458.5
   416.3
   437.7
     465
   383.2
   455.3
     478
   453.3
   486.4
   424.4
   466.9
   468.2
   479.6
   454.6
   459.2
   497.1
   455.6
   503.3
   448.4
     488
   447.1
   508.1
     465
   453.6
   486.1
   487.7
   488.3
     476
   448.1
   452.3
   504.9
   493.2
   431.9
   448.4
   412.8
   442.9
   482.5
   445.5
   457.2
   449.4
   503.3
   506.5
   433.8
   437.4
   431.9
   444.9
   431.3
   472.8
   405.9
   470.8
   480.6
   465.3
   456.6
   468.9
   503.3
   436.1
   468.6
   455.3
   483.8
   481.2
   504.2
   486.4
   503.6
   526.9
   493.2
   427.7
   427.4
   464.7
   395.6
   468.2
   486.7
   469.2
   465.6
   467.3
   485.1
   371.2
   418.3
   450.1
   431.6
   470.2
   469.5
   448.8
   460.1
   502.6
   499.7
   447.8
   444.9
   462.4
     500
   455.6
   414.1
     428
   419.2
   428.3
   411.8
   432.2
   442.6
   428.3
   473.7
   484.5
     441
   448.8
   442.3
   443.6
   477.6
   478.9
   428.7
   442.9
   485.1
   397.8
   459.5
   492.2
   433.8
   437.4
     475
   469.9
   472.1
   479.3
   456.2
   467.9
   480.9
   451.4
   426.7
   443.6
   485.4
   444.2
   456.2
   429.3
   488.7
   458.2
   504.6
   443.6
   467.3
   457.9
   451.4
   448.4
   477.6
   489.6
   446.8
   423.8
   464.7
     463
   447.8
   431.9
   473.1
   464.3
   468.6
   432.2
   440.7
   445.9
   449.4
   505.9
   504.2
   439.7
   455.6
   494.2
     439
   447.5
   444.2
   429.6
     476
   428.3
     429
   461.1
   451.4
   472.5
   424.4
     440
   452.3
   435.5
   455.3
   473.4
     417
   475.4
   457.5
     430
   440.3
   416.7
   493.2
   422.2
   461.1
   423.1
   540.9
   466.6
   454.6
   455.9
   452.3
   438.1
   520.5
   429.3
   460.1
   505.2
   478.9
   442.9
   470.8
   491.6
   418.6
   448.8
   461.4
   446.8
   472.1
   490.9
   436.1
   437.4
   488.7
   467.6
   436.8
   460.4
   454.3
     500
     490
   478.3
   480.2
   459.2
   434.5
   488.3
   471.8
   464.7
   502.6
   472.8
   494.2
   441.3
   438.7
   466.9
   456.6
   482.5
   445.2
     439
   461.4
   450.4
     478
     439
   483.2
   460.1
   466.3
   462.4
   480.2
   447.8
   416.3
   470.5
   409.5
   434.8
   540.6
   458.8
   470.2
   412.4
   416.7
   470.2
   454.9
   503.6
   468.6
   494.2
   517.5
   440.7
   446.8
   406.3
   430.9
   430.9
   530.8
   488.3
     454
   482.2
   490.6
   451.4
   496.5
   480.2
   482.5
   418.9
   479.3
   486.4
   414.1
   420.2
   441.3
   448.8
   462.1
   459.8
   440.3
   471.5
   493.2
     466
   465.3
   440.3
     441
   425.1
   453.3
     429
   459.5
   444.2
     453
   422.5
   477.3
   478.9
   453.3
   447.8
   509.8
   495.5
   488.3
   434.2
     463
   437.4
     525
     452
   407.6
   482.2
     392
   445.2
   490.9
   472.8
   415.4
   422.5
   427.7
   432.2
   417.6
   468.6
   469.9
   482.8
   416.7
   490.3
   442.3
   427.4
   451.4
   475.4
   493.5
   468.2
     442
   483.8
   418.9
   449.7
   410.2
   477.3
   472.5
   450.1
   390.7
   461.7
   435.8
   438.4
   420.2
   468.9
     451
   492.9
   493.2
   481.5
   490.3
   481.2
   490.6
   511.4
   429.6
   490.6
   497.4
   470.5
   456.6
   461.1
   457.5
   500.3
   438.7
   424.8
   526.3
   461.7
   459.2
   470.8
   438.7
   446.2
     453
   484.1
     501
     464
   386.5
   446.2
   470.8
   450.4
   451.7
   455.3
   444.9
   461.1
   487.4
   419.6
   462.1
     439
   508.5
   466.3
   432.9
   504.2
   419.9
   478.3
   514.9
   404.3
     452
   482.2
   466.9
   475.7
   482.5
   483.2
   492.2
   484.1
   438.4
   470.2
   476.7
   438.7
   419.2
   420.2
   445.5
   475.4
   452.7
   470.8
   499.7
   434.8
   467.6
   478.9
   461.7
   472.1
   399.8
   430.3
   461.1
   397.2
   473.7
   506.5
   459.2
   431.3
   463.7
   481.5
   489.3
   472.8
   506.2
   427.7
   402.1
   470.8
   480.2
   433.5
   430.6
   474.4
   461.1
   422.8
   411.8
   430.3
   501.3
   492.6
   471.5
   478.3
   480.6
   460.4
   467.9
   435.5
   480.6
   457.2
   456.9
   484.8
   427.4
   502.9
     475
   490.3
   492.6
   447.8
   451.4
   461.7
   440.3
   472.8
   421.2
   449.4
     463
   469.2
     476
   507.2
   444.9
   461.4
   440.3
   469.9
   435.8
   487.4
     512
     452
   434.2
   490.3
   443.6
   520.8
   462.4
     478
     463
   467.9
   410.2
   445.9
   462.1
   497.4
     476
   479.3
   479.9
   450.1
     453
   461.1
   445.9
   431.9
   456.6
     452
   490.3
     477
   459.2
     454
   430.9
   451.7
   487.7
   406.6
   456.9
   450.1
   445.5
   481.9
   438.4
   471.2
   430.9
   441.3
   417.6
   424.4
   486.7
   443.9
   430.6
   445.9
   452.7
   452.3
   432.2
   470.2
   446.2
   474.4
     451
   485.4
   473.4
   486.7
   403.7
   445.5
   498.4
     465
   457.2
   404.3
   431.3
   430.3
   416.3
   470.8
   434.8
   471.2
     478
   463.4
   513.6
   404.3
   488.3
   491.3
   461.1
   430.9
     439
   480.2
   462.7
   448.4
   473.4
   502.3
   443.6
   444.2
   484.8
   459.5
   463.7
   487.4
   474.1
   478.9
   487.7
   491.9
   498.4
   544.8
   470.2
   455.3
   459.8
   485.4
   482.2
   457.5
   472.5
   498.7
   420.5
   474.4
   377.4
     451
   497.8
   454.6
   467.3
   460.4
   470.8
     442
   464.7
   530.8
   492.6
   450.7
   456.9
   399.8
   441.6
   463.4
   411.8
   439.4
   434.5
   445.2
   447.1
   454.9
   449.1
     452
     442
   453.3
   460.4
   415.7
   469.5
   450.7
   458.2
   422.8
   448.4
   490.6
   473.1
   421.8
   443.3
   492.2
   467.9
   468.2
   507.2
   443.6
   447.8
   430.3
   476.7
   429.6
   486.4
   470.8
   492.2
   483.5
   451.7
   425.4
     442
   498.4
   479.3
   492.9
   423.8
   413.7
   455.9
   435.8
   458.2
   434.5
   463.7
   444.6
   514.9
   460.8
   455.3
   473.4
   500.7
   432.2
   414.1
   465.3
   478.3
   437.7
   465.6
   500.3
   465.6
   407.2
   496.8
   438.4
   470.2
   434.5
   462.1
     451
   507.2
   409.5
   423.8
   482.8
   423.8
   425.1
   454.6
   419.9
   473.1
   496.5
   461.1
   449.4
   451.4
   408.9
   433.8
   446.5
   422.5
   460.8
   502.9
   519.2
   434.2
   457.5
   483.8
   411.5
   448.1
     466
   470.2
     454
   525.7
     418
   435.8
   456.2
   461.4
   477.6
     454
   442.6
   466.3
   483.5
   463.4
   414.7
   471.2
     465
   443.9
   482.8
   468.2
   428.3
   445.2
   445.2
   495.8
   448.4
   506.5
     454
   457.2
   441.3
   443.3
   473.1
   443.9
     427
   392.3
   473.7
   462.7
   453.6
   449.1
   491.3
   461.4
   443.6
   487.4
   448.1
   479.6
   467.6
     475
   485.8
   446.2
   388.1
   440.7
   430.3
   464.3
   489.6
   469.5
   484.8
   451.4
   433.5
   455.3
   505.5
   513.3
   468.9
   433.5
   459.8
   506.5
   448.4
   456.2
   445.9
     440
   435.5
   484.8
   468.6
   466.3
   405.9
   474.4
   475.7
   458.5
   501.6
   461.4
   428.3
   460.4
   528.9
   426.4
   490.3
   449.4
   460.1
   471.8
     464
     452
   424.8
   455.6
   509.1
   422.5
   475.7
   444.2
   495.2
   406.3
   473.7
   454.6
   508.5
   461.4
   506.8
   472.1
   514.6
   467.9
   489.3
   479.6
   539.9
   457.5
   472.8
   420.5
   426.7
   499.7
   499.7
   502.6
   487.4
   425.1
   465.6
   454.3
   482.8
   457.5
     405
   423.1
   452.3
   481.2
   462.1
   491.3
   499.7
   436.4
   434.5
   484.8
   472.8
   467.6
     487
   488.3
   475.4
   462.4
   449.4
     487
   447.5
   440.7
   457.5
   461.4
   469.5
   485.8
   486.4
   448.8
   474.7
   509.1
   448.1
   444.2
   473.1
   494.5
   492.9
   472.1
   466.9
   455.3
   510.4
     500
   459.5
   424.4
   491.6
   491.9
   414.4
   474.4
     442
   467.9
   447.1
   448.4
   430.3
   513.6
   492.2
   445.9
   424.1
   468.6
   462.1
   453.6
   449.7
     430
   422.8
   457.2
   453.3
   415.4
   468.2
   442.9
   486.7
   489.3
   422.5
   479.3
   464.7
   470.5
     477
   464.3
   461.4
   487.4
   456.9
   479.3
   400.8
   508.5
   446.2
   476.3
   458.8
   495.2
   414.4
   379.3
   425.1
   493.5
   477.3
   473.7
   490.3
   450.7
   443.3
   502.6
     430
   495.2
   464.7
     429
   431.3
   486.1
   496.8
   481.2
   403.4
   389.4
   414.4
   478.3
   448.8
   518.8
   484.8
   429.6
   475.7
   506.2
   528.6
   434.5
   434.8
   462.7
   488.7
   446.5
   442.6
   476.3
   490.9
   462.4
   505.9
   473.4
   419.9
   491.6
   428.7
   464.3
   461.4
   456.6
   474.1
   399.8
   428.3
   472.1
   507.8
   467.9
     428
   455.3
   481.2
   468.6
   473.1
   434.2
   462.1
   456.6
   476.7
   454.9
   449.1
   442.3
   467.3
   476.3
   428.7
   445.5
   477.6
     487
   426.1
   472.8
   510.7
   462.1
   467.3
   496.5
   462.4
   469.5
   461.4
   449.1
   472.5
   475.4
     489
   446.8
   460.8
   405.9
   465.3
   497.4
   456.9
   420.5
   472.1
   458.5
   437.4
     453
   523.7
   463.7
   455.9
   453.6
   478.6
   424.4
   468.9
   430.9
   447.1
   436.4
   519.8
   481.9
   443.9
     463
   430.6
   439.7
   449.4
   457.9
     454
   423.5
   459.5
   436.8
   456.2
   468.2
   494.2
     454
   441.3
   430.9
   438.1
   470.2
   472.5
   461.4
   412.4
   407.6
   463.4
   466.9
   436.8
   454.3
     429
   456.6
   447.8
   407.9
   464.3
   458.5
   466.9
   423.1
   483.8
   468.9
   431.3
   444.9
   500.3
     439
   439.7
   434.2
   494.8
   478.3
   433.8
     476
   455.3
   503.6
   468.6
   425.4
   472.8
   491.3
   460.4
   465.3
   478.3
   515.9
   509.1
   425.1
   479.9
   493.5
   430.3
   451.4
   467.9
   476.7
   479.9
   433.2
   447.8
   431.3
   475.4
   471.8
   457.9
   454.9
   504.6
   460.4
   467.9
   503.3
   470.8
   455.6
   451.4
   418.9
   489.3
   480.2
     427
   487.7
   461.1
   450.1
   444.2
   482.2
   459.2
   451.4
   456.9
   466.3
   441.6
   466.6
   432.9
     439
   450.1
   471.5
   425.4
   474.1
   425.1
   480.2
   521.1
   467.6
   466.6
   477.3
   464.7
   448.1
   521.1
   470.2
   468.6
   483.8
   485.8
   533.1
   474.7
   475.7
   473.4
   439.4
   501.3
   455.9
   565.2
   514.9
   504.9
   425.4
   446.2
   484.8
   474.4
   444.2
   456.6
   430.9
   485.4
   426.1
   442.9
   471.5
   494.2
   475.4
   446.8
   521.8
     454
   459.2
   474.4
   471.5
   472.8
   424.4
   488.3
   450.7
   434.2
   445.9
   483.2
     475
   443.6
   485.1
   459.8
   482.5
   471.8
   456.9
   454.3
   440.3
   421.8
   430.6
   452.7
   466.6
   442.9
   472.8
   420.2
   460.1
   446.2
     451
   458.8
   436.4
   435.5
   471.2
   430.6
   508.8
   433.2
   460.4
   398.8
   524.7
   475.7
   435.1
   546.1
   486.7
   459.8
   504.2
   430.9
   460.4
   488.7
   483.8
   465.3
   486.7
   433.8
     478
   468.2
   457.9
   473.7
   410.2
   456.9
   485.8
   435.5
   498.1
   432.9
     452
   479.6
   492.2
   439.4
   491.6
   461.1
   459.8
     417
   444.9
   426.1
   479.9
   467.9
   452.3
   462.1
   462.1
   423.1
     489
   437.1
   437.4
   488.3
   474.7
   443.3
   433.8
   407.6
   455.6
   493.2
     405
   477.6
   461.7
   468.2
   456.6
   438.7
     488
   476.3
   444.6
   399.8
   445.5
     442
   437.4
   479.6
   477.3
   449.4
   473.1
   445.5
   469.2
   462.7
   503.6
   430.3
   454.9
   459.8
     439
     476
   481.2
   473.4
     476
   446.5
   423.8
   445.5
     465
   461.7
   483.2
   430.9
   474.1
   486.4
   426.7
   447.5
   495.8
   439.7
   439.7
   435.8
   451.7
   432.9
   414.1
   482.8
     452
   475.7
   433.2
   456.9
   451.7
   495.8
   496.5
   445.2
   443.9
   491.3
   447.1
   470.5
   467.6
   492.9
     466
   467.3
   470.2
     442
   431.9
   470.5
   482.5
   439.4
   480.2
   442.9
   493.5
   435.5
   470.5
   470.2
   480.6
   469.2
     405
   467.6
     440
   540.6
   510.7
   511.7
   511.4
   472.1
     417
   492.6
   476.3
   413.4
   466.6
   490.3
   456.6
   464.3
   484.5
   463.4
   509.4
   499.4
   490.3
   424.4
   435.8
   461.7
   431.9
   460.8
     453
   501.3
   445.9
   485.8
   484.1
   458.8
   445.5
   438.4
   468.6
   450.7
   473.4
   440.7
   477.3
     428
   460.8
   485.1
   412.1
   449.4
   447.8
   473.7
   509.8
   411.5
   409.2
   393.9
   480.2
   480.2
   420.5
   469.2
   449.1
   407.6
   489.3
   455.3
     476
   449.7
   450.7
   397.8
   455.3
     440
     454
   430.3
   469.2
   464.3
   461.4
   454.3
   466.3
   434.5
   524.4
   473.7
   455.9
   422.8
   419.9
   468.6
   424.4
     418
   448.1
   450.4
   470.5
   415.7
   471.2
   430.9
   436.4
   486.7
   454.6
   473.4
   437.1
   442.6
   497.1
   466.3
   506.8
     442
   444.9
   469.5
   422.8
   484.8
     465
   424.4
   464.7
   485.8
   407.6
   484.8
   435.1
     454
   456.9
   444.2
   447.1
   478.3
   435.8
   468.2
     500
   433.5
   444.2
   495.2
   439.7
   456.6
   485.8
   452.3
   452.3
   450.4
   479.6
   430.3
   488.3
   468.2
   481.9
   465.6
   475.7
   460.8
   471.2
   448.8
   480.6
   487.7
   452.7
   465.6
   455.9
   429.3
   442.3
   444.6
   439.7
   434.8
   475.4
   462.7
   490.9
   478.9
   446.5
   459.2
   440.3
   434.5
   472.5
   523.4
   471.8
   458.2
   446.8
   447.8
   474.7
   483.2
   510.7
   433.8
   453.3
   488.7
     427
   410.8
     430
   447.1
   464.7
   419.6
   459.8
   453.3
   469.9
   526.6
   499.4
   436.8
   448.1
     417
   465.6
   458.2
   484.1
   499.1
   504.9
   448.4
   440.3
   488.7
     415
   469.9
   449.1
   452.3
   469.9
   482.5
     451
   490.6
   486.7
   405.3
   457.9
   457.5
     439
   474.4
   485.8
   496.5
   445.2
   446.2
     476
   479.6
   475.4
   429.3
   474.1
   479.6
     464
   446.8
   415.7
   486.4
   445.5
   442.6
   474.1
     464
     417
   461.7
   482.5
   450.4
   424.8
     502
   504.2
   433.8
   434.2
   436.4
   448.8
   442.3
   484.8
   494.2
   486.1
   486.4
   425.4
   425.1
   505.9
   456.9
   466.6
   439.4
   479.6
   455.3
     418
   480.2
   438.4
   472.5
     428
   464.3
   483.5
     429
   492.6
   418.3
   427.4
   447.5
   486.7
   482.8
   474.1
     464
   441.3
     452
   496.8
   445.2
   501.6
   466.3
   478.3
   447.8
   460.4
   497.8
   471.5
   429.6
   456.9
   480.6
   452.7
   472.1
   468.2
   470.5
   456.6
   418.3
   407.6
   430.6
   452.7
   466.6
   477.6
   456.6
   491.6
   444.6
   478.3
   445.5
   440.3
   413.1
   513.6
     427
   457.5
   423.5
   447.8
   436.4
   422.2
   468.2
   417.6
   449.7
   400.8
   454.6
   460.1
   442.3
   476.3
   473.1
   456.2
   476.3
   478.3
   481.2
   417.3
   507.2
   491.3
   423.8
   486.7
   433.8
   475.4
   442.3
   449.1
     463
   496.5
   459.5
   459.8
   451.4
   485.1
   463.4
   486.7
     451
   438.4
   493.2
   448.8
   433.2
   485.1
   442.9
   443.6
   415.4
   449.1
     463
   427.4
   432.2
   421.8
     466
     442
   443.6
   453.3
   511.4
   456.9
   454.6
   415.7
   424.8
   444.9
   413.7
   509.8
   449.7
   492.2
   446.2
   464.3
   485.1
   473.4
   462.1
   483.8
   440.7
   406.6
   426.7
   473.4
   503.9
   460.8
     439
   483.5
   468.9
   481.9
   430.3
   456.9
   438.4
   412.4
   461.4
   446.8
   501.6
   442.9
   466.6
   493.5
   448.4
   459.2
   449.4
   467.3
   428.7
   413.4
   450.4
   498.4
   466.6
     439
   464.3
   410.8
   485.4
   480.6
     478
   438.4
   491.6
   442.6
   471.2
   487.4
     442
   441.3
   447.8
   445.2
   461.7
   460.4
   466.3
   442.3
   458.5
   455.3
   449.1
   390.4
   447.5
   446.2
   434.8
   434.8
   473.4
   492.2
   460.8
   500.3
   502.6
   480.6
   462.1
   460.1
   509.1
   433.8
   451.7
   492.9
     451
   484.1
   454.9
   460.4
   504.2
   510.4
   492.6
     512
     465
   468.9
   463.4
   484.5
   479.3
   460.1
   495.5
   481.9
   499.7
   474.7
   451.4
   447.8
   489.3
   459.8
   438.7
   470.8
     475
   483.8
   481.2
   447.8
     465
   432.5
   440.3
   430.9
   434.5
   495.2
   426.7
   443.6
   420.9
   468.9
     427
   459.2
   457.2
   447.1
   444.2
     427
   512.7
   451.7
   518.5
   483.2
     490
   481.5
   451.4
   469.2
   459.2
     453
   411.5
   421.2
   422.2
   432.9
   474.7
   493.2
   425.7
   516.9
   471.2
   447.5
   451.4
   455.6
     440
     429
   534.4
   496.5
   472.1
   426.7
   416.3
   456.6
   479.6
   469.2
   496.8
   439.4
   509.1
   479.6
   444.6
   448.8
   471.2
     490
   450.4
   464.3
   518.5
   454.6
   456.9
   468.2
   465.6
   457.9
   445.9
   449.4
   457.2
   410.8
   443.3
   462.4
   439.4
   483.8
   417.6
     476
   450.4
   472.1
   458.2
   473.7
   466.6
   490.9
   433.5
   399.1
     441
     524
   423.5
   459.5
   428.7
   432.9
   481.9
   439.4
   427.4
   443.9
   462.7
   494.2
   457.5
   496.5
   457.9
   478.3
   475.7
     488
   467.3
   383.9
   435.5
     476
   413.4
   470.5
   453.6
   445.2
     463
   459.2
   445.5
   447.5
     442
   498.4
   509.1
   512.7
   527.3
   465.3
   448.4
   494.2
   424.1
   486.7
     477
   448.8
   518.5
   405.9
   481.9
   430.9
   446.2
   461.4
   435.8
   466.6
   529.9
   503.3
     466
   453.6
   524.4
   482.2
   455.6
   381.6
   452.3
   438.1
   515.3
   466.6
   445.2
   460.8
   466.3
   455.6
   475.4
   514.9
   439.7
   470.2
   504.6
   431.3
   529.2
   458.8
   466.6
   472.5
   465.6
   432.5
   473.4
   481.9
   477.3
   452.3
   472.1
   470.2
   466.3
   444.9
   499.7
   425.7
   465.3
   457.9
   467.9
   410.2
   466.9
   468.2
   465.6
   453.6
   473.1
   495.8
   477.6
   455.6
   435.5
   477.3
   440.7
   465.3
     427
     442
   469.9
   416.7
   462.1
   437.1
   483.2
   446.8
   451.7
     439
   496.8
   460.4
   483.8
   462.7
   459.8
   439.7
   473.1
   407.6
   472.8
   485.1
   497.1
   454.3
   443.6
   449.4
   460.8
   454.9
   458.5
   515.9
   450.1
   443.3
   406.3
   463.4
   459.5
   516.9
   484.5
   495.2
   423.1
   488.7
   429.6
   425.4
   437.4
     441
   537.3
   444.6
   495.5
   467.3
   470.2
   488.7
   472.5
   480.9
   446.8
   495.2
   453.3
   473.1
   494.2
   404.7
   478.9
   489.3
   459.5
   485.1
   466.3
   436.1
   486.4
   453.6
   435.1
   452.3
   435.8
   398.2
   403.4
   464.3
   470.2
   476.7
   467.6
   424.1
   457.9
   451.4
   466.3
   483.2
     429
   443.9
   469.2
   469.2
   486.1
   472.8
   445.9
   492.2
   457.2
   460.8
   495.2
   479.9
   450.1
     418
   475.4
   410.5
     465
   438.7
   452.3
   420.2
   468.9
   508.1
   472.5
   441.3
   432.2
   487.7
   481.9
   468.2
   503.3
   479.9
   474.7
   431.9
   409.2
     478
   474.1
   473.1
   513.6
   420.9
   398.8
   418.3
   436.4
   488.7
   451.4
   448.8
   471.5
   464.7
     476
   421.2
   473.7
   459.8
   422.8
   478.6
   438.7
   445.2
     452
   479.3
   478.3
   478.3
     500
   469.5
     451
   481.5
   480.6
   498.1
   447.5
   465.6
   461.1
     440
   463.7
   483.5
   471.8
   499.7
   491.9
   501.6
   493.5
   505.2
   481.5
   473.4
   424.4
   453.3
   458.5
   407.9
   452.3
   432.9
   472.8
     405
   460.1
   448.4
   479.3
   495.2
   438.4
   502.3
   483.8
     427
     489
   457.9
   482.5
   440.3
     466
   434.8
   403.4
   447.1
   522.1
   433.2
   450.7
     453
   478.3
     463
   466.3
   444.9
   461.7
   432.2
   442.6
   440.3
   481.5
   465.3
   426.4
   450.4
   431.9
   469.2
   489.3
     415
   456.9
   458.2
   475.4
   468.9
   466.6
   472.8
   450.1
   433.2
   477.3
   450.1
   485.1
   516.9
   447.1
     513
   413.7
   413.1
   464.7
   478.9
   455.3
   521.4
   442.3
   481.5
   467.3
   472.5
   476.3
   466.6
   497.8
   436.8
   486.7
   448.4
   444.6
   453.3
   427.7
     452
   496.8
   486.4
   455.9
   469.9
   446.5
   439.4
     463
   471.8
   440.7
   435.8
   480.6
   444.6
   458.5
   436.1
   431.6
   511.4
   411.5
   505.2
   406.6
   411.5
   461.4
   473.1
   446.5
   501.3
   478.3
     465
     427
   431.6
   496.1
   446.8
   488.7
   445.2
   461.7
   432.9
   459.8
   473.1
   455.6
   448.8
     453
     466
   462.7
   492.6
   439.4
   425.1
   465.6
   498.4
   451.4
   441.6
   488.3
   439.7
   474.1
   451.7
   502.9
   438.1
   451.4
     453
   443.6
   431.3
   477.6
   470.2
   492.9
   436.1
     451
   462.4
   430.6
   493.2
   472.8
   509.4
   415.7
   407.9
   496.8
   472.1
   456.2
     489
   505.2
   435.5
   443.9
   477.6
   456.2
   510.1
   464.7
   433.5
     453
   421.2
   464.3
     442
   435.1
   466.6
   435.5
   410.8
   434.2
   464.3
   524.4
     487
   454.9
   442.6
   491.3
   473.4
   485.4
   433.5
   490.6
   442.3
   409.5
   518.8
   409.8
   454.3
   503.9
   462.7
   381.9
   461.1
   436.4
     451
   471.2
   437.1
   408.2
   456.2
   480.9
   444.6
   501.3
   467.9
   468.9
   466.9
     478
   515.9
   436.1
   360.2
   503.6
     417
   467.6
   476.7
   420.9
   481.9
     429
   458.5
   495.5
   520.1
     430
   490.9
   433.5
   478.6
   450.1
   483.8
   461.7
   445.9
     466
     452
   441.3
   400.4
   468.6
     415
   480.6
   446.2
   446.8
   438.1
   442.9
   431.6
     476
   430.6
   489.3
   431.3
   456.9
     475
   468.6
   443.9
   490.9
   456.2
   484.5
   462.1
   439.7
   410.5
   400.8
   460.4
   463.4
   472.8
   435.8
     439
   481.9
   442.6
     442
   427.4
   437.4
   433.2
   463.4
   475.4
   479.3
   454.6
   476.7
   472.1
   414.7
   427.4
   463.4
   509.4
   442.3
   484.8
     463
   431.6
   436.1
   448.8
   444.9
   484.8
   454.3
   450.4
   429.6
   402.4
   440.3
   417.3
   480.9
   480.9
   423.8
   402.1
   474.1
   424.8
   453.3
   496.1
     463
   430.6
   442.9
     477
   528.6
   465.6
   468.2
   422.2
   418.6
   496.5
     429
   502.9
   491.6
   478.3
   434.2
     440
   459.8
   486.1
   458.5
   447.8
   448.4
   461.7
   452.7
   419.2
   477.6
     417
   478.9
   473.7
   436.1
   494.2
   421.2
   440.3
   494.8
   481.5
   386.8
   453.3
   433.2
   507.5
   500.7
   434.2
   457.2
   464.3
   463.7
   500.7
   454.6
   497.8
   454.3
   428.7
     500
     488
   477.3
   421.8
   438.4
   495.8
   460.8
   458.5
   465.6
   433.8
   454.9
   412.8
   402.4
   418.3
   473.4
     440
     442
     478
   526.6
   444.2
   438.4
   447.5
     464
     429
   436.1
   467.9
   456.6
   422.5
   456.6
   459.2
   455.9
   467.3
   463.7
   486.1
   414.4
   438.7
   418.6
   431.6
   421.2
   436.8
   481.9
   466.3
   463.4
   456.9
   403.7
   483.8
   484.1
     454
   531.2
   472.8
   387.1
   444.6
   432.2
   473.1
     417
   460.8
   462.7
   563.6
   435.1
   469.5
   470.8
   442.6
   435.5
   458.5
   455.9
   418.3
   518.2
   445.5
   439.7
   456.2
     475
   443.3
   488.7
   474.4
     454
   409.5
   490.6
   460.1
   453.6
   523.7
   477.6
   484.8
   454.9
   464.3
   440.3
   412.8
   434.2
   466.9
   454.9
   482.8
   468.6
     441
   496.5
   508.1
   415.4
   451.4
   438.4
   485.4
   423.1
   479.3
   487.7
   464.3
   482.2
   487.7
     452
   502.6
   490.3
   481.9
   382.6
   437.7
   470.2
   431.3
   433.2
   434.8
   471.2
   467.6
   445.9
   489.3
   449.1
   452.3
   489.6
   463.4
   475.4
   472.8
   436.4
   468.6
   468.6
   469.9
   488.7
   497.4
   464.7
   526.9
   424.1
   446.2
   490.9
   438.1
   430.3
   437.1
   442.6
   412.1
   441.3
   462.7
   504.6
   476.3
   492.2
     442
   458.5
   482.8
   418.6
   453.6
   488.3
   465.3
     430
   446.5
     490
   465.6
   401.7
   468.2
   444.2
   499.1
   491.3
   437.1
   419.2
   426.1
   420.9
   451.7
   485.8
   468.9
   460.1
   418.3
   462.4
   464.3
   514.6
   443.3
   402.7
   460.1
   445.9
   500.3
   451.4
   456.6
   422.8
   447.8
   473.4
   445.5
   489.6
     466
     476
   481.5
   434.5
   437.4
   470.2
   461.7
   486.1
   474.7
   452.3
   494.5
   457.2
   434.2
   458.8
     464
   454.9
   490.6
   486.1
   456.6
   493.2
   454.3
   453.6
   422.5
   457.9
   475.4
   463.4
   478.6
   454.3
   495.8
   457.5
   444.9
   473.7
   452.7
   431.3
   451.4
     428
   454.9
   485.8
   433.5
   419.9
   479.6
   450.1
   476.3
   432.2
   452.3
   447.1
   500.7
   436.8
   490.6
   469.9
   481.9
   427.4
   424.8
   457.5
   420.2
   480.2
   450.1
     428
   424.1
   432.2
   463.7
   504.6
     442
   452.3
   454.9
     477
   467.3
   419.2
   469.5
   432.5
   438.1
   466.3
   495.2
   431.9
   451.7
   455.3
   421.8
   441.3
   423.8
   473.4
   447.5
   472.5
   500.7
   461.4
   484.1
   453.6
   459.2
   447.5
     489
   433.5
   432.5
   454.6
   450.1
   402.4
   493.2
   449.4
   434.2
   385.2
   457.9
   430.3
   451.4
   445.2
     502
   455.9
   467.6
   527.6
   502.6
     451
   449.1
   450.7
   424.1
   478.6
   479.9
   461.1
   464.7
   456.2
   465.3
   413.1
   479.3
   476.3
   434.5
   488.7
   458.2
   454.9
   455.9
   455.9
   474.7
   450.7
     489
   453.3
   500.7
   447.5
   462.1
     429
   435.1
   496.5
   476.3
   449.4
   457.5
   480.2
   412.8
   470.5
   472.1
   460.1
     478
   402.1
   489.6
   394.6
   423.5
   478.6
   402.1
   450.1
   482.2
   457.5
   452.3
   445.2
   419.6
   450.4
   423.8
   439.7
   447.8
   471.8
   426.1
   457.2
   456.9
   444.6
   454.3
   474.4
   483.5
   459.5
   429.6
   430.6
   431.6
   478.9
     477
   421.8
   476.7
   441.3
   494.2
   481.2
     502
   434.8
   459.2
   487.7
   550.3
   473.1
   389.4
   449.7
   437.4
     441
   445.2
   469.5
   447.8
   458.8
   473.7
   480.2
   429.6
     417
   476.3
   457.5
   460.4
   502.6
   432.5
   463.4
   433.8
   474.1
   455.9
   487.4
   449.4
   469.2
   452.7
   435.5
   416.3
   450.4
   450.1
   457.9
   434.5
   438.4
   440.3
   484.1
   457.9
   437.4
   467.6
   499.1
   487.4
   493.9
   474.1
   442.9
   486.4
   457.9
   455.3
   503.3
   425.7
   492.6
   442.6
     442
   438.7
     477
   514.9
   445.9
   459.2
   468.9
   444.9
   490.6
   409.2
   473.7
   450.7
   461.4
   431.6
   474.4
   439.7
     439
   470.2
   438.4
   436.1
   445.5
   512.4
   448.1
   411.8
   479.3
   532.5
   430.3
   430.3
   482.8
   431.6
   431.6
     439
   456.6
   442.3
     490
   479.3
   456.9
   456.2
   448.8
   484.8
   445.5
   478.3
   482.8
   434.5
   457.2
   444.2
   499.1
   481.2
   506.8
   467.9
   471.5
   472.5
   453.3
   445.2
   515.6
   466.9
     442
   467.6
   415.7
   447.5
   442.3
   453.6
   457.2
   409.8
   464.7
   461.4
   483.5
   427.4
   471.2
   424.4
   434.2
   447.5
   443.9
   414.1
   448.4
   461.1
   480.6
   474.4
   426.4
   483.2
   483.8
   459.2
     451
   471.2
   467.3
   463.4
   438.1
   471.2
   449.4
   454.6
   458.5
   484.1
     429
   449.4
   430.3
   440.7
   454.3
   411.5
   479.6
   481.5
   468.2
   468.9
   406.3
   446.5
     489
   446.5
   441.3
   447.1
   435.8
     442
   450.4
     512
   390.1
   457.2
   423.1
   434.8
   436.1
   451.4
   464.7
   481.2
   525.3
   471.5
   429.3
   433.8
   434.8
   453.3
   473.1
   437.4
   483.5
   429.6
   436.4
   478.3
   506.2
   469.2
   470.8
   413.1
   459.8
   469.5
   394.6
   491.9
   414.4
     465
   442.9
   432.2
     416
   442.9
   442.6
     416
   465.6
   433.8
   445.5
   466.3
   479.9
   493.5
   430.9
   460.1
   494.5
   478.6
   444.2
   469.5
   432.2
   506.2
   501.6
   438.4
   448.1
   449.7
   463.4
   466.3
     465
   430.3
   492.9
   456.2
   465.6
   496.8
   480.2
   420.9
   480.9
   461.1
   454.3
   466.6
   488.3
   445.9
   430.9
     442
   453.3
     464
     489
   518.2
   458.8
   470.8
   454.6
     439
   444.6
   509.1
   442.3
   490.9
   449.7
     429
   436.1
   449.7
   461.7
   461.1
   469.2
   440.3
   461.4
   415.4
     513
   430.9
   441.6
   471.8
   444.2
   448.8
   452.7
   450.1
   481.2
   478.3
   451.7
     475
   469.9
     476
   418.9
   412.8
   480.6
   491.3
   449.1
   441.3
   484.5
   442.3
   435.5
   494.2
   483.2
   471.5
   456.2
   465.6
   418.3
   482.8
   496.1
   455.3
     451
   455.9
   493.9
   461.4
   450.1
   442.9
   443.6
   505.5
   514.9
   474.1
   519.5
   431.6
     490
   501.3
     451
   479.3
   501.6
   398.5
   471.5
   488.3
   458.5
   425.1
   497.4
   469.9
   467.9
   446.5
   456.9
   458.5
   450.1
   469.9
   444.6
   454.6
   437.7
   467.9
   445.5
   459.8
   473.7
   436.8
   505.5
   463.7
   488.3
   420.5
   467.9
   454.9
   485.8
   472.1
   439.7
   462.1
     500
   456.9
   432.9
   504.9
   469.5
   455.9
   482.5
   490.3
   462.7
   471.8
   451.7
   467.6
   460.4
   460.8
   474.7
   442.6
   461.1
   461.4
   434.2
   473.1
   422.8
   484.1
   475.7
   492.2
   447.5
   426.4
     464
   448.1
     476
   492.2
   512.4
   440.7
     478
   447.5
   446.8
   494.2
   447.1
   456.9
   447.5
     453
   492.6
   450.7
   460.4
   426.7
   424.4
   493.5
   476.7
     439
   450.7
   479.9
   453.6
   470.2
   441.6
   424.1
   474.1
   449.7
   466.9
   460.1
   419.2
     501
   497.4
   447.1
     441
   489.3
     415
   457.5
   458.2
   456.9
     454
   422.5
   449.7
     463
   437.4
   478.9
   500.7
   503.6
     427
     524
     452
   515.3
   438.7
   407.6
   486.1
     454
   457.5
   503.9
   475.4
   482.8
   451.4
   425.1
   457.5
   458.2
   446.5
   415.7
   450.7
     475
   505.5
   397.5
   449.1
   464.3
   454.9
     466
   443.9
   436.4
   470.5
   502.6
   490.6
   457.5
   462.1
   440.7
   470.5
   436.8
     476
   460.8
   437.4
   451.7
   462.7
   505.9
   474.1
   447.5
   468.2
   512.4
   425.1
   458.2
   440.7
   427.7
     428
   447.8
   438.1
   455.6
   455.3
   512.7
   502.3
   421.5
   438.1
   461.4
   503.6
   467.3
     454
   430.9
   459.8
   418.6
   419.6
   440.7
   486.4
   429.6
   451.4
     430
   456.6
   422.5
     487
     464
   457.9
   436.4
   480.2
   432.9
   478.9
   439.4
   481.5
   459.5
   457.5
     489
   470.5
   461.7
   448.8
   465.6
   456.9
   461.7
   466.9
   483.2
   464.3
   460.8
   447.8
   444.6
   440.3
   474.7
   475.7
     452
   470.5
   491.3
   438.7
   417.6
   443.3
   431.9
   456.9
   487.4
   379.3
     463
   455.9
   453.3
   486.4
   468.9
   442.6
   486.4
   464.3
   435.5
   497.4
     500
   453.6
   473.7
   432.2
   474.7
     488
   466.9
   446.5
   460.8
   497.8
   457.2
   421.8
   485.8
   474.4
   471.2
     427
   459.8
   449.4
   479.6
   470.2
   515.9
   433.8
   442.3
   491.6
   443.9
   444.9
   491.3
   470.5
   505.9
   477.6
   471.5
   460.8
   422.5
     465
   519.2
   474.7
   441.3
   459.8
   482.2
   484.5
   462.1
   451.7
   460.4
   442.9
   454.9
   492.6
   464.3
   499.1
   459.2
   511.7
   457.2
   483.8
   468.6
     452
   468.6
   495.2
   413.7
   440.3
   484.5
   486.1
   453.6
   444.2
   465.3
   479.6
   447.8
     539
   485.4
   480.6
   506.5
   460.1
   435.5
   473.7
   458.5
   457.5
   493.9
   429.3
   472.5
   454.3
   459.5
   441.6
   486.7
   460.8
   466.6
   425.7
   465.3
   435.5
   493.9
   497.1
   480.6
   497.8
   478.3
   513.3
   480.9
   490.9
   455.6
   422.2
   456.2
   490.3
   479.3
   471.2
   445.9
   426.1
     393
   466.9
   468.2
   451.4
   446.2
   477.6
   438.4
     489
   418.9
   437.4
   508.5
   426.4
   466.3
   465.6
   433.5
   513.3
   503.3
   457.5
   493.2
   438.7
   458.5
   433.5
   473.1
   479.3
   444.2
   442.3
     477
   453.3
   465.6
   503.9
   381.3
   473.4
   425.7
   456.6
   461.7
   448.8
   458.5
   443.9
   448.8
   489.3
   435.1
   444.9
   469.5
   482.8
   486.1
   470.2
   442.6
   432.2
   464.3
   430.3
   462.7
   448.1
   490.3
   431.9
   432.9
     430
   431.3
   472.5
   431.9
   434.5
   438.7
   436.4
   417.3
   468.9
   472.1
   447.8
   478.3
   444.9
   468.6
   452.3
   477.6
   468.6
   529.2
   411.5
   450.1
   434.5
     477
   473.1
   444.6
   410.2
   479.6
   493.5
   372.5
   426.1
     502
   436.1
   468.2
   441.6
   441.6
     454
   432.2
   501.6
   507.5
   456.6
   458.2
   469.5
     416
     454
   433.5
   445.2
   487.7
   480.9
   435.1
   520.1
   408.2
   437.4
   476.7
   457.5
   444.2
   515.9
   457.9
   503.9
   474.4
   457.5
   460.8
   482.5
   457.5
     465
   454.9
   495.8
   536.4
   482.8
   433.2
   454.6
   456.6
   482.2
   468.2
   486.1
   460.4
   452.3
   467.3
   471.5
   434.2
   462.1
   488.3
   446.5
     465
   454.3
   470.8
   461.4
   482.5
   507.2
   437.4
   437.7
   501.3
   452.3
     490
   491.3
   476.7
     478
   464.3
   438.7
   411.5
   450.4
   446.2
   473.4
   406.6
   453.6
   438.4
   456.9
   481.2
   405.9
   438.7
   468.9
   490.6
     477
   451.4
   452.7
   489.6
     439
   449.7
     427
     465
   467.6
   439.7
   480.2
   482.5
   479.9
   437.7
     464
   435.8
     466
   457.2
   460.8
   452.3
   396.2
   484.1
   470.2
   451.4
   494.8
   412.1
   468.9
   431.3
   430.6
   462.4
   452.7
   496.5
   483.8
     441
   431.6
   433.8
   496.8
     452
   486.1
   426.7
   473.1
   454.6
   405.3
   437.1
   467.9
   468.9
   448.8
   497.1
   440.3
   425.4
   462.1
   446.8
   458.5
   471.2
   457.2
   461.1
   487.4
   429.6
   435.8
   450.1
   474.4
   438.7
   437.4
   439.4
   473.4
   500.3
   500.3
   481.9
   485.4
   477.6
   455.3
   460.1
   441.3
   459.8
   417.3
   478.6
   437.4
   498.1
   444.9
   460.1
   494.5
   458.5
   452.3
   443.6
   492.9
   451.7
   468.2
   464.7
   459.8
   446.8
   450.7
   430.3
   439.7
   442.9
   474.1
   465.6
     452
   453.3
   468.9
   460.8
   440.7
   482.8
   447.1
   469.2
   431.3
     415
   446.5
   435.8
     477
   430.3
   429.3
   439.4
   479.9
   467.6
   435.1
   503.6
   444.2
   476.3
   450.7
   445.9
   464.3
   431.6
   442.6
   479.3
     453
   427.4
   468.9
   428.7
   475.7
   456.9
   466.9
   479.6
   454.6
   470.8
   423.5
   459.5
   427.7
   411.1
   475.4
   412.1
   480.9
   449.7
   439.4
   419.6
   466.3
   435.5
   484.1
   426.7
   409.2
   469.5
   442.3
   468.6
   448.1
   434.8
   423.5
   472.5
     490
   445.2
   470.8
     466
   445.2
   466.6
   476.3
   514.6
   440.3
   407.2
     477
     452
   460.1
   460.4
     463
   498.7
   436.4
   454.3
   462.1
     440
     439
     452
   461.1
   473.7
   440.3
   489.3
   454.3
   426.4
   488.3
     452
   471.5
   463.7
   459.8
   481.9
   490.3
   431.6
   438.1
   425.1
   421.5
   486.4
   438.7
   438.4
   454.9
   532.1
   494.2
     441
   412.4
     441
   455.9
     475
   397.5
   424.1
   469.5
   438.7
   479.6
   464.7
   406.9
   447.8
   542.2
     476
   416.3
     478
   472.1
   510.4
     464
   442.9
   494.8
   421.5
   470.2
   482.5
   436.1
   466.6
     476
   407.9
   471.2
   458.5
   432.2
     453
   435.1
     465
   420.9
   452.7
   471.5
   413.1
   459.8
   454.3
   448.1
   418.3
   456.6
   465.6
     478
   522.1
   474.4
   431.9
   472.1
   457.2
   438.7
     478
   425.4
   439.7
   484.5
     490
   470.8
   471.5
     417
   493.5
   474.7
   511.4
   446.8
   421.2
   478.9
   462.4
   475.7
   466.6
   474.1
   500.7
   458.8
     487
     500
   440.3
   420.2
   492.2
   479.9
   447.1
     454
   476.3
   476.7
   442.3
   497.8
   439.4
   438.1
   497.1
     465
   478.6
   433.8
   471.5
   450.7
   434.8
   466.6
     442
   441.6
   471.2
   434.8
   481.9
     464
   472.1
   473.4
   437.1
   483.2
   485.8
   481.9
   469.5
   498.4
   427.4
   402.1
   486.7
   501.3
   469.9
   469.2
   440.7
   485.4
   460.8
   426.4
   468.6
     488
   474.1
   480.6
   475.4
   435.8
   453.3
   478.9
   454.3
   432.5
   437.7
     489
   488.7
   447.5
   427.7
   401.4
   475.7
   447.8
   490.9
   481.5
   457.5
   470.5
   484.8
   459.8
     430
   466.9
   450.7
   432.5
   449.7
   431.3
   499.1
   436.1
   449.4
   457.9
   487.7
   478.3
   435.1
   452.3
   458.5
   471.2
   474.4
   438.1
   464.3
   443.6
   489.3
   451.4
   463.4
   439.4
   476.7
     463
   462.4
     453
   466.6
   432.2
   438.7
   488.3
   479.6
   440.3
   444.9
   482.8
   474.4
   491.6
   436.8
   471.8
   473.1
   455.6
   447.5
   423.8
   495.8
   439.7
     500
   483.8
   426.4
   438.7
   442.3
   452.7
     427
   499.1
   453.3
     475
     452
   459.2
   412.8
   481.2
   439.4
     464
     418
   424.4
   434.5
   459.5
   421.2
   414.4
   471.5
   459.5
   435.8
   422.5
   462.1
   464.7
   480.9
   438.4
   436.8
   459.5
     487
   470.5
   460.1
   460.4
   425.1
   478.3
   516.9
     441
   441.3
     464
   407.2
   436.1
   479.3
   432.9
   407.2
   471.5
   496.1
   492.6
     427
   444.6
   482.8
   484.5
   490.6
   405.3
   516.6
   517.2
   487.7
   433.8
   465.6
   436.8
   478.9
   442.9
     464
   459.5
   450.1
   520.1
   432.9
     487
   424.1
   416.3
     451
   390.4
   488.7
   435.8
   459.5
   426.4
   518.2
     489
   466.6
   435.5
   481.5
     442
   517.9
   442.6
   439.7
   470.2
   428.7
   468.2
   465.3
   470.5
   447.5
   441.6
   424.1
   479.9
   446.2
   438.7
   447.5
   452.3
   445.5
   445.2
   487.4
   387.1
   466.3
   462.1
   411.5
   479.3
   449.7
   468.6
     416
     439
   447.8
   491.6
     416
   468.6
   458.5
   452.3
   438.4
   431.3
   455.6
   523.4
   410.8
     514
   460.4
   468.9
   491.6
   468.2
   455.3
   479.6
   462.4
   446.8
   482.5
   419.2
   536.7
   471.2
   485.1
   511.4
   467.6
   461.1
     442
   462.7
   509.1
   468.9
   456.6
   532.8
   484.5
   446.8
   488.7
   438.4
   406.9
     466
   460.1
     452
   441.6
   446.8
   458.5
   485.1
   513.3
   447.1
   480.9
   495.8
   477.6
   445.2
   516.9
   469.9
   488.3
   424.8
   462.1
     451
   438.7
   485.1
   411.8
     490
   494.8
   487.4
   475.7
   450.4
     475
   374.8
   433.2
   450.7
   486.1
   499.4
     490
   448.1
   432.9
     464
   459.2
   424.4
   456.2
   461.4
   502.6
     465
   443.3
   465.3
   432.9
   416.3
   436.1
   468.2
   440.3
   471.5
   436.1
   419.6
   443.9
   430.3
   495.2
   493.5
   473.7
   461.1
   476.3
   450.7
     418
   424.8
   449.7
   498.1
   476.7
   472.5
   440.3
   478.3
   457.9
   462.1
   447.8
     427
   451.7
   465.3
   450.4
     466
   443.3
   481.9
   488.7
   486.1
   474.7
   479.6
   425.4
   430.9
   477.3
   474.1
   505.2
   515.9
   448.1
   470.8
     489
   489.3
   483.5
   455.3
   497.8
   438.4
     442
   502.6
   520.8
   451.4
   485.8
   444.9
   487.4
   430.9
   440.3
   474.7
     451
   488.7
   471.5
   412.4
   481.2
   416.7
   462.7
   505.9
   485.1
   447.5
   467.3
   433.2
   481.5
   481.2
     463
   456.6
   467.3
   471.5
   471.2
   447.5
   477.6
   453.6
     440
   477.6
   462.1
   462.1
   471.2
   466.9
   472.5
   456.6
   473.4
   440.7
   430.9
   484.5
   516.2
   476.3
   495.8
   447.5
   516.2
   443.6
   467.9
   467.6
   470.5
   452.7
   436.1
   494.2
   445.5
   475.7
   449.4
   436.4
   482.2
   449.4
   461.7
   436.4
   465.3
   455.6
   428.7
   467.9
   414.7
   440.3
   458.2
   462.7
   449.1
     487
   427.7
   441.6
   442.6
   410.8
   460.4
   461.7
   416.3
   450.7
   484.8
   425.4
   473.1
   434.5
   496.8
   479.6
   481.5
     475
   397.5
   457.2
   423.5
   449.7
   443.3
   436.4
   454.6
   452.7
     502
   471.8
   483.2
   472.1
   497.4
     477
   477.6
   447.8
   478.6
   427.4
   473.1
   432.5
   461.4
   421.8
   431.9
   424.8
     453
   421.2
   447.1
   449.4
   472.8
   407.2
   485.8
   506.8
   453.6
   473.4
   468.6
   476.7
   448.8
   457.2
   427.4
   414.1
   448.4
   517.9
   497.4
   405.6
   547.1
   481.5
   419.9
   421.8
   463.7
   494.8
   492.6
   456.2
   409.8
   497.4
   476.7
   471.2
   474.4
   449.7
   432.2
   441.6
   475.4
   451.7
   454.6
   512.4
   460.1
   477.6
   412.4
   478.3
   461.7
   500.3
   451.4
   467.6
     415
   512.4
   434.8
   459.5
   480.6
   489.6
   490.9
   438.1
   497.1
   435.8
   457.2
   455.3
   448.1
     451
   449.1
   459.5
     464
     502
     440
   457.5
   517.5
     463
   472.1
   492.6
   451.7
   437.1
   446.5
   443.6
   451.7
   444.2
   445.9
   462.7
   431.9
   458.8
   447.1
   491.3
   443.6
   422.5
   476.7
   456.2
   458.5
   443.3
   420.5
   411.1
   434.8
   461.1
   465.3
   488.3
   472.5
   424.8
   427.4
   470.5
   462.7
   499.4
   479.3
   471.2
   477.3
   424.4
   477.6
   429.3
   411.8
   467.9
   448.1
   455.6
   501.3
   480.6
   456.6
   484.8
     464
   475.7
   437.4
   453.6
   413.1
   443.9
   486.4
   486.1
   476.7
   448.1
   480.6
   439.4
   485.4
   433.5
   531.2
     464
   461.1
   417.3
   448.8
   500.7
   485.8
   470.2
   458.5
   459.8
   451.4
   465.6
   434.2
   499.7
   501.3
   452.7
   454.6
   478.3
   460.1
   480.6
   438.1
   495.5
   462.1
   493.9
   422.5
   514.6
   505.5
   496.5
   487.4
     439
   449.1
   422.5
   546.7
   490.9
   495.2
   486.7
   456.9
   449.1
   467.3
   465.3
   469.2
   483.5
     392
   492.6
   485.1
   486.1
   446.8
   482.8
     526
   469.9
   501.3
   473.4
     487
   491.3
   419.2
   496.5
     466
   470.5
   484.1
     487
   476.3
   447.8
   505.9
   461.1
   474.1
   481.2
     488
   487.4
     452
   497.1
   464.7
   458.8
   474.7
   463.7
   482.8
   415.7
   498.4
   446.8
   481.5
   471.5
   439.7
   476.7
     500
   468.6
   506.2
   486.1
   460.1
   498.4
   472.8
   438.1
   482.8
   428.7
   484.8
   483.8
   443.3
   434.8
   536.7
   437.7
   468.9
   488.3
     477
   461.1
   477.3
   488.7
   423.8
   470.2
   485.1
   471.5
   467.6
   449.1
     463
     451
   480.9
     478
     463
   483.8
   407.9
   441.6
   492.6
   465.6
   464.3
   429.3
   521.1
   449.1
     453
   497.8
   410.2
   405.9
   515.6
   470.5
   489.3
     452
   456.6
   485.8
   485.1
   452.7
   464.7
   431.9
   455.3
   459.8
   440.3
     464
   442.6
   484.1
     487
   486.7
   462.4
   438.4
   452.3
   451.7
   454.6
     475
   461.1
   487.7
   482.2
   490.6
   479.9
   489.3
   490.9
     477
   451.7
   486.1
   458.2
   495.8
   502.3
   543.5
   474.7
   465.3
   444.9
   443.6
     487
   474.4
   511.7
   422.5
   452.7
   456.6
   483.2
   442.9
   479.3
   497.8
   463.7
     466
   484.5
   438.4
   496.5
   479.6
   433.8
   447.8
   491.3
     440
   472.8
   434.5
   445.2
   390.7
   480.6
   478.9
   496.1
   393.9
   446.8
   474.1
   448.1
   450.7
   465.6
   456.9
     463
   471.8
   461.4
   492.6
   499.4
     453
   512.7
   438.7
     451
   490.9
   474.4
   493.2
   445.5
   457.9
   481.5
   480.9
   492.9
   482.2
   467.6
   426.4
   454.9
   398.5
   449.7
   448.8
   420.2
   480.2
   464.7
   488.3
   415.4
   449.7
   450.7
   442.3
   459.8
   477.6
   444.2
   412.4
   469.9
   463.7
   469.2
     488
   438.4
   474.7
   452.7
   497.8
   477.6
   504.6
   427.7
   457.5
   431.6
     466
   497.1
   475.4
   490.3
   480.2
   440.3
   458.2
   424.1
   497.1
   471.5
   445.9
   442.6
   447.1
   432.2
   456.9
   417.3
   475.7
   496.5
   420.2
   490.9
   497.1
   488.3
   504.6
   457.2
   474.1
   438.7
   425.4
   456.6
   449.1
     451
   478.3
   497.8
   487.4
   405.6
   489.3
     465
   459.2
   417.6
   463.4
   443.9
   433.2
   429.6
   460.8
   474.1
     500
   435.5
   456.9
   478.9
   428.3
   464.3
   430.9
   479.9
     451
   387.5
     500
   486.7
   484.1
   443.6
   431.3
     453
     526
   461.7
   454.6
   478.6
   458.8
   490.3
   458.8
   519.2
   480.9
   499.7
   422.8
   474.7
   467.6
   449.4
   493.2
   401.7
   445.5
   481.9
   454.9
   474.7
   483.2
   451.4
   489.3
   428.3
   483.2
   485.1
   471.5
   457.5
   468.2
   484.8
   490.6
   478.9
   490.6
   462.1
   487.4
   442.6
   479.9
   507.8
     490
   464.3
   409.5
   478.9
   431.3
   472.1
   492.2
   442.3
   430.3
   453.3
   464.3
     464
   442.3
   403.7
   424.8
   439.4
   422.8
   517.2
   460.4
     466
   507.5
     454
   456.6
   512.7
     405
   446.2
   465.3
   460.4
   466.3
   414.1
   491.9
   451.4
   454.6
     403
   430.3
   449.4
   433.2
     490
   431.6
   499.1
   478.9
   492.9
   468.9
   444.2
   446.5
   429.3
   420.9
   456.9
   507.2
   442.9
   442.3
   455.9
   459.8
   448.1
   498.4
   439.7
   484.1
     465
   408.9
   468.9
     490
   435.1
   471.8
   462.1
   510.1
   470.8
     478
   485.8
   503.3
   490.6
   440.3
   452.7
   507.8
     454
   437.1
   481.9
   471.5
   505.5
   467.6
   476.7
   469.2
     466
   422.5
   475.4
   443.3
   469.5
   405.6
   459.8
   459.2
   442.3
   471.2
   445.2
   478.9
   450.7
   424.8
   442.9
   492.6
     512
   467.3
   467.3
   450.1
     487
     463
   495.5
   397.8
   440.7
   420.9
   455.6
   466.3
   447.5
   457.5
   455.9
   451.4
   494.5
   465.6
   468.9
   498.7
     512
   501.3
     454
   441.3
   476.7
   482.5
   408.9
   434.8
   425.1
   472.1
   500.7
   423.5
   493.9
   460.1
     466
   514.9
   455.6
   434.2
   490.3
   433.8
   461.1
     466
   475.7
   515.9
   474.1
   449.7
   462.7
   474.7
   448.8
   477.3
   486.4
   488.3
   474.7
   396.2
   455.9
   440.3
   490.9
   483.5
   464.3
   424.1
   442.9
   454.6
   512.7
     512
   469.9
   465.6
   435.5
   511.4
     490
   437.4
   438.1
   518.5
   490.6
   495.2
   509.1
   461.1
   497.4
   486.4
   432.5
   514.9
   496.8
   457.2
   500.7
   471.5
   509.8
   460.4
   523.7
   452.7
   473.1
   482.2
   492.9
   466.9
   453.6
   517.2
   504.6
   596.4
   519.8
   486.7
   531.5
   484.1
   440.7
   491.9
   461.7
   464.7
   472.8
   442.6
   505.9
   507.8
   552.9
   473.7
   520.8
   486.1
   436.4
   476.7
   484.1
   487.4
   467.3
   495.5
     502
   533.8
   475.7
   518.2
   490.9
   510.1
   466.3
     476
   505.2
   470.2
   493.9
   479.9
   492.2
   490.3
   501.6
   517.5
     514
   483.8
   520.5
   488.7
   487.4
   430.9
     501
   540.6
   439.7
   476.7
   525.3
   455.6
   498.1
   500.3
   468.2
   531.8
   453.6
   466.6
   559.7
     452
   474.4
   493.2
   431.3
   491.6
   468.9
   508.5
   494.2
   445.5
   493.9
   438.7
   453.3
   464.7
   486.1
   438.4
   454.9
   465.3
   470.8
   467.9
   494.5
     416
   462.4
   484.8
   517.9
   464.7
     430
   447.8
   456.6
   519.8
   425.4
   449.4
   412.4
     477
   484.8
   474.7
   446.5
   454.9
   486.7
   477.6
   462.1
   466.3
   424.8
   542.2
   460.8
   458.5
   502.6
   460.4
   459.2
   422.2
   474.4
   450.1
   468.9
   499.1
     464
   494.2
   440.3
   513.6
   486.1
   496.1
   503.3
   435.5
   427.4
   439.4
   446.8
   462.1
   455.6
   492.9
   442.3
   490.3
   511.1
   452.3
     502
   438.1
   489.3
   455.3
   472.1
   485.8
   502.3
   504.6
   486.7
   427.7
   458.5
   460.8
   481.9
   466.3
   489.3
   461.7
   465.6
   482.5
   495.5
   454.6
   462.1
   462.7
   498.4
   472.1
     404
   451.4
   494.5
   455.9
   506.5
   447.8
   473.1
   496.5
   423.8
   430.9
     466
   436.8
     441
   467.3
   466.3
   471.5
   482.8
   452.7
   484.1
     439
   450.4
   457.2
   470.5
   531.2
   455.3
   461.7
   515.3
   432.5
   499.1
   490.3
   456.9
   462.1
   481.2
     452
   468.6
   482.2
   483.5
   440.7
   418.9
   454.6
   454.3
   484.5
     514
   506.8
   455.6
     427
   516.9
     465
   462.4
   508.8
   485.8
   467.3
   493.5
   520.5
   431.3
   472.5
   470.8
   452.3
   471.8
   461.7
   481.2
     430
   494.2
   503.3
   448.4
   448.1
   495.5
   469.2
   490.9
   487.4
   453.6
   474.4
   492.2
   477.3
   466.3
     464
   483.5
   458.2
   487.7
   461.1
     477
   464.7
   469.5
   478.9
   486.4
   470.2
   459.8
   470.8
   509.8
   483.2
   461.4
   471.2
   470.8
     418
   439.7
   466.3
   534.4
   486.1
   510.1
   423.8
   495.5
   476.7
   458.8
   503.9
   493.2
   489.3
   473.1
   473.1
   475.4
   487.4
   458.8
   452.7
   480.6
   510.1
   515.3
   448.4
   485.4
   500.3
     514
   505.2
   499.7
   447.8
   449.7
   486.1
   462.7
   430.6
   436.8
   442.3
   454.3
   512.4
   478.6
   467.9
   476.3
   470.8
   465.3
   483.5
   474.4
   484.1
   462.7
   472.1
   462.7
   482.5
   493.5
   493.5
     490
   467.9
   422.5
   451.4
   484.5
   493.2
   492.6
   446.2
   399.1
   432.9
   481.9
     427
   459.8
   491.3
     513
   493.5
     439
   514.9
   504.9
   479.6
   449.4
   496.1
     489
     453
   449.4
   473.1
   496.1
   502.9
   478.6
   474.7
   491.6
     502
   472.5
   496.1
   460.4
     502
   469.5
   413.1
   426.1
   431.9
     478
   519.8
   472.8
   498.4
   462.4
   442.3
   475.4
   482.2
   483.5
     477
   403.4
     463
   507.5
   432.2
   407.6
   457.5
   464.3
   463.4
   493.9
   468.9
     439
   472.8
   452.7
   445.5
   458.8
   468.6
   488.3
   449.1
   436.4
   423.1
   462.1
   486.7
   451.4
   453.6
   506.5
   435.5
   493.2
   461.4
   530.8
   464.7
   477.3
   413.1
   472.5
   402.1
   461.1
   522.4
   411.5
   485.4
   434.5
     476
   495.8
   481.5
   497.1
   448.4
   490.3
   478.6
   444.6
   491.9
     403
   474.4
   440.3
     451
   420.9
   432.5
   535.4
   436.1
     478
     502
   458.2
   398.5
     439
   471.5
   479.9
   469.2
   469.9
   481.5
     490
   539.6
   483.5
   469.9
   456.9
   465.3
   491.6
   468.9
   520.8
   438.1
   498.7
   479.9
   448.8
   422.8
   450.7
   523.4
   458.8
     440
   441.3
   432.5
   499.7
   482.8
   507.5
   569.8
   450.1
   499.4
     487
   483.2
   463.4
   488.3
   517.9
   443.6
   479.3
     475
     476
   478.3
   481.5
   455.3
   444.6
   473.1
   437.4
   425.4
     487
   461.7
   461.1
   437.1
   452.3
   437.1
   454.9
   475.7
   519.2
   462.1
   468.2
   441.6
   476.7
   468.6
   475.4
   463.4
   459.5
   423.1
   497.1
   462.1
   460.8
   475.7
   449.4
   497.8
   458.8
   460.1
   463.7
   485.4
   481.5
   476.7
   471.8
   416.3
   434.8
     524
   447.1
   507.2
     430
   492.2
   446.8
     478
   511.4
   410.2
   475.7
   482.2
   448.8
   445.5
   464.7
   460.1
   447.5
   393.3
   458.8
   470.5
   459.8
   437.4
   502.6
   433.8
   462.4
   470.2
   490.6
   452.3
   449.4
   441.6
   435.1
   419.2
   453.6
   515.3
   445.9
   496.1
   478.6
   501.3
   490.3
   455.6
   441.6
   481.2
   459.5
   455.6
   489.6
   492.2
   437.1
   458.2
   425.4
   447.8
   423.8
   485.1
   462.4
   445.9
   417.6
   458.5
   461.7
   459.2
   486.4
   483.2
   445.5
     489
   454.6
   426.1
   459.2
   483.2
   515.9
   463.7
   449.4
   472.1
   464.3
   456.6
   469.9
     465
   451.7
     478
     488
   404.3
   465.6
   442.9
   472.8
   541.2
   453.6
   499.1
   472.5
   463.4
   472.8
   458.2
   491.3
   473.1
   494.8
   467.3
   433.5
   505.5
   477.3
   442.3
   445.2
   480.2
     478
   497.4
   494.5
   435.5
   454.3
   462.7
   533.8
   434.2
   440.7
   409.8
   472.5
   473.4
   476.7
   479.3
   449.7
     488
     430
   492.2
   412.1
   490.6
   474.4
   485.8
   456.9
   439.4
   447.8
     451
   467.6
   442.3
   466.6
   476.3
   431.3
     452
   474.4
   486.1
   474.1
   422.2
   434.5
   476.3
   474.4
   467.6
   468.9
   454.6
   418.6
   454.6
     452
   475.4
   467.9
   455.3
   490.9
   499.7
   455.9
   462.4
   489.3
   473.7
   466.3
   459.5
   532.1
   492.9
     477
     512
   475.4
   432.5
   473.4
   478.9
   456.6
   512.7
   466.6
   451.4
   514.6
   419.9
     452
     452
   495.8
   444.6
     477
   424.1
   523.4
   458.8
     463
   430.3
   417.6
   456.9
   486.1
   489.3
   422.8
   464.3
   472.1
   454.9
   461.4
   521.4
   425.4
   485.8
   474.4
   448.4
     475
   472.8
   457.5
   448.4
   453.3
   448.8
   438.1
     454
   446.8
   489.6
   496.1
   494.5
   454.3
     490
   470.2
   466.3
   445.2
   436.1
   468.9
   443.9
   463.4
   429.3
   480.9
   412.8
   464.7
   490.9
   505.9
   450.4
   446.2
     489
   437.7
     464
     477
   510.1
   479.6
     442
   486.7
   441.6
     477
   508.5
   460.1
   473.4
   430.3
   477.6
   510.4
   413.4
   455.9
   481.9
   466.6
   533.1
   505.5
   470.2
   535.1
   514.6
   445.2
     465
   446.2
   468.2
   466.3
     451
   441.6
   520.1
   448.8
   418.6
   472.1
   457.5
     502
   495.2
   424.4
   493.2
   491.9
   451.7
   494.5
     465
   468.2
   478.9
   437.7
   466.3
   502.3
   492.2
     466
   484.5
   465.3
   467.3
   505.2
   495.8
   482.5
   494.2
   497.8
     514
   483.8
   460.8
   470.5
   469.9
   471.5
   441.6
     429
   436.4
   454.9
   461.1
   514.3
   523.1
   504.6
   460.4
     487
   484.8
   492.6
   526.3
   465.3
   481.2
     489
     454
   461.7
   454.3
   500.3
   461.7
     478
   468.9
   414.4
   491.9
   441.6
   435.5
   499.4
   482.2
   474.4
   410.5
   479.6
   462.1
   478.9
   482.8
     500
   454.6
     476
     463
   458.5
   499.1
   443.3
   514.3
   416.7
   493.5
     490
     418
   460.8
   502.3
     478
   444.6
   485.1
   476.7
   455.9
   419.2
   502.9
   404.3
   419.9
   481.5
   492.2
   467.9
   439.4
     500
   472.5
   435.8
   514.9
     464
   449.4
   477.6
   491.6
   438.7
   458.5
     478
   476.7
     501
   457.2
   447.5
   535.7
   467.3
   502.9
     478
   482.2
   496.8
   481.2
   542.2
   461.7
   470.8
   470.2
   425.1
   466.9
   493.2
   457.9
   479.9
   419.2
   463.7
   478.6
   434.5
   507.8
   454.6
   470.5
   477.3
   456.9
   480.2
   449.1
   503.6
   446.2
   444.6
     454
   466.6
   474.7
     476
   511.4
   436.1
   432.2
   491.3
   470.8
     475
   456.2
   449.1
   498.1
   483.2
   474.7
   448.1
   446.8
   461.7
   481.9
     513
   463.7
   417.3
   475.4
   436.4
   427.4
   494.8
   467.3
   464.7
     466
   473.4
   472.1
   455.3
   481.9
   495.2
     476
   451.4
   448.1
   475.7
   476.3
   459.2
   516.9
   503.6
   482.5
   444.2
   495.5
   450.1
   476.3
   456.9
   446.8
   445.2
   481.5
   419.2
     452
   468.2
   474.1
   507.8
   446.5
   463.4
   457.2
   535.4
   472.8
   505.2
   504.6
   461.4
   432.5
   423.5
   473.7
     490
   493.5
   492.2
     477
   422.8
   430.9
     487
   493.2
     477
   423.1
   467.9
   477.6
   464.3
     489
   431.9
   434.5
   451.7
   472.1
   446.5
   447.8
     490
     512
     441
   455.6
   465.6
   484.5
   434.2
   459.5
     442
   461.7
   418.9
   459.8
   472.1
   492.9
   442.3
   529.9
     442
   454.3
   440.3
   518.2
     490
   470.5
   443.3
   448.8
   496.5
   501.3
   456.2
     490
   447.5
   413.7
   488.3
   404.7
   477.3
   467.3
   474.4
   442.9
     475
   516.2
   488.7
   506.2
   460.1
   478.3
   443.6
   412.4
   460.8
   441.6
   505.5
   473.1
   443.3
     502
   442.3
   467.6
   506.8
   453.3
   393.3
   485.8
   509.1
   438.7
   527.6
   442.9
   447.1
     466
   527.6
   473.7
   491.9
   471.5
   484.8
   423.8
     487
   521.4
   478.3
   497.1
     465
     452
   479.6
   415.4
   453.3
   452.3
   492.9
   463.4
     488
   436.4
   440.3
   497.1
   421.2
   496.1
   490.3
   483.8
   425.7
   457.5
     501
   485.8
   450.7
   444.2
   457.5
   465.3
   455.9
   473.4
   442.6
   443.3
   476.7
     476
   498.1
   431.3
     487
   462.4
   505.9
   472.5
     502
   444.9
   481.5
   490.6
   420.2
     477
   466.3
   435.1
   423.1
   507.5
   476.3
   485.8
   471.2
     415
   489.3
   467.3
   492.6
   438.4
   473.7
   458.8
   519.5
   502.3
     489
   442.6
   456.9
     500
   501.3
   450.1
   496.8
   462.1
     526
     477
   487.4
   490.9
   509.8
   505.2
   470.5
   492.6
     488
   485.1
   471.5
   472.1
     478
     489
   465.6
   455.9
   486.1
   469.2
   490.3
   465.3
   464.7
   447.1
   450.1
   484.5
   448.1
   450.4
   433.5
   477.3
   449.7
     490
   492.9
   492.2
   475.4
   480.9
   528.2
   476.7
   504.6
   463.7
     442
   483.5
   449.4
   505.2
   459.5
   506.5
   482.2
   461.7
   447.5
   486.1
   479.9
   474.1
   501.3
   466.3
   480.6
   469.2
   448.4
   499.1
   505.9
   477.3
   508.8
   516.9
   473.4
   505.2
   503.9
   472.8
   455.3
   458.2
   447.1
     451
   474.7
   498.4
   486.4
   470.8
   434.2
   485.1
   477.3
   457.9
     452
   468.2
   492.2
   530.5
   510.4
     452
   462.4
   498.7
     452
   449.4
   462.1
     465
   502.3
   496.8
   541.2
   458.8
   519.2
   494.8
   461.1
   449.1
   443.9
   466.9
   466.3
   465.6
   454.9
   492.6
   472.8
   455.6
   460.4
   479.9
   466.9
   403.7
   536.4
   479.3
   463.7
   522.7
   444.6
   497.8
   480.6
   525.7
   438.7
   468.9
     487
     500
   479.9
   446.8
   446.8
   469.2
   494.2
   461.1
   488.7
     465
   458.5
   470.2
   490.6
   507.8
   452.7
   509.4
   455.3
   503.6
   491.9
   444.2
   485.4
   459.5
   480.9
   472.1
   438.1
   450.7
   499.1
   490.6
   433.8
   482.2
   493.2
     536
   498.4
   482.5
   490.6
   456.6
   475.4
   433.2
   496.8
   456.9
   455.3
   467.3
   525.3
   469.2
   500.7
   474.4
   464.7
   456.2
   418.9
   535.1
   484.1
   487.4
   478.9
   506.5
   443.3
   466.3
   486.7
   515.6
   456.6
   448.8
   419.2
   416.7
   436.4
   438.7
   523.1
   424.8
   414.4
   521.8
   494.2
   496.8
     441
   480.2
   468.6
   436.8
   478.3
   509.4
     489
   458.2
   486.7
   473.1
   493.9
     478
   462.1
   471.8
   444.2
   481.2
   483.2
   524.7
     465
   454.6
   466.6
   484.5
   461.4
   531.8
   483.5
   470.2
   483.5
   466.3
   463.7
   489.3
   457.5
   467.9
   475.4
   423.1
   482.2
   459.8
   475.4
   465.3
     465
   450.1
   477.6
   484.8
   459.8
   492.9
     476
   486.1
   425.1
   520.5
   424.1
   477.6
     463
   482.2
   492.2
   501.6
   527.9
   501.3
   467.9
     453
   493.5
   422.2
   481.2
   495.8
   432.5
   449.4
   507.8
   486.1
   472.8
   491.9
   450.1
   492.6
     427
   476.7
   461.1
   507.2
     463
   448.1
   481.5
   439.4
   480.9
   460.4
   439.4
   497.1
   448.1
   468.6
   404.3
   456.9
   474.1
   452.3
   511.1
   474.4
   453.3
   458.5
   455.6
   459.2
   472.1
   465.6
   423.8
   470.2
     466
   462.7
   462.7
   481.9
   464.3
   456.6
   485.4
   512.7
   478.9
   467.6
   454.9
   508.8
   464.3
   489.6
     440
   521.1
     489
   432.2
   503.6
   505.5
   493.2
   493.2
   466.3
   427.7
   444.9
   465.6
   479.9
   459.5
   494.5
   445.2
   450.4
     488
   468.2
   474.7
   481.9
   450.7
   465.6
   472.5
   437.7
   495.8
   490.9
   455.6
   463.4
   462.1
   444.2
   524.4
     453
   453.6
   470.8
   493.5
   522.4
   508.1
   447.5
   483.8
   498.1
     478
   461.7
   475.4
   440.3
   480.9
   459.2
   480.9
     427
   470.5
   517.5
     430
   504.9
   503.9
   492.9
   472.8
   481.9
   474.4
   465.6
   504.9
   459.8
   457.9
   463.7
     478
     513
   460.8
   506.5
   476.7
   468.6
   448.8
   483.2
   464.7
   419.6
   509.4
   507.8
   507.2
     441
   473.4
   463.4
   461.7
   422.8
   506.8
   463.7
   461.7
   448.8
     454
   467.9
   464.7
   465.6
   382.6
   533.1
   480.9
   460.8
   480.2
   473.1
   444.2
   444.6
   443.9
   450.1
   498.1
   493.5
   496.5
   494.5
   485.8
   506.2
   460.4
   508.1
   488.3
   490.6
   493.5
     501
   467.3
     478
   477.6
   424.4
   444.2
   446.5
     489
   496.5
   510.7
   502.9
   475.7
   515.6
   493.9
   494.2
   474.7
     452
   438.1
   457.5
   459.2
   452.3
   470.5
   437.1
     477
   483.2
   511.1
   491.3
   463.7
   469.5
   443.3
   477.6
   442.9
   446.2
   447.8
   534.4
   442.3
   505.2
   494.2
   468.2
   469.2
     488
     429
   492.9
   461.1
   502.3
     429
   464.3
   483.5
   489.6
   480.2
     490
   453.6
   443.3
   483.2
   516.2
   484.1
   473.7
   472.5
   525.7
     464
   473.4
   510.4
   470.2
   503.9
   447.1
   470.2
   534.7
   455.3
   468.6
   460.1
   485.4
   454.3
   470.8
   482.5
   462.1
     429
   505.2
   456.6
   454.6
   492.6
   520.5
   495.2
   489.3
   441.6
   485.1
   496.8
   447.1
   473.7
   510.1
   510.4
   456.9
   417.3
   503.6
   468.6
   444.2
   479.6
   459.8
   484.8
   512.4
   491.9
   482.2
   486.4
   530.2
   454.3
   476.7
   479.3
   468.6
   471.8
   470.2
   495.8
   456.2
   466.9
   406.6
   492.2
   481.9
   458.8
   517.2
   454.9
   476.7
   466.6
   500.3
   484.1
     513
   448.4
   499.1
   433.2
   480.2
   466.9
   461.4
   467.9
   476.3
   466.3
   462.1
   458.8
   447.8
   443.3
   524.4
   468.9
   451.7
   493.2
   447.8
   493.9
   443.3
   478.6
     465
   468.9
   487.7
   470.8
   477.6
   430.6
     466
   429.6
   486.7
   494.8
   467.9
   467.3
   480.6
   469.9
   472.5
   454.6
   457.9
   488.3
   537.3
   454.6
   487.4
   510.7
   529.9
   490.3
   470.5
   505.5
   454.3
   514.6
   447.1
   496.8
   484.8
   440.3
   462.4
   461.7
   449.7
   491.6
   467.6
     454
   498.1
   491.6
   435.8
     465
     513
   471.2
   486.7
     490
     464
   471.8
   442.9
   464.7
   468.9
   480.2
   421.2
     465
   421.2
   468.6
   481.5
   502.9
   433.5
   448.8
   493.5
   483.2
   481.9
   496.5
   446.2
   493.2
     477
   473.7
   444.6
   454.3
     441
   506.5
   511.7
   423.8
     514
   491.9
     501
   505.9
   433.2
   490.3
   447.5
   485.4
   491.3
   462.1
   495.8
   472.8
   486.1
     439
   498.4
   483.8
   505.9
   446.2
   469.9
   459.5
   498.4
   453.6
   519.5
   472.1
   464.3
   476.7
   453.3
   484.1
     464
   481.5
   483.5
   424.8
     463
   431.9
   473.1
   436.4
   471.2
   428.7
   452.3
   454.6
   498.1
     442
     502
   435.1
   471.2
   458.8
   466.3
   483.2
   482.2
   462.4
   441.6
   450.4
     500
   473.1
   496.5
   507.2
   465.3
   458.2
   511.7
   503.3
   418.3
   437.4
     464
   504.6
   497.4
   489.3
   473.1
   446.5
     454
     454
   474.1
   471.5
   484.5
   466.6
     500
   477.3
   465.6
   427.7
   480.2
   436.8
     464
   481.9
   460.1
   495.5
   484.5
   490.9
   455.6
   460.1
   495.8
   470.8
   513.6
   510.1
   521.1
   489.3
   504.9
   570.7
   437.4
   449.1
   470.2
   459.8
   468.6
   423.1
   500.7
   497.1
   482.5
   484.1
     477
   492.9
   470.2
   480.9
   466.3
   462.4
   493.9
   474.4
   508.1
   460.8
   513.3
   506.8
   447.5
   483.2
   472.8
   466.6
   506.5
   491.9
   512.4
   494.2
     440
   464.3
   514.3
   511.1
   481.5
   497.8
   449.4
   484.1
   499.1
   520.8
   442.6
   456.2
   473.4
   448.4
   480.6
   444.6
   439.7
   489.3
   475.4
   474.4
   503.3
   436.1
   442.9
   492.6
   476.3
   469.2
   442.3
   466.9
   511.7
   507.2
   463.4
   447.1
   465.3
     476
   517.5
   422.2
   485.1
   511.4
   459.2
   472.8
   460.1
   481.2
     466
   454.9
   469.2
   465.6
   493.9
     478
   476.3
   495.8
   523.1
   461.4
     463
   417.3
   463.7
   452.3
   472.1
     487
   519.2
     502
   494.2
   502.9
   501.6
   492.9
   491.3
   478.9
   516.9
   466.3
   446.8
   460.4
   504.6
   490.9
   553.9
   495.2
   500.7
   589.6
   490.3
   471.5
   485.1
   499.7
     500
   496.5
   514.3
   444.2
   509.1
   511.7
   519.2
   483.5
   533.4
   539.6
   507.5
   457.9
   506.5
   473.7
   499.7
   512.4
   460.8
   510.1
   511.1
   499.4
   562.6
   472.5
   488.3
   496.5
     526
   540.9
   520.1
   498.1
   539.6
   520.8
   476.3
   502.3
   493.5
     501
   539.3
   540.9
     538
   517.2
   530.8
   494.5
   469.2
   542.8
   498.7
   540.9
   518.8
   499.7
   514.6
   581.1
   538.3
   517.9
   574.3
   571.1
   535.1
   507.8
   540.6
   532.8
   597.7
     609
   580.8
   578.2
   599.9
   599.3
   619.7
   619.1
   582.7
   603.8
     610
   592.2
     658
   640.5
   635.3
   636.6
   606.1
     573
   643.4
   688.5
   658.7
   673.6
   638.5
     732
     646
   668.1
   697.6
   697.6
   728.7
     755
   669.7
   769.3
     793
   778.7
   719.3
   780.6
   831.6
   783.9
   774.1
   889.3
   819.2
   864.3
   848.8
     839
   907.5
   876.3
   897.4
   888.7
     912
   898.1
   896.4
   907.1
     973
   942.8
   983.7
     985
    1015
    1012
   980.8
   987.3
    1044
    1062
    1066
    1036
    1054
    1095
    1080
    1106
    1105
    1055
    1098
    1045
    1066
    1007
    1009
    1070
    1089
    1129
    1173
    1054
    1100
    1061
    1092
    1088
    1043
    1106
    1062
    1113
    1098
   985.3
   978.2
    1038
    1007
    1073
    1023
    1066
    1088
   981.4
    1040
    1056
    1021
   963.6
    1004
   980.5
   992.1
   965.5
   969.4
   979.5
   966.8
    1030
   964.2
   948.7
   960.3
   926.6
   917.5
   907.8
   937.6
     936
   878.6
   933.1
   942.5
   899.4
   832.5
   863.4
   918.5
   855.2
     839
   902.9
   890.6
   845.8
   844.5
   816.6
     816
   770.6
   822.5
   806.9
   796.8
     769
   811.4
   819.9
   772.2
   736.5
   722.9
   784.2
   784.2
   749.8
   744.9
   700.5
   777.7
   733.9
   710.2
   708.3
   769.3
   692.1
   745.9
   726.1
   702.8
   735.9
     683
   687.2
   678.4
   685.9
   679.4
   677.5
   716.1
   631.7
   646.7
   682.7
   668.7
   653.8
   657.7
   661.9
   701.5
   659.6
   618.4
   614.2
   668.1
   623.6
   690.1
   642.1
   621.7
   634.3
   677.5
   633.4
   641.8
   660.9
   609.3
   555.2
   637.6
   605.5
   616.2
   589.2
   635.6
   618.1
   618.8
   662.5
   594.7
   664.8
   565.6
   612.9
   607.1
   545.8
   692.7
   624.6
   631.7
   588.9
   591.5
   551.3
   600.9
   626.2
   543.2
   595.4
   592.2
   604.8
   589.6
     597
   565.6
   553.6
   552.9
   590.5
   545.1
   579.8
   524.4
   540.3
   594.1
     537
   612.6
   553.9
   607.4
   548.7
     610
   593.5
   575.3
     561
   572.7
   585.3
   529.2
   593.8
   581.4
   514.3
   564.6
     562
   565.6
   602.9
   523.1
   587.9
   540.3
   529.9
   551.3
     538
   527.9
   546.4
   528.9
   509.4
   502.9
     514
   520.1
   640.8
   559.1
   517.2
   541.5
     562
   552.9
   541.2
   587.9
   547.7
   585.7
   538.3
   539.9
   557.1
   554.5
     525
   586.6
   564.9
   546.7
   493.9
   548.4
   503.9
   533.1
   511.1
   494.8
   523.4
   558.1
   584.4
   524.7
   547.1
   525.3
   559.4
   555.8
   565.6
   558.1
   521.1
   543.8
     550
   493.5
   525.3
   521.4
   457.5
   517.9
   519.8
   499.1
   500.7
   523.4
   545.8
   517.2
   500.7
   568.5
   483.8
   529.5
   478.3
   553.2
   515.3
   516.2
   507.2
   531.5
     538
   521.8
   541.2
   485.8
     548
     561
   521.8
   521.4
   516.9
   519.8
   519.2
   588.9
   546.1
   586.3
   556.8
   528.2
   529.9
   531.2
   588.3
   517.5
   582.4
     562
   486.4
   505.5
   576.9
   555.2
   524.4
     539
   562.3
   571.4
   554.5
   568.8
   547.4
   544.5
   589.2
   582.1
   555.2
   579.5
   568.8
   527.3
   551.9
   509.1
   604.5
   556.1
   524.4
   494.5
   521.4
   572.4
   564.9
   531.5
   554.5
     525
   532.8
   559.7
   570.7
   529.5
   540.9
   529.9
   577.6
   539.3
   537.3
     512
   531.2
   523.4
   522.4
   515.3
   481.5
   561.3
   565.2
   493.5
   525.3
   537.7
   551.6
   491.6
   607.4
   530.8
   483.8
   510.7
   528.6
   522.1
   501.3
   485.1
   523.4
   537.3
     548
   468.9
   495.2
   478.6
   532.5
     562
     489
   509.8
   531.2
   515.6
   485.1
   549.7
   588.3
   502.9
   497.8
   510.7
     539
   517.2
   492.9
   474.4
   493.2
   477.6
   515.6
   523.4
   482.8
   479.3
   538.3
   537.7
   498.7
     561
   490.9
   531.5
   509.8
     487
   525.3
   538.6
   483.8
   552.3
   508.5
   508.8
     500
   511.1
   527.9
   519.2
   484.8
   499.4
   516.6
   500.3
   454.3
   499.1
   466.9
   456.6
   486.7
     549
   480.6
     502
   491.6
   479.9
   470.8
   450.7
   552.9
   497.4
   506.2
   436.1
   495.8
   510.1
   528.9
   504.6
   489.6
   498.1
   514.3
   514.9
   467.3
   526.9
   463.4
   530.2
   451.7
   516.2
   493.2
   558.1
   522.1
   540.3
   503.9
   524.7
   499.7
   541.9
   514.3
   494.8
   527.6
     475
     489
   521.8
   469.9
   484.8
   489.6
   506.5
   495.2
   511.4
   480.9
   499.4
   489.3
   553.2
   491.3
   502.9
   482.5
   555.8
   513.3
   465.3
     453
   490.6
   528.9
   510.7
   542.2
   497.8
   566.9
   498.7
   406.6
   521.8
   491.9
   506.2
   492.6
   496.8
   498.1
   467.6
   446.8
   505.2
   465.3
   477.3
   508.1
   469.9
   529.5
   457.9
     500
   471.8
   530.8
   483.8
   483.5
   514.6
   493.5
   463.7
   485.8
   498.7
   490.6
   504.2
   562.3
   469.2
   506.2
   502.6
   478.9
   514.6
   520.5
   495.5
   483.8
   496.5
   434.5
   459.5
   505.9
     502
   453.6
   516.6
   513.3
   484.1
   515.3
   501.6
   481.9
   544.5
     488
   481.5
   521.4
   508.1
   490.9
   532.8
   495.8
   504.9
   457.9
   502.9
   564.3
   430.6
   504.6
   522.7
   581.4
   484.1
   558.4
   498.4
   483.2
   485.8
   514.3
   502.9
   504.2
   535.4
   493.2
   515.9
   483.8
   512.4
   445.9
   487.7
   462.4
   503.3
   466.6
   527.6
   510.4
   495.2
   474.1
   482.5
   482.5
   484.1
     524
     478
   519.2
   537.3
   483.8
     549
     524
   527.6
   488.3
   486.1
   494.2
   501.6
   509.8
   474.7
   495.8
   483.8
   490.6
   551.3
   482.2
   468.6
   514.6
   464.3
   481.2
   503.3
     488
   459.8
   502.9
   469.2
   514.6
   535.1
   483.5
   516.9
   486.1
   526.6
     488
   521.4
   488.7
   491.3
   466.9
   474.4
   520.1
   519.8
   492.9
   542.2
   516.2
   488.7
     524
   486.7
   461.7
   448.8
   528.2
   498.7
   528.2
   468.9
   490.6
   527.9
     537
   497.1
   519.5
   522.7
   534.7
     514
   536.7
   544.8
   498.7
   517.9
   565.6
   573.3
     550
   482.8
   505.5
   511.1
   520.8
   527.3
   511.7
   580.2
   456.9
   511.4
   550.3
     475
   514.9
   476.3
   496.1
   472.5
   516.2
   510.7
   498.7
   613.6
   526.6
   509.1
     550
     537
   501.6
   507.8
   533.1
   505.5
   541.2
   501.3
   568.8
   527.3
   491.3
     539
   514.6
   492.9
   553.6
   498.1
   533.1
   498.1
   549.7
   522.7
   520.5
     524
   520.8
   620.4
   523.4
   517.2
   508.8
   574.6
   568.5
   539.3
   520.1
     501
   525.3
   469.5
   531.2
   547.4
   508.1
   517.5
   516.9
   521.1
   581.8
   497.1
   558.4
   528.2
   503.3
   536.7
   518.5
   567.2
   534.4
   514.6
   575.6
   527.6
   544.1
   505.5
   506.2
   511.1
   490.9
   504.2
   534.7
   545.1
   540.6
   561.3
   487.4
   550.3
   525.3
   570.7
   511.1
   541.2
   602.9
   514.6
   524.4
   502.3
   544.5
   526.3
   546.7
   520.1
   526.6
   463.7
   530.5
   564.6
   531.2
   490.9
   489.6
   495.2
   551.3
   547.1
   498.4
   537.7
   577.2
   526.6
   492.2
   516.9
   511.4
   527.6
   508.5
   529.5
   582.7
   476.3
   530.2
   529.9
   504.9
   559.7
   484.5
   532.1
   510.4
   547.4
   571.4
   518.2
   510.7
   514.9
   502.6
     514
   477.6
     549
   526.6
   494.8
   501.3
     489
   520.1
   536.4
   543.8
   511.4
   470.5
   529.5
   497.4
   546.1
   555.5
     487
   546.4
   480.2
   493.2
   473.4
   515.9
     475
   546.1
   477.3
   530.5
   489.3
   494.8
   506.5
   472.8
   491.3
   466.9
   504.6
   483.5
   494.2
   528.6
   487.4
   495.5
     512
   459.8
   532.8
   507.5
   530.8
   493.9
   514.6
   480.6
   523.7
   497.8
     526
   531.5
   465.6
   477.6
   480.2
     466
   433.5
   516.2
   473.1
   474.7
   526.6
   509.4
   555.5
   496.1
   555.5
   534.4
   492.2
   534.4
     513
   469.9
   518.8
   503.3
   507.2
   489.3
   499.1
   491.6
   506.8
   519.8
   517.9
   495.8
   500.7
   535.7
     452
   564.6
   504.2
   527.6
   479.9
   507.5
   491.3
   494.8
   489.3
   496.8
   499.7
   452.7
     514
   497.1
   457.2
   479.6
   531.2
   495.8
   489.6
   509.8
   491.9
   516.9
   449.4
   547.1
   504.2
   476.3
   482.5
   520.5
   502.3
   444.2
   509.8
   486.1
   468.6
   494.2
   516.6
   466.3
   536.7
   491.3
   500.7
   530.8
   489.3
   508.1
   438.1
   547.4
   516.6
   490.9
   503.6
   461.7
   507.2
   506.5
   482.5
   526.3
   497.8
   462.7
   496.1
   496.1
   493.2
   469.9
   479.3
   504.9
   535.1
   520.5
   468.6
   473.7
   522.4
   494.2
   490.6
   543.8
   504.2
   496.8
   483.8
   529.2
   481.5
   490.3
   458.8
   493.5
   513.6
   512.7
   486.1
   542.2
   536.7
   502.3
   517.9
     477
   507.8
   530.8
   446.8
   483.2
   469.9
   486.4
   501.3
   488.3
   477.3
   518.8
   483.5
   532.1
     513
   533.8
   532.1
   559.4
   507.2
   577.2
   524.4
   529.9
   496.8
   503.3
   542.8
   457.5
   492.9
   541.2
   503.9
     550
   502.3
   503.9
   544.8
   541.2
   504.9
   479.9
   505.5
   484.5
   460.4
   480.2
   550.3
   505.2
   497.4
     597
   547.1
   553.9
   529.2
   506.8
   547.7
   512.4
   540.6
   521.8
   529.9
   507.2
   579.5
   543.2
   551.6
   524.4
   520.8
   563.3
   540.9
   540.9
   537.3
   590.2
   467.6
   548.4
   564.6
   510.7
   535.4
   563.6
   536.4
   485.1
   543.8
   546.1
   523.4
   485.8
   535.1
   517.2
   542.2
   531.8
     490
   483.2
   509.4
   550.6
   531.8
   537.3
   598.6
   597.3
   562.6
   506.2
   511.4
   510.1
   576.9
   534.7
   524.7
   533.1
   545.8
   565.2
   529.5
   536.4
   495.8
   503.6
     538
   578.9
     526
   555.5
   560.4
     563
   494.5
   512.4
   518.8
     550
     539
   516.6
     549
   571.1
     502
   527.3
   590.9
     548
   509.8
   489.6
   515.6
   536.7
   523.4
   486.1
     525
     574
   514.9
   554.2
   567.2
   534.4
   570.1
   557.1
   523.1
   546.7
   486.4
   531.2
   552.3
   480.6
   519.5
   562.6
   545.8
   545.8
   555.8
   533.1
   525.3
   573.7
     478
   536.7
   538.6
   532.1
   530.8
   472.5
   495.2
   504.2
   532.5
   481.9
   545.4
   565.9
   527.6
     500
     487
   516.9
   572.7
   541.9
   541.5
   504.6
   567.8
   507.5
   577.6
   480.2
   509.4
   532.1
   477.3
   540.3
   508.8
   530.5
   507.2
   509.4
   536.7
   543.5
   516.9
   541.2
   523.7
   498.4
   603.8
   497.4
   594.7
   513.6
   625.9
     560
   562.3
   559.4
   541.2
   545.4
   561.3
   586.6
   514.6
   553.9
   515.9
   603.5
   543.8
   603.8
   566.9
   538.6
   542.2
   559.4
     586
   573.3
   528.6
   562.3
   509.1
   559.4
   505.9
   562.6
   513.3
   611.6
   538.6
   553.6
   569.4
   601.9
   556.8
     537
   591.2
   566.2
   514.3
     563
   590.2
   612.6
   563.9
   565.2
   638.9
   580.8
   603.2
   571.4
     562
     587
   571.4
   599.6
   607.4
   588.3
   540.6
   591.5
   606.1
     561
   604.2
   540.9
   541.5
   579.8
   626.5
   550.3
   589.6
   568.5
   622.3
   584.7
   546.1
   620.4
   547.4
   613.9
   617.5
   531.2
   570.4
   579.2
   600.9
   514.6
   549.3
     584
   590.5
   623.6
   576.6
   604.5
   617.8
   577.2
   574.3
   577.9
   583.7
   556.1
   533.8
   626.9
   614.2
   617.5
   583.1
   671.6
   489.3
   635.6
   532.5
   517.9
   609.3
   545.1
   574.3
   554.5
   553.9
   566.2
   510.7
   546.7
   566.9
     575
     587
   560.4
   569.1
     596
   597.3
   555.5
   560.7
   523.7
   599.9
   556.8
   546.4
   571.7
   589.2
   528.9
   554.5
   526.6
   589.6
   618.4
   551.6
   578.2
   566.2
   582.4
   549.7
   604.8
   551.9
   518.5
   547.1
   571.1
   580.2
   547.4
   564.9
   511.7
   599.6
   571.7
   589.2
     548
   577.9
   592.5
   509.8
     524
   548.4
   522.1
   577.6
     525
   548.7
   599.6
   524.4
   517.9
   547.4
   550.3
   566.2
   574.6
   552.9
   572.7
   577.6
   578.5
     599
   595.1
   521.8
   641.5
     512
   547.4
   589.9
   538.3
     500
   581.8
   597.7
   583.7
   568.8
   518.5
   547.1
     598
   541.2
   540.9
   567.8
   517.9
   575.9
   569.1
   547.4
   615.8
   552.9
   568.1
   581.8
   545.8
   606.4
   542.8
     609
   603.5
   593.1
   548.7
   555.2
   592.8
   618.8
   600.3
   613.9
   625.9
     647
   586.3
   571.1
   581.1
   617.1
   593.5
   599.6
   601.9
   599.6
   631.1
   587.6
   613.6
   639.8
   606.1
   621.3
   645.4
   612.6
   620.7
     634
     550
   594.1
   643.1
   636.9
   640.8
   645.7
   629.1
   629.1
     671
   631.4
   647.6
     621
   633.7
   592.2
     672
   608.4
   706.3
   643.7
   684.6
   636.3
   626.9
   692.4
   615.5
   638.9
   674.9
   661.3
   606.1
   664.8
     608
   688.5
   588.3
   652.2
   575.6
   648.3
   631.1
   605.1
   581.4
   607.1
   600.3
   653.8
   583.4
   651.2
   642.4
   612.9
     561
   630.1
   568.5
   640.5
   624.3
   589.6
   657.4
   568.1
   613.9
   594.7
   607.4
   630.8
   619.1
     623
   615.8
   635.6
   595.7
     574
   594.7
   627.8
   578.5
   573.7
   620.4
     610
   569.1
   588.3
   630.1
     609
   576.3
   589.9
   581.8
   557.8
   601.2
   573.3
   615.2
   613.6
   591.8
   594.1
   579.8
   571.4
   576.6
     596
   574.3
   557.8
   578.2
   573.7
   555.2
   642.4
   529.2
   565.9
   538.3
   512.7
   546.1
   557.1
   563.9
   580.8
   570.7
   571.4
   571.7
     539
   498.4
   536.7
   548.7
   549.7
   535.7
     551
   570.7
   590.9
   530.2
   521.8
   570.1
   529.9
   541.9
   513.6
   571.4
   555.5
   543.5
   520.5
   512.7
     536
   603.8
   513.3
   560.4
   529.2
     551
   528.2
   491.6
   530.8
   510.4
   555.2
   557.1
   604.2
     524
   510.7
   516.6
   547.7
   555.8
   504.9
   556.1
   551.9
   561.3
   584.7
   571.7
   557.4
   588.6
   541.5
   571.1
   562.6
   528.2
   586.6
   530.8
   507.2
   554.5
   555.5
   527.6
   518.2
   569.8
   580.8
   510.1
   472.5
   580.2
   448.4
   563.6
     539
   573.7
   563.3
   538.6
   509.4
   551.6
   571.4
   534.7
   533.1
   575.9
     572
   529.2
   553.6
   565.6
     525
   539.3
   520.8
   555.8
   529.2
   552.3
   531.2
   519.8
   487.7
   514.6
   580.5
   580.2
   550.6
   553.9
   515.9
   507.8
   561.3
   535.1
   541.5
   592.5
   513.6
   491.3
   521.8
   593.8
   537.7
     560
   572.7
   587.3
   559.7
   601.2
     563
   551.6
   519.2
     465
   533.4
   508.8
   547.7
   555.8
   576.6
   583.4
   528.6
   571.4
   601.2
   576.6
   613.2
   539.9
   589.9
   550.6
   603.2
   576.9
   638.9
     596
   582.1
   576.6
   611.3
   569.1
   625.9
     646
     584
     659
   627.2
   655.7
   672.9
   653.8
   665.1
   616.5
   644.4
   605.8
   668.7
     622
     682
   693.4
   716.7
   726.5
   746.9
   740.1
     730
   712.2
   745.6
     803
   778.7
   737.2
     816
   839.3
   841.3
   861.1
   827.7
   888.7
   905.2
   931.8
     877
     926
   920.8
   974.9
   961.6
   929.9
    1054
   959.4
    1112
    1070
    1041
    1104
    1092
    1136
    1172
    1146
    1188
    1165
    1102
    1292
    1293
    1202
    1311
    1299
    1283
    1373
    1243
    1394
    1378
    1346
    1365
    1410
    1549
    1493
    1491
    1586
    1494
    1471
    1587
    1579
    1605
    1600
    1604
    1584
    1577
    1640
    1682
    1631
    1616
    1683
    1634
    1619
    1627
    1779
    1684
    1644
    1654
    1669
    1657
    1751
    1710
    1713
    1683
    1743
    1743
    1757
    1603
    1632
    1692
    1758
    1595
    1726
    1727
    1745
    1569
    1610
    1719
    1685
    1681
    1619
    1582
    1624
    1552
    1567
    1622
    1577
    1561
    1561
    1478
    1542
    1549
    1576
    1429
    1457
    1560
    1395
    1461
    1545
    1448
    1370
    1436
    1346
    1366
    1418
    1376
    1330
    1364
    1337
    1247
    1295
    1292
    1200
    1282
    1179
    1236
    1219
    1183
    1083
    1118
    1189
    1137
    1121
    1082
    1154
    1102
    1091
    1090
   998.3
    1059
   948.3
    1079
   988.2
   982.1
   987.9
   973.3
   979.5
     998
   963.3
   939.3
   933.1
   955.5
   954.2
   872.8
   997.7
   928.9
   916.2
   928.6
   882.5
   900.7
   839.7
   872.1
   845.2
   843.9
   809.5
   874.7
   832.9
     863
   811.8
   795.2
   804.6
   773.5
   821.2
   778.4
   833.5
     826
   786.5
   793.3
     793
   846.2
   782.3
   825.4
     827
   777.4
   725.2
   726.8
   768.6
   788.4
   702.4
   708.6
   712.2
   672.6
   748.2
   764.4
   771.2
   736.8
   765.4
     743
     781
   805.9
   712.8
   786.1
   738.8
   680.1
   677.5
   724.2
   672.3
     768
   648.6
   685.6
     669
   724.2
   678.4
   647.3
   698.2
   767.3
   706.7
   633.7
   646.7
   691.4
   671.6
   704.4
   624.3
   726.8
   707.6
   653.5
   673.9
   685.6
   716.7
   643.4
   617.1
     658
   725.8
   696.6
   701.2
     634
   688.2
   651.5
   680.4
   636.3
   718.7
   664.2
   633.7
   670.7
   669.4
   666.1
   576.3
   582.1
   618.1
   593.1
   699.9
   664.2
   583.1
   646.7
   699.5
   709.6
   606.8
   670.3
   603.8
   653.5
     633
   625.2
   653.8
   603.2
   629.8
     645
   658.7
   671.3
   605.1
   684.6
   687.5
   617.5
   589.6
     672
   577.9
   626.9
   666.4
   635.9
   589.6
   668.7
   613.6
   644.1
   606.1
   613.9
   648.9
   609.7
   637.2
   650.2
   602.2
   683.3
   629.5
   580.2
     608
   661.9
   579.8
   653.8
   663.5
   656.4
   606.4
   618.1
   613.6
   622.6
   649.6
   627.2
   564.9
   622.3
   518.2
   627.2
   571.7
   666.8
   595.1
     562
   592.8
   572.4
   667.1
   633.7
   620.1
   607.1
   594.7
   620.7
   588.9
   629.1
   611.9
   558.1
   595.4
   576.9
   588.9
   636.6
     585
   606.4
   649.6
     621
   620.7
   626.5
   591.8
   599.9
   590.9
   620.7
   611.6
   614.5
   631.1
   593.1
   605.5
   589.6
     608
   575.6
   632.7
   580.5
     596
   598.3
   616.5
   592.8
     596
   616.2
   553.2
   590.9
   568.5
   591.5
   604.5
   631.1
   643.7
   564.9
   576.3
     599
   629.1
   621.3
   676.5
   571.1
   621.3
     635
   586.3
   652.8
   586.6
   592.8
     622
     681
   649.9
   608.4
   681.4
   696.9
   663.8
   654.1
   640.8
   626.2
   611.6
   699.9
     634
   704.7
   651.5
     670
   671.3
   684.6
   678.4
   668.7
   680.4
   702.1
   693.4
   753.7
   685.9
   738.5
     707
   710.9
   744.3
   737.8
   757.9
     707
   768.3
   820.5
   753.7
   710.2
   783.5
   781.9
   723.5
   787.4
   785.2
   822.8
     817
   818.9
   804.3
   826.7
   844.2
   846.8
   823.1
   815.3
   898.7
   902.6
   824.4
   867.9
   862.1
   864.6
   879.6
   845.8
   886.7
   814.7
   895.8
   929.2
   938.3
   878.3
   900.3
   882.5
   995.1
   930.2
   906.5
   909.1
   928.2
   999.3
    1027
   974.6
    1049
   996.7
   967.2
    1065
   939.3
    1048
   991.2
    1062
    1019
   976.9
    1050
    1072
    1065
    1102
    1100
    1073
    1131
    1136
    1133
    1148
    1181
    1146
    1209
    1086
    1222
    1221
    1224
    1262
    1187
    1288
    1267
    1230
    1299
    1327
    1341
    1382
    1408
    1375
    1388
    1504
    1491
    1514
    1462
    1514
    1493
    1542
    1562
    1536
    1645
    1653
    1577
    1579
    1698
    1728
    1812
    1739
    1784
    1888
    1767
    1838
    1862
    2001
    2069
    2086
    1967
    2029
    1977
    2105
    2160
    2092
    2172
    2105
    2169
    2088
    2238
    2178
    2251
    2249
    2195
    2312
    2346
    2274
    2270
    2304
    2319
    2454
    2504
    2441
    2372
    2432
    2463
    2463
    2447
    2501
    2450
    2525
    2479
    2415
    2419
    2355
    2324
    2455
    2442
    2474
    2364
    2370
    2362
    2283
    2362
    2335
    2317
    2230
    2179
    2350
    2153
    2205
    2145
    2183
    2239
    2167
    2216
    2069
    2078
    1893
    2035
    2064
    2009
    1908
    1893
    1869
    1821
    1861
    1770
    1776
    1759
    1648
    1780
    1563
    1645
    1616
    1631
    1628
    1549
    1438
    1494
    1449
    1462
    1337
    1364
    1356
    1290
    1274
    1236
    1253
    1270
    1223
    1239
    1105
    1178
    1147
    1073
    1148
    1120
    1109
   989.5
    1007
    1006
   985.3
   993.8
   995.1
   925.3
   884.8
   851.3
   975.3
   818.3
   829.3
   917.2
   896.8
   798.8
   820.9
   857.5
   835.8
   846.8
   870.5
   829.3
   794.3
   833.8
   791.3
     815
   797.5
   780.3
     732
   820.2
   846.2
   738.1
   736.2
   765.4
   735.9
   699.9
   743.3
   717.4
   760.8
   747.2
   723.9
     766
   729.7
   731.6
   771.9
   726.5
   805.9
   761.5
   719.6
   790.4
   771.9
   800.1
   770.2
   760.5
   734.9
   731.3
   777.4
   784.2
   830.9
   753.1
   789.4
   798.5
     744
   773.8
   799.8
   823.4
   811.1
   804.3
   874.1
   793.3
   838.7
   808.2
   820.9
   902.9
   837.1
     902
   860.1
   902.3
   945.4
   969.1
   983.7
   949.3
   953.2
   984.4
    1005
    1048
    1008
    1091
    1088
    1100
    1161
    1197
    1156
    1207
    1179
    1338
    1295
    1273
    1415
    1451
    1317
    1409
    1492
    1531
    1619
    1620
    1682
    1699
    1825
    1795
    1819
    1979
    1997
    2054
    2063
    2151
    2295
    2391
    2336
    2477
    2581
    2464
    2576
    2674
    2710
    2811
    2937
    3000
    3009
    2994
    3135
    3367
    3375
    3299
    3443
    3444
    3571
    3731
    3764
    3898
    3902
    3966
    4081
    4079
    4288
    4313
    4494
    4540
    4488
    4490
    4731
    4869
    4983
    4852
    4938
    5057
    5229
    5213
    5292
    5533
    5477
    5356
    5447
    5623
    5751
    5665
    5761
    5769
    5827
    5910
    6018
    5958
    6060
    6156
    6069
    6120
    6212
    6134
    6371
    6243
    6389
    6291
    6486
    6459
    6456
    6251
    6324
    6143
    6342
    6192
    6188
    6299
    6334
    6190
    6198
    6201
    6089
    6174
    6079
    5740
    6011
    5985
    6033
    5876
    5935
    5830
    5949
    5684
    5663
    5707
    5387
    5454
    5620
    5443
    5152
    5312
    5370
    5089
    5102
    5151
    4969
    4822
    4876
    4766
    4754
    4729
    4634
    4589
    4509
    4372
    4425
    4322
    4323
    4208
    3997
    4101
    4065
    4150
    3921
    3689
    3841
    3782
    3730
    3569
    3507
    3652
    3555
    3360
    3353
    3266
    3211
    3262
    3196
    3012
    3102
    3048
    2882
    2851
    2799
    2773
    2597
    2779
    2638
    2569
    2677
    2488
    2677
    2460
    2338
    2471
    2364
    2309
    2291
    2201
    2240
    2204
    2171
    2113
    2087
    2040
    2025
    2008
    1930
    1850
    1839
    2006
    1909
    1813
    1846
    1840
    1744
    1850
    1679
    1744
    1755
    1689
    1659
    1657
    1650
    1670
    1593
    1499
    1573
    1547
    1504
    1448
    1530
    1470
    1560
    1503
    1484
    1416
    1414
    1405
    1371
    1315
    1351
    1292
    1312
    1347
    1337
    1289
    1360
    1247
    1314
    1261
    1276
    1225
    1193
    1284
    1166
    1251
    1197
    1182
    1144
    1137
    1211
    1250
    1131
    1101
    1131
    1060
    1083
    1103
    1025
    1092
    1040
    1055
    1131
    1036
    1045
    1044
    1040
    1003
    1083
   981.1
    1025
     986
   950.3
    1061
   988.6
   962.6
    1050
     938
   941.2
   981.1
   958.7
   951.9
   913.6
   944.8
   898.1
   899.4
   948.7
   863.7
   928.9
   832.9
   895.8
   794.6
   906.8
   923.7
   953.9
   878.3
   950.6
   890.9
   911.4
   898.4
   916.9
   934.4
   798.1
     838
   831.9
   795.2
   792.3
   827.7
   875.4
   863.7
   910.4
   796.2
   831.2
   891.6
     781
   763.8
   829.6
   871.8
   847.1
   816.3
   795.9
   863.7
   766.4
   756.3
   788.1
   736.2
   868.5
   761.5
   763.1
   811.4
     792
   774.5
   796.5
   752.4
   771.9
   763.1
   759.2
   828.6
   777.7
   769.6
   673.3
     790
   773.5
   765.1
   753.1
   748.5
   708.9
   736.5
     657
   677.5
   755.3
   727.4
   743.6
     767
   742.7
   743.3
   718.7
   744.3
     708
   697.3
   707.3
   725.2
   647.6
   743.6
   762.8
   744.9
   786.5
   715.1
   725.5
   658.7
   704.4
   758.2
   680.7
   669.4
   699.9
   672.9
   699.5
   708.6
   733.3
   705.4
   689.5
   771.2
   722.9
   719.6
   712.5
     708
   680.1
   701.2
   664.2
   687.5
   730.3
   751.8
     707
   673.6
   703.4
   677.8
   667.1
     669
   688.8
   741.1
   682.7
   756.9
   711.9
   695.6
   631.1
   607.1
   681.7
   689.1
   707.3
   695.6
   695.6
     705
   718.3
   730.7
   702.1
   662.2
   672.3
   709.6
   681.4
   654.4
   701.5
   753.7
   642.8
   674.2
   627.8
   725.8
   734.2
   707.6
   693.4
   720.3
   659.3
   620.4
   676.5
   641.1
   631.1
   680.7
   725.8
   647.6
   671.6
   677.5
   676.2
   662.5
   682.7
   697.9
   682.7
   689.8
   668.1
   699.5
   697.6
     696
   626.2
   611.3
   671.3
   676.5
   635.3
   665.1
   691.1
   725.8
   696.9
     672
   701.5
   667.7
   715.1
   685.6
   742.4
   691.7
   689.1
     669
   666.4
   675.8
   740.1
   697.3
   711.5
   707.3
   772.8
   703.1
     635
   740.7
   736.2
   750.1
   737.5
   778.4
   730.3
   723.9
   759.2
     732
     708
   677.5
   750.8
   777.1
   768.6
   790.7
   736.8
   819.9
   786.5
   867.2
   749.2
   830.6
   861.4
   886.1
   846.8
   903.6
   906.8
     829
   915.6
   975.9
   987.3
   919.1
   952.2
   977.2
   979.5
    1020
    1010
    1145
    1044
    1078
    1027
    1176
    1197
    1143
    1251
    1258
    1283
    1312
    1298
    1385
    1411
    1439
    1471
    1487
    1566
    1576
    1544
    1637
    1700
    1811
    1696
    1876
    1831
    1852
    1960
    2040
    2066
    2038
    2238
    2242
    2226
    2373
    2449
    2466
    2470
    2641
    2676
    2677
    2663
    2741
    2956
    3034
    2912
    3172
    3045
    3213
    3305
    3342
    3420
    3461
    3528
    3694
    3669
    3820
    3812
    3845
    4000
    4112
    4054
    4198
    4275
    4296
    4469
    4467
    4445
    4585
    4717
    4743
    4755
    4801
    5073
    4781
    5057
    5073
    5195
    5275
    5261
    5372
    5250
    5467
    5579
    5373
    5614
    5558
    5680
    5503
    5760
    5731
    5816
    5732
    5703
    5715
    5801
    5843
    5855
    5989
    5698
    5852
    5852
    5852
    5897
    5736
    5896
    5954
    5827
    5876
    5869
    5778
    5700
    5825
    5494
    5570
    5516
    5507
    5445
    5419
    5515
    5381
    5313
    5266
    5136
    5199
    5009
    5044
    5076
    5040
    4913
    4755
    4654
    4663
    4530
    4557
    4369
    4522
    4357
    4311
    4323
    4132
    4014
    4045
    3909
    3950
    3736
    3730
    3550
    3652
    3510
    3467
    3495
    3446
    3341
    3240
    3118
    3002
    2981
    3007
    3012
    2800
    2805
    2748
    2763
    2638
    2656
    2576
    2505
    2401
    2337
    2354
    2385
    2210
    2225
    2126
    2282
    2124
    2028
    2107
    2086
    1850
    1959
    1956
    1807
    1876
    1834
    1883
    1862
    1769
    1715
    1808
    1717
    1780
    1678
    1655
    1663
    1725
    1633
    1672
    1575
    1547
    1654
    1624
    1678
    1597
    1580
    1659
    1669
    1621
    1619
    1629
    1646
    1581
    1587
    1559
    1517
    1680
    1632
    1698
    1608
    1634
    1548
    1578
    1718
    1610
    1691
    1678
    1700
    1635
    1749
    1841
    1759
    1759
    1806
    1681
    1767
    1645
    1785
    1784
    1696
    1758
    1794
    1766
    1880
    1848
    1810
    1822
    1859
    1858
    1866
    1919
    1794
    1968
    1835
    1871
    1954
    1896
    1945
    1973
    1927
    2009
    1939
    1877
    1894
    1894
    1769
    1984
    1927
    1865
    1971
    1786
    1932
    2042
    1956
    1894
    1855
    1886
    2008
    1958
    1887
    1900
    1928
    1856
    1837
    1884
    1933
    1823
    1838
    1845
    1828
    1927
    1789
    1916
    1825
    1811
    1710
    1873
    1826
    1842
    1768
    1817
    1736
    1717
    1760
    1744
    1876
    1698
    1825
    1667
    1741
    1652
    1670
    1755
    1562
    1708
    1637
    1542
    1630
    1653
    1617
    1595
    1651
    1581
    1562
    1507
    1520
    1548
    1580
    1524
    1485
    1562
    1530
    1460
    1504
    1517
    1445
    1561
    1467
    1474
    1552
    1469
    1401
    1441
    1399
    1430
    1365
    1421
    1388
    1403
    1420
    1413
    1359
    1341
    1319
    1300
    1372
    1386
    1326
    1359
    1338
    1306
    1291
    1249
    1304
    1296
    1216
    1311
    1255
    1205
    1254
    1240
    1244
    1258
    1239
    1268
    1213
    1281
    1185
    1123
    1171
    1137
    1175
    1055
    1182
    1142
    1107
    1070
    1142
    1187
    1140
    1064
    1080
    1115
    1077
    1014
    1138
    1056
    1042
    1073
    1041
    1035
    1027
    1068
    1067
    1047
    1076
    1033
    1005
    1051
    1068
    1036
    1007
    1011
    1008
    1104
    1026
    1026
   935.7
    1086
   958.1
    1003
   952.9
    1026
    1013
   967.2
   909.1
   884.8
   984.7
   967.8
   941.5
     937
   968.8
    1007
    1007
   964.6
   972.3
   930.8
   986.3
   907.5
   951.9
   995.4
     947
   909.1
   947.4
   972.3
   943.5
   920.1
     913
   896.4
   936.7
   975.6
   947.4
   940.9
   852.3
   923.4
   861.4
   955.5
   897.7
   891.6
   933.7
   924.3
   938.3
   934.7
   883.5
   940.9
   880.2
   883.8
   879.9
   939.9
   937.3
   892.5
   890.3
   890.6
   926.3
   820.2
   917.8
   841.9
   879.2
     938
   898.7
   857.8
   930.2
   909.1
     913
     913
   782.9
   853.3
   867.2
   882.2
   917.2
   895.5
   847.1
   871.8
   834.2
   834.8
   844.2
     876
   856.5
   790.4
     853
   883.5
   898.1
   832.5
   891.6
   872.4
   885.4
   855.6
   841.3
     803
   884.8
   808.5
   923.7
   815.3
   842.3
   852.3
     827
   798.8
   905.8
   825.1
   903.9
   798.5
   803.3
     865
   832.5
   844.2
   841.6
   761.2
   787.8
   821.8
     804
   881.8
   866.6
   869.2
   801.7
   810.8
   812.1
   820.5
   788.4
   770.6
   751.1
   751.1
   819.6
   789.1
   808.5
   834.8
   804.6
   837.1
   767.7
   807.9
   758.2
     802
   793.6
   805.9
   859.5
   786.5
   774.8
   757.3
   787.1
   729.7
   745.9
   813.4
   773.8
   795.6
   816.3
   746.9
   825.7
     720
   804.6
   790.4
   750.5
   810.8
   783.5
   769.6
   723.2
   776.1
   757.3
   751.8
   750.1
   784.2
   749.2
   755.7
   784.2
   817.3
   745.3
   749.2
   674.9
   757.3
   736.2
   711.9
   748.8
   699.2
   722.6
   720.9
   774.5
   764.1
   754.4
   771.2
     731
     696
   791.3
   736.5
   746.2
   742.4
   754.4
   754.4
     719
     766
   752.7
   688.5
   746.6
   709.3
   739.8
   710.9
     732
   689.5
   695.6
   691.1
   723.5
   721.9
   666.8
   662.2
   702.4
   729.4
   677.1
   711.2
   742.7
   741.1
   691.4
   737.2
     695
   635.6
   668.7
   672.3
   724.2
   671.3
     671
   628.5
   715.4
   726.5
   720.3
   658.3
   722.2
   655.7
   736.5
   724.8
   700.8
   702.1
   734.9
   692.7
   727.8
   721.6
   709.9
   704.7
   735.9
   722.6
   674.2
   737.5
   698.6
   700.5
     693
   674.6
     659
   687.9
   691.1
   664.5
   699.5
   707.6
   721.9
   713.5
   700.2
   697.3
   651.5
   690.1
   700.8
   676.2
   674.6
   713.8
   744.6
   710.9
   713.8
   612.9
   661.9
   715.7
   599.3
     718
   677.5
   676.5
     633
   684.3
   653.8
   669.4
   669.7
   688.2
   635.9
   687.5
   688.2
   632.1
   705.4
     693
   679.4
   681.7
   703.7
   677.5
   693.4
   704.1
   729.7
   701.5
   663.2
   714.8
   630.4
   724.2
   671.3
   666.1
   700.2
     695
     681
   689.1
   752.1
   614.2
   680.7
   634.3
   719.3
   659.6
   651.8
   715.7
   738.1
   748.8
   648.9
   677.1
   748.2
   703.4
   707.6
   685.6
   652.5
   690.4
   643.7
   735.2
   711.9
   702.4
   708.3
   688.2
   705.7
   698.9
   746.6
   721.3
   696.3
   665.5
   710.2
   732.9
   681.7
   694.3
   701.5
     693
     671
   699.9
   738.5
   775.4
   743.6
     743
   749.8
   716.7
   699.9
   687.5
   743.6
   671.6
   732.6
   703.4
   740.7
   760.8
   730.7
   732.6
   775.8
     781
   764.1
   740.4
   785.2
   787.4
   745.3
   745.6
     780
   759.5
   810.1
   750.5
   759.5
     791
   788.1
   759.2
   756.9
   806.6
   800.7
   829.3
   783.2
   824.1
   813.1
   771.5
   804.6
   837.4
   817.3
   818.3
   825.7
   827.7
   867.9
   883.5
   830.6
   847.5
     853
     875
   885.1
   893.2
   843.6
   882.5
   898.7
     902
   882.8
   926.9
   922.1
   919.8
   915.6
   871.5
   853.6
     926
   928.2
   928.6
   922.1
   945.1
   933.7
   882.5
   922.4
   881.5
   944.5
     998
    1015
   890.9
   926.9
   929.2
   993.4
   972.3
   941.9
   939.6
   934.1
   898.4
   934.7
   979.5
   923.4
   993.1
    1019
   995.7
   928.2
    1001
   955.2
   977.2
   942.5
    1013
    1051
   950.3
    1014
   960.3
   985.6
   918.8
    1021
   996.7
   959.4
   991.2
    1005
   945.4
   941.5
    1015
   938.3
   947.7
   956.5
   971.1
   967.2
   994.4
    1007
     912
   942.5
   944.5
   915.6
   954.2
   886.4
   919.5
   940.6
   894.5
   977.2
     948
   892.2
     887
   863.7
   964.6
   915.3
   954.2
   961.3
   911.4
   891.9
     888
   942.2
   903.3
   855.2
   947.7
   959.7
   857.8
   894.2
   884.4
   939.3
   895.1
   931.5
   916.6
   890.6
   945.1
   795.9
   883.5
   839.7
   943.2
   869.5
   943.2
   896.4
     839
   856.9
   867.2
   848.1
   848.8
     936
     912
   877.6
   860.1
   914.6
   857.5
   902.3
   867.2
   900.7
   903.6
   869.5
   920.4
   901.3
   940.6
   958.7
   917.5
    1007
   957.8
   882.8
   896.1
   974.3
     911
   983.1
   942.5
   972.7
   963.3
   957.4
   959.7
    1031
    1050
    1026
    1062
    1189
    1149
    1017
    1024
    1135
    1147
    1201
    1134
    1239
    1221
    1211
    1283
    1222
    1255
    1255
    1306
    1290
    1301
    1363
    1286
    1332
    1326
    1372
    1403
    1398
    1471
    1411
    1535
    1509
    1489
    1554
    1585
    1628
    1561
    1643
    1604
    1775
    1751
    1671
    1785
    1711
    1807
    1836
    1922
    1894
    1866
    1916
    1964
    1923
    1939
    1976
    1971
    1969
    2048
    2108
    1979
    2151
    2099
    2169
    2136
    2161
    2163
    2218
    2152
    2269
    2225
    2264
    2253
    2297
    2333
    2365
    2282
    2436
    2359
    2352
    2375
    2457
    2430
    2409
    2287
    2385
    2322
    2439
    2491
    2344
    2298
    2409
    2442
    2374
    2469
    2425
    2405
    2326
    2370
    2318
    2360
    2397
    2425
    2310
    2369
    2310
    2354
    2383
    2330
    2309
    2337
    2401
    2324
    2313
    2311
    2304
    2191
    2232
    2254
    2269
    2190
    2158
    2130
    2170
    2213
    2120
    2038
    2154
    2065
    2132
    2202
    2140
    2126
    2045
    2004
    2068
    1940
    2087
    2130
    2028
    2008
    1988
    1892
    1936
    1899
    1882
    2002
    1815
    1994
    1962
    1829
    1892
    1937
    1954
    1929
    1941
    1917
    1966
    1940
    1988
    1815
    1937
    1890
    1880
    1849
    1826
    1885
    1915
    1853
    1885
    1866
    1842
    1848
    1893
    1874
    1871
    1925
    1858
    1865
    1917
    1905
    1981
    1922
    1919
    2027
    2057
    1960
    1906
    1924
    1911
    1999
    1895
    1970
    1984
    1926
    2045
    2008
    1973
    2008
    2089
    2061
    2059
    1973
    1945
    2036
    2083
    2000
    2068
    2004
    1922
    2024
    1986
    1977
    1987
    2056
    2013
    2057
    2002
    2057
    2049
    2008
    1925
    1994
    2038
    2082
    2060
    2032
    1993
    1996
    1998
    1926
    1973
    2021
    2009
    1909
    1996
    1986
    1954
    2030
    1943
    1996
    1895
    2012
    2007
    1940
    2013
    1932
    1958
    1956
    1935
    1956
    1899
    1886
    1989
    1957
    1838
    1872
    1893
    1854
    1835
    1785
    1838
    1838
    1754
    1782
    1791
    1842
    1732
    1844
    1791
    1799
    1781
    1790
    1716
    1704
    1661
    1741
    1671
    1797
    1666
    1781
    1867
    1711
    1678
    1813
    1688
    1712
    1662
    1782
    1669
    1754
    1758
    1685
    1805
    1802
    1814
    1760
    1776
    1743
    1861
    1788
    1760
    1837
    1897
    1887
    1948
    1893
    1903
    1933
    2012
    1952
    1935
    1877
    1953
    1915
    2023
    1987
    1969
    2126
    2086
    2227
    2252
    2151
    2048
    2081
    2158
    2120
    2235
    2203
    2190
    2306
    2205
    2271
    2445
    2234
    2353
    2321
    2325
    2368
    2394
    2322
    2423
    2402
    2351
    2568
    2447
    2485
    2520
    2533
    2485
    2431
    2437
    2469
    2532
    2551
    2506
    2553
    2537
    2457
    2477
    2464
    2577
    2634
    2539
    2467
    2548
    2573
    2488
    2582
    2512
    2481
    2479
    2378
    2452
    2486
    2538
    2321
    2287
    2344
    2373
    2353
    2333
    2400
    2190
    2208
    2229
    2244
    2235
    2264
    2182
    2123
    2156
    2094
    2131
    2070
    2005
    2056
    2006
    2036
    1960
    1947
    1928
    1941
    1809
    1880
    1693
    1833
    1787
    1775
    1756
    1649
    1689
    1715
    1669
    1661
    1498
    1630
    1549
    1569
    1565
    1424
    1464
    1513
    1578
    1454
    1374
    1394
    1403
    1449
    1357
    1318
    1277
    1381
    1340
    1263
    1252
    1275
    1216
    1281
    1261
    1187
    1177
    1190
    1125
    1122
    1116
    1154
    1079
    1139
    1089
    1032
    1101
    1083
    1051
    1045
    1050
    1124
    1013
    1002
   993.4
    1049
   958.1
    1027
   924.7
    1016
   982.4
   943.8
    1003
   932.4
   994.7
   990.5
   990.8
   910.7
     936
   903.9
   920.4
   898.7
   907.5
   862.7
   890.3
   984.4
   904.5
   926.9
   882.8
     875
   870.8
   835.1
     924
   856.2
   870.2
   836.1
   887.4
   819.2
   873.7
   848.8
   839.7
     875
     876
     864
   802.7
   822.8
   795.2
     816
   803.7
   802.4
   902.6
   886.1
   759.2
     828
   820.5
   789.7
   778.4
   884.8
   835.5
   817.9
     815
   747.2
   783.5
   853.3
   813.7
     779
   742.4
   826.4
   805.3
   771.5
   769.9
   836.4
   828.3
   875.4
   817.3
   764.1
   831.2
   777.4
   752.1
   775.1
   760.2
   765.1
   789.4
     791
   762.8
   841.9
   753.1
   808.2
   823.1
   796.5
   786.1
   805.9
   796.8
     814
   767.3
   856.9
   839.3
   782.9
   849.7
   843.2
   770.6
   831.9
     936
   834.8
   889.3
   851.3
   877.9
     826
   900.3
     887
   920.1
   901.6
   884.4
   865.3
   917.8
     924
   944.1
   958.7
   983.4
   975.9
   998.3
   933.1
   979.8
    1022
    1054
    1131
   991.5
    1051
    1153
    1068
    1091
    1073
    1170
    1123
    1090
    1164
    1211
    1172
    1188
    1249
    1215
    1230
    1271
    1291
    1256
    1329
    1315
    1443
    1388
    1353
    1342
    1423
    1445
    1458
    1540
    1480
    1462
    1479
    1592
    1609
    1618
    1586
    1600
    1540
    1625
    1720
    1741
    1716
    1741
    1789
    1794
    1919
    1872
    1896
    1906
    1797
    1952
    1890
    2024
    1970
    1969
    1975
    2187
    1982
    2015
    2208
    2073
    2099
    2177
    2193
    2274
    2183
    2197
    2118
    2229
    2157
    2238
    2293
    2311
    2288
    2313
    2274
    2364
    2224
    2362
    2284
    2430
    2367
    2415
    2339
    2383
    2430
    2473
    2437
    2314
    2343
    2407
    2400
    2389
    2466
    2446
    2422
    2388
    2476
    2506
    2435
    2523
    2538
    2341
    2517
    2412
    2332
    2429
    2374
    2395
    2428
    2257
    2461
    2403
    2405
    2342
    2230
    2401
    2252
    2371
    2306
    2350
    2314
    2213
    2205
    2340
    2285
    2201
    2207
    2152
    2212
    2260
    2173
    2190
    2121
    2117
    2064
    2068
    2110
    2088
    2123
    2195
    2037
    2011
    1996
    1981
    2050
    1999
    1980
    1953
    1912
    1989
    1930
    1870
    1849
    1846
    1870
    1845
    1779
    1705
    1766
    1821
    1787
    1616
    1731
    1696
    1663
    1661
    1630
    1630
    1563
    1637
    1546
    1529
    1537
    1486
    1537
    1450
    1540
    1539
    1487
    1532
    1445
    1390
    1497
    1429
    1362
    1319
    1326
    1296
    1330
    1321
    1306
    1318
    1295
    1352
    1278
    1279
    1333
    1237
    1206
    1214
    1173
    1227
    1211
    1154
    1200
    1194
    1219
    1220
    1158
    1092
    1170
    1068
    1088
    1085
    1095
    1110
    1047
    1057
    1017
    1085
    1015
   993.8
   931.5
    1051
   952.2
   974.9
   932.1
   939.6
   956.8
    1030
   889.3
   994.4
   970.7
   918.8
   927.3
   914.6
   903.6
     913
   845.5
   896.8
   933.4
   807.2
   894.2
   854.6
   869.5
   909.1
   866.3
   836.1
   819.6
   822.8
   877.3
   729.4
   887.4
   834.5
   796.8
   813.1
   813.1
   812.4
   870.5
   843.6
   805.6
   761.8
     817
   829.9
   784.8
     804
     780
   828.6
   811.1
   765.4
   808.9
   792.3
   740.7
   734.6
   770.9
   770.9
   753.4
   702.8
   692.1
   741.1
   776.1
   868.9
   776.1
   790.4
   691.1
   744.9
   726.5
   733.3
   753.7
   836.4
   785.2
   756.9
   709.9
   706.3
   757.3
   679.1
   742.7
   723.2
   745.3
   657.4
   737.2
   735.9
   728.7
     717
   712.2
   721.6
     695
   664.2
   709.3
   711.5
   715.7
   674.9
   648.9
     645
   695.6
   742.4
     705
   677.5
   709.9
   719.6
   665.8
   727.4
   738.5
   702.4
   648.6
   703.4
   679.4
     681
   744.9
   688.8
   747.2
   673.6
   687.2
   657.7
   711.9
   692.7
   647.6
   674.2
   706.3
   685.9
   707.3
   663.5
   624.6
   661.6
   735.2
   635.3
     708
   718.7
   698.6
   641.5
   675.5
   711.2
   691.1
   601.6
     657
   683.6
   641.8
   638.9
   664.5
   645.7
   735.9
   630.1
   641.5
   690.1
   707.6
   698.6
   714.5
   749.8
     694
   658.3
   665.5
   642.8
   634.3
   640.2
   686.9
   630.4
   706.7
   683.3
   645.7
   690.4
   739.1
     596
   632.1
     657
     609
   673.3
   678.8
   650.2
   646.7
   623.6
   628.5
   656.1
   626.9
   635.6
   636.6
   618.4
   609.7
   646.3
   650.9
   638.2
   668.4
   639.2
   605.8
   680.7
   656.4
   622.3
   630.1
   652.5
   650.5
   664.5
   658.3
   567.8
   640.8
   665.8
   598.6
     635
   648.9
   653.8
   649.9
   604.8
   630.8
   619.1
   620.1
   714.1
   724.8
   618.1
   639.5
   675.8
   625.6
   647.6
     609
   629.5
   655.1
   633.7
   661.9
     599
   666.4
   629.1
   630.8
   648.3
   636.9
   640.8
   632.4
   665.1
   684.3
   613.9
   612.3
   655.7
   615.8
   581.1
   623.6
     622
   657.7
   605.5
   603.8
   658.7
   626.9
   622.3
   693.4
   645.4
     669
   632.7
   647.3
   627.5
   563.6
     646
   595.7
   637.2
   620.7
   633.4
     621
   614.2
   649.2
   653.8
   614.5
   578.9
   644.4
   629.5
   657.4
   668.4
   649.9
   612.3
   661.3
   673.9
   629.5
   641.8
   645.7
   610.3
   634.3
     611
   633.4
   621.7
   629.5
   626.5
   595.7
   709.6
     633
   628.8
   625.9
   616.2
   596.4
   651.5
   602.9
   649.6
   626.2
   696.6
   663.2
   689.5
   679.1
   667.1
   616.5
     621
   616.2
   706.3
   605.8
   663.2
     609
     648
   645.4
     648
   618.8
     659
   658.3
   651.5
   682.7
   582.1
   645.7
   623.6
   651.2
   674.6
   599.3
   697.9
     658
   634.3
   632.1
   660.6
   659.3
   648.6
   596.4
   632.1
   626.9
     681
   599.6
   641.5
   607.7
   655.1
   641.8
     659
   585.7
     608
     634
   621.3
   692.4
   630.1
   617.8
   633.7
   646.7
   615.8
     707
   615.8
   616.5
   618.8
   641.1
   630.4
   627.2
   709.6
   610.6
   599.9
   680.4
   587.6
   651.5
   648.9
   645.4
   658.3
   642.4
   638.5
   684.9
   660.9
     648
   684.3
   635.3
   668.7
   626.2
     684
   640.2
   589.2
   634.6
   630.1
   629.8
     599
   683.3
   607.4
   628.2
   664.5
     648
   651.2
   678.4
   656.4
   713.8
   664.2
     648
   611.9
   669.4
   631.7
   612.9
   645.7
   648.9
   596.7
   637.6
   695.3
   607.4
   668.7
   698.6
   631.4
   652.5
   640.2
   596.4
   680.7
   660.3
   597.3
   657.7
   678.4
   648.3
   712.5
   655.1
     768
   603.8
   616.5
   628.5
   673.6
   623.9
   694.3
   652.5
   614.5
   627.8
   620.1
   664.8
   697.3
   657.7
   665.8
   653.5
   771.2
   730.3
   743.6
     696
   675.5
   636.6
   626.2
   694.7
   750.8
     622
   697.3
     671
   701.2
   626.5
   647.3
   705.4
   708.3
   716.4
   692.4
   634.3
   660.9
   651.8
   695.3
   708.9
   665.8
   687.5
   636.3
   731.3
   685.3
   739.1
   750.1
   713.5
   684.3
   674.6
   698.6
   666.4
   702.8
     730
   663.5
   714.5
   728.1
     729
     768
   744.3
     707
   756.6
   726.1
   703.4
   769.9
   720.6
   731.6
   719.3
     767
   744.6
   751.4
   771.2
   709.9
   739.1
   752.4
   766.7
   734.2
   834.2
   758.2
   778.7
   782.6
   727.8
   714.1
   782.6
     694
   744.6
   808.9
     780
   692.4
   777.4
     817
   797.2
   760.2
   843.6
   783.2
   738.1
   779.7
   759.5
   813.4
   738.8
     841
   752.1
   769.3
   793.9
     778
   759.5
   797.5
   698.2
   817.6
     766
   766.7
   835.1
   788.4
   844.9
   802.7
   761.2
   761.8
   799.1
   827.3
   830.9
     781
   854.9
   795.9
   808.5
   822.2
   825.7
   833.2
   750.5
   831.9
   745.9
   813.7
   825.7
   796.2
   825.1
   808.2
   857.8
   800.1
   778.4
   840.3
   793.3
   815.7
   831.9
     767
     841
     852
   845.2
   820.2
   865.6
     792
   842.6
   802.7
   847.1
   878.9
   828.3
   818.9
   820.5
   817.6
   818.6
   848.4
   846.5
   878.3
   821.8
   890.9
   895.8
   835.1
   807.9
   825.4
   792.3
   724.5
   824.1
   850.4
   849.7
   842.9
   864.3
     781
   810.8
   849.1
   867.2
   906.2
   862.4
   892.2
   796.5
   809.5
   818.9
   818.9
   861.1
   832.2
   846.5
   859.5
   868.5
   829.9
   846.5
   884.8
     840
   821.2
   839.7
   873.4
     888
   877.9
   797.5
   849.4
   823.8
   877.9
     863
   822.5
   846.5
   780.3
   781.9
   812.7
   879.6
   866.6
     815
   854.3
   908.8
   894.2
   855.6
   866.3
   835.1
   750.1
   859.1
   813.4
   824.1
   849.4
     828
   868.2
   805.6
   815.7
   825.7
   857.5
   800.1
     840
   832.9
   815.7
   839.7
   811.8
   902.9
   831.6
   786.5
   831.6
   843.6
   771.5
   818.6
   775.1
   833.2
   757.3
   754.4
   772.2
   825.1
   836.4
   796.2
   807.9
   794.9
   759.9
   756.9
   787.4
   823.4
   782.9
   744.3
   781.3
   766.4
   819.9
   772.5
   780.3
   828.6
   693.4
   783.2
   787.1
   804.6
   738.8
     717
   758.6
   797.8
   742.7
   745.9
   720.9
   708.3
   824.4
   771.9
   797.2
   761.8
   766.7
     756
   845.2
   760.5
   731.6
   732.3
   795.6
   746.2
   729.4
   729.7
   734.2
     767
   709.3
   745.9
     731
     756
   736.5
   759.5
   748.2
   716.7
   814.7
   725.2
   734.6
   714.8
   698.2
   759.9
   682.3
   715.4
   771.2
   782.9
   724.2
   757.9
   737.5
   728.4
   711.5
   745.6
   794.6
   684.3
   717.7
   678.8
     705
   699.2
   689.5
   726.1
   738.8
   731.3
     635
   742.7
   704.7
   745.6
   745.3
   679.7
     696
   774.1
   738.1
   711.2
   703.4
   701.8
     695
   686.2
   736.2
   638.5
   704.7
   703.7
   711.9
   733.6
   752.4
   714.8
   674.2
   674.9
     720
   695.6
   696.3
   753.1
   672.6
   778.7
   741.4
   751.4
   705.7
   651.5
   709.9
   760.5
   658.7
   718.3
   680.1
   702.1
   711.2
   669.4
   704.4
   722.2
   692.1
     681
   721.3
     718
   741.4
   747.2
   675.5
   739.1
   663.8
   739.8
   697.6
   764.7
   716.7
   758.2
   740.7
   739.1
   751.1
   691.7
   706.7
   733.3
   677.8
   779.3
   762.5
   793.6
   738.8
   735.2
   690.8
     756
   698.9
     732
   705.7
   713.5
   721.9
   734.6
   748.5
   774.1
   764.7
   779.7
   747.2
   696.9
   778.4
   762.8
   791.7
   751.4
   794.9
   769.9
   806.6
   789.1
   807.6
   773.2
   837.1
   759.9
   741.4
   767.7
   753.7
   727.1
   835.5
   787.4
   789.4
   811.4
   751.4
   795.6
   786.8
   781.3
   736.2
   810.8
   821.8
   799.4
   793.6
   811.4
   846.2
   784.5
   862.7
   812.4
   825.4
   756.3
   783.5
   850.7
   763.1
   826.7
   874.1
     803
   768.6
   774.8
   818.9
     791
   854.3
   845.2
   858.2
   823.1
     802
     755
   800.7
   764.4
   801.4
     802
   820.2
   781.6
     805
   795.9
   781.9
   750.8
   774.8
   779.7
   798.5
   868.5
   796.5
   802.4
   787.8
   861.4
   798.5
   784.2
   796.5
   879.2
   823.4
   725.8
   776.7
   733.9
   791.3
   835.1
   763.1
   774.8
   796.8
   771.2
     793
   831.9
   766.4
   841.9
   763.4
   786.5
   844.9
   822.5
   830.3
   760.5
   799.8
   738.1
   773.5
   832.9
   767.3
   747.5
   761.2
   712.2
   829.9
   771.9
   790.4
   717.7
   777.7
   806.6
     744
   760.5
   754.7
     791
   749.5
   698.6
   820.2
     732
   735.5
   785.8
     717
   754.7
   738.1
     803
     767
   765.7
   718.3
   711.2
   743.6
     778
   768.6
   700.8
   720.6
   678.4
   769.6
   759.9
   710.6
   699.5
   741.1
   738.5
   822.2
   732.3
   773.8
   727.4
     706
   710.6
   782.6
   736.2
   756.9
   765.1
   692.1
   744.6
   689.5
   738.1
     720
   785.8
   799.4
   670.7
   713.8
   679.1
   748.8
   701.2
   730.3
   699.9
   746.6
   698.2
   639.8
   711.9
   726.1
     742
   685.6
   761.2
   733.9
     729
   700.8
   703.1
   757.3
   680.1
   689.8
   770.6
   767.3
   807.6
   749.5
   716.4
   700.5
   739.8
   737.2
   731.3
   717.4
     732
   759.5
   704.4
   747.5
   788.7
     729
   699.2
   725.8
   703.7
   793.9
   740.7
   709.6
   689.5
   736.5
   762.1
   716.4
   764.7
   733.3
   751.4
   702.1
   766.7
   779.7
   742.4
   739.8
   754.7
   692.7
   792.3
   732.3
   829.6
   737.2
   776.1
   705.7
   794.9
   761.8
   770.2
   721.9
   809.8
   807.2
   721.3
   756.3
   704.4
   763.4
   750.5
   740.4
   764.4
   721.9
   696.3
   746.9
   807.9
   699.2
   704.4
   755.3
   732.9
   756.3
   710.2
   785.8
   721.6
   742.7
   672.3
   761.5
   700.2
   674.9
   740.4
   752.4
     718
   728.7
   759.9
   763.1
   769.3
   672.3
     720
     707
   702.4
   739.8
   678.4
   744.9
   656.1
   750.8
   689.5
     705
   701.5
     694
   725.5
   713.2
   668.1
   645.4
   649.9
   589.9
   727.1
   682.3
   666.4
   693.4
     717
   730.7
   713.5
   699.5
   690.8
   668.7
   690.4
   686.2
   665.5
   615.8
   686.6
   651.8
   680.1
   638.5
     720
   642.4
   655.7
     672
   700.8
     657
   689.5
   646.7
   682.3
   671.3
   658.3
     671
   632.4
   675.8
   650.5
   624.3
   620.1
   686.6
   647.3
   698.6
   659.6
   664.5
   652.5
   640.5
     608
   659.3
   616.8
   693.4
   650.5
   675.2
   600.9
   618.1
   635.6
   689.1
     657
   634.3
   605.1
   607.4
   637.2
   641.1
   648.6
   654.4
   659.6
   644.4
   688.5
   592.2
   698.9
     658
   644.4
   583.1
   654.8
   669.7
   667.1
   576.3
   615.5
   587.6
   590.5
   616.2
   566.9
   637.9
   617.1
   614.2
   614.9
   626.9
     621
   657.7
   629.5
     648
     669
     646
   597.3
   617.5
   574.6
     621
   635.6
   673.6
   609.3
     562
   575.6
   631.4
   617.5
   653.8
   608.7
   631.7
   549.3
   625.6
   617.5
   653.1
   601.6
   602.2
   558.4
   631.1
   595.7
   622.3
     623
   576.3
   581.8
   674.2
   602.2
   601.9
   635.6
   635.9
   619.7
   563.6
   582.7
   664.2
   645.4
   607.7
     611
   615.8
   581.4
   616.5
   625.2
   618.1
   609.3
   629.1
   641.1
   639.2
   659.6
   636.6
   700.8
   649.6
   668.1
   648.9
   615.5
   606.8
   630.4
   619.4
   576.6
     597
   724.2
   634.6
   685.9
   678.8
   637.9
   557.8
     622
   674.2
   607.1
   615.8
   614.5
   713.2
   658.3
   699.5
     645
   642.8
   662.2
   686.6
   641.8
   665.1
   584.4
   715.4
   623.6
   615.2
   651.5
   637.6
     646
   677.8
   723.2
     669
   691.1
   722.2
   721.3
   705.4
     720
     669
   688.2
   686.9
   663.2
   691.7
     672
   714.8
     719
   644.7
   762.8
   736.2
   727.1
   706.7
   772.2
   751.4
   769.6
   688.8
   706.7
   756.9
   737.8
   765.7
   796.5
   818.9
   763.1
   792.3
   784.5
   788.7
     826
   801.1
   848.4
   863.7
   861.7
   860.8
   868.2
   853.3
   845.5
   811.4
   903.9
   866.9
   879.2
   904.5
   903.3
   931.8
   939.3
   999.6
   963.6
     998
   975.3
   989.2
    1037
   977.2
   983.4
    1019
    1051
    1023
    1120
    1119
    1142
    1205
    1090
    1079
    1105
    1176
    1213
    1168
    1196
    1247
    1206
    1276
    1297
    1290
    1296
    1281
    1368
    1389
    1419
    1425
    1428
    1438
    1439
    1422
    1462
    1469
    1527
    1606
    1489
    1513
    1580
    1667
    1545
    1583
    1619
    1597
    1638
    1717
    1631
    1669
    1732
    1684
    1725
    1693
    1767
    1818
    1865
    1832
    1836
    1908
    1841
    1962
    1845
    1902
    1962
    2013
    1893
    1917
    1892
    1950
    1926
    1996
    2152
    2070
    2003
    2122
    2100
    1991
    2042
    2129
    2157
    2041
    2037
    2158
    2110
    2124
    2063
    2194
    2175
    2079
    2070
    2238
    2130
    2114
    2174
    2142
    2148
    2198
    2125
    2140
    2162
    2168
    2134
    2232
    2113
    2154
    2156
    2149
    2048
    2090
    2104
    2158
    2093
    2125
    2076
    2096
    2107
    2014
    2028
    1986
    1989
    1970
    1920
    1995
    2046
    1996
    1903
    1916
    1897
    1961
    1908
    1910
    1849
    1880
    1916
    1871
    1809
    1733
    1697
    1791
    1832
    1747
    1675
    1696
    1717
    1725
    1670
    1648
    1608
    1613
    1661
    1665
    1570
    1587
    1596
    1575
    1532
    1537
    1525
    1472
    1435
    1455
    1484
    1502
    1456
    1484
    1411
    1423
    1441
    1366
    1387
    1325
    1350
    1388
    1313
    1376
    1409
    1280
    1394
    1317
    1292
    1219
    1252
    1282
    1276
    1362
    1229
    1284
    1216
    1245
    1236
    1244
    1171
    1241
    1252
    1210
    1252
    1259
    1246
    1172
    1169
    1232
    1159
    1210
    1259
    1137
    1306
    1164
    1179
    1187
    1234
    1141
    1136
    1175
    1137
    1138
    1173
    1201
    1232
    1171
    1167
    1256
    1223
    1211
    1178
    1142
    1135
    1208
    1187
    1203
    1163
    1227
    1188
    1175
    1251
    1233
    1205
    1153
    1234
    1198
    1209
    1206
    1343
    1260
    1223
    1274
    1323
    1264
    1349
    1308
    1282
    1283
    1257
    1328
    1358
    1309
    1309
    1314
    1311
    1350
    1301
    1378
    1378
    1405
    1373
    1420
    1378
    1418
    1381
    1408
    1418
    1422
    1466
    1438
    1439
    1425
    1422
    1434
    1458
    1484
    1390
    1482
    1396
    1403
    1468
    1402
    1473
    1478
    1492
    1432
    1561
    1451
    1564
    1483
    1507
    1436
    1449
    1494
    1540
    1450
    1519
    1536
    1471
    1479
    1506
    1433
    1437
    1403
    1477
    1529
    1602
    1464
    1484
    1475
    1383
    1389
    1423
    1461
    1390
    1366
    1387
    1469
    1398
    1425
    1377
    1419
    1347
    1366
    1426
    1352
    1358
    1222
    1295
    1210
    1330
    1317
    1272
    1332
    1338
    1273
    1244
    1246
    1161
    1284
    1238
    1207
    1216
    1187
    1159
    1173
    1195
    1207
    1137
    1124
    1184
    1022
    1161
    1102
    1097
    1022
    1067
    1023
    1014
    1043
    1027
    1059
   996.7
    1046
   939.6
     935
    1012
    1039
   953.5
   945.4
   942.2
   984.7
   906.2
   916.2
   906.8
   915.3
   830.9
   900.3
   890.3
   859.5
   834.5
   873.7
   826.4
   809.2
   835.5
   859.1
   840.3
   812.4
   796.8
     852
   798.8
   837.1
   821.8
   785.8
   743.3
     791
   835.5
   709.9
   791.3
   702.8
   760.8
   776.1
   774.1
   771.5
   767.3
   688.5
   680.7
   719.6
   683.3
   796.5
   683.6
   759.9
   697.6
   760.5
   684.9
   712.8
   731.3
   738.8
   668.1
     648
   694.7
   651.5
   674.2
   692.4
   685.3
   709.9
   702.4
     731
     670
   664.8
   708.3
   701.2
   716.7
   639.5
   679.1
     683
   699.2
   653.5
   708.3
   671.3
   691.1
   711.9
     693
   719.6
   667.1
   657.4
     705
   661.9
   651.5
   674.6
     657
     645
   716.4
   701.2
   627.5
   675.5
   678.4
   684.9
   727.8
   738.1
   670.7
   745.9
   733.3
   681.4
   661.9
   753.4
     671
   693.4
   670.7
   719.6
   719.6
   701.5
   687.9
   673.6
   699.2
   664.5
   691.7
   714.5
   690.8
   697.3
   715.4
   699.5
     634
   686.2
     670
   710.9
   709.3
   714.8
   730.3
   751.1
   726.1
   675.8
   661.9
   665.5
   704.1
   768.6
   698.6
   688.5
   741.1
   749.8
   682.3
   712.8
   703.7
   710.6
   700.5
   682.7
     681
   698.9
   695.6
   727.1
   712.5
   706.3
   728.7
   749.8
   706.7
   685.6
   734.6
   711.9
   673.3
   673.6
   651.2
   682.3
     742
   675.5
   701.2
   675.8
   701.5
   695.3
   713.8
   757.3
   690.1
   800.7
   698.2
   733.3
   712.8
   733.6
   680.7
   692.4
   712.2
     730
   694.7
   686.2
   713.8
   688.5
   692.7
   746.2
   738.1
   694.7
   679.1
   744.9
   686.6
   701.8
   708.9
   692.1
     695
   662.2
   691.7
   705.4
   698.9
   715.4
   716.1
   724.2
   649.9
   666.4
   720.9
   654.8
   710.9
   667.7
   649.9
   686.2
   691.7
   654.8
   672.9
   656.1
     659
   705.4
   745.3
   710.9
   655.7
   674.9
   699.9
   676.2
   642.4
   642.4
   692.7
   709.9
   688.5
   697.6
   624.6
   671.6
   648.3
   644.4
   686.6
   648.6
   660.3
   648.6
   598.6
   617.8
   696.3
   620.1
   581.8
   636.9
   603.2
   685.6
   684.3
   618.4
   662.2
   662.5
   601.9
     611
   654.8
     648
   589.6
   626.5
   679.4
   606.1
   685.3
   646.7
   655.4
   670.7
     634
   640.2
   623.6
     647
   640.2
   568.5
   627.2
     660
   679.7
   639.8
   615.2
   618.1
   674.2
   654.4
   618.1
   644.4
   621.7
   648.3
   607.7
   616.5
   628.8
   624.9
   640.2
     658
   645.7
   628.5
     670
   632.1
   675.5
   618.4
   675.8
   636.6
   693.7
   585.3
   626.9
   618.8
   643.1
   636.6
   593.1
   628.2
   613.2
   677.1
     596
   634.6
   635.9
   598.6
   601.6
   642.8
   650.9
   567.8
   587.6
   607.1
   672.3
   632.4
   607.4
     599
   598.6
   663.2
   662.5
   713.2
   601.6
   651.5
   606.1
   644.4
   667.1
   681.4
   653.1
   630.1
   615.8
     657
   598.6
   587.3
   660.3
   664.2
   614.9
     658
   656.1
     597
   670.3
   675.5
   629.5
   637.6
   672.6
   649.9
   658.3
   613.9
   655.1
   671.3
   698.9
   653.8
   735.9
   729.7
   761.2
   666.1
   710.6
   716.7
   685.3
   740.1
   675.2
   647.3
   681.7
   672.6
   721.6
   744.3
   654.1
   697.9
   683.6
   726.8
   778.4
   722.6
   707.6
     769
   775.4
   690.4
   760.8
   796.8
   715.7
   740.4
   735.5
   749.2
   761.5
   785.5
   750.1
   743.6
   776.4
   762.8
   795.6
   800.1
   792.3
   823.1
   797.8
   841.9
   874.1
   820.9
   817.3
   847.8
   933.4
   852.3
   829.6
   887.4
   862.1
   899.7
   852.3
   945.7
   956.1
   958.1
    1001
     973
    1015
    1021
   989.2
    1024
    1056
    1054
   976.2
    1035
    1080
    1058
    1084
    1160
    1111
    1159
    1202
    1117
    1153
    1233
    1157
    1253
    1177
    1279
    1204
    1314
    1269
    1301
    1338
    1311
    1417
    1330
    1484
    1445
    1451
    1400
    1416
    1478
    1614
    1602
    1564
    1610
    1648
    1603
    1604
    1657
    1673
    1711
    1713
    1740
    1732
    1797
    1795
    1809
    1875
    1873
    1966
    1919
    1824
    1998
    1936
    1986
    1975
    1986
    2105
    2034
    2026
    2142
    2062
    2157
    2137
    2154
    2212
    2102
    2282
    2325
    2172
    2262
    2072
    2262
    2265
    2349
    2321
    2298
    2299
    2331
    2370
    2278
    2319
    2331
    2336
    2417
    2358
    2386
    2555
    2370
    2458
    2393
    2442
    2473
    2430
    2473
    2429
    2440
    2585
    2432
    2420
    2464
    2352
    2398
    2440
    2510
    2508
    2470
    2331
    2458
    2389
    2493
    2371
    2408
    2391
    2390
    2441
    2327
    2322
    2342
    2216
    2248
    2326
    2120
    2281
    2275
    2159
    2230
    2254
    2191
    2182
    2140
    2260
    2134
    2182
    2100
    2044
    2109
    2002
    2061
    2116
    2058
    1902
    1860
    1938
    1944
    1980
    1942
    1846
    1842
    1823
    1803
    1847
    1789
    1717
    1700
    1706
    1675
    1741
    1722
    1756
    1654
    1668
    1574
    1597
    1553
    1591
    1525
    1448
    1462
    1418
    1462
    1461
    1436
    1421
    1384
    1305
    1347
    1304
    1321
    1380
    1265
    1274
    1264
    1221
    1315
    1247
    1191
    1185
    1156
    1214
    1122
    1142
    1132
    1120
    1078
    1130
    1055
    1109
    1060
    1086
    1130
    1009
    1106
    1023
    1065
    1104
   897.7
   994.7
   977.5
   992.5
   908.8
   967.8
   902.3
   906.2
     900
   919.1
   872.4
   902.3
   930.2
   961.6
   832.5
   901.6
   942.8
   871.1
   927.6
   916.6
   766.4
   829.3
   851.7
     841
   823.8
   895.5
   822.5
   864.6
     756
   778.7
   784.5
   806.6
   807.6
   840.6
   796.2
   792.6
   829.3
   796.2
   838.7
   796.2
   759.5
   701.5
   787.4
     767
   809.2
   801.7
     718
   850.7
   861.7
   795.6
   724.8
   796.5
     780
   788.1
   769.9
   755.7
   709.9
   759.5
   760.8
   763.4
   817.6
   852.3
   762.1
   768.3
   777.7
   769.3
   701.5
   713.2
   716.4
   796.5
   696.6
   806.6
   766.4
   754.7
   680.1
   759.9
   752.7
     755
   735.2
   717.4
     720
   716.1
   724.5
   704.7
   756.6
   688.2
   784.2
     756
   746.6
   753.1
     720
   746.9
   713.8
   748.2
   756.9
   706.7
   691.1
   727.4
   724.5
   726.8
   732.6
     732
   759.5
   728.7
   723.2
   760.2
   711.5
   841.6
   798.8
   779.3
   741.1
     802
   693.4
   759.5
   774.1
   737.2
   794.6
   774.8
   767.3
   771.5
   720.6
   725.5
   798.8
   803.3
   731.3
   775.1
   744.3
   705.7
   703.4
   732.9
   745.3
   748.5
   701.2
   707.6
   697.3
   678.8
   751.1
     791
   706.7
   725.8
   732.3
   773.2
   710.6
     732
   760.2
     742
     755
   763.4
   737.2
   732.6
   728.7
   772.2
   769.9
     779
   723.2
   733.9
   678.1
   737.2
   670.7
   712.2
   744.3
   676.2
   744.9
     672
   796.8
     743
   805.3
   697.6
     767
   784.8
   691.4
   691.4
   694.7
   775.8
   723.9
   713.5
   723.9
   732.9
   717.4
   679.1
   717.4
   709.6
   770.6
   687.9
   688.5
   680.7
   680.1
   720.9
   636.9
   688.2
   710.2
   740.4
   703.4
   748.8
   758.9
   678.4
   729.7
   716.1
     826
   682.7
   719.6
   726.1
   721.9
   735.5
   722.6
   713.8
   699.5
   724.8
   746.9
   717.4
   700.8
   714.8
   717.7
   753.1
   723.9
   704.4
   770.9
   717.4
   703.7
   725.2
   721.6
   714.5
   760.5
     781
   715.1
   706.7
   780.6
   798.5
   749.2
   776.1
   716.4
   739.4
     780
   742.7
   757.3
   742.4
   768.3
   700.2
   797.5
   740.1
   794.9
   760.2
   804.6
   773.8
   754.7
   747.9
   762.5
   718.7
   751.8
     766
   729.4
   787.8
   745.9
   813.4
   765.1
   739.1
   845.5
   773.8
   757.3
   811.4
   756.9
   824.7
   740.7
   829.9
   800.4
   758.6
   708.6
   824.7
   757.9
   757.9
   797.2
   811.4
   825.7
   806.9
   770.9
   853.9
   814.7
   808.5
     817
     778
   762.8
   764.1
   764.1
   767.7
   773.2
   783.2
   789.1
   829.9
   892.2
   787.8
   838.7
   820.9
   758.9
     779
   795.9
   822.8
   806.3
   844.2
   762.8
   832.9
   835.8
   799.1
   848.4
   771.5
   790.7
   783.2
   832.9
   777.7
   785.5
   822.8
   793.9
   774.5
   804.3
   792.6
   824.7
   844.9
   785.2
   829.6
   758.9
   799.8
   860.1
   751.8
   816.6
   807.6
   858.5
   776.4
     805
   786.1
   779.3
   781.6
   758.2
   833.2
     805
   770.9
     729
   807.6
   814.7
   826.4
   785.8
   793.6
   766.7
   784.5
   738.1
   697.3
   797.5
   717.7
   780.6
   733.9
     767
     754
   732.9
   725.8
   747.9
     717
   790.7
   782.9
   777.4
   753.1
   758.9
   778.4
   775.8
   720.3
   747.9
   763.4
   722.9
   699.2
   752.1
   777.7
   721.9
   784.5
   721.3
   701.5
   759.9
   707.6
   766.7
     730
   702.4
   724.2
   783.2
   736.8
     693
   742.7
   667.4
   730.3
   805.6
   757.9
   734.2
   705.4
   700.8
   809.5
   734.9
   637.6
   698.2
   761.5
   687.5
   702.4
   699.9
   671.3
   688.8
   726.5
   724.5
     669
   604.8
   694.7
   714.1
   677.1
     732
   695.6
   714.5
     706
   672.3
   695.3
   700.8
   713.5
   677.5
   695.3
   746.2
   708.3
   726.5
   716.7
   716.1
   664.2
   770.2
   700.8
   711.5
   782.3
   760.5
   740.1
   746.6
   670.7
   773.8
   690.4
   735.9
   729.4
   737.5
   717.7
   644.4
   676.2
   703.1
   693.4
   735.5
   695.3
   617.8
   665.1
   726.1
   718.7
   727.4
   766.4
   731.6
   703.4
   760.5
   715.7
   743.6
   733.3
   730.7
   703.4
   703.7
   726.8
   703.1
   713.8
   640.8
   760.5
   670.7
     720
   764.4
     708
   739.8
   689.5
   734.6
   733.9
     778
   734.9
   750.8
   788.4
   712.5
     766
   725.8
   737.8
   809.5
   785.5
   739.8
   748.5
   761.5
   765.1
   717.7
   768.3
   761.2
   799.1
   762.1
   770.6
   802.7
   799.8
   809.2
   825.7
   794.3
   773.2
   855.6
   794.3
   758.6
   793.3
   763.8
     826
     852
     852
   774.5
   831.2
   812.4
   798.8
   842.6
   854.3
   811.4
   862.4
   792.6
   891.9
   895.8
   887.4
   849.4
   808.2
   781.3
   864.3
   893.5
   842.3
   805.3
   890.6
   906.8
   882.2
   846.8
   870.8
   910.7
   822.5
   868.2
   867.6
     890
   857.5
     827
   850.1
   892.9
   885.4
   902.3
   883.8
   867.9
   958.4
   872.8
   850.1
     828
   906.5
   891.9
   849.1
   934.7
   859.8
   907.1
     926
   906.2
   885.7
   873.7
   880.9
   877.9
     865
   929.9
   967.8
   858.5
   921.7
   856.2
   911.4
   896.8
   865.9
   959.7
   950.6
   951.9
   910.4
   892.5
   913.6
   886.7
   926.6
   881.5
   891.9
   871.5
   898.1
   918.8
   891.6
   801.1
   934.4
   965.9
     865
   901.3
   878.9
     902
   885.4
   902.3
   885.1
     935
   903.6
     838
   841.3
   899.4
   871.8
     853
   893.2
   874.4
   884.4
   800.7
   814.7
   793.6
   855.2
   903.6
   835.8
     926
   822.2
     829
   852.6
   854.9
   853.6
   883.5
   818.3
     768
   830.6
   845.5
   798.5
   827.3
   823.4
   790.4
   776.7
   765.7
   792.6
     767
   752.7
     802
   802.4
   788.7
   773.2
   721.9
   807.9
   788.7
   747.2
   760.5
   817.6
     731
     743
   723.5
   723.5
   777.1
   703.1
   714.8
   672.3
   754.4
   753.1
   748.8
   727.1
   761.5
   716.4
   748.8
   763.4
   786.8
   667.1
   775.1
   675.8
   719.6
   754.7
   731.3
   747.5
   705.7
   711.5
   711.5
   671.6
   696.6
   726.5
     730
   736.5
   701.5
     646
   740.4
   698.2
   668.7
   702.4
   747.2
     682
   676.2
   684.6
   703.7
   714.1
   631.4
   663.2
   679.1
   685.6
   690.4
   663.2
   702.8
   701.2
   713.5
   734.2
   725.8
   703.7
   761.2
   643.7
   718.7
   678.1
   727.4
   692.7
   647.6
   711.2
   706.3
   715.1
   653.5
   674.2
   703.4
   696.6
   715.4
   661.6
   685.9
   803.7
   711.9
   698.2
   660.3
   723.5
   695.6
   697.6
   748.8
   780.6
   763.8
   701.5
   728.4
   765.1
   738.5
     717
   728.1
   717.4
   798.1
   732.3
   734.6
   750.5
   816.3
   712.5
   750.8
   753.4
   769.9
   731.6
   744.9
   808.2
   807.2
   806.9
   787.8
   752.4
   744.3
     803
   805.3
     793
   801.4
   814.7
   811.8
   864.3
   798.5
   818.6
   853.9
   800.4
     902
   797.5
   816.6
     863
   830.6
   857.2
   833.5
   923.7
   872.1
     853
   844.9
     828
   893.5
   859.8
   865.9
   909.4
   904.5
     887
   956.5
   916.9
   934.7
   909.7
   976.6
   871.1
   898.4
   887.7
   870.8
   969.4
   937.6
   926.9
     949
   877.6
   953.2
   946.7
   886.7
   999.3
    1032
     937
   938.3
   933.4
    1022
   925.6
   952.2
   970.1
   963.3
     973
    1010
   930.8
   984.7
    1018
   983.4
   974.6
    1038
   956.8
    1003
   991.2
   994.7
   986.3
   968.8
    1018
   965.9
   969.8
   965.2
    1060
    1018
    1090
   995.4
    1017
   951.6
   983.4
    1025
    1023
    1021
    1016
    1066
   979.8
    1006
   942.8
   955.8
    1050
   984.7
   975.6
   998.9
   983.7
   991.2
   981.4
   954.2
   944.1
   942.5
   948.7
   970.1
    1019
   915.3
   946.4
   951.3
   911.4
   920.8
     959
   956.8
   985.6
   882.2
   922.4
   951.9
   977.2
   914.6
   938.6
   884.8
   932.4
   928.9
   910.7
   916.6
   936.3
   924.7
   927.6
   881.2
   889.3
   899.4
   879.9
   942.8
   950.3
   870.2
   885.7
   916.2
   868.9
   840.3
   871.8
   881.2
   894.5
   823.4
   886.7
   895.8
   892.5
   738.8
   819.6
   808.9
   841.9
   738.8
   801.7
   813.4
   838.4
   868.9
   792.3
   813.7
   812.4
   794.6
   911.7
   734.9
   818.6
     805
   781.6
   774.8
   766.4
   779.3
   807.9
     817
   737.8
   818.3
   794.6
   769.9
     717
     803
   744.9
   720.3
     792
   722.9
   722.2
   714.8
   778.7
   711.2
   774.5
   718.7
   721.9
     793
   735.2
   733.3
   721.3
   675.8
   761.2
   662.2
   662.9
   745.6
   719.6
   737.5
   724.2
   755.3
   672.9
   699.9
   701.5
     766
   726.8
   715.1
   711.2
   691.1
   716.1
   709.6
   703.1
   657.7
   752.4
   698.6
   721.3
   723.2
   734.6
   731.3
   736.8
   725.5
   660.9
   704.7
     718
   762.5
   718.3
   651.2
   703.1
     768
   722.2
   699.2
   739.4
   770.6
   739.8
   771.5
   736.8
   735.5
   678.1
     718
   696.6
   687.2
   752.1
   725.2
   710.6
   729.7
   692.7
     696
   716.1
   728.7
   694.3
   694.3
   681.4
   667.4
   748.8
   743.3
   696.9
   704.1
   678.8
   721.9
   725.8
   617.5
   724.5
   649.9
   678.4
   704.4
   718.7
   718.7
   701.8
   727.4
   746.2
     696
   683.3
   726.8
   728.7
   717.7
   716.4
     720
   726.8
   746.9
   738.5
   727.4
   749.8
   639.2
   746.2
   690.8
   771.9
   789.7
   736.8
   679.1
   755.7
   686.2
   779.3
   737.2
   708.9
   761.8
   726.5
   760.8
   726.8
   727.8
   726.5
   681.4
   679.4
     693
   742.4
   663.2
   783.5
     719
   720.3
     659
     731
   737.5
   733.6
   774.1
   699.2
   732.9
     744
   740.4
   757.9
   802.7
   782.6
   739.8
   770.9
   727.4
   807.2
   772.5
   736.8
   788.7
   818.6
   716.4
   766.7
   779.3
     805
   745.6
   789.1
   782.3
   737.5
   754.4
   772.2
   780.6
   785.2
   780.6
   789.7
   830.9
   834.5
   844.2
   790.7
   788.1
   782.9
   820.9
     816
   752.1
   744.6
   853.3
   866.3
   833.8
   818.9
   829.6
   854.3
   856.2
   818.3
   834.8
   814.4
   828.6
   850.1
   802.7
   810.5
   900.7
   861.4
   903.6
   849.4
   832.5
   859.1
   827.7
   906.2
   849.7
   847.8
   804.3
   833.8
   864.6
   862.4
   868.9
   974.3
   911.4
   948.3
   827.7
   871.1
     935
   862.4
   926.3
   976.9
   909.4
   908.8
   878.6
   968.8
   870.2
   953.9
   893.8
   952.9
   893.5
   944.8
   965.5
   945.7
   941.9
   918.5
   909.4
   970.4
   994.7
   950.6
   951.3
   978.2
   960.7
   946.7
   939.9
   907.8
   998.6
   980.1
   915.6
   961.6
   897.4
   946.4
   888.7
   989.2
   952.6
   976.6
   977.5
   931.1
   970.7
   932.1
   996.4
   958.7
   952.9
   960.7
     901
   975.3
   984.4
   977.2
   979.2
   930.5
   943.8
   920.1
   982.7
   998.9
   954.8
   926.6
   981.4
    1049
   944.1
   940.9
   910.4
   942.5
   939.9
   869.2
     913
   869.5
   921.4
   897.1
   933.1
     911
   896.1
   877.9
   856.5
   873.7
   935.4
   942.8
   817.9
   782.9
   888.3
     889
   885.1
   799.8
   813.7
     853
   836.1
   811.8
   797.2
   823.8
   881.8
   849.7
   802.7
   810.8
   786.1
   837.4
   781.9
   800.4
   797.8
   809.8
   816.3
   757.9
   802.7
   798.5
   862.4
   782.9
   771.9
     756
   714.1
     805
   794.9
   763.8
     779
   748.5
   732.6
   750.8
   733.9
   832.2
   790.7
     769
   675.8
   737.5
   759.5
   782.6
   680.7
   716.4
   748.8
   739.8
   668.1
   745.9
   741.1
   733.9
   695.3
   745.3
   762.1
   757.9
   724.5
   696.3
   677.1
   698.9
   677.8
   714.5
   650.2
   703.1
   710.9
   613.9
     684
   702.8
   744.6
   701.5
   688.2
   675.2
   704.4
   704.4
   720.3
   645.7
   696.3
   656.1
   668.4
   705.7
   696.9
   643.7
   660.6
   674.2
     684
   679.7
   628.8
     705
   651.2
   635.6
   725.5
     609
   666.8
     718
   666.4
   702.1
   668.4
   624.6
   628.2
   641.1
   647.3
   708.6
   720.6
   732.9
   691.7
   666.1
     671
   679.7
   682.3
     682
   652.2
   608.7
   672.9
   706.7
   679.1
   621.3
   635.3
     659
   678.4
   632.4
   668.1
   728.7
   654.4
   620.4
   667.1
   672.9
   668.1
   668.4
   700.5
     694
   664.8
   662.5
   732.3
   717.7
   683.6
   685.6
   658.7
   654.4
   645.4
     623
   643.4
   644.7
   660.9
   673.6
     646
   670.7
   686.2
     671
   648.6
   679.4
   636.6
   684.3
   689.5
   673.9
   642.8
   667.7
   641.8
   704.4
   652.5
   664.5
   687.2
   673.3
   637.6
   682.7
   688.2
   645.7
   686.2
   635.6
     670
   652.2
   684.3
   628.5
   667.7
   697.3
     672
   640.2
   656.1
   585.3
   718.7
     671
   679.7
     623
   699.9
   644.4
   649.2
   664.2
   664.5
   626.5
   633.7
   673.3
   652.2
   636.6
   700.5
     647
   668.4
   627.2
   616.2
   661.6
   667.1
   663.8
   652.2
   675.5
   656.4
   620.4
   675.5
   650.2
   643.7
   646.3
   581.8
   697.3
   696.9
   598.6
   707.6
   655.7
   739.1
     623
   687.5
   648.9
   638.2
   646.3
     645
   641.5
     660
   630.8
   712.8
   641.1
     683
   650.2
   652.8
   646.7
   698.2
   646.3
   657.7
   638.2
   633.4
   637.2
   637.6
     645
   636.9
   688.8
   709.6
   639.2
   648.3
   687.2
     683
   641.5
   593.1
   618.1
   663.5
   705.7
   721.9
   676.2
   578.9
   649.6
   668.7
   705.7
   673.6
   648.6
   649.2
   638.5
   657.4
   665.1
   637.6
   698.6
     694
     694
   678.1
   647.6
   634.3
   685.6
   651.5
   671.6
   651.5
   647.6
   676.5
   694.7
   615.2
   680.7
   672.6
   671.3
   640.5
   693.4
   702.8
     610
   698.6
     660
   675.8
   701.8
   685.9
   710.9
   663.8
   707.6
     683
     683
   663.5
   637.2
   679.7
   652.5
     730
   673.9
   651.2
   718.3
   731.3
   672.6
   639.8
   688.5
   716.4
   715.7
   726.1
   665.5
   751.8
   721.9
     718
   636.9
   663.8
   696.3
   669.4
     717
   754.4
   690.4
   718.3
     659
   656.7
   731.6
   672.3
   651.8
   717.7
     717
   714.1
   688.5
   675.2
   678.8
   685.3
   675.8
   699.2
   684.3
   658.3
   655.1
     682
   699.9
   736.2
   650.5
   671.6
   688.2
   716.4
     645
   752.4
   708.9
   678.4
   690.1
   750.5
   673.6
   714.8
   714.8
   689.1
   639.5
   698.2
   732.3
   704.1
   627.2
     669
   660.9
   687.9
   720.3
   697.3
   643.7
   676.5
   703.4
   655.7
     684
   682.7
   674.6
   703.1
   652.8
   674.9
   675.2
   662.5
   668.4
   695.6
   703.1
   711.9
   696.6
   626.9
     645
   689.8
   685.9
   665.1
   665.8
   648.6
     670
   713.5
   630.8
   719.3
   642.4
   673.9
   675.8
   656.4
   631.7
   654.1
   686.9
   651.2
   657.4
   691.1
     598
   750.1
   691.4
     635
   619.7
   658.3
     683
   688.8
   712.5
   674.6
   667.7
   625.9
   699.2
   658.3
   599.6
   631.4
   682.7
   674.2
   667.4
   621.7
   709.6
   653.8
   668.1
     707
   673.3
   632.4
   743.6
   684.9
   677.5
   697.6
   684.9
   673.9
     660
   648.3
   659.3
   640.2
   688.2
   702.1
   731.6
   696.3
   664.8
   707.3
   663.2
   673.3
   670.3
   680.1
   680.4
   667.7
   771.9
   748.2
   665.5
   730.3
   677.5
   698.2
   692.4
   710.2
   676.8
   697.3
   790.4
   748.2
   767.3
   741.4
   778.4
   769.9
   804.3
   723.9
   747.9
   765.7
   768.3
   713.5
   758.6
   711.5
   726.1
   745.6
     778
   733.6
   776.7
   800.4
   768.6
   729.4
   757.3
   775.4
   875.4
   795.9
   797.5
     814
   792.6
   829.9
   772.8
   842.9
   823.1
   765.1
   871.8
   751.8
   806.3
   813.7
   852.3
   865.9
   765.1
   809.5
   860.1
   818.6
   907.5
   865.3
   882.5
   788.7
   915.3
   833.5
   866.6
   880.2
   864.6
   898.1
   920.8
   851.7
   895.1
   972.7
     851
   936.3
   901.6
   955.2
   851.3
   915.9
   931.1
   975.9
   947.7
     899
   974.3
   958.1
   966.5
   951.6
   958.1
     925
   942.2
    1001
   896.4
   943.5
     938
   928.9
   918.8
    1012
    1006
   963.6
     959
   982.1
   945.7
   963.9
   915.6
   907.8
   987.6
   953.2
    1002
    1009
   931.8
    1007
   960.3
   934.4
   997.3
    1094
    1046
    1015
   985.6
   992.1
    1097
    1001
     998
   994.7
    1049
     998
    1039
    1036
    1091
   998.6
   969.8
    1059
    1108
    1002
   998.9
   978.2
    1038
    1049
   977.9
    1090
    1037
    1057
    1117
    1106
    1090
    1076
    1034
    1041
   963.9
    1059
    1132
    1053
    1115
    1167
    1156
    1096
    1115
    1062
    1108
    1058
    1069
    1141
    1129
    1173
    1079
    1160
    1081
    1127
    1198
    1097
    1172
    1153
    1232
    1161
    1105
    1193
    1168
    1192
    1218
    1236
    1200
    1261
    1268
    1308
    1269
    1344
    1306
    1333
    1398
    1291
    1354
    1419
    1423
    1390
    1433
    1466
    1386
    1544
    1478
    1443
    1507
    1478
    1543
    1575
    1571
    1590
    1547
    1690
    1655
    1713
    1665
    1752
    1753
    1718
    1825
    1887
    1799
    1781
    1867
    1900
    1944
    1858
    1935
    2034
    2066
    1996
    2068
    2052
    2081
    2157
    2223
    2165
    2149
    2092
    2170
    2312
    2337
    2246
    2323
    2369
    2350
    2390
    2438
    2430
    2431
    2408
    2494
    2589
    2523
    2552
    2615
    2617
    2599
    2697
    2632
    2792
    2699
    2730
    2705
    2742
    2813
    2810
    2953
    2877
    3090
    2940
    3020
    3042
    2959
    3048
    3090
    3061
    3123
    3109
    3097
    3129
    3111
    3170
    3139
    3088
    3251
    3240
    3318
    3257
    3362
    3206
    3346
    3267
    3352
    3538
    3423
    3249
    3581
    3555
    3566
    3498
    3558
    3452
    3602
    3592
    3665
    3645
    3638
    3727
    3553
    3710
    3638
    3644
    3712
    3718
    3796
    3834
    3767
    3798
    3861
    3883
    3740
    3733
    4031
    3985
    3915
    3996
    4137
    3976
    4015
    4097
    4068
    3983
    4139
    4259
    4324
    4385
    4342
    4301
    4332
    4414
    4554
    4465
    4576
    4532
    4596
    4821
    4603
    4633
    4758
    4722
    4965
    4893
    4995
    5078
    5061
    5231
    5168
    5184
    5391
    5206
    5558
    5391
    5680
    5577
    5564
    5760
    5882
    5878
    5887
    5798
    5973
    6133
    6160
    6226
    6274
    6200
    6461
    6593
    6732
    6821
    6720
    6611
    6877
    7071
    7008
    7171
    7125
    7313
    7526
    7488
    7557
    7826
    7692
    7859
    7842
    8019
    8022
    8007
    8361
    8158
    8292
    8377
    8535
    8267
    8401
    8800
    8841
    8900
    8849
    9031
    8931
    9102
    9333
    9008
    9453
    9320
    9331
    9399
    9562
    9551
    9708
    9841
    9780
    9737
    9854
    9643
1.013e+004
1.006e+004
1.009e+004
1.001e+004
1.017e+004
1.018e+004
1.047e+004
1.044e+004
1.029e+004
1.037e+004
1.011e+004
1.039e+004
1.035e+004
1.06e+004
1.04e+004
1.041e+004
1.016e+004
1.045e+004
1.064e+004
1.051e+004
1.045e+004
1.06e+004
1.034e+004
1.037e+004
1.036e+004
1.064e+004
1.047e+004
1.03e+004
1.048e+004
1.055e+004
1.049e+004
1.044e+004
1.027e+004
1.009e+004
1.045e+004
1.028e+004
1.027e+004
1.028e+004
1.032e+004
1.008e+004
1.015e+004
1.01e+004
    9973
    9882
    9876
    9947
    9928
    9725
    9756
    9788
    9577
    9441
    9462
    9394
    9283
    9191
    9173
    9147
    9134
    8862
    8938
    9030
    8743
    8722
    8482
    8443
    8423
    8464
    8335
    8119
    7998
    7856
    7888
    7829
    7832
    7698
    7445
    7336
    7221
    7379
    7263
    7051
    6973
    7037
    6848
    6656
    6520
    6596
    6525
    6305
    6285
    6262
    6073
    5935
    6031
    5907
    5779
    5651
    5579
    5532
    5402
    5357
    5301
    5268
    5095
    5005
    4887
    4827
    4758
    4635
    4627
    4575
    4390
    4323
    4194
    4252
    4271
    4097
    4094
    3828
    3897
    3824
    3686
    3721
    3632
    3578
    3408
    3474
    3321
    3299
    3213
    3218
    3142
    3105
    2997
    2994
    2964
    2919
    2749
    2853
    2792
    2653
    2667
    2612
    2491
    2520
    2598
    2396
    2479
    2321
    2369
    2310
    2296
    2220
    2154
    2131
    2026
    2103
    2090
    2042
    2017
    1996
    1943
    1949
    1908
    1932
    1791
    1821
    1830
    1808
    1766
    1738
    1767
    1747
    1527
    1692
    1671
    1616
    1636
    1611
    1537
    1483
    1555
    1582
    1462
    1533
    1519
    1485
    1467
    1436
    1495
    1456
    1474
    1435
    1405
    1427
    1405
    1346
    1392
    1387
    1369
    1263
    1260
    1279
    1268
    1338
    1273
    1245
    1305
    1196
    1234
    1268
    1181
    1149
    1275
    1182
    1231
    1227
    1209
    1231
    1161
    1197
    1067
    1182
    1154
    1249
    1166
    1126
    1099
    1037
    1062
    1131
    1083
    1109
    1074
    1036
    1078
    1133
    1084
    1087
    1023
    1012
    1080
   942.2
    1010
    1014
    1066
    1117
    1022
    1039
    1053
   953.9
    1010
    1034
    1010
    1017
   948.3
    1036
   963.3
   972.3
     998
   965.5
    1030
     935
   905.5
   969.8
   965.9
   946.1
   900.7
   936.3
   944.1
   939.3
   816.6
   884.8
   950.6
   910.7
   946.7
     938
   983.4
   864.6
   962.6
   867.9
   986.9
   942.5
   907.1
   926.6
   877.6
   955.2
   860.8
   895.8
   895.1
   884.4
   899.7
   794.6
   915.3
   863.7
   851.3
   842.3
   778.4
   867.9
   868.5
   830.3
     841
   778.4
   898.1
   847.1
   778.7
   903.9
   851.7
   847.5
   810.1
   810.1
   751.8
   843.2
   847.1
   789.4
   792.6
   775.1
   843.9
   849.1
   810.8
   860.8
   731.3
   832.5
   772.2
     803
     827
   777.1
   770.9
   815.3
   820.5
   831.2
   759.5
   760.2
   821.2
   780.3
   757.9
   781.9
   773.2
   822.5
   813.7
   841.9
     779
   772.2
     793
     803
   786.1
   793.9
   783.2
   740.1
   804.3
   795.9
   835.8
   813.4
   805.3
   767.7
     767
   720.6
     720
   765.7
   800.7
   733.6
   759.9
   854.3
   822.8
   787.1
   770.2
     792
   773.8
   771.2
   718.3
   806.3
   802.4
     781
   818.3
   739.4
   789.4
   808.5
   753.4
   750.1
   819.2
   730.7
   776.7
   812.7
   823.8
   806.3
   778.4
   825.4
   854.9
   862.4
   810.8
   839.7
   775.1
   858.5
   829.9
   768.6
   808.2
   801.4
   795.2
   774.5
   837.4
   862.1
   809.2
   890.9
   851.3
   831.6
   848.1
   844.5
   872.1
   841.9
   796.8
   783.5
   866.6
   956.5
   836.7
   800.1
   891.2
   875.4
   809.2
   889.3
   891.9
   920.1
   856.9
   897.7
   869.5
   974.3
   886.7
   848.4
     888
   855.2
   888.7
   850.7
     938
   916.2
   945.1
   922.4
   987.9
   882.5
   957.8
     947
   987.6
   945.1
   966.2
    1006
    1030
   929.2
   948.7
    1059
   928.9
    1011
   967.2
   975.3
    1011
    1063
   994.4
    1019
    1051
    1058
   970.1
    1001
   980.1
    1036
   983.1
    1013
    1071
    1012
    1005
    1067
    1014
    1024
    1020
   979.2
    1005
    1001
    1007
    1054
    1021
    1044
    1086
    1066
    1010
    1096
    1150
    1025
    1076
    1045
    1100
    1069
    1017
    1092
    1163
    1114
    1146
    1109
    1082
    1084
    1019
    1169
    1020
    1061
    1087
    1072
    1030
    1105
    1103
    1044
    1079
   995.1
    1104
    1048
    1041
    1081
    1085
    1034
    1028
    1066
    1076
    1026
    1024
    1042
    1029
    1017
    1042
    1107
    1032
    1036
   975.6
    1034
    1056
    1049
    1028
   955.5
    1025
   972.3
     985
   940.2
   973.6
   886.7
   951.6
    1031
   948.7
   922.7
   927.3
     996
    1016
   940.2
   978.2
     948
   921.7
   836.1
   930.8
   932.1
   894.5
   916.2
   934.4
   912.3
   930.2
   889.3
   904.2
   886.7
   860.8
     888
     888
   917.2
   823.4
   831.2
   848.1
   924.7
   819.9
   959.7
   875.7
   850.4
   808.9
   831.6
   863.7
   869.5
   817.3
   800.4
   796.5
   806.6
   820.5
   835.8
   807.9
   844.5
   850.4
   735.5
   773.5
   773.8
     791
   745.3
   781.3
   708.9
   791.7
   820.9
   752.1
   682.7
   740.1
   806.3
   837.4
   739.8
   812.7
   744.3
   787.4
   804.6
   726.8
   764.7
   775.4
   751.1
   715.7
     720
   712.2
   776.4
   734.6
   767.3
   719.6
     705
   731.3
   722.9
   737.2
   730.3
   650.5
   744.9
     684
   706.7
   766.7
   757.3
     695
     742
   688.2
   697.3
   740.4
   748.5
   681.7
   724.5
   687.5
   712.2
   711.2
   736.8
   743.6
   742.4
   689.1
   684.9
   670.3
   687.2
   712.5
   673.9
   765.1
   688.2
     706
     657
   722.6
   673.9
   725.5
   649.6
   713.2
   715.7
   703.1
   665.5
   700.5
   667.1
   685.9
   704.7
   744.6
   685.6
   691.7
   665.8
   688.2
     683
   705.7
   679.7
   668.4
   658.7
   679.7
   669.4
     648
   671.6
     696
   688.5
   700.5
   724.8
   706.7
   590.2
   666.4
   732.3
   646.7
   695.3
     646
   641.8
   733.3
     648
   705.7
   710.2
   658.3
   710.6
   658.7
   697.9
     660
   733.3
   676.2
   675.5
   639.8
   662.9
   638.5
   680.4
     598
   646.7
   654.4
   638.2
   717.4
   645.4
   637.6
   674.6
     622
     694
   645.4
   650.9
   650.5
   675.2
   656.4
   603.8
   650.5
   684.9
   648.6
   662.5
   667.7
   658.7
   678.1
   646.7
   662.5
   613.6
   638.2
   688.8
   704.7
   640.2
   675.5
   684.6
   673.9
   684.3
   688.5
   685.6
   620.4
   711.9
   615.8
   586.6
   707.6
   703.4
   656.1
   636.6
     684
     609
     621
   662.2
   652.5
   670.7
   600.3
   623.9
   672.3
   684.9
   687.5
   665.8
   674.2
   659.3
   652.2
     648
   605.1
   664.2
   695.3
   642.4
   670.7
   619.4
   675.5
   636.9
   665.1
   657.4
     732
   694.3
   676.8
   685.6
   660.6
     659
   604.2
   601.9
   665.1
   636.3
   617.1
   662.9
   634.6
   691.1
   668.7
   629.5
   646.7
     682
   680.7
   680.7
   627.8
   689.5
   629.1
   593.8
   655.4
   692.7
     669
   613.2
   682.3
   690.8
   697.3
   619.4
   641.1
   681.7
   672.9
   678.8
   699.2
   650.9
   736.2
   625.9
   644.7
   651.5
   668.4
   663.2
   667.7
   614.9
   591.2
   653.5
   644.1
   642.4
   650.2
   689.8
   641.5
   618.1
   656.7
   653.1
   632.7
   640.8
   653.8
   631.7
   672.3
   663.5
   627.5
     623
   712.8
   638.5
     647
   663.5
     670
   680.7
   634.6
   729.7
   663.2
   640.2
     658
   651.8
   600.3
   664.5
   698.2
   684.9
     645
   679.4
   687.2
   648.3
   678.8
   688.2
   692.4
   676.2
   698.2
   650.5
   687.5
   658.7
   604.8
   702.1
   683.6
     684
   619.7
   659.6
   691.7
   697.9
   708.9
   677.5
   609.3
   691.7
   707.3
   702.1
   666.4
   712.2
   687.5
   692.1
   763.4
   643.1
     633
   639.5
   699.5
   668.4
   732.9
   688.5
   689.8
   666.8
   664.8
   707.6
   695.3
   689.8
   744.3
   685.6
   713.8
   652.5
   643.7
   683.6
   665.1
   663.2
   646.7
   719.3
   691.1
   720.3
   689.1
   686.6
   671.6
   695.6
     669
   702.1
   687.5
   700.8
   660.9
   721.3
   613.2
   688.2
   673.3
     648
   631.4
   709.6
   697.6
     717
   682.7
   639.2
   671.3
   638.2
   700.8
   692.4
   660.9
   699.5
   739.8
   700.8
   655.1
   714.5
   705.4
     660
   672.9
   693.4
   678.8
   655.1
     648
   660.3
   662.2
   675.5
   673.6
     683
   699.2
   696.6
   642.1
   687.2
   680.4
   653.1
   720.9
   661.9
     694
   665.1
   670.7
   691.1
   633.7
   616.2
   662.9
   645.4
   683.3
   628.2
     696
   713.5
   629.8
   628.8
   645.4
   679.7
   666.1
   662.9
   769.9
     694
   712.2
   711.5
   694.7
   673.9
     659
   607.7
   690.4
   622.3
   641.1
   694.7
   684.9
   662.9
   658.3
     671
     608
   688.2
   663.2
     610
   674.2
   628.5
   652.5
   632.4
   692.1
   690.4
   679.7
   673.9
   640.8
   636.6
   691.4
   684.9
   670.7
     705
   676.8
   677.5
   678.4
   642.8
   695.6
   688.8
     720
   666.8
   621.3
   655.7
   720.3
   640.8
   638.9
   722.9
   616.2
   682.3
     682
   629.1
   636.6
   712.2
   705.7
   677.1
   636.3
   672.6
   716.7
   695.3
   576.6
   648.9
   649.9
   668.7
     659
   648.9
   661.6
     730
   636.6
   607.7
   697.9
   670.3
   688.2
   676.8
   661.3
   716.4
   648.9
   689.5
   649.6
   669.4
   691.1
     683
   644.1
   630.8
   605.5
   644.7
   647.6
   657.7
   691.1
   661.9
   680.4
   655.7
   642.4
   693.4
   664.8
   638.9
   644.7
   647.3
   630.1
   638.2
   641.8
   705.4
   627.2
   636.6
   642.8
   617.8
   637.9
     659
   655.1
   697.6
   620.7
   665.5
   626.2
   644.7
   659.6
   664.2
   644.1
   662.2
   643.7
   622.6
     645
     671
   662.9
     672
   665.8
   724.5
   697.6
   684.6
   697.6
   654.8
   652.8
   607.4
   649.6
   671.3
   635.6
   743.6
   687.2
   697.3
   649.6
   657.4
   613.9
   686.6
   664.5
     669
   677.8
   643.1
     672
   678.1
     621
   657.4
   680.4
   673.6
     742
     707
   687.5
   629.8
   657.7
   658.3
   638.5
   664.5
     658
     670
   670.3
     645
   676.2
   726.1
   619.4
   707.3
   675.2
   639.5
   659.6
   658.3
   644.1
   641.5
   675.2
   689.1
   674.9
   603.8
     708
   708.6
   645.4
   674.6
   638.5
     671
   650.5
   718.3
   648.3
   709.9
   672.6
   663.8
   732.6
   611.3
   645.4
     708
   660.6
   650.2
     693
   696.9
   656.4
   698.6
   691.7
   694.3
   681.4
   685.9
   695.6
     684
   723.2
   642.1
   712.2
   637.9
     659
     683
   660.6
   663.5
   655.4
   686.6
   649.6
   708.9
   667.1
   664.5
   664.5
   739.4
   666.8
   734.6
   733.6
   669.7
   699.9
   734.9
   711.2
   710.2
   755.7
   757.9
   728.7
   740.4
   732.3
   769.9
   750.1
   745.9
     693
   769.9
   724.2
   805.9
   719.6
   734.9
   761.8
   777.1
   701.8
   752.4
   789.7
   814.7
   824.7
   822.5
   775.4
   750.1
   798.8
   748.5
   781.9
   809.5
   817.6
   782.3
   838.7
   872.8
   804.3
   859.5
   848.4
   846.5
   833.8
   862.4
   859.1
   885.1
   877.3
   861.1
   909.7
   892.2
     899
   911.7
   979.8
    1002
   969.4
    1033
   971.1
   990.8
    1046
    1015
    1093
    1108
    1095
    1156
    1072
    1082
    1112
    1155
    1126
    1128
    1150
    1173
    1157
    1245
    1268
    1327
    1318
    1226
    1412
    1295
    1306
    1396
    1416
    1389
    1416
    1456
    1374
    1540
    1542
    1560
    1594
    1592
    1571
    1699
    1603
    1653
    1762
    1778
    1754
    1770
    1751
    1913
    1835
    1971
    2013
    1941
    2072
    1917
    2122
    2161
    2153
    2209
    2177
    2344
    2239
    2441
    2404
    2516
    2380
    2492
    2587
    2564
    2598
    2549
    2714
    2685
    2839
    2892
    2842
    2954
    2983
    3018
    3244
    3042
    3096
    3325
    3337
    3407
    3438
    3451
    3491
    3670
    3744
    3678
    3750
    3794
    3934
    3885
    3857
    4125
    4200
    3932
    4206
    4397
    4342
    4357
    4519
    4445
    4606
    4643
    4704
    4551
    4912
    4842
    4877
    4839
    5042
    5058
    5031
    5168
    5289
    5211
    5357
    5353
    5398
    5467
    5715
    5421
    5785
    5810
    5570
    5904
    5904
    6001
    5993
    6036
    6113
    6059
    6123
    6138
    6208
    6222
    6279
    6294
    6465
    6412
    6425
    6304
    6610
    6531
    6570
    6618
    6810
    6673
    6829
    6825
    6769
    6731
    6728
    6952
    6935
    6995
    6946
    7043
    7160
    6932
    7035
    6953
    7061
    6851
    7296
    7128
    6995
    7151
    6955
    7126
    7056
    7140
    6963
    7121
    7137
    7131
    7036
    6927
    7032
    7103
    7058
    6940
    7155
    7021
    6972
    6898
    7086
    6921
    6937
    6860
    6849
    6907
    6834
    6655
    6905
    6818
    6559
    6702
    6739
    6667
    6516
    6530
    6401
    6311
    6397
    6255
    6231
    6222
    6349
    6179
    6156
    6083
    5967
    5896
    5962
    5824
    5889
    5793
    5763
    5687
    5764
    5488
    5538
    5566
    5525
    5445
    5217
    5250
    5332
    5306
    5037
    4885
    4840
    5044
    4954
    4876
    4877
    4742
    4765
    4632
    4557
    4544
    4565
    4466
    4502
    4303
    4449
    4201
    4095
    4221
    3980
    4114
    3870
    3934
    3898
    3844
    3712
    3732
    3613
    3560
    3585
    3389
    3541
    3268
    3437
    3266
    3160
    3155
    3106
    3034
    2959
    2969
    2913
    2903
    2825
    2793
    2749
    2742
    2748
    2646
    2569
    2491
    2434
    2464
    2515
    2410
    2367
    2359
    2321
    2225
    2163
    2169
    2153
    2104
    2194
    2124
    2059
    2049
    1932
    1907
    1959
    1860
    1800
    1706
    1723
    1746
    1705
    1588
    1685
    1717
    1590
    1601
    1499
    1556
    1529
    1539
    1548
    1491
    1448
    1524
    1461
    1442
    1378
    1406
    1403
    1354
    1312
    1433
    1290
    1244
    1270
    1254
    1241
    1219
    1203
    1226
    1306
    1144
    1179
    1269
    1246
    1166
    1116
    1112
    1140
    1125
    1145
    1109
    1103
    1127
    1072
    1163
    1050
    1146
    1102
    1089
    1027
    1094
    1077
    1001
    1072
    1070
    1032
    1045
    1061
    1004
   971.7
   991.5
   971.7
    1049
   959.4
   994.7
   943.2
   934.1
   942.8
   971.7
   969.4
   984.4
   991.2
   888.7
   918.5
    1002
   931.1
   991.8
   982.1
   953.5
     913
   952.6
   965.9
     923
   950.9
    1008
    1041
   914.3
     936
     984
    1024
     974
   994.1
    1059
   963.6
   955.5
    1092
    1032
    1032
    1037
   887.7
   999.6
   981.4
    1004
    1080
   986.6
   979.2
   972.3
    1026
   979.2
    1040
    1026
    1014
     948
    1043
   974.3
   997.7
    1015
    1028
    1057
    1140
    1116
    1101
    1084
    1106
    1018
    1059
    1040
    1118
    1112
    1122
    1150
    1114
    1112
    1137
    1173
    1115
    1142
    1138
    1181
    1155
    1178
    1212
    1232
    1183
    1199
    1229
    1190
    1141
    1215
    1245
    1224
    1191
    1278
    1227
    1281
    1299
    1347
    1301
    1355
    1318
    1347
    1334
    1337
    1435
    1398
    1401
    1331
    1439
    1356
    1406
    1456
    1440
    1440
    1542
    1407
    1417
    1464
    1433
    1542
    1456
    1528
    1452
    1521
    1485
    1630
    1605
    1571
    1623
    1618
    1620
    1587
    1601
    1639
    1596
    1646
    1649
    1550
    1641
    1632
    1647
    1709
    1721
    1718
    1696
    1617
    1735
    1722
    1681
    1650
    1721
    1783
    1785
    1622
    1755
    1706
    1758
    1683
    1804
    1790
    1685
    1760
    1765
    1740
    1763
    1720
    1779
    1774
    1774
    1757
    1691
    1819
    1779
    1723
    1811
    1793
    1777
    1825
    1771
    1868
    1820
    1924
    1782
    1792
    1738
    1734
    1767
    1804
    1717
    1774
    1677
    1674
    1759
    1710
    1763
    1734
    1750
    1733
    1668
    1701
    1659
    1738
    1669
    1643
    1642
    1674
    1662
    1629
    1684
    1725
    1705
    1719
    1708
    1588
    1638
    1514
    1530
    1521
    1555
    1569
    1533
    1525
    1507
    1431
    1552
    1603
    1556
    1499
    1460
    1540
    1516
    1540
    1429
    1514
    1407
    1431
    1326
    1417
    1451
    1357
    1445
    1457
    1366
    1385
    1364
    1378
    1414
    1285
    1324
    1265
    1322
    1340
    1285
    1269
    1334
    1248
    1242
    1289
    1267
    1276
    1180
    1143
    1154
    1218
    1194
    1228
    1174
    1165
    1183
    1116
    1199
    1147
    1153
    1083
    1107
    1136
    1088
    1092
    1062
    1075
    1105
    1015
    1045
    1024
    1045
    1034
    1102
    1065
    1043
    1026
   962.3
   928.2
   866.6
     973
   973.3
     962
    1010
    1013
     972
    1011
   961.6
   962.6
   929.5
   940.2
   956.5
   903.3
   955.8
   883.5
   917.2
   933.1
     913
   912.3
   897.1
   896.1
   911.7
   925.3
   875.7
   842.3
   821.8
   882.2
   891.2
   834.8
     890
   865.3
   865.3
   823.1
   845.2
   829.3
   781.6
   810.5
     768
   890.9
   821.5
   892.5
     864
   846.5
   867.9
   822.5
   824.7
   845.2
   835.1
   824.4
   828.6
   824.7
   839.3
   813.7
   787.8
   773.8
     781
   790.4
     816
   758.2
   814.4
   806.9
   842.6
   832.2
   818.6
   819.2
   761.8
   794.3
   799.1
   769.9
   782.6
   714.5
   738.5
   771.9
   724.2
     768
   716.1
   768.3
   794.6
   764.4
   753.7
   787.1
   754.7
   765.1
     730
   690.4
   761.8
     793
   758.9
   770.2
   738.8
     769
     694
     778
   708.6
   763.4
   693.4
   760.2
   703.1
   716.7
   768.6
   766.7
   718.3
   672.9
   709.6
   736.5
   748.2
   775.8
   788.7
   833.2
   723.5
   791.7
   768.3
   730.3
   772.2
   742.4
   804.3
   759.2
   789.4
   708.9
     841
   755.3
   806.3
     814
     766
   807.6
   716.4
     778
   745.3
   772.2
   767.7
   747.9
   754.4
   789.7
   801.1
   716.1
   725.8
   770.2
   785.5
   791.7
   748.8
   790.4
   805.6
   721.6
   817.9
   779.7
   785.2
   814.7
   793.3
   846.2
   756.6
   800.4
   759.9
   739.8
   721.9
   817.9
   747.9
   765.4
   766.4
   786.8
   780.3
   813.7
   764.7
   777.7
   788.7
   748.5
     791
   806.3
     804
   764.1
   863.7
   811.1
   851.7
   803.3
   786.1
   849.7
   785.5
   776.4
   853.6
   754.4
   854.6
   855.9
   845.8
   790.4
   832.2
   883.8
   809.8
     876
   832.9
   851.3
   845.5
   922.7
   813.4
   858.8
   860.4
   783.5
   887.7
   865.9
   839.3
   836.1
   916.6
   865.9
   861.7
   927.9
   897.7
   856.2
   852.6
     826
   871.8
   899.7
   894.2
   887.7
   838.4
   831.9
     901
   842.6
   935.7
   835.5
     853
   900.3
   801.4
   833.2
     876
   860.1
   884.8
   904.9
     938
   895.5
   926.6
   869.2
   890.6
   941.9
   910.7
   904.9
     962
   878.9
   893.8
   887.7
   902.9
   943.5
   882.5
   857.5
     936
   928.2
   902.3
   863.4
   806.6
   845.5
   939.9
   938.3
   939.3
   901.6
   920.4
   900.7
   872.4
   889.3
   901.3
   978.5
   957.4
   869.5
   869.5
     912
   909.4
   943.8
   915.6
   955.2
   884.4
   908.8
   894.8
   896.4
   946.4
   935.7
   923.4
     914
   947.4
   927.6
   911.4
   947.4
   915.6
   839.7
   821.5
   849.4
   926.9
   987.3
     863
     900
   882.8
   914.6
   896.8
   927.9
   917.8
   905.2
   886.7
   894.8
   918.2
   893.2
   946.1
   960.3
   848.1
   883.1
     912
   868.2
   898.1
   909.4
   854.9
   936.7
     913
   828.6
   911.7
     890
   914.3
   934.7
     913
   938.9
   789.1
   855.2
   903.9
   852.6
   917.5
   827.7
     827
   806.6
   880.2
   818.3
   895.1
     828
   800.7
   862.1
     815
   904.2
   871.8
   846.5
     864
   804.6
   862.1
     888
   798.1
   871.8
     901
     887
   870.5
   871.8
   929.2
   813.4
   825.7
   841.6
   829.9
   826.7
   900.7
   875.7
   828.3
   818.6
   794.9
   863.7
     865
   780.6
   864.6
   857.8
   837.7
   777.7
   810.1
   794.3
   770.9
   887.4
   780.6
   795.2
   884.4
   831.6
     839
   828.3
     852
   782.6
   831.9
     792
   799.1
   780.6
   766.4
   878.3
   880.2
   795.6
   835.8
   788.4
   864.3
   868.5
   787.4
   835.5
   788.4
   805.6
   820.9
   809.2
   793.3
     778
     791
   780.3
   828.3
   769.9
   825.1
   795.9
   823.1
   739.4
     816
   756.6
   783.2
   825.7
   805.9
     805
   758.2
   788.7
   798.1
   808.2
     803
   808.5
   776.7
   808.9
   773.2
   758.6
   818.6
   773.8
   881.5
   810.5
   810.1
   767.3
   740.4
   808.2
   761.5
     766
   776.1
   766.4
   850.1
   785.8
   847.5
   802.4
   765.4
   785.8
   707.6
     779
   791.7
     815
   826.4
   771.2
   766.4
     802
   796.5
   751.1
   721.3
   710.9
   713.8
   744.3
   731.6
     768
   731.3
   717.7
   697.6
   749.8
   740.1
   740.7
   694.3
   809.8
     769
   733.9
   798.1
   795.2
   733.3
   709.9
   805.3
   724.2
   812.7
   743.3
   743.6
   772.2
     755
   768.6
   789.4
   716.1
   806.9
   793.3
   680.7
   747.5
   787.8
   788.7
     779
   812.7
   716.4
   727.4
   753.4
   747.5
   726.8
   749.2
   735.5
   705.4
   747.5
   764.7
   732.6
   758.6
   673.6
   714.5
   749.8
   745.3
   693.4
   778.4
   737.2
   742.7
   686.2
   728.7
   753.7
     694
   726.8
   705.4
   698.2
   711.5
   730.7
   688.2
   733.9
   744.3
   695.6
   674.2
     695
     743
   736.8
   699.2
   739.4
   680.7
   698.9
   728.7
   673.6
   707.6
   783.5
   730.3
     717
   684.3
   738.8
   704.1
   718.3
   661.9
   693.4
   722.6
   732.6
   663.8
   745.6
   726.8
   741.4
   744.6
   754.4
   674.2
   720.6
   680.1
   727.1
   741.1
     681
   746.9
     717
   717.4
   750.5
   687.2
     720
   711.9
     731
   715.1
   733.3
   714.8
   663.2
   703.4
   745.9
     744
   728.7
   732.6
   699.2
   752.1
   699.2
     767
   661.9
   673.3
   685.3
   698.6
   724.5
   676.8
   710.6
   721.9
   677.5
     731
   667.1
   687.2
   686.2
   701.2
   703.7
   702.1
     657
     682
   673.3
     707
   683.6
   773.5
   679.7
     718
   665.8
   708.9
   677.8
   698.6
     717
   708.9
   682.7
   698.9
   716.1
   660.9
   688.8
   729.4
   699.2
   687.2
   711.9
   716.1
   743.6
   726.5
   716.1
   711.9
   733.3
   709.3
   726.5
   668.7
   688.2
   655.7
   695.3
     744
   700.8
   709.9
   758.9
   750.1
   723.2
   654.1
   651.5
   751.1
   678.8
   725.5
   700.8
   690.4
   690.1
   675.2
   689.8
   667.7
   716.4
   754.7
   675.2
   663.5
   707.3
   721.6
   725.2
   783.9
   623.6
   701.8
   664.2
   620.4
   725.5
   692.1
     729
     718
   628.8
   674.2
   715.4
   636.3
     730
   722.9
   756.3
   654.4
     681
   672.3
   769.9
   668.7
   752.4
     657
   728.4
   670.3
   679.1
   714.1
   678.1
   738.5
   675.5
   741.4
   769.6
   682.3
     767
   690.8
   708.6
   643.7
   677.5
   708.3
   697.6
   719.6
   697.6
   722.2
     647
     729
   661.9
   700.2
   729.7
   729.4
   705.4
   717.7
   693.4
   713.2
   717.7
   691.1
   714.5
   750.8
   709.3
     683
   736.2
   697.3
   732.9
   751.4
   749.8
   683.6
     781
     707
   776.1
   714.1
     693
   784.8
   748.5
   721.9
   775.4
   752.4
   819.9
   776.1
   739.8
     706
   792.6
   802.7
   766.7
   688.2
   685.3
   742.4
   746.6
   769.6
   789.1
   714.8
   724.5
   703.1
   738.8
   766.7
   786.1
   722.9
   773.5
     767
   835.8
   775.1
   723.9
   784.5
   750.5
   779.7
   773.8
     805
   808.2
   830.6
   789.7
   808.9
   788.4
   832.5
   857.8
   855.2
   820.5
   797.2
   863.7
   761.2
   813.4
   815.3
   898.7
   755.3
     802
   846.5
   847.5
     826
   804.6
   857.8
   877.3
   837.1
   838.7
   868.5
   897.1
   825.1
   831.9
   919.1
   939.9
   880.2
   886.1
     961
   886.1
   909.7
   871.8
     900
   916.6
   922.1
   878.6
   919.5
   877.3
   936.7
   929.5
   936.3
   898.4
   942.8
   933.1
     888
   976.6
   970.7
   920.4
   945.4
   970.4
   938.9
    1031
   977.2
    1067
    1011
     998
   980.1
    1039
   994.7
    1042
   945.4
   949.6
    1037
    1052
    1044
   982.7
   982.4
   973.6
    1059
    1003
    1001
    1055
    1082
    1002
    1076
   979.5
    1102
    1122
   990.8
    1045
    1066
    1069
    1064
    1001
    1053
    1062
    1126
    1045
   999.3
    1065
    1027
    1093
    1136
    1070
    1059
    1080
    1084
    1060
    1030
    1087
    1051
    1048
    1096
    1030
    1098
    1068
    1067
    1043
    1052
    1020
    1132
    1051
    1049
    1059
    1016
    1087
    1132
    1088
    1059
    1052
    1052
    1071
    1096
    1052
    1052
    1094
    1002
    1189
    1068
    1015
    1142
    1076
    1079
    1080
    1056
    1128
    1112
    1066
    1105
    1035
    1113
   999.6
    1053
    1049
    1113
    1052
    1088
    1133
    1045
    1151
    1083
    1131
    1054
    1034
    1104
    1074
    1051
    1063
    1139
    1078
    1062
    1117
    1095
    1045
    1138
    1135
    1109
    1135
    1140
    1046
    1051
    1147
    1066
    1122
    1032
    1173
    1136
    1078
    1159
    1157
    1060
    1094
    1124
    1220
    1140
    1163
    1181
    1103
    1097
    1040
    1100
    1140
    1174
    1164
    1123
    1147
    1098
    1080
    1198
    1155
    1163
    1240
    1152
    1173
    1156
    1174
    1173
    1196
    1217
    1240
    1242
    1157
    1244
    1206
    1272
    1237
    1253
    1258
    1302
    1244
    1232
    1220
    1286
    1302
    1301
    1309
    1315
    1318
    1284
    1317
    1329
    1307
    1384
    1329
    1308
    1349
    1382
    1365
    1397
    1397
    1347
    1500
    1373
    1434
    1349
    1456
    1430
    1430
    1511
    1348
    1490
    1405
    1409
    1447
    1469
    1440
    1398
    1472
    1484
    1524
    1531
    1591
    1513
    1523
    1613
    1667
    1569
    1644
    1499
    1548
    1572
    1570
    1586
    1609
    1715
    1643
    1646
    1528
    1647
    1532
    1630
    1591
    1587
    1622
    1689
    1643
    1694
    1669
    1592
    1699
    1597
    1789
    1639
    1651
    1638
    1612
    1627
    1698
    1687
    1684
    1798
    1676
    1702
    1778
    1702
    1712
    1720
    1703
    1859
    1719
    1684
    1754
    1708
    1640
    1669
    1760
    1830
    1685
    1696
    1715
    1642
    1685
    1773
    1637
    1695
    1620
    1719
    1703
    1710
    1666
    1642
    1701
    1732
    1667
    1716
    1717
    1680
    1760
    1569
    1641
    1669
    1648
    1680
    1642
    1602
    1625
    1531
    1619
    1577
    1659
    1663
    1632
    1641
    1573
    1584
    1577
    1541
    1486
    1396
    1563
    1506
    1517
    1581
    1449
    1524
    1478
    1466
    1441
    1477
    1400
    1491
    1500
    1349
    1364
    1405
    1409
    1354
    1362
    1369
    1384
    1248
    1359
    1381
    1328
    1289
    1298
    1252
    1234
    1240
    1322
    1248
    1222
    1208
    1209
    1190
    1200
    1187
    1194
    1217
    1148
    1211
    1233
    1147
    1198
    1160
    1115
    1126
    1199
    1151
    1107
    1089
    1085
    1134
    1134
    1069
    1142
    1075
    1073
    1052
    1015
    1061
    1036
    1020
   976.9
    1012
     984
    1011
   957.1
    1001
    1031
    1011
   954.8
    1012
   986.6
   930.8
   940.6
   959.7
   972.3
   932.4
   933.1
   953.2
   981.4
   886.4
   944.1
   946.1
   991.8
   951.6
   848.4
   903.6
   869.5
   884.1
     911
   940.2
   937.3
   834.2
   808.5
   853.9
   788.1
   818.6
   905.8
   875.7
   877.3
     816
   795.2
   785.8
   811.8
   758.2
   872.4
     840
   806.3
   807.9
   765.1
   873.4
   821.2
   800.7
   779.3
   798.5
   809.8
     767
   799.4
   812.1
   781.6
   812.4
   781.3
   795.9
   830.9
   760.5
   762.5
   776.7
   718.3
   813.1
     743
   839.3
   765.7
   758.9
     743
     767
     730
   782.9
     756
   789.1
     781
   773.8
     743
   785.5
   695.3
   753.7
   763.1
   778.4
   834.2
     720
   774.8
   790.7
   751.8
   735.9
   735.9
   765.1
   744.9
     720
   774.1
   771.2
   686.2
     706
   749.8
   762.1
   735.9
   762.1
     718
   706.3
     719
   734.6
   744.6
   678.4
   679.7
   747.2
     683
   698.6
     696
   710.6
   706.7
   734.9
   743.6
   680.7
   726.1
   727.1
   749.5
   770.2
   625.2
   665.8
   765.7
   724.2
   701.2
   720.6
   736.2
   731.3
   739.8
   734.9
   730.3
   743.6
   791.3
   726.8
     657
   696.3
   735.5
   719.6
   723.2
   711.5
   747.5
   663.2
   757.9
   728.7
   716.1
     707
   765.1
   743.3
   726.1
     766
   748.2
   701.8
     754
   666.4
   723.2
     682
   714.1
   692.1
   769.6
   723.9
   738.1
   663.5
   731.3
   722.2
   718.7
     670
   679.4
   691.1
   721.3
   682.3
   763.4
   692.7
   661.6
   719.6
   684.9
   749.5
   692.4
   690.4
   720.3
   651.5
   611.3
   770.6
   740.1
   724.5
   719.6
   735.9
   673.3
   673.9
   713.5
   699.5
   655.4
   698.2
   703.4
   719.3
   703.4
   661.9
   715.7
   665.8
   663.5
   745.9
   712.2
   703.1
   711.2
   673.6
   702.4
   704.1
   671.6
   705.7
   742.7
   693.4
   712.2
   702.8
   715.1
   711.5
   689.1
   684.6
   684.6
     657
   664.5
   688.8
   722.6
   711.2
   687.2
     659
   639.2
   728.1
   692.1
   680.4
   727.4
   689.5
   709.9
   666.4
   637.2
   627.5
   684.6
     660
   690.8
   721.3
   757.3
   736.8
   672.3
   644.4
   698.9
   692.4
   620.1
   714.5
   711.2
   796.5
   729.4
   711.5
   709.3
   708.3
   625.9
   638.9
   700.2
   674.2
   667.1
   683.6
   711.5
   627.5
   686.9
   741.1
     672
   672.9
   666.4
   707.3
   668.1
   715.4
     683
   656.1
   649.2
   657.4
   670.7
   697.6
   636.6
   673.9
   667.7
   639.2
   684.3
   624.6
   733.3
     683
   676.8
   660.3
   674.2
   678.1
   679.1
   688.2
     622
   730.7
     648
   712.2
   685.6
   722.9
   694.7
   698.9
   694.7
   703.7
   665.1
   615.5
   647.3
   652.5
   668.4
   642.1
   626.5
   645.4
   686.2
   696.9
   641.1
   651.8
   654.4
   647.6
   673.9
   634.3
   656.1
   646.7
   697.9
   651.8
   730.3
   746.6
   663.2
   641.5
   639.8
   685.6
   723.9
   673.3
     684
   654.4
   678.4
   635.6
   651.5
   636.6
   669.4
   681.4
   688.8
   621.7
   683.6
   618.4
   711.2
   725.8
   639.8
   665.1
   704.4
   659.3
   658.3
     682
   688.2
   708.6
   644.7
   688.2
   670.3
   671.6
   689.1
   649.6
   684.3
   654.1
   695.3
   684.6
   643.1
   644.7
     648
   624.3
   712.2
   649.2
   679.7
   661.9
     669
   638.9
   730.7
   613.6
   690.1
   679.7
   688.8
     742
   633.4
   670.7
   688.2
   698.6
     696
   688.5
     707
   700.8
   734.9
   682.3
   695.3
   698.9
   727.4
     647
   655.7
   662.9
   691.1
   633.7
     720
     671
   693.4
   645.4
     684
   706.3
   742.4
   698.9
   699.5
   692.7
   656.4
   702.8
   673.3
   695.6
   723.5
   677.5
   641.8
   715.4
   704.4
     645
   654.4
   696.3
   636.9
   725.5
   703.4
     694
     743
   687.2
   650.5
   652.5
   759.9
   630.4
   612.9
   676.5
   749.8
   667.1
   697.6
   739.4
     719
   656.7
   689.8
   729.4
   724.2
   696.3
   695.3
   666.8
   744.3
   691.7
   701.5
   686.2
   706.3
     729
   690.8
   664.5
   724.2
   736.8
   664.2
   714.8
   693.4
   689.8
   678.1
     706
   745.9
   728.7
   693.4
   685.9
   712.5
   673.6
   691.4
   722.9
   634.3
   703.1
   724.2
   689.1
     706
     708
   656.1
   690.8
     718
   695.6
   674.9
     729
   702.8
   744.6
   721.3
     684
   707.3
   734.6
   710.9
   704.7
   766.7
   699.5
   726.1
     705
   745.3
   670.3
   701.8
   750.1
   741.4
   680.4
   630.8
   736.2
   703.4
   729.7
   724.5
   682.7
   733.9
   658.3
   656.4
   622.3
   705.7
   711.2
   669.4
   746.2
     658
     717
   696.9
     672
   734.9
   715.7
   706.7
   725.5
   697.6
   626.5
   715.7
   707.3
   659.3
   698.6
   686.6
   737.2
   687.5
     742
   745.6
   678.8
   707.3
   687.9
   760.8
   663.8
   726.1
   675.2
     684
   686.2
   714.8
   672.6
   633.4
     720
   687.5
   722.2
   709.3
   702.1
   716.4
   700.2
   654.4
   769.3
   727.4
   685.6
   703.4
   680.1
   699.9
   632.7
   672.3
   715.7
   688.2
   668.7
     719
   685.9
   677.8
   685.3
   713.2
   686.6
   663.8
   648.3
   647.6
   706.7
     684
   698.2
     647
   694.7
   653.5
   617.8
   680.7
   686.6
   698.6
   734.6
   716.7
   691.4
   676.8
   685.9
   670.7
   701.5
   667.4
   748.2
   666.1
   736.8
   631.1
   693.7
   747.5
   662.9
   718.7
     682
   715.4
   690.8
     720
   742.4
   654.1
   699.9
   689.1
   758.9
   706.7
     694
   735.2
   693.7
   681.7
     717
   708.3
     696
   733.6
   669.7
   681.7
   669.4
   721.3
   704.7
   635.9
   687.9
   691.1
   674.9
   661.9
   656.1
   685.3
   697.9
   742.4
   683.6
   636.3
     633
   693.4
   688.5
   747.2
   627.5
   644.7
   705.7
   625.6
   667.1
   660.3
   677.5
     660
   699.9
   664.2
   742.4
   705.4
   688.8
     742
   664.2
   627.2
   678.4
   741.1
   737.8
   713.2
     732
   664.5
   685.3
   655.7
   684.6
   673.6
   723.5
   713.8
   695.3
   663.8
     718
   687.9
   684.3
   730.7
   650.2
   708.9
   759.2
   726.5
   691.4
   651.2
   720.6
   690.1
   636.9
   635.6
   698.2
   708.3
     719
     717
   709.9
   709.3
   714.1
   733.3
   708.3
   696.9
   706.7
   656.4
   741.7
     669
   781.6
   689.8
   708.3
   678.4
   744.3
   694.3
   753.1
   665.5
   714.5
   722.6
   713.8
   716.4
   697.3
   708.3
   670.3
   727.8
   765.7
   758.9
   723.5
   728.7
   641.1
   706.3
   762.5
   754.4
   736.5
   723.2
   734.2
   732.6
   741.4
   723.9
   811.4
     718
   772.5
   713.5
     695
   733.3
   711.5
   764.7
     732
   718.7
   760.5
   720.9
     768
   703.1
     755
   799.1
   777.1
   709.6
   685.9
     779
   793.3
   713.5
   709.3
   749.8
   746.9
   775.1
   735.9
   771.5
   805.3
   653.5
   753.4
   728.7
   770.9
     729
   725.5
   765.1
   819.2
   733.9
     755
   768.3
   713.8
   704.7
   766.7
   749.5
   696.3
   742.7
   808.5
   741.7
   769.3
     804
   754.4
   727.4
   772.8
     803
   750.5
   746.2
   789.1
   661.9
     769
   804.6
   769.9
   734.2
   739.4
   725.5
   722.2
   738.8
   759.9
   764.7
   756.3
   741.4
   794.3
   754.4
   794.6
     779
   756.9
   680.1
   753.1
   810.5
     742
   811.1
   774.8
   780.6
   714.1
   796.2
   787.4
   746.9
   715.1
   736.8
   819.2
   778.4
   706.3
   749.8
   735.9
     767
     781
     730
   777.7
   762.8
   760.5
     756
   690.4
   833.2
   768.6
   811.4
   805.6
   798.1
   776.7
   696.9
   775.8
     743
   672.9
   759.2
   770.6
   748.2
   752.4
   768.6
   774.8
   735.2
   793.3
   698.6
   677.1
   762.1
   803.3
   750.5
   737.5
   755.7
   829.3
   689.1
   745.6
   800.4
   764.1
   791.3
   835.8
   782.9
     754
   713.2
   766.4
   746.9
   721.3
   706.7
   792.3
   752.7
   722.2
   691.7
   731.6
   710.6
   731.3
   763.1
     743
     682
   731.3
   691.1
     694
   751.4
   746.2
     744
   783.5
   693.7
   700.2
   764.7
   732.9
   745.3
   711.2
   753.4
   713.5
   720.6
   761.2
   672.9
   692.4
   771.5
     732
   772.2
   769.9
   707.6
     768
   748.8
   734.2
     695
   667.1
   749.2
   730.7
   764.7
   729.7
   782.6
     682
   667.1
   666.1
   750.8
   744.9
   779.3
   707.3
   780.3
   701.2
   761.8
   652.5
   776.4
   711.5
   691.7
   713.2
   704.4
   685.9
     717
   723.9
   662.9
   701.2
   751.8
   704.7
   738.8
   693.7
   732.9
   684.6
   725.5
   706.3
   739.1
     693
   746.2
   734.9
   696.9
   706.3
   698.6
     693
   726.1
   680.7
   698.9
   685.6
   777.4
   712.2
   728.4
     707
   692.4
   685.3
   701.2
   727.4
   725.5
   765.7
   753.7
   725.2
   683.6
   794.3
   744.3
   747.9
   760.2
   702.8
   709.3
   687.5
     718
     684
   664.2
   737.8
   766.4
   715.4
   766.7
   719.3
   709.9
   705.4
   705.4
   684.6
   742.7
   690.1
     683
     731
   747.5
   751.8
     729
   672.6
   743.3
   688.5
   724.2
   728.1
   711.5
   685.6
   696.3
   732.6
   726.5
   696.3
     707
   700.8
     706
   669.4
   740.1
   737.2
   721.9
   679.1
   712.2
   712.8
   748.5
   679.1
   711.9
   677.8
   673.9
   736.5
   720.6
   678.1
   661.9
   665.5
   719.6
   734.9
   720.6
   731.3
   691.1
   721.3
     693
   729.7
   712.5
   713.8
   708.6
     683
   733.6
   665.8
   739.8
   704.7
   703.4
   733.3
   695.6
   605.8
   703.4
   748.8
     720
   701.2
   684.9
   765.7
   766.7
   687.9
   688.8
   741.1
   707.3
   714.8
   693.7
   738.5
   806.9
   730.3
     693
   720.9
   757.9
   676.5
   694.7
   726.1
   745.9
   764.4
   763.4
   741.4
   705.4
   623.6
   658.3
   706.3
   777.1
   699.5
   739.4
   683.3
   747.2
   700.2
     684
   705.7
   686.6
   665.8
   678.4
   736.8
   652.2
   711.9
   653.8
   716.7
   705.4
   741.1
   666.8
   727.8
   745.6
     742
   692.7
   725.2
   720.9
   689.8
   751.8
   634.6
   671.3
   701.8
   687.9
   733.3
   701.2
   720.6
   675.5
   738.8
   773.8
   681.4
   732.6
   700.5
   662.2
   737.8
   704.7
   673.3
   705.7
   709.9
   720.6
   666.1
   651.5
   671.3
   735.2
     659
     718
   717.7
   752.1
   744.6
   707.6
   740.4
   621.7
   720.9
   712.2
   709.9
     705
   693.7
   698.6
   641.5
   700.5
     705
   722.2
   734.9
   745.6
   747.2
   761.5
   791.7
   706.7
   730.3
   712.5
   728.1
   737.8
   723.9
   696.9
   740.4
   745.9
   707.3
   739.1
   703.7
     671
   714.5
     732
   697.3
   735.9
   756.3
   739.1
   758.2
   745.6
   727.1
   765.7
     755
     693
   705.4
   726.5
   733.9
   768.3
   738.1
   782.9
   746.6
   750.8
   745.3
   716.7
   734.6
   669.4
   768.6
   805.9
   749.8
     743
   784.8
   751.8
   776.7
   727.1
     742
   737.8
   752.4
   756.3
   760.8
   747.2
     766
   776.4
   800.4
   727.1
   776.4
   787.8
   747.5
   821.5
   752.4
   793.3
   825.1
   742.7
   785.8
   733.6
   782.3
   715.7
     730
   769.6
     754
   752.4
   767.7
   753.4
   772.2
   802.4
   785.5
   785.8
   830.3
   781.3
   795.6
   785.5
   787.4
   829.9
   807.9
   772.5
   752.1
   763.8
   857.5
   799.1
     792
   878.9
   777.1
   805.9
   805.3
     779
   811.4
   784.5
   811.8
   751.4
   793.6
     828
   783.9
     826
     829
   854.6
     802
   829.3
     802
   782.6
   823.1
     838
   858.8
   825.7
     779
   840.3
   874.4
   844.5
   849.4
     827
   792.3
   851.3
   857.2
   797.8
   875.4
   858.5
     839
   819.6
   867.6
   869.8
   846.2
   771.5
   807.9
     827
   817.6
   823.8
   853.3
   828.6
   863.7
   823.1
   835.5
   817.6
   861.4
   850.1
   808.9
     828
   796.2
   827.3
   884.8
   756.6
   848.1
   891.9
   824.4
   904.9
   862.4
     816
   862.7
   856.5
   846.8
   849.4
   793.9
   858.2
     838
   867.9
   876.7
   840.6
   843.2
   850.1
   858.2
   801.7
   843.6
   875.7
   857.5
   906.2
     851
   872.1
   817.6
   837.7
   810.1
   822.2
     890
   890.3
     828
     877
   905.5
   894.2
   835.8
   799.8
   845.2
   821.5
   919.1
   846.5
     876
   859.1
   862.1
     864
   820.9
   825.7
   879.2
   819.9
   823.8
   862.1
   845.2
   810.1
   894.8
   891.2
   831.6
   909.7
   816.3
   835.8
   833.2
   886.4
   892.5
     913
   825.7
   777.7
   788.4
   813.4
   820.5
   848.8
   869.8
   790.7
   771.5
   771.9
   861.1
   800.4
   907.8
   793.6
   800.1
   781.9
   826.7
   783.9
   846.2
   770.2
   808.9
   820.2
   837.1
   753.1
   799.1
   766.7
   784.8
   847.1
   775.4
   824.7
   789.7
   783.5
   771.9
     730
     826
   788.4
   776.1
     767
     696
   775.8
     769
   765.1
   770.6
   741.7
   799.4
   745.6
     781
   768.3
   764.7
   830.9
     793
   724.8
   726.8
   809.5
   721.6
     730
   738.5
   738.5
   755.3
     840
   680.7
   666.8
   792.6
   720.6
   767.3
   698.2
   800.4
   753.4
   744.3
   809.2
   773.8
   731.6
   751.1
   747.9
   738.5
   781.3
   698.2
   777.7
   688.5
   756.6
   756.3
   791.7
   677.5
   758.6
   711.2
   764.7
   779.3
   724.5
   758.2
   739.1
   703.4
   762.1
   758.9
   745.6
   740.7
   739.4
   740.4
   687.2
   751.1
   708.9
   703.4
   690.8
   706.7
   730.7
   715.1
   747.5
   753.7
   688.8
   693.4
   674.9
     705
   706.7
   745.3
   728.4
   697.6
   702.8
     742
   712.8
   702.4
   743.3
   694.3
   755.3
     755
   732.3
   703.4
     693
   677.1
   671.3
   652.2
   652.5
   751.8
   742.4
   706.7
   783.2
   729.7
   763.1
   732.3
   735.2
   733.6
   714.8
   679.1
   686.9
   714.1
   741.4
   676.5
   710.9
   722.9
   746.2
   714.5
   784.8
   772.8
   746.9
   728.4
   687.5
   753.7
   737.2
   748.8
   798.8
   773.8
     769
   770.6
   701.5
   787.1
     719
   752.7
   751.4
   663.5
   725.8
   801.4
   813.4
   765.7
   717.7
   703.1
   750.8
   741.7
   709.9
   749.8
   738.8
   708.3
   781.6
   807.6
   766.4
   751.8
   760.8
   722.6
   810.5
   730.3
   819.6
     766
   750.8
   782.9
   758.6
   787.4
   769.3
   753.7
   835.5
   809.2
   782.6
   786.1
     838
   816.6
   781.3
   767.7
   823.8
   772.5
   740.4
     805
   769.3
   808.2
   773.8
   761.8
   843.9
   774.8
   784.8
   807.2
   797.5
   844.2
   801.4
     864
   849.4
   830.6
   791.7
   855.2
   831.2
   823.1
   812.7
     814
     779
   788.7
   800.1
   820.2
   755.7
   739.8
   757.9
   853.6
   853.3
   765.4
   831.6
     865
   802.4
     838
   796.2
   818.3
   818.3
   782.9
   859.5
   755.7
   791.7
   886.4
   780.3
   857.2
   813.4
   796.8
   850.7
   803.3
   882.2
   825.7
   817.3
     791
   858.5
   855.6
   847.5
   855.9
   910.7
   842.3
   830.9
   851.7
   863.7
   831.9
     826
   887.7
   833.8
   864.3
   777.7
   797.2
   790.4
   885.1
   838.4
   892.9
   881.8
   836.7
   860.1
   851.7
   895.5
     803
   880.9
   852.6
   834.8
   905.8
   854.6
   891.9
   873.4
   873.7
   839.3
   874.1
   895.5
   890.6
   869.2
     887
   870.8
   878.9
   796.8
     851
   874.1
   838.4
   872.4
   896.1
   878.9
   799.4
   830.6
   837.1
     838
   865.6
   865.3
   852.3
   895.1
   828.3
   902.6
   924.3
   850.4
   880.2
   895.8
   872.1
   882.2
   889.6
     911
   855.2
   801.7
   898.4
   891.2
   829.3
   833.2
     877
   869.8
   870.2
   862.1
     901
   894.8
   845.2
   881.8
     901
   858.8
   899.4
   883.5
   874.4
   862.1
   967.5
   902.9
   870.8
   910.7
   846.5
   913.6
   908.1
   886.4
   851.3
   964.9
   903.6
   945.7
     912
   919.1
   900.3
   929.2
   854.6
   864.3
   818.3
   934.1
   935.7
   902.9
   929.9
   866.9
   875.7
   926.3
   839.7
   969.1
   969.8
   874.4
   914.3
   872.4
   827.3
   927.6
   882.2
   892.2
   927.6
   909.4
   891.6
   946.1
   881.8
   903.6
     901
   966.5
   943.5
   954.2
   923.4
   890.3
   898.4
   839.7
   903.6
     937
   925.6
   874.4
   969.8
   860.8
   906.2
   991.2
   936.7
   938.9
   956.1
   915.9
   955.2
   920.8
     937
     937
   921.7
    1014
   958.7
    1022
   902.3
   930.2
     902
   977.5
   965.9
     961
   932.8
   971.1
   920.4
    1002
   903.9
   902.3
   889.3
   985.6
   938.6
    1044
   950.9
   975.3
   977.9
   908.4
    1004
   944.8
   946.4
   903.3
    1084
   933.1
   894.5
    1004
   978.5
   983.4
     973
   935.7
   960.3
   933.7
   940.6
    1042
   880.5
   998.3
    1002
    1021
    1060
   992.5
    1038
     911
   977.5
    1001
   946.1
   955.2
    1052
   980.1
   981.1
   997.3
   969.8
   963.6
   891.9
    1015
   990.5
   944.1
   971.1
   930.5
    1016
   932.1
   992.5
     962
    1016
    1004
    1025
   946.7
    1034
   981.8
   992.5
   977.9
   933.7
     998
   998.6
   962.6
   998.3
   949.6
    1051
   999.3
   938.9
   922.4
   897.7
   906.8
    1039
   963.6
    1000
   975.3
   913.3
   968.8
    1010
   925.3
   950.9
   994.7
   980.5
   988.9
    1029
   911.4
    1015
   902.3
   980.1
    1003
   949.3
   939.9
     948
    1011
   940.9
     985
   925.6
   965.2
   933.7
   978.5
   913.6
   915.3
   908.1
   938.9
    1022
   929.2
   970.1
     937
   975.6
   939.3
    1004
   956.8
     998
    1022
   955.8
   914.9
    1003
   967.2
   961.3
   967.2
   937.3
   919.8
     911
   981.4
   899.7
     959
   943.2
   945.4
    1014
   938.9
   969.4
   957.1
    1022
   997.3
    1006
   937.3
    1010
   996.7
   941.5
   912.3
   976.9
     996
   967.5
   907.1
   956.1
     959
   919.1
   926.6
   915.3
   924.3
    1050
     948
    1066
     949
   978.8
     937
   968.1
   959.7
   940.2
     959
   933.4
   936.7
   965.5
    1019
    1031
   932.1
     962
    1028
   990.2
   991.8
    1017
   996.7
   977.5
   940.9
   980.8
   982.7
     996
   983.7
   965.5
   953.5
    1049
   963.9
    1038
    1011
     997
   972.3
   996.4
    1054
    1090
    1031
    1016
   994.4
   972.3
    1013
   941.2
    1012
   954.5
    1080
    1009
    1027
    1095
    1034
    1029
    1032
    1012
    1015
    1047
    1068
   998.9
    1073
   968.1
   998.6
   984.4
   942.5
    1057
    1044
    1002
    1026
    1059
    1020
   970.1
    1010
    1057
    1049
    1027
   999.9
     986
   996.7
    1039
   973.3
    1044
   997.3
    1009
    1015
    1014
    1024
    1054
    1019
    1016
    1051
    1066
    1019
    1038
    1036
   999.9
    1047
   981.1
    1015
    1015
    1003
    1005
   968.8
    1049
   988.6
    1003
    1040
   973.6
   975.9
    1047
    1056
    1006
   980.8
   992.5
    1004
    1008
    1039
    1001
   895.8
   946.4
   976.2
   994.7
   991.2
   963.3
    1026
   969.8
    1039
   969.4
    1039
    1010
   925.3
   954.5
   951.6
   932.8
   971.1
   886.4
   950.3
   855.2
   975.3
    1045
   878.3
   884.4
   946.7
   864.6
   982.1
   938.3
    1037
   944.1
     960
   941.9
     950
   927.6
     900
   868.2
   893.5
   921.7
   932.1
   824.4
   884.1
   925.3
   890.6
   933.4
   881.8
   833.8
   969.4
   874.1
   849.7
   829.6
   890.3
   842.9
   942.2
   884.4
   796.5
   814.7
   891.6
   893.5
   833.5
   819.6
     853
   856.5
   813.4
   788.1
   855.9
   861.4
   844.5
   781.3
     911
   847.8
   906.8
   849.1
   841.9
   864.6
   845.5
   786.8
   905.2
   816.3
   848.8
   884.1
   827.3
   794.6
   872.1
   860.8
   812.1
   884.1
   819.2
   922.4
   807.6
   822.8
     840
   801.1
   867.2
   805.3
   767.7
   886.1
   831.9
     756
   777.1
   720.6
   815.3
   837.4
   807.2
     754
   832.5
   763.4
   746.2
   780.6
   787.1
   872.4
   780.3
   751.4
   857.8
   798.5
   776.4
   801.4
   799.4
     877
   840.3
     804
     790
   799.4
   799.8
     781
   847.1
   843.2
   801.7
     803
   834.8
   800.7
   821.5
   787.1
   798.1
   763.4
   823.1
   781.9
   794.6
   814.4
   811.4
   890.6
   776.4
   805.9
   825.1
   788.7
   781.6
   772.2
   775.1
   791.3
   806.9
   840.3
   805.9
   740.7
     744
   769.6
   699.5
     817
   862.1
   744.3
   847.8
   808.5
   802.7
   801.1
   811.1
   803.3
   755.7
   770.2
   791.7
   832.5
   808.5
   805.3
   763.1
   811.4
   733.6
   815.7
   861.4
   829.3
   789.7
   747.2
   773.5
     778
   783.5
   778.7
   775.8
   787.8
   831.2
   794.6
   834.5
     779
   783.2
   758.9
   723.5
   735.5
   841.3
   792.3
   777.7
   784.8
     840
   738.8
   765.7
   759.2
   724.5
   732.3
   778.4
   774.1
     754
     779
   811.4
   819.2
   718.3
   746.6
   815.3
   762.1
   849.7
   819.9
     742
   823.8
   759.9
   759.2
   755.3
   751.1
   768.6
   696.9
   741.1
   734.2
   691.7
   724.2
     755
   789.1
   716.1
   783.9
   742.7
   667.1
   684.6
   764.1
   738.1
   758.9
   759.2
   836.1
   712.8
   773.5
   780.6
   773.8
   801.4
   739.1
   729.7
   769.3
   763.1
   770.2
   710.6
   724.8
   749.8
   774.1
     730
   753.4
   703.1
   720.9
   691.1
   716.1
     684
   714.8
   772.5
   671.6
   685.6
   755.7
   797.8
   683.6
     742
   750.8
   733.3
   723.2
     720
   698.6
   759.9
   729.7
   662.2
   729.7
   705.7
   748.5
   690.4
   731.3
     755
   729.4
   705.4
   705.4
   719.3
   698.6
   736.2
   747.9
   685.3
   712.5
   681.7
   726.1
   723.9
   689.8
     658
   704.7
   709.6
   658.3
     719
   685.6
   643.1
   735.5
   700.5
   751.4
   682.3
   721.3
   711.9
   696.9
   697.9
   751.8
   713.5
   698.2
   714.1
   747.2
   676.2
   748.5
   702.1
   692.7
   726.5
   692.1
   689.5
   650.2
   679.1
   708.9
   659.6
   735.9
   634.3
   765.1
   704.7
   685.6
     683
   669.4
   704.1
   715.4
   657.4
   764.1
   733.3
     731
   690.4
   700.5
   674.9
   731.6
     730
   710.9
   738.1
   740.4
   700.8
   713.2
   749.8
   656.7
   703.1
   694.7
   650.5
   686.9
   703.1
   719.6
   672.6
   704.4
   733.3
     729
   763.8
   700.5
     718
   652.2
   724.5
   702.1
   655.1
     708
   688.2
   713.2
   684.9
   709.9
   686.9
   731.6
   775.4
   675.2
   765.4
   698.9
   728.7
   689.8
   724.2
   697.9
   682.7
   679.1
   720.9
   667.7
   720.3
   746.9
   688.8
   748.5
   682.3
   684.3
   668.7
     718
   710.6
   728.7
   691.7
   753.1
   716.7
   675.5
   682.3
   702.4
   668.7
   665.1
   692.4
   674.2
   692.4
   771.2
   699.9
   734.6
   690.8
   753.4
   762.1
   700.5
   726.1
   692.4
   675.8
   731.3
   739.4
   774.1
   654.8
   718.3
   685.3
   728.7
   679.4
   687.9
     729
   662.2
   739.1
   693.4
   666.8
   737.8
   685.6
   716.4
   734.2
     743
   710.9
     696
   675.2
   735.5
   725.5
   742.4
   712.8
     647
   711.5
   654.8
   724.2
   723.9
   676.2
   694.7
   683.3
   704.1
   711.9
   672.9
   708.6
   626.5
     730
   683.3
   702.4
   618.1
   702.8
   676.2
   689.8
     705
   724.5
   733.6
     669
   698.9
   732.9
   730.3
   702.8
   731.6
   769.3
   708.6
   726.5
   692.4
   686.9
   728.4
   656.4
   736.2
   734.6
   722.6
   675.5
     719
   708.3
   725.5
   744.3
     683
   738.5
   697.3
   697.3
   669.7
   750.8
   659.6
   672.6
   669.4
   711.2
   587.6
   739.4
     706
   632.7
   676.2
   671.6
   709.9
   632.1
     657
   688.8
   723.2
   746.2
   668.7
   727.4
   716.1
   684.6
   736.8
     682
   714.5
   654.8
   709.3
   708.9
   650.2
   702.1
   734.6
   737.2
   672.9
   662.9
     730
     683
   673.3
   742.4
   725.8
   691.7
   737.8
   714.1
   701.8
     645
   747.9
   736.8
   704.1
   623.3
   651.8
   637.9
   726.1
   666.4
   714.5
   716.1
   735.9
   680.7
   687.9
   704.7
   706.3
   741.1
     669
   664.5
   709.9
     669
   660.9
   694.3
   664.8
   676.5
   658.7
   743.6
   682.7
   656.4
   656.4
   699.9
   683.6
   659.6
   737.8
   717.4
   708.3
   675.2
   702.4
   747.2
   696.6
   674.6
   701.5
   754.4
   691.1
   670.3
   721.6
   674.6
   719.3
   710.9
   724.5
   653.8
   668.4
   721.6
     694
   673.9
   733.6
   684.3
   650.9
   722.2
   721.9
   650.5
   723.2
   704.4
   695.3
   657.4
   703.4
   633.7
   666.1
   653.5
   628.2
   758.9
   676.8
   698.6
   713.5
     648
   741.7
   653.1
   609.7
   699.5
   698.9
     658
   668.4
   719.3
   678.8
   667.1
   658.7
   667.1
   738.8
   636.6
   700.5
   711.5
   610.3
   713.2
     718
   654.1
     705
   679.1
   726.1
   678.4
   656.7
     693
   699.9
   671.6
   690.4
   658.3
     681
   723.5
     670
   759.5
   662.9
   696.6
   682.7
   727.4
   637.6
   698.6
     707
   685.9
   700.2
   698.6
   704.4
   679.7
   638.9
   679.4
   741.4
   723.9
   704.7
   662.5
   661.6
     730
   703.4
   677.8
   740.1
     645
   627.8
   721.6
   707.3
   623.6
   728.1
   746.9
   688.2
     682
   706.3
   679.7
   729.7
   666.1
   677.1
   699.5
     729
   696.6
   705.7
   717.7
   697.6
   689.5
   687.9
   655.1
   720.9
   709.6
   716.4
   701.5
   732.9
   711.5
   690.1
   752.4
   703.1
   719.3
   700.5
   720.3
   684.3
   729.4
   681.4
   746.6
   686.2
   697.9
     705
     742
     693
   727.4
   706.7
     684
   675.2
   771.5
   688.5
   661.3
   722.9
     766
   698.2
   713.5
   670.3
   668.1
   741.1
     718
   718.7
     672
   746.6
   709.6
     729
   759.5
   711.2
     719
   763.1
   736.8
   718.3
   735.5
   742.4
   741.1
   736.2
     817
   717.7
   711.9
   710.9
   790.4
   693.7
   689.8
   750.5
   772.8
   734.2
   773.8
   698.6
   767.7
   800.1
   749.5
   784.2
   709.9
   753.1
   803.7
   752.4
     720
   733.3
   749.5
   721.3
   710.6
   784.5
   708.3
     756
   797.8
   702.8
   749.2
   792.6
   776.4
   728.4
   642.1
   738.1
   692.4
     720
   775.1
   788.7
   703.1
   730.7
     693
   749.2
   787.8
   769.6
   751.8
   729.7
   735.5
     792
   743.3
   716.1
   777.1
   761.5
   784.5
   821.5
   740.1
   659.6
     718
   702.1
   735.9
   782.6
   695.6
     706
   835.8
   742.7
   746.2
   741.1
     717
     756
   721.3
   763.1
   747.9
   797.8
   809.8
   768.6
   787.4
   738.8
   741.7
   838.7
   803.3
   789.7
   812.7
   733.9
   721.3
   793.3
   763.4
   773.2
   813.1
     708
     731
   774.8
   749.2
   784.8
   734.9
   745.6
   768.3
   768.6
     706
     792
   724.8
   764.4
   747.2
   715.1
   819.6
   837.4
   813.7
   811.8
   808.2
   735.9
   729.7
   737.5
   796.2
   738.8
   752.7
   806.9
   752.4
   818.3
   732.6
   776.1
   788.7
   794.3
     755
     720
   773.2
   754.4
   744.9
   777.7
   763.8
   772.2
   765.7
   818.6
   836.7
   827.3
   748.5
   829.3
   758.9
   761.5
   755.3
   777.4
   800.7
   805.6
   815.7
   708.9
   781.3
   794.3
   790.4
   784.2
   794.3
   853.6
     744
   789.7
   827.3
   774.1
   765.4
   810.5
   780.3
   795.2
   783.5
     791
   773.5
   871.8
   819.9
   767.7
   801.1
   770.6
     755
   771.9
   807.6
   768.3
     816
   786.1
     766
     754
   843.9
   734.2
   817.6
   746.6
   819.6
     838
   769.3
   748.5
   838.4
   744.6
   843.6
   744.6
     816
   823.1
   807.9
   753.4
   768.3
   797.8
   820.2
   822.2
   818.9
   824.4
   807.2
   761.8
   771.9
   787.1
   775.4
   831.2
   786.1
   757.6
   807.2
   830.9
   832.9
   859.5
   788.4
   799.4
   748.5
   752.4
   806.6
   821.8
   810.8
   776.7
   779.7
   761.5
   821.2
   737.2
   801.4
   780.6
   750.8
   817.3
   823.1
   786.1
   726.5
   843.9
   759.5
   788.1
   808.2
   771.5
   846.8
   756.9
   846.5
   737.5
   745.9
   780.6
   801.7
   803.7
   739.4
   780.3
   785.2
   817.9
   753.1
   799.8
   742.7
   800.1
   790.4
   712.8
   740.1
   842.3
   782.3
   753.4
     791
   748.8
   770.9
   799.4
     744
   763.1
   760.8
   804.6
     755
   777.4
     731
     756
   773.2
   759.5
   710.2
   748.5
   740.7
   746.2
   741.4
   765.4
     729
   690.4
   744.3
     742
     730
   735.2
   710.6
   768.6
   691.1
   764.4
   715.1
   717.7
   715.4
   753.1
   683.3
   704.4
   787.8
   708.3
   708.9
   741.1
   769.3
   743.3
   700.2
   712.8
   727.8
   728.7
   699.9
   758.2
   660.6
   691.1
     708
   728.7
   741.4
     696
     718
   732.9
   694.7
   701.5
   696.6
   758.2
   745.6
   721.9
   664.8
   731.3
   716.4
   723.5
   719.6
   697.9
   764.7
   687.5
   641.1
   752.4
   670.7
   692.1
   660.9
   644.7
   696.6
     682
   762.8
   707.3
   712.8
     672
   689.5
   666.8
   670.7
   700.5
   643.4
   675.2
   651.2
   687.2
   749.2
   678.8
   706.7
   655.7
   697.9
   639.5
   665.8
   633.4
   677.8
   662.2
     693
   692.7
     681
     660
   732.6
   715.7
   665.1
   667.1
   699.5
   744.6
   680.4
   675.2
   656.1
   687.5
   698.6
   663.2
   680.4
     623
   655.7
   678.1
   696.3
   688.8
   691.1
   667.1
   677.5
   701.8
   647.6
   664.2
   698.6
   684.3
   733.6
     659
   734.2
   726.5
     731
   696.9
   644.1
     621
   722.6
     707
   712.8
   650.9
   702.1
   732.9
   730.3
   661.6
   665.5
   707.6
   679.7
     717
   614.9
     670
     621
   648.6
   666.8
   681.7
   656.1
     683
   715.1
   691.1
   674.6
   652.2
   645.7
   698.6
   670.3
   652.5
   673.9
   585.3
   605.1
   653.8
   698.9
   613.2
     660
   702.8
   722.2
   695.3
   641.8
   776.4
   628.8
   641.8
   673.6
   606.1
   662.9
   655.4
   678.4
   665.5
   689.5
   674.6
   629.1
   652.5
   695.3
   615.8
     718
   661.9
   673.3
     648
   610.3
   722.2
   644.1
   670.7
   616.8
   665.1
   669.4
   612.9
   663.2
   647.3
   629.5
     693
   644.1
   627.2
   649.6
   648.3
   674.2
   678.1
   661.9
   703.4
   611.3
   670.7
     657
   675.5
   641.1
   583.7
   730.3
   672.9
   694.7
   690.8
   639.8
   711.9
   661.3
   672.3
   676.5
   655.4
   755.7
   640.2
   683.6
   645.4
   672.6
   651.5
   678.8
   636.3
   702.1
   635.6
   628.5
   630.4
   681.4
   741.4
   667.4
   678.4
   659.3
   684.6
   716.4
     695
   650.9
     730
     708
   649.2
   691.7
   665.8
     743
     645
   663.8
   596.4
     633
   666.8
     717
   692.4
   636.6
   689.5
   625.2
   661.9
   640.8
   675.5
   699.5
   699.5
   673.6
   710.6
   672.6
   683.3
   595.4
   638.2
   676.2
   675.5
   663.5
   706.3
   676.2
   716.1
   698.2
   721.3
     635
   678.4
   685.9
   715.7
   616.8
     657
   732.6
   686.6
   669.4
     660
   661.3
   658.3
     681
   631.1
   652.8
   679.4
   712.5
   655.4
   651.8
     634
     660
   621.3
   650.9
   723.2
     657
   652.8
   612.9
   673.6
   618.8
   688.5
   635.3
   646.7
   637.9
   701.2
   672.6
   644.7
   677.5
     645
   652.2
   683.6
   639.2
   675.5
   710.6
   655.1
     719
   690.4
   696.3
   718.3
   673.9
   694.7
   661.3
   641.5
   637.9
   701.5
   673.6
     743
   662.9
   687.9
   706.7
   702.8
   674.9
     646
   679.7
   674.9
   684.9
     646
   688.5
   639.2
   659.3
   703.4
   655.1
   660.3
   683.3
   633.7
     669
   723.9
   642.4
   650.5
   651.5
   687.5
   647.3
   633.4
   716.1
   686.2
   630.4
     695
   681.4
     696
   638.2
   695.6
   626.9
     670
   648.3
   648.6
   683.3
   589.6
   696.3
   613.6
   696.9
   685.3
   664.8
     670
   660.9
   724.5
   650.9
   638.2
   671.3
   701.5
     705
   698.2
   688.8
   673.6
   666.1
   703.1
     658
   703.7
   667.7
   693.7
   689.5
   743.6
   666.1
     693
   617.8
   692.4
   629.1
   692.7
   711.5
     694
   679.7
   702.1
   793.3
     648
   646.7
   682.3
     705
   703.4
   687.9
   717.7
   706.3
   707.3
   642.4
   734.9
   686.2
   651.8
     658
   744.9
   707.6
   685.6
   708.9
   716.7
   765.4
   689.8
   719.6
   683.6
   694.3
     693
   692.7
   640.5
   697.3
   750.8
   686.6
   756.6
   677.1
     682
   724.8
   696.3
   715.1
   724.8
     755
     705
   724.8
   696.9
   734.9
   743.3
   748.2
   740.4
   708.9
   660.3
   757.3
     766
   734.6
     705
   714.8
   736.2
   782.6
   782.6
   705.7
   749.8
   768.6
   697.9
   767.3
   731.3
   779.7
   763.8
   764.7
   815.3
   772.5
   725.5
   736.8
     754
   761.8
   775.1
   776.4
   760.8
     742
   796.5
   804.3
   753.1
   714.8
   836.4
   819.9
   783.9
   812.1
   770.2
   833.2
     804
   766.7
   817.6
   781.9
   749.8
   810.1
   734.9
   812.4
     793
   791.3
   841.6
   811.4
   835.1
   818.9
   848.1
   786.8
   869.5
   878.6
   918.5
   861.4
   805.9
   781.3
   814.7
     865
   853.6
   833.5
   821.8
   837.4
   823.1
   895.1
   848.4
   892.5
   835.8
   897.7
   858.5
     864
   861.4
   890.3
   870.2
   930.5
   871.5
     914
   889.3
   893.2
   903.3
   907.1
   926.9
   928.6
   940.6
   878.9
   880.5
   907.8
   923.4
   941.9
   935.4
   931.1
   931.1
   968.8
   933.4
   968.8
   934.7
   878.3
     950
   974.6
   966.5
     986
   980.1
   974.6
     972
    1016
     950
   995.7
    1023
    1000
    1006
    1007
    1049
    1005
   995.7
   995.7
   978.5
    1029
    1055
    1038
    1096
    1064
    1061
    1030
    1055
    1042
    1041
   991.2
    1004
    1012
    1012
    1033
    1045
   957.1
    1050
    1012
    1015
    1025
    1072
    1051
    1055
    1095
    1049
    1069
    1065
    1056
    1023
    1059
   977.2
    1052
   988.2
    1040
    1048
    1022
    1049
    1060
    1078
    1080
    1056
    1100
    1064
    1060
    1037
    1077
    1063
    1044
    1100
    1079
    1055
    1091
    1032
    1035
    1071
    1006
    1023
    1020
    1047
    1026
    1082
    1089
    1095
    1040
   996.7
    1065
    1183
   996.7
    1003
    1086
    1006
    1018
    1107
   999.9
    1047
   969.4
   988.6
    1061
   982.7
   990.8
    1022
    1061
   949.6
    1082
   950.9
   950.6
   997.7
   966.5
    1010
    1024
   958.4
    1002
   961.3
   990.2
    1035
   976.2
     986
   958.7
   940.9
   958.4
   970.4
   960.3
   964.9
   933.1
    1013
   968.8
   979.2
   941.9
   968.5
   962.6
   993.1
   963.9
   942.2
   914.6
     913
   951.6
   946.7
   931.8
   990.2
   889.3
   891.6
   957.8
   906.5
   942.8
   909.1
   878.6
     864
   878.3
   927.3
   914.6
   862.7
     923
   849.1
   881.2
   848.4
   882.2
   867.2
   964.9
   907.5
   853.6
   886.1
   841.6
   831.6
   856.9
     852
   857.5
   899.7
   864.6
   846.5
   910.1
   820.5
   928.6
   868.5
   874.4
   843.9
   837.4
   805.6
     779
   885.4
   837.1
   758.9
   833.8
   818.9
     826
   773.5
   807.6
     790
   861.4
   875.4
   841.6
   864.3
     780
   820.5
   787.1
   822.2
   782.9
   836.7
     790
   790.7
   746.2
   736.5
   801.1
   779.7
   750.5
   834.2
   801.7
   744.9
   787.4
   755.7
   773.2
   799.4
   793.9
   801.4
   782.9
   781.9
   777.7
   845.8
   771.9
   756.3
   678.1
   811.8
   788.7
   793.6
   778.7
   783.9
   773.8
   764.1
   763.1
   741.7
   782.6
   789.4
   784.8
   710.9
   782.3
   751.8
   775.8
   749.2
   780.3
   737.5
   745.6
   756.6
   746.6
   800.1
   760.5
   755.3
   786.1
   765.4
   777.4
   752.1
   799.8
   754.7
   738.8
   785.2
   763.8
   713.5
   749.5
   773.2
   745.9
   814.4
   779.3
   795.2
   757.3
   710.9
   764.7
   833.2
   823.4
   797.5
   792.3
   746.2
   824.7
   806.9
   746.9
   783.2
   787.4
   747.5
   727.1
   747.2
   737.5
   762.1
   770.2
   753.1
   728.1
   776.1
   760.8
   740.7
   728.1
   715.4
   739.8
   805.3
     781
   768.3
   678.8
   751.1
   766.7
   754.7
   764.1
     743
   758.6
   752.4
   737.5
   738.5
   740.7
   779.3
   720.9
   749.5
   748.2
   772.5
   767.3
   759.5
   770.9
   807.6
   777.4
   742.4
   769.6
   702.1
   770.9
   734.2
   746.9
   813.1
     706
   677.8
   719.6
   801.4
   747.2
   757.6
   728.1
   736.8
   716.1
   770.9
   737.2
   725.5
   722.6
   720.6
   765.7
   720.9
   750.5
   744.6
   686.2
   741.7
   704.4
   758.9
   744.3
   730.3
   733.9
   748.2
   760.5
   722.9
   728.4
   741.7
   756.9
   743.3
   772.5
   732.6
   786.5
   773.2
   770.2
   781.9
   688.5
   741.1
   738.8
   756.3
   798.5
   778.7
   715.4
   775.4
   653.5
   732.6
   720.9
   737.2
   793.9
   757.3
   778.7
   742.4
   688.8
   752.7
   751.4
   705.7
   722.6
   668.7
   743.6
     744
   740.4
   777.7
     729
   734.6
   735.2
   711.2
   741.4
   721.9
   709.9
   769.9
   733.9
   725.5
   719.3
   671.6
   783.2
   751.4
   676.2
   698.2
     756
   703.7
   738.1
   734.6
   681.4
   767.3
   677.5
   697.6
   697.3
   724.5
   771.9
   726.1
   704.1
   709.3
   752.1
     732
   682.3
   694.7
   734.6
   740.1
   735.5
   735.5
   720.6
   832.9
   672.9
   710.2
   750.8
   720.3
   753.1
   694.7
   719.6
   760.2
   730.3
   727.8
     744
   734.6
     744
   685.9
   714.5
   690.4
   703.7
   757.3
   733.6
   781.6
   751.4
     743
   753.4
   705.7
   744.6
   740.4
   696.3
   691.7
   674.6
   692.7
   786.8
   717.7
     719
   725.5
   710.2
   742.7
   701.5
   721.9
   709.6
   733.9
   764.4
   712.5
   750.8
   753.4
   725.8
   695.3
   726.5
   751.4
   706.3
     732
   790.7
   683.3
     729
   757.9
   768.3
   724.5
   779.7
   709.6
   747.2
   752.1
   723.5
   711.5
   733.6
   714.5
   748.2
   749.2
   778.7
   726.1
   803.3
   733.9
   746.6
   769.3
   758.2
   730.3
   768.6
   758.9
   725.8
   722.6
   738.1
   763.4
   753.7
   694.7
   769.6
   740.7
   795.6
   710.6
   739.4
   806.6
   727.1
   706.7
     695
   722.9
   795.9
   751.4
   724.5
   720.6
   739.1
     755
   732.6
   740.1
   747.5
   788.1
   763.1
   735.5
   823.4
     705
   803.3
   714.5
   740.7
   729.4
   799.8
   730.3
   745.6
     695
   727.8
   769.6
   708.9
   748.5
   742.4
   819.9
   743.6
     719
   759.9
   840.3
   753.1
     769
   734.9
   720.9
   782.9
   746.9
   771.9
   790.4
   783.5
     744
   751.4
   770.6
   802.4
   725.5
   780.3
   737.8
   746.2
   785.5
   747.2
   720.3
   745.6
   680.1
   805.9
   801.4
   781.9
   749.2
   734.6
   805.6
   714.8
     720
   762.8
   750.8
   716.4
   728.1
   749.5
   716.7
   790.7
   783.2
   714.8
   686.2
   739.8
   800.1
   711.5
   699.5
   757.3
   723.2
   769.9
   700.8
   696.3
   751.1
   771.2
     717
   745.6
   725.2
   760.5
   750.8
     768
   703.7
   767.3
   753.4
   761.8
   767.7
   816.3
   757.9
   790.4
   714.1
   679.4
   742.4
   779.3
   730.3
   746.6
   763.1
   734.2
   739.8
   738.5
   701.2
   689.5
   733.9
   730.7
   741.4
   744.6
   785.8
   727.1
   712.5
     732
   744.6
   666.1
   673.9
     694
   729.7
   721.9
   749.5
     658
   707.6
   716.4
   700.5
     694
   739.8
   699.5
   657.7
   727.8
   699.9
   778.7
   724.5
   655.1
   689.5
   703.7
   653.8
     648
   701.2
   716.7
   692.4
   727.8
   715.1
   769.3
   642.1
   696.3
   739.1
   629.1
   712.2
   722.2
   694.7
   683.6
   747.2
     696
   700.8
   680.7
   737.8
   730.3
   682.3
   682.3
   660.3
   709.6
   680.7
     696
   681.7
   685.6
   741.7
     708
   680.4
   756.9
   749.8
   652.5
   706.3
   700.5
   661.3
   635.3
     730
   677.5
   690.8
   691.1
   705.4
   726.5
   654.8
   716.7
   691.7
   667.7
   743.6
   668.4
   689.5
   773.5
   744.3
     718
   626.2
   705.7
   704.4
   724.8
   756.6
   678.8
   716.4
   709.9
   654.8
   662.5
   672.3
     718
   674.6
   671.6
   687.2
   711.5
   726.5
   682.3
   703.4
     681
   710.2
     684
   664.8
   755.3
     684
   660.9
   722.6
   699.2
   680.4
   636.3
   696.9
   654.4
   682.3
   653.1
   684.9
   689.8
   704.1
   667.1
   712.5
   673.9
   662.9
   649.2
   653.5
     754
   723.2
   697.3
   704.7
   717.7
   686.9
   710.9
   705.4
   737.5
   655.7
   717.7
   696.6
     720
     719
   725.5
   680.4
   684.9
   721.9
   709.6
   787.4
   696.6
   752.7
   683.3
   695.3
   730.7
   734.2
   715.7
     744
   730.7
   660.3
     708
   732.3
   701.2
   737.2
   778.7
   775.8
   751.1
   738.5
   752.7
   737.2
   681.4
   745.3
   748.2
   714.8
   763.1
     828
   731.3
   717.4
     731
   691.1
   812.1
   747.5
   764.7
     756
   786.5
   743.3
   801.7
   725.2
     781
   790.7
     769
   787.4
   769.9
   772.8
   739.4
   787.4
   758.9
   816.3
   788.1
     852
   829.3
   747.5
   781.9
   834.5
   798.5
   785.8
   836.1
   759.5
   744.6
   740.7
   837.1
   845.5
   854.9
   796.2
   807.9
     839
   854.6
   899.4
   743.3
   835.1
   817.9
     791
   861.4
   791.7
   800.1
   882.2
   841.9
   868.5
     864
   820.2
   813.7
   949.6
   842.6
   882.8
   838.7
   864.6
   796.8
   900.7
   926.9
   856.5
   860.4
     865
   911.4
   969.4
   936.7
   890.6
   953.2
   928.9
   931.8
   873.4
   900.3
   854.3
   832.2
   945.7
   913.3
   949.6
   966.5
   874.7
   943.2
   934.1
   969.4
   972.3
   948.3
   934.4
   906.8
   916.2
    1021
   944.8
   989.9
   946.1
   908.4
   860.4
   960.3
    1012
    1026
   928.2
   974.9
   930.8
   988.9
   970.7
   968.8
   939.6
   920.4
   973.6
   979.8
   963.3
     948
    1042
    1001
    1009
   966.5
   996.4
   927.3
    1055
    1051
    1013
   991.2
    1025
   976.9
   965.2
    1035
    1006
    1004
    1024
    1029
    1081
    1015
    1030
    1043
   997.3
   974.3
    1044
    1023
    1020
   989.2
    1064
   983.1
    1029
    1073
    1039
    1049
    1090
    1021
    1020
    1039
    1015
    1094
   996.7
    1054
    1076
    1004
    1062
    1027
    1011
    1038
    1029
    1062
    1098
    1077
    1048
    1102
   996.7
    1018
    1021
    1007
    1053
    1029
   953.9
    1005
    1040
    1003
    1015
    1026
    1085
   984.7
   988.6
    1044
     961
   987.6
   992.5
   940.6
    1040
    1039
    1030
    1003
   969.8
   986.3
    1021
   999.3
    1001
   953.2
    1039
   976.2
    1028
   963.6
    1055
     889
     984
    1008
   922.7
    1008
     972
   901.3
    1011
    1034
   974.9
     960
   962.9
   946.4
   966.2
   943.2
   962.9
   896.1
   910.4
   921.1
   984.4
   954.5
   899.7
   995.1
   967.2
   933.7
   962.3
   935.7
   923.7
   896.8
   908.1
   956.5
   919.5
   939.3
   906.5
   878.9
     911
   998.6
   946.4
   979.2
     865
   969.1
   902.3
   955.5
   926.9
   883.1
   896.1
   887.7
     914
   862.7
     877
   861.4
   868.9
   824.1
   850.7
   874.7
   893.8
   876.3
   863.7
   888.3
   846.2
   857.5
   925.6
   907.1
   865.9
   917.8
   844.9
   838.7
   879.2
   845.5
   903.6
   859.8
   864.3
   838.7
   778.7
   871.8
   902.6
   885.7
   872.4
   865.9
   834.5
   823.4
   851.7
   780.3
   809.5
   829.6
   817.3
   839.7
   808.2
   844.2
   819.6
   870.5
   830.9
   830.3
   845.8
   850.4
   817.3
   862.7
   811.4
   817.3
   870.5
   862.7
   864.6
   844.2
   782.9
   794.6
   782.6
   814.7
   844.2
   788.7
   817.9
   835.8
   757.6
   812.4
   861.7
     780
   809.5
   766.7
   811.1
   780.3
   857.5
   753.7
   766.4
   822.2
     829
   791.7
     828
   819.9
   753.7
   787.1
   744.6
   774.1
   770.2
     778
   845.8
   775.4
   796.2
   775.1
   776.1
   855.2
   781.3
   757.9
   761.2
   752.7
   793.6
   749.8
   805.3
   774.5
   771.5
   754.4
     779
   829.6
     729
   759.5
   706.3
   708.9
   699.2
     731
   696.9
   793.6
     768
   702.4
   764.4
   754.4
   744.9
   750.5
   765.4
   745.9
   713.2
   761.8
   779.7
   743.3
     708
   778.7
   726.8
   808.9
   769.9
   742.7
     743
   760.5
   705.7
   736.5
     767
   720.6
   782.6
   749.8
   701.8
     717
   735.5
   746.6
   768.3
   727.1
   760.2
   761.5
   743.6
   669.4
   741.4
   700.2
     756
   686.9
   745.6
   690.4
   753.4
   736.5
   725.8
   777.7
   762.8
     731
   706.3
   695.6
   677.1
   709.9
   750.8
   801.1
   771.2
   758.6
   739.4
   737.5
   688.2
   739.4
   733.3
   769.9
   721.3
   695.6
   739.1
   679.7
   747.9
   796.8
   749.2
   748.2
   722.2
   750.5
   777.4
     756
   772.8
   737.2
   717.4
   798.8
   737.2
   713.8
   696.3
   703.7
   662.9
   755.3
   711.9
   796.2
   728.4
   733.3
   699.9
   774.1
   697.3
   774.8
   747.9
   773.5
   761.5
   708.3
   741.1
   757.6
     744
   719.3
     790
     744
   701.8
   704.4
   780.3
   760.2
   759.2
   739.1
   735.2
   744.9
   759.5
   748.5
   777.4
   773.2
   812.7
   766.7
   745.3
   744.6
   761.5
   724.8
   795.9
   722.6
   757.6
   758.9
   821.2
   796.2
   767.3
   804.6
   822.5
   759.9
   813.1
   754.4
   812.1
   786.5
   828.6
   774.8
   843.9
   836.7
   818.9
   752.4
   822.5
   820.9
   792.6
   861.4
   811.8
   901.3
   797.5
   799.1
   822.5
   854.9
   803.7
   912.3
   849.4
   837.7
   868.9
   845.5
   770.2
   871.5
   850.4
   966.2
   824.7
   918.2
   920.1
   908.1
   893.5
   955.8
   839.3
   860.8
   843.2
   914.6
   897.7
   941.9
   925.6
   927.9
   945.4
     924
   939.3
   968.8
   898.4
   886.1
   953.2
   891.2
   989.9
    1020
   929.9
   987.3
   915.6
   964.9
   982.4
   977.9
   992.1
   944.1
    1019
   954.5
   906.2
   927.9
   977.5
   985.3
   974.3
    1014
    1028
     986
    1017
    1119
    1014
    1084
   995.7
    1017
    1018
    1044
    1024
    1061
    1023
    1048
    1024
    1041
    1105
    1030
    1085
    1101
    1024
    1141
    1109
    1051
    1017
    1054
    1108
    1108
    1106
    1163
    1154
    1076
    1083
    1175
    1031
    1177
    1195
    1239
    1110
    1167
    1121
    1165
    1219
    1155
    1153
    1230
    1197
    1229
    1138
    1236
    1247
    1173
    1149
    1231
    1214
    1209
    1198
    1165
    1178
    1207
    1217
    1247
    1266
    1169
    1208
    1198
    1216
    1248
    1176
    1236
    1285
    1156
    1348
    1232
    1270
    1337
    1273
    1185
    1205
    1286
    1275
    1314
    1244
    1350
    1298
    1309
    1268
    1320
    1314
    1352
    1282
    1269
    1325
    1332
    1286
    1281
    1229
    1304
    1327
    1335
    1365
    1349
    1371
    1290
    1302
    1395
    1289
    1244
    1286
    1329
    1318
    1309
    1310
    1376
    1313
    1311
    1360
    1382
    1340
    1312
    1398
    1421
    1409
    1289
    1296
    1412
    1325
    1421
    1393
    1370
    1385
    1382
    1352
    1350
    1346
    1427
    1345
    1336
    1422
    1447
    1331
    1317
    1361
    1333
    1514
    1449
    1324
    1304
    1408
    1371
    1322
    1459
    1443
    1395
    1449
    1407
    1437
    1388
    1410
    1439
    1400
    1469
    1416
    1395
    1406
    1406
    1447
    1443
    1441
    1331
    1396
    1419
    1417
    1416
    1371
    1429
    1278
    1372
    1455
    1384
    1389
    1419
    1382
    1413
    1306
    1471
    1407
    1417
    1423
    1358
    1478
    1443
    1336
    1434
    1442
    1438
    1369
    1412
    1405
    1419
    1484
    1422
    1411
    1439
    1432
    1346
    1335
    1389
    1452
    1386
    1366
    1388
    1402
    1415
    1404
    1377
    1447
    1431
    1471
    1435
    1366
    1455
    1393
    1397
    1451
    1355
    1379
    1325
    1385
    1465
    1380
    1362
    1387
    1358
    1382
    1367
    1420
    1393
    1343
    1339
    1309
    1334
    1437
    1366
    1324
    1342
    1431
    1347
    1331
    1325
    1303
    1412
    1408
    1341
    1346
    1357
    1359
    1283
    1352
    1434
    1370
    1334
    1301
    1341
    1324
    1414
    1342
    1349
    1272
    1299
    1286
    1303
    1322
    1292
    1349
    1261
    1258
    1278
    1211
    1337
    1236
    1293
    1238
    1326
    1251
    1263
    1304
    1294
    1195
    1209
    1238
    1216
    1162
    1220
    1220
    1197
    1210
    1186
    1220
    1210
    1207
    1179
    1134
    1168
    1154
    1183
    1127
    1141
    1170
    1209
    1133
    1111
    1114
    1185
    1227
    1110
    1086
    1103
    1085
    1147
    1166
    1100
    1097
    1095
    1064
    1129
    1106
    1090
    1083
    1081
    1061
    1019
    1037
    1105
    1082
    1084
    1037
    1008
   990.8
   953.9
    1007
    1109
    1024
     974
    1023
    1064
    1003
    1009
   992.1
   975.3
   993.4
     996
   994.4
   989.5
   989.5
   952.2
    1041
   980.1
    1028
    1011
   986.3
    1039
    1015
    1105
   942.5
    1055
   969.4
    1026
    1013
   989.5
   995.1
   958.7
   999.6
    1013
   953.9
   911.4
   993.4
    1036
    1011
   871.1
   940.2
   888.3
   973.3
   972.7
   956.5
     959
   940.2
    1012
    1005
     900
    1015
   937.6
   952.6
     913
    1034
   975.3
   928.2
    1003
   914.9
   933.1
   922.7
     974
    1031
   962.3
    1010
     959
   982.1
   938.9
   969.4
   980.1
   913.6
     900
   893.2
   991.5
   899.7
   960.3
   944.1
   930.5
     913
   939.9
   958.4
     948
   976.2
   893.5
    1002
   988.6
   989.9
   956.8
    1021
   954.5
   989.9
   996.4
    1009
     974
     984
   866.6
     998
     938
    1021
   967.5
   980.1
   976.2
   918.8
    1039
    1005
   962.3
   984.4
    1062
   983.4
    1028
   954.2
   978.5
    1025
   997.3
   976.2
    1009
    1076
    1027
    1017
    1054
    1082
    1037
    1075
    1036
    1088
    1017
    1079
    1096
    1118
    1115
    1124
    1079
    1104
    1072
    1064
    1095
    1063
    1068
    1115
    1149
    1187
    1146
    1069
    1101
    1151
    1077
    1071
    1178
    1099
    1154
    1163
    1122
    1135
    1122
    1160
    1205
    1084
    1176
    1226
    1137
    1242
    1143
    1181
    1131
    1133
    1189
    1225
    1186
    1225
    1238
    1171
    1264
    1258
    1246
    1207
    1286
    1282
    1248
    1287
    1300
    1245
    1201
    1282
    1335
    1282
    1264
    1260
    1319
    1266
    1260
    1267
    1304
    1260
    1199
    1361
    1311
    1287
    1321
    1259
    1369
    1352
    1283
    1283
    1403
    1277
    1329
    1308
    1352
    1391
    1357
    1428
    1383
    1404
    1297
    1345
    1275
    1378
    1338
    1313
    1279
    1405
    1330
    1359
    1314
    1439
    1315
    1341
    1296
    1285
    1437
    1277
    1370
    1366
    1438
    1362
    1299
    1389
    1341
    1353
    1308
    1296
    1373
    1345
    1368
    1335
    1330
    1327
    1454
    1497
    1400
    1392
    1506
    1351
    1370
    1465
    1432
    1361
    1330
    1451
    1350
    1353
    1374
    1344
    1369
    1354
    1423
    1385
    1334
    1315
    1390
    1385
    1245
    1368
    1344
    1379
    1323
    1342
    1354
    1303
    1458
    1401
    1366
    1500
    1468
    1379
    1389
    1483
    1401
    1420
    1424
    1395
    1404
    1454
    1474
    1359
    1335
    1358
    1295
    1319
    1373
    1365
    1353
    1318
    1393
    1379
    1299
    1357
    1286
    1365
    1354
    1356
    1384
    1294
    1355
    1400
    1278
    1392
    1379
    1284
    1307
    1371
    1306
    1279
    1293
    1387
    1318
    1281
    1306
    1291
    1333
    1358
    1268
    1322
    1245
    1278
    1284
    1219
    1286
    1185
    1246
    1202
    1284
    1287
    1307
    1221
    1216
    1296
    1229
    1279
    1218
    1261
    1208
    1282
    1173
    1208
    1183
    1234
    1182
    1222
    1221
    1240
    1135
    1167
    1175
    1257
    1184
    1176
    1173
    1195
    1222
    1168
    1139
    1204
    1203
    1177
    1101
    1185
    1160
    1148
    1185
    1120
    1157
    1094
    1182
    1151
    1112
    1156
    1089
    1139
    1152
    1091
    1119
    1065
    1130
    1069
    1139
    1091
    1111
    1116
    1105
    1049
    1169
    1165
    1166
    1148
    1138
    1060
    1097
    1094
    1071
    1072
    1088
    1125
    1035
    1065
    1102
    1088
    1076
    1076
    1098
    1018
    1111
    1081
    1035
    1084
    1013
    1052
    1001
    1100
    1100
    1133
    1102
    1080
    1093
    1008
    1048
    1042
    1080
    1040
    1028
   978.5
    1004
    1031
    1058
    1074
    1092
    1029
   987.9
    1047
    1010
    1023
    1012
    1044
    1025
    1003
    1000
   962.3
    1069
     973
   940.6
   997.7
    1089
   958.4
    1039
   961.3
    1025
   884.8
   902.6
   957.8
   978.5
    1001
   937.6
   981.8
   998.3
   958.4
   980.5
    1032
    1009
    1046
   969.1
   936.7
   955.2
   893.8
   962.3
   954.5
   999.9
   946.7
   955.2
    1000
   944.5
   968.5
    1007
    1023
   955.2
   984.4
   996.4
   927.6
   950.3
   971.4
   975.3
   922.7
    1002
   980.8
    1017
   967.2
   927.6
   917.5
   902.9
   960.3
   921.4
   969.4
   896.4
   931.8
   972.7
   934.4
   979.8
   910.7
   943.5
   986.3
   922.7
   950.3
   961.6
   918.8
   952.2
   931.8
   930.5
   988.2
   958.4
   994.4
   925.6
   907.1
   992.1
   912.3
   948.7
    1034
    1012
   930.5
   884.8
   971.7
   996.4
     935
   962.9
   924.3
   941.5
   953.2
   976.9
   950.9
   957.4
     937
   972.3
   891.6
   995.7
   954.2
   930.8
   945.1
   966.8
   964.9
    1003
   945.7
   999.9
   951.9
   924.7
   982.4
   928.6
   942.2
   991.8
    1015
     947
   909.7
   932.4
    1002
   991.2
   980.5
   937.3
   945.4
   979.8
     935
    1004
   938.3
   951.9
   891.2
   997.3
   995.7
   934.4
     937
   992.8
    1009
   988.2
    1022
    1019
    1009
   928.2
     985
    1046
   934.4
    1019
   989.5
   959.7
    1034
   991.8
    1057
    1034
    1013
   945.1
   994.4
     962
    1001
   991.5
    1002
    1024
   979.2
    1015
    1111
    1076
    1035
    1065
    1071
    1023
   936.7
    1024
    1047
    1064
    1046
    1072
    1067
    1007
    1105
    1072
    1056
    1100
    1078
    1076
    1082
    1104
    1112
    1059
    1081
    1179
    1026
    1106
    1042
    1169
    1118
    1098
    1093
    1075
    1197
    1187
    1211
    1131
    1213
    1109
    1062
    1138
    1156
    1170
    1115
    1140
    1173
    1209
    1156
    1273
    1133
    1107
    1158
    1269
    1225
    1234
    1227
    1134
    1137
    1221
    1228
    1158
    1147
    1205
    1199
    1210
    1241
    1156
    1206
    1245
    1245
    1116
    1238
    1257
    1254
    1154
    1255
    1241
    1313
    1246
    1310
    1204
    1219
    1316
    1185
    1296
    1282
    1275
    1324
    1286
    1297
    1247
    1250
    1269
    1339
    1318
    1288
    1353
    1253
    1282
    1307
    1268
    1285
    1338
    1352
    1295
    1301
    1334
    1272
    1324
    1344
    1309
    1389
    1374
    1295
    1280
    1304
    1292
    1290
    1347
    1272
    1276
    1327
    1349
    1253
    1286
    1324
    1255
    1355
    1317
    1270
    1257
    1344
    1363
    1356
    1305
    1333
    1337
    1282
    1337
    1297
    1366
    1360
    1303
    1432
    1295
    1309
    1243
    1354
    1345
    1287
    1358
    1352
    1265
    1348
    1265
    1376
    1262
    1372
    1253
    1336
    1385
    1360
    1335
    1312
    1330
    1325
    1353
    1289
    1285
    1288
    1348
    1280
    1256
    1358
    1252
    1258
    1263
    1272
    1286
    1283
    1252
    1350
    1289
    1293
    1322
    1278
    1296
    1290
    1265
    1326
    1254
    1253
    1202
    1265
    1216
    1251
    1232
    1190
    1161
    1227
    1221
    1241
    1247
    1141
    1204
    1275
    1218
    1221
    1154
    1149
    1163
    1136
    1153
    1161
    1128
    1156
    1173
    1232
    1132
    1172
    1150
    1188
    1134
    1145
    1222
    1119
    1119
    1177
    1170
    1094
    1090
    1072
    1112
    1104
    1084
    1008
    1027
    1044
    1045
    1056
    1102
    1008
    1012
    1027
    1086
    1201
    1135
    1036
    1064
    1089
    1126
    1071
    1064
    1051
    1011
    1054
    1053
    1025
   954.2
   937.6
    1040
   979.2
   928.6
   969.4
    1008
    1030
   924.3
   987.6
   973.3
   954.8
   994.1
   988.6
   956.8
   967.5
     924
   953.9
   870.5
   928.2
   924.7
   930.8
   983.4
   883.5
   893.5
   892.2
   909.1
   865.3
   860.1
   933.1
   942.2
   934.1
   891.9
   909.7
   837.7
   865.6
   892.5
   920.4
   885.7
   894.8
   955.2
     852
   834.2
   848.1
   866.9
   926.6
   820.5
   895.8
   823.4
   821.8
   844.2
     790
   905.8
   870.5
   832.5
   857.2
   777.7
   793.3
   833.5
     805
   851.3
   778.7
   805.6
   796.2
   842.9
   831.2
   850.7
   901.3
   838.4
   829.9
   770.2
   800.4
     803
   820.2
   857.2
   746.2
   814.7
   788.7
   758.6
   817.6
   833.2
   809.5
   809.8
   783.9
   805.9
     769
     828
   737.5
   782.9
     791
   801.7
   805.9
   811.8
   836.7
   819.9
   735.2
   756.6
   809.5
   784.2
   782.6
   756.3
   807.9
   767.3
   784.8
   772.2
   874.7
   742.4
   713.2
   707.6
   812.1
   760.5
   784.2
   783.5
   808.5
   867.9
   768.6
   756.3
   790.7
   770.6
   745.6
   812.7
   753.7
     768
   811.1
   781.3
   783.2
   769.3
   759.9
   806.3
   773.2
     816
   782.3
     780
   832.9
   793.3
   777.4
   789.4
   789.7
   926.3
   788.4
   813.4
   798.1
   806.3
   855.2
   820.9
   777.4
     805
   831.2
   823.1
   850.7
   864.6
   803.7
   819.2
   801.4
   877.9
   869.2
   804.3
   814.7
   843.2
   809.2
   774.8
   839.7
   884.8
   905.8
   836.7
   839.3
   874.7
   905.2
   821.8
   884.8
   825.7
   884.8
   879.9
     911
   873.7
   891.6
     900
   833.5
   882.2
   988.6
   959.7
     961
   898.1
   917.2
   943.5
    1055
   951.3
   940.2
   934.4
   987.3
   967.8
   963.9
    1005
   933.1
    1057
    1045
     913
    1088
    1078
    1033
    1059
    1071
    1094
    1003
    1102
    1131
    1041
    1124
    1060
    1177
    1158
    1181
    1197
    1083
    1136
    1157
    1181
    1155
    1156
    1150
    1178
    1254
    1233
    1310
    1280
    1287
    1308
    1291
    1285
    1356
    1398
    1333
    1374
    1389
    1391
    1399
    1377
    1467
    1501
    1442
    1388
    1403
    1463
    1452
    1574
    1450
    1496
    1482
    1544
    1499
    1511
    1666
    1568
    1639
    1546
    1692
    1690
    1742
    1656
    1668
    1760
    1731
    1810
    1754
    1851
    1843
    1882
    1874
    1827
    1944
    1914
    1931
    1922
    1964
    2082
    2059
    2122
    1983
    2189
    1988
    2163
    2122
    2093
    2231
    2111
    2109
    2279
    2292
    2167
    2291
    2317
    2403
    2274
    2318
    2385
    2277
    2505
    2493
    2474
    2482
    2585
    2528
    2592
    2686
    2486
    2501
    2648
    2563
    2736
    2583
    2676
    2843
    2785
    2794
    2881
    2750
    2867
    2844
    2876
    2781
    2918
    2970
    2986
    3137
    2879
    2972
    3059
    2994
    3159
    3031
    3015
    2993
    3145
    3093
    3146
    3230
    3115
    3211
    3194
    3204
    3303
    3173
    3179
    3102
    3323
    3197
    3371
    3381
    3284
    3315
    3444
    3444
    3388
    3442
    3445
    3386
    3457
    3448
    3467
    3574
    3539
    3527
    3493
    3411
    3484
    3690
    3525
    3689
    3571
    3631
    3614
    3759
    3576
    3585
    3540
    3576
    3724
    3674
    3522
    3671
    3649
    3637
    3693
    3606
    3633
    3673
    3734
    3562
    3848
    3686
    3638
    3731
    3587
    3659
    3802
    3772
    3798
    3681
    3777
    3631
    3558
    3678
    3595
    3681
    3702
    3705
    3616
    3593
    3732
    3723
    3673
    3672
    3664
    3652
    3569
    3582
    3663
    3471
    3516
    3463
    3699
    3574
    3512
    3466
    3537
    3457
    3496
    3590
    3467
    3497
    3388
    3510
    3530
    3507
    3459
    3416
    3375
    3289
    3268
    3408
    3252
    3398
    3383
    3373
    3329
    3317
    3353
    3314
    3327
    3265
    3302
    3159
    3158
    3095
    3190
    3168
    3162
    3128
    3047
    3056
    3060
    3053
    3018
    3018
    2953
    2986
    2892
    2939
    2938
    2918
    2810
    2882
    2909
    2917
    2834
    2874
    2785
    2762
    2741
    2695
    2681
    2646
    2638
    2610
    2565
    2662
    2611
    2716
    2599
    2407
    2420
    2429
    2461
    2457
    2329
    2402
    2418
    2423
    2383
    2302
    2308
    2268
    2255
    2187
    2160
    2217
    2268
    2176
    2208
    2098
    2049
    2056
    2137
    2063
    2070
    2069
    2025
    1995
    2051
    1979
    1928
    1917
    1910
    1994
    1828
    1884
    1936
    1873
    1828
    1815
    1838
    1891
    1824
    1804
    1695
    1825
    1685
    1757
    1654
    1712
    1729
    1604
    1657
    1670
    1647
    1693
    1682
    1640
    1580
    1560
    1547
    1539
    1529
    1558
    1539
    1470
    1523
    1473
    1485
    1430
    1499
    1441
    1487
    1395
    1371
    1416
    1388
    1508
    1415
    1365
    1405
    1366
    1493
    1386
    1329
    1334
    1403
    1321
    1337
    1303
    1276
    1288
    1344
    1312
    1301
    1235
    1292
    1238
    1202
    1309
    1273
    1199
    1210
    1322
    1254
    1262
    1253
    1213
    1238
    1269
    1235
    1145
    1136
    1170
    1203
    1202
    1225
    1160
    1261
    1215
    1122
    1145
    1189
    1175
    1103
    1039
    1099
    1133
    1149
    1145
    1105
    1108
    1108
    1052
    1144
    1163
    1126
    1117
    1149
    1093
    1083
    1089
    1076
    1167
    1067
   993.8
    1081
    1149
    1062
    1066
    1029
    1070
    1097
    1142
    1183
    1122
    1119
    1089
    1116
    1095
    1148
    1041
    1038
    1113
    1041
    1099
    1049
    1112
    1049
   969.4
    1025
     973
    1132
    1103
    1108
    1057
    1086
    1027
    1019
   951.9
    1001
    1126
    1024
   955.2
    1045
     961
   979.8
   988.6
   970.1
    1056
    1016
    1007
    1029
    1082
    1029
    1014
    1049
   993.8
    1015
   961.6
   995.7
    1031
    1005
   996.4
    1016
   974.9
   986.6
    1027
    1033
    1003
    1031
    1021
    1096
    1043
   986.6
   983.1
   997.7
   902.6
   968.1
    1059
   968.8
    1015
    1002
   906.5
   966.5
   946.7
   998.6
     986
   881.8
   928.6
   989.9
   992.1
   966.5
   995.1
   941.2
     938
   991.2
   960.7
   963.6
   987.6
    1003
    1000
   912.7
   929.2
   902.3
   974.9
   980.8
   927.6
   965.9
   955.8
   932.8
   983.1
   929.9
   955.8
     949
   911.4
   852.3
   926.9
   940.2
   939.3
   975.9
   959.4
   906.2
   896.1
     972
   901.6
   875.4
   877.6
   879.6
   917.2
   910.4
   964.6
   883.8
   942.8
   907.5
   950.6
   904.2
   906.5
     936
   890.9
     937
   841.6
   884.4
   942.2
    1028
   879.6
   909.1
   876.7
   910.1
     853
   941.2
   878.6
   917.8
   895.1
   850.4
     925
   978.8
   901.6
   924.7
   810.8
   862.4
   942.5
   930.8
   962.6
   936.7
   932.8
   896.4
   850.1
   854.9
   872.8
   866.6
   852.6
   885.7
   835.8
     863
   855.9
   849.4
   843.9
   906.5
   906.8
   855.2
   922.1
   897.4
   852.6
   812.1
   874.1
   850.7
   789.1
   881.8
   848.1
   838.7
   890.9
   878.6
   813.4
   862.7
   826.7
   815.7
   843.6
   875.4
   818.6
   859.8
   827.3
   875.4
   815.3
     828
     865
   831.2
   834.8
   850.1
   845.8
   855.6
     817
   843.6
   832.5
   801.4
   872.4
   909.1
   879.2
   888.7
   824.1
   861.7
     889
   841.3
   847.5
   893.8
   867.9
   811.4
   840.6
   847.1
     829
   912.7
   745.6
   927.9
   857.8
   862.7
   862.1
   845.5
   824.1
   888.3
   847.8
   833.8
   818.6
   831.6
   849.1
   809.8
   837.7
   843.9
   844.2
   865.9
   820.9
   887.7
   796.8
   865.9
   765.4
   908.8
   822.2
   828.6
   831.2
   841.6
   842.9
   848.4
     817
   945.4
   799.4
   858.5
   807.2
   809.8
   867.6
   816.3
   850.4
   744.3
   797.2
     793
   818.6
   775.8
   786.8
     852
   899.7
   810.8
   872.8
   861.4
   809.2
     803
   861.4
   899.7
   805.9
   850.7
   875.4
   822.2
   838.7
   833.8
   829.3
   834.8
   862.1
     817
   843.9
   809.2
   842.3
     888
     839
   766.7
   881.8
   890.9
   908.4
   807.2
   839.3
     838
   881.2
   835.5
     877
   777.7
   873.7
   841.9
   817.3
   829.6
     863
   870.2
   853.6
     876
   869.5
   878.9
     828
   845.2
   816.3
   865.9
   871.8
     864
   823.4
   850.1
   885.4
   769.9
   834.2
     802
   821.2
     768
   813.7
   866.6
   816.6
   831.6
   864.3
   773.8
   911.4
   834.5
   819.2
   918.8
   857.5
   914.6
   907.5
   856.9
   900.7
   929.2
   838.7
   873.1
   897.7
   814.7
   850.7
   831.6
   889.6
     814
   906.8
   891.2
   822.8
   874.4
   845.5
   870.5
    1001
   888.7
   908.8
   903.6
   896.8
   872.4
   857.5
   881.5
   969.8
   963.9
   927.6
   943.8
   862.7
   840.6
   897.7
   986.9
   910.1
   871.1
   943.8
   932.1
   919.8
   841.3
   946.7
   957.1
   912.7
   906.5
   930.8
   946.7
   914.9
   957.4
   843.2
   964.2
   934.1
   861.4
   929.9
   940.2
   941.5
   907.8
   942.8
     899
   957.4
   928.2
   933.7
   854.6
   910.7
   949.3
   980.8
   922.1
   949.6
   966.5
   960.3
     926
   985.6
   992.1
    1003
    1008
   932.1
   905.2
    1040
   966.5
    1018
   960.3
   982.7
   991.5
    1013
   989.9
   962.3
    1087
    1079
    1004
    1067
    1061
    1064
    1063
    1019
    1090
   940.2
    1013
   995.4
    1074
    1069
    1075
    1037
    1065
    1071
    1092
    1118
    1045
    1048
    1105
    1095
    1120
    1064
    1016
    1066
    1090
    1098
    1147
    1078
    1067
    1137
    1158
    1015
    1139
    1170
    1204
    1161
    1111
    1122
    1136
    1131
    1203
    1151
    1199
    1121
    1113
    1119
    1156
    1187
    1126
    1169
    1074
    1167
    1135
    1118
    1114
    1143
    1179
    1165
    1330
    1155
    1143
    1122
    1267
    1200
    1155
    1130
    1209
    1178
    1186
    1192
    1139
    1260
    1175
    1250
    1197
    1281
    1228
    1201
    1256
    1229
    1201
    1204
    1217
    1162
    1291
    1244
    1203
    1246
    1206
    1271
    1271
    1338
    1269
    1231
    1290
    1261
    1321
    1294
    1307
    1210
    1357
    1320
    1281
    1244
    1257
    1245
    1244
    1297
    1284
    1244
    1273
    1290
    1267
    1306
    1243
    1226
    1305
    1290
    1304
    1358
    1261
    1185
    1341
    1271
    1283
    1302
    1339
    1323
    1337
    1251
    1331
    1308
    1262
    1336
    1262
    1377
    1375
    1321
    1358
    1347
    1324
    1234
    1350
    1368
    1405
    1365
    1271
    1295
    1284
    1338
    1269
    1294
    1386
    1303
    1314
    1306
    1339
    1359
    1315
    1340
    1344
    1301
    1308
    1344
    1370
    1371
    1321
    1361
    1243
    1299
    1303
    1288
    1328
    1364
    1377
    1308
    1304
    1402
    1445
    1284
    1287
    1351
    1396
    1374
    1380
    1403
    1315
    1414
    1345
    1340
    1415
    1315
    1328
    1389
    1287
    1364
    1399
    1352
    1243
    1332
    1277
    1281
    1366
    1333
    1370
    1450
    1365
    1341
    1366
    1344
    1322
    1369
    1357
    1338
    1328
    1290
    1360
    1317
    1244
    1404
    1355
    1383
    1342
    1322
    1351
    1415
    1279
    1339
    1318
    1286
    1372
    1373
    1276
    1354
    1431
    1342
    1312
    1355
    1343
    1333
    1257
    1329
    1367
    1370
    1336
    1253
    1361
    1414
    1347
    1424
    1286
    1248
    1298
    1294
    1277
    1326
    1245
    1437
    1336
    1365
    1323
    1266
    1308
    1290
    1231
    1332
    1335
    1345
    1291
    1348
    1259
    1249
    1282
    1234
    1311
    1308
    1299
    1271
    1288
    1287
    1311
    1231
    1245
    1307
    1283
    1249
    1277
    1333
    1267
    1197
    1264
    1252
    1276
    1328
    1305
    1303
    1181
    1192
    1196
    1264
    1238
    1248
    1240
    1256
    1222
    1217
    1199
    1134
    1262
    1225
    1266
    1203
    1222
    1257
    1183
    1183
    1208
    1250
    1239
    1211
    1245
    1147
    1086
    1220
    1256
    1223
    1196
    1245
    1205
    1167
    1299
    1214
    1283
    1249
    1250
    1132
    1257
    1224
    1154
    1217
    1191
    1148
    1173
    1134
    1140
    1138
    1111
    1136
    1211
    1196
    1196
    1134
    1129
    1119
    1093
    1156
    1117
    1082
    1086
    1148
    1148
    1060
    1169
    1136
    1039
    1139
    1187
    1154
    1125
    1156
    1097
    1091
    1163
    1102
    1117
    1073
    1014
    1070
    1073
    1100
    1040
    1089
    1088
    1002
    1061
    1160
    1076
    1075
    1157
    1065
    1105
    1120
    1126
    1035
    1073
    1048
    1106
    1052
    1100
    1057
    1059
    1043
    1100
    1114
    1087
    1066
    1094
    1060
    1007
    1031
    1020
     997
    1052
   974.9
    1082
    1005
    1064
    1057
    1012
    1061
    1022
    1108
    1042
   988.2
    1018
    1028
    1009
   990.8
   993.8
    1038
    1021
    1006
    1114
    1006
    1078
    1036
    1003
    1023
    1028
   976.6
    1067
   993.1
   989.5
   992.8
   975.3
   922.4
     972
   983.1
    1043
   957.8
   968.1
    1001
    1032
   974.3
   982.1
    1005
   936.3
    1013
   916.9
   922.4
    1015
   987.6
   999.9
   940.6
    1002
   955.5
   959.7
   962.6
   960.3
   967.5
   942.5
   954.5
   932.1
   942.8
   903.9
   926.6
    1018
   877.9
   923.4
   991.5
     972
   976.6
   955.2
   894.8
   947.4
   932.8
   963.9
   989.5
   998.3
   916.2
   962.9
   964.9
   935.4
   898.4
   953.2
   926.6
   858.2
   930.8
   886.4
    1002
   929.2
   904.5
   870.5
   934.7
   946.7
   929.2
   877.3
   857.5
   914.9
   926.6
   953.5
   930.5
   930.5
   942.8
   919.5
   894.2
   869.5
   883.8
   921.1
   940.9
   850.1
   873.7
   869.2
   892.5
   870.8
     887
   858.8
   862.1
   924.3
   864.3
   880.5
     901
   870.5
   898.4
     887
   883.1
   921.4
   907.8
   858.5
   842.6
   847.8
   896.8
   857.5
   910.7
   958.1
   872.1
   885.1
   849.4
   841.9
   822.8
     853
   863.7
   839.3
   933.7
   872.1
   841.6
   906.5
   857.8
   846.8
   871.5
   832.9
   897.1
     901
   832.9
   883.5
   822.8
   882.2
   924.3
   934.1
   869.2
   829.6
   926.6
   814.7
   896.4
   972.7
   885.1
     914
   886.7
   841.9
   949.3
   931.8
   867.6
   857.8
   874.7
   870.8
   952.6
   884.4
   878.3
   825.7
   857.5
   877.9
   943.8
   920.8
     863
   905.5
   817.9
   878.6
   932.8
   938.6
   858.8
   888.7
   933.7
     926
   868.9
   930.5
   890.3
   943.8
   938.6
   962.6
   995.4
   967.8
   942.5
   865.6
   890.6
   978.5
   940.6
   920.8
   936.3
   936.7
   979.8
   901.3
    1017
   934.1
   986.3
   997.3
   916.2
    1010
   948.7
   969.1
    1054
    1006
   987.9
    1029
   969.4
    1013
   999.6
    1108
    1051
    1041
    1046
    1026
    1025
    1093
    1010
    1052
    1008
    1055
    1062
    1178
    1070
    1133
    1127
    1115
    1136
    1101
    1202
    1076
    1213
    1161
    1137
    1117
    1113
    1111
    1233
    1219
    1215
    1306
    1244
    1212
    1286
    1252
    1232
    1241
    1256
    1217
    1312
    1230
    1333
    1276
    1364
    1315
    1312
    1337
    1303
    1334
    1419
    1415
    1390
    1350
    1409
    1393
    1358
    1471
    1473
    1447
    1524
    1403
    1574
    1541
    1520
    1504
    1502
    1588
    1574
    1535
    1595
    1631
    1578
    1594
    1649
    1681
    1674
    1620
    1741
    1645
    1690
    1781
    1722
    1765
    1761
    1779
    1831
    1881
    1766
    1784
    1746
    1776
    1901
    1859
    1937
    1915
    1881
    1901
    1919
    1825
    1931
    1999
    1974
    1926
    1962
    2020
    2149
    2100
    2104
    2075
    2030
    2025
    2197
    2106
    2132
    2120
    2116
    2234
    2165
    2180
    2206
    2135
    2132
    2197
    2273
    2210
    2263
    2347
    2377
    2306
    2326
    2385
    2336
    2302
    2434
    2438
    2416
    2505
    2420
    2327
    2510
    2416
    2421
    2440
    2411
    2409
    2501
    2481
    2551
    2457
    2561
    2508
    2575
    2573
    2598
    2661
    2694
    2566
    2600
    2606
    2638
    2586
    2724
    2597
    2600
    2801
    2800
    2600
    2585
    2652
    2709
    2808
    2681
    2775
    2750
    2866
    2664
    2756
    2726
    2714
    2723
    2758
    2765
    2806
    2885
    2844
    2677
    2806
    2911
    2935
    2743
    2807
    2944
    2933
    2940
    2857
    2722
    2811
    2728
    2789
    2880
    2859
    2828
    2790
    2787
    2747
    2798
    2880
    2903
    2843
    2927
    2835
    2823
    2829
    2898
    2882
    2784
    2782
    2861
    2836
    2810
    2859
    2886
    2755
    2734
    2818
    2777
    2825
    2794
    2735
    2750
    2708
    2848
    2810
    2780
    2786
    2730
    2756
    2733
    2627
    2792
    2710
    2670
    2725
    2811
    2685
    2593
    2688
    2757
    2641
    2641
    2694
    2648
    2673
    2630
    2707
    2656
    2733
    2716
    2560
    2682
    2626
    2640
    2597
    2590
    2591
    2524
    2510
    2535
    2504
    2517
    2525
    2686
    2457
    2576
    2566
    2530
    2511
    2597
    2477
    2518
    2434
    2489
    2466
    2541
    2387
    2365
    2327
    2399
    2377
    2390
    2560
    2395
    2387
    2435
    2285
    2269
    2327
    2322
    2385
    2362
    2327
    2438
    2256
    2349
    2353
    2354
    2282
    2271
    2246
    2213
    2258
    2220
    2256
    2247
    2246
    2134
    2165
    2213
    2141
    2189
    2088
    2137
    2192
    2139
    2112
    2098
    2108
    2123
    2065
    2165
    2117
    2027
    2063
    2042
    2062
    1997
    1968
    2034
    2026
    1920
    1995
    1948
    1910
    1993
    1980
    1894
    1994
    2034
    1942
    1915
    1969
    2073
    1901
    2015
    1915
    1861
    1847
    1772
    1903
    1828
    1902
    1938
    1924
    1825
    1841
    1796
    1811
    1851
    1794
    1755
    1910
    1807
    1799
    1720
    1739
    1737
    1711
    1814
    1671
    1668
    1707
    1697
    1743
    1706
    1716
    1716
    1654
    1628
    1648
    1547
    1659
    1636
    1627
    1643
    1539
    1524
    1562
    1654
    1597
    1568
    1556
    1434
    1508
    1444
    1634
    1544
    1634
    1479
    1527
    1497
    1414
    1514
    1537
    1514
    1491
    1487
    1543
    1390
    1519
    1420
    1399
    1382
    1470
    1426
    1373
    1430
    1386
    1483
    1461
    1315
    1350
    1414
    1402
    1426
    1450
    1371
    1372
    1343
    1422
    1385
    1300
    1357
    1338
    1318
    1268
    1306
    1371
    1302
    1352
    1274
    1285
    1321
    1351
    1304
    1339
    1257
    1309
    1240
    1242
    1230
    1203
    1286
    1184
    1221
    1246
    1228
    1215
    1233
    1278
    1182
    1266
    1201
    1229
    1160
    1198
    1146
    1209
    1200
    1197
    1191
    1204
    1167
    1156
    1173
    1289
    1108
    1155
    1109
    1156
    1108
    1129
    1123
    1235
    1183
    1132
    1184
    1146
    1107
    1135
    1118
    1172
    1093
    1107
    1135
    1050
    1140
    1018
    1124
    1092
    1094
    1139
    1106
    1078
    1069
    1118
    1114
    1142
    1141
    1085
    1010
    1065
    1057
    1057
    1114
    1041
    1066
    1090
    1067
    1111
    1064
    1018
    1112
    1052
    1032
    1084
    1014
   987.6
    1029
    1044
    1075
    1018
    1024
    1045
    1050
   964.6
    1069
    1071
    1039
   997.7
    1035
    1048
   980.1
    1035
   988.6
    1020
   985.6
    1081
   940.9
   965.2
    1005
    1106
    1054
    1040
   981.1
    1072
    1012
    1018
    1008
    1051
   970.1
   958.4
     972
   983.1
    1026
    1019
    1029
   934.4
   967.5
   951.6
    1035
   932.8
    1014
   977.5
   964.2
     960
   990.2
    1054
    1007
    1029
    1061
    1035
   970.1
    1023
    1010
   971.4
    1005
   976.9
   961.3
    1065
    1023
     948
   994.7
   995.7
     996
   980.8
   992.8
    1081
    1013
   940.9
   989.5
    1075
   954.8
    1036
   986.6
   992.1
    1003
   955.8
    1020
     973
   988.9
     947
    1007
   978.8
   982.4
     935
     974
   953.2
   992.5
   930.2
   991.2
   956.5
   952.9
    1059
    1034
    1062
   988.9
   970.1
   990.5
   929.2
   958.7
   974.6
   976.6
     997
    1004
    1004
   977.5
    1009
   907.5
   993.8
    1005
    1051
    1048
   978.8
    1013
    1050
   993.8
    1002
    1001
   974.9
    1050
    1056
    1043
    1019
    1072
   985.6
   987.9
    1024
    1039
    1040
    1043
   990.2
    1069
    1123
    1006
    1067
    1041
    1057
    1072
    1040
    1107
    1025
    1059
    1089
    1152
    1112
    1071
    1159
    1075
    1119
    1106
    1088
    1131
    1138
    1116
    1086
    1195
    1165
    1094
    1134
    1205
    1192
    1152
    1112
    1189
    1177
    1184
    1175
    1175
    1211
    1225
    1262
    1269
    1193
    1239
    1245
    1327
    1326
    1370
    1235
    1323
    1257
    1343
    1365
    1387
    1327
    1335
    1335
    1426
    1427
    1460
    1467
    1580
    1501
    1478
    1423
    1511
    1559
    1532
    1535
    1609
    1626
    1543
    1539
    1606
    1643
    1682
    1683
    1635
    1734
    1782
    1865
    1792
    1815
    1753
    1880
    1857
    1859
    1843
    1866
    1907
    1964
    2039
    2056
    2130
    2042
    2036
    2174
    2166
    2266
    2176
    2286
    2298
    2317
    2421
    2283
    2441
    2528
    2391
    2304
    2525
    2484
    2654
    2659
    2612
    2710
    2714
    2784
    2854
    2811
    2803
    2886
    2884
    3031
    2981
    3069
    3032
    3244
    3200
    3310
    3171
    3332
    3408
    3391
    3420
    3470
    3489
    3488
    3629
    3743
    3553
    3680
    3962
    3877
    3920
    4011
    4060
    4062
    4125
    4170
    4160
    4298
    4270
    4487
    4496
    4471
    4601
    4634
    4713
    4637
    4680
    4849
    4892
    4897
    5060
    5063
    5265
    5285
    5249
    5256
    5448
    5441
    5435
    5581
    5670
    5706
    5729
    5869
    5863
    5854
    5961
    6046
    6134
    6501
    6277
    6243
    6404
    6275
    6671
    6566
    6514
    6823
    6788
    7029
    6982
    6839
    7122
    7091
    7258
    7265
    7444
    7326
    7506
    7616
    7782
    7581
    7756
    7943
    7781
    8108
    8032
    8373
    8193
    8308
    8353
    8258
    8492
    8636
    8722
    8755
    8847
    8856
    8941
    9024
    8977
    9352
    9180
    9232
    9301
    9454
    9327
    9470
    9711
    9788
    9713
    9882
    9793
1.02e+004
1.015e+004
1.021e+004
1.011e+004
1.006e+004
1.023e+004
1.014e+004
1.012e+004
1.029e+004
1.051e+004
1.061e+004
1.065e+004
1.042e+004
1.065e+004
1.065e+004
1.065e+004
1.065e+004
1.065e+004
1.065e+004
1.065e+004
1.065e+004
1.065e+004
1.065e+004
1.065e+004
1.065e+004
1.065e+004
1.065e+004
1.065e+004
1.065e+004
1.065e+004
1.065e+004
1.065e+004
1.065e+004
1.065e+004
1.065e+004
1.065e+004
1.065e+004
1.065e+004
1.065e+004
1.065e+004
1.065e+004
1.065e+004
1.065e+004
1.065e+004
1.065e+004
1.065e+004
1.065e+004
1.065e+004
1.065e+004
1.065e+004
1.065e+004
1.065e+004
1.065e+004
1.065e+004
1.065e+004
1.065e+004
1.065e+004
1.065e+004
1.065e+004
1.065e+004
1.065e+004
1.065e+004
1.065e+004
1.065e+004
1.065e+004
1.065e+004
1.065e+004
1.065e+004
1.065e+004
1.065e+004
1.065e+004
1.065e+004
1.065e+004
1.065e+004
1.065e+004
1.065e+004
1.065e+004
1.065e+004
1.065e+004
1.065e+004
1.065e+004
1.065e+004
1.065e+004
1.065e+004
1.065e+004
1.065e+004
1.065e+004
1.065e+004
1.065e+004
1.065e+004
1.065e+004
1.065e+004
1.065e+004
1.065e+004
1.065e+004
1.065e+004
1.065e+004
1.065e+004
1.065e+004
1.065e+004
1.065e+004
1.065e+004
1.065e+004
1.065e+004
1.065e+004
1.065e+004
1.065e+004
1.065e+004
1.065e+004
1.065e+004
1.065e+004
1.065e+004
1.065e+004
1.065e+004
1.065e+004
1.065e+004
1.065e+004
1.065e+004
1.065e+004
1.065e+004
1.065e+004
1.065e+004
1.065e+004
1.065e+004
1.065e+004
1.065e+004
1.065e+004
1.065e+004
1.065e+004
1.065e+004
1.065e+004
1.065e+004
1.065e+004
1.065e+004
1.065e+004
1.065e+004
1.065e+004
1.065e+004
1.065e+004
1.065e+004
1.065e+004
1.065e+004
1.065e+004
1.065e+004
1.065e+004
1.065e+004
1.065e+004
1.065e+004
1.065e+004
1.065e+004
1.065e+004
1.065e+004
1.065e+004
1.065e+004
1.065e+004
1.065e+004
1.065e+004
1.065e+004
1.065e+004
1.065e+004
1.065e+004
1.065e+004
1.065e+004
1.065e+004
1.065e+004
1.065e+004
1.065e+004
1.065e+004
1.065e+004
1.065e+004
1.065e+004
1.065e+004
1.065e+004
1.065e+004
1.065e+004
1.065e+004
1.065e+004
1.065e+004
1.065e+004
1.065e+004
1.065e+004
1.065e+004
1.065e+004
1.065e+004
1.065e+004
1.065e+004
1.065e+004
1.065e+004
1.065e+004
1.065e+004
1.065e+004
1.065e+004
1.065e+004
1.065e+004
1.065e+004
1.065e+004
1.065e+004
1.065e+004
1.055e+004
1.041e+004
1.036e+004
1.031e+004
    9911
    9773
1.002e+004
    9834
    9185
    9127
    9252
    8886
    8759
    8662
    8219
    7991
    7581
    7350
    7190
    6916
    6467
    6276
    6310
    6027
    6130
    5893
    5804
    5926
    5897
    5846
    5760
    5735
    5668
    5735
    5557
    5615
    5559
    5426
    5401
    5570
    5381
    5403
    5346
    5343
    5160
    5333
    5104
    5163
    5134
    5079
    4975
    4985
    5129
    4957
    5058
    4823
    4736
    4824
    4668
    4811
    4761
    4703
    4722
    4804
    4669
    4666
    4633
    4530
    4608
    4640
    4485
    4469
    4589
    4486
    4398
    4303
    4467
    4308
    4357
    4297
    4467
    4370
    4402
    4358
    4208
    4299
    4169
    4229
    4234
    4181
    4213
    4160
    4259
    4134
    4245
    4114
    4114
    4112
    4079
    4156
    4075
    4033
    4060
    3968
    3964
    4064
    3951
    4138
    4016
    3939
    3998
    3969
    4009
    3867
    4076
    4019
    3883
    3889
    3826
    3936
    3879
    3940
    3769
    3755
    3830
    4000
    3892
    4025
    3957
    3935
    3832
    3797
    3912
    3803
    3962
    3832
    3846
    3794
    3677
    3735
    3903
    3915
    3882
    3823
    3879
    3739
    3847
    3760
    3790
    3803
    3839
    3822
    3678
    3782
    3695
    3732
    3635
    3797
    3799
    3751
    3655
    3801
    3587
    3646
    3656
    3710
    3596
    3646
    3600
    3653
    3630
    3668
    3508
    3537
    3608
    3707
    3751
    3522
    3696
    3517
    3605
    3574
    3676
    3595
    3461
    3599
    3517
    3530
    3540
    3449
    3405
    3446
    3476
    3326
    3358
    3417
    3375
    3372
    3407
    3527
    3432
    3406
    3466
    3389
    3532
    3353
    3464
    3362
    3364
    3319
    3248
    3323
    3303
    3334
    3300
    3210
    3273
    3282
    2995
    3276
    3247
    3198
    2988
    3178
    3116
    3138
    3239
    3215
    3062
    3120
    2941
    3064
    2989
    3038
    3044
    3000
    2989
    2957
    2861
    2968
    2911
    2751
    2889
    2930
    2942
    2891
    2996
    2955
    2934
    2827
    2848
    2734
    2824
    2715
    2713
    2761
    2771
    2644
    2643
    2560
    2609
    2624
    2708
    2612
    2623
    2605
    2626
    2624
    2482
    2562
    2552
    2482
    2394
    2421
    2496
    2449
    2484
    2383
    2421
    2255
    2317
    2357
    2359
    2243
    2283
    2284
    2241
    2300
    2196
    2220
    2171
    2138
    2222
    2250
    2166
    2091
    2104
    2074
    2064
    2075
    2096
    1994
    2039
    1954
    2042
    1981
    1974
    1977
    1949
    1842
    1879
    1910
    1821
    1793
    1906
    1828
    1905
    1800
    1739
    1753
    1803
    1763
    1762
    1693
    1750
    1694
    1711
    1708
    1727
    1750
    1621
    1577
    1657
    1611
    1612
    1630
    1598
    1511
    1517
    1516
    1528
    1439
    1502
    1537
    1486
    1453
    1560
    1464
    1453
    1441
    1464
    1470
    1374
    1432
    1370
    1439
    1373
    1384
    1427
    1350
    1291
    1422
    1373
    1330
    1323
    1357
    1307
    1335
    1403
    1289
    1221
    1343
    1349
    1328
    1259
    1209
    1320
    1258
    1224
    1162
    1209
    1272
    1225
    1116
    1173
    1194
    1196
    1168
    1265
    1225
    1248
    1235
    1117
    1161
    1105
    1100
    1222
    1130
    1172
    1247
    1102
    1106
    1195
    1119
    1117
    1029
    1082
    1078
    1019
    1183
    1112
    1059
    1047
    1025
    1144
    1075
    1086
    1010
    1054
    1104
    1065
    1096
   992.8
    1043
    1064
    1035
    1026
    1036
    1055
    1006
    1080
   980.8
    1096
    1025
    1017
    1039
   979.8
     973
    1077
    1044
   927.9
   990.8
    1000
    1040
    1006
    1011
   980.8
   978.2
    1038
   931.5
   970.7
   987.9
    1020
    1010
    1009
   993.4
   997.7
   979.5
   968.1
    1003
   958.1
     962
    1003
   982.7
   944.8
   905.8
   927.9
    1018
    1004
    1001
   941.9
    1054
   956.8
   913.3
   959.4
   918.5
   968.5
   948.7
   951.9
   954.2
   967.2
   988.2
   895.5
   894.8
   957.8
   961.6
   967.2
   934.1
   976.6
   990.2
   974.6
   867.9
     948
    1018
     960
   963.9
   954.2
   952.2
   959.4
   965.2
   944.1
   937.3
    1015
   964.9
   982.7
   945.1
   954.5
    1013
    1008
   980.8
    1007
     912
   993.4
   955.8
   964.6
   975.3
    1023
    1054
    1026
   927.3
   987.3
   996.7
   924.3
   947.7
   985.6
     984
    1004
    1051
    1037
    1008
    1048
    1012
   986.6
     997
   997.3
    1018
    1036
   967.2
    1043
    1005
    1013
    1079
    1080
    1061
    1116
    1069
   999.6
    1069
    1132
    1109
    1029
    1115
    1064
    1037
    1056
    1149
    1166
    1087
    1093
    1102
    1160
    1160
    1204
    1153
    1212
    1151
    1171
    1144
    1260
    1169
    1175
    1171
    1270
    1231
    1270
    1162
    1222
    1255
    1270
    1324
    1275
    1293
    1262
    1279
    1287
    1245
    1326
    1292
    1311
    1289
    1378
    1379
    1487
    1397
    1456
    1344
    1421
    1414
    1465
    1499
    1441
    1478
    1507
    1481
    1530
    1541
    1477
    1559
    1517
    1468
    1598
    1593
    1640
    1630
    1669
    1637
    1662
    1680
    1679
    1749
    1744
    1784
    1788
    1785
    1786
    1762
    1831
    1816
    1896
    1938
    1904
    1864
    1913
    1993
    2029
    1978
    1958
    1995
    2151
    2013
    2024
    2158
    2124
    2229
    2100
    2144
    2160
    2275
    2197
    2333
    2361
    2311
    2217
    2250
    2502
    2359
    2403
    2453
    2574
    2478
    2529
    2626
    2648
    2717
    2573
    2630
    2674
    2846
    2743
    2740
    2698
    2784
    2850
    2915
    2866
    2786
    2932
    2979
    2998
    3118
    3133
    3147
    3058
    3132
    3139
    3256
    3153
    3352
    3279
    3431
    3361
    3344
    3535
    3401
    3539
    3569
    3652
    3517
    3708
    3489
    3605
    3688
    3747
    3704
    3753
    3726
    3929
    3947
    4005
    3936
    3942
    4061
    4010
    4086
    4134
    4216
    4188
    4090
    4284
    4233
    4222
    4292
    4395
    4273
    4336
    4426
    4628
    4458
    4370
    4649
    4686
    4677
    4848
    4702
    4633
    5002
    4731
    4817
    4957
    4769
    4806
    4999
    4937
    4944
    5022
    5171
    5142
    5229
    5269
    5150
    5349
    5119
    5336
    5271
    5371
    5449
    5454
    5465
    5467
    5473
    5301
    5459
    5567
    5513
    5667
    5583
    5629
    5741
    5614
    5529
    5719
    5779
    5804
    5751
    5805
    5930
    5827
    5948
    5875
    6082
    5977
    6064
    5966
    5940
    5990
    5965
    6053
    6128
    6083
    6171
    6115
    6258
    6178
    6187
    6117
    6327
    6309
    6375
    6298
    6177
    6329
    6364
    6339
    6286
    6462
    6447
    6348
    6550
    6253
    6290
    6513
    6515
    6345
    6336
    6491
    6642
    6522
    6276
    6305
    6472
    6487
    6346
    6427
    6429
    6425
    6522
    6366
    6352
    6426
    6272
    6451
    6397
    6533
    6389
    6442
    6388
    6491
    6328
    6484
    6450
    6401
    6390
    6390
    6328
    6277
    6501
    6255
    6339
    6232
    6373
    6151
    6202
    6382
    6207
    6383
    6152
    6317
    6332
    6114
    6165
    6088
    6255
    6202
    6103
    6353
    6173
    6338
    6032
    6370
    6218
    6168
    6143
    6249
    6019
    5989
    5901
    5949
    6019
    5997
    6030
    5925
    5812
    5927
    5842
    5904
    5863
    5781
    5572
    5687
    5796
    5725
    5609
    5765
    5644
    5859
    5705
    5674
    5579
    5501
    5402
    5518
    5384
    5441
    5466
    5324
    5384
    5351
    5418
    5278
    5331
    5470
    5280
    5219
    5337
    5219
    5053
    4721
    4969
    5024
    4887
    4965
    5093
    4983
    4764
    5044
    4789
    4884
    4675
    4710
    4853
    4659
    4657
    4529
    4694
    4556
    4688
    4537
    4466
    4479
    4530
    4505
    4445
    4406
    4362
    4486
    4343
    4417
    4320
    4107
    4022
    4278
    4096
    4209
    4119
    4096
    4118
    4027
    4008
    4053
    3845
    3794
    3917
    3805
    3830
    3887
    3839
    3844
    3815
    3860
    3758
    3623
    3619
    3533
    3577
    3619
    3607
    3500
    3655
    3534
    3504
    3497
    3347
    3356
    3352
    3335
    3325
    3313
    3421
    3267
    3219
    3304
    3157
    3203
    3168
    3150
    3126
    3064
    3134
    2976
    3055
    2987
    2988
    2975
    2947
    2929
    3085
    2961
    2799
    2803
    2805
    2844
    2738
    2872
    2859
    2706
    2741
    2659
    2750
    2733
    2639
    2595
    2652
    2576
    2552
    2465
    2494
    2551
    2457
    2559
    2422
    2548
    2497
    2340
    2441
    2358
    2457
    2375
    2440
    2318
    2311
    2365
    2315
    2330
    2293
    2313
    2298
    2232
    2268
    2271
    2240
    2134
    2180
    2225
    2187
    2148
    2167
    2072
    2138
    2056
    2148
    2040
    2008
    2076
    2128
    2081
    1921
    2049
    2100
    2108
    2031
    1870
    2005
    1928
    1873
    1825
    1947
    1957
    1892
    1844
    1902
    1882
    1880
    1892
    1798
    1827
    1797
    1789
    1776
    1795
    1736
    1777
    1726
    1777
    1798
    1822
    1798
    1717
    1755
    1751
    1717
    1653
    1754
    1760
    1720
    1650
    1706
    1696
    1693
    1656
    1623
    1642
    1664
    1593
    1705
    1645
    1660
    1683
    1627
    1657
    1663
    1563
    1636
    1619
    1586
    1535
    1645
    1594
    1597
    1616
    1518
    1592
    1500
    1612
    1475
    1534
    1645
    1604
    1613
    1570
    1630
    1589
    1633
    1499
    1566
    1548
    1550
    1560
    1486
    1565
    1604
    1585
    1544
    1555
    1523
    1540
    1537
    1584
    1674
    1551
    1657
    1600
    1586
    1658
    1541
    1677
    1564
    1683
    1613
    1543
    1596
    1599
    1598
    1617
    1669
    1593
    1749
    1619
    1691
    1709
    1632
    1586
    1741
    1720
    1694
    1816
    1786
    1664
    1723
    1740
    1669
    1752
    1673
    1735
    1825
    1805
    1744
    1700
    1741
    1647
    1693
    1798
    1816
    1819
    1872
    1892
    1850
    1774
    1775
    1865
    1780
    1885
    1945
    1859
    1884
    1914
    2029
    1962
    1841
    1928
    1958
    1940
    1975
    1990
    2030
    1988
    1962
    2102
    2104
    2062
    2083
    2096
    1961
    2048
    2149
    2081
    2149
    2230
    2034
    2218
    2246
    2241
    2215
    2153
    2165
    2171
    2276
    2202
    2273
    2267
    2319
    2290
    2186
    2319
    2376
    2290
    2413
    2300
    2511
    2322
    2486
    2449
    2424
    2453
    2455
    2484
    2604
    2565
    2466
    2505
    2494
    2530
    2634
    2610
    2640
    2611
    2609
    2648
    2690
    2592
    2780
    2722
    2645
    2756
    2784
    2756
    2655
    2780
    2713
    2702
    2761
    2680
    2905
    2810
    2813
    2975
    2890
    2900
    2836
    2852
    2855
    2862
    2901
    2993
    2969
    3008
    2998
    3069
    2974
    3041
    3066
    2898
    3034
    2986
    2892
    3006
    2997
    3037
    3128
    3182
    3167
    3083
    3085
    3002
    3167
    3195
    3127
    3133
    3061
    3136
    3086
    3096
    3187
    3292
    3333
    3277
    3114
    3250
    3197
    3067
    3264
    3287
    3266
    3121
    3176
    3296
    3220
    3306
    3284
    3332
    3288
    3233
    3266
    3233
    3346
    3405
    3395
    3338
    3242
    3358
    3256
    3286
    3223
    3279
    3275
    3277
    3253
    3248
    3330
    3234
    3213
    3272
    3381
    3320
    3221
    3296
    3280
    3269
    3261
    3150
    3282
    3269
    3341
    3221
    3331
    3211
    3249
    3270
    3224
    3257
    3347
    3218
    3311
    3179
    3159
    3313
    3270
    3209
    3222
    3259
    3278
    3320
    3267
    3250
    3213
    3188
    3301
    3167
    3244
    3191
    3191
    3207
    3165
    3119
    3147
    3227
    3107
    3077
    3227
    3140
    3002
    3064
    3152
    3156
    2950
    3286
    3066
    3108
    3105
    3028
    2923
    2979
    3089
    2940
    3091
    3070
    3060
    2996
    2907
    2896
    2914
    2919
    2935
    2874
    2850
    2902
    3003
    2901
    2869
    2869
    2864
    2899
    2920
    2818
    2717
    2808
    2920
    2891
    2889
    2771
    2883
    2824
    2837
    2720
    2601
    2729
    2755
    2699
    2757
    2782
    2704
    2786
    2771
    2757
    2796
    2586
    2731
    2679
    2840
    2812
    2707
    2734
    2825
    2595
    2739
    2600
    2604
    2588
    2675
    2637
    2540
    2508
    2567
    2588
    2627
    2593
    2771
    2576
    2543
    2613
    2558
    2520
    2590
    2473
    2548
    2599
    2518
    2470
    2517
    2492
    2554
    2460
    2453
    2503
    2498
    2403
    2471
    2432
    2370
    2369
    2513
    2546
    2460
    2417
    2497
    2422
    2399
    2251
    2366
    2492
    2316
    2405
    2377
    2418
    2394
    2385
    2283
    2288
    2289
    2344
    2258
    2353
    2347
    2307
    2322
    2303
    2346
    2340
    2242
    2271
    2351
    2277
    2339
    2308
    2201
    2185
    2348
    2151
    2249
    2271
    2268
    2324
    2297
    2358
    2226
    2101
    2094
    2189
    2135
    2284
    2158
    2071
    2152
    2241
    2094
    2231
    2192
    2182
    2171
    2077
    2171
    2191
    2091
    2191
    2173
    2155
    2188
    2117
    2089
    2109
    2062
    2060
    1986
    1981
    2111
    2043
    2112
    2115
    2136
    2037
    2107
    2048
    2038
    2005
    1998
    2020
    2088
    1925
    2096
    2061
    2023
    2010
    2089
    2052
    2051
    2018
    1922
    1996
    2026
    2031
    2018
    1942
    2033
    1917
    2024
    2097
    2024
    2090
    1958
    2034
    1973
    1896
    1913
    1946
    2000
    1912
    1959
    1912
    1901
    1959
    1913
    1942
    1891
    1859
    1881
    1897
    1894
    1923
    1859
    1867
    1902
    1847
    1789
    1767
    1849
    1992
    1885
    1831
    1840
    1887
    1820
    1851
    1816
    1781
    1807
    1785
    1765
    1842
    1921
    1673
    1783
    1816
    1835
    1820
    1738
    1852
    1765
    1838
    1775
    1820
    1756
    1816
    1749
    1801
    1756
    1738
    1717
    1770
    1835
    1828
    1689
    1735
    1696
    1731
    1726
    1801
    1681
    1688
    1689
    1700
    1732
    1681
    1779
    1685
    1763
    1674
    1765
    1762
    1620
    1705
    1674
    1753
    1684
    1676
    1648
    1644
    1703
    1690
    1697
    1704
    1633
    1681
    1717
    1707
    1729
    1706
    1618
    1689
    1634
    1657
    1682
    1747
    1669
    1759
    1692
    1689
    1694
    1660
    1616
    1672
    1638
    1655
    1612
    1682
    1646
    1636
    1608
    1704
    1658
    1612
    1681
    1662
    1641
    1699
    1640
    1615
    1608
    1641
    1585
    1694
    1587
    1589
    1677
    1593
    1706
    1621
    1692
    1583
    1639
    1688
    1607
    1653
    1647
    1620
    1780
    1625
    1658
    1673
    1672
    1677
    1588
    1635
    1577
    1648
    1643
    1729
    1568
    1603
    1591
    1594
    1687
    1679
    1547
    1609
    1681
    1626
    1650
    1673
    1617
    1683
    1689
    1690
    1696
    1676
    1699
    1620
    1611
    1639
    1746
    1646
    1692
    1704
    1686
    1607
    1702
    1675
    1669
    1680
    1701
    1661
    1710
    1739
    1612
    1631
    1663
    1739
    1634
    1605
    1730
    1751
    1628
    1708
    1709
    1625
    1628
    1624
    1690
    1693
    1660
    1651
    1643
    1620
    1583
    1629
    1700
    1757
    1655
    1601
    1718
    1645
    1689
    1681
    1671
    1678
    1721
    1728
    1620
    1704
    1685
    1709
    1679
    1585
    1649
    1555
    1696
    1721
    1670
    1653
    1707
    1694
    1670
    1667
    1615
    1584
    1699
    1681
    1606
    1680
    1620
    1616
    1681
    1663
    1608
    1665
    1627
    1574
    1651
    1703
    1650
    1591
    1586
    1602
    1716
    1610
    1576
    1679
    1650
    1618
    1540
    1590
    1688
    1628
    1593
    1573
    1645
    1642
    1619
    1664
    1640
    1570
    1595
    1554
    1575
    1576
    1554
    1556
    1576
    1581
    1571
    1573
    1518
    1580
    1616
    1441
    1531
    1453
    1565
    1551
    1476
    1571
    1681
    1619
    1499
    1545
    1526
    1544
    1527
    1518
    1508
    1508
    1489
    1500
    1517
    1515
    1426
    1499
    1485
    1495
    1429
    1548
    1574
    1414
    1468
    1387
    1517
    1483
    1447
    1407
    1391
    1407
    1403
    1507
    1477
    1402
    1471
    1365
    1356
    1386
    1354
    1405
    1341
    1342
    1487
    1312
    1322
    1471
    1436
    1324
    1282
    1352
    1385
    1408
    1363
    1354
    1309
    1256
    1340
    1292
    1421
    1285
    1373
    1298
    1286
    1275
    1265
    1348
    1353
    1238
    1254
    1310
    1318
    1302
    1293
    1310
    1201
    1215
    1218
    1258
    1225
    1230
    1221
    1214
    1213
    1228
    1232
    1213
    1209
    1267
    1205
    1290
    1242
    1139
    1204
    1232
    1185
    1197
    1114
    1157
    1209
    1220
    1148
    1206
    1131
    1149
    1205
    1118
    1175
    1212
    1110
    1123
    1120
    1145
    1112
    1173
    1185
    1087
    1171
    1082
    1104
    1019
    1121
    1140
    1150
    1110
    1035
    1080
    1179
    1044
    1139
    1089
    1080
    1168
    1055
    1117
    1159
    1056
    1116
    1030
    1118
    1087
    1048
    1121
    1057
    1098
    1043
    1068
    1097
    1094
    1052
    1046
    1038
    1042
    1050
    1019
    1018
    1024
    1052
   984.7
    1081
    1071
    1027
   990.8
    1050
    1081
    1075
    1037
    1028
    1112
    1047
    1067
    1102
    1039
   978.2
    1028
    1042
    1088
    1004
   968.1
    1008
    1030
    1049
    1055
   946.7
   969.1
    1017
    1015
    1019
     984
    1003
    1039
    1036
   968.8
    1000
   990.5
    1070
   960.3
   931.1
   987.9
    1017
    1010
   991.8
    1007
    1019
    1050
   959.4
   940.9
   987.6
   935.4
   976.6
   963.9
     901
    1021
   986.9
    1052
   962.9
    1036
    1001
    1012
   942.5
    1050
     972
    1065
    1052
    1021
   996.7
    1007
    1025
   986.3
    1078
   991.8
    1035
    1030
    1025
   993.8
   950.6
    1002
   982.4
   949.3
    1002
   931.5
    1028
   936.3
    1038
   943.8
    1001
    1014
   979.8
    1006
   998.6
    1024
   964.2
    1036
    1006
    1042
   997.3
    1012
    1012
    1014
   980.8
    1008
    1026
   964.9
   970.7
    1030
    1040
    1040
    1073
    1058
    1005
    1045
   998.6
   981.4
    1049
    1017
    1006
   953.5
    1024
   979.5
    1038
    1037
     936
    1002
    1032
    1120
    1008
    1057
    1023
   962.6
    1090
    1036
    1029
    1036
    1001
   982.1
    1080
    1033
    1003
   994.4
    1005
    1069
    1041
    1037
    1072
    1067
    1052
    1015
    1022
    1048
    1000
    1036
    1017
    1022
    1040
    1016
    1098
    1082
    1070
    1011
    1039
    1116
    1053
    1022
   985.6
   992.1
    1077
    1103
    1056
    1031
    1019
    1027
    1023
    1074
    1078
    1072
    1025
    1032
   972.7
    1114
    1023
    1027
    1084
    1025
    1041
   985.3
    1109
    1028
    1009
    1062
    1077
    1072
    1080
    1150
    1125
    1051
    1097
    1077
    1083
    1061
    1054
    1031
    1122
    1091
    1092
    1086
    1148
    1018
    1059
    1009
    1059
    1039
    1105
    1144
    1096
    1087
    1072
    1076
    1097
    1043
    1068
    1073
    1110
    1054
    1042
    1099
    1110
    1041
    1088
    1045
    1115
    1040
    1112
    1049
    1135
    1105
    1012
    1126
    1094
    1117
    1023
    1126
    1111
    1096
    1146
    1140
    1182
    1098
    1122
    1091
    1060
    1141
    1149
    1126
    1138
    1182
    1164
    1120
    1152
    1156
    1127
    1173
    1062
    1125
    1186
    1077
    1202
    1188
    1152
    1172
    1149
    1191
    1147
    1100
    1153
    1082
    1200
    1141
    1179
    1102
    1162
    1111
    1208
    1120
    1078
    1172
    1136
    1138
    1182
    1144
    1138
    1199
    1116
    1201
    1241
    1182
    1138
    1205
    1230
    1112
    1166
    1138
    1195
    1158
    1234
    1250
    1176
    1179
    1180
    1198
    1242
    1226
    1180
    1231
    1183
    1192
    1241
    1193
    1184
    1236
    1301
    1210
    1178
    1249
    1251
    1237
    1211
    1157
    1218
    1216
    1249
    1216
    1235
    1256
    1310
    1200
    1175
    1170
    1179
    1317
    1236
    1250
    1230
    1163
    1258
    1213
    1216
    1200
    1173
    1293
    1234
    1245
    1324
    1247
    1307
    1266
    1242
    1342
    1296
    1232
    1262
    1247
    1261
    1250
    1305
    1268
    1288
    1349
    1313
    1182
    1272
    1292
    1228
    1254
    1263
    1331
    1254
    1268
    1321
    1319
    1328
    1331
    1322
    1264
    1237
    1278
    1359
    1267
    1296
    1236
    1276
    1296
    1257
    1269
    1282
    1269
    1286
    1388
    1248
    1352
    1229
    1247
    1365
    1357
    1257
    1295
    1283
    1255
    1371
    1269
    1306
    1323
    1260
    1304
    1250
    1291
    1276
    1271
    1257
    1259
    1315
    1262
    1327
    1268
    1353
    1294
    1252
    1365
    1231
    1338
    1342
    1323
    1280
    1289
    1257
    1328
    1293
    1250
    1316
    1262
    1259
    1291
    1225
    1330
    1299
    1327
    1234
    1262
    1286
    1228
    1269
    1251
    1293
    1272
    1225
    1240
    1207
    1325
    1267
    1342
    1339
    1273
    1241
    1205
    1257
    1343
    1298
    1208
    1241
    1260
    1260
    1273
    1259
    1286
    1260
    1292
    1240
    1240
    1369
    1217
    1227
    1143
    1255
    1279
    1185
    1302
    1287
    1213
    1188
    1308
    1216
    1285
    1182
    1271
    1196
    1234
    1243
    1254
    1212
    1254
    1255
    1245
    1238
    1319
    1271
    1270
    1235
    1224
    1196
    1217
    1269
    1278
    1181
    1218
    1267
    1221
    1245
    1262
    1152
    1181
    1203
    1208
    1238
    1185
    1143
    1199
    1201
    1185
    1146
    1192
    1199
    1207
    1149
    1169
    1177
    1243
    1235
    1161
    1162
    1139
    1211
    1179
    1190
    1175
    1168
    1144
    1183
    1181
    1151
    1149
    1188
    1093
    1125
    1089
    1217
    1082
    1154
    1129
    1160
    1162
    1208
    1217
    1179
    1183
    1150
    1102
    1159
    1095
    1199
    1121
    1074
    1218
    1123
    1126
    1230
    1163
    1156
    1098
    1144
    1144
    1172
    1192
    1149
    1047
    1092
    1170
    1108
    1164
    1124
    1136
    1155
    1083
    1159
    1096
    1086
    1173
    1109
    1097
    1098
    1137
    1123
    1105
    1145
    1067
    1112
    1111
    1057
    1103
    1087
    1102
    1078
    1062
    1049
    1103
    1077
    1157
    1062
    1084
    1081
    1079
    1025
    1055
    1184
    1168
    1189
    1117
    1177
    1040
    1089
    1037
    1110
    1064
    1063
    1066
    1142
    1064
    1154
    1075
    1065
    1063
    1094
    1117
    1072
    1004
    1135
    1027
    1017
    1014
    1026
    1118
    1023
    1093
    1021
    1107
    1124
    1067
    1039
    1089
    1064
    1041
    1123
   994.7
    1074
   998.6
    1015
    1045
    1027
    1015
    1049
    1055
    1062
   978.2
   990.5
   973.6
    1030
    1049
    1062
    1060
   994.1
    1010
    1087
   964.2
   979.8
   982.7
    1021
   988.9
    1003
   986.3
    1003
    1042
    1075
     973
   982.1
    1004
    1001
   999.9
    1016
   923.7
   994.7
   918.5
    1016
   911.4
   965.2
   980.5
    1015
   934.1
   995.1
   933.7
    1011
     948
     947
     985
    1014
    1022
    1021
   979.8
    1033
    1020
     936
   983.1
   904.2
   961.6
     996
    1059
   958.4
    1021
   958.7
     972
   982.4
     998
   986.9
   970.7
   981.1
   932.8
   991.5
   970.1
     949
   908.1
   982.1
   995.7
   920.4
   950.3
   963.9
   953.5
    1015
   991.5
    1026
   929.5
   966.5
   918.8
     899
    1019
   954.2
   885.4
   919.8
   975.3
   954.5
     899
   939.6
   990.8
     985
     962
   904.9
   954.2
   966.2
   929.2
    1008
   964.6
   895.5
   970.4
   969.8
   921.4
   972.7
   941.9
     888
   917.8
   993.4
   908.1
   949.6
   929.2
   969.8
    1001
   909.1
   953.2
     926
     936
   909.1
   956.5
   928.9
   914.3
   931.1
    1006
   918.2
   935.4
   937.3
   940.6
   919.1
     948
   936.3
   894.5
   928.9
   948.3
   933.7
   962.9
   915.9
   860.1
   933.1
   942.2
   884.8
   969.4
   929.2
   909.1
   916.2
   909.4
   923.7
   965.9
   888.3
   876.7
   933.1
   924.3
   872.8
   909.4
   915.9
   922.7
   886.7
     948
   887.7
   823.4
   885.1
   944.5
   981.1
   807.6
   864.6
   897.7
   885.1
   916.6
   881.5
   873.4
   914.6
   917.2
   967.8
   879.2
   934.1
   963.6
   824.1
   882.5
   916.9
   867.2
     949
     937
   899.4
   937.3
   859.8
   881.2
   898.1
   976.6
   921.1
     924
   942.8
   876.7
   877.3
   855.6
   878.3
     911
   914.9
   893.2
   914.3
   904.9
   943.5
   888.7
   862.4
   882.2
   937.3
   873.7
   934.7
     875
   843.2
   855.6
   854.9
   861.4
   896.1
   909.4
   927.3
   890.3
   854.9
   886.7
   895.8
   864.6
   866.6
   832.9
   802.4
   892.5
   880.9
   862.7
   877.3
   894.5
   822.8
   889.3
     889
   837.4
   845.2
     814
   919.1
     875
   833.5
   878.6
   913.3
     912
   848.1
     888
   895.8
   897.4
   888.7
   906.8
   921.1
   893.8
   898.4
   952.2
   822.2
   878.9
   853.3
   901.3
   797.2
   818.6
   945.1
   886.7
   847.5
   861.4
   897.7
   817.6
   964.9
   915.9
   873.1
   864.6
   924.3
   912.7
   844.5
   905.2
   776.7
     853
     913
   942.5
     851
   876.7
   858.2
   884.4
   853.6
   892.9
   905.5
   850.1
     899
   862.7
   870.5
   851.3
   865.3
   980.1
   919.5
   849.7
   865.9
   851.3
   940.6
   875.4
   896.4
   862.1
   805.9
   856.5
     875
   879.9
   872.4
     911
   855.2
   833.5
   777.1
   911.4
   864.6
   833.8
   882.8
   851.7
   885.4
   832.2
   876.7
   918.5
   907.8
   884.1
     829
     923
   834.5
   825.7
   851.3
   844.9
     887
   912.7
   849.4
   904.2
   871.1
   837.7
   891.9
     863
   898.1
     937
   906.8
   867.9
   845.5
   857.2
   895.1
   908.4
   885.4
   898.7
   823.4
   854.6
   862.7
     803
   861.1
   895.5
   787.8
   864.6
   836.4
     960
   894.8
   890.3
   835.1
   881.8
   863.4
   851.3
   873.7
   919.1
   883.1
   823.4
   907.1
   868.5
   884.8
   823.1
   909.1
   837.4
   836.7
   882.5
   839.3
     829
     865
   870.2
   900.7
   886.1
   845.8
   858.5
   869.8
   867.6
   853.3
   844.9
   883.1
   858.8
     840
   807.9
   894.2
   857.5
   865.6
   893.5
   797.8
   839.7
   883.1
   817.6
   834.8
   868.5
   832.2
   870.2
     900
   886.7
   830.3
   891.6
   923.4
   912.7
     852
   854.3
   877.9
     890
   850.4
   932.4
   865.9
     923
   910.4
   828.3
   859.5
   888.7
   834.2
   845.5
   834.8
   868.5
     804
   904.2
     875
   894.8
   857.5
   848.4
   945.1
   847.5
     828
   881.2
   829.9
   836.1
   797.2
   866.6
   800.1
   848.8
   805.9
   882.8
   880.2
   885.7
   833.8
   872.8
   847.8
   889.3
   849.7
     841
   851.7
   873.4
   805.6
   845.8
   869.2
   841.3
   874.7
   842.9
   864.6
     851
   873.7
   875.7
   834.5
   842.6
   883.8
     828
   819.6
   824.7
   885.4
   833.2
   844.5
   817.9
   856.9
   803.3
   849.7
   855.6
   883.8
   815.7
   895.8
   816.3
     875
     890
   842.6
     792
   798.1
   922.7
   843.2
   884.1
     838
   829.9
   842.3
   863.7
   844.9
     877
   856.2
   862.4
   869.5
   850.4
   830.3
   813.1
   828.6
   863.7
   832.5
   854.6
   816.6
   850.7
   831.2
   804.3
   847.5
   819.2
   863.7
   817.6
   861.1
   878.9
   849.1
   801.1
   777.7
   824.4
     803
   804.6
   825.7
   827.3
   832.5
   763.1
   855.6
     864
   833.2
   878.9
   812.4
   807.6
   774.1
   806.3
     826
   855.2
   856.9
     791
   805.9
     805
   837.4
   807.2
   817.6
   814.7
   848.1
   835.5
   781.9
   794.3
   807.9
   868.5
     793
   841.9
   760.2
   796.5
   822.5
     793
   830.6
   777.1
   836.1
   836.7
   871.8
   810.1
   806.6
   833.8
   819.9
   850.4
   770.2
   775.8
   858.5
   848.1
   871.1
   840.3
     766
   849.7
   808.5
     814
   811.8
   775.8
   812.1
   798.5
   811.1
   807.9
   808.9
   818.9
     791
   818.6
   801.1
   807.9
   820.5
   845.2
   826.7
   754.4
   830.9
   805.9
   739.4
   764.7
   814.7
   821.5
   811.1
   796.2
   793.6
   731.6
   832.5
     876
   859.5
   793.9
   732.9
   793.6
   771.9
     767
   855.2
     817
   781.9
   777.1
   798.5
   795.9
   805.9
   878.9
   813.7
   836.1
   857.5
   831.2
   764.4
   817.9
   788.1
   839.3
   782.6
   785.8
   798.5
   740.4
   754.4
     802
   745.6
     779
   791.3
   829.6
   848.4
   738.8
   829.9
   843.6
   871.8
   769.9
   824.4
   807.9
   762.1
   747.2
   820.2
   802.7
   778.4
   816.6
   768.3
   793.6
   757.6
   853.9
   794.6
   827.7
   808.5
   767.3
     766
     802
   764.1
   861.4
   764.4
   788.7
   750.8
   783.5
   790.4
   777.4
   828.6
   758.2
   810.8
   879.6
   771.5
   785.5
     805
   738.5
   818.6
   751.1
   791.7
   835.8
   747.9
   827.7
   794.9
   749.2
   869.8
   811.4
   741.7
   763.8
   768.3
   822.2
   757.6
   823.1
   794.3
   796.5
   740.4
   791.3
   735.9
   782.3
     781
   756.3
   857.5
   800.1
     853
   753.7
   786.5
   803.7
   778.4
   796.2
   796.8
   795.6
   775.4
   776.4
   761.8
   833.5
   807.2
     754
   804.6
     805
   780.3
   800.7
   775.1
   818.6
   825.4
   837.4
   784.2
   760.8
   733.9
   782.6
   830.3
   769.9
   788.7
   783.2
   846.8
   835.1
   781.3
   765.7
   739.8
   857.8
   802.7
   789.7
   813.4
   780.6
   816.3
   800.1
     767
   881.2
   747.9
   756.6
   801.7
   739.8
   814.7
   844.5
   836.4
   773.5
   773.5
   824.7
   792.6
   841.9
   777.1
   788.1
   859.5
   825.4
   722.6
   813.7
   793.9
   850.7
   844.5
   793.3
   783.5
   783.9
     838
   758.2
   819.6
   786.1
   833.5
   782.6
     839
   769.6
   800.7
   829.9
   733.9
   777.7
   809.8
   796.2
   807.6
   799.1
   807.6
   825.1
   824.7
   823.4
   770.9
   780.6
   795.2
   802.7
   843.6
   834.5
     804
   772.2
   839.7
   770.6
   852.6
   769.6
   846.5
   863.4
   854.6
   818.3
   831.2
   776.1
   795.6
   750.1
   789.1
   872.1
   831.2
   826.7
   817.3
   827.3
   829.6
   884.4
   810.1
   801.7
   842.3
   801.7
   799.4
   842.3
   827.3
   848.8
   822.8
     851
     827
   834.2
   837.4
   854.9
   830.6
   774.8
   760.8
   808.5
   843.2
   832.9
   818.9
   842.6
   861.1
   788.7
   798.8
     816
   881.2
   848.8
   830.9
   825.1
   836.1
   861.1
     853
   861.7
   862.7
   832.2
   748.2
   793.3
   838.4
   788.4
   872.1
   827.7
   814.4
   856.2
   859.8
     875
   920.1
   837.7
     793
   874.4
   849.4
   809.8
   859.1
   860.8
   796.8
     827
   909.4
   862.4
   834.5
   853.6
   853.9
   883.8
   878.6
   884.1
   868.2
     924
   794.6
   881.8
   852.6
   935.7
   880.5
   904.2
   886.4
   890.6
   932.4
   871.8
   912.3
   898.1
   934.4
   864.6
   933.1
   896.4
   910.1
   879.9
   977.5
     899
     925
   920.4
   950.9
   904.5
   926.9
   992.1
   950.9
   908.4
     902
   913.6
   980.8
   888.7
   933.7
   970.4
   915.9
   936.7
   889.3
     887
   971.4
   955.8
   896.1
   844.9
   964.6
   910.7
    1018
   925.3
[truncated: 437,394 more chars]
