# Supplementary material for: A machine learning approach to predict pancreatic islet grafts rejection versus tolerance
Source: PLoS One. 2020 Nov 5;15(11):e0241925. doi: 10.1371/journal.pone.0241925 (PMC7644021; doi:10.1371/journal.pone.0241925)
Supplement: S1 File — (ZIP) [file pone.0241925.s001.zip › Supplementary Information/Raw CZE data from aq.H samples/rejected/T3 muestra 456 1 in 16.crm]

40
  -18.04
  -15.44
   20.56
   200.6
   439.4
   398.2
     393
   389.7
   425.4
   431.6
   400.4
   398.2
     430
   422.5
   433.5
   436.4
   402.4
     415
   465.3
   438.1
   423.1
   402.1
   430.3
   426.4
   478.6
   451.4
   455.3
     463
   442.6
   458.2
     417
   519.8
   449.7
   487.7
   427.4
   417.3
   468.6
   440.3
   458.8
   461.4
   437.4
   472.5
   471.5
   419.6
   479.3
   444.9
   394.9
     404
   457.2
   434.8
   473.7
   472.1
   424.1
     463
   442.3
   411.8
   441.6
   436.4
     463
   425.4
   453.6
   364.8
   407.6
   446.8
   410.2
   431.3
   467.3
   458.5
   484.5
   470.5
   472.8
   467.3
     393
   442.9
   484.5
   465.3
   472.1
   401.4
   459.2
   444.9
     415
   441.3
   444.2
   411.5
   455.6
   434.5
   439.4
     440
   428.3
   374.8
   458.5
   504.9
   442.3
   421.2
     465
   419.9
   431.6
   470.8
   383.9
   436.1
   430.3
   436.1
   410.5
   449.7
   490.9
   498.4
   393.3
   460.4
   450.1
     427
   492.6
   456.9
   465.6
   451.4
     452
   421.2
   432.9
   419.2
     440
   446.8
   454.6
   478.6
   419.9
   396.9
   445.2
   435.8
   481.2
   418.9
   437.4
   449.4
   466.6
   480.9
   437.7
   442.9
   431.6
   458.2
     428
     489
   427.4
   461.1
   443.6
   447.1
   454.9
   482.2
     466
   489.6
   462.1
   474.1
   457.5
     465
   406.9
     442
   420.9
   446.8
   433.2
   426.1
     466
     453
   469.2
   435.8
   439.7
   452.3
   446.5
   431.6
   465.6
   425.4
   490.3
   466.9
   492.6
   413.7
   446.5
   446.2
   463.4
   432.9
   450.7
   449.7
   476.3
   458.2
   469.9
   420.9
   456.9
   428.7
   434.8
   432.9
   459.5
   466.9
   474.4
   440.3
   441.3
   512.7
   456.2
     439
   419.6
   448.8
   396.9
   421.8
   493.9
   472.1
   430.6
   456.2
   419.6
   448.1
   410.2
   413.1
   449.7
   449.1
   482.2
   418.6
   450.1
   462.7
   452.7
   476.7
   447.5
   421.2
   465.3
   459.2
   455.3
   458.8
     451
   444.9
   461.7
     464
   474.4
   451.4
   485.4
   468.9
   479.9
   432.2
     489
   527.3
   419.2
     454
   455.3
   440.7
   429.6
   446.8
   442.6
   442.6
   422.5
   424.8
   411.5
   448.4
   423.5
   433.5
   409.2
     525
   490.9
     427
   447.8
   445.5
   431.9
   482.8
   418.9
   464.7
   488.3
   498.4
   425.1
   495.8
   465.6
     500
   459.8
   470.8
   503.9
   437.1
   432.2
   446.8
   435.5
   447.5
   430.6
   447.8
   435.5
   449.1
   454.9
   428.7
   490.9
   413.4
   453.3
   454.9
   460.1
   413.1
   464.7
   489.3
   430.6
   486.1
   445.2
   458.8
   465.3
   432.2
   488.7
   446.8
   476.7
   447.8
   401.7
   442.9
   457.5
   445.2
   442.9
     451
   434.8
   498.1
   484.1
   509.4
   481.9
   439.7
   454.6
   483.5
     463
   450.1
   404.7
   430.6
   431.3
   445.2
     453
   418.3
   406.3
   443.3
   444.9
   460.8
   530.8
   509.1
   454.3
   459.2
   515.9
   445.9
   432.9
   450.1
     442
   448.1
   442.9
   455.6
   501.6
   434.2
   399.5
   440.7
   461.1
   442.3
   436.1
   450.7
   472.5
   413.4
   459.5
   486.1
   446.5
   497.4
   406.3
   490.9
     415
   411.5
   455.3
   406.3
   437.4
   440.7
   422.2
   437.7
     490
   479.9
   486.7
   457.9
   467.6
     442
     452
   518.5
   441.3
   461.7
   444.6
   430.6
   454.6
   458.5
   477.3
   466.3
   478.6
   455.9
   458.5
   428.7
   403.4
   414.1
   502.9
   470.5
   468.2
   493.5
   482.2
   405.3
   482.5
   455.6
   512.4
   450.1
   429.6
   469.2
   441.3
   437.7
   480.9
     417
   482.5
   459.8
   481.5
   478.9
   437.1
   463.4
   504.2
   407.6
   422.2
     466
   471.2
   446.5
   485.4
   447.5
   485.8
   473.1
   461.7
   446.8
   447.8
   431.6
   483.2
   409.5
   462.1
   464.3
     441
   441.6
   403.4
   460.4
   438.7
     452
   439.7
   445.5
   447.8
   444.6
   469.5
   494.8
   472.8
   434.5
   453.3
   467.9
   426.7
   450.4
   503.6
   427.4
   459.2
   421.2
   469.9
     477
   456.2
   402.7
   443.9
     476
   465.3
   405.9
   410.5
   473.4
   451.7
   478.9
   432.9
   396.9
   465.6
   458.8
   459.8
   509.8
   440.3
   448.8
   480.6
   449.4
   458.5
   485.1
   429.6
   393.3
   442.9
   456.6
   489.3
   483.5
   411.8
   447.5
   473.1
   412.8
   441.6
   417.6
   462.7
   435.8
   449.1
   426.7
   453.6
   454.6
   466.9
     430
   433.8
   450.4
   474.7
     464
   466.6
   531.2
   435.1
   440.7
   467.3
   471.5
   424.4
   471.5
     463
   464.7
   443.6
   452.7
   453.6
     379
   460.4
   443.9
   487.4
   430.9
   432.5
   411.1
   470.2
   421.2
   432.2
   429.3
   479.9
   396.9
   467.6
     465
   461.7
     465
   482.8
   427.4
     429
   456.6
   445.2
   430.3
     441
   454.6
   498.1
   388.1
   426.7
   465.3
   419.6
   461.4
   500.7
   465.6
   434.8
   484.1
   427.4
     440
   426.1
   429.6
   434.8
   448.4
     439
   437.4
   457.9
   428.3
   458.8
   444.6
   496.5
   510.4
     429
   484.5
   467.3
   466.6
     451
     440
   457.2
   470.5
     451
     475
   458.8
   448.1
   435.8
   459.2
   476.7
   413.7
   423.8
   473.4
   467.9
   411.1
     440
   427.4
   472.1
   472.5
   437.7
   455.6
   471.5
   422.8
   431.9
   483.5
   469.9
   482.2
   451.4
   436.4
   452.7
   488.7
   480.6
   443.6
   443.6
   454.6
   444.6
   426.4
   456.6
   444.6
   414.7
   433.2
   445.9
   434.2
   449.4
   420.2
   433.2
   395.9
   443.9
   461.1
   495.8
     440
   441.3
   412.4
   400.8
   447.8
   419.2
   438.7
   442.9
   501.3
   432.2
     475
   456.6
   466.3
   400.4
   430.6
   412.8
   428.3
   435.5
   446.5
   434.2
   471.5
   503.9
   444.2
   435.8
   458.5
   479.9
   405.3
   452.7
   443.9
   391.4
   488.7
   468.6
   443.9
   446.8
   477.3
   444.2
   419.2
   473.7
   437.1
   465.6
   432.2
     454
     464
   480.9
     427
   451.7
   439.4
   444.6
   463.4
   433.2
   444.2
   462.4
   490.6
   448.1
     429
   466.3
   463.7
   441.6
   452.3
     427
   439.4
   415.7
   422.8
   462.7
   461.1
   438.1
   466.3
   457.9
   424.8
   425.4
   466.3
   433.5
   502.9
   472.8
   469.5
   470.2
   414.7
   492.6
   438.1
   437.4
   476.7
   487.7
   434.2
   460.8
   490.3
     439
   442.3
   450.7
   468.2
   433.5
   456.6
   442.9
   481.2
   438.4
   413.4
   398.5
     463
   453.6
   459.2
   470.2
   499.4
   477.6
   456.2
   457.9
   421.5
   434.8
   435.1
     442
     501
   451.4
     439
   478.3
   434.8
   431.9
   414.4
   454.6
   450.4
   422.2
   462.4
   479.6
   444.6
   442.6
   454.9
   427.4
     454
   460.8
   442.6
   459.5
   460.4
   450.7
   480.9
   446.5
   434.5
   470.5
     417
   442.9
   429.3
   450.1
   430.6
   444.2
   487.7
     452
     440
   435.5
   487.4
   454.3
   476.7
   443.3
     477
   414.1
   446.5
   432.9
     451
   473.7
   450.7
   479.3
   474.7
     418
   443.9
   498.1
   418.3
     454
   430.3
   458.2
   471.2
   451.7
   457.5
   421.8
   411.8
   457.2
   428.7
     463
   465.6
   437.1
   471.5
   455.3
   415.4
   479.3
   443.6
   470.2
   452.3
   454.9
     490
   449.4
     465
   431.9
   465.3
     464
   454.6
   418.3
   449.4
   421.8
     427
   455.9
   461.4
   468.2
   495.5
   422.2
   401.4
   467.9
   436.1
   416.3
   455.6
   478.9
   433.8
   422.5
   457.5
   424.4
   437.7
   443.9
   462.7
   446.2
     452
     427
     476
   448.8
     427
     454
   452.7
   455.3
   435.5
   496.8
   484.8
   415.7
   393.3
   480.2
   460.8
     440
     500
     441
   435.5
   457.5
   443.3
   440.7
   411.8
   496.5
   457.9
   446.5
   457.9
   409.8
   457.9
   450.1
   481.2
   420.9
   422.8
     477
   503.6
   433.2
   525.7
   426.1
   462.7
   415.7
   476.3
   480.6
   426.4
   447.1
   438.7
   462.4
   446.8
   442.6
   443.6
   460.1
   468.9
   411.8
     451
   424.1
   470.2
   448.4
   446.2
   450.7
   412.8
   434.5
   458.5
   437.1
   426.4
   424.1
   491.6
   499.1
   470.5
   433.8
   516.9
   450.4
   460.4
   456.9
     512
   472.8
   428.7
   448.4
   462.7
     478
   449.7
   428.7
   466.9
   486.1
   490.9
     488
     475
   470.8
   411.1
   472.8
   461.1
   524.4
   494.2
     488
   473.1
   485.8
   493.9
   406.6
   426.4
     513
   493.5
   437.1
   455.3
   491.9
   405.9
   445.5
   466.9
   412.8
   452.7
   456.2
   402.7
   442.6
   496.1
   462.4
   454.6
     477
   426.1
   459.2
   455.9
   456.9
   461.4
   445.5
   445.9
   448.8
   524.4
   472.8
   413.1
   456.9
   418.9
   435.5
   450.7
   434.5
   530.8
   484.1
   459.8
   493.9
   449.4
   432.2
   486.1
   448.4
   450.7
   444.9
   506.8
   478.9
   399.5
   436.4
   390.7
   471.8
     490
   469.2
   484.5
   422.5
   460.4
   479.9
     442
   447.8
   412.4
   441.3
   457.5
   423.5
   482.8
   500.7
   482.5
   479.3
   466.9
   458.8
   406.6
   420.5
   416.7
   417.3
   472.1
   407.6
   418.3
   463.4
   431.9
   457.5
   456.6
   414.7
   464.7
   452.3
     452
   404.7
   475.4
   483.2
   520.5
   452.7
   454.3
   465.3
   470.8
   455.3
   460.1
   408.9
   487.7
   438.7
   459.2
   436.1
   467.9
   445.2
   455.3
   456.6
     453
   456.9
   459.8
   462.4
   459.8
   466.3
     463
   457.5
   410.5
   450.1
   439.7
   453.6
   485.4
   445.2
   433.8
   413.1
   487.7
   484.1
   449.4
   464.3
   462.4
   435.8
   447.1
   452.7
   467.6
     442
   417.3
   416.7
   447.8
   414.7
   447.8
   447.1
   441.3
   473.4
     477
   452.7
   454.3
   454.6
   482.5
   436.4
   438.7
   486.1
   455.3
   486.7
   426.7
   435.1
   460.1
   445.5
   440.3
   440.7
   433.5
   458.5
   443.6
   459.8
   427.4
   435.8
   450.7
   425.4
   402.4
     463
   466.9
   447.8
   469.5
   456.6
   457.5
   408.5
   442.9
   410.8
   460.4
   489.6
   473.1
   474.7
   439.4
   470.5
   438.4
   440.7
   394.6
   419.6
   453.3
   442.6
   450.1
   458.2
   462.7
     476
   522.7
   430.6
   410.8
   454.9
   412.4
   406.3
   425.1
   476.7
   441.3
     442
     451
   466.3
     430
     463
   413.1
   434.5
   431.6
   422.8
   426.1
   466.3
   429.3
   425.1
   437.7
   484.5
   422.2
   415.7
   404.7
   496.5
   405.6
   429.3
   464.3
   428.3
   454.9
   445.5
     441
   455.3
   422.2
     452
   460.4
   431.6
   454.6
   484.1
   434.2
   437.1
   484.5
   451.7
   455.6
   426.4
   434.2
   500.3
     429
   448.1
   420.5
   460.1
   458.8
   443.6
     430
   421.5
   480.6
   417.6
   468.6
   443.6
   421.5
   444.2
   433.8
   433.8
   406.9
   439.4
   409.8
   438.7
   487.4
   452.7
     403
   418.9
   438.4
     429
   398.2
   457.5
     477
     453
   450.1
   461.1
   434.2
   456.9
   482.2
     427
     418
   483.8
   418.9
   481.5
     391
   438.7
   474.7
   444.6
   470.8
   424.4
     488
   449.7
   469.9
   521.1
   487.4
   437.7
   443.9
   419.9
   484.8
   446.2
   458.8
   409.5
   403.7
   436.8
   408.2
   422.2
     451
   429.3
   431.3
   470.2
   384.9
   430.6
   471.2
   436.1
   463.7
   479.9
   423.8
   488.3
     525
   422.2
   466.6
   433.2
   492.9
   461.4
   454.3
     478
   464.7
   507.2
   450.1
   464.7
   474.7
   443.6
   458.2
   438.4
   431.6
     454
     465
   408.5
   467.6
   437.4
   450.7
   466.9
   477.6
   464.3
   431.3
   448.4
   457.5
   457.9
   462.1
   455.9
   466.9
   425.4
   432.9
   430.6
   473.4
   466.9
   449.1
   437.7
   443.3
   437.4
   435.8
   444.6
   464.3
     441
   471.8
     478
   412.1
   482.2
   444.6
   442.6
   447.8
     463
   423.5
   446.8
   420.9
   472.1
   464.3
   456.9
   482.5
   412.8
   474.1
   430.9
   446.2
   493.9
   487.4
     429
   435.5
   448.4
   462.7
   438.4
     464
   402.4
   455.6
   493.5
   395.2
   448.8
   432.2
   472.8
   397.8
   466.9
   431.6
   460.8
   404.7
   441.3
   448.4
   423.1
   484.5
   448.8
     464
   425.4
   476.7
     415
   410.8
   491.3
   463.4
   438.4
   446.5
   463.4
   442.9
   409.8
   411.5
   416.7
   480.9
   434.5
   472.8
   490.9
     466
   468.9
   519.5
   448.8
   469.2
   406.6
   433.8
   439.7
   469.9
   431.3
   450.7
   430.3
     465
   486.4
     478
   455.9
   477.3
   469.2
   416.7
   477.6
   428.3
   384.5
   453.3
   457.5
   455.6
   387.5
   426.4
   433.5
   404.3
   465.3
   409.5
   465.6
   448.4
     429
     475
   410.2
   419.2
   431.6
   437.7
     430
   477.3
   489.6
   446.5
   437.7
   471.8
   417.3
   445.2
   471.2
   436.1
   458.8
   493.9
   386.2
   456.6
     477
   442.9
   424.1
   442.6
   406.3
   406.6
   466.9
     454
   464.7
   458.8
   428.7
   464.3
   421.8
   436.8
   426.4
     465
   470.5
   408.9
   457.9
   485.4
   435.8
   465.3
   486.7
   446.8
   402.4
   431.9
   429.6
   398.5
   448.4
     475
   466.3
   423.8
     453
     451
   431.3
   449.1
   424.4
   484.8
     416
   443.9
   415.7
   455.3
   453.3
   430.6
   447.1
   437.4
   424.1
   404.7
   454.3
     452
   448.1
   480.9
   454.3
   445.5
   426.1
   426.4
   460.1
   396.2
   460.1
     440
   441.6
   408.2
   450.7
   421.2
   381.3
   442.6
   474.4
   427.7
   426.7
   437.4
   442.6
     476
   433.2
   407.6
   429.6
   465.6
   447.8
     429
   450.4
   459.8
   465.6
   418.6
   468.9
   423.1
   471.2
   437.1
   483.5
   466.3
   431.9
   474.7
   457.2
   398.2
     465
   473.1
   473.1
   457.2
   469.2
   448.1
   488.7
   421.5
   447.5
   445.2
   410.8
   445.9
   441.3
   465.6
   465.6
   433.8
   447.1
     453
   433.2
   420.2
   457.2
   462.4
   461.7
   420.5
   443.9
   476.3
   451.7
   410.5
   437.4
   493.5
   478.9
   400.8
   437.1
   462.7
   462.4
   435.8
   414.1
   472.5
   520.5
   485.8
   445.9
   420.9
   479.3
   460.8
   434.8
   451.7
   460.8
   473.4
   484.8
     427
   436.8
   429.6
   436.4
   419.9
   495.8
   433.2
   398.2
   425.1
   447.8
   454.3
   511.1
   406.9
     490
   492.2
   434.8
   436.1
   501.6
   437.7
   420.2
   472.5
   388.1
   416.3
   500.3
   468.2
   477.6
   458.8
     464
   411.5
   482.2
   454.9
   436.4
     430
   439.4
   430.3
   426.1
   436.8
   475.4
   427.7
   454.3
   439.4
   452.3
   447.8
     454
   473.4
   451.4
   402.4
   450.7
   441.3
   442.9
   410.8
   424.8
   436.8
   463.7
     477
   462.1
   496.1
   402.7
   431.3
   450.1
   482.8
   402.1
   409.5
   424.4
     440
   468.2
   424.8
   406.3
   415.7
   441.6
   409.5
   453.3
   446.2
   396.5
   480.6
   508.8
   482.5
   390.7
   428.3
   425.7
   439.4
   422.5
   449.1
   411.8
   437.4
   430.6
   466.6
   429.3
   447.1
   445.9
   395.6
   439.7
   449.1
   433.8
   498.1
   457.9
   472.1
   435.5
   387.5
   435.1
   441.6
   467.3
   432.5
   461.1
   483.2
   498.4
   398.2
   464.7
   428.3
   442.9
   391.7
   486.7
   409.8
   448.1
   449.7
   504.2
   454.3
     489
   406.3
   468.2
   462.7
   449.7
   420.5
   433.8
   472.8
   455.6
     452
   448.4
   457.2
   493.9
   425.7
   464.7
   454.6
   470.8
   479.6
   386.5
   479.3
   460.4
     463
   456.2
   471.8
   433.5
   416.3
   432.9
   453.6
   418.6
   434.8
   476.3
   434.5
   412.1
   445.5
   422.8
   422.5
   443.3
   408.9
   480.2
   465.6
   419.6
   444.2
   452.3
   477.3
   480.6
   451.7
   457.9
   427.7
     428
   471.2
   456.6
   437.1
   422.5
   484.1
   427.4
   393.3
   479.3
   437.1
   460.8
   492.6
   478.3
   458.2
   454.3
   474.4
   434.8
     427
   457.5
   399.1
   455.3
   486.4
   458.2
   436.8
   421.8
   455.9
   415.7
   475.4
   443.9
   523.4
   443.6
   450.1
   433.2
   455.9
   481.5
   479.3
   472.1
     440
   448.1
   444.6
   434.2
   452.7
   459.5
   432.2
     452
   437.1
   475.4
   446.5
   431.3
   451.7
   453.3
   407.9
   429.6
   419.2
   457.5
   447.1
   403.7
     427
   460.1
   417.3
   438.1
     418
   463.4
   401.4
   440.3
   430.3
   439.7
   460.8
   443.9
   434.2
   380.3
     454
   453.6
   461.7
   414.7
   431.9
   446.8
   454.9
   462.1
     428
   416.3
   434.8
   421.5
   393.3
   483.5
     439
   475.4
   466.9
   462.1
   446.2
   431.9
   436.8
   434.2
   419.2
   431.9
   464.3
   459.2
   429.6
   456.2
   451.4
   434.5
   415.4
   454.6
   447.8
   389.4
   478.3
   469.9
   482.8
   406.9
   404.3
   422.2
   442.9
   463.7
   469.5
   481.5
   444.6
   394.9
   436.4
   483.2
   442.9
   453.6
   467.9
   426.7
   430.9
   476.7
   475.4
   435.8
   445.9
   450.4
   429.6
   491.6
   431.9
   479.9
   436.8
   428.7
   482.8
   415.4
   450.1
   436.1
   475.7
   446.8
     417
   421.5
     429
   417.3
   456.6
     454
   422.2
   425.1
     466
   518.2
   464.3
   468.6
   450.4
   470.5
   467.3
   430.3
   448.8
   479.3
   437.1
   425.1
   413.4
     427
   467.6
   446.2
   454.3
   494.5
   429.3
     429
   466.9
   425.4
   474.4
   436.1
   435.8
   440.3
   465.3
   423.5
   466.6
     442
   456.2
   453.6
   431.3
   450.1
   485.1
   522.4
   425.4
   425.4
   384.9
   433.2
   478.3
   441.3
   441.3
   408.9
   432.9
   449.7
   434.5
     429
   459.5
   445.2
   509.8
   484.8
   487.7
   498.1
   423.5
   405.3
   442.9
   453.3
   455.3
   458.5
   451.4
   448.8
   410.2
   435.8
   474.4
   473.1
   492.2
   456.2
   431.6
   452.3
     476
   437.4
   407.9
   446.8
   498.4
   478.9
     502
   446.5
   474.7
   454.6
   411.1
   434.2
   516.9
   468.9
   452.7
   425.4
   465.6
   437.1
   497.8
   388.8
   434.5
   419.6
   460.8
   460.4
   402.4
   473.1
   492.2
   441.6
   453.6
   437.1
   467.3
   473.1
   352.4
   473.7
   445.2
   454.9
   468.9
   466.6
   434.2
   430.6
   465.6
   519.8
   410.5
   423.5
   432.9
   491.3
     440
   410.2
   425.1
   418.6
   438.4
   507.8
   432.9
   479.3
   476.7
   442.6
   424.4
     415
     442
   438.7
     475
   447.1
   433.8
   433.5
   412.4
   469.5
     440
   428.7
   442.9
   453.3
     451
   425.4
   480.2
   448.4
   468.9
   416.3
   443.3
   458.2
   427.7
   471.2
   478.9
   438.1
   412.8
   482.5
   484.1
   458.5
   445.2
     453
   420.5
   430.6
     524
   428.7
   466.3
   425.1
   459.5
   419.2
   413.4
   440.3
   436.8
   466.9
   422.2
   460.4
   455.9
   440.7
   432.9
   410.2
   437.1
   463.4
   446.5
   471.2
   429.6
   484.1
   440.7
   456.2
   424.8
   409.2
   453.6
   445.9
   436.1
   422.5
   384.9
   448.8
   432.2
   421.2
   440.7
   442.6
   448.8
   478.9
   427.4
   463.4
   467.3
   383.2
   480.9
   458.2
   465.3
   421.2
   459.2
   496.8
   418.3
   424.8
   435.1
   443.6
   461.1
   445.2
   461.7
   497.1
     475
   447.1
   470.2
   443.6
   471.8
   436.8
   456.9
   459.8
   456.9
   422.5
   427.7
   465.3
   448.8
   429.6
   474.4
   429.3
   469.2
   459.2
   460.8
   409.8
   453.6
   415.7
   410.5
   466.9
   447.8
     452
   512.7
   465.6
   409.2
   442.9
   484.8
   436.1
   468.9
   442.6
   448.4
   436.4
   474.1
   440.3
     428
   416.3
     440
   471.2
   447.1
   473.4
   438.4
   434.2
   449.1
   390.4
   450.4
   486.7
   382.3
     418
     452
   519.2
   447.1
   462.1
   428.3
   449.1
   433.2
   443.9
   485.1
   445.2
   409.8
   489.6
   476.3
   405.3
   447.5
     428
     430
   485.8
   461.1
   494.5
   418.9
   463.4
   420.5
     464
   415.7
   445.9
   462.4
   451.4
   397.8
   500.7
   459.8
   398.8
   449.7
   452.3
     428
   432.2
   466.9
     428
   435.1
   445.5
   448.1
   424.1
   441.6
   447.8
   454.9
   453.3
   434.2
   444.9
   436.8
   460.1
   481.5
   457.2
   420.5
   469.5
   478.9
     452
   450.4
   454.6
   447.1
     440
   443.9
   418.3
   440.3
   509.8
   455.9
     451
   462.4
   484.5
   506.8
     430
     453
   451.7
   454.6
   402.4
   456.2
   474.4
   442.3
   435.5
   450.7
   405.3
   448.8
   434.8
   416.7
   438.7
   480.2
   475.4
   421.8
     430
   453.6
   479.3
   449.1
   491.6
   437.7
   466.6
     439
   461.4
   442.6
   412.8
   445.5
   419.9
   462.1
   462.1
   429.3
   435.5
   424.8
   460.4
   453.3
   422.5
     476
   485.1
   476.7
   435.5
     475
   476.7
   478.6
   487.4
   450.4
   464.7
   443.6
   405.3
   419.9
   467.3
   468.9
     441
   428.3
   449.7
   419.9
   458.2
   451.7
   438.4
   420.2
   449.7
     418
   483.2
   455.9
   457.5
   448.1
   428.3
   439.7
   476.7
   486.4
   418.3
   450.4
   489.6
   438.1
   414.7
   455.9
   470.2
   448.8
   424.4
     466
   470.8
   403.4
   484.8
   398.8
   454.6
   479.9
   434.8
   486.7
   455.9
   432.2
   509.1
   453.6
   464.7
   456.2
   428.3
   439.4
   434.2
   446.5
   478.6
   460.8
   463.7
   424.4
   460.1
   446.8
   412.1
   445.2
   449.4
   457.2
   426.7
   445.5
   459.8
   459.8
   442.6
   397.2
   424.4
   423.1
   468.6
   505.2
   414.4
   438.1
   438.1
   466.3
   420.5
   422.2
   458.8
   467.6
   455.6
   402.7
   449.7
   445.2
   485.4
   492.6
   440.7
   429.6
   435.8
   463.7
   411.5
   415.7
   497.8
   445.9
   546.1
   441.6
   518.5
   467.9
   466.6
   455.9
     453
   477.3
   446.5
   476.7
   423.1
   449.7
   444.2
   437.1
   514.3
   428.3
   431.9
   451.7
   450.4
   446.8
   443.9
     466
   486.4
   446.8
   470.2
   411.8
   485.4
   435.1
   449.4
   453.6
   420.9
   442.3
   413.4
   469.5
   410.8
   472.8
   468.6
   479.9
   431.9
   449.4
   460.4
   459.8
   465.3
   483.2
   473.4
   452.3
   423.8
     464
   418.9
   471.8
   471.2
   485.8
   458.2
   449.7
   442.3
   490.9
   374.5
   495.8
   472.8
   461.1
   451.4
   500.3
   470.8
   476.3
   424.1
   483.8
   439.4
   468.9
   482.5
     415
   458.5
   446.2
   480.2
   455.6
   436.1
     441
   432.5
   437.4
     452
   444.9
   411.1
   438.7
   415.4
   460.1
   426.4
   458.2
   426.1
   472.8
     500
   465.3
   480.9
     451
   466.6
   430.6
   468.2
   418.3
   447.1
   444.9
   452.7
   458.8
   497.4
   440.7
   447.1
   431.6
   454.3
   453.3
   468.6
   474.7
   436.8
   468.9
   393.3
   390.1
   435.1
   474.4
   485.4
   443.6
     439
   454.9
   436.4
     466
   509.1
   458.8
     464
   412.8
     440
   462.1
   469.5
   434.2
   481.2
   445.9
   442.9
   460.8
   432.5
   474.7
   419.9
   419.6
   418.6
   404.7
   447.8
   424.8
   422.5
   446.5
   397.5
   454.3
   449.1
   443.6
   409.2
   462.4
   445.9
   445.2
   423.8
   493.9
   465.6
   445.2
   471.2
   507.5
   421.8
   437.7
   494.8
   415.7
   445.5
   468.2
   482.5
   437.1
   435.5
   430.3
   423.5
   468.6
   483.5
   446.2
   449.7
     451
   426.1
   465.6
   467.6
   435.5
     454
     442
     478
   484.1
   472.5
   436.4
   482.2
   448.1
   458.5
     440
   461.4
   419.2
   438.7
   457.5
   429.6
   431.6
   447.5
   472.8
   434.8
   400.8
   439.4
   431.3
   436.4
   426.7
   444.6
   490.3
   472.1
   443.3
   422.2
   423.5
   423.5
   438.4
     442
   483.8
   448.8
   432.5
   446.2
   424.4
   437.1
     441
   460.1
   477.6
   426.7
   432.5
   429.3
   471.8
   449.4
   410.5
   458.5
   474.1
   444.9
   428.3
   452.3
   444.6
   400.8
   438.7
     451
   408.5
   408.2
   425.4
   465.6
   453.6
   461.7
   460.8
   460.4
   438.7
     427
   497.4
     478
   400.1
   481.2
   457.9
   434.8
   494.8
   482.2
   478.3
     430
   451.7
   430.3
   416.3
   456.9
   512.4
   459.2
   422.2
   468.9
     403
   470.2
   444.6
   439.7
   442.3
   448.8
   432.2
   446.8
   453.3
   448.4
   410.5
   446.8
   475.7
     439
     427
   435.1
     451
   430.6
   493.9
   436.4
   446.5
   488.7
   490.3
     452
     453
   423.5
   422.5
     452
   458.8
   495.8
   458.2
   513.6
   496.8
   458.2
   485.8
   506.5
   419.2
   489.3
   445.9
   408.9
   459.5
   399.5
   465.3
   467.6
     427
     439
     465
   480.9
   455.9
   401.7
   457.5
   477.6
   458.2
   471.5
   436.4
   451.7
   456.2
   480.9
   393.6
   407.2
   452.3
   420.5
   443.6
   453.6
   452.3
   461.7
   446.8
   466.6
   408.2
   499.7
   436.8
     463
     439
   405.3
   439.7
     427
   405.3
   436.4
   462.7
   458.8
   445.9
   486.4
   397.2
   454.3
     430
   390.1
     417
   426.4
   443.6
   434.8
   443.6
   451.7
     463
   440.7
   465.6
   451.4
   466.3
   466.6
   455.3
   436.4
   445.5
   463.7
   458.2
   455.6
   424.4
   432.2
   464.3
   418.9
   472.5
   485.1
   440.3
   487.4
     452
   461.4
   438.1
   434.2
   463.7
   431.9
   456.2
   459.8
   443.9
   446.8
   468.9
   484.1
   471.8
   487.7
   447.1
   449.7
   436.8
   442.6
   440.3
   474.7
   443.6
   476.7
   418.6
   463.4
   434.5
   408.5
     477
   445.2
   429.3
   465.6
   438.1
   492.9
   448.4
   415.7
   435.5
   459.5
   441.3
     476
   413.7
   478.3
   411.8
     440
   461.1
   467.6
   435.1
   454.3
   418.3
   463.4
   416.7
   467.9
   433.8
   493.9
   471.8
   421.5
   425.1
   458.8
   442.9
   479.3
     487
   450.7
   411.8
   491.3
   449.1
   408.5
   459.8
   491.3
   443.3
   462.4
   448.1
     442
   479.6
   423.5
   432.2
   421.8
   443.6
   412.8
   504.9
   407.9
   475.7
   453.6
   434.5
     477
   433.8
   471.8
   466.9
   413.1
   439.4
   438.7
   472.8
   417.6
   431.6
     463
   413.4
   429.6
   419.9
   487.7
   441.3
   479.9
   419.9
   445.9
   433.8
   412.4
   420.2
   403.4
   406.6
   409.5
   455.3
   472.1
   440.3
   413.4
     417
     453
   470.2
   468.6
   450.1
   447.8
   431.6
   384.5
   398.2
   418.6
   424.8
   413.4
   474.4
   422.2
   460.4
   399.1
   426.1
     417
   431.9
     393
   437.7
     476
   435.5
   456.6
   407.2
   425.7
   471.5
     451
   457.9
   470.2
   444.2
   471.2
   445.5
   479.9
   456.6
   407.2
   486.7
   406.9
   458.2
   467.3
     452
   431.9
   461.1
   447.1
   461.7
   450.1
   487.4
   452.3
     427
   428.3
   457.9
   438.4
   436.4
   440.7
   449.7
   450.4
   441.3
   470.5
   490.9
   399.8
   406.6
   431.9
   467.6
   423.5
   445.9
   443.9
     464
   445.5
   457.5
   463.4
   424.8
   469.9
   471.5
   423.1
     465
   444.9
     442
   435.5
   471.2
   429.3
   470.8
   473.1
   419.6
   460.4
   449.4
   455.3
     477
   437.7
   434.5
     428
   433.2
   444.9
   428.7
   433.8
   419.2
     427
   481.9
   433.5
   470.2
   422.8
   449.4
   459.2
   450.7
   483.2
   479.3
   503.6
   421.5
   478.3
     415
   458.2
   461.4
   422.5
   463.7
   452.3
     489
   455.3
   447.1
   421.5
   432.9
   478.6
   435.1
   411.1
   444.2
   465.6
     466
   409.2
   449.1
   413.7
   374.2
   470.5
   441.3
   434.5
   449.4
   459.8
   464.7
   492.9
   467.9
     452
   478.9
   481.9
   426.1
   441.6
   435.1
   471.2
   473.1
   470.2
   422.2
   500.3
   409.2
   438.7
   491.6
   433.2
   404.7
   439.4
   425.1
   448.8
   413.4
   430.3
   416.7
   448.8
   461.1
   482.5
   437.4
   481.2
   468.6
   430.3
   460.4
   450.1
   457.9
   446.5
   453.6
   429.3
   425.1
   448.8
   463.7
   454.6
   397.5
   417.3
   465.3
   461.7
   445.9
   444.6
   492.9
   436.1
   441.3
   447.5
   437.1
   432.2
     488
   425.7
   431.3
   442.9
   468.2
   477.6
   444.9
   453.6
   426.7
   501.6
   455.3
   441.6
   470.5
   421.5
   390.1
   420.9
     464
   459.5
     488
   439.7
   445.5
   515.3
   408.9
   503.9
   457.5
   457.9
   431.6
   463.4
   442.6
   429.3
   397.2
   465.3
   442.9
   462.1
   436.8
   434.8
   444.9
   457.9
     404
   435.8
   394.6
   432.5
   424.4
   515.9
     488
     477
     490
   443.6
   448.4
   471.5
   426.7
   405.6
   461.1
   484.1
   389.7
   408.5
   429.3
   446.8
   479.3
     465
   435.1
   471.2
   518.8
   443.9
   435.5
   449.1
   426.4
   437.4
   452.3
   450.4
   508.8
   432.9
   431.6
   446.2
   467.3
   414.7
   438.4
     415
     441
     464
   440.7
   406.9
   468.6
   470.5
     476
   457.9
     454
   413.1
   423.8
   453.6
   406.6
   429.6
   421.8
   449.7
   519.2
   424.4
   454.9
   440.3
   448.8
   468.6
   416.3
   421.5
   405.6
   472.1
   495.8
   487.4
   461.4
   447.1
   450.1
   440.3
     466
   444.2
   458.8
   425.7
   435.1
   412.4
   428.3
   466.6
   435.8
     442
   460.1
   448.8
   460.4
   464.7
   408.2
   472.5
   367.3
   397.5
   444.9
   394.3
   446.8
   420.9
   418.9
   448.1
     452
   496.5
   411.8
   464.7
   443.3
   465.6
   458.5
   464.7
   400.8
   414.7
   435.5
   491.3
   421.8
   448.1
   468.6
   418.6
   421.5
   473.4
   513.3
   463.4
   457.9
   457.9
   424.1
   444.2
   422.5
   400.8
     466
   460.8
     465
   452.7
   490.9
   482.2
   418.3
     464
   409.2
   487.7
     440
   436.4
   432.5
   462.4
   384.2
   438.7
   410.2
   446.5
   449.1
   407.2
   451.4
   436.8
   471.5
   460.1
   491.3
   450.4
   465.3
   420.9
   371.2
   495.5
   442.9
   443.3
     403
   467.9
   383.2
   449.1
   397.8
   440.7
   425.4
   471.8
   486.7
   454.3
   434.8
   454.9
   448.8
   454.6
   446.2
     451
   498.4
   455.3
   448.4
   492.9
   478.9
     452
   445.2
   472.5
   462.1
   422.2
   508.5
   419.9
   471.8
     418
   448.1
   441.6
   468.6
   443.6
   411.8
   408.9
   467.3
   454.6
   469.5
   441.3
   419.9
   424.1
   437.4
   464.3
   440.3
   472.8
   466.9
   433.5
   470.5
   456.9
   446.8
   484.1
   441.6
   425.7
   462.1
     416
   456.9
   386.5
   480.2
   467.9
   432.2
   435.8
   432.2
   407.6
   467.9
   418.9
   429.3
   455.9
   439.7
   440.3
   448.1
   439.4
     463
   424.1
   445.5
   398.8
   504.9
   456.6
   454.6
   423.1
     452
   460.1
   448.1
   450.1
   455.9
   430.3
     478
   480.9
   431.9
   414.4
   504.9
   457.5
   411.1
   439.4
   471.5
   426.4
     466
   435.5
   430.3
     430
     428
   497.4
   450.4
   447.8
   411.1
   431.6
   457.2
   429.3
   423.8
   435.8
   423.5
   470.8
   449.1
   455.3
   427.7
     452
   418.3
   416.7
   430.6
   431.6
   387.5
   432.9
     465
   474.4
     428
     430
   467.6
   420.5
   467.9
     451
   453.3
   467.3
   439.4
   480.2
   444.9
   447.1
   443.6
   414.4
   484.1
   467.3
   446.8
   422.5
   461.7
   445.2
     452
   433.5
   429.6
   416.7
   494.5
     463
     490
   508.5
   466.3
   442.6
   479.6
   461.7
   411.5
   450.1
   468.9
   468.6
   456.9
   418.3
   433.8
   396.9
   436.4
   447.8
   412.4
   447.5
   466.6
     502
   487.7
   470.2
     427
   365.7
   436.8
   455.3
   480.6
   454.3
   449.1
   517.5
   424.1
   428.3
     465
     453
   398.8
   409.5
   458.2
   455.9
   433.5
   465.3
   431.3
   469.5
   441.3
   414.4
   420.9
   439.4
   450.1
   430.6
   479.9
   432.9
   472.8
   439.7
   452.7
   426.1
   448.8
   446.8
   429.3
   450.7
   446.8
   431.3
   423.1
   432.5
   435.1
   422.2
     440
   458.5
   470.2
     451
   487.4
   473.7
   420.5
     477
   484.5
     429
   481.5
   426.1
   435.8
   523.1
     500
   475.4
   451.4
   452.3
   450.1
   475.4
   450.1
   443.9
   448.8
   402.7
     428
   446.8
   487.7
   461.1
     478
   461.4
     418
   444.9
   462.7
   432.5
   437.4
   438.7
   436.1
   446.2
   515.6
   440.7
   402.4
   466.9
   426.1
   469.5
   486.7
   447.8
   453.6
   427.4
   495.8
   440.7
   438.7
   422.2
   467.3
   448.4
   443.9
   447.5
   451.7
   455.3
   460.4
   446.8
   419.6
   456.9
   451.7
     475
   491.6
   414.4
     427
   425.4
   429.6
   443.9
   455.6
   477.3
   446.5
   443.6
   469.9
   475.7
   456.2
   507.8
   432.9
   506.8
   467.9
     427
   476.7
   430.6
   446.5
   420.9
   440.3
   468.2
     500
   450.7
   422.2
   446.2
   540.3
   417.6
     477
   441.6
   463.4
   461.1
   409.5
   476.7
   444.6
   441.6
   479.3
   487.4
   444.6
   454.9
   460.1
   469.9
   459.2
   430.9
   473.1
   434.8
   412.8
   388.8
   494.8
   419.9
   419.2
   411.1
   411.8
   424.1
   443.9
   471.2
   475.4
   434.5
   408.9
   443.3
   456.6
   443.6
   475.7
   455.3
   457.5
   412.4
   445.5
   449.7
   426.4
     464
     489
   453.3
   478.9
   498.4
   459.8
   472.5
   425.1
   430.3
     487
   447.5
   439.7
   422.5
   447.8
   447.5
   394.6
   409.2
   404.7
   429.3
   436.4
   465.6
   433.2
   430.9
   451.4
   434.8
   437.4
   433.8
   480.2
   444.2
   449.7
   454.3
   478.9
   435.8
   414.1
   443.9
   439.4
   450.4
   438.7
   461.7
     429
   453.3
   437.1
   437.4
     464
   444.2
   436.1
   489.3
   428.7
     429
   423.8
   471.8
   413.1
   435.8
   429.3
   444.6
   426.4
   417.3
   403.7
   444.9
     465
   430.3
   400.1
   436.4
   446.2
     427
   437.7
   426.4
   444.9
   456.6
   435.8
   471.8
   462.1
   422.2
   436.4
     440
   436.4
   435.5
     418
   488.7
   397.8
   449.1
     452
   514.3
   480.2
   457.5
   467.9
   446.8
     442
   447.1
   438.4
   448.1
   459.8
   478.6
   471.5
   441.6
   432.2
   463.7
   436.4
   464.7
   454.3
   395.2
   441.6
   419.2
   444.6
     429
   464.3
   436.1
   458.5
   388.1
   470.8
   485.4
   506.5
   443.3
   436.1
   486.1
   427.4
   454.6
     441
   458.8
   432.5
   459.2
   521.1
   450.7
   534.4
     451
     439
   397.8
   467.9
   379.7
     502
   510.7
   422.2
   400.8
     463
   418.9
   439.7
   444.6
   476.3
   424.8
   493.9
   462.1
   370.6
   407.9
   422.5
   470.2
   456.2
   437.7
   417.6
   479.3
   449.4
     417
   427.4
   423.5
   447.5
   416.7
   481.9
     429
   455.3
   468.2
   438.4
   441.6
   462.1
   463.4
   404.3
   440.7
   460.8
   420.5
   462.1
   460.8
   436.1
   496.8
   488.3
   432.2
   452.7
     465
   456.6
   462.7
   430.9
   481.2
   445.5
   409.2
   500.7
     418
   421.8
   466.9
   467.9
   432.9
     451
   513.6
   450.4
     465
   435.1
   471.5
   443.3
   436.4
   464.7
   447.8
   481.5
   438.7
   411.1
     430
   446.8
   445.9
   458.2
   457.9
   482.2
   456.6
   426.4
   430.3
   417.3
   447.1
   434.8
   462.7
   470.8
   410.2
   437.4
   466.6
   458.8
   427.4
   436.8
   422.2
   457.9
   462.7
   459.5
     430
   407.2
   415.7
   493.5
   454.9
   445.9
   479.3
   448.1
   461.1
     453
   454.3
   447.8
   441.3
   422.8
   462.4
   452.3
   448.8
   446.2
   499.1
   434.8
   463.4
   409.8
   427.4
   470.2
   411.8
   468.6
   435.5
   459.8
   444.9
   412.4
   423.8
   428.3
     418
   448.1
     451
   427.4
   482.2
   436.4
   406.9
   445.2
   464.7
   430.9
   445.5
   431.3
   422.5
   415.4
   430.9
   434.5
   455.3
   459.2
   393.6
   476.7
   430.6
     441
   418.6
   430.9
   448.8
   454.6
     439
   442.6
   473.1
     488
   461.1
   441.3
   464.7
     452
   455.6
   484.8
   483.8
     415
   422.2
   474.7
   457.9
   421.2
     466
     428
   426.4
   450.7
   475.4
   449.1
   446.2
   429.6
   417.3
   450.4
     465
   457.9
   473.4
   428.7
   437.4
   445.9
     463
   437.1
     439
   449.7
   405.3
   427.4
     440
   494.5
   425.7
   462.1
   438.4
   426.4
   425.4
   408.5
   443.3
   459.2
   454.3
   456.6
   454.3
   433.8
   470.8
   475.7
     428
   408.2
   456.2
   400.4
   453.6
     454
   471.2
   413.4
   421.8
   438.1
   442.3
   431.9
   496.8
   484.5
   490.3
   404.7
   448.1
   458.8
   424.1
   445.2
   434.5
     453
   408.2
   456.2
     466
   467.3
   455.6
     451
   419.2
   425.1
   430.9
   472.1
   424.8
   447.1
   449.1
     475
   467.3
   444.6
   478.6
   478.9
   461.7
   434.5
   436.1
   443.9
   449.1
   435.8
   478.9
     466
   425.7
   427.7
   442.9
   454.3
   409.8
     442
   446.5
   469.2
   464.7
   454.3
   425.7
     416
   456.2
   435.8
   399.8
   438.1
   451.7
   476.3
   503.9
   493.9
   408.9
   463.4
   485.4
   434.8
   433.8
   471.2
   425.1
   447.5
   471.5
   435.8
   412.4
   460.4
   378.7
   413.7
   444.9
   424.4
   432.9
   405.3
   492.6
   510.1
   483.8
   414.7
   429.3
     429
   464.3
   510.4
     487
   450.4
     454
   456.9
   433.8
     463
   396.2
   436.4
   468.6
   431.9
   415.4
   413.7
   397.5
   495.5
   442.3
   439.4
   453.6
     417
   440.7
   427.4
     428
   468.9
   449.1
   424.8
   450.4
   450.7
   461.4
   449.7
   503.3
   416.7
   433.2
   423.1
   468.6
   484.8
   443.6
   487.4
   451.7
   472.8
   448.1
   424.1
   495.8
   494.2
   447.1
   500.3
   470.2
   479.6
     417
   456.6
   472.1
   432.5
   433.2
   377.7
   449.7
   433.5
   404.3
   477.6
   408.9
     465
   394.6
   483.2
   523.1
   472.1
   484.8
   454.3
   444.2
   495.2
   470.8
   443.6
   454.6
     441
   482.5
   500.3
   438.4
   432.5
   427.4
     440
   401.4
   427.4
   458.8
     464
   481.2
   444.9
   458.8
   414.1
   443.9
   485.8
   443.6
   407.2
   406.3
   409.5
   443.6
   392.6
   484.5
   435.1
   494.2
   460.8
   426.4
   433.8
   420.9
   471.5
     439
   439.4
   458.8
   445.2
   438.7
   478.3
   448.4
   402.4
   444.6
   444.2
   460.8
   424.1
   451.7
   479.6
   466.6
   460.8
   413.7
   446.5
   470.8
     454
   473.7
   447.1
   461.7
   509.4
   407.9
     441
   449.4
   459.2
   430.6
   449.4
   441.6
   431.3
   469.5
   470.5
   497.4
   448.4
     416
   453.6
   433.2
     466
   477.6
   446.5
   463.7
   459.5
   473.4
     442
     476
     442
   462.1
   435.8
   448.8
   478.9
   471.2
   458.8
   458.5
   454.9
   443.3
   492.2
   418.6
   434.2
   473.7
     452
   467.6
   442.9
   497.1
   448.8
   478.3
   442.6
   411.8
   462.4
   431.6
   464.3
     442
   405.6
     489
   444.9
   422.8
   450.7
   475.4
   445.9
   473.1
   472.5
   394.9
   443.9
   381.6
   484.1
   461.1
   461.4
   445.9
   409.8
     464
   451.4
   446.5
   470.5
   479.6
   449.4
   402.1
   437.4
   529.9
   465.3
   453.3
   429.6
   471.2
   400.8
   433.5
   452.7
   464.7
   479.9
   421.2
   419.6
   500.7
   519.2
   423.5
     451
   480.2
   412.1
   458.8
   484.8
     453
   483.8
   450.1
   420.9
   468.2
   466.6
   457.5
   456.9
   430.3
   431.6
   470.2
   453.6
   462.1
   481.9
   369.9
     464
   505.5
   454.3
   446.5
   461.7
   434.5
   357.9
   416.7
   470.8
   460.8
   495.5
   445.5
   488.7
   438.4
   443.3
   461.7
   437.1
   442.6
   470.2
   482.5
     418
   433.8
   431.6
   428.3
   460.1
   492.6
   415.4
   455.9
     453
   426.7
   442.9
   413.1
   479.6
   426.4
     418
   482.8
   436.4
     416
   435.8
   430.3
   448.1
   477.6
   493.5
   452.3
   423.5
   469.9
   480.9
   436.4
   413.4
   420.2
   466.9
   424.4
   436.4
   456.6
   441.3
     439
   459.2
   486.7
   444.9
   469.9
   442.6
   434.5
   487.4
   427.4
   460.1
   472.8
   396.9
   473.4
   433.8
   435.1
   449.7
   456.6
   440.7
   465.3
   448.4
   438.1
   449.7
   467.6
   496.1
   507.8
   443.6
   461.7
   503.9
   456.2
   424.8
   458.2
   447.5
   466.3
   454.9
   452.3
   457.2
   465.3
   456.9
   472.5
   475.7
   433.8
   412.8
   450.4
   427.4
   397.8
   486.1
   404.3
   453.3
   425.7
   474.7
   477.3
     416
   505.2
   443.3
   458.5
   499.4
   437.1
   425.1
   386.8
   463.4
   465.6
   445.9
   444.9
     439
   417.6
   435.8
   413.4
   448.1
   380.6
   456.2
   396.5
   469.9
   460.1
     514
   477.3
   490.3
   416.7
   456.9
   431.9
   418.9
   462.1
   469.2
   450.7
   488.7
   466.6
   457.5
   418.6
   428.3
   456.6
   461.7
   440.7
   412.1
     428
   471.8
   481.9
   458.5
   454.6
   432.9
   450.1
   458.5
     439
   431.3
   410.8
   433.5
   441.6
   472.1
   458.2
     429
   459.8
     475
     440
   444.6
   455.9
   430.9
   404.7
   486.7
   486.1
   447.5
   427.7
   439.4
   425.1
   463.4
   435.8
   443.9
   433.8
   433.2
   448.1
   443.6
     487
   475.7
   474.7
   458.5
   401.7
     428
   445.9
   401.7
   412.4
   377.7
   462.4
   461.7
   467.6
     452
     430
   444.2
   466.3
   434.8
   435.5
   451.7
   424.1
   425.1
     427
   423.1
   453.3
   481.9
   397.2
   437.7
   496.8
   446.5
   411.8
   465.3
   435.5
   472.5
   432.5
   427.4
   448.8
   467.9
   386.2
   470.8
     487
   433.2
   491.9
     439
   437.7
   474.7
   470.8
   474.7
   444.2
   424.8
   438.1
     465
   424.4
   402.4
   449.1
   490.3
   412.4
   443.6
   455.3
   484.1
     488
   403.4
   460.8
   472.8
   455.3
   446.5
   474.7
   489.6
   446.8
   474.4
     442
   412.8
   447.1
   472.1
   456.6
   476.7
   398.5
   441.6
   445.2
   431.9
   455.6
   432.5
   417.3
   450.7
     415
   412.1
   430.6
   482.5
   433.2
     451
   461.1
   468.2
   429.3
   452.3
   442.9
   466.6
   460.1
   457.5
   445.2
   426.7
   462.4
   394.6
   467.3
   435.5
   468.2
   430.3
   410.8
   490.3
   443.9
   494.5
   446.8
   431.9
     440
   419.6
   420.9
   457.5
   427.4
   463.4
   450.7
     442
   468.2
   444.6
   456.6
   494.8
     439
     417
   427.4
   443.9
   461.1
   407.2
   439.4
     441
   486.7
   426.1
   435.5
   438.7
   404.3
   453.6
   437.1
     454
   410.5
   427.4
   471.2
   463.7
   431.3
   440.3
   471.5
   411.5
     427
   428.3
   470.5
   428.7
   475.7
   496.1
   467.9
   506.5
   443.9
     475
   472.5
   448.4
   456.2
   487.7
   424.4
   457.2
   500.7
   450.7
   448.4
   443.3
   435.1
   499.7
   427.7
     427
   454.6
   400.4
   444.6
   455.3
   443.9
   419.9
   447.1
   445.5
   434.2
     500
   407.2
   462.7
   456.2
   423.5
   434.2
   411.1
   441.6
   463.4
   471.5
   428.3
   421.2
   388.4
   412.4
   418.3
   435.5
   527.6
   478.6
   432.9
   472.1
     416
   411.5
   443.9
   404.3
   450.1
   477.6
   457.2
   412.4
   490.6
   475.7
   477.3
   456.9
     476
   435.8
   412.4
   491.9
   435.8
   454.6
   468.9
   426.7
   429.6
   433.5
   422.8
   488.3
   458.5
   450.4
     441
   446.8
   494.2
     454
   446.5
   432.9
   512.7
   398.8
     418
   461.7
   458.5
   472.1
   443.9
   460.4
   413.4
   409.8
   446.5
   423.5
   463.7
   427.4
   468.9
   447.1
   393.6
   429.6
   445.2
   449.4
   434.2
   442.9
   461.1
   441.3
   465.6
   447.5
   488.7
   416.3
   450.7
   406.9
   460.8
   448.4
   476.7
   417.3
   429.3
   432.5
     442
   420.2
   427.4
   459.2
   454.3
   406.9
   443.6
   490.6
   478.3
   468.2
   421.2
   404.7
   448.8
   463.4
   460.1
   434.2
   414.4
   471.5
   458.5
   422.2
   461.7
   461.7
   466.3
   447.1
   465.3
   476.3
   423.8
     405
   466.6
   467.6
   446.2
   424.8
   447.8
   446.8
   440.3
   476.7
     403
   493.5
   452.3
   410.5
   434.5
   433.5
   443.9
   456.6
   444.2
   465.6
   426.4
     500
   414.1
   406.6
   427.4
   434.5
   435.8
   454.6
   465.6
   443.9
   478.3
   460.1
   466.3
   421.8
   477.3
   459.5
   459.5
   415.4
   417.6
   440.7
   412.4
   464.7
   495.2
   438.4
   452.7
   393.3
   456.2
   422.2
   465.6
   491.3
   420.9
   455.3
   438.1
   470.2
   484.8
   418.3
     453
   412.8
   459.5
   466.6
   442.6
   441.6
   395.6
   445.2
   434.5
   455.6
   466.6
   470.8
   433.2
     463
   448.1
   457.2
   422.8
   416.7
   433.2
   453.3
   446.8
   480.9
   444.6
     439
     465
   490.6
   430.3
   470.2
   475.4
   448.8
   499.7
   427.7
   444.6
   425.1
   438.7
   434.5
   403.7
   404.7
   433.2
   469.2
     430
   422.5
   450.4
   412.4
   440.7
   474.7
   460.1
   418.6
   443.3
   426.4
   479.3
   459.2
   464.7
   456.6
   399.1
     475
   498.7
   495.2
   472.8
   480.9
   448.8
   443.3
   426.1
   432.5
     418
   478.6
   452.7
   467.9
   447.1
   491.9
   400.1
   418.3
   433.8
   412.8
   407.9
   464.3
   485.4
   474.7
   486.7
   454.9
   430.3
     478
   437.4
     428
     453
   456.2
   446.8
   447.1
   429.3
   460.1
   440.3
   412.8
   437.4
   451.4
   425.7
   468.6
   427.4
   425.7
     418
   450.7
   441.3
   414.1
   473.1
   447.5
     417
   419.6
   451.7
   436.4
   423.5
   465.3
   460.1
   475.7
   463.4
   453.3
   408.5
     451
   461.4
   428.3
   450.7
   481.5
   426.4
   405.3
   448.8
   448.1
   435.5
   484.8
   418.3
   464.3
     454
   464.7
   485.4
   459.8
   485.4
   449.7
   457.5
     453
   456.6
   424.1
   445.5
     439
   480.6
   446.5
   438.1
   460.1
     478
   479.9
   493.2
   467.6
   428.3
   426.1
   438.4
   424.1
   479.3
   436.8
   436.4
   442.9
   470.8
   428.7
   432.5
   488.7
   448.4
   392.3
   427.7
   487.4
   471.8
   422.5
   428.7
   454.9
   453.3
     490
   446.8
   444.9
     417
   443.6
   489.6
   406.6
   449.4
   409.5
   437.1
   455.9
   443.9
   446.5
     441
   420.9
   435.1
   504.2
     453
   408.5
   414.4
   420.5
   433.5
   448.1
   461.4
   409.2
   430.9
   443.3
   504.9
   430.3
   511.7
   415.7
   435.1
   447.5
   459.2
   396.2
   470.5
   453.3
   396.5
   460.8
   423.8
   425.4
   449.4
   414.4
   446.2
   457.9
   460.8
   472.5
   493.5
     475
   508.1
   398.5
   417.3
   446.5
   437.7
   461.7
   499.4
   402.1
     405
   488.7
   473.4
   450.1
   480.9
   414.7
   484.8
   437.7
   457.5
   445.5
   429.3
   403.4
     454
     514
   461.4
   472.8
   449.7
   456.6
   460.1
   405.3
   441.3
     500
   425.1
   449.4
   452.7
     464
   393.6
   452.7
   430.3
   440.3
     465
   470.8
   481.9
   486.1
   404.7
   442.3
   469.9
   420.5
   435.1
   434.8
   450.7
   457.2
   464.7
     441
   470.8
   502.3
     442
   434.8
   445.5
   438.4
   438.7
   425.7
   474.4
   464.3
   441.3
   470.8
   461.1
   456.6
   499.7
   450.4
   455.3
   432.2
     427
   475.4
   454.6
   471.8
   488.7
   448.4
   461.1
   419.6
     439
   452.3
   455.3
   440.7
   452.3
   420.5
     403
     442
   485.1
   464.7
   455.6
     451
   434.2
     451
   407.2
   379.7
   481.5
   458.2
   485.1
   403.7
   429.3
   443.9
   447.5
   430.9
   450.1
   443.9
   454.3
   455.9
   388.8
   495.2
   473.7
   506.8
     439
   466.9
   487.4
   424.1
   482.2
   441.6
   446.8
   413.1
     441
   438.4
   445.5
   420.2
     477
   482.2
   417.6
   407.2
   442.9
   423.1
   437.1
   433.8
   443.9
   468.9
   461.7
   396.5
   475.4
   454.9
   431.6
   450.1
     453
   417.3
   444.9
   503.3
   497.8
   430.6
   464.7
   409.8
   450.7
     465
   420.2
     430
   443.6
   459.8
   427.7
   493.2
   461.7
   483.8
   412.8
   458.8
   471.5
   442.3
   393.6
   442.6
   459.5
     427
   424.4
   460.4
   414.7
   434.2
   425.7
   448.8
     465
   417.3
     465
   445.2
   415.4
   374.5
   427.7
   472.1
     415
   412.4
   489.3
   409.5
   433.8
   450.1
   456.9
   419.2
   461.1
   465.3
   465.6
   466.6
   452.7
   458.8
   455.6
     404
   459.2
     439
   462.1
   436.8
     393
   421.2
   436.4
   493.5
   474.7
   428.7
   450.7
   450.4
   427.4
   405.6
   438.1
   454.3
   438.7
   460.8
   442.3
   419.6
   438.4
   473.7
   444.9
     416
   446.5
   420.5
   448.1
   458.8
   453.3
   426.7
   485.1
   492.6
   402.7
   381.9
   406.9
   424.1
     465
   448.4
   413.1
     465
   461.4
   467.3
   419.9
   429.6
   437.7
   436.8
     417
   409.2
     418
   422.8
   392.6
   447.5
   412.8
     475
   422.2
   439.4
   487.7
   433.5
     465
   424.4
     477
     417
   435.1
   436.4
   482.5
   466.3
   448.1
   457.2
   432.9
   482.2
     440
   456.9
   458.2
   460.8
   409.5
   423.5
   476.3
   415.4
   478.3
   417.3
   439.7
   412.4
   438.7
   447.8
   448.1
   481.9
   443.3
   426.4
   467.9
   458.8
   472.1
     453
   467.9
   457.2
   453.6
   490.3
   448.8
     466
   456.9
   446.5
   480.6
   457.5
   420.5
   492.6
   433.8
   411.1
   450.4
   433.5
     428
   443.3
   448.8
     464
   436.8
   437.7
     415
   436.1
     440
   490.9
     441
   420.2
   455.9
     454
   501.6
   416.7
   453.6
   490.3
   409.8
   424.4
   484.8
   454.6
   420.2
   433.5
   455.9
   491.3
   445.5
   477.3
   445.2
     451
   463.4
   484.1
   423.1
   483.5
   410.8
   453.6
   441.3
   397.5
   460.8
   434.5
   436.4
   429.6
   432.9
   415.4
   485.4
     463
   415.4
   397.8
   473.1
   466.6
   450.7
   394.3
     526
   462.7
   468.6
   484.5
   491.6
   461.7
     487
   426.7
   439.4
   448.4
   431.9
   453.6
     452
   434.8
     429
   491.6
     441
   461.4
   445.9
   434.2
     465
   424.4
   432.9
   420.2
   454.9
   491.6
   493.2
   422.8
   477.3
   485.4
   470.5
   442.9
   418.3
   488.7
   469.5
     428
   437.1
   404.7
     441
   433.5
   454.9
   425.7
   450.1
   443.3
   433.5
   471.2
     477
   448.1
   423.5
   449.1
   444.6
   441.6
   494.8
   416.7
   483.2
   458.2
   469.2
   460.4
   387.8
   428.7
   467.6
   429.6
   456.9
   449.7
   480.2
   430.6
   455.6
   455.3
     427
   437.1
   463.4
   468.9
   402.1
   449.7
   425.7
     416
   429.6
   449.4
   432.9
   459.5
   449.7
   475.4
   471.8
   438.1
   437.1
   459.2
   448.8
   483.8
   410.2
     488
   476.3
   438.7
   418.3
   488.7
   421.8
   458.5
   462.4
     487
   418.6
   423.5
   494.2
   464.3
   469.9
   435.8
   439.4
   443.3
   412.4
   457.9
   430.9
   426.7
   422.8
     465
   375.1
   488.7
   481.9
   433.2
   453.6
   461.1
     475
   402.4
   476.7
   432.9
   439.7
   404.7
   450.7
   474.7
   425.7
   422.5
   406.9
   443.6
   451.4
     451
   444.6
   488.3
   452.7
   403.4
   444.2
   460.1
   444.9
   454.3
   464.7
   430.6
   443.3
   411.8
   440.7
     415
   410.5
   450.7
   463.7
   449.7
   433.8
   463.7
   452.7
   444.9
   476.3
     441
   472.1
     452
   454.6
   450.7
   457.5
   465.3
   408.9
   435.1
   449.4
     490
   479.9
   482.5
   438.1
   431.6
   467.6
     451
   459.8
   431.3
   434.8
   512.7
   405.9
   451.7
   446.8
     488
   433.5
   484.8
   427.7
   484.1
     440
   453.3
   466.3
   487.7
     441
   430.9
   496.8
   450.7
   446.5
   443.9
   433.8
     404
   457.2
   445.9
   427.4
   437.4
   434.8
   420.5
     441
   455.3
   435.8
   459.5
   468.2
   429.3
   448.4
   411.5
   459.8
   406.3
   413.1
   449.7
   419.2
   450.1
   424.8
   472.8
   462.1
   442.6
   421.2
   445.5
     453
   462.1
   474.4
   418.6
   414.7
   448.8
   482.2
   470.2
   497.1
   455.9
   444.2
   414.7
   457.9
     428
   462.7
   491.3
   460.1
   430.3
   436.4
   407.6
   438.4
   480.6
   459.8
   461.7
   405.6
   420.9
   447.8
   458.2
   454.3
   434.5
   439.7
   462.7
   419.2
   467.3
   511.1
   442.6
   473.4
   474.4
   400.1
   449.1
   375.8
   469.9
   429.6
   491.6
   402.7
   436.1
     454
   487.7
   421.8
   407.2
   435.8
   448.4
   459.5
   510.7
   462.4
   442.3
   494.5
   443.9
   444.2
   419.6
   418.3
   436.4
   453.3
     429
   426.4
   420.9
   454.3
   442.6
   456.9
   436.1
   458.8
   401.7
   467.9
   472.8
   473.4
   408.9
   428.7
   482.8
   437.4
   436.4
   421.8
   431.9
   400.1
   481.5
   477.6
   453.3
   465.3
   443.9
   398.8
   462.7
   473.7
   457.9
   488.7
   419.9
   430.6
   455.6
   445.9
   431.6
   481.9
   466.9
   427.4
   450.1
   483.5
   432.2
   426.1
   460.4
   422.8
   432.9
   445.5
   428.3
   398.2
   470.5
   446.2
   449.4
   466.3
   455.9
   458.8
   413.7
   472.1
   460.1
   459.8
   431.6
   445.5
   440.3
   431.6
   423.1
   403.7
     463
   498.1
   420.2
   434.5
   441.3
   442.9
   466.6
   449.1
   466.3
   418.3
   392.3
   466.6
   488.7
   480.2
   492.2
     429
   461.4
   460.8
   423.1
   439.7
   437.7
   417.6
   446.5
     430
   473.7
   462.7
   402.4
     427
     501
   433.8
   404.3
   428.3
   447.5
   438.7
   484.1
     463
   442.6
   482.8
   442.3
   481.9
   418.6
   426.1
   464.7
     429
   435.8
   434.5
   440.7
   413.7
   455.3
   414.1
   432.5
   417.6
     440
   430.9
   441.6
   488.3
   434.5
   445.2
     415
   455.6
     451
   391.7
   412.1
   438.7
   496.1
     439
   439.4
   479.9
   395.9
   507.2
   428.3
   437.7
   456.2
   460.1
   408.5
   410.5
     441
   387.5
   450.1
   469.9
   455.9
   482.8
     429
   402.7
   432.9
   421.5
   442.9
   436.8
   456.6
     452
   447.8
   416.7
   434.2
   418.6
     429
     416
   462.1
     514
   455.3
     439
   432.2
   455.9
   455.9
   491.9
   410.5
   438.7
   460.8
   404.3
   470.8
   454.6
     477
   457.9
   403.4
   435.8
   438.4
   468.2
     441
   400.8
   472.8
     430
   412.8
   502.3
   467.3
   441.6
   459.8
   458.5
   430.6
   451.7
   405.3
   428.3
   439.4
   454.6
   464.3
   449.1
   420.5
   443.6
   494.2
     441
   479.3
   442.3
   431.9
   458.8
   437.1
     440
   427.4
   472.8
   422.2
   456.6
   442.3
   468.9
   467.3
   457.2
   446.2
   469.2
   501.3
   466.6
   472.1
   492.2
   445.9
   470.5
   442.3
   419.2
   454.3
   414.1
   433.5
   468.9
   464.3
     465
   413.4
     442
   439.4
   453.6
   470.5
   442.6
   425.7
   426.4
     418
   481.2
   442.6
   431.9
   425.4
   498.7
   430.6
     454
     464
     441
   446.5
   492.6
   456.6
   447.1
   464.7
   434.5
   401.7
     453
   454.3
   458.8
   472.1
   437.7
   432.9
   430.6
   493.9
   460.1
   412.4
   420.2
   453.6
   447.1
   408.5
     453
   468.9
   443.3
   414.4
   460.8
   425.1
   452.3
   460.1
   401.1
   475.4
     429
   455.6
   449.7
   446.8
   481.2
   426.7
   457.5
   434.5
   461.7
   437.1
   497.4
   426.4
   452.7
   465.6
   506.2
   447.1
   452.7
   412.4
   454.9
   433.8
   419.6
   456.6
   456.6
   437.4
   413.7
     453
   453.3
   418.9
   451.4
   414.4
   413.7
     454
   478.3
   431.9
   440.7
     488
   415.4
   465.6
   433.5
   487.4
   458.5
   461.4
   490.3
   442.3
   445.2
   443.3
   419.6
     454
   406.3
   434.5
   450.7
   431.6
   454.6
   462.4
   445.9
   458.8
   447.1
   430.3
   506.5
   477.3
   449.7
   423.8
   428.3
     453
   509.4
   462.1
   450.4
   473.1
   466.9
   453.6
   430.6
   406.9
   442.6
   464.7
   460.1
   440.3
   441.3
   471.2
     478
   462.1
   499.4
   472.5
   446.8
     465
   481.9
   466.6
   486.7
   377.1
   430.6
   440.7
   421.2
   444.9
   428.7
   474.1
   488.3
   462.7
   446.5
   461.4
   484.5
   407.6
   464.7
   429.3
     417
   498.4
   455.6
   434.5
   457.5
   425.7
   429.3
     417
   428.7
   407.2
   450.4
   470.5
   448.8
   492.6
   445.2
   443.9
   462.4
   489.3
   425.1
   462.1
   482.2
   423.5
   420.5
     466
   445.9
   433.8
     463
   432.2
   394.9
   413.1
   415.4
   451.7
   442.6
   445.5
   429.3
     478
   423.1
   446.2
   448.8
   480.2
   457.5
   432.9
   443.6
   430.3
   435.1
   437.4
   433.5
   449.4
   423.5
   428.3
   418.3
   410.8
   477.6
   472.1
   444.6
   429.3
   457.2
   492.9
   463.7
   456.6
   434.8
   486.7
     490
   461.7
   430.9
   483.8
   449.4
   416.3
   410.8
     478
     478
   463.4
   441.3
   396.9
   454.3
     463
   448.1
   479.3
   430.9
   414.7
   479.3
   448.8
   483.2
   491.9
   459.5
   414.1
   458.5
   404.7
   411.8
   386.8
   466.9
     487
   473.4
     465
   457.9
   467.3
   439.7
   435.8
   428.7
   442.9
   496.1
   433.2
   458.8
   497.8
   469.9
   416.7
   448.4
   455.3
   476.3
   442.6
   435.8
   444.9
   474.1
   425.1
   456.9
     463
   453.3
   462.7
     405
   437.7
   445.9
   448.8
   462.7
   456.9
   448.1
   449.1
   455.9
   448.4
   448.4
   471.8
   469.2
   458.8
   455.3
   426.4
   433.8
   405.6
   494.2
     439
   431.3
   430.3
   430.3
   463.4
     487
   446.8
   448.4
     439
     454
   468.6
   446.2
   419.9
   423.8
   423.1
   442.3
   504.6
   483.8
   458.5
   413.7
     464
   442.6
   509.1
   460.4
   420.2
     466
     442
   474.4
     465
   419.9
   450.4
   454.6
   442.3
   438.1
     465
     441
   483.5
   416.3
   420.5
   470.8
   483.5
   405.3
   448.4
   397.8
   412.1
   455.9
     405
   463.4
   437.1
   446.5
     391
   455.9
   442.9
   461.4
   435.1
   448.4
   454.6
     463
   477.3
   441.3
   461.1
   437.4
   481.5
   479.3
   443.3
   443.9
   420.9
     451
   444.2
   464.3
   486.4
   491.9
   425.7
   482.5
   385.8
   425.4
   450.1
   448.1
   456.6
   465.3
   423.5
   440.7
   483.5
   458.2
   460.1
     451
   439.7
   427.7
   490.9
   453.3
   437.1
   450.1
   385.5
   473.4
   474.7
   453.6
     418
   430.9
   445.5
   433.2
   402.1
   436.1
   480.9
   461.7
   470.8
   484.5
   444.9
   434.2
     442
     428
   469.2
   454.3
   453.6
   406.3
   424.4
     487
     429
   437.4
   455.6
   433.8
   446.8
     466
     452
   440.3
   415.4
   510.7
   476.7
   466.9
   490.6
   421.2
   478.9
   461.7
   458.5
   423.5
   441.6
   461.4
   451.7
   518.2
   450.7
   468.2
   452.3
   445.2
   444.2
   448.4
   444.6
   437.4
   430.9
   468.6
   461.1
   422.2
   448.4
   462.4
   490.9
   471.2
     427
     430
   434.2
   423.1
   476.3
   481.2
   439.4
   449.4
   451.4
     417
   473.1
   495.2
   457.9
   460.8
   442.6
   413.1
   436.8
   444.6
   472.8
   435.1
   427.4
     463
   473.4
   459.5
   473.1
     451
   446.8
   459.2
   435.5
   465.6
   445.2
   465.3
   421.2
   477.6
   417.3
   462.7
   451.7
   463.4
   443.6
   455.3
   466.6
   406.9
   434.2
   431.6
   391.4
   471.2
   463.4
   472.8
   459.8
   452.7
   431.3
   464.7
   464.3
   424.4
   415.4
   425.4
   470.8
   503.3
   457.9
   406.9
   486.7
   453.3
   473.7
     427
     418
   477.6
   474.4
   437.1
     476
   409.5
   453.6
   452.7
   406.3
   490.9
   479.9
   427.4
   458.2
     489
   500.7
     476
   486.7
   439.4
   486.1
   450.1
   444.6
   426.1
   471.2
   400.8
   442.3
   468.2
     442
   455.6
   477.3
     452
     476
   400.8
   482.8
   449.1
   415.4
     501
   476.7
   455.3
   421.2
   412.4
     466
   454.9
   444.6
   481.2
   486.7
   468.2
   424.8
   455.6
   434.2
   433.5
   466.6
   427.7
   437.4
   427.7
   484.1
   467.9
   431.3
   461.1
   428.7
   445.5
   420.5
   484.5
     464
   451.7
   425.1
   462.4
   432.9
   415.7
   462.7
   459.5
   517.9
   423.1
   455.9
   397.5
   446.2
   450.4
   487.7
   491.6
   436.8
   455.6
   450.4
   434.5
   482.2
   472.1
   490.9
   403.4
   422.5
   433.2
   453.3
   429.3
   396.2
   420.9
     475
   452.7
   466.3
   483.2
   454.3
   458.5
   431.9
   415.4
   478.3
   444.2
   485.8
   484.1
   434.5
     465
     427
   446.2
     416
   371.6
   475.4
   393.3
   487.4
   400.1
   466.9
   480.2
   457.5
   421.8
   461.4
   449.4
   508.1
   436.1
   483.5
   444.6
   479.3
   447.1
   454.3
   476.7
   460.4
   440.7
     463
   400.8
   455.3
   458.5
     427
   444.2
   442.3
   432.2
   442.9
   457.5
   434.5
   442.3
   460.8
   440.7
   501.3
   422.2
   448.4
   388.1
   448.8
   477.6
   392.6
   452.3
   434.8
   442.6
   464.7
   464.3
   461.7
   450.4
   435.1
   496.8
   461.1
   425.7
   415.4
   471.8
   429.6
   450.1
     441
   491.9
   446.5
   431.3
   441.6
   449.4
   457.9
   422.2
   411.5
   434.8
   454.6
   455.9
   431.3
   503.3
   444.9
   473.7
   433.5
   431.6
   429.6
   459.5
   485.4
   422.5
   477.6
   435.1
   459.2
   473.7
   480.9
   407.6
   462.1
   445.9
   437.7
   419.9
     477
   441.3
   451.4
     391
   488.7
   443.9
   462.4
   412.1
   444.2
   462.4
   480.2
   450.1
   475.4
   434.5
   455.3
   457.2
   428.7
   491.9
   454.9
   422.8
   420.9
   460.4
   457.2
   416.3
   477.3
   433.5
   465.3
   514.3
   394.6
   458.8
   470.8
   474.7
   446.8
   424.4
   441.3
   475.4
   447.1
   423.8
   387.1
   438.7
   467.6
   436.4
   472.8
   470.2
   440.3
   418.3
   423.5
     463
     418
   446.5
     439
   485.8
   436.8
   424.1
   476.7
   436.4
   453.6
   451.4
     453
   463.7
   438.4
   426.4
   479.9
   453.6
   444.2
   455.6
   474.1
   486.7
   431.6
   440.7
   469.9
     430
   448.4
   460.8
   450.1
   417.3
   447.5
   415.4
   460.8
   480.2
   444.9
   427.4
     451
   505.5
   460.8
   458.5
     454
   457.2
     475
     465
     502
   444.9
     439
   456.9
   481.9
   453.3
     478
     416
   425.1
   415.7
   467.3
   443.3
   446.8
   419.9
   492.2
   435.8
   476.7
   454.6
   450.7
   460.1
     454
   442.9
   440.3
     476
   460.8
     452
     490
     477
   425.7
   409.5
   428.7
   476.3
   472.5
   454.3
   443.6
     416
   440.7
   426.7
   458.5
   494.8
   420.2
   382.3
   443.3
   419.9
   442.6
   447.8
   465.3
   533.4
     453
   442.6
   428.3
   415.4
   434.5
   498.4
   457.2
   454.6
   430.3
     477
   411.8
   468.9
   486.7
   424.1
   405.9
   439.4
   410.8
   472.8
   481.2
   469.2
   481.5
   474.1
   433.5
   430.3
   423.1
   432.2
   406.9
     475
   465.6
   420.5
   399.5
   452.7
   442.9
   467.6
   439.7
   466.6
   490.6
   406.3
   497.1
   451.4
   480.9
   428.3
   467.6
   436.8
     441
   422.2
   440.3
   391.4
   428.3
   420.2
   452.7
   489.6
   464.7
   446.5
     417
   468.2
   433.5
   485.1
   486.4
   431.3
   417.3
   429.6
     428
   459.8
   437.1
   483.2
   444.9
   478.3
   409.8
   443.3
   389.1
     428
   464.7
   426.4
   441.3
   474.4
   426.4
   449.1
     405
   459.8
   496.1
   521.8
   462.7
   478.9
   479.6
   486.1
     442
   472.1
   454.9
   465.3
   450.4
   433.2
     418
   450.7
   432.2
   458.5
   455.9
   432.2
   472.5
     464
   445.5
   456.6
     415
   403.7
     442
   389.4
   427.4
   470.8
   475.4
   461.4
   473.7
   434.5
   399.1
   418.9
   436.4
   458.2
   406.3
     476
   408.9
   445.5
   456.6
   510.7
     415
   444.9
   446.8
     465
   454.3
   449.4
     429
   419.2
     430
   496.8
   431.6
   460.4
   431.3
     477
   484.5
   450.7
   469.2
   483.2
   433.8
   471.5
   443.9
   448.8
   448.1
   460.4
   428.3
   402.1
   422.5
   418.6
   490.9
   434.8
   423.5
   480.2
     475
   457.5
   452.7
   405.3
   471.5
   435.5
   476.3
   478.3
   425.7
   469.2
   421.8
   455.3
   429.6
   479.9
   398.2
   473.7
   443.3
   461.1
   432.5
   423.8
   448.8
   464.7
   510.7
   461.1
   389.4
   455.9
   482.8
   398.8
   471.2
   477.3
     430
   503.9
   493.9
   485.4
   473.4
   483.2
   503.6
   457.2
   447.8
   400.4
   468.2
   468.9
   435.5
   466.3
     478
   400.4
   420.5
   446.5
   468.6
   426.4
   473.7
   452.3
   445.5
   457.2
   419.2
   465.3
   433.5
   417.3
   449.4
   475.4
   434.8
   476.3
   432.5
   382.9
   417.3
   449.7
   429.6
     427
   463.7
   470.8
     454
   445.2
   449.4
   470.5
   447.5
     403
   461.4
   458.8
   444.9
   412.1
   398.5
   436.8
   445.9
   447.1
   425.7
     441
   479.3
   445.5
   464.3
   432.2
     465
   430.3
   433.2
   408.9
   410.8
   399.5
   445.5
     428
   423.8
   413.7
   413.4
   458.2
   419.6
   429.3
   420.9
     416
     451
   478.9
   480.6
     475
   465.6
   463.7
   413.1
   441.3
   473.7
   452.3
   458.8
   431.6
   481.9
   468.9
   452.3
     465
   445.5
   457.5
   489.3
   436.8
   443.9
   472.1
   440.7
     429
   422.8
   483.5
   402.4
     416
     439
   447.5
   476.7
   454.9
   399.5
   499.4
   378.1
   464.7
   391.4
   460.1
   405.3
   401.4
   434.2
   399.1
   435.5
   464.7
   439.7
     429
   413.7
   462.4
   480.2
   418.3
   468.6
   464.7
   405.3
   405.9
   442.6
   461.7
   496.8
   452.7
   467.9
   479.9
   464.3
   443.6
   425.1
   438.4
   440.7
   439.4
   405.9
   400.8
   455.3
   469.5
   445.5
   455.3
   462.1
   462.4
   431.6
   432.5
   475.7
   427.4
   462.7
   480.9
   475.4
   445.2
   432.2
   469.9
   426.1
   430.3
   479.6
   433.8
   459.8
   432.9
   441.6
   406.9
   424.1
   414.4
   433.5
   435.5
   424.1
   474.1
   428.3
   440.3
   427.4
   418.9
   463.7
   429.6
   416.7
   414.4
   471.5
   449.4
   466.9
   425.4
   424.1
   414.1
   448.1
   454.6
   439.4
     466
   412.4
   466.9
   438.7
   449.1
     452
   425.4
   431.3
   473.4
   437.1
   482.5
     475
     441
   407.6
   481.9
     453
     405
   463.7
   431.3
   430.6
   453.3
   463.4
     452
   426.7
   431.3
   456.9
   421.8
   442.6
   400.1
   497.4
   423.1
   427.4
   447.5
   451.7
   473.4
   434.8
   409.2
   473.1
   473.4
   479.3
   421.5
     453
   460.8
     477
   448.8
   453.3
   387.1
   459.8
   411.1
   449.7
   434.2
   446.8
   471.5
   408.5
   424.4
   414.4
   499.7
   419.6
   440.3
   414.7
   475.4
   438.4
   449.4
   444.6
   386.8
     439
     463
   411.8
   432.2
   445.9
   444.9
   450.1
   450.1
   479.3
   481.9
   498.1
   411.1
   470.8
   437.7
     500
   438.7
   426.7
   465.3
   479.3
   447.8
   429.6
   489.3
     418
   446.2
   428.7
   465.3
   489.3
   440.7
   437.1
   432.5
   495.5
   424.4
   486.4
   438.4
   486.4
   470.5
   443.3
   461.7
     466
   418.9
   478.3
   442.3
   424.4
   460.4
   453.6
   448.4
   428.7
   424.8
   452.7
   438.7
     430
   430.3
   422.8
   446.2
   453.3
   423.5
   450.4
   450.1
   461.1
     442
   476.7
   429.3
   399.5
   443.9
   446.2
   422.2
   454.6
   454.3
   479.3
   464.3
   465.6
   389.4
   433.8
     454
   452.7
   435.8
   429.3
   442.6
   467.9
   478.3
   445.5
   430.3
   446.2
   442.9
   452.7
   506.2
     439
   490.6
   401.7
   447.5
   483.5
   465.6
   406.9
   466.3
   482.2
   393.3
   471.2
   392.3
   465.3
   400.4
   459.8
   428.3
     405
   459.8
   483.5
   405.3
   451.4
   446.5
   461.4
   459.8
   466.3
   433.2
   471.2
   391.7
   425.7
   467.9
   410.5
   443.6
   434.2
   444.9
   474.7
     463
   446.8
   453.3
   434.8
   477.6
   437.1
   464.3
   396.2
   446.2
   455.3
   417.3
     430
   477.3
   437.7
   433.5
   481.2
   455.9
     369
   448.1
     478
   480.9
   410.8
   448.1
     440
   407.6
   431.6
   455.6
   471.8
   450.7
   454.9
   457.5
   438.4
   434.2
   485.4
     440
   472.8
   433.8
   488.3
   478.3
   478.6
   455.9
   480.9
   437.7
   445.5
   436.1
     441
     463
   454.9
   443.9
   405.3
   449.4
     476
   468.9
   416.7
   449.7
   437.1
   455.9
   421.2
   452.3
   446.2
   434.5
   459.2
   458.2
   418.3
   480.6
     439
   354.4
   448.8
   480.9
   438.4
   445.9
     439
     428
   484.8
   432.2
   426.4
   442.9
     463
   470.8
   443.6
   447.5
   457.9
   433.5
   508.5
   457.5
   414.7
   462.4
   409.8
   469.9
   408.9
   494.2
     476
   473.7
   474.1
   456.2
   491.3
   472.1
     428
   453.3
     463
   443.9
   464.3
   423.1
   481.9
   479.9
   470.5
   374.8
   426.1
   444.2
   422.2
   383.6
     464
   464.3
   454.6
   446.2
   432.2
   384.2
   467.9
   420.2
   468.2
   423.8
   482.2
   471.8
   472.5
   435.5
   482.5
   447.1
   432.9
   442.9
   472.8
   473.4
   447.1
   457.9
   420.5
   423.5
   472.8
   496.8
   413.4
   468.2
   453.3
   486.4
   394.3
   453.3
   486.1
   447.1
   486.4
   466.3
   426.7
   436.1
   456.9
   441.6
   410.8
   443.3
   473.1
   420.5
     440
   409.5
   431.3
   432.5
   422.8
   438.4
   432.9
   458.2
   476.3
   418.9
   493.9
   445.5
   456.9
     453
   444.2
   470.2
   393.3
   469.5
   440.3
   462.1
   442.6
   522.4
     439
     428
   454.6
   444.2
   471.8
   471.2
   441.6
   466.9
   443.3
   476.3
   457.5
   469.5
   411.1
   431.3
   466.6
     451
   453.6
   472.1
   422.8
   379.7
   448.4
   442.3
   444.6
   463.7
   455.3
   446.8
   480.9
   446.8
   421.2
   479.9
   430.3
   444.6
   490.3
   422.8
     392
   429.3
   503.9
   481.2
   413.1
   489.3
   454.6
   467.3
   411.1
   444.2
   450.1
     465
     439
     454
   460.4
   391.7
   471.5
   431.9
   430.3
   518.2
   420.9
   446.8
   466.3
   460.4
   436.8
   440.3
     429
   461.7
   471.8
   447.8
   379.3
   444.6
   497.1
   468.6
   484.5
     451
   459.5
   466.6
   400.1
   404.3
     440
   423.1
   461.1
   481.9
     466
   409.2
   426.1
   465.3
   433.8
   460.8
   447.5
   411.1
   416.7
     440
   438.1
   497.1
   450.7
   451.7
   451.7
   420.5
   477.3
   425.7
   462.1
   513.6
   443.3
   431.9
   448.8
     430
     442
     453
   451.4
   422.8
   446.2
     451
   454.9
   441.3
   445.9
   426.7
   424.8
   452.7
   433.2
   449.1
   431.3
   457.2
   421.5
   432.9
   406.6
     427
   443.3
   446.5
   496.5
   441.3
     452
   443.9
   419.6
   482.2
   430.6
   459.8
     466
   414.1
   409.5
   494.5
   484.8
   439.4
   449.1
   435.8
   485.4
   493.2
   379.3
   431.3
   471.8
   453.3
   419.9
   479.6
   423.5
   490.6
     452
     442
   481.2
   408.9
   458.8
     477
   427.7
   402.7
   418.9
     476
   410.8
   456.9
   436.4
   422.2
   491.3
   461.7
     478
     454
   457.5
   431.6
   446.5
   448.1
   463.4
   393.3
   440.7
   409.5
   430.3
   420.2
   434.2
   437.1
   386.5
   459.2
   456.2
   496.1
   442.6
   487.4
   460.8
   456.6
     478
   449.4
   472.1
   453.6
   470.2
   442.6
   454.3
   444.9
   459.2
   442.6
   456.6
   469.5
   394.9
   443.9
   432.5
   421.2
   462.4
   397.5
   420.2
   436.4
   424.4
   429.3
   399.1
   460.1
   481.2
   437.7
   496.1
   451.4
   422.8
   464.7
   395.2
   412.1
   427.4
   454.6
   471.8
     441
   478.9
   471.8
   483.2
   455.3
   467.3
   439.4
   434.2
   444.2
   439.4
   468.2
   438.4
   419.6
   465.6
   485.8
   455.3
   448.4
   437.4
   442.6
   417.6
   422.2
   393.9
   450.4
   415.7
   435.8
   440.3
   425.1
   494.8
   424.1
   459.8
   443.9
     478
     489
   446.5
   435.1
   405.6
   464.3
   476.7
   397.2
   443.6
     500
     513
   394.9
   442.9
   444.6
     428
   406.9
   508.8
   433.8
   470.2
   422.8
   412.8
   442.6
   432.2
     452
   460.8
   458.8
   465.6
   486.7
   411.1
   455.9
   437.7
   449.4
   477.6
   402.1
   439.4
   430.6
   458.5
   436.4
   421.8
   452.7
   459.5
   442.6
   449.1
   466.9
   443.6
     391
   420.2
     405
   452.7
   467.9
   458.2
     453
   507.8
   469.2
   479.6
     418
   449.4
     477
   442.9
   394.9
   470.8
   494.5
     476
   474.7
   466.9
   418.9
   455.9
   395.2
   455.3
   457.2
   441.3
   444.9
   462.1
   475.7
   431.3
   450.7
   435.5
   448.1
     454
   497.4
   432.5
   436.8
   473.1
   460.8
   412.8
   470.8
   457.5
   442.9
   497.1
   420.5
   459.8
   410.2
   454.9
   482.2
     428
   472.8
   478.9
     430
   436.1
     439
   425.4
   441.6
   423.8
   412.8
   459.5
   441.3
   402.4
   457.9
     439
   456.2
   455.6
   485.8
   462.1
   481.9
   434.5
   448.4
   448.1
   474.4
     452
   501.3
   433.5
   426.7
   435.1
     417
   446.2
   501.6
   446.2
   389.4
   417.6
   473.4
   438.4
   440.7
   472.5
   449.1
   413.1
   440.3
   442.3
   438.1
   447.1
   450.1
   434.5
   434.5
   469.5
     464
   420.2
   436.4
   436.1
   432.2
     451
   415.4
   444.6
   463.4
   447.1
   462.4
   443.3
   447.8
   427.7
   480.9
   466.6
   429.6
   475.4
   450.4
   414.1
   436.4
   412.8
   445.2
   455.6
   449.7
   500.3
   466.9
     427
   432.2
   435.1
   406.6
   470.2
   470.8
     393
   473.1
   450.7
   439.7
     487
   439.7
   465.6
     430
   419.9
   431.9
   433.8
   467.9
   451.7
     442
   470.2
   398.2
   427.4
   436.1
     453
   458.2
   489.6
   459.5
   499.1
     477
   451.4
     464
   404.3
   461.7
   453.3
   446.5
   448.8
   474.1
   477.3
   439.4
   481.9
   435.1
   446.2
   457.9
   428.3
   464.7
   439.4
   454.9
   440.7
   439.7
   456.9
   468.6
   428.7
   413.7
   425.4
   424.4
   462.7
   465.3
   429.3
   448.1
   478.6
   438.7
   468.6
   441.6
   418.9
   364.1
   455.9
   455.6
   478.9
   447.1
   449.7
   416.3
   446.2
   456.6
   457.2
   466.9
   398.5
   457.9
   470.8
   463.7
   437.7
   441.6
   452.7
   437.4
   495.2
   422.5
   403.4
   446.2
   406.3
   406.9
   457.5
   462.7
   450.1
   520.1
   417.6
   449.1
   464.3
   453.3
     464
     417
   443.6
   425.7
   459.2
     440
   492.9
   464.3
   445.5
   479.3
   431.9
   473.7
   473.1
   419.2
   434.8
   466.9
   461.1
   504.9
   448.4
   405.6
   470.5
   484.1
   460.4
   482.8
     429
   480.9
   409.2
   443.3
   453.3
   452.3
   428.7
   481.5
   499.1
   507.2
   476.7
   423.1
   422.8
   455.9
     430
   462.1
   450.4
   441.3
   389.1
   436.8
     476
   415.4
   398.5
   456.9
   430.3
   430.3
   466.3
   464.3
   469.2
   460.8
   481.2
     440
   466.3
     403
   482.8
   479.3
     477
   444.9
   458.8
   436.4
   482.2
   442.3
   478.6
   393.6
   433.8
   433.8
   429.3
   447.8
   458.2
   411.1
   464.3
   476.3
   452.3
   450.1
     439
   467.6
   420.5
   440.7
   436.8
   403.7
   505.9
   407.2
   505.9
   420.9
   468.6
   451.4
   467.3
   429.6
   463.7
   489.6
   470.8
   455.6
   442.3
   489.3
   426.7
   447.1
   479.3
   461.4
   470.5
   429.3
     477
   433.8
   481.9
   417.3
   456.2
   485.4
     454
   481.5
     451
   450.1
   425.1
     428
   439.7
     439
   456.9
   438.4
   442.3
   425.1
   485.8
   449.1
   468.9
   434.2
   434.8
   441.3
   446.2
   451.4
   462.7
     442
     488
   498.7
     429
   478.3
   438.4
   427.4
   473.7
   477.6
   483.5
   448.1
   455.6
   473.7
   447.8
   386.8
   431.3
   475.4
   458.2
   455.3
   454.6
   470.8
   514.6
   430.9
   462.7
   463.4
   410.8
   457.2
   443.9
   404.7
   410.5
   467.3
   441.3
   451.4
   429.3
   479.9
   473.4
   450.7
   450.7
   454.6
   433.5
     478
   426.4
   458.2
   390.1
   459.2
   430.3
     440
   409.5
   448.4
   498.4
   482.8
     477
     428
   432.5
   462.4
   502.3
   424.8
   399.1
   470.5
   460.8
   448.4
     428
     416
   468.9
   418.6
   429.3
     477
   480.9
   479.3
   459.8
   407.6
   465.3
     476
   478.6
     465
   405.6
     427
   446.8
   435.1
     415
   460.8
   414.7
   452.3
     476
   485.4
   453.3
     428
   470.8
   436.1
   430.6
   448.1
   435.5
   448.8
   410.5
   461.1
   437.7
   388.8
   469.2
   497.1
   398.2
   434.8
   450.1
   459.8
   456.9
   454.6
   446.8
   436.8
   438.4
   445.5
     464
   425.1
   392.3
   449.7
   444.9
   416.3
     393
   453.6
   459.8
     442
   440.3
   422.2
   405.3
   443.6
   438.7
   483.5
   434.8
   494.2
   516.6
   450.1
   465.6
   473.7
   412.4
   443.3
   446.5
     427
   428.7
   483.8
   438.4
   436.4
   489.3
   449.4
     428
   469.5
   482.2
   464.7
   438.7
   472.5
   446.8
   434.5
   525.7
     487
   461.4
   443.6
   490.3
   422.5
   472.5
   490.3
   445.9
   414.7
   359.9
   466.9
   460.4
   423.8
   473.1
   454.6
   450.7
   426.1
   483.8
   434.2
   434.2
   492.2
   389.7
   454.9
   463.4
   423.1
   454.9
   401.7
   445.9
     466
   447.5
   459.8
   479.9
   495.2
   503.6
   467.6
   413.7
   472.8
   437.1
   423.5
   445.2
   470.8
   422.8
   412.1
     404
   473.1
   442.3
   455.6
   456.2
   448.1
   455.6
   432.5
   469.2
   456.9
   446.2
   451.7
     429
   410.5
   418.3
   434.8
   420.9
   445.2
   466.9
   481.5
   512.7
   476.3
   468.2
   455.3
   437.1
   448.4
   478.9
     429
   440.7
   449.1
   456.2
   463.4
   433.8
   422.8
   452.3
   474.1
   483.5
   467.3
   463.4
   401.4
   471.2
   482.2
   420.5
   446.8
   506.5
   454.6
   496.8
   450.4
   421.2
   447.8
   443.6
   479.6
   447.1
   458.5
   474.1
   414.7
   477.3
   442.9
   443.3
   437.7
   457.5
   459.8
   440.3
   470.8
   463.7
   498.4
   463.7
     441
   443.9
   454.3
   445.2
   441.6
   449.7
   433.5
   436.1
   470.8
   442.9
   445.2
   456.6
     416
   426.4
   457.5
   447.5
     453
     439
   497.1
   445.9
   431.3
   467.9
   411.8
   442.9
   440.3
   397.8
   494.2
   466.9
   459.2
   413.7
   485.8
   500.3
   480.9
   481.5
   468.9
   439.7
   499.4
   424.8
   413.4
   452.3
   399.8
   426.4
   435.5
   424.4
     466
   467.9
   445.5
   438.4
   457.9
   414.7
   458.2
   489.6
   425.7
   422.2
   470.5
   419.6
   401.1
   431.9
   472.5
   405.3
   454.9
   444.2
   436.8
   456.6
   497.8
     417
   424.1
   436.4
   434.5
   445.9
   438.1
   461.7
   481.2
   469.2
   456.6
   403.4
     453
   422.5
     439
     430
   448.1
   425.4
   482.8
     439
   480.9
   461.1
   445.5
   451.7
   441.3
   438.4
   408.9
   438.4
   426.4
   436.1
   490.6
   421.8
   434.8
   507.8
   446.8
   460.1
   388.8
   474.4
   425.1
   446.5
   449.7
     441
   460.4
   424.8
   460.1
   470.2
   453.6
   426.7
   470.8
   412.1
     466
   430.6
   484.8
   435.5
   480.6
   387.5
   437.1
     453
   447.5
   488.7
   443.6
   408.5
   448.1
   474.4
   428.7
   412.1
   412.1
   439.4
   511.4
   425.1
   454.3
   481.9
   424.4
   484.5
   454.6
   507.8
     454
   431.9
   443.3
     466
   457.5
     418
   466.6
   484.5
   449.1
   403.4
   486.7
   444.6
   433.8
   437.4
     501
   431.9
   456.6
   460.8
   388.1
   419.9
   401.4
   421.5
   445.9
   429.3
   453.3
   438.1
   397.2
   442.3
   466.9
   457.9
     502
   485.8
   417.6
   460.8
   428.3
   454.6
   432.5
   447.1
   433.2
   443.6
   411.5
     477
   420.5
   412.8
   443.6
   473.1
   462.4
   479.3
     464
     476
   435.8
   420.2
   452.3
   445.5
   424.8
   495.5
   458.8
   417.6
   475.7
   430.3
   451.7
     476
   428.7
   457.9
   410.5
     430
   417.3
   473.4
   455.6
   394.9
   485.1
   442.9
   465.3
   490.9
   472.8
   464.3
   454.6
   449.4
   456.2
   509.4
   430.6
   427.4
     427
   378.7
   435.1
   471.2
   451.4
   474.7
   434.2
   469.2
     441
   417.3
   454.6
   463.4
   446.8
   483.2
     476
     403
   405.6
   481.2
   439.7
   432.5
   443.9
   465.3
   470.5
   392.6
   485.1
   443.6
     418
   461.7
   448.8
   427.7
   456.2
   431.3
   420.9
   426.7
     418
     465
   431.9
   437.7
   452.7
   475.7
   439.4
   465.3
   492.9
   433.5
   466.6
   428.3
   393.3
   505.5
   460.1
   415.4
   470.5
   439.7
   421.5
   445.9
   474.7
   425.7
   482.8
   448.8
   467.3
   450.4
   483.8
   393.9
   457.2
   414.7
   447.1
   406.6
     475
   459.8
   442.3
   461.4
   438.1
   489.3
   433.5
   460.4
   466.9
   445.9
   438.4
   468.9
   445.5
   429.6
   434.5
   454.6
   406.6
   467.3
   431.6
   422.5
   411.5
   416.3
   471.5
     465
   393.6
     441
   417.3
   430.3
   444.9
   457.9
   442.9
   422.2
     403
   480.6
   474.7
   410.8
   443.9
   448.1
   459.2
   421.8
   405.6
   447.8
   476.3
   411.5
   430.6
   467.9
   455.9
   448.8
   418.9
   459.2
   454.3
   423.5
   443.9
   466.6
   454.3
   430.9
     418
   436.8
     418
   432.5
   489.3
   436.8
   456.2
   404.3
   450.7
     488
   446.8
   467.3
   457.9
   399.8
   460.8
   467.3
   424.8
     440
   467.3
   438.4
     502
   469.2
   445.9
   483.8
   486.1
   423.1
   473.1
   403.4
   408.5
     441
   430.6
   475.7
   460.4
   439.4
   449.4
     439
   443.9
   412.8
   427.7
   424.8
   461.1
   479.9
   417.3
   429.6
   441.6
   495.5
   460.4
   486.7
   466.3
   433.2
   480.2
   462.7
   435.8
   506.2
   423.1
   440.3
   476.7
     452
   455.3
     475
   474.4
   478.9
   433.5
   433.2
     451
   425.4
   406.9
   423.5
   476.3
   442.6
   472.1
   472.5
   422.8
   442.3
   479.6
   422.8
   447.8
   442.6
   430.3
   465.3
     489
   444.2
     439
   429.6
   433.8
   445.2
   403.4
   434.5
   429.6
   446.8
   457.9
     442
   410.5
     416
   420.9
     404
   469.2
   464.3
   427.4
   469.2
   477.3
   470.8
     487
   520.8
   490.9
   462.4
     441
   451.4
   424.4
   462.1
   452.7
     487
   456.9
   433.5
   455.3
   421.5
   476.3
   435.5
   493.9
   453.6
   421.8
   445.9
   441.6
   426.4
   450.4
   433.2
   445.9
   492.9
   438.4
   488.3
   445.9
   483.2
   394.6
   425.7
   435.8
   442.3
   465.6
   459.8
   422.2
   418.9
   441.6
   451.4
   464.7
   427.7
   446.5
   433.5
   449.4
   426.7
     453
   502.9
   426.4
   471.8
   478.6
   425.7
   512.4
   468.6
   446.8
   470.5
   411.1
   443.6
   439.4
   422.5
   458.2
   456.9
   444.2
   411.5
   434.8
   438.7
   435.1
   424.4
   455.9
   442.3
   387.1
   471.2
   435.5
   446.5
   468.2
   425.4
   437.7
   436.1
   496.8
   438.4
   448.1
   444.6
   495.5
     451
   414.1
   432.2
   467.6
   438.7
   443.3
   445.9
   424.4
     442
   412.4
     441
   443.9
   436.8
   418.3
   448.4
   461.7
   481.5
   450.7
   495.2
   426.1
   449.4
   393.6
   425.1
   435.5
   423.1
   435.5
   439.7
   474.7
     430
   426.7
   451.4
   452.3
     430
     430
   423.8
   477.3
   440.3
   451.4
   469.9
   437.1
     428
   454.6
   432.5
   393.9
   430.3
   410.2
   402.4
     416
   401.1
   453.6
   471.2
   438.7
   438.7
   491.3
   454.6
   426.4
     466
   443.6
   484.5
   442.9
   435.5
   435.8
   413.4
   406.6
   417.6
   479.3
   407.9
   457.5
   442.3
   445.9
   453.3
   434.8
   443.6
   444.6
     487
   453.3
   470.2
     429
   418.3
   449.4
   414.4
   428.3
   450.7
     454
   410.2
     392
   479.6
   479.6
   443.9
   451.4
   457.9
   396.5
   477.6
   487.4
     427
     466
   443.9
   450.4
   442.3
     453
   471.8
   444.9
   392.6
   486.4
   446.8
   463.7
   447.5
   422.8
   440.7
   414.7
   456.2
   476.7
   468.2
   423.8
   464.3
   425.7
   420.5
   425.7
   438.4
   434.2
   448.8
   445.2
   448.4
   470.8
   469.2
   434.5
   427.7
   467.9
   438.1
   482.5
   471.8
   434.2
   412.4
   473.4
   424.8
   430.6
   471.5
   402.7
   449.1
     477
   435.5
   448.4
   433.2
   458.8
   449.1
   485.4
   434.8
   432.9
   411.1
   492.2
   469.5
   479.9
   503.3
   426.1
   410.8
   428.3
   432.2
   446.5
   505.2
   431.6
   454.9
   471.8
   458.2
   370.9
   481.9
   502.3
     441
   437.4
   510.1
   457.5
   429.3
   482.2
   404.7
   436.4
   463.7
   377.7
   440.7
   461.1
   467.9
   472.8
   446.2
   421.2
   455.6
   414.4
   460.4
   430.6
   500.7
   431.9
   442.3
   393.6
   391.4
   441.3
     466
   454.6
   419.9
   454.6
   418.6
     453
   492.2
   433.5
   431.6
   444.9
   442.9
   381.6
   476.7
   444.2
   450.7
   428.7
   464.3
   483.5
   422.2
   461.1
   450.7
   459.5
   415.7
   414.4
   461.4
     427
     416
     464
   482.8
     442
   406.3
   432.9
   473.4
   497.8
   478.3
   470.2
     430
     453
   407.9
   422.5
   489.3
   420.2
   469.9
   465.6
   452.3
   456.9
     452
   445.9
   484.1
   460.8
   499.4
   439.7
   481.2
   423.8
   477.6
   408.5
   481.2
   414.7
   433.2
   423.8
     500
   435.5
   478.9
   489.6
   446.2
   454.3
   453.6
   433.5
   430.6
   439.7
   440.3
   458.8
   426.1
   471.5
   479.9
     452
   440.3
   466.3
   421.8
   442.3
   420.2
   458.5
   423.5
   436.8
   498.1
   459.8
   430.9
   457.2
   450.7
   482.8
   425.1
   428.3
   390.4
   425.4
   425.4
   445.9
   448.4
     439
   464.3
   446.5
   425.1
   463.4
   459.2
   416.7
     451
   428.7
   481.9
   486.7
   431.6
   455.3
   457.2
   468.9
   473.4
   458.5
   413.7
   426.4
   460.8
   453.6
   459.2
   477.3
   454.9
     464
     463
   443.3
   467.3
   387.5
   435.1
   466.6
   459.8
   467.3
   434.5
   447.8
   435.5
   411.5
   460.1
   441.6
   419.6
   472.5
   449.4
   466.9
   442.6
   451.7
   433.8
   444.6
   464.3
   492.2
     475
   442.9
     465
   451.4
   462.7
   465.6
   429.6
   450.7
   433.5
   474.7
   409.2
   479.9
     415
   466.3
   474.1
   431.6
     441
   416.7
   459.5
   462.7
   422.5
   402.7
   404.3
   475.7
   455.6
   400.8
   447.1
   433.5
   455.3
   462.7
   447.8
   449.7
   458.5
   459.8
   468.6
     452
   443.9
     465
   447.1
   466.3
   464.3
   435.1
   512.7
   437.1
   433.2
   446.2
   497.1
   448.1
   456.6
     452
   489.6
   442.3
   469.9
   441.3
   471.8
   407.9
   446.2
   404.7
   443.6
   442.6
   442.6
   412.1
   472.8
   417.3
   444.6
   480.6
   414.1
   462.4
   438.7
   436.8
   416.3
     463
   481.2
   449.7
   459.8
   480.6
   461.7
   479.9
     416
   439.4
   550.3
   480.6
   497.1
   400.8
   425.4
   466.9
   486.7
   390.7
   432.2
   429.6
     439
   394.3
   426.1
   456.6
   437.7
   504.6
   489.3
   408.2
   423.8
   420.5
   422.5
   475.4
   447.5
   462.7
   487.7
   406.9
   449.1
   450.7
   490.9
   503.3
   462.1
   514.9
   442.6
   424.8
   474.4
   411.8
   458.8
   429.3
   446.2
     453
   442.6
   471.8
   479.9
   446.2
   437.7
   412.4
   457.9
   456.9
   451.7
   446.8
   450.7
   415.7
   472.5
   435.5
     489
   445.9
   427.7
   415.7
     475
   416.7
   433.5
   421.5
   489.6
   429.6
   462.4
   407.6
   468.6
   414.7
   397.2
     439
     476
   433.2
   468.2
   448.4
   435.1
   425.7
   465.6
   449.4
   451.4
   413.1
   432.5
   451.7
   441.6
   402.1
   468.6
     440
   451.7
   486.7
   430.3
   420.5
   442.6
   451.7
   444.9
   429.6
   424.1
   477.3
   505.9
   481.2
   463.4
   431.9
   440.7
     405
     442
   442.9
   439.7
   445.5
   445.2
     442
   479.9
   432.5
   469.5
     440
     454
   465.6
   459.5
   447.8
   424.1
     418
   496.1
   405.6
   468.9
   438.4
   493.5
   436.1
   447.8
   456.9
   449.7
   453.3
   492.6
   463.4
   432.2
     454
   409.8
   425.7
     440
   422.2
   456.9
     452
   432.2
   444.2
   447.1
   441.6
   452.7
     417
   441.3
   447.1
   448.1
   458.8
   411.8
     525
   433.5
   458.8
   451.7
   412.1
   446.2
   422.2
   405.3
   411.8
   442.6
   422.5
   459.5
   487.7
   402.4
   444.9
   393.6
   454.6
   427.4
   455.3
   416.3
   420.9
   428.3
     415
   463.7
   474.1
   427.7
   459.2
   454.9
   420.9
     430
   391.7
     476
   473.4
   466.3
   480.9
   453.3
     439
   440.7
   420.9
   459.8
   473.1
   452.7
   447.1
   415.4
   450.4
   431.3
   486.7
   458.5
   419.6
   428.3
   436.4
   481.2
   442.6
   461.4
   454.6
   455.3
   465.6
   417.6
   454.9
   479.9
   468.2
   489.6
   442.9
   460.1
   465.3
   484.5
   423.1
   435.8
   484.1
     428
   429.3
   412.4
   461.1
   444.2
   444.6
     415
     441
   436.4
   413.7
   430.9
     427
   456.2
   412.1
     463
   406.3
   450.1
   476.7
   455.6
   437.7
   417.6
   495.2
   439.4
   429.3
     405
   376.1
   514.3
   380.6
   470.8
   426.1
   405.3
   461.1
   425.1
   446.5
   447.8
   451.7
   440.7
   447.1
     405
   430.9
   399.5
   420.2
   472.8
   479.9
     441
   498.4
   488.3
   431.9
     391
   476.3
   458.8
   484.8
   457.5
   442.6
   454.9
   458.8
   445.2
     454
   470.2
   434.5
   486.1
   443.9
   463.7
   456.9
   474.1
   456.6
   460.8
   467.3
   443.3
   448.4
   438.1
     451
   431.3
   422.5
   464.7
   471.5
   419.9
     417
   445.2
   436.8
   397.2
   450.4
   461.4
   447.5
   476.3
   422.5
   441.6
   474.7
   466.6
   434.8
   443.9
     442
     427
   434.5
   444.2
   427.7
   390.1
   427.7
   444.2
   425.7
   427.4
   484.5
   427.7
   455.9
   460.1
   394.3
   430.9
   435.1
   467.9
   436.4
   462.1
   422.2
   434.5
   443.9
   440.3
   446.5
   397.5
   483.2
   452.3
   523.7
   434.5
   459.2
   426.4
   426.7
   439.4
   482.2
   458.2
   437.7
   485.1
   492.2
   448.8
   472.1
   469.9
   460.8
   425.4
   445.5
   442.3
   413.1
   427.4
   433.8
   489.3
   434.5
   442.9
   486.1
     429
   426.4
   480.2
   497.8
   502.9
   469.5
   474.7
   470.5
   463.7
   414.4
   455.9
   442.9
   451.4
     428
   447.5
   457.5
   462.4
   462.7
     452
   450.4
   472.8
   404.3
   418.9
   447.1
   437.4
   446.2
   497.1
   472.5
   446.5
     475
   446.2
   445.2
   433.5
   480.6
   459.8
   478.3
   437.4
   422.8
   469.5
   469.9
     451
   443.9
     475
   427.4
   448.8
   417.6
     418
   400.1
   471.5
   466.6
   516.2
   438.7
     452
   460.1
   456.6
     418
   396.9
   455.9
   435.1
   453.3
   471.8
   491.9
   395.2
   483.5
     427
     417
   453.3
   440.3
   425.7
   436.4
   460.1
   435.5
   452.3
   445.5
   417.6
   414.7
   482.5
   435.5
   466.9
   451.4
   429.6
   444.6
   440.3
     452
   442.6
   477.3
     403
   443.3
   564.9
     418
     464
   479.9
   476.7
     451
   468.2
   370.6
   464.7
   392.3
   444.9
   411.1
   445.5
   459.5
   423.8
     427
   473.1
   424.1
   479.3
   503.9
   420.2
   412.1
   423.8
   419.2
     464
   429.3
   485.1
   409.2
   438.4
     465
   433.2
   463.4
   449.4
   434.8
   409.8
   471.8
   459.5
   434.5
   458.5
   454.9
   428.3
   442.3
   463.7
   475.4
   471.2
   513.3
   430.3
   430.9
   454.6
   455.9
   447.5
   427.4
   466.9
   409.2
   444.9
   417.6
     441
   444.6
   443.9
   467.3
   440.3
   448.8
   397.8
   438.1
   461.7
     429
   434.2
   410.8
     439
     451
   430.3
   403.4
   420.2
   461.4
   415.7
   412.8
   467.3
   459.5
   444.6
   436.4
   454.9
   443.3
   426.7
   476.7
   468.9
   414.1
     477
   398.2
   452.7
   413.4
   446.5
   397.8
   449.4
   430.3
   454.3
     466
   480.2
   470.2
   425.4
   399.8
   431.9
   480.2
   484.8
     464
   421.5
   449.4
   426.4
   477.6
   456.6
   411.5
   479.9
   451.4
   435.5
   470.5
     453
   450.4
   405.3
     451
   416.3
     429
   439.7
   453.6
     417
   436.8
   468.2
     463
   461.1
   426.1
   474.7
     453
   490.9
   446.2
   461.4
   459.5
   455.9
   423.5
   463.7
   445.5
   467.3
   510.7
   452.3
   437.7
   471.8
   433.2
   406.3
   445.5
   418.6
   458.5
   400.8
   441.6
   404.7
   449.1
   519.2
   487.7
   425.4
     513
   450.1
   417.6
   399.8
     418
   450.7
   467.9
   458.8
   418.3
   438.7
   463.4
   450.4
   442.9
   422.8
   436.4
   435.1
   481.2
   431.9
   490.6
   469.2
   421.2
   459.5
   456.2
   457.9
   429.6
   502.6
     441
   445.2
   471.5
   445.9
   413.7
   421.2
     430
   457.5
   463.4
   420.2
   479.6
   430.9
   412.1
   462.1
   494.5
   457.9
   394.3
   411.1
   448.1
   437.4
     478
   489.3
   425.1
   473.1
   409.8
   427.7
   450.4
   437.1
   408.2
   408.9
   475.4
   434.8
   462.7
   445.9
   413.1
   474.1
   436.4
   522.4
   387.5
   436.1
   450.4
     439
   464.3
   501.6
   453.3
   456.6
   390.1
   435.5
   429.6
   426.4
   426.4
   436.8
   458.5
   462.1
   442.9
   423.8
   453.6
   425.1
   419.9
   417.6
   397.2
   394.3
   433.5
   376.4
   424.1
   433.8
   429.3
   438.7
   467.6
     441
   458.2
   453.3
     453
   428.7
   443.9
   486.7
   460.8
   426.1
   457.5
   446.8
   474.7
   470.2
   417.6
   434.5
   428.3
   467.3
   443.3
   466.9
     477
   453.6
   442.3
   411.5
   469.2
   435.1
   423.5
   395.6
   460.8
   461.4
   400.4
   428.3
   447.1
   425.7
     477
   428.3
   425.7
   479.3
   486.1
   459.8
   470.2
   481.9
   472.8
   426.7
   458.5
   406.6
   430.6
   465.6
   440.7
   447.5
   469.9
   446.2
   442.9
   444.9
     453
   450.1
   422.2
   438.1
   460.1
   460.1
   439.7
   410.2
   398.2
   440.7
   435.8
   428.3
   456.6
   419.9
   432.5
   470.2
   442.6
   442.6
   431.9
     430
   433.2
   437.7
   445.5
   388.4
     451
   421.5
   467.9
   458.5
     478
   462.4
   484.5
   431.3
   459.2
   461.1
   419.9
   490.6
   450.4
   482.8
   422.5
   472.5
   478.3
   490.3
   421.5
   426.7
   456.6
   431.3
   409.5
   421.5
   456.6
     418
   418.9
   376.1
   457.9
   392.3
   431.3
   436.4
   448.8
   436.4
   436.1
   455.9
   446.2
   500.3
   492.2
     442
   426.4
   434.5
   420.9
   421.8
     475
   423.1
     405
   423.8
     451
   457.5
   458.2
   508.1
   461.1
   447.1
   437.4
   490.3
   435.5
   429.3
   479.6
   419.9
   406.6
   482.5
   407.9
   462.4
   483.2
   471.8
   461.1
   466.9
   446.8
   500.3
   424.4
   457.2
   442.3
   476.3
     415
   443.6
   438.4
   466.3
   431.9
   490.6
   445.2
   457.5
   435.1
   449.1
   442.9
   448.4
   455.3
   435.8
   483.8
     454
   448.4
   417.6
     415
   424.1
   421.8
   488.7
   390.4
   497.4
   450.4
   469.5
   520.5
   460.8
   466.3
   409.8
   404.3
   416.7
   502.6
   429.3
   441.3
   505.5
   424.1
   477.6
   480.6
   453.3
   422.8
   462.4
   462.1
   435.1
   397.2
   462.7
   482.2
   431.9
   455.9
   468.9
     451
   442.6
   488.3
   477.6
   466.6
   425.4
   448.8
   430.9
   462.4
   403.4
   459.5
   466.9
   390.1
   408.2
   425.1
   451.4
   455.3
   411.8
   467.6
   420.9
   426.4
   432.2
   430.9
   413.4
   447.5
   426.1
   511.4
   431.3
   466.6
     451
   451.4
   443.3
   446.8
     464
   455.9
   499.4
   416.7
     416
   418.9
   441.6
   458.5
   455.9
   478.3
   452.3
   434.8
   446.8
   519.5
   458.5
   444.2
   431.6
   410.5
   473.7
   419.2
   424.1
   459.8
   425.1
   460.1
     418
   443.6
     430
   429.6
   492.2
   476.7
   472.1
   391.7
   434.2
   456.6
   452.3
   409.2
     454
   407.2
   468.2
   408.9
   481.9
   441.6
   436.4
   454.6
   466.9
   463.7
   452.3
   436.8
   492.2
     440
     418
   466.9
   498.4
   440.3
   443.9
   453.6
   434.8
   473.7
   394.3
   411.5
   480.9
     477
   432.2
   445.2
   462.7
   478.3
   433.2
   433.8
   428.3
   443.9
   495.5
   437.1
   434.2
     418
   443.3
   471.2
   442.6
     442
   436.4
   433.5
   423.1
   496.5
   422.5
   431.9
   408.9
   434.8
   452.7
   455.9
     453
   394.6
   467.6
   444.2
   485.1
   447.5
   451.4
   433.5
   427.4
     418
     417
   496.1
   472.8
   415.4
   482.8
   425.4
   395.9
   426.7
   504.9
     451
   467.9
   419.2
   421.5
   447.8
   477.3
   473.1
   428.3
   452.3
   449.1
   454.6
     454
   420.2
   459.5
   430.9
   460.8
   401.7
   438.1
     487
   476.3
   449.7
   444.9
   485.4
     442
   484.5
   459.8
   432.2
   426.4
   440.7
   461.4
   471.5
   449.4
   430.6
   420.5
   442.9
   464.7
   443.3
   416.3
   437.1
   428.3
     475
   430.6
   418.3
   453.3
     416
   447.8
     514
     442
   448.8
   477.3
     405
   436.4
   483.5
     430
   487.4
   454.3
   439.7
   395.6
   422.8
   420.2
   442.9
   418.9
     478
   481.5
     441
   455.6
     430
   448.4
   452.3
     465
   472.5
   415.7
   431.3
   484.8
   494.5
   434.8
     439
     441
   423.1
   460.8
   438.4
     465
   468.2
     440
     465
   457.9
   421.5
   472.8
   430.6
   427.7
   409.2
   445.9
   400.8
   417.6
   446.8
   422.2
   414.4
   422.2
   389.7
   456.9
   438.1
   452.3
   442.6
   459.8
   446.8
   453.3
   468.9
   457.2
     502
   422.2
   425.7
   412.8
   492.9
   457.9
   425.1
   456.9
   431.3
   463.7
   459.8
   419.6
     404
   449.7
   401.4
   466.3
   442.3
   417.6
   443.3
     440
   422.8
   469.2
   436.4
   417.6
   491.3
   455.6
   433.2
   400.8
   486.4
   459.8
   419.2
   462.1
   416.3
   408.2
     393
   421.2
   419.9
   437.4
     464
   453.6
   446.8
     502
   424.4
   447.1
   419.6
   432.9
   477.3
   454.9
   443.3
   464.7
   420.2
   449.4
   425.4
   438.1
   419.2
   456.2
   435.5
   417.6
   426.1
   431.6
   425.4
   398.2
   454.3
   478.3
   474.1
   449.4
   422.8
   436.8
   406.6
   499.7
   431.6
   417.6
   401.7
   462.1
   434.5
   412.1
   460.8
   445.2
   438.4
   441.3
     392
   471.2
   428.7
   429.3
   426.1
     380
   473.4
   387.8
     403
   424.8
   429.3
   431.9
   433.8
   485.8
   418.9
   451.4
   419.2
   475.7
     453
   480.6
   481.2
   426.1
   431.3
   469.5
   455.6
   432.5
   471.8
     442
   454.3
   415.7
   465.6
   446.8
   395.2
   444.6
   432.2
   433.5
   436.8
   480.6
   446.5
   446.5
     451
   446.8
     478
   442.9
   445.9
   434.5
   404.3
   454.6
   483.2
   413.4
   469.2
   435.1
   453.3
   483.8
   492.6
   452.7
   442.9
   481.9
   465.3
   444.2
   444.6
   465.3
     430
   471.5
   474.7
   454.3
   424.1
   409.5
   434.8
   401.4
   425.1
   433.8
   435.5
   403.4
   427.7
   425.4
   444.2
   456.6
   465.3
   448.1
   412.1
   439.7
   500.7
   466.3
   447.8
   455.6
   423.1
   448.4
   448.1
   440.7
   483.2
   457.5
   447.8
   496.8
   460.1
   435.1
   417.3
   454.6
   384.9
     489
   466.9
   442.6
     502
   419.6
   461.4
   456.2
     439
   407.2
   456.9
   418.9
   460.1
   426.7
     439
   412.1
   456.2
   442.6
   419.6
   397.5
   425.4
   451.4
   450.7
   430.6
   482.2
   412.8
   386.2
   437.4
   396.9
   432.9
   467.9
   440.3
   449.4
     392
   407.2
   474.7
   451.7
   437.7
   443.6
   421.8
   420.2
   449.4
     454
   426.1
   462.4
   446.2
   432.9
   472.5
   476.7
   466.6
   439.7
   441.3
   425.1
   441.3
   463.4
   454.9
   482.2
   426.7
   461.4
   398.2
   425.7
   455.9
   448.1
   452.3
   502.6
   470.2
   441.3
   428.7
   474.7
   471.2
   447.5
   472.1
   468.9
   465.3
   405.3
     416
   472.8
   419.2
   425.4
   411.1
   510.7
   435.8
   418.6
     427
   479.3
   432.2
     427
   445.2
   455.9
   406.9
   424.4
   444.6
   421.8
   402.7
   498.1
   459.5
   469.9
   447.1
   437.4
     439
   464.3
   438.1
   413.4
     416
   492.9
   481.5
   491.6
   425.1
   434.5
   447.8
   444.2
   442.3
   460.4
   408.9
     418
   482.5
   454.3
   400.8
   459.2
   469.5
   451.7
   446.5
   427.7
     439
   431.6
   444.9
   438.4
   457.9
   505.9
   391.7
   420.5
   442.3
   443.3
   434.2
     403
   442.6
   483.5
   444.9
   465.3
   384.9
   414.1
   443.3
   390.1
   418.3
     478
   454.6
   492.6
   444.6
     442
     451
   431.6
   447.8
   468.2
   444.2
   485.4
     464
   454.9
   484.5
   424.4
     441
   459.2
   411.5
   433.2
   449.1
   418.3
   402.1
   396.2
   473.4
   461.4
   458.8
   419.9
   427.7
   441.3
     501
   418.3
     417
   438.4
     465
   416.7
   426.4
   487.7
   407.9
   446.8
     475
   434.8
   478.9
   414.1
   485.4
   465.3
   460.8
   423.1
   477.6
   449.1
   408.2
   469.9
   410.8
   414.4
   450.4
   474.7
   500.7
   449.1
   487.7
     439
   454.3
   471.8
   430.6
   455.6
   418.9
   448.1
   447.5
   470.2
   452.3
   394.3
   445.2
   430.6
   490.9
   467.6
   444.9
   416.3
   444.9
     442
   510.1
   471.2
   434.5
   480.9
   416.7
     477
   445.2
     427
   414.1
   451.4
     415
   440.7
   432.5
   427.4
   477.6
   467.6
   436.8
   473.1
   430.9
   462.7
   466.9
   422.5
   515.3
   425.7
   495.5
   471.2
   418.3
   438.1
   454.3
   455.3
   494.8
   394.6
   471.8
   417.3
   484.1
   460.1
   455.9
     428
   502.6
   480.9
     478
   475.7
   480.9
   427.4
   452.3
   420.5
   420.2
   429.3
   407.6
   445.9
   428.3
     442
   403.4
   439.4
   421.8
   434.8
   451.7
   446.8
     476
   413.4
   451.4
   421.8
   430.3
   423.5
   462.7
   470.8
   446.2
   430.9
   418.6
   442.6
   479.9
     430
   420.2
   454.9
   421.8
   418.9
   426.7
   455.6
     404
   470.2
   406.9
   457.9
   442.9
   424.4
   427.4
   410.8
   427.4
   415.4
     415
   450.4
   427.7
   451.7
   471.2
   415.4
   448.4
   472.5
     466
   450.7
   454.9
   401.4
   441.3
   426.7
   459.2
   463.4
   458.8
   419.6
   459.2
   424.1
   471.2
   446.8
   452.3
   477.6
   406.9
   401.7
   439.4
   461.1
   434.2
   438.4
   428.3
   461.7
   435.1
   384.2
   450.4
   478.6
   402.4
   440.7
   445.5
     404
   457.5
   407.2
   466.6
   441.3
   412.8
   441.3
     440
   434.5
   456.9
   486.4
   447.1
   413.7
   450.1
   467.9
   457.9
   473.1
   505.5
   465.3
   469.9
   442.9
   472.1
   462.7
   449.1
   473.4
   454.9
   486.4
   407.2
   442.9
   420.5
     416
     463
   480.9
   516.6
   459.2
   450.7
   460.4
   450.1
   425.1
   487.7
   423.1
   443.9
   415.4
   464.7
   441.6
   434.2
   473.7
   463.7
   439.7
   427.4
   424.1
   394.3
   447.5
   460.8
   435.8
   431.6
   444.9
   443.3
   471.5
     454
   450.7
     392
   425.1
   433.5
   455.6
   453.6
   489.3
   471.8
   431.9
   433.2
   480.9
   399.1
   456.6
   423.8
   425.1
   496.8
   426.4
   485.1
   450.7
   483.5
   472.5
   445.2
   436.1
   443.9
   442.3
   427.4
   409.5
   476.3
   460.1
   413.7
   405.6
   445.5
   458.2
   434.5
     489
   459.8
   436.1
   460.8
   482.5
   446.2
   470.2
   418.3
   438.1
   460.4
   431.6
     427
   459.8
   443.6
   458.5
   432.5
     440
     478
   434.8
   423.1
   471.5
   458.2
   460.8
   501.6
     418
   421.5
   455.6
   479.9
   443.9
   428.7
   472.1
   459.8
   458.8
   447.8
   456.6
   423.1
   459.5
     417
   446.5
   468.2
     404
   493.5
   400.8
   433.2
   434.2
   452.7
   451.7
   435.1
     427
   423.5
   432.5
     440
   454.6
     477
   413.4
   456.2
   449.1
   447.1
     418
   479.6
   482.2
     488
     415
   457.5
   425.4
   451.4
   445.2
   451.4
   466.9
   418.3
   474.4
   460.1
   492.2
   446.5
   448.8
   484.8
   453.3
   417.6
   506.5
   448.1
   454.9
     391
   418.9
     441
   470.8
   411.1
   473.7
   447.5
   463.4
   433.8
   406.6
   422.8
   480.2
   419.9
   441.6
   395.9
   486.1
   425.4
   485.4
     465
   432.2
   423.1
   507.2
   436.8
   419.2
   466.3
   397.2
   448.8
   477.6
   443.3
   457.9
   446.5
   467.9
   474.1
   460.8
   389.4
   408.9
   478.3
   480.9
     451
   429.3
   460.8
   485.8
   419.6
   477.3
     416
   467.3
   446.8
   481.9
   445.5
   418.6
     465
   457.9
   446.8
     453
   468.6
     454
   500.3
   429.3
     463
   427.4
   443.9
   445.2
   447.5
   464.7
   510.4
   383.2
   437.7
   481.2
   451.7
   408.5
   412.8
   406.9
   442.9
   432.5
   426.4
     393
   411.8
   440.7
   458.2
   466.3
   433.2
   444.2
   408.5
     464
   432.5
   405.3
   424.4
   430.6
   459.8
   428.7
   426.1
   416.3
   454.9
   412.8
     454
   434.8
   415.7
   411.8
   468.6
   402.7
     465
   431.3
   416.3
   424.8
   446.2
   441.6
   463.7
   460.1
   475.4
   445.5
   440.7
   442.6
     441
   450.1
   437.1
   438.7
   446.2
     381
   424.1
   453.3
   442.3
     441
   450.4
   441.6
   446.2
     451
   498.4
     430
   446.5
   413.4
   446.8
     415
     381
   453.3
   445.2
   468.9
   394.9
   432.5
   434.5
   506.8
   444.9
   387.5
   468.9
   450.7
   455.6
   492.2
   412.1
     451
   431.9
   441.3
   401.7
     464
   413.7
   484.8
     465
   446.2
   435.8
   469.5
   511.4
   441.3
   436.1
   418.9
   474.4
   468.6
     475
   432.5
     442
   472.5
   458.5
   480.6
   439.7
   404.3
   450.1
   446.8
   446.5
     430
   451.7
   444.6
   465.3
   429.3
   445.2
   433.8
   460.1
   449.1
   412.8
   473.4
   436.8
   447.8
   435.1
   456.2
   463.7
   467.9
     454
   437.4
   411.5
     429
   438.1
   424.4
   381.9
   475.4
   440.7
   418.6
   427.4
   431.6
   448.1
   428.7
     403
   396.5
   424.1
     475
   413.7
   468.2
   389.1
   413.4
     451
   468.9
   443.9
   446.8
   476.3
   441.6
   450.7
   394.3
   482.5
   426.7
   450.7
   459.8
     441
   435.1
   432.9
   424.4
     454
     428
   441.3
   478.9
   421.8
   485.1
   462.1
   455.3
   405.6
   434.5
   453.6
     440
   435.8
   453.3
   390.7
   464.3
   455.9
   471.5
   498.1
   429.3
   504.2
   419.2
   489.6
   437.4
   461.4
   468.6
   454.9
   466.9
   451.4
   445.2
   446.2
   492.6
   451.4
     452
     465
   433.5
   458.5
   497.1
   423.8
   440.7
   417.3
   425.1
   459.2
   485.4
     489
   470.5
   467.3
   446.2
   478.9
   470.8
     453
   510.1
   486.1
   457.2
   406.6
   451.7
   404.3
   458.2
   463.4
   439.4
     453
   450.7
   443.3
   449.1
   449.4
   440.3
   470.8
     452
   487.4
   454.6
   434.2
     463
   448.4
   477.6
   457.5
     465
   421.8
     466
     466
   457.5
   436.1
   434.2
   504.6
   477.6
   398.8
   469.9
   413.4
   457.5
   452.3
   432.9
   446.2
   471.2
   458.2
   433.5
   449.1
   454.9
   424.1
   470.8
   421.2
   517.5
   421.5
   411.1
   447.1
   370.9
   424.8
   404.3
   464.3
   471.5
   478.9
     415
   492.6
   466.6
   436.1
   462.4
   446.5
   430.9
   469.2
     487
   464.3
     430
   432.2
   408.2
   430.9
     451
   431.3
   481.9
   505.2
   449.7
   422.2
   436.4
   436.8
   453.3
   456.6
   441.3
   449.4
   372.2
   414.1
   469.9
     452
   427.4
   441.3
   445.9
   423.5
   416.3
   489.6
   457.9
   487.4
   528.9
   483.5
   374.2
   433.8
   480.9
   472.5
     454
   416.3
   488.7
   465.6
   406.9
   431.9
     466
   429.6
   448.1
   477.6
   439.4
   429.3
   428.3
   460.1
   426.1
   474.1
   427.4
   417.3
   464.7
   470.8
   451.7
   472.5
   454.3
   426.4
   468.6
   431.6
   459.2
   429.3
   466.6
   481.9
   477.3
   448.4
   460.1
   450.4
   489.6
   443.6
   412.4
   455.3
   435.1
   420.2
   472.5
   436.1
   462.4
   447.8
   466.3
   469.5
   462.7
   482.2
   426.7
   473.4
   452.3
     440
   432.2
   452.7
   424.8
   430.6
   406.6
   422.8
   419.2
   432.9
   391.4
   406.6
   401.7
   435.5
   458.8
   434.2
   434.2
   420.5
   445.5
     463
   419.6
     442
   402.7
   449.4
   449.7
   425.7
   434.5
   476.3
   440.7
   483.8
   447.8
   484.1
   470.5
   403.4
     464
     478
   471.5
   398.2
   413.4
   459.8
   455.3
   450.7
   496.8
   443.9
   445.9
   451.7
   455.3
     452
   460.1
   496.8
   481.9
   443.3
     452
   421.5
   407.2
   431.3
   465.6
   444.2
   492.2
   425.7
   471.2
   459.2
   466.3
   437.4
   455.9
   397.8
   425.4
   421.8
   477.6
   414.4
   432.9
   440.7
     416
   442.3
     415
   439.7
     427
   474.4
     451
   448.8
   451.7
   412.8
   416.7
   421.2
   417.6
   381.3
   412.8
   424.1
   451.4
   456.6
   460.4
     465
   445.5
   434.2
   475.4
   450.7
   423.5
   424.4
   443.6
   423.8
   453.6
   470.5
   435.8
   428.3
   417.6
   448.8
   468.9
     439
     439
   470.2
   451.7
   460.8
   436.8
   443.6
   431.6
   428.3
   449.4
   443.3
   399.8
   462.1
   453.3
   439.7
   445.2
   460.4
   440.3
   453.3
   464.7
   454.6
   445.5
     487
   410.5
   466.6
   456.2
     477
   408.9
   435.5
   411.1
   418.3
   486.1
   454.9
     488
   508.5
   382.3
   464.7
   456.6
   398.5
   432.2
   414.4
   458.5
   448.4
   471.8
   482.5
   466.3
   440.7
   523.1
   444.2
   438.4
   468.9
   451.7
   408.2
   459.2
   418.9
   453.6
     404
   446.8
   420.2
   437.4
   470.8
   434.8
   437.1
   432.9
   375.1
   462.7
   462.1
   457.2
   496.8
   461.1
   456.6
   440.7
   457.2
   503.9
   464.7
   480.9
   474.7
   483.2
     478
   474.1
   484.5
   458.2
   463.4
   449.4
     418
   482.8
   455.6
   465.3
     452
   451.7
   444.6
   437.4
   430.9
   486.1
   474.7
   434.5
   438.4
   486.4
     417
   469.5
   425.7
   418.3
     415
   462.1
   415.7
   445.5
   442.6
   428.3
   458.5
   456.6
   432.9
   483.5
   464.7
   467.6
   421.8
   449.7
   441.3
     475
   447.1
   444.6
   484.8
   448.8
   444.2
   419.6
   452.3
     418
   423.5
   427.4
   482.5
   432.2
   423.5
   430.6
   424.8
   472.1
   472.5
   426.7
   430.9
   396.2
   465.3
     441
   466.3
   407.9
   462.1
   490.3
   430.3
   436.4
   465.6
   497.1
   423.8
   429.6
   458.2
   440.3
   434.8
   403.4
   398.8
   438.7
   473.4
   422.8
   422.2
   383.9
   443.3
   455.9
   479.6
     429
   444.2
   519.8
   423.1
   499.1
   449.1
   433.2
   507.5
   448.1
   452.7
   499.1
   442.9
   431.6
     475
     451
   443.3
   418.3
   457.2
   457.5
   418.6
   411.5
   447.1
   448.8
   431.3
   475.7
   485.4
   455.9
   422.2
   393.3
   485.8
   472.1
   446.5
   472.8
   429.6
   473.4
   433.5
   411.8
   393.3
   478.3
   427.4
   445.2
   411.8
   479.3
   431.6
   493.9
   458.5
   432.2
   471.2
   411.5
   425.1
   495.5
     439
   421.8
   477.3
   444.2
   437.7
   440.7
     477
     500
   445.5
   433.5
   459.8
   471.5
     465
   452.7
   419.9
   456.2
   467.3
   413.4
   432.2
   480.9
   428.3
   412.8
   477.3
   466.9
   419.2
   398.8
   457.9
   490.3
   466.9
     439
   439.7
   467.6
   485.1
   466.6
   450.4
     415
   433.2
   460.1
   422.2
     440
   419.9
     428
   481.9
   515.9
     454
   472.5
   465.6
     490
   431.6
   453.3
   434.8
   470.8
   462.7
   469.9
   430.6
     452
   449.7
     429
   412.8
   372.2
   424.8
   449.7
   415.4
   497.4
   455.9
   488.3
   444.6
     417
   457.5
   453.6
   468.6
   448.4
   459.5
   454.6
   433.5
   426.7
     452
   422.5
   436.8
   488.3
   476.3
     440
   474.4
   476.7
   477.6
     489
   469.2
   446.5
   452.7
   433.2
   450.7
   464.7
   418.9
   469.2
     465
   472.8
   451.7
   414.4
   422.5
   426.1
   438.1
   448.1
   430.3
     477
   431.3
   462.1
   483.5
   437.4
     439
   457.5
   458.5
     440
   450.1
   439.4
     430
   441.6
   409.2
     466
   418.3
   437.4
   499.4
   440.7
   455.9
   467.6
   445.9
   492.9
   413.7
   431.3
   462.7
   449.1
   467.9
   459.5
   419.6
   460.4
   444.2
   468.9
   456.2
   449.7
   488.3
   405.6
   445.5
   462.1
   439.4
   372.9
   474.7
   413.7
   449.1
   423.8
     452
   394.9
   439.4
   460.1
   467.9
   470.5
     440
   471.5
   421.5
   435.1
   417.6
   427.4
   480.9
   468.2
   453.6
   443.9
   486.1
   449.1
   445.2
   460.1
   475.4
   424.1
   462.7
   458.5
     441
   431.6
     442
   443.9
   455.6
   449.4
   400.4
   448.4
   459.5
   433.8
   460.8
   468.9
     427
   503.6
   469.2
   454.9
   400.8
   397.5
   481.9
   447.5
   477.6
   469.2
   458.5
   496.5
   411.5
   427.4
   478.9
   458.2
   477.3
   471.2
   443.9
   443.9
   468.9
   460.1
   421.8
   458.2
   474.4
   436.4
   445.5
     442
   455.9
     441
   498.7
   441.6
   458.5
   471.8
   441.3
     453
   445.9
   494.8
   454.6
   430.9
   476.3
   447.5
   495.2
   481.2
   447.1
   443.3
   457.2
   484.5
   454.9
   481.2
   480.9
   463.7
   452.7
   471.5
   505.9
   437.1
     428
     405
   528.2
     440
   459.2
   413.1
   424.1
   432.2
   448.1
   482.2
   411.1
   456.6
   450.4
   456.6
   471.2
   482.8
   433.2
   436.1
   467.3
   430.6
   473.4
   486.4
   464.3
   435.8
   447.5
   457.2
   409.5
   479.6
   451.4
   380.3
   460.1
   450.7
   437.4
   452.7
   472.5
   508.5
   461.4
   457.9
   442.9
     417
   488.3
   446.2
   479.9
   395.6
   448.4
     417
   435.1
   465.6
   432.5
   461.4
   439.4
   427.4
   474.1
   399.8
   471.2
   430.9
   495.2
   420.2
   404.3
   473.1
     487
   461.1
   423.5
   429.6
   421.8
   449.4
   430.6
   417.6
   483.8
   446.2
     488
   442.3
   467.9
   436.8
   450.1
   428.3
   417.3
   417.6
   448.8
   450.4
   452.3
     404
   449.4
   444.2
   426.7
   444.2
   474.4
   484.5
     463
   454.6
     428
   426.7
   441.3
   489.6
   450.4
   476.3
   494.8
   401.7
   486.1
   471.2
   389.4
   470.8
   454.3
   425.7
   476.7
   454.9
   474.4
   462.1
   434.8
   442.9
   439.7
   454.3
   426.7
   443.9
   494.8
   430.6
     465
   436.8
   504.9
   446.2
   403.4
   447.8
   419.9
   392.3
     464
   421.2
   447.5
   424.4
     464
   446.2
   442.9
   515.3
   416.7
   439.4
     427
   446.8
   473.1
   479.6
   434.8
   443.9
   462.4
   440.3
   480.2
     429
   460.4
   413.1
   411.1
   414.4
   477.6
   459.8
   482.8
   420.9
   444.9
   493.9
     439
   444.6
   418.6
   428.7
   410.8
   402.7
   449.4
     454
   480.9
   421.5
   446.5
     403
   489.3
   375.5
   471.2
   460.1
   430.3
   480.9
   459.2
   446.5
   458.5
   480.6
   431.3
   498.4
   459.8
   462.4
   455.6
   398.8
   474.4
   464.7
     463
   446.5
   459.8
   415.4
   450.1
   437.7
   456.2
   456.9
   453.3
   444.9
   470.2
   432.5
   445.9
     427
   404.3
   445.2
   401.7
   490.6
   432.5
   448.1
   484.1
     418
   486.1
   447.8
   485.8
   448.1
   468.2
   447.8
   445.2
   446.2
   471.2
   418.9
   394.3
   409.5
     405
   478.6
     441
   455.6
   452.3
     512
   461.7
   465.3
   425.4
   450.7
   468.6
     488
   504.9
   452.7
   455.9
   458.5
   441.3
   436.1
   424.8
   397.5
   436.8
   444.2
     454
   431.9
   420.5
   450.4
   523.1
   472.1
   481.9
   450.4
   462.7
   491.3
     475
   411.1
   467.6
     452
   466.3
   417.3
   477.3
   420.9
     393
     475
   437.1
   466.9
   482.2
   428.3
   454.9
   443.3
   455.6
   449.7
   464.3
   433.2
   493.9
   457.2
   442.9
   479.3
   418.3
   471.5
     466
   474.4
   435.1
   469.2
   439.4
   419.2
   441.6
   505.2
   515.9
     453
   485.8
   461.1
     429
   454.9
   482.2
   439.7
   456.9
     415
   442.6
   465.6
   480.6
   412.1
   441.6
   494.8
   507.8
   426.1
   452.7
   435.8
   447.1
   421.2
   414.7
   463.4
     475
   426.4
   459.5
     427
   439.4
     442
     475
   455.9
   447.8
   460.4
   426.7
   437.4
   436.1
   450.1
   450.7
   468.9
   429.6
   484.5
   436.8
     439
   507.8
   435.8
   423.5
   454.6
   464.3
   430.9
   454.3
   441.3
   466.3
   418.3
   479.6
   439.7
   489.6
   438.1
   418.9
   456.6
   445.9
   433.8
   437.7
   471.2
   427.4
   428.7
   509.1
   455.6
   466.6
   474.1
     466
   467.9
   462.1
   428.3
   446.2
   460.4
   469.2
     487
     417
   449.4
   455.3
   499.4
   422.2
   438.7
   463.4
   449.4
   477.3
   421.8
   443.3
   460.1
   432.2
   457.5
   492.2
   489.6
     440
   412.1
   471.2
   446.5
   478.9
   436.1
   421.8
   496.8
   508.8
   455.9
   454.9
   411.1
   448.8
   438.7
   477.6
   492.9
   437.7
   474.7
   478.3
   404.7
     430
   419.6
   426.1
   478.6
   403.4
   420.2
   451.4
   401.1
   456.6
   464.7
   462.7
   507.2
   495.5
     416
   424.1
   445.2
   415.4
   434.2
     463
   392.3
   411.1
     476
   414.1
     466
     463
   461.4
   478.3
   449.7
   458.5
   476.3
   409.5
   428.7
   433.8
   473.4
   420.5
     442
   469.9
     478
   410.8
   409.2
   493.9
   473.4
   482.2
   456.2
   407.2
   391.7
   424.4
   422.8
   499.1
   444.9
   431.6
   492.2
   422.5
   412.1
   422.8
   469.2
   431.3
   446.2
   468.9
     466
   441.3
   485.1
   429.3
   447.5
   474.7
   430.6
   450.7
   460.4
     428
   446.8
   474.4
   487.7
   452.7
   442.6
   503.3
   448.4
   432.5
   477.6
   408.5
   422.8
     487
   454.3
   474.7
     439
   481.5
   482.2
   406.9
   436.1
   445.9
   463.7
   443.3
   442.9
   410.2
   462.4
   430.3
   445.5
   433.5
   465.3
     441
   471.8
   521.8
   444.2
   448.1
   428.3
   444.6
   436.1
     441
   448.4
   441.6
   482.8
   465.3
   410.2
   438.7
   422.2
     415
   448.1
   405.3
   463.4
   389.4
   423.1
   435.1
   437.7
   461.4
   460.8
   450.1
   457.2
   447.8
   460.1
   474.1
   411.8
   458.5
   458.5
   480.6
   450.4
   487.7
   417.3
     454
   421.2
   488.3
     429
   437.7
   465.3
   467.9
   435.8
   410.5
     451
   451.7
   457.2
     427
   494.8
     500
   432.2
   418.3
   452.3
   389.1
     500
   451.7
   437.4
   445.9
   455.9
   527.6
   484.5
     440
   466.6
   434.5
   466.3
   418.6
   424.4
   451.4
   433.8
   465.6
   436.8
   427.4
   456.9
   434.2
     488
   475.4
   406.3
   491.3
   480.9
   445.5
   477.3
   480.2
   415.7
   410.5
     416
   431.9
   432.2
     452
   444.2
     439
   450.7
   402.7
   451.7
     463
     452
   440.3
   425.1
   478.3
   435.5
     463
   501.6
   502.9
   427.4
   432.2
   429.3
   445.5
   424.1
   422.2
   435.8
   492.2
   435.8
     477
   453.6
   465.6
   482.5
   411.5
   436.1
   436.4
   436.4
   433.2
   461.4
   499.4
   484.8
   420.2
   458.8
   445.5
   472.1
   466.6
   440.7
   423.8
   469.9
   467.9
   465.3
   454.9
   436.1
     464
   476.3
   440.3
   489.6
   458.8
   470.5
   483.5
   461.7
   481.5
     441
   400.8
   480.9
   476.3
   431.3
   469.5
   497.4
   472.1
   483.8
   461.7
   424.1
     514
     475
   427.4
   429.3
   451.7
   446.5
   435.1
   467.6
   474.7
   454.9
   435.1
   421.8
     441
   441.3
   463.4
   444.9
   429.6
   489.6
     417
   493.9
   475.4
   428.7
   441.6
   442.9
   435.8
   409.2
     465
   441.6
   438.7
   451.4
   476.3
     430
   439.7
   418.9
   445.2
   430.3
   446.2
   425.7
     440
   430.3
   438.4
   471.8
   440.3
     452
   409.2
   443.3
   405.6
   465.6
   459.8
   456.6
   429.3
   451.4
   429.3
   442.6
   441.6
   470.8
   423.1
   405.9
   433.2
   411.1
   426.1
   471.8
   488.7
   442.3
   415.4
   444.9
   444.2
   421.8
     465
   453.6
   443.9
   471.5
   430.6
   486.7
   423.5
   428.3
   413.4
   450.7
   467.6
   474.4
   440.3
   452.3
   473.7
   456.2
   437.7
   416.3
   423.8
   443.6
   412.1
   488.3
   418.9
   423.8
   461.4
   446.2
   457.5
   453.3
   447.5
   421.2
   402.4
     453
   444.6
   467.9
   412.8
   411.8
   424.1
   454.9
   433.5
   467.3
     451
     439
   463.4
   445.9
   451.4
   439.4
   459.5
   472.1
   469.5
   421.5
   438.4
   442.3
   469.5
   454.9
   410.2
   425.1
     452
   458.5
   485.1
   443.6
     454
   478.6
   461.1
   442.9
   529.9
   454.9
   418.6
   482.5
   439.7
   462.7
     440
   449.1
   463.4
   443.3
   474.4
   474.1
   425.4
   395.9
   403.4
   466.3
   482.2
   445.2
     454
     478
   469.2
   418.9
   427.4
   433.8
   439.4
   427.7
   445.9
   469.5
   479.6
   410.5
   472.8
   453.3
   397.2
   493.9
   426.1
     453
   471.2
     416
   355.7
     452
   407.2
   423.1
   423.5
     464
   425.7
     451
   383.6
   437.4
   475.4
     439
   464.3
   434.8
   405.9
   502.3
   418.6
   448.8
   403.4
   425.1
   416.3
     465
   437.1
   484.1
   406.9
   464.7
   409.2
   436.4
   463.7
   446.5
     428
   447.5
   450.7
   422.8
   432.5
   467.6
   474.1
   451.4
   436.8
   433.2
   459.8
   431.9
   479.6
   414.7
   472.1
   416.3
   479.3
     428
     477
   495.5
   459.8
   425.4
   431.3
   486.4
   404.3
   473.1
   476.7
   411.1
     490
   442.6
   444.9
     442
   432.2
   407.6
   396.2
   417.6
   455.9
   434.8
   490.6
   468.6
   444.9
   472.5
   457.9
   435.8
   436.8
   439.7
   470.2
   517.2
   421.8
   445.5
     489
   468.2
   451.4
   454.3
   440.7
     440
   431.9
   456.2
   469.5
   425.4
   458.2
   385.5
   455.6
   488.3
   471.8
   455.6
   486.4
   421.8
   419.2
   437.1
   440.7
   413.1
   433.8
   458.5
   459.8
   467.9
   437.7
   463.7
     451
   424.1
   472.1
   445.2
   439.7
   442.6
   447.5
   437.7
   448.1
   464.7
   439.4
     428
   466.3
   498.1
   442.3
   461.7
   437.4
   452.7
   474.7
   496.5
   473.4
   453.3
   449.7
   469.9
   435.5
   450.7
   453.6
   434.8
   442.9
   473.7
     475
   465.3
   400.1
   488.3
   424.8
     416
   461.7
   488.7
     418
   443.3
   437.7
   455.9
   489.3
   459.5
   420.5
   487.4
   476.3
   457.9
   381.3
   426.4
   427.7
   391.7
   459.5
   434.2
   407.6
   476.7
   401.1
   444.9
   397.8
   432.2
   495.2
     463
   430.3
   449.7
   440.7
   453.6
   490.6
   410.2
   453.6
   448.1
   420.5
     418
   414.7
     451
   405.6
   458.5
     478
   497.8
     442
   461.4
   447.5
     464
   422.5
   464.3
   422.5
   466.6
   480.9
   481.5
   444.6
   417.6
   423.1
   413.1
   462.1
   471.5
   408.9
   463.4
   472.5
   409.5
   418.3
   455.3
   444.2
     453
     478
   415.4
   418.3
   471.2
   442.9
   487.7
   448.1
   443.6
   442.3
   456.6
   503.3
   467.6
   414.4
   481.2
     441
   461.1
   436.1
   410.8
   487.4
   448.8
   478.3
   486.1
   438.1
   475.7
   516.2
   469.9
   402.7
   434.2
   503.6
   438.4
   438.4
   423.5
   445.5
     418
   480.6
   432.5
   452.7
   464.7
   456.6
   469.2
   472.8
   439.4
   497.1
   460.1
   402.4
   481.9
   450.1
     428
   466.9
   466.9
   453.3
   472.5
   466.9
     430
   432.5
   448.4
     453
   445.9
   449.4
   464.3
   425.7
   456.6
     453
     440
   450.1
     415
   447.5
   476.3
   459.2
   447.5
     464
   474.1
   430.3
   492.9
     442
   455.6
   468.6
   433.8
   472.1
   436.8
     488
   487.4
   406.3
     466
   450.7
   428.7
   450.1
   433.5
   392.3
   450.4
   448.1
   420.2
   423.5
   449.7
   503.9
   445.2
   475.4
     405
   463.4
   435.1
   431.9
     453
   460.8
   421.5
   447.1
   401.1
   481.9
   449.1
   446.2
   479.9
   436.4
   414.7
   460.1
   429.3
   465.6
   427.7
   439.7
   450.4
   432.5
   425.1
   418.6
   451.7
   481.5
   444.2
   412.8
   413.1
   460.8
   425.7
   494.2
   424.1
   441.3
   457.9
   446.5
   449.7
   500.3
   433.2
     442
   440.3
   445.9
     476
     440
   476.3
   408.9
   439.7
   459.8
   394.9
   470.8
   396.9
   471.5
   421.8
   443.6
   473.1
     501
   430.6
   419.6
   380.6
   444.6
     441
   467.3
   457.9
   430.6
   441.3
   400.1
   458.8
   485.8
   432.2
   416.7
   456.6
   419.6
   399.8
     430
   465.3
   494.2
   419.6
   418.6
   490.6
   395.6
   444.9
   409.5
     428
     427
   440.3
   431.3
   445.5
   443.9
   427.4
   465.6
   439.7
   479.3
   438.1
   437.1
   450.1
     451
   480.9
   480.9
   434.5
   444.9
   474.1
   453.6
   455.9
   462.4
   415.4
   409.5
   440.3
   455.9
   423.1
   497.1
   438.1
   443.3
   440.7
   419.2
   455.3
   420.9
   457.2
   433.2
   485.1
   427.4
   432.5
   436.4
   507.2
   454.3
   424.1
   423.5
   433.5
     487
     415
   388.4
   441.6
     453
   450.7
   460.8
   437.1
     464
   456.6
   454.3
   441.6
   494.5
   438.4
   460.1
   443.3
     428
   408.5
   434.5
   484.5
   470.8
   434.8
   470.8
   437.4
   472.5
   469.5
   414.4
   408.5
   470.8
   464.3
   463.7
   414.4
   464.3
   398.5
     427
   429.3
   447.8
   462.1
   473.7
   488.3
   451.4
   456.9
   477.6
   446.8
   414.4
   460.4
   411.5
   432.5
   421.8
   420.2
   463.7
   414.1
   419.9
   426.7
   466.3
   455.9
     404
   436.4
   426.4
   468.9
   406.9
   450.4
   447.5
   399.1
   453.3
   437.7
   449.1
   482.8
   443.3
   442.9
   410.2
   445.5
   414.7
     430
   475.4
   471.2
   479.6
   429.6
     452
   437.4
   420.2
   473.4
   465.6
   415.7
   407.2
     512
   461.1
   435.1
   421.2
   412.4
   461.1
   426.1
   437.7
     439
   403.4
   460.8
   437.1
   460.1
   458.2
   408.2
     466
   492.6
   436.8
     442
   467.3
   424.1
   412.8
   473.7
   445.2
   445.5
   394.6
   429.3
   469.5
   458.2
   454.9
   448.4
   435.1
   491.6
   479.6
   434.8
   458.2
   443.9
     417
   502.6
   425.4
   447.8
   455.6
   382.9
   479.3
     489
     417
     478
   465.6
   459.2
   441.3
   473.1
   437.4
   397.2
   489.3
   410.5
   409.8
   422.5
     427
   424.1
   477.6
   468.9
   453.3
   476.3
   424.8
   434.8
   446.2
   458.5
   448.1
   425.7
   463.4
   424.1
   438.1
   459.2
   468.9
   463.4
   491.3
   454.6
     430
   446.2
   458.2
     439
   486.1
     441
   467.3
   433.8
   476.7
   459.8
     440
   445.9
   500.3
   466.9
   439.4
   431.3
   480.2
   431.6
   388.4
   402.4
   439.4
   471.2
   415.4
   442.9
   424.8
     417
   444.6
   463.4
   413.4
   443.3
   449.1
   454.6
   489.6
   419.9
   421.2
   479.6
   456.2
   464.3
   463.7
   450.4
   450.1
   499.1
   429.6
   462.7
   403.7
   443.6
   434.2
   423.1
   478.6
     477
   471.5
     417
   476.7
   481.2
   430.3
   461.7
   440.3
   456.6
   458.8
   447.8
   422.5
   439.7
   504.9
   417.6
   441.3
   423.1
   411.1
   433.8
   447.5
   400.4
   440.3
   475.4
   454.3
   420.5
   419.6
   444.6
   483.2
   486.7
   427.7
     490
   449.1
   425.1
   470.2
   434.8
   420.2
   474.4
   462.4
   459.5
   393.6
   411.8
   444.2
   421.2
   423.8
   450.7
   480.6
   434.8
   404.3
   419.9
   442.9
   435.1
   458.5
   443.9
   447.1
   439.7
   488.3
   420.5
   450.7
   441.6
   449.1
   389.4
   438.4
   485.4
   495.8
   429.6
   517.5
     489
   436.4
   431.3
   440.3
   485.4
   432.2
   465.3
   485.4
     501
   443.3
   430.3
   447.5
   434.8
   472.8
   413.7
   508.8
   412.8
   465.6
   451.4
   427.7
   400.8
   502.6
   466.6
     440
   456.6
   433.2
   461.1
   474.7
   425.4
   459.2
   414.7
   448.4
   420.2
   445.2
   445.9
   446.2
   492.2
   443.9
   463.7
   467.6
   473.1
   413.1
   448.8
     478
   444.2
   488.7
   425.7
   408.5
   437.7
   474.4
   405.6
   503.3
   425.4
   436.8
   460.1
   444.2
   485.8
   472.1
   468.9
   426.4
   450.7
   464.7
   504.2
   474.1
   468.9
     439
   448.8
   475.4
   493.5
   454.3
   412.4
   445.9
     463
   461.4
   475.7
   458.5
   413.7
   442.3
   442.6
   454.9
   463.7
   412.8
   454.9
   482.8
   452.3
   390.1
   464.7
   439.7
   416.3
   410.2
   485.8
   439.4
   459.8
   455.9
   455.6
   437.1
   480.9
   466.3
   435.1
   488.7
   483.5
     454
   435.5
   471.8
   418.9
   434.2
   426.1
     465
   446.5
   429.3
   425.7
   427.4
   463.7
   454.9
   414.7
   455.6
   430.3
     442
   491.3
   445.2
   455.9
     442
   414.7
   483.2
   466.9
   443.6
   418.6
   477.3
   429.3
   467.3
   463.7
   422.2
   437.7
   456.2
   431.6
   431.3
   434.2
   460.8
   456.2
   437.4
   438.7
   440.3
   416.7
     430
     452
   440.3
   464.7
   460.4
   445.2
   419.6
   508.8
   500.7
   449.7
   466.9
     442
     430
   436.4
   489.3
   453.3
   427.4
   402.7
   438.7
     466
   473.4
   461.7
   467.6
   440.7
   466.6
   504.6
   449.7
   450.7
   470.2
   440.7
   462.1
   424.1
   458.2
   499.4
   456.2
   457.2
   397.8
     464
   443.6
   421.2
   449.1
   429.6
   446.2
   450.7
   459.5
   399.1
   426.4
   491.9
   446.5
   470.5
   445.2
   476.7
   454.6
   457.2
     489
     477
   448.8
   420.2
   421.2
   444.6
   464.3
   442.9
   428.3
   435.5
   466.9
   431.9
     466
     440
   468.6
   447.5
   457.5
   489.3
   432.9
   438.7
   410.2
   443.6
   419.2
   395.9
   437.7
   428.3
   431.9
     466
     476
   430.3
   469.2
   409.8
   486.1
   438.4
     477
   417.3
   459.5
   450.4
   439.7
   452.3
   410.8
   479.9
   422.2
   411.8
   441.6
   515.3
   462.4
   458.5
   440.3
   441.3
   448.8
   448.1
   484.8
   438.1
   459.2
   466.3
     452
   428.3
   443.6
   410.5
   446.2
   490.6
   430.3
   448.1
   430.6
   411.5
   423.1
     464
     466
   505.5
     490
   454.6
   411.8
   406.9
   425.1
   428.3
   502.9
   478.3
   483.2
   426.1
     453
   432.2
   468.9
   433.8
   446.5
   462.4
   502.3
   430.9
   480.2
   444.2
   431.3
   394.6
     466
   468.6
   491.3
   461.1
   442.9
   455.6
   478.3
   460.8
   479.3
   474.7
   457.5
   415.7
   548.7
   406.6
   469.2
   473.1
   427.7
   452.7
   460.8
   431.9
   464.3
   457.9
   440.7
     476
   420.5
   437.1
   483.5
     418
   406.6
   450.7
   466.3
   460.1
   467.6
   431.3
     466
     464
   438.1
   445.5
   432.2
   437.7
     427
   421.5
   468.9
   442.6
   433.2
   475.4
   445.2
   449.1
   436.4
   434.5
   514.3
   466.3
   448.1
   454.3
   461.1
   443.9
   476.3
   513.3
   498.7
   433.8
   429.6
   473.1
   427.4
   491.6
   486.4
   460.4
   483.8
   491.6
   437.4
   428.7
   449.1
     464
     440
     439
   450.4
   439.4
   446.8
   450.1
   448.1
   426.4
   423.5
   446.2
   459.2
   440.3
   433.8
   439.7
   469.2
   422.5
   450.1
   402.1
     439
   469.2
   471.5
   459.2
   409.5
   420.2
   473.4
   487.7
   421.5
     489
     488
   422.8
   459.5
   437.7
   472.1
   421.5
   445.9
   492.6
   492.9
   467.3
   425.7
   457.9
   473.1
   440.7
   430.9
   388.4
   451.7
   445.2
   434.2
   449.1
   448.8
   530.2
   447.5
     453
   454.3
   430.6
   454.9
   382.6
   450.7
   467.3
   452.7
   421.8
   431.3
     379
   433.2
   450.1
   434.5
   468.6
   451.7
   457.2
   469.2
   410.8
   433.2
   462.1
   420.2
   446.8
   499.4
   465.6
   444.2
   450.4
   493.5
     451
   447.5
   449.1
   479.3
   463.4
   414.7
   454.6
   451.4
   413.1
   454.6
   472.5
     428
   462.4
   493.2
     487
     464
   442.9
   476.3
     405
   460.1
   461.4
   463.4
   480.2
   460.4
   411.5
   412.1
   433.2
   437.1
     465
   446.8
   417.3
   444.6
   483.8
   443.9
   481.9
   486.4
   489.6
   458.5
   446.8
   440.7
   429.6
   435.5
   423.1
   462.7
   487.7
   441.3
   430.6
   459.2
   459.5
   462.1
   485.1
   431.9
   374.2
   458.8
   369.6
   456.2
     475
   454.6
   460.8
     476
   458.5
   442.3
   434.8
   476.3
   416.7
   442.9
   454.3
   434.5
   471.5
   436.8
   437.1
     466
   469.5
   487.4
   452.7
   507.8
   441.6
     454
   418.3
   446.5
   435.1
   393.3
     441
   491.9
   424.4
   458.8
   471.5
   377.4
   462.4
   408.9
   433.8
   457.5
     404
   461.1
   447.8
   424.8
   454.3
   463.7
   444.2
   514.3
   444.9
   437.7
   454.9
   460.8
   425.1
   414.7
   422.8
   452.7
   464.7
   437.4
   459.8
   437.1
   470.5
   443.9
     453
   431.6
   518.5
   407.6
   482.2
     465
   486.1
   451.4
   464.7
     466
   489.3
   472.1
   445.9
   447.8
   444.9
     405
   458.5
   473.4
   439.4
   501.6
   480.6
   413.7
   466.6
   470.8
   422.8
   445.9
   465.6
     454
   459.8
   463.7
   456.2
   484.5
   484.5
   431.9
   488.7
   417.6
   396.5
   438.1
   483.2
   423.1
   433.2
   432.9
   429.3
     478
   435.5
   435.5
     464
   467.6
   410.2
   461.7
   454.9
   422.5
   506.2
   444.9
   466.3
     404
   494.8
   480.6
   461.1
   432.9
   432.5
   451.7
   406.9
     429
   508.8
   426.7
   472.5
   449.7
   449.4
   437.7
   501.3
   474.7
   443.9
   459.8
   460.1
     418
     476
   499.1
   462.7
   417.3
   443.6
   451.4
   435.1
   449.4
     430
   479.9
   443.9
   491.3
   407.2
   381.9
   402.7
     427
   442.3
   454.9
     405
   415.4
   418.6
   490.9
   422.2
   480.9
   432.2
   463.7
   426.1
   462.7
   441.6
   401.4
   481.5
   395.6
     466
   414.4
   466.3
   467.9
   421.2
   455.6
   444.9
     477
   435.8
   443.3
   443.3
   459.8
   437.4
   409.8
   437.7
     454
   446.2
   461.1
   458.2
   440.7
   410.8
     427
   426.4
   486.7
   429.6
   488.3
   446.8
   457.9
     464
   403.7
   472.8
   389.1
   394.9
   442.3
   453.3
   444.9
   478.9
   462.4
   475.4
   455.6
   479.6
   435.5
     465
   482.8
   482.5
   458.5
   455.9
   495.8
   410.8
   499.7
   435.1
   445.9
   389.4
   455.9
   464.7
   405.3
   469.9
   411.8
   483.2
   441.6
   435.5
   417.6
   447.8
   483.2
   437.4
   511.4
   455.3
   452.7
     490
   439.4
   415.7
   452.3
     477
   442.3
   460.4
   466.6
   425.1
   467.3
   438.7
   435.8
   448.8
   500.3
   449.4
   441.3
   423.8
   482.8
   476.7
   431.9
   436.8
   473.7
   446.2
   470.8
   460.1
   464.3
     478
   396.9
   436.8
   472.1
   468.9
   417.6
   469.9
   484.8
   496.1
     417
   460.4
   456.9
   458.5
   409.2
   482.2
   406.3
   476.7
   469.2
   383.9
   435.1
   472.1
     487
   442.6
   482.2
   479.3
   447.1
     429
   412.8
   468.6
   444.2
   371.6
     488
   420.5
   478.9
   449.7
   477.3
     441
   438.4
   406.3
   452.7
   434.5
   418.6
   463.7
   429.6
   450.7
   480.2
   460.8
   403.7
   468.9
   451.7
   465.6
   435.1
   394.9
   457.2
   436.1
   474.4
   516.6
   473.4
   485.4
   450.7
   448.8
   511.4
   436.1
   387.8
     439
   421.5
   478.3
   457.2
     466
   442.6
   430.3
   430.9
   429.3
     417
   507.8
   391.7
   445.2
   466.9
   445.2
   438.1
   457.2
   444.9
   476.3
   476.7
   425.7
   443.9
   430.3
   408.2
   426.7
   442.9
   467.6
   447.8
   405.9
   484.8
   448.8
   462.7
   467.3
   442.9
   480.9
     476
     466
   456.6
   444.9
   457.9
   419.6
   459.5
   503.6
   445.9
   393.6
   443.6
   466.6
   498.7
   447.1
   480.6
     476
   409.5
   447.5
   454.9
   446.5
   411.8
   429.3
   446.5
   488.3
   435.1
   409.2
   458.2
   471.5
   435.8
   452.7
   428.3
     465
   486.7
   438.1
     416
   469.9
   483.5
   491.6
   462.1
   454.9
     477
   476.3
   446.8
   466.6
   397.8
   412.1
   436.8
   504.2
     415
   488.7
   438.1
   435.8
   444.2
   468.2
     429
   480.6
     379
   454.6
   409.2
   407.2
   454.6
   436.1
   436.8
   466.3
   426.4
   471.8
   440.7
   411.1
   464.7
     513
     428
   459.5
   503.6
   463.4
   435.5
   433.2
     439
   421.2
   510.4
   409.2
   461.7
   462.4
   426.4
   434.8
   444.6
   444.6
   429.3
   390.4
   448.1
     442
   462.7
   526.6
     475
   427.4
   439.7
   476.7
   448.4
   479.9
   392.3
   421.2
   468.9
   477.6
   480.2
   480.9
   466.3
   482.2
   433.8
   420.9
   412.1
   484.8
   464.7
   436.4
     488
   451.4
   489.6
   428.7
   422.5
   457.9
   465.6
   444.9
   466.9
   543.2
   438.1
   498.1
   433.8
   441.6
   405.9
   459.2
     465
   455.9
   441.6
   405.3
   410.2
   445.9
   456.6
   437.1
     429
   491.3
   431.3
   491.9
   487.4
   426.1
   425.1
   481.2
   462.4
   426.4
   443.3
   463.7
   496.5
   382.3
   446.8
   485.8
   413.7
   468.6
   489.6
   421.2
   432.2
   477.6
   500.7
     454
   419.6
   437.4
   498.1
   422.2
   446.2
   440.3
   456.2
   388.4
     429
   454.9
   448.4
   474.4
   435.1
     488
   411.8
   423.1
   479.9
   462.7
   431.3
   466.6
   435.5
   442.3
   444.2
   461.1
   447.1
   465.6
   505.9
   439.7
   466.6
   412.4
   496.5
   463.4
   387.5
   456.6
   433.5
   418.6
   445.5
   451.4
   438.7
     475
   429.6
   419.2
   468.2
   452.3
   412.4
   406.3
   423.8
   439.7
   469.5
   439.7
   439.4
   455.3
   416.7
   401.1
   423.1
   414.4
   448.1
   424.4
   439.4
   395.6
   462.7
   454.6
   460.4
   402.1
   496.8
   431.6
   432.9
   485.8
   411.5
   422.5
   425.7
   495.8
   475.4
   449.1
   450.7
   464.3
   474.4
     464
   467.3
   435.5
     417
   466.9
   440.7
   418.9
   442.6
   405.6
   389.1
   458.2
   417.3
   465.6
     476
   458.2
     439
   418.9
   434.5
   434.5
   462.7
   460.8
   437.7
   424.1
   466.3
   417.3
   459.8
   465.3
   435.8
   450.1
   400.4
     429
   444.6
   443.3
   437.1
   408.9
   492.9
   440.7
   453.3
   428.3
     464
   460.1
   413.1
   451.7
   463.4
   437.1
   414.7
   408.9
   415.4
   450.1
   437.4
   425.1
   479.6
   491.9
   450.4
   430.9
   419.2
   420.2
   458.8
   455.9
   471.8
   530.5
   450.4
     441
   473.4
   509.8
   459.8
   440.7
   401.4
   478.9
   471.8
   436.1
   458.2
   473.7
   435.8
   493.5
   474.1
     453
   442.6
   378.1
   432.5
     466
   417.3
   447.1
     453
   456.2
   432.2
     454
   499.1
   497.8
   445.9
   432.5
   470.8
   435.8
   421.5
   474.1
   483.2
   420.5
   419.9
   412.8
   425.4
   451.7
   417.3
   458.5
   450.7
   432.9
   481.2
   412.8
     478
   419.2
     514
     475
   479.3
     430
   433.5
   435.5
   421.8
   486.7
   456.6
   447.8
   434.2
   460.1
   457.9
     404
   456.2
     427
   448.8
   459.2
     451
     442
   425.4
   429.3
   426.4
   495.2
   456.6
     454
   435.5
   403.4
   470.8
   439.4
   438.7
   387.5
   460.4
   443.9
   458.8
   496.8
   437.1
   457.2
   445.5
   457.2
     442
   470.5
     430
   475.7
   444.9
   432.2
   469.2
   407.6
   473.4
     476
   436.8
   473.1
     428
   420.5
   471.8
   446.5
   485.1
   411.8
   459.5
   418.9
   407.2
   442.3
   456.2
   426.1
   450.7
   399.8
   443.9
   478.9
   398.5
   424.8
   424.8
   457.5
   469.9
   491.3
     427
   447.1
   388.1
   443.9
   447.5
   413.7
   462.7
   407.9
   430.6
   457.5
   470.2
   492.2
   419.6
   422.5
   479.6
   396.9
   419.2
     453
   422.5
   479.3
   418.9
   458.8
   428.7
   434.8
   422.8
   432.5
   459.8
   448.4
   400.1
   437.7
   439.7
   472.8
   424.1
   469.5
   396.5
   446.5
   403.7
   418.6
   436.4
   424.4
   493.9
   387.1
     475
   432.2
   458.8
   442.6
   452.3
   449.4
   440.3
   482.2
   453.6
   430.6
   449.4
   484.1
   449.7
   436.1
   441.3
     465
   426.4
   441.6
   468.9
   467.3
   464.3
   425.4
   432.9
   441.3
   471.2
   457.5
     439
   478.6
   411.5
   474.7
     501
   480.9
   421.2
   448.1
     464
   448.4
   470.2
   434.8
   452.7
   494.8
   392.3
   451.7
   458.8
   409.8
   474.4
   474.4
   428.3
   445.9
   454.6
   446.5
   457.9
   412.1
   494.8
   473.7
   456.9
     453
     464
   468.9
     463
   471.2
   490.6
   469.5
   482.8
   445.5
   451.4
   447.5
   423.1
   446.2
   469.9
   432.2
   457.9
   438.4
   423.1
   462.1
   484.5
   459.5
   444.6
   472.1
   436.1
   407.2
   442.3
   412.1
   503.6
   425.4
   486.7
   447.8
   468.6
   386.5
   446.2
   414.4
   458.5
   423.1
   492.9
     487
   466.3
   383.6
   435.8
   467.3
   445.5
     427
   449.4
   493.5
   464.7
   454.6
     429
   441.6
   432.5
     465
     463
   451.4
   435.1
   436.1
   502.3
   418.6
   425.1
     416
   448.4
   421.8
     430
   462.7
   449.1
   478.6
   437.4
   417.6
     404
   436.8
   491.3
   469.9
   468.2
   431.6
   466.3
   454.9
   460.4
   435.5
   438.4
   450.1
     440
     453
   422.8
     453
   433.2
   472.5
   458.5
     464
     440
   460.8
   458.8
   494.5
   431.6
   472.5
   432.9
   483.2
   423.5
   431.6
   504.2
   469.5
   461.4
   474.4
   468.2
   420.2
   401.4
   411.8
   422.8
     476
     465
   406.9
   420.2
     475
   480.9
   445.2
   437.4
   399.5
   474.4
   466.9
   400.4
   418.3
   427.7
   393.3
     454
   488.3
   467.9
   437.4
   389.1
   469.9
   450.4
   428.3
     487
   461.1
   466.6
   476.3
   484.1
   406.9
   460.4
     453
   414.7
   433.2
   435.8
   439.7
   423.5
   485.1
   474.1
     451
     463
   436.8
   383.2
   477.3
   466.3
   466.9
   422.5
   434.8
   441.6
   442.9
   419.2
   438.7
   435.5
   436.8
   458.5
   443.6
   454.9
   498.4
   453.6
   454.6
     430
   465.6
   425.1
   426.1
   463.4
     416
   399.8
   487.4
   480.9
   427.4
   461.1
   423.5
   485.1
   473.7
   454.3
   454.6
   395.2
   413.7
   402.1
   434.5
   418.6
   404.3
   413.4
   474.1
   408.5
   486.7
   519.8
   457.5
   456.2
     429
   521.1
   460.8
   452.3
   432.5
     475
   465.3
     464
   471.2
   419.6
   439.4
   459.8
   430.6
   434.8
   402.4
   449.4
   510.7
   450.4
   464.3
   437.7
   460.4
   409.2
   472.8
   498.4
   430.6
   458.5
   437.4
   438.1
   430.9
   473.4
   419.6
   442.6
   409.2
     454
   438.7
   412.4
   400.8
   488.7
   464.7
   494.8
   390.4
   464.7
   459.2
   444.6
   474.7
   496.5
     475
   430.6
   414.7
   409.2
   450.1
   426.7
   449.1
   452.3
   466.6
   426.1
   489.3
   384.5
   459.5
   475.7
   431.6
   419.9
   455.9
     439
   486.4
   421.2
   414.1
   396.9
   425.4
   426.7
   444.6
   449.7
   490.6
     465
   458.8
   487.7
   443.6
   463.4
   478.6
   492.2
   477.6
   459.5
   446.5
   433.2
   438.7
   444.6
   420.2
   449.1
   456.6
   461.4
   438.4
   472.1
   423.8
   428.7
   408.2
   483.2
   533.1
   444.6
   446.8
   427.7
   438.1
   395.9
   447.1
   419.6
   460.4
   446.8
   477.3
   454.3
   499.7
   446.8
   417.6
   434.2
     440
   436.4
   461.1
   458.2
   420.5
   434.8
   448.1
   460.4
     465
   478.6
   456.2
   455.3
   471.5
   434.2
   482.2
     441
   444.2
   436.8
   474.1
   421.8
   496.5
   450.7
   444.6
   471.8
   445.5
   465.6
   439.7
   448.8
   444.6
   447.1
   443.6
   442.6
     488
   460.4
   420.9
   471.2
     477
   432.2
   456.2
   477.3
   436.8
   461.7
   452.3
   501.3
   491.9
   417.3
   445.9
   458.2
     415
   450.4
   453.6
   478.9
   431.6
   411.1
   417.6
   448.8
   454.3
   434.8
     427
   455.9
   486.1
   459.2
   448.4
   486.7
   466.6
   481.5
     429
   456.2
   456.6
   468.9
     487
   438.1
   423.5
   464.7
   440.3
     489
   435.8
   485.4
   428.7
     463
     393
   432.9
   467.6
   433.2
   408.5
   478.9
     453
   424.1
   456.6
   468.9
   426.7
     441
   459.2
   429.3
   462.4
   412.1
   445.5
   422.2
   494.5
     490
   468.6
     465
   480.6
   434.2
   473.1
   492.2
   433.8
   441.3
   435.8
   437.1
   436.4
   400.4
   468.9
   430.3
   419.6
   436.4
   410.8
   478.3
   419.2
     428
   467.6
   438.4
   419.9
   415.4
   458.2
   407.2
   470.2
   442.6
   480.6
   468.6
   389.4
   442.9
   416.3
   431.6
   426.4
   464.3
   416.7
   458.8
   468.2
   466.9
   459.2
   406.3
   435.5
   423.5
   469.5
   414.1
   395.9
   434.2
     465
   436.8
   469.2
   446.2
   418.9
     415
   485.8
   428.3
     476
   505.5
   448.4
   429.3
   466.6
   422.8
   458.2
   429.6
   461.1
   500.7
   498.7
     451
   418.3
   468.6
   424.4
   425.1
   421.8
   433.5
   458.2
   466.6
   467.3
   484.5
   402.7
   466.9
     475
     463
   432.9
   384.9
   521.4
   449.4
   430.9
   443.9
     440
     441
   443.6
   469.5
   463.7
   440.7
   454.6
   473.4
     454
   426.7
   376.4
   478.9
   492.6
     464
   454.3
   461.4
   473.7
   423.5
   398.5
   439.4
   423.1
   470.2
   476.7
   512.7
   461.1
   436.8
     442
   427.7
   512.7
   465.3
   454.6
   474.4
   480.2
   461.7
   411.8
   503.6
   449.1
   446.5
     405
   442.6
   453.3
     392
   403.4
   529.9
     454
   429.6
   430.6
   438.4
   421.5
   450.7
   426.7
   447.1
   426.1
   450.4
     429
     463
   473.1
   473.4
   445.5
   473.7
   447.8
   485.8
   457.2
   470.8
   431.3
   494.8
     477
   484.5
   454.9
   467.3
   457.2
   440.3
   413.4
   474.1
   423.1
   453.3
   484.1
   450.1
   448.4
   435.5
   431.3
   453.3
   459.2
     451
   466.6
   389.1
   440.7
   491.3
   440.7
   432.2
   419.2
   466.9
     487
   472.5
     416
   431.6
   403.4
   440.7
   430.9
   470.5
     476
   427.4
   454.9
   445.2
   430.3
   437.1
   477.6
   407.9
   443.9
   414.4
     502
   422.8
   443.9
   418.3
   478.9
     453
   398.2
     442
   447.1
   416.3
   432.5
   471.5
   401.1
   491.3
   448.4
   414.7
   465.3
   446.8
   475.4
   455.9
   480.6
   465.3
   424.4
   441.3
   456.2
   454.6
   449.1
   448.8
   449.7
   473.1
   490.9
   461.7
   477.3
   471.2
   458.2
   422.5
   397.8
   435.1
   407.9
   501.6
   521.4
   460.8
   421.5
     439
   456.6
     477
     415
   419.9
   452.3
     427
   431.3
   432.9
   466.6
   450.1
   455.6
   446.8
   432.5
     428
   418.9
   431.6
   385.8
     427
   422.8
   442.3
   449.1
   494.2
     427
   422.5
   454.3
   437.7
   471.5
   444.2
   462.1
   464.3
   417.3
   424.8
   468.6
     427
   465.6
   445.2
   458.5
   457.5
   458.2
   430.6
   400.8
   434.5
   474.4
   435.1
   431.9
   421.5
   414.1
   454.3
   449.1
   407.6
   417.6
   461.1
   471.8
   455.6
   439.4
   427.7
   460.1
   412.1
   460.4
   450.4
     441
   449.7
   414.4
   435.5
   413.1
   478.3
   461.1
   442.6
   424.1
   423.5
     404
   446.8
   433.2
   435.1
   456.9
     439
   445.5
   476.3
     439
   417.6
   422.5
   462.7
   477.3
   410.2
   425.4
   478.9
   414.1
   474.7
   446.2
   450.7
     404
   492.9
   470.5
   400.4
   468.6
   446.8
   391.4
   454.9
   418.6
   446.5
   465.6
   464.7
   498.1
   437.4
   456.2
   419.6
   416.3
   462.7
     501
   460.4
   474.1
   440.7
     476
   480.2
   420.9
   476.3
   412.4
   448.4
   427.7
   497.1
   484.1
   474.7
   446.5
   443.3
   474.1
   472.8
   430.3
     441
   481.2
   403.7
   416.3
   427.4
   448.1
   481.9
   446.8
   447.1
   434.8
     454
   443.9
   424.8
   448.4
   419.6
   434.8
   411.1
   467.9
     404
     403
   480.6
   396.9
     440
   442.6
   426.1
   422.2
   432.2
   448.8
   460.4
   465.6
   422.5
   470.8
   449.4
   409.5
   447.1
   489.6
   398.8
   508.5
   490.3
   515.3
   430.6
   493.2
   380.6
     452
   468.9
   451.7
   466.6
   440.3
   467.9
   482.5
   389.4
   449.4
   499.7
   432.2
   477.3
   452.7
   446.2
     415
   398.8
   434.8
     404
   471.5
     430
   494.2
   395.2
     428
   438.4
   448.8
   435.8
   454.9
   437.4
   438.7
   458.8
   426.4
   438.1
   420.5
   474.1
   484.5
   452.7
     391
   420.5
   484.5
   454.9
   434.5
     476
   477.6
   418.9
     427
   432.2
     427
   424.4
   465.3
   503.3
     489
   471.5
   448.1
   459.5
   472.1
   468.6
     415
   493.2
   389.4
   452.3
   402.1
   448.4
   460.4
   447.5
   461.7
   457.2
     452
     463
   387.1
   488.7
   455.3
   445.2
   473.7
     452
   445.5
   476.3
     415
   477.6
   449.4
   427.7
   433.2
   479.9
   474.4
   456.9
   446.2
   489.3
   423.5
   394.9
   419.9
   408.5
   474.4
   412.1
   397.2
   478.9
   418.3
   435.1
     440
   428.3
   467.6
   494.2
   415.7
   489.3
   396.9
   454.3
   412.8
   429.3
   423.1
   444.2
   433.5
   451.4
   446.5
   440.3
   436.1
   442.3
     501
   455.3
     428
   448.4
   412.8
   459.2
   412.4
   443.9
   428.7
   454.9
   439.4
   436.4
   471.8
   430.9
   428.7
   451.4
   447.1
   459.8
   446.2
     452
   401.4
     501
   459.2
   443.3
   433.8
     405
   432.5
   479.6
   461.1
   428.3
   498.1
   442.9
   454.6
     463
   423.1
   378.7
   500.7
   459.5
   460.4
   451.4
   447.5
   457.2
   413.7
   429.3
   497.8
   418.6
   432.2
   436.1
   438.4
   489.6
     465
     454
   457.9
   456.9
   452.7
   456.6
   454.9
   471.2
   439.4
   463.7
     439
   405.6
   441.3
   444.6
   473.7
   430.6
   443.3
   448.4
   460.1
   435.8
   467.9
   443.9
   431.9
   427.7
   481.5
   457.5
   497.8
   473.4
   466.6
   481.9
   476.3
   456.2
   426.4
   423.5
   425.4
   464.7
   449.1
   447.8
   439.4
   480.6
   441.3
   446.5
   486.4
   452.7
   425.7
   433.2
   438.7
   444.6
   429.3
   396.5
   456.6
   395.9
   394.3
   427.4
   490.6
   449.4
   484.8
   456.2
   420.5
   462.1
     440
   458.8
   462.7
   383.2
   406.3
   466.6
   469.2
   438.1
   407.2
   449.4
   451.7
   497.4
   436.4
   459.8
     451
   466.3
   489.6
     415
   492.9
   437.4
   445.2
   390.4
   420.5
   423.1
   459.8
   432.5
   454.9
   445.5
   449.4
   478.9
   460.4
   455.9
   449.1
   468.2
     453
   458.5
   462.4
   426.7
   472.5
   460.4
   441.3
   437.1
   420.2
   449.4
   453.3
   438.7
   408.9
   445.5
   424.4
   423.1
   442.6
   412.4
     477
   479.3
     428
   453.6
   448.8
   435.1
   428.7
   392.3
   473.1
     463
   417.3
   471.8
   449.4
   447.1
   436.4
   443.9
   413.1
   426.7
   405.9
     466
   474.4
   448.1
     453
   503.6
   443.3
     451
   449.7
   423.1
   431.9
   434.2
   429.3
   442.9
   467.6
   424.4
   455.9
   453.6
   463.7
   440.7
   415.4
   472.1
   472.5
   432.5
   429.6
     452
   415.7
   468.6
   446.2
   456.6
   460.4
   475.4
     451
   482.2
     476
   445.5
   431.3
   427.7
   423.5
   427.7
     429
   414.4
   462.4
   429.6
   448.1
   445.2
   412.8
   430.3
   454.6
   424.4
     415
   445.2
   420.9
     428
   466.9
     391
   456.9
   458.8
   461.1
   465.3
   431.9
   405.3
   449.7
   448.4
   457.5
   508.8
   447.5
   434.5
   433.8
   516.2
   391.4
   469.2
   400.1
   462.7
   439.4
   436.1
   448.8
   398.5
   438.4
   447.8
   431.3
   416.7
   461.1
   493.9
   412.4
     403
   471.5
   427.7
   479.9
   476.7
   430.6
     391
   448.8
   486.4
   410.5
   476.3
   452.3
   468.9
   445.2
   483.2
   502.6
   455.6
   442.3
   405.3
   458.2
   435.5
   408.9
   460.1
   464.7
   421.5
   502.3
   452.7
     441
   457.9
     441
   390.1
     466
     429
   435.5
     440
   439.7
   433.2
     429
   471.2
   456.6
   475.4
   455.3
   462.4
   409.8
   440.3
     463
   487.7
   472.1
   492.2
   459.8
   396.2
   468.6
   440.7
   406.9
   462.4
   385.2
   408.5
     464
   434.2
   447.1
   448.8
   453.6
   460.8
   446.2
   446.5
   456.6
   443.6
   477.3
   448.8
   466.3
   428.3
   435.5
   485.8
   473.1
   447.8
   428.3
   469.5
   414.4
   448.4
   467.6
   469.9
   421.2
   477.3
   429.3
   445.9
   424.1
   459.8
     452
   452.7
   456.6
   507.8
   431.9
   466.9
   444.2
   449.4
   423.1
   452.7
   453.3
   400.4
   438.7
   469.2
   431.6
     429
   476.7
   433.2
   519.8
   436.4
     452
     466
   427.4
   470.2
   465.3
   456.9
   482.5
   466.9
     477
   472.5
   417.6
   404.3
   474.7
   394.3
   457.9
   448.4
   426.1
   418.9
   401.7
   412.4
   414.1
   460.1
   421.5
   459.2
   386.5
   431.6
   486.7
   423.1
   434.5
   414.4
   483.2
   467.9
   438.7
     454
   456.2
     417
   412.1
   437.4
   385.5
   462.1
   429.6
   422.8
     381
   429.6
   446.2
   478.9
   474.1
   428.7
   456.9
   442.6
   444.6
   437.1
   435.5
   452.7
     475
   386.5
   431.9
   491.3
     466
   422.8
     464
   434.5
   483.5
   499.4
   424.4
   476.7
     442
   405.9
   521.8
     442
   440.3
   445.5
   468.9
   420.5
     439
   479.3
   445.9
   430.3
     454
   420.5
     442
   414.1
   453.6
   473.7
   439.7
   461.7
     417
   480.6
     403
   434.8
   468.2
   449.7
   379.3
     428
   418.6
   429.6
     430
   450.1
   438.4
   446.5
   409.2
   436.8
   407.9
   399.1
   412.1
   444.2
     487
   426.7
   401.4
     451
   483.8
     403
   422.8
   454.3
   471.8
   455.3
   458.8
   412.4
   467.9
   454.3
   432.2
   387.1
   443.9
   432.5
   481.5
   452.3
   498.7
   433.2
   460.4
   467.3
   444.2
   457.2
   493.9
   474.7
   406.6
   447.1
   436.8
   490.6
   423.8
   448.8
     430
   415.4
   424.4
   447.8
   466.3
   449.7
   458.2
   430.9
   455.3
   407.9
   472.1
   455.3
     439
   456.2
   429.3
   485.1
   435.1
   408.9
   435.8
   435.5
   485.8
   430.3
   498.1
   408.9
   485.8
   430.9
   449.1
   417.6
   454.9
   447.8
   443.3
   421.8
   402.1
   448.4
   466.3
     453
     439
   427.7
     440
   476.7
   439.4
   473.4
   490.3
   418.6
   480.9
   408.5
   474.1
   432.5
   417.3
   428.7
   477.6
   398.2
   441.6
   438.1
   450.1
   421.2
   415.4
   434.5
   434.8
   447.1
     427
     442
   450.4
   437.4
   473.1
     429
   434.5
   414.7
   429.3
   433.2
   435.5
   457.9
   459.2
   433.2
   408.5
   420.9
   461.4
   417.6
   484.1
   491.6
   444.6
     440
     466
   425.1
   454.6
   454.3
   457.2
   440.3
   426.1
   434.5
   446.2
     478
   438.1
   482.2
     452
   420.5
   429.3
     512
   448.4
   436.1
   450.7
   418.9
   447.1
   472.5
   420.5
   428.7
   419.6
   479.9
   422.2
   451.4
   412.1
   473.1
   487.7
   457.5
   460.1
   447.5
   459.8
   430.9
   409.8
   448.1
   436.1
   419.9
     442
   434.8
   442.6
     488
     429
   455.9
   406.6
   461.1
   400.1
     418
   414.1
   418.6
     440
   420.2
   451.7
   481.2
   455.3
   435.5
   438.4
   459.5
   444.6
   422.8
     477
     463
   426.1
   411.1
   446.2
   462.1
   421.8
   440.3
   458.2
   468.9
   448.4
   420.5
   403.4
   448.8
   438.7
   448.4
   450.1
   507.2
   491.3
   465.3
   423.8
   466.6
   483.8
   487.4
   415.4
   388.4
   457.2
   470.5
   457.5
   518.2
   435.5
   432.2
   479.6
   449.7
   445.2
   409.8
   458.2
   441.3
   426.1
   473.1
   419.2
   494.2
   466.3
   423.8
   453.6
   482.2
   448.1
   424.1
   480.2
   436.8
   417.3
   408.5
   444.9
   474.1
   443.3
   410.8
   440.3
   447.1
   394.3
   394.9
     380
   409.5
   452.3
   410.8
   420.9
   400.8
   444.6
   448.8
     429
   409.2
   404.3
   462.4
     454
   433.2
   478.3
   457.9
   448.8
     453
   420.2
   423.8
   447.5
   463.7
   469.2
     465
   444.2
   456.2
   444.6
   454.3
   449.7
     454
   446.5
     489
   468.6
   446.5
   421.8
   469.5
   476.3
   470.5
   448.8
   416.3
   418.9
   432.5
   475.7
     451
     454
   436.1
   407.2
   411.8
   432.9
   484.1
   458.2
   464.7
   434.2
   454.6
   437.7
   455.6
   475.4
   423.1
     453
   458.8
   460.1
   441.6
   435.5
   425.4
   446.8
   403.7
   459.8
   480.9
   458.5
   424.1
   466.6
     487
   432.5
   396.9
   470.2
   414.7
   470.5
   455.6
   484.8
     464
   425.1
   455.6
   417.3
   423.1
   448.4
   461.1
   398.5
   446.8
   434.8
   454.6
   418.6
     417
   414.4
     475
   436.4
   447.8
   428.7
   424.4
     429
   467.9
   496.1
   445.9
   438.7
   468.6
   433.2
     441
   433.2
   449.7
   440.3
   438.7
   426.7
   474.1
   447.8
   434.5
   405.6
   417.6
   427.4
   366.4
   487.4
     441
   454.3
   492.9
     429
   442.6
   458.5
   459.2
   462.1
   451.4
   467.3
   475.4
   434.8
   462.4
     501
   451.7
   444.2
   421.5
   408.9
   445.2
     452
   435.5
   445.9
   425.7
   474.1
   419.2
   474.4
   446.5
   419.6
   482.2
   468.9
   437.4
   468.9
     454
   464.3
   476.3
   454.6
   436.4
   435.1
     452
   463.7
   431.9
   460.8
   446.5
   414.4
   507.2
   442.9
   504.9
   449.4
   467.3
   425.7
   423.1
   447.1
   433.2
   441.6
   490.3
     451
   481.2
   406.3
   437.7
   464.3
   429.3
   519.2
     454
   488.3
   466.3
   443.6
   460.8
     475
   476.7
   441.6
   472.5
   410.5
   430.6
   407.2
   443.6
   455.9
     404
   406.3
   480.6
   477.6
   472.5
   466.9
   408.5
   434.2
   427.7
   447.8
   461.7
   465.3
   442.6
   476.7
   414.1
     466
   432.9
   467.3
   487.4
   435.1
   406.6
   455.6
   469.5
   435.8
   480.2
   499.7
   416.3
   422.2
   435.5
   415.4
   412.4
   450.4
   485.4
   472.5
   513.6
   412.1
     415
   487.4
   456.6
   443.9
   425.4
   479.3
   439.7
     452
   408.5
   451.4
     430
   449.4
   457.5
   479.9
   422.5
   440.3
     453
   411.8
     418
   466.3
   486.7
   459.5
   427.7
   468.9
   480.2
     439
   468.2
   456.9
   516.9
   436.8
   438.1
   442.6
   464.7
   424.1
   460.4
   481.2
   411.8
   460.8
   490.6
   450.1
   429.6
   444.6
   419.2
   435.8
   425.7
   443.9
   458.5
   445.5
   452.3
   412.1
   463.7
   440.3
   458.8
   464.3
     427
   436.4
   486.4
   401.1
   455.9
   413.4
   448.1
   477.6
   491.3
   443.3
   432.5
   449.4
   474.1
   429.3
   395.2
   446.8
   429.6
     477
     440
   465.6
   400.8
   425.7
   415.7
   414.7
   434.8
   457.2
   484.1
   467.9
   456.9
   445.9
     429
   483.5
   464.3
     428
   433.2
   470.2
   435.1
   437.7
   410.8
   405.9
   431.9
   445.5
   500.7
   458.8
   443.6
   460.4
   426.7
   445.2
   452.7
   408.5
   408.9
   470.8
   475.4
   421.2
     488
     454
     453
   416.7
   442.3
   471.8
   465.3
   437.1
     404
   448.8
     451
     415
   432.9
   452.3
   424.4
   427.7
   422.5
   425.1
   466.9
   488.3
   454.9
   404.3
   458.8
   422.8
   449.7
   469.9
   446.8
   451.7
   456.9
   438.1
   461.1
   460.4
   477.6
   483.5
   440.7
   450.4
   404.7
   467.9
   435.8
     501
   496.5
   424.4
   457.2
   402.7
   407.6
   439.7
   446.8
   470.8
   442.6
   487.4
   432.9
   478.3
   466.3
   472.5
   486.1
   457.2
   501.6
   462.7
   443.3
   479.3
   448.4
   468.2
   425.7
   467.3
   459.5
   455.9
   446.2
   462.1
   426.7
     440
   465.6
     502
   448.8
   445.2
   428.3
   426.1
   478.3
   464.7
   431.3
   436.4
     487
   450.1
   437.4
   405.9
   484.1
     441
     451
   435.5
   450.4
   470.2
     452
   479.3
   439.4
   418.9
   447.1
   470.5
   473.1
   445.5
   464.7
     466
   473.1
   491.9
     501
   433.8
   458.5
     451
   483.5
   452.7
   428.3
   482.8
   481.5
   469.5
   521.4
     427
   422.2
   398.5
   462.4
   465.6
   461.4
   419.2
   438.1
   446.5
   449.4
   438.1
   407.6
   410.8
   458.5
   442.6
     477
   455.3
   437.7
   434.8
   462.7
   473.4
   454.3
     415
     404
   471.2
   443.9
   397.8
   423.1
   416.3
   445.5
   435.5
   459.5
   441.3
   461.7
     452
   477.6
   443.6
   444.9
   432.9
   414.7
   435.8
   506.5
   440.3
   484.5
   459.5
   445.9
   473.7
   460.4
   433.2
   433.2
   443.3
   462.1
   439.4
   452.7
   425.7
   498.4
   394.3
   461.4
   448.4
   454.3
   444.9
   455.9
   476.7
   427.4
   447.5
   424.8
     490
   440.3
   467.3
   468.9
   467.9
     501
     464
   415.7
   419.9
   457.9
   453.3
   403.7
   395.9
   426.1
     454
   462.7
   385.5
   420.9
   414.1
   392.3
   508.5
   455.9
     439
   475.4
     489
   409.8
   423.8
   465.6
   389.1
   432.2
   499.4
   426.1
   454.3
   431.9
   472.1
   401.7
     454
     514
   481.5
   476.3
   439.4
   438.1
   415.7
     453
   424.1
   487.4
   414.1
   443.6
   442.3
   460.8
   396.2
   447.8
   426.1
     489
   450.1
   420.2
   513.6
     404
   432.5
   419.6
   442.6
   419.6
     477
   469.2
   446.8
   486.1
   459.5
     453
   424.8
   493.2
     430
   441.6
   445.2
   457.2
   434.8
   434.2
     418
   447.8
   447.5
   449.7
   461.7
   498.1
   479.3
   454.3
   466.6
   472.1
     440
   459.8
   435.5
   417.3
     453
   451.7
   435.8
   405.6
   476.7
   494.2
   463.7
   386.8
   419.2
   421.2
     502
   498.4
   443.6
   470.8
   467.6
   473.4
   472.1
   481.5
     453
   445.9
   403.7
   463.4
   450.4
     440
   491.3
   434.8
   467.9
   469.9
   449.4
   383.2
   480.2
   443.6
   418.6
   427.7
   497.1
   437.7
   418.3
   462.1
   432.5
   485.1
   435.5
   428.3
   463.7
   450.7
   491.9
   456.9
   455.3
   492.6
   466.9
   469.2
   461.1
   486.1
   450.4
   448.1
   415.4
   406.3
   445.2
   453.3
   455.9
   474.7
   481.2
   465.6
   443.9
   468.2
   455.6
   466.3
   454.9
   447.5
   430.6
   411.8
   448.8
   448.4
   478.6
   466.6
   463.4
   468.2
   437.7
   462.1
   463.4
   463.7
     488
   446.2
     430
   404.3
     488
     418
   430.3
   418.3
   391.7
   452.3
   478.3
     439
   443.6
     405
   460.8
   413.1
   447.8
     428
   411.8
   406.6
   476.3
   452.7
   475.7
     478
   453.6
   439.7
   514.9
   418.9
   405.6
   434.2
   453.6
   458.2
   477.6
   467.3
   436.1
   427.7
   449.7
   468.6
   471.5
   430.6
   434.5
   496.1
   466.3
   476.7
   460.4
   440.7
   383.9
   459.2
   402.1
   412.4
   461.4
   406.9
   474.7
   536.4
   432.9
   445.2
     428
     487
   450.7
   465.3
   426.1
   452.3
   429.6
   484.5
   382.9
   453.3
   419.2
   414.1
   438.4
   458.2
   460.8
     464
     465
   461.7
   480.2
     513
   426.7
   429.3
   393.6
   433.5
   419.9
   396.5
   446.2
   435.5
   454.9
   439.4
   465.6
   420.9
   439.7
     439
   452.7
   434.5
     439
   412.1
   447.5
   437.7
   430.9
   421.2
     464
   467.6
     429
     417
   478.9
   459.2
     464
   424.1
   433.5
   440.3
   475.7
     487
   461.4
   468.9
   467.3
   434.5
   408.2
   443.3
   433.2
   471.2
   406.9
   459.2
   466.9
   472.8
   424.8
   436.4
     465
   475.7
   420.5
   442.6
   397.8
   519.5
   437.7
   428.7
   432.9
   474.1
   446.2
   472.5
   420.2
   463.7
   471.5
   473.7
   484.1
   454.9
   452.3
   447.8
   441.3
   450.7
     430
   426.7
   442.9
   443.9
   399.8
   418.9
   498.1
   467.6
   440.7
   439.4
   453.3
   456.6
   408.5
   414.7
   419.2
   442.9
   446.2
   461.1
   413.1
   449.4
     453
   467.9
   457.2
   418.3
   422.5
   464.3
     454
   437.4
   471.5
   468.6
   466.3
     453
   456.6
   448.4
   499.1
     405
   436.1
   441.6
   439.4
   436.1
   445.9
   432.5
   445.5
   470.8
   452.7
   449.1
   424.8
   434.2
   488.3
   435.5
   418.9
   473.1
   485.8
     441
   432.9
   431.3
   412.4
   446.5
     429
   481.2
   437.4
   423.1
   466.6
   497.1
   444.6
   443.9
   454.3
   438.4
   421.8
   457.9
   399.1
   457.5
   452.3
   415.7
     405
   425.1
   470.2
     417
   472.1
     476
   451.4
   444.9
   445.9
   467.9
   448.4
   464.7
   476.3
   409.8
   437.1
   436.1
   444.6
     405
   436.8
   438.4
   450.4
   464.3
   433.5
   423.5
   451.4
   435.5
   401.1
   433.2
   463.4
   400.8
   405.9
   450.1
     465
   481.5
   388.1
   461.4
   422.2
   447.5
   458.2
   461.4
   423.5
   459.8
   459.5
   447.1
   427.4
   395.2
     417
   471.2
   393.3
   467.6
   441.3
     465
   421.5
   471.8
     439
     440
   439.7
   484.5
   497.8
     452
   437.4
   447.5
   510.7
   448.4
     477
   446.2
   444.2
     442
   427.4
   491.9
   468.2
   458.5
     451
   411.1
   487.4
   448.1
   443.9
     418
   437.4
   438.7
   446.8
   427.4
   420.2
   432.2
   455.3
     439
     441
   471.2
     451
   445.5
   428.3
   473.1
   399.8
   455.6
   445.5
   402.4
   471.5
   467.3
   428.7
   423.8
   480.9
     478
   415.7
   423.8
   451.4
   434.2
   495.8
   449.4
   449.4
   422.2
   438.4
   469.9
   469.2
   459.5
     430
   462.4
   455.6
   438.4
   409.2
     477
   441.3
   447.1
   421.2
   400.4
   464.3
   440.3
   492.2
   425.4
   463.4
   431.9
   477.3
   446.2
   486.7
   420.5
   467.9
   459.8
   453.3
   473.7
   424.8
     440
   428.3
   459.5
   427.4
   422.2
   488.7
   431.9
   434.2
   446.8
   430.9
   446.5
   441.6
   477.6
     416
   376.8
   477.3
   424.8
   439.7
   464.3
   458.2
   422.8
     451
   442.6
   403.7
     441
   401.7
   517.2
   479.3
   420.2
   448.4
   474.4
   470.5
   502.9
   482.8
   516.6
   479.6
   416.7
   469.9
   400.4
   472.1
   438.7
   432.9
   394.6
   437.1
   460.8
   472.5
   432.9
   446.5
   432.5
   455.3
   448.8
   456.2
   424.4
   442.3
   457.5
   440.3
   410.8
   421.2
   382.9
   491.9
   452.7
   430.3
   426.7
   479.6
     476
   463.4
   456.9
   467.6
   412.4
   462.4
     512
   465.3
     442
   441.6
   440.3
   502.9
     451
   444.2
   482.5
   455.3
   444.6
   479.6
   450.7
   471.2
   494.8
   495.8
   463.7
   504.9
   433.5
   477.6
   478.6
   455.6
   426.1
   435.5
   440.3
   459.5
     451
   425.4
   420.9
     428
   410.8
   448.4
   451.4
   458.2
   434.8
   459.5
   452.7
   439.7
   449.4
   479.6
   459.5
   468.9
     440
     418
   465.6
   417.3
   491.3
   458.8
   426.1
   426.1
   485.4
   445.9
   442.9
   451.7
   476.3
   421.2
   426.4
   461.1
   424.4
   403.4
   446.2
   492.6
   421.8
   422.8
   470.8
   426.4
   445.9
   445.2
   447.5
   491.6
   479.3
   462.7
     417
   455.3
   430.6
   456.9
   414.7
   489.3
     464
     454
   485.8
   484.8
   465.3
   489.6
   472.8
   442.9
   479.9
   421.2
   438.7
   469.9
   435.5
   462.7
   462.1
   462.4
   422.8
   497.4
   473.4
   411.8
   423.1
   446.2
   397.5
   472.1
   445.2
   437.4
   409.8
   434.5
   479.6
   483.8
   442.9
   459.8
   463.4
   447.5
   435.1
   484.5
   446.2
   448.8
   465.6
   432.2
   434.5
     405
   481.5
   434.8
   430.3
   408.9
   434.8
   413.4
   448.1
     475
   454.9
   445.9
   421.2
   486.4
   456.2
     464
   482.2
   470.2
   403.7
   485.1
   419.9
   462.7
   498.1
   453.6
     427
   416.3
   461.7
   470.2
     451
   491.3
   455.6
   507.8
   439.4
   410.8
   453.3
   449.1
   459.2
   443.6
     475
   451.4
   440.3
   472.8
     417
   494.2
   471.8
   443.9
   437.7
   428.3
   450.7
   448.1
   411.5
   411.8
   450.7
   416.7
   457.2
   446.5
   446.5
   434.5
   460.4
   445.9
     464
   493.5
     429
   454.6
   450.4
   462.4
   439.7
   434.8
     478
   448.4
   471.5
   459.5
     477
     439
   427.4
   448.1
   447.1
   509.1
   390.1
   497.1
   416.7
   409.5
   473.1
   439.4
   413.7
   421.5
   450.7
   412.1
   508.5
   415.4
     440
   419.9
   425.4
   452.7
   443.3
   431.3
   465.6
   470.5
   498.1
     440
   430.6
   443.6
   452.3
   440.3
   466.6
   454.6
   481.5
   446.5
     453
   402.1
   443.9
   426.7
   446.8
   444.2
     463
   425.7
   460.1
   467.6
     441
   431.6
   404.3
   479.9
   474.4
   464.7
   467.9
   461.7
   437.4
   477.6
   453.3
   436.4
   449.4
     454
   464.3
   487.4
   458.5
   445.9
   465.6
   503.6
   496.5
   456.9
   446.5
   471.5
   423.1
   441.6
   449.1
   410.8
   436.8
   422.2
     440
     500
   426.1
   462.7
   470.8
   452.3
   480.6
   491.6
   423.5
   515.6
   439.7
   474.1
   461.4
   469.9
   423.8
   420.5
     452
     454
   438.4
   480.9
   484.5
   448.4
   440.3
   454.3
   433.5
   465.6
   513.6
   448.1
   481.5
   427.4
   444.6
     476
   487.4
     429
   461.7
   431.6
   447.5
   451.4
   441.3
   451.4
   457.5
   431.9
   467.6
   457.2
     453
   422.8
     464
   433.2
     430
   434.8
   461.4
   426.1
   444.9
     477
   463.7
   437.1
   435.1
   456.6
   446.2
   472.5
   452.7
   457.9
   461.7
   436.4
   412.8
   412.1
   399.5
     430
   467.9
   466.6
   467.6
   429.3
   442.9
     465
   422.8
   441.6
   493.9
   442.3
   421.8
   454.6
     428
   467.3
   444.2
   405.9
   423.1
   449.7
   469.2
     430
   433.8
     441
     439
   478.3
   488.3
   420.9
   423.1
   397.8
   486.1
   445.2
     441
   463.4
   412.1
   417.6
   478.3
   449.4
   448.4
   459.8
   468.6
     430
   490.3
   437.7
   505.5
   463.7
   467.6
   471.8
     429
   473.7
     428
   435.8
   484.8
   438.4
   450.1
   394.9
   443.3
   395.2
   473.1
   439.4
   415.4
   437.7
   444.6
   425.7
   413.4
   468.6
   447.5
   457.2
   396.2
   448.4
   456.2
   453.6
   436.1
   448.8
   438.4
   465.3
   439.7
   437.7
   442.9
   445.2
   478.6
   445.9
   433.8
     430
   414.4
   508.8
   486.4
   447.1
   507.2
   451.7
   485.8
   448.8
   455.9
   474.4
   503.3
   461.1
   405.6
   456.6
   452.3
   422.8
   451.4
   424.1
   426.4
   513.6
   422.8
   498.1
   445.5
   438.1
   426.7
   452.3
   454.9
   463.4
   431.9
   433.5
   418.3
   420.5
   444.2
   438.4
     500
   459.2
   437.7
   398.2
   450.4
   467.6
   484.1
   485.4
     452
   395.6
   418.3
     476
   497.1
   460.8
   460.8
   467.3
   413.4
   465.6
   478.6
   427.4
     490
   419.6
   406.6
     478
   448.1
   448.8
   481.2
     487
   433.8
   423.8
   448.4
   407.6
   395.2
   459.8
   436.1
   459.5
   447.8
   416.7
   490.6
   395.9
   465.6
   432.2
   440.7
   458.2
   436.8
   436.4
   438.1
   463.7
   433.8
   443.9
   458.5
   468.6
   456.9
     463
   461.1
   433.5
   456.6
   386.2
   444.2
   502.6
   412.1
   451.7
   475.4
   434.5
   476.7
   443.6
   466.3
   416.3
   409.5
     466
   483.5
   473.7
   443.9
   397.8
   478.6
   450.1
   451.7
   444.6
   466.9
     463
   471.8
   491.6
   423.5
   465.6
     441
     440
   447.8
   409.2
   461.7
   468.9
   419.2
   450.1
   378.4
     524
   492.6
   457.9
   460.1
     427
   456.2
   454.6
   430.6
     439
   474.1
   463.7
   460.4
   404.7
     466
     451
   463.7
   428.3
   489.3
   436.1
   448.1
   454.3
   471.8
   466.9
   479.6
   448.4
   479.3
   468.9
   462.7
   458.2
   479.3
     476
   427.7
   432.9
   439.4
   428.3
   436.8
   459.5
   447.5
   407.2
   482.5
   443.3
   423.8
   475.4
   463.4
   466.3
   431.6
     427
   439.4
   441.6
   488.7
     475
   473.7
   433.2
   443.6
   492.9
   466.9
   438.7
   481.9
   448.4
   428.7
     454
   450.1
   422.8
   435.1
   446.5
   405.9
   450.1
   450.7
     427
   453.6
   459.2
   426.7
   455.9
   445.5
   487.7
   439.7
   459.8
   485.8
     466
     476
   441.3
     477
   399.1
   466.6
   433.8
   472.1
     478
   431.6
   411.8
   439.7
   472.1
   460.4
   453.3
   409.2
   451.4
   457.2
   498.1
   419.6
   430.6
   432.2
   419.9
   472.8
   413.1
   423.1
   458.5
   435.1
   468.2
   447.1
   472.8
   441.3
   450.4
   418.6
   445.2
   473.4
   430.6
   435.1
   472.5
   462.7
   417.3
   427.4
   421.8
   485.1
   409.8
     427
   450.1
   451.7
   437.1
   467.3
     451
   430.6
     477
   448.1
   494.8
   463.4
   459.8
   414.7
   440.7
   441.6
     429
   424.8
   430.3
   490.3
   472.8
   445.5
   438.7
   484.8
   463.4
   457.9
   473.7
   446.5
   424.4
   466.6
     442
   408.2
   461.7
   459.2
   478.3
   490.3
   493.9
   442.6
   446.5
   507.5
   373.5
   434.8
   462.4
   427.4
     465
   461.4
   440.3
   491.9
   452.7
   451.4
   450.1
   444.2
     451
   435.5
   439.7
     442
   430.9
   470.8
   459.5
   430.6
   484.8
     439
   454.6
   466.6
   425.4
   422.2
   473.1
   446.8
   497.1
   467.9
   484.5
   471.5
   414.7
   413.7
   459.5
   458.8
   458.8
   443.3
   421.8
   453.6
   506.8
   462.4
   437.7
   389.7
   444.2
   457.9
   438.1
   483.2
   490.3
   423.5
   426.1
     441
   463.7
     441
   444.9
   485.8
   467.9
   448.4
     429
   441.6
     478
   443.9
   450.1
   475.4
   435.1
   418.3
   501.3
   455.6
   448.4
   477.3
   487.4
   465.6
   461.4
   472.8
   449.1
   407.9
   424.8
   444.9
   431.9
   470.8
   401.4
   441.3
   494.8
     452
   471.5
     451
   458.8
   491.9
   443.9
   462.7
   462.1
   417.6
   483.5
   404.7
   470.5
   449.1
   428.7
   440.7
   461.7
   450.7
   442.9
   438.4
   469.5
   427.4
     478
   422.5
   475.7
   389.4
   426.7
   431.6
   425.1
   423.8
   407.2
   454.6
   481.9
   483.8
   497.8
   443.9
   469.9
   468.2
   454.3
   454.3
   436.8
   405.6
   455.3
   447.8
   474.7
   488.7
   424.1
   428.3
   476.3
   449.1
   419.6
   444.2
   425.4
   502.3
   454.9
   454.6
   454.3
   382.3
   484.8
   438.7
   443.9
     417
   457.2
   439.4
   482.5
   435.1
   459.8
   494.2
   454.6
   446.8
   431.3
   433.2
   455.3
   454.6
   411.5
   418.9
     442
   476.3
     440
   443.9
   418.9
     430
   452.3
   491.6
   454.3
   444.9
   456.9
   412.1
     452
     451
   405.3
   480.6
   462.7
   463.4
   443.3
   439.4
   422.8
   455.9
   445.9
     466
   494.2
   442.6
   503.3
   427.4
   439.7
   455.6
   436.8
   436.8
     451
   443.6
   464.7
   453.6
     489
   436.1
   446.5
   394.3
   463.7
   441.3
   468.9
   499.7
     454
   457.2
     427
   465.3
   483.5
   431.6
   457.9
   472.8
   460.4
   471.8
   471.2
   429.6
   421.5
     452
     442
   459.2
   400.1
   413.4
   420.9
   447.8
   445.2
   481.2
   450.4
   442.6
   467.3
   419.9
   452.7
   447.1
   474.1
   499.7
   438.4
   439.7
   450.7
     417
   463.7
   485.4
   413.4
     441
   467.3
   490.6
     428
   430.3
   442.6
   406.9
   482.2
   491.3
   453.6
   412.1
   481.5
   432.2
   461.1
   439.7
   423.1
   462.1
     477
   460.1
   485.1
   477.6
   409.8
   469.5
   444.9
   454.9
   480.6
   399.5
   450.4
   449.7
   448.8
   447.8
   437.7
     440
   449.4
   501.3
   461.4
     489
   465.3
   403.4
   409.8
   452.3
   451.4
   436.8
   422.8
   450.4
   489.3
   498.4
   424.4
     463
   443.3
   410.5
   467.3
   454.6
   418.3
   442.6
   456.6
     442
   430.3
   459.8
   463.7
   446.8
   426.7
   396.9
   405.6
   435.5
   420.5
   504.2
   429.3
   461.7
   444.2
   429.3
   488.7
   429.3
   462.7
   457.5
   465.6
   420.9
   465.6
   397.8
   504.6
     464
   461.4
   447.5
   407.9
     452
     452
   458.2
   423.5
   478.9
   469.9
   434.5
   444.2
     417
   436.4
   411.8
   528.6
   492.6
   391.7
     465
   465.3
   434.5
   481.2
   470.5
   419.2
   361.8
   376.4
   465.3
   480.2
   467.6
   423.5
   480.2
   509.1
   407.9
   453.6
   411.8
     465
   398.5
   459.8
   439.7
   493.5
   414.7
   466.6
   495.2
   460.1
     476
   454.6
   420.5
   409.5
   457.5
   447.5
   402.1
   437.7
   436.8
   462.7
   479.3
   439.4
   454.3
   494.8
   447.8
   443.6
   428.7
   434.8
   434.2
   472.5
   443.9
   480.6
   406.6
   476.3
   453.3
   457.2
   459.5
   443.6
   445.2
     440
   451.4
   460.8
   500.7
   490.3
   469.2
   442.6
   414.7
   474.4
   429.6
   419.2
   451.7
   443.3
     452
   454.3
   449.1
   416.3
   463.4
   440.7
   468.2
   418.9
   422.8
   463.4
   490.9
   469.2
   445.5
   468.6
   447.1
   467.6
   458.8
   422.5
   421.8
   468.9
   455.6
   447.5
   469.9
   431.9
   430.9
     475
     451
   447.8
   493.2
   418.6
   483.8
   469.5
   462.4
     439
   449.7
   438.4
   456.2
   443.3
   429.3
   440.3
   469.2
   476.7
   414.4
   472.5
     454
   445.2
   462.1
   487.4
   415.4
   415.4
   431.3
   463.7
   496.8
   451.4
   439.4
   511.1
   468.2
   476.7
   491.9
   430.6
   461.1
   462.4
   466.6
   473.7
   450.1
   479.6
   455.3
   442.6
   466.9
     501
   433.8
   466.3
   425.4
   407.6
   421.8
   459.5
   398.5
     451
   460.1
   424.4
   440.3
   462.7
   490.9
   506.2
   432.9
   421.8
   478.6
   498.7
   454.6
   454.3
     454
   424.8
   454.3
   459.2
   457.9
   455.3
   431.6
   507.8
   467.3
   444.9
   466.3
   474.1
   461.1
   418.9
   419.9
   449.7
     500
   449.7
   424.1
   446.2
   442.6
   443.9
   481.5
   384.9
   445.9
   438.7
   434.8
   456.9
   434.5
   450.4
   417.3
   430.6
   496.8
   421.8
   421.2
   439.7
   412.8
   433.5
   513.3
   474.1
   431.9
   468.9
   471.2
   453.6
   452.7
   444.6
     428
   485.1
     475
   407.9
     404
   444.9
   470.8
   408.2
   438.4
   490.6
   445.2
   477.6
   505.2
   449.7
   470.8
   413.7
   482.2
   444.2
   469.5
   443.9
     430
     427
   495.8
     500
   475.7
   397.8
   454.9
   446.5
   437.4
     513
   424.8
   449.7
     440
   449.4
   463.7
   418.9
   459.5
   483.8
   462.1
   457.5
     441
   435.8
   418.3
   475.4
   459.5
   449.4
   446.2
     475
   453.6
   444.2
     475
   484.5
     513
   460.8
   466.9
   448.8
     451
     475
   459.2
   445.5
   439.7
     418
   523.4
   457.2
   444.2
   455.9
     463
   446.8
   431.9
   476.7
   475.7
   454.3
   496.5
   414.4
     428
   436.4
   409.5
   460.8
   513.3
   448.8
   530.5
   450.1
   475.4
     451
   453.6
   474.4
   472.5
   448.1
   521.1
     440
   463.7
   465.6
   438.1
   473.4
   452.3
   433.2
   431.6
   455.3
     454
   492.2
   462.7
   436.8
   435.8
   446.2
     452
   443.6
   423.1
   431.3
   418.6
   464.3
   398.5
   481.2
   440.7
   467.3
   461.1
   448.8
   470.5
   425.1
   425.4
   413.7
   439.4
   453.6
   473.7
   459.8
     463
   414.1
   430.9
   450.7
   480.9
   443.6
   467.9
   497.4
   482.8
   460.8
   481.9
   405.9
   482.2
   463.7
   454.9
   461.4
   425.4
     477
   482.8
   475.4
   445.2
   430.9
   440.3
   445.9
   436.4
   414.7
   486.1
   430.6
   420.9
     454
   464.7
   446.2
   411.1
   446.5
   437.1
   466.3
   420.2
   444.2
   481.2
   416.7
   459.8
     476
   471.5
   430.3
   490.6
   448.4
   485.1
   407.9
   510.7
   465.6
   499.1
   407.2
   461.7
   466.6
   485.4
   457.5
   449.7
   446.8
   456.9
     466
   436.4
   488.3
   463.4
   427.4
     489
   434.8
     440
   441.6
   438.1
   454.6
   510.4
   481.9
   455.6
   421.8
   444.6
     465
   471.5
   461.1
     442
   456.9
   429.6
   471.5
   469.5
     477
   428.7
   450.7
   432.2
   485.8
   455.3
   423.1
   425.4
   518.5
   413.7
   544.1
     440
     476
   468.6
   436.1
   497.8
     452
   436.8
   508.1
   454.3
   486.7
   496.1
   468.6
   474.4
   453.3
     463
   425.4
   446.8
   382.3
   484.1
   509.4
   432.2
   435.1
   418.3
   446.2
   436.4
   418.3
   457.2
   492.9
     476
   424.4
   476.3
   454.9
   492.2
   450.4
   442.3
   452.7
   467.6
     478
   445.5
   488.7
   457.9
   459.2
   436.4
   464.7
   406.9
   458.8
   440.7
   462.4
   475.4
   413.1
   499.1
   408.9
   446.8
   488.7
   480.6
   498.4
   432.2
   467.6
   460.4
   421.2
   456.2
   476.3
   478.6
   483.5
   454.6
     478
   485.1
   390.4
   433.2
   407.9
     465
   507.2
     417
   457.5
   426.7
   484.5
   463.7
   396.2
   475.7
   418.6
   468.6
   421.2
     454
   430.6
   435.5
   458.2
   507.2
     475
   432.9
   461.4
   408.2
   417.3
   426.1
   451.4
   465.3
   518.2
   500.7
   474.4
   443.9
   440.3
     440
   450.1
   542.5
   449.7
   462.7
   482.2
   431.3
   442.9
   453.3
   468.9
   491.6
   460.8
   461.7
   508.8
     454
   446.8
   420.2
   446.8
     429
   450.7
   443.3
   456.9
   447.1
   491.9
   439.4
   497.4
   453.3
   430.6
   430.9
   432.2
   462.1
   422.5
   494.2
   486.4
   489.3
   470.2
   403.4
   438.4
   464.3
   509.8
   469.2
   443.6
   500.3
   405.9
   476.7
   415.4
   450.1
   477.3
     441
   416.7
   463.4
   470.2
   471.5
   470.8
   479.9
   458.8
   449.7
   494.8
   398.8
   444.9
   444.6
   433.2
   424.4
   489.3
   449.7
   452.3
   428.7
   427.7
   495.8
   440.3
   465.3
   496.1
   407.9
     488
   445.2
   423.1
   450.7
   490.9
   431.9
   473.4
   434.2
   450.4
   459.2
   468.2
   433.5
   420.5
     451
   453.3
   400.4
   483.8
   385.5
   472.8
   485.8
   430.3
   460.8
   489.6
   423.5
   418.9
   470.5
   441.6
   392.6
   421.2
   460.8
   436.4
   457.9
   478.3
   437.4
   460.1
     476
   495.8
   408.2
   459.8
   448.8
   488.7
   456.6
   444.6
   496.1
     428
   436.8
   447.8
   466.6
     439
   479.6
   436.4
   415.4
   466.6
   383.6
   408.2
   446.8
   459.2
   448.1
   445.2
   425.7
   462.4
   455.9
   474.7
   442.9
   400.4
   470.8
   423.1
   463.7
   466.3
   462.4
   418.3
   474.7
   480.6
   460.8
     453
   481.2
   436.1
   457.9
   401.1
   466.3
   470.2
   471.8
   429.6
   437.7
   470.8
   437.7
   433.2
   438.4
   472.8
   472.8
   445.9
   468.6
   431.6
     393
     463
   489.6
     451
   443.9
   445.9
   469.2
   463.7
   486.7
   507.5
   475.7
   450.1
   431.9
     463
   429.6
   457.5
   431.9
   442.9
   457.2
   442.6
   476.3
   427.7
   465.3
   440.3
   440.3
   454.6
   470.5
   469.9
   474.1
   469.9
   478.9
   466.3
   419.9
   449.4
   483.5
   460.4
   476.3
   449.4
   472.5
   418.3
   463.7
     452
   519.8
   444.2
   429.3
   399.1
   471.5
   404.7
   488.3
   430.9
   431.6
   497.1
   433.5
   486.4
     488
   438.1
   451.4
   454.3
   460.8
   445.5
   464.3
   482.5
   460.1
   447.1
   485.4
   434.5
   405.3
   468.9
   485.1
   438.7
   521.4
   420.5
   469.9
   432.2
   459.5
   423.8
   468.2
   451.7
   396.5
   437.4
   517.5
   466.6
   454.3
   449.1
   466.9
   437.7
   413.1
   497.8
   426.4
   418.6
   470.5
   471.2
     381
   420.2
   498.7
   417.6
   434.2
   472.1
   449.1
   428.7
   477.6
   472.1
   447.8
   491.3
   471.5
     487
   435.5
   444.2
   459.5
   462.1
   462.7
   448.1
   460.1
   479.6
   483.5
     442
   457.5
   454.3
   424.4
     478
   438.1
   431.9
   507.2
   440.7
   425.1
   459.8
   460.8
   492.9
   426.1
   451.4
   419.2
   488.7
     464
   428.7
   459.5
   461.7
   455.9
   448.4
   539.6
   455.6
   482.2
   457.5
   429.3
   474.1
   481.2
   487.4
   454.9
   453.3
   436.4
   486.7
   450.4
   454.6
     525
   462.4
     465
   401.4
     478
   460.4
   459.8
   393.3
     488
   455.9
   444.6
   447.1
   473.4
   428.3
   453.6
   434.8
     463
     404
   442.3
   443.9
   399.1
   465.3
   463.4
   448.1
   501.3
   447.8
   467.9
   482.2
   470.2
   407.9
   471.5
   491.6
   497.1
     451
   474.1
   443.9
   488.7
   472.8
   456.9
   479.3
   452.3
   461.7
   409.2
   469.5
   446.8
   459.5
   492.9
   408.9
   481.9
   434.5
   452.7
   419.9
   488.3
   510.1
   465.3
   413.7
   446.5
   420.5
   453.6
   430.9
   457.9
   532.5
   476.3
   480.6
   439.7
   517.9
     451
   456.2
   461.7
   431.9
   466.6
   476.3
   504.6
   465.6
   454.3
   468.9
   449.1
     440
     391
   463.4
   437.1
   490.3
   450.4
   504.2
   473.7
   462.1
     487
   423.1
   480.2
   484.8
   502.9
   522.7
   496.1
   484.1
   482.2
   454.3
   493.9
   484.5
   493.9
   470.8
   469.2
   463.4
   463.4
   475.4
   512.4
   493.9
   485.4
   449.4
   449.4
   479.3
   508.1
   544.1
     489
   521.1
   523.4
     475
   518.5
   509.8
   536.4
   476.7
   457.5
   500.7
   494.5
   497.4
   495.5
     525
   522.7
   559.4
   486.1
   531.8
   482.2
   485.4
   517.9
   541.9
   533.8
   573.7
   518.5
   520.8
     560
   528.2
   505.9
   552.6
   575.6
   529.9
     537
     548
   528.2
   592.8
   602.2
     572
   593.5
   571.1
   629.1
   606.4
   612.9
   604.5
   590.5
   627.5
   622.3
   644.1
   637.2
   637.6
   671.3
   645.4
   641.1
     684
   688.8
   633.4
   668.7
   702.8
   700.8
   761.2
   673.3
   675.5
   733.3
   733.6
   717.4
   799.1
   696.9
   749.2
   736.8
     780
   754.4
   765.7
     791
     853
   813.7
   769.3
   846.5
   785.8
   799.1
   829.3
   808.9
   813.7
   833.8
   839.7
     853
   833.8
   890.3
   867.9
     840
   850.1
   836.7
   867.9
   843.2
   871.5
     888
   870.5
   885.7
   835.1
   818.3
     814
     838
   871.1
   813.1
   807.9
   863.4
   840.3
   851.7
   833.8
   855.9
     816
   866.6
   819.9
   776.4
   856.5
   888.7
   860.8
   794.6
   859.8
   788.7
   741.7
   814.4
   739.1
   825.7
   789.1
   758.2
   786.1
   752.4
   767.7
   842.3
   758.9
   774.8
   739.4
   796.5
     779
   726.1
   756.6
   754.7
   810.1
   687.5
   690.4
   709.6
   759.5
     720
   726.8
   715.4
   662.2
   684.9
   638.5
   642.1
   649.6
   638.9
   687.2
   650.9
     658
   704.7
   630.4
   726.5
   650.5
   662.5
   629.8
   681.4
     598
   626.5
   611.6
     648
   660.9
   604.5
   634.3
   634.3
   625.9
   617.8
   676.2
   655.1
   648.9
   624.9
   567.8
   646.3
   597.7
   607.1
   597.3
   623.9
   609.3
   593.5
   580.5
   572.4
   607.7
   612.3
   589.6
   611.9
   602.2
   603.5
   631.4
     587
   648.6
   601.9
   650.2
   565.9
   636.6
   593.8
   628.5
   533.8
   544.5
   593.1
     550
   599.3
     586
   539.3
   572.4
     536
   555.5
   498.4
   608.4
   551.9
   560.7
   584.4
   588.9
   569.1
   547.4
     536
   579.8
   543.2
   518.8
   521.8
   504.6
   543.2
   591.5
     560
   557.1
   545.8
   625.6
   594.1
   553.2
   579.2
   487.7
     526
   575.6
   573.3
   537.3
   592.5
   592.5
   563.6
   554.2
     573
   508.5
   523.7
   600.3
   601.2
   491.3
   564.9
   584.4
   570.1
   584.4
   554.8
   549.3
   547.7
   614.5
   523.7
   595.7
     575
   532.8
   561.7
   496.5
     537
   542.8
   534.4
   543.2
   497.1
   493.9
   548.4
   531.5
   608.4
   501.6
   454.9
   535.4
   556.8
   529.2
     550
   553.6
   568.5
     513
   506.5
   516.9
     526
   507.5
   535.1
   556.1
     478
   489.3
   536.4
   497.1
   546.4
   520.8
   509.4
   508.8
   517.9
   509.4
   528.6
   533.4
   527.6
   532.1
   547.7
   478.6
   516.6
   501.3
   495.8
   535.4
   475.7
   496.8
   506.2
   478.3
   495.2
   528.2
   503.9
   470.8
     512
   505.2
   543.2
   476.7
   533.4
   521.1
   508.5
   506.8
   492.9
   536.4
   507.2
   525.7
   461.4
     441
     513
   518.5
     454
   506.5
   505.5
   509.4
     490
   455.9
   529.5
   488.3
   489.3
   521.4
     526
   459.5
   489.6
   486.7
   473.4
   479.3
   508.5
     478
     453
   508.8
   461.4
   469.9
   531.8
   471.2
   466.6
   491.9
   442.6
   505.9
   492.2
   418.3
   453.6
   528.6
   474.1
   506.5
   453.3
   467.6
     501
   457.2
     477
   464.7
   511.7
     501
   453.6
   463.7
   453.6
   471.5
   441.6
   511.7
   474.4
   449.4
   488.3
   475.4
   473.1
   501.6
   481.9
   455.6
   484.1
   467.9
   487.4
   472.1
   507.8
   464.7
   502.9
   499.4
   498.7
     463
   474.4
   501.6
   473.4
   427.4
     502
   459.2
   508.5
   451.4
   471.5
   466.3
   470.2
   517.9
   450.1
     465
   449.4
   535.7
   519.2
   464.7
   484.8
   507.2
   482.8
   480.2
   496.5
   479.9
   483.8
   499.7
     502
   472.1
   463.4
     526
   521.1
   504.9
   432.2
   487.7
   474.7
   478.3
   521.1
   451.4
   465.3
   464.3
   458.8
   483.8
   434.2
   487.4
   485.4
   492.6
   445.9
   457.5
   474.7
   424.1
   502.9
   461.7
   454.3
   444.2
   500.3
   462.4
   493.5
   494.5
   514.6
   432.9
   510.7
   517.5
   484.1
   462.4
   470.5
   463.4
   466.3
   460.4
     454
   474.1
   450.1
   489.3
   541.5
   488.7
   452.3
   467.6
   480.9
   505.9
     490
   438.1
   491.6
   482.2
   510.1
   472.5
   462.1
   480.2
   499.7
   479.9
   519.8
   446.2
   481.9
   502.9
   501.3
     490
   497.8
   464.7
   454.9
   507.5
   498.7
   480.2
     451
   469.9
   462.4
   512.4
   518.2
   488.7
     490
   514.3
   472.5
   470.5
   517.9
   524.4
   494.8
   469.2
   509.8
   527.6
   451.7
   503.3
   491.6
   480.2
   477.6
   461.7
   465.3
   476.3
     442
   540.9
   456.2
   462.4
   462.7
   465.6
   507.5
   548.7
   517.2
   456.6
   499.1
   485.4
   464.7
     453
   487.7
   463.4
   498.4
   472.1
   520.5
   478.6
   473.7
   466.9
   485.4
     464
   459.2
   523.1
   511.4
   472.1
   491.6
   495.8
   456.2
   487.7
   473.7
   455.6
   497.8
   463.7
     476
   487.7
   464.3
   476.7
   519.5
     476
   502.3
   459.2
   476.7
   492.9
   547.4
   500.7
   457.2
   508.5
   466.3
   475.4
   522.4
   453.3
   442.6
   549.7
   504.9
   470.2
   553.2
   490.3
   477.3
   520.5
   466.6
   467.6
   520.8
   531.8
   476.3
   491.3
   509.1
   525.3
   509.4
   541.2
   482.5
   466.3
   462.7
   459.8
   501.3
   495.2
   484.1
   483.2
   497.4
   493.2
   497.4
   445.2
   500.7
   474.7
   515.6
   456.6
     452
   509.4
   521.4
   502.3
   499.7
   501.3
   474.4
   479.9
   485.1
   437.1
   504.2
   516.6
   508.1
   457.2
   518.5
   521.8
   486.4
   503.9
   518.8
     489
   515.3
   481.5
   489.3
   491.6
   477.6
   505.9
   480.2
   490.3
   443.6
   445.2
   505.9
     501
   477.6
   479.6
   461.1
   501.6
   443.9
   527.3
   509.4
   494.5
   485.8
     475
   545.4
   495.2
   505.2
   466.6
   465.3
   441.3
   475.7
   457.9
   502.6
   504.6
   490.9
   497.4
   523.1
   448.8
     475
   484.1
   477.3
   492.2
   472.1
   496.8
   505.5
   496.5
     487
   489.3
   490.9
   507.2
   482.2
   416.7
   516.9
   471.8
   496.5
   499.7
     476
   432.5
   496.1
   499.4
   523.7
   486.4
   498.1
   474.4
   521.4
   507.2
   493.5
   510.7
   457.9
   422.8
   530.8
   487.4
   462.1
   474.4
     490
     487
   471.5
   476.3
   447.8
   473.4
   510.4
   486.1
   489.6
   494.8
   498.7
   505.5
   509.1
   506.5
     453
   466.9
   466.6
   484.1
   493.9
   452.3
     427
   481.2
   521.4
   520.1
   498.1
   474.4
   477.3
   504.2
   478.9
   484.8
   490.6
   449.7
   484.8
   470.2
   463.7
   483.2
   474.4
   502.6
   546.4
     513
   499.1
   500.3
   490.9
   474.1
   463.4
   444.2
   450.4
   470.2
   461.4
   510.7
   481.5
   479.3
   487.7
     502
   502.6
   496.8
   457.9
   486.4
   456.9
   507.5
   479.6
   465.6
   469.9
   451.4
   496.5
   492.6
     513
   461.1
   460.1
   455.6
   482.8
   526.9
   479.9
   498.1
   481.5
   455.6
   495.8
   486.4
   480.6
   473.4
   538.3
   504.2
   448.4
   547.4
   474.1
   455.3
   471.8
   485.8
   447.5
   475.7
   473.1
   505.2
   474.1
   492.6
     442
   471.2
   437.4
   486.1
     513
   449.4
     476
   411.8
   485.1
   500.7
   485.4
   485.4
   505.9
   467.3
   490.6
   459.2
   479.3
   495.2
     488
   528.2
   502.9
   480.2
   455.3
     464
   436.8
   480.2
   509.4
   481.9
   433.8
     427
   495.5
   503.6
   458.2
   542.5
   417.3
   494.8
     490
     501
   503.9
   437.4
   450.7
   437.1
   484.5
   507.8
   484.1
   506.8
   486.1
   467.3
   444.6
   500.3
   441.6
   483.8
   455.6
   478.9
   479.3
   506.2
   530.2
   470.5
   481.5
   475.7
   515.3
   490.6
   479.3
   492.2
   488.7
   483.2
   475.7
   513.6
   502.3
   426.7
   502.9
     463
   467.6
     490
   509.8
     478
   483.8
   502.9
     489
   468.6
   496.5
   494.5
   463.4
   473.1
   507.2
   458.8
   483.5
   528.9
   469.5
   471.2
   448.1
   480.9
   472.5
   459.5
   518.8
   466.3
   486.7
   499.1
   509.8
   518.8
   505.5
   503.9
   509.4
   468.6
   470.8
   469.2
   515.6
   494.5
   521.1
   519.8
   501.3
     439
   517.2
   508.1
   562.6
   525.3
   461.7
   457.9
   498.7
   488.7
   496.1
     513
     490
   469.2
     536
   512.7
   480.9
   500.3
     478
   509.1
   472.8
   462.4
   527.6
   504.2
     501
   513.3
   505.2
   482.8
   471.5
   492.9
   511.1
   485.1
   470.5
   549.7
   507.5
   521.1
   497.8
   524.4
   482.2
   482.2
   487.4
   503.3
   509.1
   529.2
   522.1
   498.1
     512
   460.1
   520.5
     488
   539.6
   491.3
   499.4
   541.2
   503.9
   510.7
   548.4
   498.7
   551.6
   448.4
   486.4
   457.9
   478.9
   479.6
   506.8
   473.4
   505.9
   508.1
   466.3
   509.8
   533.4
     560
     514
   558.4
   533.4
   516.2
     478
   547.7
   480.2
   528.9
   511.1
   504.2
     442
   511.4
   479.6
   473.1
   481.5
   530.5
   499.4
   511.4
   478.9
   562.3
   507.5
   484.1
   468.9
   536.7
   477.6
   490.6
   527.6
   560.7
   479.3
   505.9
   504.2
   503.6
   518.5
   493.5
   492.2
   496.1
   505.9
   496.1
   506.5
   491.3
   490.6
   490.6
   510.4
   518.5
   565.2
   481.2
   494.2
   445.5
   484.5
   504.9
   480.2
   470.2
   500.3
   502.6
   455.6
   497.8
   478.3
   480.9
   475.7
     477
   502.3
     500
   491.9
     488
   494.8
   524.4
     502
   518.5
   458.8
   506.8
     476
   468.2
   448.8
     476
   505.9
   475.4
   497.1
   475.4
   459.8
   516.2
   493.5
   491.9
   493.5
   526.9
   514.3
   540.3
   474.1
   490.6
   498.1
   490.3
   548.7
   532.1
   534.7
   506.2
   495.5
   469.5
   494.8
   492.6
   458.5
   469.9
   477.6
   523.4
   518.2
   513.3
   464.3
   446.8
   458.2
   485.4
   452.3
   474.1
   455.3
   474.4
   521.8
   458.2
   459.2
   501.6
   497.4
   484.1
     466
   475.7
   472.8
   526.6
   460.4
   510.1
     488
   480.6
   503.9
     501
   451.4
   481.2
   467.3
   511.1
   488.3
   504.2
   492.9
     466
   458.5
   455.6
   515.6
   501.3
   459.5
   504.2
     501
   471.8
   507.2
   472.8
   470.2
   497.1
     500
   521.1
   503.3
     487
   529.2
   497.1
   507.5
   465.6
   505.2
   470.5
   504.2
   530.5
   487.4
   474.1
     488
   478.6
   511.1
   428.3
   507.2
   476.7
   520.1
   481.5
   549.3
   496.5
   496.1
     489
   469.5
   478.9
   479.6
     501
   485.1
   559.4
   536.7
   486.4
   508.8
   496.8
   531.5
   501.3
   542.5
   541.2
   500.3
   507.8
   595.1
   495.5
   550.3
   495.8
   523.7
   541.9
   527.6
   505.9
     526
   533.8
   555.5
     500
   531.2
   521.4
   489.3
   610.3
     537
   526.3
   528.6
   568.8
   558.1
   527.3
   539.6
   503.6
   478.3
   551.3
   527.3
   520.8
   533.4
   531.5
   545.8
   514.6
   591.8
   530.8
   520.5
   504.6
   515.6
   554.2
   590.5
   561.7
   504.6
   599.9
   549.3
   503.6
   517.2
   534.1
   557.8
   612.9
   559.4
   564.3
   581.1
   603.8
   555.8
   587.9
   525.7
   561.3
   594.4
   540.3
   547.4
   600.6
   567.5
   552.3
   573.7
   573.3
   580.5
   598.3
   510.7
   582.1
   517.5
   546.4
   557.1
   556.5
   596.7
   507.5
   573.3
   576.3
   608.4
     551
   577.6
   539.6
   589.9
   606.4
   581.1
   627.2
   522.7
   546.7
   562.6
     563
   633.4
   563.3
   621.7
   589.9
   593.1
   569.1
   574.3
   620.1
   590.9
   553.6
   591.5
   567.8
   609.7
   543.5
   609.7
   547.7
   612.3
   576.9
   530.8
   547.4
     575
   570.1
     573
   560.4
   579.5
   543.8
   578.9
   609.7
   558.1
   554.5
   586.3
   567.8
   568.8
   552.9
   556.8
   573.7
     575
   576.9
   551.6
   605.8
   521.1
   500.3
   583.7
   590.2
   547.4
   556.5
   531.8
   561.3
   569.4
   548.7
   545.1
   602.2
   539.3
   533.4
   596.7
   564.9
   582.4
   523.7
   532.1
   582.4
   553.2
   509.4
     561
   531.2
   539.9
   557.4
   546.1
   568.5
   527.3
   495.2
   505.9
   580.5
   582.1
   519.2
   490.3
   493.9
   566.9
   524.7
     538
   519.2
   504.9
   527.3
   524.7
   507.8
   534.1
   504.9
   545.4
   491.9
   554.2
     574
   539.6
     512
   494.8
   500.7
   539.3
   525.3
   535.4
   501.3
   511.1
   532.5
   514.3
   476.3
   503.9
   517.5
   574.3
   466.9
   486.1
   512.7
   527.9
   576.9
   540.3
   445.9
   569.8
   501.6
   522.1
     537
   483.2
   512.7
   496.1
   517.2
   559.4
   515.3
   526.9
   519.8
   504.9
   501.3
   483.5
   504.2
     463
   517.5
   495.2
   552.6
   505.2
     513
   547.4
   461.7
   520.1
   499.1
   512.4
   484.5
   491.6
     428
   516.9
   467.3
   468.6
   483.2
   482.2
   489.3
   471.5
   468.6
   496.1
     501
   482.8
   471.2
   486.1
   426.7
   518.8
   496.8
   490.6
   485.4
   470.8
   481.9
   480.6
   472.8
   506.8
   496.8
     488
   479.3
   493.2
   456.2
     477
   471.8
     488
   471.5
   482.2
   486.1
   471.8
   509.8
   510.4
   534.4
   508.8
   478.6
   483.2
   452.7
   478.3
   497.8
   534.7
   519.5
   530.8
   483.2
   491.3
   423.8
     514
   476.3
   522.4
   538.3
   519.8
   516.6
   506.2
   507.8
   533.8
     476
   547.7
   477.3
   557.8
   492.9
   465.6
   531.5
   543.2
   520.8
     478
   465.6
   519.8
   508.1
   561.3
     575
   515.6
   532.5
   502.6
   497.8
   541.9
   535.1
   528.6
   519.8
   497.4
     560
   530.8
   539.6
   555.2
     550
   505.2
   491.3
   564.3
   569.4
   593.8
   558.4
   560.7
   632.4
   583.7
     585
   568.5
   575.9
     670
   628.8
   595.4
   622.3
   626.9
   618.1
   737.5
   623.9
   687.2
   721.9
   648.6
   685.9
   738.5
   680.4
   690.1
   624.9
   753.1
   712.2
   675.2
   677.8
     694
   755.7
   759.9
   768.6
   777.1
   752.4
   810.1
   795.2
   861.7
     744
   848.4
   847.5
   861.1
   957.4
   928.9
   957.4
   963.6
   908.1
   967.8
   959.7
   970.4
     998
    1001
    1000
    1048
    1046
    1001
    1053
    1051
    1130
    1130
    1127
    1135
    1117
    1157
    1086
    1142
    1197
    1229
    1196
    1171
    1209
    1206
    1254
    1262
    1303
    1255
    1255
    1229
    1261
    1261
    1276
    1306
    1298
    1290
    1231
    1323
    1378
    1272
    1241
    1377
    1396
    1361
    1374
    1320
    1354
    1273
    1290
    1344
    1349
    1281
    1301
    1403
    1324
    1324
    1293
    1269
    1314
    1261
    1192
    1362
    1303
    1244
    1246
    1253
    1275
    1245
    1210
    1167
    1234
    1158
    1187
    1250
    1157
    1143
    1203
    1209
    1089
    1140
    1105
    1129
    1066
    1145
    1110
    1146
    1040
    1014
    1051
    1124
    1063
   997.7
    1066
   992.5
   979.2
    1016
    1007
   992.5
   997.3
   983.4
    1025
   909.1
   946.1
   952.2
     914
   887.4
   883.8
     960
   896.4
   906.2
   818.3
   880.9
   874.7
   827.3
   798.8
   799.8
   845.2
   837.4
   865.9
   823.8
   834.8
   761.2
   795.6
   769.6
   796.5
   776.4
   737.8
   735.2
   766.4
     755
   735.9
   702.8
   691.1
   714.5
   777.1
   750.1
   748.2
   706.7
     732
   732.9
     694
   755.3
   684.6
     684
   738.8
     718
   707.6
   675.2
   696.6
     646
   714.5
   664.5
   657.7
   639.2
   660.6
   664.8
   627.2
     645
   666.4
     708
   644.4
   674.9
   678.8
   701.2
   678.8
   535.1
   652.8
   647.6
   629.5
   632.4
   596.7
   666.1
     683
   666.8
   600.3
   624.9
     598
   628.5
     647
     622
   635.6
     574
   597.7
   598.6
   669.7
   629.5
   612.9
   601.9
   586.3
   599.9
   594.1
   555.2
   594.7
   600.9
   640.5
   608.7
   639.5
     633
   659.3
     597
   604.2
   625.2
     599
     597
   597.3
   623.3
   614.5
   605.1
   614.5
   607.4
   626.9
   577.6
   581.1
   553.6
   548.7
   593.1
   604.5
   627.2
   580.2
   612.6
   588.9
   573.3
   571.1
   601.2
   637.9
   607.1
   620.7
   662.5
   588.6
   587.9
     550
   609.7
   555.2
   603.5
   586.3
   573.3
     549
   605.1
   654.8
     572
   603.5
   566.9
   575.3
   563.6
   644.7
   548.4
   599.3
   578.5
   659.3
     622
   627.2
   552.6
   583.7
   594.4
   577.9
   566.9
     550
   539.6
   611.3
   612.9
   625.2
     560
   575.6
   581.1
   543.5
   597.3
   583.7
   557.8
   578.5
   601.2
   575.9
   581.8
   563.9
   572.4
   630.4
   594.4
   617.1
   557.1
   564.3
   615.5
   564.6
   586.3
   554.8
   583.4
   565.9
   485.8
   580.2
   610.3
   584.4
   571.4
   570.4
   604.5
   568.8
   588.6
   568.8
   601.2
   563.9
   573.3
   631.4
   563.3
   618.1
   615.8
   633.7
   567.8
   591.5
   551.6
     599
   624.9
   578.2
   571.7
   549.3
   527.9
   599.6
   603.5
   621.3
   611.6
   593.1
     586
   599.9
   548.4
   623.6
   577.2
   582.7
   602.5
   581.1
   590.5
   646.3
   611.6
   579.5
   563.3
   583.4
   607.7
   575.3
   572.4
   607.1
   581.1
   639.8
     562
   595.1
   638.9
   589.9
   604.8
   543.8
   558.7
   587.6
   570.1
   655.7
   591.8
   638.9
   564.3
   617.8
   574.3
   659.6
   621.7
   624.3
   671.3
   636.3
   618.4
   632.7
   624.3
   660.9
   691.1
   645.7
   632.1
   632.4
   692.4
   622.3
   697.6
   640.5
   668.7
   645.4
   664.2
   689.1
   660.9
   619.1
   687.5
   640.8
   686.9
   639.8
   631.7
     670
   696.6
   681.4
   686.6
   703.4
   698.2
   648.6
   696.3
   704.1
   720.6
   713.8
   690.4
   663.8
   706.7
   653.1
   750.1
   753.4
     717
   679.4
   713.2
   726.1
   745.9
   789.7
   748.8
   748.5
   677.5
   807.2
   715.4
   735.2
   807.6
   725.2
   744.6
   696.6
   742.7
   794.9
     732
   750.8
   751.1
   754.7
   772.5
     717
   748.5
     718
   762.1
   750.5
   842.3
   788.1
   825.7
   781.9
   783.5
   769.9
   712.5
   713.8
   793.9
   747.5
   758.9
   798.1
   740.1
   756.3
   786.8
   804.3
   768.3
   818.3
   837.4
   775.1
   813.4
   787.1
   836.7
   836.1
   808.5
   833.8
   822.2
   783.5
   812.1
   844.5
   861.1
   867.9
   913.6
   836.4
   865.6
     902
   914.3
   844.9
   869.5
   957.1
   911.4
   958.4
   985.3
   953.5
    1010
    1039
   960.3
    1042
    1154
    1048
    1125
    1184
    1133
    1145
    1110
    1224
    1193
    1191
    1300
    1309
    1375
    1328
    1235
    1312
    1409
    1419
    1407
    1414
    1428
    1448
    1613
    1588
    1540
    1547
    1667
    1646
    1661
    1681
    1671
    1686
    1837
    1797
    1850
    1932
    1790
    1874
    1983
    1892
    1957
    1982
    1982
    1896
    2075
    2031
    2008
    2070
    2026
    2142
    2080
    2105
    2235
    2151
    2188
    2181
    2091
    2191
    2244
    2178
    2197
    2243
    2210
    2242
    2305
    2280
    2306
    2439
    2241
    2278
    2233
    2322
    2380
    2264
    2253
    2233
    2311
    2224
    2177
    2358
    2160
    2187
    2097
    2145
    2033
    2174
    2114
    2154
    1995
    2008
    2098
    2061
    2024
    1954
    1989
    1962
    1971
    1881
    1912
    1803
    1765
    1754
    1749
    1834
    1729
    1676
    1693
    1583
    1678
    1638
    1584
    1550
    1515
    1443
    1479
    1434
    1451
    1432
    1405
    1320
    1353
    1416
    1278
    1333
    1252
    1235
    1174
    1218
    1168
    1154
    1172
    1154
    1126
    1158
    1212
    1113
   994.4
    1085
   972.3
    1026
   982.1
    1026
   992.8
   935.7
   926.9
    1009
   948.3
   914.9
   939.6
   923.4
   831.6
     938
     899
   875.7
   909.7
   865.9
   867.2
   890.9
   888.7
   861.7
   842.3
     851
   834.8
   860.8
     899
   843.2
   872.1
   890.9
   837.4
   829.9
   910.7
   864.3
   763.1
   848.1
   876.3
   905.5
   909.1
   868.5
   821.2
   875.7
   931.5
   890.3
   972.3
   971.4
     949
    1002
   971.7
    1014
     925
   999.9
     935
    1064
    1076
    1093
    1139
    1071
    1132
    1148
    1224
    1209
    1349
    1235
    1259
    1382
    1396
    1450
    1344
    1503
    1486
    1544
    1505
    1566
    1684
    1665
    1693
    1691
    1800
    1790
    1878
    2098
    1936
    1951
    2147
    2084
    2193
    2263
    2286
    2350
    2448
    2553
    2496
    2584
    2585
    2678
    2702
    2771
    2969
    2913
    2940
    3183
    3060
    3159
    3225
    3269
    3203
    3430
    3484
    3481
    3649
    3547
    3774
    3689
    3798
    3845
    4064
    3963
    4172
    4150
    4146
    4153
    4350
    4318
    4508
    4329
    4675
    4499
    4480
    4484
    4578
    4771
    4755
    4654
    4854
    4850
    4828
    4922
    4858
    4791
    5005
    4913
    5034
    4955
    5168
    4942
    4929
    5056
    4845
    4984
    5069
    4995
    5095
    4969
    4915
    4904
    4931
    4950
    4836
    4898
    4863
    4829
    4840
    4969
    4702
    4815
    4770
    4581
    4519
    4790
    4618
    4618
    4539
    4555
    4346
    4423
    4426
    4286
    4448
    4188
    4199
    4156
    4199
    4067
    4063
    4085
    4050
    4038
    3952
    3884
    3828
    3649
    3657
    3652
    3656
    3644
    3556
    3422
    3400
    3436
    3479
    3271
    3504
    3201
    3153
    3072
    3101
    3047
    2979
    2933
    2907
    2899
    2924
    2895
    2737
    2827
    2710
    2720
    2619
    2564
    2614
    2616
    2438
    2464
    2366
    2271
    2305
    2280
    2237
    2167
    2207
    2234
    2126
    2082
    2219
    2004
    1934
    1949
    1997
    1986
    1947
    1848
    1860
    1819
    1751
    1800
    1747
    1713
    1707
    1709
    1625
    1668
    1627
    1671
    1556
    1542
    1595
    1614
    1523
    1464
    1458
    1517
    1480
    1569
    1561
    1363
    1433
    1425
    1418
    1394
    1341
    1335
    1374
    1389
    1373
    1343
    1375
    1275
    1297
    1338
    1206
    1247
    1229
    1245
    1158
    1182
    1267
    1190
    1207
    1145
    1157
    1180
    1181
    1223
    1120
    1189
    1146
    1061
    1143
    1057
    1136
    1118
    1112
    1043
    1083
    1085
    1034
    1066
    1084
    1010
    1067
    1037
    1061
    1064
    1012
   981.4
    1081
    1050
    1049
   934.7
    1008
   979.5
    1012
     961
   976.2
   925.3
   912.7
   955.2
   983.4
   955.2
    1010
   915.3
   943.8
   962.9
     974
   954.8
   951.6
   877.9
   919.5
   910.1
     950
   861.1
   924.3
   940.6
   950.9
   909.4
   879.6
   874.1
   882.5
   879.6
   815.3
   828.3
   910.1
   822.5
   887.4
   864.6
   809.5
   856.5
   840.6
   951.3
   879.6
   872.4
   887.7
   794.6
   866.9
   838.4
   845.2
   910.1
   808.5
   869.5
   845.8
   861.4
   867.2
   817.3
   898.7
   853.9
   799.4
   803.7
   825.7
   897.7
   764.4
   807.9
   841.3
   783.5
   827.3
   759.2
   788.7
   826.4
   804.3
   824.4
   781.9
   850.4
     791
   759.9
   750.5
   776.1
     790
   774.8
   782.6
     769
   768.3
   818.3
   776.4
   805.3
   748.2
   755.3
   766.7
   736.8
   775.1
   797.2
     779
   762.5
     802
   758.6
     814
   718.3
   782.6
   697.9
   744.6
   771.5
   733.6
   696.3
   776.4
   762.8
   764.7
   775.8
   797.2
   741.7
   770.9
   687.5
     708
   752.7
     742
   742.4
   781.9
   763.1
   689.5
   725.2
   718.7
   724.5
     729
   778.4
   692.4
   764.4
   775.1
   726.1
   746.6
   741.1
   715.4
   782.3
   738.1
   812.1
   749.2
     707
   799.4
   796.8
   743.3
     684
   758.9
   739.8
   761.5
     755
   727.8
   746.2
   718.7
   741.4
     743
   708.9
   695.6
   718.7
   737.2
   724.2
   704.1
     694
   706.3
   716.4
   713.2
   791.3
   709.9
     756
   758.2
   709.9
   685.9
   650.9
   660.9
   734.6
     756
     719
     672
   749.8
   725.2
   747.2
   679.7
   667.1
   713.5
   676.5
   692.1
   718.7
   727.8
   734.2
   746.2
   672.6
   758.6
     730
     729
   743.6
   738.5
   729.4
   752.4
   713.5
   664.2
     660
   752.1
   779.7
     707
     693
   715.4
   706.7
   697.9
   696.3
   704.4
   741.7
   743.3
     729
   756.9
   719.6
   816.3
   815.7
   812.4
   777.1
   743.3
   843.2
   744.3
   725.8
   688.8
   781.6
   799.1
   750.8
   765.4
   746.2
   805.9
   841.3
   807.9
     804
   842.6
   784.2
   829.3
   827.3
   878.9
     887
   814.7
     839
   844.5
   876.7
     804
   822.2
   896.4
   913.3
   865.6
   920.4
   940.9
    1048
   957.8
   993.1
    1022
   979.2
    1032
    1072
    1038
    1035
    1088
    1070
    1089
    1119
    1081
    1169
    1208
    1167
    1157
    1221
    1212
    1278
    1334
    1320
    1305
    1368
    1410
    1391
    1439
    1433
    1499
    1571
    1537
    1583
    1574
    1649
    1657
    1549
    1747
    1728
    1761
    1877
    1915
    1997
    2036
    2058
    2137
    2129
    2097
    2233
    2317
    2322
    2478
    2414
    2416
    2501
    2615
    2663
    2724
    2812
    2851
    2898
    2882
    2919
    2968
    3110
    3111
    3297
    3348
    3414
    3388
    3433
    3512
    3634
    3627
    3768
    3824
    3862
    3969
    4076
    4056
    4137
    4197
    4265
    4299
    4299
    4443
    4538
    4660
    4720
    4855
    4790
    4730
    5020
    4849
    5039
    5137
    5079
    5197
    5214
    5256
    5333
    5408
    5486
    5518
    5706
    5413
    5700
    5572
    5549
    5752
    5882
    5853
    5761
    5778
    5893
    5918
    5900
    5841
    5714
    5936
    5906
    6129
    5835
    6072
    5922
    6078
    5725
    5914
    5885
    5867
    5946
    5874
    5777
    5886
    5815
    5681
    5754
    5528
    5581
    5594
    5456
    5375
    5482
    5427
    5330
    5217
    5260
    5164
    5182
    5088
    4980
    4959
    4915
    4791
    4747
    4729
    4743
    4599
    4550
    4567
    4417
    4248
    4283
    4202
    4124
    3920
    4000
    3963
    3890
    3744
    3719
    3634
    3756
    3417
    3465
    3407
    3336
    3258
    3198
    3188
    3097
    2942
    3023
    2942
    2858
    2877
    2867
    2817
    2756
    2662
    2663
    2678
    2555
    2510
    2396
    2507
    2319
    2368
    2293
    2227
    2252
    2250
    2226
    2119
    2205
    2114
    2080
    2053
    1961
    2040
    1988
    1945
    2028
    1953
    1962
    1952
    1911
    1872
    1838
    1753
    1815
    1788
    1795
    1805
    1820
    1788
    1823
    1732
    1715
    1757
    1730
    1664
    1776
    1755
    1690
    1712
    1693
    1696
    1715
    1709
    1656
    1643
    1685
    1677
    1657
    1570
    1735
    1567
    1682
    1567
    1629
    1641
    1599
    1581
    1535
    1600
    1598
    1535
    1492
    1637
    1589
    1492
    1579
    1524
    1580
    1594
    1542
    1546
    1482
    1572
    1537
    1500
    1539
    1435
    1446
    1526
    1500
    1485
    1499
    1379
    1474
    1496
    1457
    1428
    1451
    1480
    1489
    1439
    1380
    1483
    1389
    1405
    1438
    1448
    1388
    1449
    1441
    1368
    1405
    1343
    1328
    1365
    1392
    1366
    1376
    1442
    1372
    1331
    1322
    1291
    1286
    1310
    1325
    1241
    1284
    1323
    1311
    1325
    1292
    1317
    1346
    1320
    1234
    1248
    1268
    1251
    1220
    1242
    1306
    1235
    1289
    1215
    1211
    1244
    1254
    1233
    1245
    1130
    1174
    1186
    1219
    1132
    1201
    1159
    1132
    1185
    1203
    1121
    1163
    1087
    1134
    1107
    1072
    1132
    1097
    1105
    1109
    1077
    1112
   995.1
    1099
    1042
    1050
    1044
    1098
    1075
    1078
    1047
    1122
   980.1
    1068
    1029
    1059
    1039
   999.9
    1016
    1035
    1018
    1036
    1023
   960.3
   972.7
    1072
    1029
    1008
   973.3
   964.9
   991.5
   943.8
    1046
   947.7
   910.4
   924.3
   953.2
   979.5
   929.2
    1030
   914.9
   873.1
   979.2
   961.6
   879.2
   955.2
   956.5
   924.3
   929.2
   939.6
   940.9
   885.1
   926.6
   870.2
   911.4
   912.7
   883.8
     913
   919.8
   886.4
   920.1
   918.2
   887.4
   906.5
   857.2
   896.1
   894.5
   856.5
   915.9
   877.6
   873.4
   878.9
   934.4
   847.5
   891.6
   892.5
   908.4
     889
   824.1
   900.3
     852
     924
   919.8
   852.3
     899
   841.9
   900.3
   843.2
   871.1
   855.6
   889.6
   856.2
   874.4
   848.8
   886.7
   867.9
   856.9
   855.6
   894.8
   860.8
   856.9
   800.4
   846.5
   856.5
   821.2
   758.6
   823.4
   721.6
   772.2
   797.5
   860.1
   769.3
   873.1
   836.4
   819.6
   852.3
   821.8
   814.4
   877.6
   786.8
   806.6
   826.4
   815.3
   818.3
   866.9
   904.2
   862.4
   777.7
   823.4
   812.4
   842.9
   775.8
   806.6
   813.7
   804.6
     803
   806.9
   846.5
   904.2
     793
   882.5
   831.2
   815.7
   825.1
   829.9
   831.2
   808.2
   783.2
   818.6
   833.8
   812.1
   850.7
     827
   799.1
   840.3
   836.4
   837.1
   842.6
   841.3
   762.1
   805.3
   854.6
   838.4
   813.7
   886.7
     838
   850.4
     839
   794.9
   841.9
   869.8
   857.5
   830.3
   813.1
   738.5
   854.6
   782.6
   776.1
   797.5
   785.5
   803.7
   802.7
     826
     781
   813.7
   826.4
   787.8
   870.5
   835.1
   829.6
   817.3
   779.3
   782.9
   787.4
   834.2
   768.3
     802
     793
   776.4
   751.8
   831.6
   793.6
   826.7
   820.2
   747.5
   787.8
   859.1
   797.2
   781.3
   788.1
   763.1
   773.2
   738.5
   738.1
     863
   782.3
   823.8
   779.3
   785.2
   783.9
   722.9
   706.7
   825.1
   786.5
   784.5
   766.4
   834.5
   743.6
   736.5
   781.6
   808.2
   780.3
   775.1
   763.1
   762.8
   783.2
   761.8
   718.7
   786.8
   838.4
   794.9
   765.4
   725.8
     804
   754.7
   758.9
   748.2
   774.1
   804.3
   787.4
     731
   756.9
   774.5
   813.7
     829
   756.9
   774.5
   793.3
   812.4
   749.2
   787.8
   787.4
   757.6
   724.2
   733.9
   723.5
   769.9
   704.1
   778.7
   748.2
     790
   736.8
   744.9
   742.4
   728.1
   796.5
   667.7
   678.1
   773.5
   707.6
   686.2
   753.7
   743.6
     743
   781.3
   760.2
   741.4
   745.3
   747.9
   719.3
   692.7
   700.8
   740.4
   714.1
   772.5
   727.8
   718.7
   747.5
   667.1
   682.3
   720.9
   696.6
     669
   779.7
   743.6
   751.4
   719.6
     790
   707.6
   720.3
   709.6
   733.9
   787.1
     683
   770.6
   686.6
   752.4
   738.8
   738.5
   769.6
   691.4
   729.4
   711.9
   720.9
   765.4
   701.5
   730.7
     693
   687.5
   699.9
   762.5
   711.2
     672
   718.7
   727.4
   721.9
   750.8
   702.4
     731
   684.6
   689.8
   743.3
   714.8
     693
   706.3
   775.4
   691.4
   751.1
   761.2
   744.6
   727.8
   722.9
   723.5
   740.7
   776.1
     732
     708
   712.8
   734.2
   691.7
   676.2
   725.5
   774.5
   743.6
   741.4
   672.3
   750.5
     708
   722.6
   765.4
   740.1
   761.2
   687.2
   686.6
   638.9
   759.2
   722.9
   709.6
   667.4
   690.1
   726.5
   703.7
   722.6
   737.2
   727.4
   736.2
   702.4
   727.4
   738.8
   653.1
   683.3
   741.4
   749.2
   751.1
   718.7
     729
   699.2
   714.1
   681.4
   740.1
   699.5
   671.3
     742
   727.1
   736.8
   710.2
   759.9
   766.4
   740.1
   749.2
   713.5
   735.5
   722.9
   759.5
   794.6
   776.7
   708.9
   738.1
   675.5
   683.3
   755.3
   721.9
   681.7
   721.9
   702.8
   723.9
   678.4
   702.1
   708.6
   760.5
   708.6
     717
   720.6
   709.3
   790.7
   741.7
   780.3
     827
   709.6
   732.9
   741.7
   764.1
   702.1
   695.3
   741.1
   733.9
   732.6
   740.4
     732
   768.3
   742.4
   826.4
   764.1
   760.8
   760.5
   746.6
   745.6
   747.2
   733.6
   756.9
   783.5
   690.1
   749.8
   756.6
   746.6
   741.4
     766
   801.7
   756.9
   800.7
   756.3
   793.3
   739.4
     778
   774.1
   796.8
   748.2
   736.5
   698.9
   784.5
   756.6
   782.9
   780.3
   784.2
     754
   754.4
   711.9
     791
   769.9
   726.1
   749.2
   782.9
   762.5
   751.8
   701.8
   759.9
     717
   795.6
   716.1
   676.8
   735.9
   746.9
   750.1
   793.3
     802
   765.1
   683.6
   797.8
   732.3
   715.1
   740.1
   736.5
   734.6
   788.4
   771.9
     805
   761.2
   783.9
   748.5
   801.7
     769
   771.5
   769.6
   726.8
   744.6
   758.9
   785.2
   758.9
   788.1
   776.4
   766.7
     804
   794.9
   795.9
   779.3
     781
   819.6
   789.7
   822.8
   787.8
   759.9
   821.5
   879.2
   846.2
   839.7
   875.4
     902
     876
   850.4
   856.5
   905.8
   923.7
   956.1
   875.4
   873.7
     949
   868.9
   933.1
   932.8
   969.1
   960.7
   953.5
   968.8
    1021
    1003
    1010
    1013
    1060
     997
    1096
    1079
    1045
    1064
    1106
    1172
    1108
    1146
    1116
    1203
    1199
    1188
    1184
    1185
    1199
    1321
    1220
    1293
    1348
    1314
    1269
    1362
    1327
    1337
    1403
    1323
    1388
    1404
    1461
    1443
    1386
    1487
    1458
    1520
    1502
    1532
    1581
    1627
    1599
    1508
    1638
    1601
    1664
    1705
    1654
    1771
    1681
    1608
    1786
    1704
    1696
    1736
    1735
    1719
    1862
    1848
    1753
    1733
    1817
    1803
    1814
    1817
    1838
    1769
    1861
    1832
    1824
    1761
    1825
    1866
    1773
    1881
    1872
    1915
    1856
    1822
    1909
    1848
    1897
    1858
    1812
    1861
    1831
    1881
    1801
    1728
    1815
    1614
    1775
    1777
    1813
    1788
    1787
    1731
    1794
    1712
    1631
    1722
    1675
    1684
    1680
    1733
    1692
    1684
    1608
    1599
    1554
    1629
    1542
    1700
    1567
    1672
    1590
    1532
    1558
    1583
    1607
    1551
    1545
    1479
    1531
    1375
    1491
    1526
    1439
    1438
    1430
    1486
    1482
    1473
    1490
    1463
    1448
    1451
    1383
    1431
    1465
    1434
    1399
    1366
    1471
    1377
    1454
    1426
    1453
    1410
    1428
    1401
    1436
    1431
    1393
    1295
    1344
    1366
    1322
    1402
    1389
    1431
    1383
    1362
    1408
    1429
    1393
    1523
    1358
    1427
    1442
    1409
    1441
    1401
    1447
    1461
    1494
    1481
    1485
    1486
    1547
    1461
    1492
    1495
    1501
    1448
    1418
    1425
    1573
    1562
    1474
    1616
    1457
    1500
    1420
    1516
    1552
    1550
    1497
    1448
    1543
    1627
    1527
    1608
    1566
    1512
    1524
    1506
    1505
    1536
    1498
    1542
    1582
    1560
    1541
    1506
    1525
    1531
    1467
    1498
    1452
    1583
    1556
    1524
    1562
    1480
    1527
    1492
    1377
    1510
    1432
    1486
    1419
    1472
    1461
    1551
    1409
    1350
    1365
    1408
    1408
    1410
    1462
    1465
    1291
    1415
    1326
    1342
    1320
    1335
    1279
    1358
    1265
    1333
    1303
    1291
    1224
    1396
    1330
    1339
    1363
    1247
    1344
    1318
    1285
    1274
    1262
    1252
    1204
    1257
    1204
    1237
    1209
    1210
    1242
    1300
    1242
    1189
    1198
    1200
    1230
    1315
    1208
    1361
    1259
    1205
    1294
    1276
    1257
    1365
    1292
    1221
    1343
    1326
    1290
    1314
    1296
    1363
    1299
    1289
    1280
    1297
    1319
    1394
    1329
    1288
    1373
    1426
    1330
    1400
    1402
    1426
    1338
    1493
    1471
    1470
    1499
    1468
    1502
    1489
    1499
    1596
    1437
    1547
    1621
    1571
    1526
    1613
    1581
    1578
    1645
    1564
    1582
    1663
    1566
    1549
    1608
    1661
    1731
    1655
    1689
    1657
    1730
    1667
    1638
    1648
    1723
    1783
    1716
    1757
    1685
    1763
    1652
    1798
    1668
    1640
    1751
    1682
    1722
    1679
    1711
    1732
    1629
    1642
    1724
    1628
    1699
    1667
    1693
    1686
    1601
    1654
    1646
    1615
    1632
    1698
    1595
    1634
    1617
    1509
    1545
    1541
    1504
    1502
    1472
    1550
    1391
    1502
    1465
    1468
    1469
    1371
    1408
    1387
    1279
    1450
    1327
    1293
    1380
    1426
    1316
    1302
    1323
    1251
    1281
    1203
    1238
    1233
    1273
    1215
    1219
    1227
    1172
    1162
    1168
    1185
    1175
    1150
    1153
    1100
    1157
    1112
    1137
    1086
    1133
    1114
    1153
    1022
    1081
    1022
    1055
   991.5
   967.5
   990.5
   945.4
     998
   929.9
    1027
   968.1
   944.5
   916.6
   973.3
   892.2
   882.2
   874.7
   894.5
     924
   900.3
   845.5
   919.8
   829.3
     938
   908.8
   903.9
   827.3
   873.7
   902.3
   803.3
   940.6
   903.6
   875.4
   780.6
   864.6
   856.9
   863.7
   830.6
   813.7
     852
   856.2
   830.6
   811.4
   834.2
   759.9
   845.8
   810.1
   836.7
   813.7
     816
   908.4
   845.5
   856.2
     887
   776.1
   879.6
   806.9
   853.9
   836.1
   841.9
   817.9
   862.1
   833.8
   875.4
   889.6
     876
   884.8
   901.6
   920.1
   861.4
   883.1
   837.4
   824.4
   931.8
   946.1
   843.6
   823.8
   950.9
   842.6
   921.1
   894.2
   975.9
   954.5
   894.5
   926.6
    1003
   987.6
    1009
     937
    1041
    1023
    1043
     974
   996.7
    1038
   990.5
    1048
    1014
    1083
    1117
    1102
    1057
    1166
    1189
    1121
    1155
    1195
    1171
    1212
    1189
    1173
    1299
    1138
    1309
    1250
    1270
    1316
    1368
    1281
    1376
    1344
    1258
    1390
    1394
    1326
    1442
    1397
    1436
    1494
    1526
    1459
    1478
    1495
    1523
    1436
    1510
    1527
    1590
    1593
    1554
    1644
    1549
    1699
    1688
    1661
    1631
    1660
    1640
    1682
    1676
    1652
    1730
    1730
    1740
    1685
    1679
    1774
    1674
    1760
    1699
    1789
    1796
    1809
    1802
    1816
    1832
    1797
    1746
    1861
    1821
    1784
    1756
    1845
    1842
    1765
    1806
    1815
    1805
    1719
    1795
    1950
    1835
    1743
    1938
    1829
    1899
    1800
    1785
    1793
    1662
    1722
    1786
    1915
    1738
    1699
    1836
    1754
    1806
    1883
    1764
    1759
    1704
    1795
    1631
    1648
    1720
    1745
    1720
    1724
    1644
    1664
    1632
    1557
    1704
    1610
    1615
    1672
    1556
    1670
    1583
    1589
    1712
    1572
    1497
    1548
    1541
    1555
    1488
    1508
    1475
    1511
    1484
    1505
    1462
    1512
    1509
    1381
    1407
    1472
    1445
    1402
    1368
    1323
    1384
    1308
    1327
    1279
    1379
    1283
    1387
    1283
    1202
    1295
    1225
    1275
    1322
    1234
    1242
    1237
    1212
    1210
    1183
    1233
    1198
    1208
    1107
    1088
    1243
    1136
    1126
    1141
    1144
    1098
    1123
    1133
    1077
    1088
    1035
    1045
    1048
    1066
    1120
    1067
    1046
    1014
    1009
   997.7
     950
    1012
    1048
    1007
   989.5
   975.9
     924
    1089
   962.6
   955.5
   953.2
   931.1
   951.9
   881.5
   918.8
    1015
   953.9
   926.3
   910.1
   924.7
   916.9
   865.6
   925.3
   958.1
   944.8
   867.2
   859.8
   890.6
   897.1
   816.3
   877.3
   873.1
   869.2
   881.2
   882.5
   827.7
   858.2
   905.2
   866.9
   842.9
     766
   829.3
     887
   873.7
   833.5
   783.9
   800.4
   846.2
   762.8
   859.5
   788.4
   767.3
   816.3
   815.7
     814
   805.3
   781.9
   839.3
   865.9
   727.4
   788.1
   796.8
   699.2
   748.5
   745.9
   825.1
   771.9
   784.8
   791.3
   829.6
   814.7
   779.7
   776.1
   768.3
   749.2
   769.6
   703.4
   737.2
   769.3
   713.8
   762.5
   761.5
     729
   716.1
   730.3
   797.8
   691.4
   680.7
   752.4
   697.9
   773.5
   716.1
   702.4
   700.2
   806.9
   757.9
   712.2
   719.6
   780.6
     671
   696.6
   713.5
   757.3
   733.9
   707.6
   732.9
   787.1
   684.3
   639.8
     707
   767.3
   633.4
   732.9
   750.5
   722.6
   721.3
   700.8
     744
   727.8
   731.6
     744
   714.8
   678.4
   714.5
   739.1
   654.4
     694
   704.7
   765.4
   668.7
     805
   772.5
   687.2
   712.5
   707.3
     720
   698.2
     669
   689.5
   635.9
   759.5
   675.2
   687.2
   688.8
   667.1
   684.6
   728.7
   675.2
   733.6
   740.4
   714.1
   719.6
   748.8
   686.2
     730
   675.5
   696.6
   728.7
   743.3
   719.6
   719.3
     718
   654.4
   670.3
   757.6
   707.6
     755
   685.9
     694
   665.1
   697.9
   676.5
   691.7
   685.3
   699.9
   708.9
     720
   698.9
   624.9
     732
   710.2
   729.7
   628.8
   701.2
   686.2
   654.1
   692.4
   751.1
   704.1
   690.8
     729
   626.5
   661.3
   654.8
   676.8
   760.2
   645.4
   690.8
   696.3
   769.6
   646.7
   694.7
   633.4
   665.1
   706.3
   665.1
     670
   687.5
   671.6
     611
   675.2
     684
   675.5
   646.3
   686.2
   683.3
   678.4
   642.8
   691.4
   719.3
   689.1
   641.1
   685.3
   662.2
   711.5
   704.4
   628.5
   624.3
   641.5
     671
   663.2
   715.7
     681
   692.4
   696.9
   625.6
   660.6
   694.7
   626.2
   626.5
   631.4
   678.4
   686.2
   660.3
   686.2
   640.8
   631.1
   650.2
   640.5
   620.7
   619.4
   632.1
   644.1
   599.3
   645.7
   595.7
   654.4
   673.9
   660.6
   666.8
   610.6
   686.9
   633.7
   701.2
   671.3
   625.9
   638.2
   597.7
   636.9
   684.6
   653.1
   632.4
   608.7
     696
   660.3
   687.9
   658.7
   623.3
   639.5
   576.3
   677.8
   590.5
   604.2
   681.7
   619.1
   630.4
   588.6
     672
   655.1
   671.6
   652.5
   648.6
   653.8
     647
   633.7
   605.5
   623.3
   632.4
   651.8
   663.5
     718
   619.4
   601.9
     622
   660.9
   677.5
   680.7
   632.1
   611.9
   690.4
   632.1
   663.8
   663.2
   692.1
   653.5
   598.6
   635.6
   651.8
   647.3
   592.8
   714.1
   635.3
   625.9
   665.5
   671.6
   618.4
   654.1
   688.2
   635.9
   668.7
   661.3
   694.3
     645
   670.3
   601.2
   653.8
   703.1
   646.3
   605.1
   595.7
   684.3
   616.5
   734.2
   652.2
     681
   640.2
   624.9
   660.9
   635.6
   632.7
   615.2
   664.5
   672.3
   675.2
   642.4
   653.8
   597.7
   611.9
   637.2
   622.3
   605.1
   659.3
   584.4
   644.1
   608.4
   665.1
   630.4
   619.4
   643.4
   635.6
   626.5
   625.6
   667.7
     658
   636.9
   638.5
   626.5
   657.7
   601.6
   611.3
   650.2
   616.2
   641.1
   626.2
   607.4
   642.4
   577.9
   581.1
   643.4
   618.1
   586.3
   699.9
   614.2
     657
   676.2
   626.5
   666.4
   658.3
   616.2
   600.9
     660
   655.7
   625.9
   684.9
   643.4
   633.7
   630.1
     611
   594.1
   600.9
   637.9
   610.3
   618.4
   631.4
   620.4
   599.3
   631.7
   649.9
   608.4
   625.6
   667.1
     610
     648
   626.2
   635.9
   622.3
   656.7
   598.6
   613.9
   632.1
   609.3
     599
   612.9
   588.9
   637.9
   663.2
   609.7
   604.5
   636.6
   629.8
   676.5
   638.2
   662.9
   607.7
   556.1
   606.8
   688.5
   633.4
   639.5
   614.5
   620.7
   628.8
     671
   603.5
   664.2
   600.6
   626.2
   609.7
   601.6
     645
   619.7
   646.7
   653.5
     706
   709.9
   706.7
   655.1
   610.6
   631.4
   680.7
   669.7
   670.7
     670
   613.2
   633.7
   669.7
   644.4
   647.3
     682
   643.1
   627.5
     648
   606.4
   703.4
     672
   618.1
   623.6
     645
   692.4
     647
   602.9
   625.2
   626.2
   626.9
     645
   613.9
   628.2
   607.4
   581.1
   669.4
     646
   726.1
   672.9
   623.3
   607.7
   658.3
   662.9
   672.6
     647
   700.2
   607.4
   676.5
     708
   728.4
   666.1
   672.9
   649.9
   630.4
   678.4
   678.4
     682
   651.8
   687.5
   643.7
   664.2
   673.9
   644.7
   629.8
   655.4
   680.1
   708.6
   641.1
   693.4
   687.5
   667.4
     693
   693.7
   679.1
     705
   669.7
   674.2
   665.8
   643.4
   762.5
   691.7
   706.3
   660.3
   651.8
   699.9
   732.9
   666.4
   687.9
   693.4
     696
     670
   722.2
   715.4
   664.8
   666.1
   673.6
   720.3
   692.4
   676.2
     708
   744.3
   658.7
   748.8
   688.2
     718
   790.7
   712.5
   722.2
   699.9
   678.1
   759.9
     754
   725.5
   704.4
   726.1
   647.3
   695.6
   758.2
   755.3
   783.2
   708.9
   666.1
   669.4
   771.5
   774.1
   771.2
   730.7
   686.2
   740.1
   756.6
   666.1
   762.1
   745.6
   727.4
   717.4
   773.8
   725.2
   769.9
   771.9
   747.2
   738.8
     718
     718
   715.7
   754.4
     767
   693.7
   772.8
   748.5
   761.8
   726.1
   732.9
     731
   750.5
     730
   742.4
   704.7
   723.5
   792.3
   732.9
   763.1
   760.8
   744.3
   807.6
     696
   706.3
     719
   756.6
   731.6
   722.9
   790.4
   665.5
   762.8
   789.4
   750.8
   760.8
   760.8
     742
   701.2
   787.4
     729
   679.7
   778.7
   794.3
   752.1
   748.5
   774.8
   749.2
   739.1
   699.9
   695.3
   820.9
   744.9
   733.3
   758.2
   704.1
   738.5
   706.7
   776.7
   769.9
   722.2
   713.5
   744.9
     815
   690.1
   792.6
   739.4
     742
   801.7
   729.7
   716.1
   719.6
   689.5
   788.4
     755
   692.7
   670.7
     718
   726.8
   791.3
   747.9
   708.3
   709.9
   679.1
   732.9
   740.7
   698.2
   691.1
   698.2
   680.1
   711.2
   701.8
   755.7
   716.7
   749.2
   716.4
   730.3
   690.1
     694
   758.9
   693.4
   720.9
   663.2
   676.8
   650.2
   759.5
   696.3
   690.8
   661.3
   689.1
   664.2
   674.2
   712.8
   664.5
   714.8
   708.3
   686.2
     660
   655.1
   644.7
   684.3
   680.4
   691.4
   689.1
     658
   625.2
   663.5
   721.9
   663.5
   735.2
   674.6
   655.4
   689.8
   677.1
   669.4
   628.5
   687.5
   654.4
   625.2
   725.8
   686.6
   686.6
     658
   645.4
     657
   648.6
   690.1
   692.1
   678.1
   684.9
   668.7
   672.9
   645.4
   622.3
   664.8
   686.2
   668.7
   679.4
   700.5
   666.4
   670.3
   684.3
   654.1
   664.8
     707
   675.2
     647
   638.9
   698.2
   699.5
   723.2
   653.8
     672
   639.2
   632.7
     672
   638.5
   650.2
   660.3
   699.2
   670.3
   667.4
   728.1
   696.9
   716.7
   674.9
   714.5
   721.6
   627.8
   721.9
   703.4
   704.4
   710.6
   707.3
   716.4
   658.3
   712.2
   672.6
   633.4
   711.9
   677.1
   683.3
   720.3
   647.6
   721.3
   672.3
     683
   650.2
   681.4
   702.8
     792
   648.3
   678.1
   694.3
   693.4
   739.8
   666.1
   714.5
   654.8
   671.6
   738.8
   705.4
   773.2
   669.7
   745.3
   709.6
   731.3
     720
   635.6
   752.7
   757.9
     694
   739.4
   780.3
     648
   679.1
     719
   702.4
   732.9
   684.3
   674.2
   712.2
   731.3
   740.1
   650.2
   661.6
   733.9
   799.1
   728.4
   762.1
   727.1
   724.8
   703.7
   674.9
   712.2
   700.2
   656.4
     647
   742.7
   741.4
   692.7
   766.4
   696.6
   661.9
   686.9
   763.8
     730
   712.2
   705.4
   732.9
     717
   728.1
   706.3
   761.8
   726.5
   657.4
     719
   694.7
   741.7
   759.2
   718.7
   726.8
   714.1
   646.7
     720
   665.5
   714.1
   726.1
   723.9
   725.2
     706
   744.3
   744.6
   671.3
   694.3
   752.7
     695
   682.3
   676.8
   724.2
   714.1
   644.4
   695.6
   678.4
   746.2
   718.3
   612.9
     718
   700.2
   716.1
     718
     695
   728.4
   709.3
   727.1
     696
   704.1
   706.3
     669
   652.5
   681.7
   688.2
   680.7
     707
     684
   701.5
   681.4
   671.3
   728.1
   685.9
   657.4
   714.5
   730.7
   687.9
   713.2
     659
   655.4
   650.2
   702.4
     672
   689.1
     672
   728.4
   708.9
   703.4
   692.7
   678.8
   674.2
     695
   671.6
     669
   714.8
   695.3
   730.7
     717
   690.8
     610
   672.3
   660.6
   676.2
   684.9
   700.5
   663.5
   648.9
   636.6
   694.3
   699.9
   650.5
   701.8
   684.3
     672
   685.6
   633.7
   688.5
   672.3
   666.4
   660.3
   655.4
   699.5
   717.4
   698.9
   660.3
   637.2
   737.2
   671.3
   637.2
   653.1
   648.9
   652.5
   709.9
   625.6
     611
   735.2
   655.1
   682.3
   623.3
   667.7
   689.5
   680.4
   667.1
   670.3
   629.8
   714.1
   674.9
   690.8
   685.6
   632.1
   686.2
   667.1
   673.9
   664.8
   661.6
   714.8
     682
     718
   658.7
     731
   746.2
   633.4
   705.7
   677.8
   689.5
   621.7
   649.9
   643.4
     684
   661.3
     669
     681
   683.3
   675.5
   677.8
   624.9
   697.6
   699.5
   669.4
   708.6
   620.7
   620.1
   698.6
   698.9
   697.9
   667.1
   632.1
     684
   668.4
   678.4
   662.9
   691.7
   654.1
     681
   652.8
   675.5
   701.5
   666.4
   684.3
   671.6
   599.6
   660.3
     672
   664.2
   710.6
   695.3
   681.4
   690.1
   689.8
   696.3
   683.6
   682.3
   718.3
   686.2
   686.9
   673.3
   687.9
   726.1
   686.2
   681.4
   687.2
   668.1
   621.7
   622.3
   642.1
   702.1
   703.7
   656.1
   675.2
   661.3
   682.3
   696.9
   685.9
   653.5
   660.6
   679.1
   611.3
   717.7
   632.4
   678.8
   679.7
   698.2
   667.4
   689.1
   660.6
   712.5
   652.5
   620.1
   653.5
   634.6
   648.6
     707
     648
     621
   679.7
   655.7
   636.3
   624.6
   607.7
   694.3
   619.1
   734.9
   620.4
   656.1
   577.2
   655.1
   645.7
   620.1
   664.2
   591.8
   641.1
   657.4
   660.6
   646.3
   564.9
   654.4
   676.2
   655.1
   653.8
   604.8
   644.1
   690.4
   645.7
   620.4
   611.3
   559.4
   616.8
   680.4
   650.5
   628.2
     587
     598
   572.7
   592.2
     587
   601.6
   569.1
   637.6
     657
   608.7
   605.5
     684
   591.2
     648
   641.1
   600.6
   634.6
   589.2
   583.1
   664.5
   577.9
   590.9
   618.4
   701.2
   643.1
   626.9
   657.7
   625.2
   624.6
   624.3
   593.8
   640.8
   606.1
   583.4
   594.1
   612.3
   709.3
   570.1
   623.3
   619.1
     598
   569.4
   604.2
   634.6
   622.6
     561
   574.3
   668.4
   580.2
   609.3
   602.9
   568.8
     587
   577.6
   616.8
   589.2
   534.7
   587.6
   573.7
   602.5
   605.8
   617.1
   550.3
   608.4
   570.1
     659
   640.5
   599.6
   585.3
   594.1
   605.1
   549.3
   562.3
   600.6
   575.9
   584.7
   559.7
   550.3
     573
   552.9
   574.3
   593.8
   635.3
   585.7
   686.2
   574.3
   532.8
   613.2
   608.4
     659
   578.9
   567.5
   547.7
   595.7
   615.5
   566.9
   590.2
   604.8
     575
   625.2
   605.5
   575.6
   603.5
   632.1
   657.4
   618.4
   638.5
   588.6
   658.3
   584.4
   588.3
   633.4
   648.3
     599
   678.4
   599.6
   673.9
   657.7
   637.9
   648.9
   651.8
   665.1
   647.3
   666.8
   611.6
   627.8
   686.6
   627.2
   652.8
   669.4
   667.4
   631.1
   678.1
   686.2
   667.7
   674.2
   694.3
   664.8
   660.9
   699.9
   656.4
   649.9
   652.5
   645.7
   652.5
   637.2
   636.3
     683
   679.1
     634
   631.4
   688.2
   683.3
   672.9
   711.9
   696.3
   666.8
   675.2
   711.5
   693.4
   713.8
   676.5
   721.6
   712.8
   736.8
   708.3
   685.9
   747.2
   725.2
   711.2
   697.3
   716.7
   707.6
   745.3
   747.2
   714.1
   753.1
   738.8
   702.1
   766.7
   757.3
   772.5
   753.7
   725.8
   755.3
   758.2
   737.2
   792.3
     768
   742.4
   762.8
   786.8
   784.5
   777.4
   735.5
   799.1
     790
   871.8
   880.9
   858.2
   823.1
   853.9
   833.5
   842.3
   860.1
   843.9
   844.9
   832.2
   870.5
     864
   757.6
   838.7
   828.6
   873.1
   927.9
   805.6
   892.5
   877.6
     914
   813.4
     851
   871.8
   873.4
   848.4
   752.4
   894.5
   861.4
   920.1
   883.5
   837.4
   866.9
   860.4
   907.1
   898.1
   928.6
     890
   917.2
   898.7
   845.8
   915.9
   871.5
   913.6
   925.3
   930.2
   876.7
   892.9
   928.9
   920.8
   911.7
   964.9
     925
   921.1
     902
   918.8
   899.4
   869.5
     912
   904.5
   965.9
   883.5
   938.3
   877.6
   858.2
   935.4
   957.4
     889
   930.8
   986.6
   966.5
   891.6
   927.9
   909.4
   917.5
   858.5
   847.1
   890.6
   886.4
   918.8
   929.2
   897.1
   907.5
   838.7
   930.8
   899.4
   859.5
   908.1
   873.4
   902.9
   887.4
   861.1
   872.4
   831.9
   878.3
   836.4
   903.3
   951.6
   831.2
   874.7
   852.6
   887.4
   886.4
   854.6
   834.5
     887
   842.6
   788.7
   836.1
   798.8
   825.7
   845.2
   849.7
   846.2
   822.5
   783.2
   777.7
   809.5
   819.9
     769
   782.6
   792.3
     802
   773.2
   801.7
     792
   767.3
   774.8
   833.2
   817.9
   801.4
   792.6
   800.1
     802
   737.8
   799.8
     766
   709.3
   709.3
   760.2
   701.2
   794.9
   776.7
   753.1
   744.3
   809.5
   750.8
     767
   709.9
     767
   749.5
   713.2
   709.3
   748.2
   758.6
   795.2
   750.8
     717
   761.8
   789.7
   686.6
   753.7
   803.7
   733.9
     804
   800.4
     743
   699.5
     756
   744.9
   820.5
   733.9
   816.3
     732
   829.3
   794.3
   746.2
   765.7
   719.6
   780.3
   794.3
   753.7
     790
     780
     826
   795.6
     826
   789.1
   809.8
   784.2
   799.8
     802
   852.6
   808.5
   794.9
   821.5
   826.7
   812.7
   857.2
   859.8
   895.5
   864.6
   763.4
     865
   887.7
   874.4
     766
   910.1
   837.1
   917.8
   877.6
   952.6
   857.5
   915.6
   906.8
   893.2
   934.1
   855.6
   897.1
   870.2
   910.7
   896.1
   942.8
   919.8
   928.6
   933.4
   925.6
   916.9
   938.9
    1016
   950.9
     959
   980.1
    1055
   944.1
    1005
   974.6
    1012
   964.2
   988.6
   987.9
    1037
   977.2
   998.6
    1011
   980.8
    1004
    1031
    1010
    1037
    1022
    1077
    1118
    1031
    1015
    1063
    1055
    1055
    1078
    1036
    1087
    1080
    1118
    1003
    1061
    1041
    1094
    1161
    1093
    1047
    1139
    1068
    1003
    1098
    1090
    1099
    1070
    1116
    1097
    1130
    1066
    1143
    1074
    1110
    1084
    1089
    1065
    1014
    1052
    1077
    1026
    1035
    1125
    1001
    1067
    1040
    1064
    1114
    1057
    1026
    1058
    1003
    1067
    1077
    1018
    1052
   949.6
   999.6
    1016
   983.4
    1047
    1067
    1005
    1048
    1003
    1039
    1004
   949.3
   995.1
   929.5
   954.2
   981.1
   909.7
   950.6
   929.9
   934.4
   954.8
   978.8
     914
   893.2
   906.2
   915.3
     890
   935.7
   832.9
   904.2
   903.3
   978.8
   874.4
   876.3
   911.7
   834.5
   865.9
   832.9
   881.8
   811.1
   811.4
   822.5
   830.3
   806.3
   799.1
     877
   877.6
   775.8
   840.6
   785.5
   752.7
   754.4
   765.4
   784.5
   750.8
   771.9
   734.6
   796.8
   762.5
   820.5
   776.1
   698.6
   744.3
   703.1
   753.4
   696.9
   809.5
   675.5
   736.2
   681.7
     720
   764.1
     647
   692.7
   709.3
   695.6
   639.8
   720.6
   700.2
   687.2
   678.8
   683.3
   641.1
   621.3
   676.2
   669.4
   707.6
   687.5
   672.9
   653.5
   653.1
   700.2
   674.6
   698.9
   627.5
   697.3
   676.5
   629.1
   638.2
   666.4
   694.3
   693.4
   631.4
   675.2
   644.7
   649.9
   672.6
   672.6
     622
   635.6
   638.9
   654.8
     622
   640.5
   673.6
     622
   627.5
   629.5
   654.4
   623.9
   643.7
   658.7
   588.9
   641.1
   670.7
   614.2
   604.2
   585.3
   698.2
   634.3
   590.2
     598
   619.7
     587
   644.4
   615.5
     648
   676.8
   693.7
   660.9
   635.6
   686.2
   623.9
   654.4
   632.4
   609.7
   670.7
   617.5
   664.5
   627.2
   639.5
   678.8
   654.1
   635.3
   532.1
   667.7
   613.6
   683.6
   620.7
   609.3
   652.8
   666.1
   600.6
   633.4
   614.2
   650.9
     645
   606.1
   606.4
   605.1
   571.1
   661.9
     622
     635
   663.2
   641.5
   636.6
   658.3
   662.5
   608.7
   698.2
   629.1
   633.4
   659.3
     598
   624.6
   668.1
   607.4
     705
   648.6
   668.1
   677.1
   628.2
   626.2
   660.6
   643.4
   667.4
   626.2
   654.8
   674.6
   672.9
   654.4
   571.4
   677.5
   646.3
   624.3
   619.4
   606.1
   611.3
   576.6
   605.5
   662.5
   671.6
   669.7
   599.6
   611.6
   709.6
   638.2
   617.5
   639.5
   629.1
   650.2
   687.9
   642.8
   588.6
   663.8
   565.9
   653.8
   632.4
   648.6
     672
   651.5
   611.9
   667.4
     573
   643.4
   649.2
   602.2
   577.9
   615.8
   579.5
   626.2
   581.8
   654.1
   607.4
   652.5
   608.7
   627.5
   619.1
     635
   659.6
   662.2
   620.7
   578.2
   620.4
   638.5
   632.7
     621
   611.9
   614.9
   602.9
   635.9
     648
   635.6
     634
   631.4
   641.5
   643.1
     609
   589.2
   605.1
   628.5
     587
   621.7
   637.6
   605.5
   565.6
   561.3
   586.3
   599.9
   606.4
   629.8
   572.4
   601.9
   621.3
     683
   583.4
   626.5
   561.3
   615.8
   606.1
   577.6
   588.3
     584
   618.1
   623.9
     597
   582.1
   616.2
     550
   599.9
   568.8
   591.8
   593.8
   628.5
   594.1
   607.7
     599
   565.9
   655.7
   613.6
     597
   579.8
   556.8
   566.2
   576.6
   613.2
   664.2
     623
   620.1
   578.2
   612.9
   632.4
   605.1
   624.3
   614.9
   613.9
   627.2
   631.7
   603.2
   639.8
   653.8
   617.8
   563.6
   588.3
   646.3
   584.4
     599
   601.2
   602.2
   675.8
   661.3
   593.8
   620.7
     560
   587.6
   656.1
   639.8
   629.8
   605.5
   611.9
     584
   594.1
   664.5
   563.6
   602.2
     658
   625.2
   674.6
   590.9
   626.5
   650.5
   595.1
   631.7
   622.3
   593.1
   600.6
   632.7
   601.6
   634.6
   638.2
   680.7
   694.7
   668.4
   642.8
   618.1
   635.6
   653.1
   630.8
     584
   673.3
   633.4
   645.4
   664.8
   635.3
   641.5
   650.2
   636.3
   600.3
     683
   660.3
   674.2
   678.8
   628.8
   654.8
   697.6
     669
   678.8
   684.9
   655.4
   647.6
   677.5
   749.5
   651.5
   706.3
   731.6
   638.5
   702.4
     659
   726.5
   749.8
   753.1
   762.5
   744.9
     707
   776.7
   689.5
   706.7
   753.4
   739.1
   774.5
   714.5
   724.5
   781.6
   721.3
   819.6
   805.6
   812.1
   802.7
   789.7
   779.3
   870.2
     792
   774.8
   783.5
   837.4
   772.8
     780
   833.8
   863.4
   892.2
   788.7
     890
   823.8
   888.7
   930.5
   980.1
   892.9
   931.1
   956.5
   993.8
    1007
    1002
   996.4
   966.2
   956.1
   983.7
    1026
    1028
    1020
    1050
    1014
    1033
    1056
    1202
    1127
    1088
    1105
    1145
    1123
    1177
    1109
    1187
    1111
    1167
    1213
    1178
    1307
    1272
    1231
    1252
    1264
    1169
    1306
    1322
    1260
    1274
    1313
    1322
    1342
    1449
    1329
    1361
    1440
    1416
    1465
    1421
    1468
    1480
    1482
    1508
    1590
    1533
    1629
    1543
    1581
    1558
    1571
    1565
    1637
    1592
    1589
    1690
    1570
    1709
    1541
    1703
    1785
    1629
    1644
    1656
    1693
    1715
    1669
    1745
    1674
    1700
    1722
    1718
    1737
    1729
    1743
    1695
    1672
    1741
    1553
    1667
    1631
    1681
    1775
    1654
    1778
    1685
    1760
    1790
    1768
    1693
    1699
    1705
    1711
    1748
    1724
    1685
    1741
    1669
    1754
    1651
    1632
    1620
    1717
    1608
    1680
    1697
    1606
    1679
    1571
    1602
    1602
    1600
    1615
    1531
    1613
    1631
    1555
    1602
    1453
    1542
    1534
    1451
    1476
    1449
    1511
    1473
    1431
    1463
    1449
    1424
    1409
    1352
    1410
    1394
    1349
    1356
    1257
    1370
    1295
    1379
    1281
    1310
    1213
    1271
    1240
    1303
    1171
    1217
    1278
    1159
    1218
    1188
    1197
    1124
    1147
    1098
    1129
    1123
    1185
    1128
    1058
    1070
    1065
    1064
    1032
    1046
    1041
    1053
   979.2
   953.9
   991.2
   974.6
   970.7
   983.7
   991.5
   948.3
   937.3
   988.9
   978.2
    1029
   956.8
     950
   968.1
   909.1
   946.1
   934.1
   915.9
   894.2
   820.5
     925
   800.7
   872.4
   845.5
   837.1
   894.5
   802.4
   839.7
   823.1
   805.3
   769.9
   847.5
   816.3
   807.6
     755
   783.9
   755.7
   772.5
   734.6
   770.2
   856.9
   718.3
   806.3
   756.3
     828
   725.2
   790.4
   768.3
   759.2
   788.1
   762.1
   737.5
   740.7
   720.3
   708.3
   733.3
   765.4
   753.4
   785.5
   733.9
   710.9
   732.3
   762.5
   756.6
   716.4
   703.1
   731.6
   638.2
   796.5
   739.4
   774.1
   713.8
   651.8
   664.5
   708.6
   753.7
   726.1
   734.9
   703.4
   726.1
   716.7
   761.8
   700.5
   720.9
     718
   668.1
   747.2
   746.9
   664.5
   703.1
   657.4
     719
   726.5
   678.8
   737.8
     695
     684
   705.7
   662.9
   751.1
   744.6
   727.8
   702.4
   666.8
   653.5
   744.9
   672.3
   710.9
   642.8
   701.2
   679.4
   641.5
   737.2
   677.8
   658.7
   712.8
   739.4
   742.7
   655.1
     705
   709.6
   722.9
   711.9
   702.1
   653.5
   695.3
   723.9
     669
     683
   621.3
   687.9
   682.3
   683.3
     681
   693.7
   689.1
   624.9
   622.3
   680.7
   667.1
   677.1
     657
   668.4
   666.1
   695.3
     648
   699.5
     672
   665.5
   627.8
   642.4
   652.8
   692.4
   625.9
   634.3
   631.7
   648.3
   686.2
   616.2
   664.5
     660
   704.4
     672
   631.7
   722.2
   715.4
   647.3
   690.1
   643.7
   618.1
   647.6
   679.1
   687.2
   648.3
   724.5
   626.2
   651.8
   630.1
   656.7
   753.4
   593.5
     682
   705.7
   640.2
     660
     671
   626.9
   636.6
   689.5
   746.2
   639.5
   668.1
     634
   675.5
   618.4
   652.5
   671.3
   680.4
   671.6
   613.6
   626.2
   674.6
   648.6
     648
   669.4
     660
   650.9
   650.9
   668.1
   645.7
   643.1
     706
   674.2
     669
   727.1
   643.1
   637.9
   653.5
   662.5
     670
   666.1
   616.8
   619.7
   664.8
   670.7
   679.4
   640.2
   630.8
   645.4
   662.5
   705.7
   655.7
   664.8
   595.4
   701.5
   655.7
   651.5
   658.7
   646.7
   696.6
   652.2
   651.5
   642.8
   631.1
   676.2
   675.2
   684.6
   632.1
   648.3
     670
   688.8
   694.3
   713.2
   669.7
   702.4
   601.2
   670.7
   686.9
   628.8
   642.8
   663.2
   636.9
   678.1
   699.9
   684.9
   658.7
   700.5
     659
     693
     707
   747.2
   710.6
   652.8
     695
   728.7
   699.5
   674.6
     694
   682.7
   763.1
     707
   689.5
   652.2
   781.9
   705.4
   733.9
   735.9
   684.9
     694
   707.6
   703.7
   750.8
   677.5
   777.1
   757.6
     705
   692.7
   721.6
   666.1
   718.3
   716.1
   668.1
   684.6
   710.9
   689.1
   716.7
   727.4
   708.6
   730.7
   702.1
   635.3
   685.6
     695
   682.3
   800.1
   725.8
   753.1
   745.6
   684.9
   728.4
   717.7
   731.6
   723.2
   707.3
   695.3
   741.1
   695.6
   750.1
   716.4
   719.3
   714.8
   698.2
   700.2
   703.4
   660.3
   712.8
   693.7
   671.3
   753.1
     694
   679.7
   667.1
   716.7
   715.1
   748.8
   737.5
   722.2
   708.6
   650.5
     672
   679.1
   679.4
   692.7
     684
   721.6
   711.5
   693.7
   644.4
   729.4
   746.6
   675.8
   745.6
   751.4
   744.9
     708
   677.1
   724.8
     623
     743
   645.4
   770.2
   706.7
   660.9
   726.8
   681.4
   667.4
   694.3
   716.1
   695.3
   709.3
   645.4
   692.1
   720.6
   697.6
   704.7
   687.5
   708.3
   657.7
   706.7
   702.1
   734.6
   674.2
   698.2
   733.6
   661.9
   727.4
   669.7
   737.8
   673.9
   643.4
   716.4
   656.4
     669
   665.8
   694.7
   667.1
   681.4
   639.8
   673.3
   713.5
     635
   690.4
   672.3
   607.4
     705
   679.4
   683.6
   696.6
   654.8
     671
   698.6
   688.8
   655.4
   665.1
   654.4
     660
   689.5
   627.8
   699.2
   699.9
   706.7
   641.8
   578.2
   691.4
   678.1
   630.4
   663.8
   672.9
   685.6
   682.7
   638.9
   642.8
   676.8
   685.9
   653.5
   637.9
   701.2
   700.2
   679.1
   658.7
   667.4
   628.2
   643.1
   623.9
   689.5
   651.5
   662.2
   621.7
   640.5
   630.4
   628.8
   662.5
   640.5
   691.1
   625.9
   662.2
   703.7
   704.4
   640.8
   652.8
   680.1
   680.7
   668.1
   620.1
   688.2
     672
   627.2
   718.3
     694
   664.8
   629.8
   678.4
   656.4
   642.4
   663.5
   654.1
   616.2
   648.3
   690.1
   621.7
   649.9
   624.9
   733.9
   656.1
   674.6
   696.3
   709.6
   619.7
   659.6
   660.9
   685.9
   702.8
   662.2
   696.9
   669.7
     695
   738.1
   705.4
   664.5
   655.1
   688.2
   683.3
   698.2
   635.3
   630.1
   684.3
   712.8
   673.3
   702.8
   774.5
   751.8
   720.6
   666.4
   662.2
   730.3
   743.6
   694.7
     744
   715.7
   767.7
   711.2
     754
   706.3
     706
   666.4
   726.5
   721.6
   715.1
   741.4
   699.2
   724.2
   753.1
   715.4
   714.5
   753.4
   735.2
   725.5
   739.8
   765.1
   782.3
   778.7
   690.8
   725.2
   761.2
   755.7
   774.5
   801.4
   714.8
   732.6
   764.4
   769.9
   781.9
   788.7
   749.8
   779.3
     779
   739.8
   735.2
   800.1
     791
     791
   763.1
   720.9
   778.4
     804
   726.8
   779.7
   812.4
   768.6
   744.3
   812.7
   776.7
   756.6
   798.1
   782.6
   793.6
   841.6
   761.8
   761.2
     826
   772.8
   761.5
   765.4
     887
   792.3
   730.3
   792.3
   860.4
     815
   818.9
   798.1
   779.3
   791.7
   816.6
   841.9
   795.2
   824.4
     852
   814.4
   799.1
   832.5
   846.2
   790.4
   746.2
   818.9
   749.8
   817.9
     827
   789.1
   806.6
   774.5
   745.9
   764.4
   778.7
   745.6
   688.2
   775.8
   757.3
   811.4
     732
   763.1
   769.3
   819.2
   822.8
   794.9
   812.4
   798.1
   822.2
   770.6
   732.6
   692.7
   730.3
   743.6
   787.4
   746.2
   712.8
   806.9
   765.4
   795.2
     792
   778.4
   742.7
     792
   761.8
   766.4
   739.4
   782.6
   709.3
   764.1
   721.9
   731.3
   716.7
   680.1
     708
   696.9
   697.6
     696
   738.5
   736.5
   758.2
   755.3
   720.6
   689.8
   691.7
     803
   719.6
   706.3
   670.7
     717
   694.3
   667.4
     693
   661.9
   717.7
   695.3
   713.2
   713.8
   634.6
     694
   766.7
   737.5
   693.4
   707.6
   672.3
   688.5
   687.5
   680.7
   704.4
   724.5
   754.7
     659
   706.3
   654.1
   651.2
   682.3
   697.9
     647
   684.9
   720.3
   665.5
   734.9
     708
   691.7
   730.7
   695.3
     719
   657.4
   762.1
   643.7
   714.5
   713.8
   712.2
   732.3
   729.7
   704.4
   702.4
   666.1
   705.4
   633.7
   750.5
   705.4
   679.1
   737.8
   660.3
   719.6
   716.7
     695
   678.8
   716.4
     744
   738.8
   745.9
   738.8
   712.8
   737.2
   771.2
   750.8
   749.8
   731.3
   703.4
   683.3
   729.4
   752.7
   707.6
   726.8
   705.7
   782.9
   713.8
   764.7
   689.5
   710.2
   800.1
   760.5
   781.9
   777.7
     778
   735.5
   833.5
   829.3
   763.8
   763.1
   753.4
     755
   797.8
   773.8
   776.1
   808.2
     769
   797.8
   861.7
     793
   744.6
   757.9
   757.6
   785.2
   824.7
   790.4
   813.4
   815.3
   801.1
   772.5
   809.8
   816.6
   808.2
     852
   840.6
   809.5
   797.5
   796.5
   793.3
   776.1
   864.6
   786.8
   753.4
   859.1
   834.2
   792.6
   917.5
     816
   906.8
   751.4
   811.1
   809.5
   758.9
   782.3
     780
   861.7
   781.3
   741.7
   898.1
   801.1
   842.6
     802
   794.9
   772.2
   866.3
   815.3
   750.1
   768.6
   778.4
   800.4
   814.7
   737.2
     865
   853.6
   767.7
   737.8
   757.9
     814
   797.5
     766
   750.1
   784.8
   705.7
   757.9
   725.5
   777.1
   733.3
     778
   740.7
   751.8
   823.4
   763.8
   784.8
   739.1
   733.6
   728.4
   826.7
   763.8
   733.9
   769.6
   776.7
   690.4
   771.2
     707
   724.5
   721.3
   738.8
   720.6
   749.2
   693.4
   721.6
     730
   751.8
   737.2
   716.7
   742.7
   714.8
   730.3
   763.8
     706
   700.2
   699.9
   690.8
   721.9
   660.9
   658.7
   733.9
   630.8
   674.2
   728.4
   716.4
   747.2
   727.8
     693
   686.9
   675.5
   674.2
     695
   669.4
   651.8
   688.8
   689.8
   698.9
   685.6
   666.1
   637.9
   682.7
   625.6
   648.9
   660.6
   698.6
   679.1
   674.2
   666.4
     648
   668.4
   674.2
   627.5
   601.9
   686.6
   612.6
   704.7
   658.7
   627.8
   629.1
   630.4
   613.6
   597.3
   674.9
   617.1
   617.8
   609.3
   674.6
   599.6
   662.2
   669.4
   661.9
   624.3
   623.3
   667.4
   682.7
     645
   611.9
   615.8
   653.8
   637.9
   607.1
   633.4
   581.4
   558.1
   660.3
   550.6
   566.5
   663.8
   660.6
   597.3
   563.6
   594.7
   601.2
   681.4
   613.9
   644.7
   642.4
   643.1
   640.8
   602.9
   610.6
   573.3
     648
     573
   603.8
   623.3
     669
   683.3
   666.1
   629.1
   598.3
     635
   615.2
   675.8
   670.3
   636.9
   698.9
   672.3
   605.8
   616.5
   633.7
   623.3
   609.7
   662.2
   613.6
   649.2
   643.1
   634.6
   642.8
     659
     657
   630.8
   641.5
   617.8
   715.1
   636.9
   649.2
   657.4
   679.4
   691.7
   592.2
   660.6
   657.7
   647.6
   655.4
   632.7
   660.9
   717.4
   667.4
   710.2
   641.1
   679.4
   618.4
   694.7
   727.1
   674.6
   640.2
   606.1
   723.9
   677.5
   640.8
   673.9
   682.7
   700.8
   674.9
   658.7
   652.5
   639.2
   674.9
   672.9
   659.6
   669.4
   642.8
   666.1
   689.5
   714.8
   650.9
   680.7
   678.1
   647.6
   665.5
   650.5
     660
   655.4
   669.4
   650.5
   702.1
   635.3
   685.9
   695.6
     696
   667.4
   720.3
     684
   709.9
   674.2
     621
   705.4
   709.3
   657.7
     718
   687.9
     646
   748.8
   657.7
     660
     720
     669
   664.2
   698.9
   651.2
     671
   696.9
   591.5
   709.9
   687.9
   700.2
     672
   640.2
   596.7
   689.8
   675.8
   709.3
     717
   735.5
   694.7
   656.1
     684
   703.1
   682.3
   718.3
   709.3
     647
   642.1
   672.6
   716.4
   662.5
   671.6
   693.7
   606.1
   672.6
   711.9
   676.2
   666.1
     683
     648
   739.4
   750.8
   700.5
   732.6
   667.7
   676.5
   673.9
   761.2
   649.6
   713.5
   699.2
   652.2
   709.6
   755.3
   721.6
   762.1
   704.4
   713.8
   689.8
   680.7
   722.6
   729.4
     720
   741.4
   751.4
   698.9
   723.5
   713.5
   750.1
   736.8
   725.8
   749.2
   679.4
   741.1
   735.9
   739.8
   764.1
   707.3
   740.1
   825.1
   735.9
   715.4
   736.5
     755
   833.2
   758.6
   703.1
   777.4
   798.8
   735.2
     803
   781.3
   851.7
   710.2
   807.2
   756.9
   733.9
   776.4
   672.3
   812.7
   745.9
   814.7
   756.3
   796.5
   793.9
   786.8
   715.7
   851.7
   766.4
   785.8
   805.9
     743
   716.1
   739.4
   848.4
   772.8
   773.5
   780.6
   755.3
   761.5
   756.9
   793.3
   772.8
   788.1
   735.2
   823.4
   739.4
   753.1
     754
   775.8
   741.1
   806.9
   789.1
   812.4
   757.3
   798.5
   803.3
   791.7
   731.3
   824.4
   778.4
   780.3
   693.7
   748.5
     732
     718
   736.5
     755
   802.7
   734.2
   793.9
   755.3
   793.3
   785.2
   761.2
   770.9
   755.7
   787.8
   718.3
   759.5
   737.2
   746.2
   755.3
   745.6
   754.7
   751.4
     744
   742.4
   771.9
   720.3
   710.9
   742.4
   704.1
   745.9
   750.1
   683.3
     684
   724.2
   755.7
   759.5
   694.7
   701.5
   725.2
   699.5
   758.2
   732.3
   731.6
   690.4
   735.2
   703.7
   773.8
   668.1
     684
   690.8
   698.6
   642.4
   718.3
   688.5
   736.8
   713.2
   704.4
   680.7
   703.1
   648.9
   680.7
   697.9
   687.5
   699.5
   685.9
   666.1
   679.1
   673.3
   682.7
   678.1
   677.5
   635.6
   688.8
   604.5
   650.9
   732.6
   699.5
   644.7
   571.4
   673.6
   663.5
   683.6
   614.2
   617.8
   698.2
     672
   669.4
   648.9
   650.9
   611.6
   590.2
   686.6
   611.9
     682
   630.1
   612.3
   663.2
   638.2
   569.1
   637.9
     611
   611.3
   678.8
   585.7
   625.6
   702.4
   654.8
   665.8
   625.9
   633.4
   630.4
   650.2
   602.2
   640.8
   668.1
   591.2
   574.6
   627.5
   596.7
   604.8
   647.6
   665.5
   608.4
   623.3
   607.7
   606.1
   625.6
   634.6
   615.5
   576.3
   573.7
   629.8
   621.3
   641.1
   582.1
   609.3
     645
   661.9
   653.1
   606.1
   600.6
   635.9
   625.9
   627.5
   628.8
   607.1
   604.8
   612.3
   623.9
     609
   639.5
   564.3
   634.6
   622.6
   603.5
   658.3
   624.9
   619.1
   636.3
     646
     610
   594.1
   580.5
     611
   658.7
   655.7
   610.6
   614.2
   673.3
   621.7
   660.9
   701.5
   607.1
   624.9
     621
   634.3
   644.1
   594.1
   618.4
   637.6
   628.2
   596.4
   594.4
     575
   585.3
   590.9
   687.9
     610
   651.8
   621.7
   634.3
   587.6
   626.2
     621
   642.4
   561.7
     635
   642.8
   630.4
     684
   607.1
   638.2
   637.2
   638.9
   635.6
   671.3
   616.2
   615.8
   598.3
   634.6
     608
   588.3
   653.1
     611
   615.8
     611
   614.5
   626.2
   664.2
     670
   601.9
   617.5
   594.4
   658.7
   674.6
   616.2
   650.9
     610
   653.1
   647.6
   692.7
   606.8
   652.2
   640.8
   612.3
   610.6
   599.3
   663.5
   637.6
   623.3
     586
   615.2
   666.8
   634.6
     672
   633.7
   647.6
   684.9
   594.4
   666.8
   635.9
   634.6
   645.4
   668.1
   599.6
   649.9
   581.1
   655.4
   642.8
   645.4
     635
   613.9
   641.1
   667.1
   660.9
   624.9
   621.7
   632.7
   666.1
   622.3
   636.9
   642.4
   619.7
   630.4
   634.3
   683.3
   622.6
   593.5
     560
   616.5
   588.9
   627.2
   617.1
   702.1
     623
     608
   630.8
   612.6
   578.5
   565.2
   653.1
   641.8
   636.6
   608.4
   645.4
   617.5
   590.2
   645.4
   592.8
     610
   624.9
   681.4
   614.5
   587.3
   634.3
   627.2
   620.7
   618.8
   615.2
   641.8
   611.9
   666.8
   588.9
     596
   634.6
   674.6
   656.7
   644.7
   610.6
   612.6
   635.6
   651.5
   593.5
     585
   647.3
   610.6
   667.7
     586
   635.9
   630.8
   586.6
   603.8
   627.8
   588.3
   575.3
   627.8
     575
   587.3
   607.7
   618.8
   578.2
   584.4
   568.5
   627.8
   613.6
   628.8
   616.8
   611.3
     657
   626.2
   590.9
   555.2
     560
   602.5
   570.4
   606.4
   680.4
   572.7
   571.7
   595.7
   589.9
   635.6
   579.5
   581.8
   588.6
   590.2
     551
   627.8
   528.2
     634
   532.1
   593.5
     572
   559.1
     633
     560
   634.6
   588.9
   603.8
   590.2
   625.6
   621.3
   625.9
   647.6
     596
   620.7
   571.7
   565.2
   557.4
   564.6
   628.2
     598
   613.9
   594.1
   636.6
   593.8
   568.1
   580.2
   624.6
   560.7
   562.3
   595.1
   544.5
   613.2
   619.7
     596
     597
   557.4
   611.9
   568.8
   587.3
   583.7
   564.6
   565.9
   613.9
   652.8
   632.4
   552.9
   605.5
   599.3
   593.5
   613.9
   624.3
   595.4
   611.9
   572.4
   583.7
   590.5
   606.1
   588.9
   564.6
   587.6
   578.5
   623.9
     548
   600.9
   594.7
   546.7
   552.3
   549.7
   559.4
   569.1
   533.1
   589.6
   545.4
   566.5
   648.9
   552.9
   568.8
     684
   567.8
   638.2
   579.5
   576.3
   567.5
   600.9
   589.2
   566.9
   567.8
   558.4
   589.6
   551.9
   606.4
   611.9
   579.2
   544.8
   574.3
     561
   580.5
   593.8
   581.8
     609
     575
   636.3
   578.9
   527.3
   613.6
   564.3
   583.7
   641.5
   583.1
   611.3
   581.4
     560
   617.5
   615.2
   575.3
   596.4
   567.5
   648.6
   633.7
   604.2
   590.2
   643.1
   636.3
   568.5
   605.8
   635.6
   628.5
   601.9
   573.3
     611
   637.9
   576.3
   655.4
   607.1
   621.3
     660
   630.4
   613.9
   661.9
   643.7
   594.7
   626.9
   540.9
   632.1
   580.2
   644.4
   617.5
   661.9
     635
   604.5
   641.5
   653.8
     696
     681
   704.1
   627.8
   743.6
   685.6
   699.5
   682.3
   696.3
   758.9
   675.2
   628.8
   715.4
   789.1
   753.1
   761.5
   745.9
   798.1
     769
   737.5
   739.8
   762.8
   782.6
   766.7
     803
   809.2
   819.2
   805.3
   846.2
   817.3
   862.7
   827.7
     889
     889
   872.8
   858.8
   804.6
   885.1
     863
     914
   910.1
   912.3
   954.8
   914.3
   977.2
   963.9
    1015
     912
    1045
     986
    1034
    1036
    1009
    1063
    1015
    1108
    1130
    1146
    1119
    1175
    1235
    1202
    1227
    1211
    1171
    1260
    1214
    1221
    1266
    1275
    1321
    1285
    1358
    1364
    1309
    1358
    1391
    1417
    1469
    1449
    1387
    1510
    1568
    1445
    1518
    1553
    1471
    1550
    1582
    1627
    1545
    1729
    1696
    1680
    1706
    1726
    1790
    1788
    1820
    1783
    1754
    1940
    1818
    1789
    1911
    1914
    2030
    1892
    1986
    1889
    1991
    1917
    2061
    2099
    1952
    2118
    2070
    2068
    2046
    2051
    2217
    2173
    2133
    2207
    2156
    2197
    2241
    2318
    2229
    2351
    2279
    2307
    2263
    2320
    2293
    2431
    2391
    2336
    2451
    2434
    2477
    2346
    2463
    2468
    2424
    2457
    2582
    2567
    2523
    2538
    2640
    2634
    2639
    2608
    2602
    2636
    2758
    2730
    2546
    2696
    2723
    2686
    2766
    2658
    2771
    2895
    2848
    2798
    2894
    2851
    2759
    2883
    3012
    2934
    3074
    2984
    3123
    3067
    3109
    3163
    3102
    3148
    3219
    3126
    3315
    3271
    3220
    3391
    3323
    3447
    3362
    3409
    3591
    3411
    3557
    3582
    3547
    3591
    3603
    3724
    3572
    3704
    3840
    3912
    3974
    4033
    4001
    4018
    3984
    4125
    4150
    4100
    4292
    4266
    4266
    4330
    4461
    4533
    4472
    4556
    4550
    4623
    4741
    4640
    4699
    4807
    4851
    4892
    4965
    5017
    5202
    5137
    5210
    5280
    5318
    5393
    5413
    5308
    5437
    5562
    5692
    5690
    5695
    5709
    5730
    5917
    5892
    5798
    5968
    6175
    6004
    6114
    6134
    6317
    6012
    6394
    6245
    6506
    6391
    6465
    6493
    6730
    6653
    6614
    6749
    6801
    6631
    6974
    6891
    6874
    7004
    6832
    6961
    6999
    6883
    7021
    6949
    7207
    7105
    7255
    7006
    7220
    7194
    7160
    7214
    7201
    7319
    7074
    7567
    7427
    7241
    7201
    7234
    7434
    7340
    7427
    7175
    7383
    7328
    7238
    7221
    7192
    7384
    7166
    7161
    7113
    7033
    7196
    6949
    6996
    6996
    6983
    7016
    6889
    6822
    6910
    6819
    6733
    6791
    6803
    6689
    6668
    6803
    6567
    6441
    6490
    6434
    6279
    6156
    6388
    6141
    6150
    6105
    6141
    5908
    5979
    5789
    5774
    5842
    5759
    5665
    5761
    5679
    5459
    5426
    5378
    5442
    5352
    5417
    5156
    5137
    5058
    4857
    4985
    4828
    4797
    4976
    4585
    4646
    4637
    4535
    4502
    4334
    4470
    4292
    4255
    4292
    4198
    4095
    4072
    4033
    3959
    3762
    3802
    3686
    3765
    3626
    3610
    3450
    3471
    3429
    3408
    3339
    3318
    3224
    3170
    3191
    3235
    2923
    2942
    2931
    2976
    2938
    2826
    2776
    2633
    2791
    2636
    2632
    2555
    2523
    2487
    2541
    2375
    2455
    2459
    2303
    2213
    2361
    2233
    2254
    2124
    2109
    2193
    2096
    2124
    1987
    2014
    1963
    2023
    1929
    1951
    1897
    1916
    1870
    1756
    1829
    1783
    1748
    1677
    1734
    1738
    1655
    1642
    1588
    1599
    1591
    1663
    1492
    1525
    1519
    1496
    1549
    1492
    1460
    1417
    1525
    1533
    1365
    1383
    1394
    1422
    1362
    1403
    1368
    1409
    1343
    1259
    1374
    1313
    1311
    1312
    1280
    1255
    1282
    1204
    1216
    1179
    1179
    1174
    1223
    1203
    1169
    1168
    1204
    1179
    1164
    1178
    1218
    1088
    1135
    1072
    1099
    1072
    1129
    1040
    1131
    1079
    1069
    1042
    1136
    1056
    1082
    1112
    1083
    1100
    1096
    1042
    1111
    1036
    1068
   995.4
    1046
    1010
    1083
    1018
    1011
   954.5
    1026
    1025
    1046
   989.2
   988.9
   944.1
   906.2
    1012
   970.7
    1053
   961.6
    1039
    1013
   907.1
    1031
     997
   954.5
   956.1
   895.5
   940.2
    1012
   922.4
   909.1
   870.5
   929.5
     972
     937
   945.7
   919.5
   923.4
   919.1
   926.3
   918.2
   898.4
   892.5
   973.3
   967.2
   932.4
   950.6
   926.3
     925
   984.4
   962.9
   926.9
   914.9
   800.4
    1033
   906.2
   949.6
   904.2
   878.6
   961.6
   864.6
   927.3
   859.8
   910.1
   909.1
   832.2
   863.7
   851.3
   871.8
   951.3
   916.9
   908.1
   886.4
   861.4
   865.3
   856.9
   859.8
   891.6
   906.2
   850.4
   868.9
   890.6
   886.1
   904.5
   848.8
   816.6
   889.3
     841
   896.4
     864
   884.8
   821.2
   840.6
   856.2
   874.4
     827
   852.6
   843.6
   834.8
   843.6
   816.3
   875.4
   851.3
   793.3
   905.2
   854.9
   869.5
   886.1
   799.1
   831.2
   866.9
   869.2
   781.3
   905.2
   848.4
   881.2
   823.8
   803.7
   813.7
   841.9
   844.9
     815
   822.5
   781.9
   809.8
   836.7
     853
   842.3
     829
   795.6
   898.1
   854.3
   872.4
   784.8
   801.1
   837.4
   783.9
     851
   858.2
   855.2
   836.1
   753.4
   786.1
   795.9
   868.5
     803
   807.6
   816.3
   842.6
   771.2
     780
   795.9
   861.7
   797.2
   789.1
   849.1
   785.8
   779.7
   795.6
   814.7
   830.3
   780.6
   778.4
   824.4
     838
   738.1
   849.4
     779
   809.8
   783.5
   819.9
   817.9
   812.1
   790.4
   829.3
   764.4
   746.9
   736.5
   784.2
   776.4
   833.2
   811.4
   759.5
   747.5
   756.9
   835.8
   824.4
   808.2
   758.6
   853.6
   794.6
   790.7
     778
   794.9
   825.4
   735.2
   764.1
   761.2
   821.8
   805.6
   788.7
   815.7
   799.1
   825.7
   814.4
   733.6
   807.6
   766.7
   830.3
   786.1
   760.8
     814
   820.2
   801.1
   792.6
   809.5
   741.7
   751.1
   784.2
   800.7
   773.2
   764.4
   789.1
   780.6
   751.8
   762.8
   771.5
   835.5
   778.7
   738.5
   748.5
   750.1
   769.3
   773.8
   773.5
   761.8
   775.4
   758.9
     743
   824.7
   795.9
   787.4
   771.5
   795.9
     768
   751.8
   753.7
   737.5
   780.3
   733.3
   789.4
   762.1
   793.6
   796.8
   816.6
   819.2
   800.4
   783.9
   797.2
   775.8
   822.5
   747.9
   780.3
   798.1
   792.3
   724.2
   754.4
   735.9
   789.1
   817.3
   801.4
   720.6
     743
   766.7
   805.6
     802
   751.1
   777.4
   733.3
   788.1
   758.6
   775.1
     852
   772.5
   769.6
   808.5
   755.3
   813.7
   757.9
   789.4
   808.2
   859.5
   750.8
   762.1
     781
   814.7
   700.2
     791
   794.6
   788.7
   740.7
   748.5
   741.7
   834.2
   727.1
   777.4
   784.8
   755.3
   744.3
   746.9
   783.5
   801.7
   807.6
   803.3
   818.6
   828.6
   751.1
   755.7
   760.5
   831.2
   830.6
   761.5
   716.7
     815
   738.8
   792.6
   758.6
   784.8
   784.8
   773.5
   806.6
   792.3
   778.7
     718
   775.4
   760.8
   835.5
   748.5
   709.6
     707
   764.4
   798.1
   733.9
   784.8
   757.6
   780.6
   773.5
   769.6
   770.6
   769.9
   732.6
   793.6
   715.7
   700.5
   806.3
   825.7
   761.5
   775.8
   802.4
     814
   843.6
   782.9
   792.3
   773.2
   781.3
   760.5
   905.5
   775.8
   785.5
   765.1
   764.4
   808.2
   797.2
   860.4
   764.7
   769.3
   810.8
   786.8
   807.2
   800.1
   758.2
   833.8
   809.2
   847.8
   845.5
     900
   805.9
     841
   798.8
   797.2
   909.4
   839.3
   862.4
   816.3
   782.9
   824.1
   823.8
   824.4
   833.2
   788.4
   853.6
   910.7
   830.6
   839.7
   862.1
   883.5
   905.5
   854.3
     840
   882.2
   848.4
   869.5
   880.2
   907.1
   870.5
   907.1
   869.5
   891.2
   931.8
   853.6
   867.6
   903.6
   949.6
   886.4
   917.5
   963.3
   940.2
   968.8
   953.5
   926.9
   956.8
   917.2
    1020
   895.5
     962
     973
   982.1
     936
   928.6
   933.1
   954.2
   937.3
     949
   961.3
     959
   962.9
   979.2
     950
   930.2
    1019
    1003
     974
   985.3
     997
   947.7
    1006
   975.6
    1098
    1031
    1024
    1030
    1014
    1035
    1068
     973
    1082
    1036
   928.9
   960.7
    1059
    1016
   960.7
    1084
    1004
    1004
    1078
    1049
    1070
    1055
   985.3
    1037
    1091
    1009
    1044
    1067
    1031
   959.4
    1060
    1002
    1030
   970.4
    1034
    1002
    1056
    1057
   973.6
   909.4
   956.5
    1036
    1033
    1017
   927.6
   966.5
   995.4
   993.4
    1030
   933.7
   950.6
     961
   982.7
    1020
    1005
   932.4
   937.3
   922.7
   950.9
   919.8
   950.6
   928.2
    1000
   894.8
   908.1
   944.1
   910.4
   951.9
   867.9
   988.9
     888
   889.3
   986.3
   945.7
   926.3
     877
   868.9
   892.2
   847.8
   849.7
   829.9
   869.2
   877.3
   887.7
   845.5
   865.9
   829.3
   863.7
   805.3
   865.6
   822.5
   845.8
   881.5
   791.3
   824.7
   808.5
   838.7
   763.1
   848.8
   831.9
   789.4
   773.8
   835.1
   845.8
   753.4
   769.6
     829
     827
   857.8
   794.6
   802.4
   782.3
   722.9
   747.5
   773.5
   752.1
   801.4
   805.3
   736.8
     766
   782.6
   754.4
   750.1
     781
   736.5
   825.4
   762.8
   786.1
   755.7
   755.3
   772.5
   783.2
   749.8
   771.9
   785.2
   761.2
   710.6
   826.4
   716.1
   695.3
   822.8
   756.9
   708.9
   753.1
   775.4
     754
   751.8
   712.5
   725.5
   754.4
   778.7
   744.6
   736.2
   724.8
   722.2
   752.1
   702.4
   751.1
   698.9
     742
   802.7
   738.5
   681.4
   757.9
   744.3
   779.7
   748.8
   696.6
   736.2
     720
   727.8
   750.1
   756.9
   730.3
   774.8
   704.7
   801.1
   756.9
   745.3
   719.3
     672
   725.8
   697.9
     754
   725.5
   664.5
   756.6
   697.3
   668.1
     669
   755.3
   696.3
   784.5
   758.9
   677.5
     769
   708.6
   760.8
   817.6
   701.8
   763.8
     730
   702.4
   684.3
   699.5
   702.1
   739.4
   714.8
   771.9
     681
   723.5
   697.6
   742.4
   726.8
   769.6
   746.2
   756.9
   672.6
   686.6
   774.1
   765.7
   733.9
   712.5
   721.9
   727.4
   684.9
   700.5
   665.1
   737.5
   649.9
   731.6
   731.3
   669.7
   734.2
   656.7
   713.5
   734.6
   714.1
   686.9
   700.5
   726.1
     658
   709.3
   705.7
   761.2
   694.7
   654.4
   710.9
   700.5
   666.8
   707.6
   750.5
   667.4
     671
   710.2
     718
   646.7
   702.8
   671.6
     717
   710.2
   725.8
   690.4
     682
   686.2
   728.4
   732.6
   666.8
   683.3
   673.9
   719.3
   740.4
   661.6
   717.7
   718.7
   664.8
   670.7
   695.6
   666.1
   718.7
     695
   665.8
   678.8
   651.8
   670.7
   706.7
   746.2
   702.4
   711.5
   689.1
   726.5
   697.3
   691.7
   710.9
   704.4
   751.4
   692.1
   666.8
   669.4
   720.6
   639.5
     707
   716.4
   713.2
   682.3
   644.4
   718.3
   739.4
   721.6
   684.3
   686.6
   737.5
   697.6
   728.7
   660.9
   704.4
   710.9
   704.4
   686.2
   691.7
   721.6
   672.3
   678.1
   620.4
   731.3
   710.2
   675.2
   686.6
   696.9
   686.6
   679.1
   723.5
   660.3
   698.9
   741.4
   733.6
   701.2
   679.1
   746.2
   684.9
   704.1
   667.4
   699.9
   654.8
     717
   620.7
   666.4
   686.6
   697.9
   685.3
   690.4
   686.2
   669.4
     694
   701.5
   741.4
   665.8
   671.6
   701.5
     634
   735.5
   704.7
   644.1
   622.3
   688.2
   688.2
   662.5
   700.8
   693.4
   658.3
   700.8
   688.2
   670.3
   675.8
   646.7
   685.6
   638.5
   684.6
   648.6
   595.7
   656.4
     660
   660.9
   712.5
     621
     695
   718.7
   681.4
   711.9
   707.6
   703.4
   673.3
   700.8
     693
   710.6
   697.9
   709.9
   670.3
     670
   742.4
   685.9
   669.7
     730
   676.2
   729.4
   719.6
   656.1
     660
   677.8
   695.6
   725.2
     670
   737.8
   687.2
   720.9
     681
   679.4
   650.2
   681.7
   712.2
     659
   699.9
   705.7
     670
   665.8
   725.5
   737.5
     718
   656.7
   637.6
   677.5
   687.9
   692.4
   691.1
   679.7
   708.9
   660.6
   690.4
   663.5
   690.1
   739.4
   673.3
   682.3
   626.9
   739.4
   727.4
   706.3
   737.5
     717
   670.7
   693.7
   655.4
   667.7
   714.5
   671.3
   681.7
   731.6
     672
   760.2
   716.7
     696
   683.6
   669.4
   658.7
     683
   670.7
   679.1
   715.1
   700.8
   668.7
   640.8
   675.2
   691.4
   720.9
   702.1
   662.9
   762.8
   710.9
   737.5
   748.5
   686.2
   647.3
   695.6
   689.1
   746.9
     695
   697.3
   678.8
     696
   720.6
   687.9
     718
   696.3
   732.9
   734.6
     717
   753.4
   677.1
     706
   724.2
   755.7
   777.4
   753.1
   720.9
   741.1
   746.6
   801.7
   783.5
   704.1
   774.1
   733.6
   774.5
   733.9
   777.1
   813.7
     781
   739.4
   837.4
     803
   779.3
   751.1
     778
   779.3
   769.9
   831.6
   796.8
   816.3
   839.3
     780
   807.2
     826
     877
   794.9
   822.2
   905.5
   853.6
   861.1
   863.4
   921.1
   910.7
   884.8
     914
   888.3
     899
   897.7
    1001
   919.8
   995.7
   973.6
    1039
    1008
    1005
   997.7
    1108
   990.8
   984.7
    1047
    1087
    1149
    1093
    1016
    1210
    1134
    1084
    1116
    1223
    1148
    1114
    1177
    1217
    1269
    1235
    1237
    1277
    1314
    1332
    1333
    1298
    1330
    1330
    1428
    1390
    1498
    1356
    1479
    1514
    1553
    1487
    1609
    1571
    1585
    1595
    1634
    1648
    1656
    1753
    1704
    1707
    1702
    1914
    1821
    1817
    1892
    1866
    1891
    1847
    2023
    2090
    1924
    2037
    2050
    2136
    2107
    2071
    2189
    2215
    2263
    2391
    2373
    2338
    2360
    2339
    2360
    2452
    2467
    2585
    2633
    2564
    2625
    2661
    2624
    2723
    2640
    2723
    2721
    2816
    2827
    2792
    3032
    2962
    3009
    3159
    3155
    3033
    3080
    3107
    3165
    3227
    3160
    3317
    3234
    3301
    3429
    3337
    3389
    3425
    3572
    3505
    3511
    3593
    3577
    3638
    3648
    3642
    3720
    3739
    3895
    3735
    3812
    3698
    3955
    3849
    3937
    3885
    4014
    4037
    3992
    4096
    4075
    3942
    4090
    4021
    4029
    3944
    4225
    4067
    4079
    4143
    4082
    4190
    4131
    4268
    4196
    4204
    4211
    4257
    4184
    4363
    4194
    4232
    4153
    4123
    4222
    4244
    4344
    4166
    4224
    4352
    4258
    4214
    4162
    4264
    4132
    4261
    4182
    4271
    4231
    4243
    4032
    4199
    4194
    4071
    4160
    4189
    4077
    4077
    4090
    4006
    4143
    4051
    3991
    4024
    4029
    3873
    4032
    3988
    4052
    3885
    3869
    3785
    3978
    3726
    3817
    3880
    3669
    3668
    3677
    3643
    3579
    3564
    3642
    3686
    3495
    3387
    3438
    3467
    3432
    3481
    3334
    3413
    3262
    3272
    3234
    3127
    3146
    3224
    3111
    3050
    3132
    3123
    3023
    3017
    2978
    2764
    2958
    2885
    2875
    2713
    2763
    2658
    2617
    2697
    2631
    2734
    2565
    2556
    2455
    2483
    2481
    2426
    2433
    2429
    2330
    2281
    2298
    2273
    2296
    2210
    2220
    2219
    2147
    2080
    2034
    2053
    2057
    1944
    2066
    1918
    2026
    1916
    1850
    1874
    1822
    1869
    1743
    1729
    1689
    1741
    1766
    1689
    1668
    1628
    1609
    1661
    1671
    1579
    1632
    1521
    1500
    1495
    1501
    1421
    1392
    1450
    1460
    1389
    1382
    1312
    1397
    1350
    1392
    1326
    1341
    1274
    1285
    1287
    1265
    1189
    1226
    1246
    1221
    1190
    1101
    1126
    1176
    1138
    1149
    1123
    1145
    1113
    1137
    1142
    1066
    1103
    1058
    1045
    1082
    1069
    1116
    1050
     998
    1016
    1069
   960.7
    1026
    1011
   939.6
    1011
    1061
    1064
    1019
   964.2
    1059
   994.4
     985
   979.5
   937.6
   972.3
   996.4
   929.2
   902.3
   928.6
     911
   908.8
   984.7
   921.1
   929.9
   904.2
   914.9
   921.1
   949.3
   944.8
   922.7
   923.4
   953.9
   869.2
   920.1
   873.4
   843.9
   874.4
   893.8
    1011
   934.1
   865.9
   910.4
   884.4
   833.2
   919.1
   919.8
   872.1
   897.1
   834.2
     924
   918.2
   927.9
   861.7
     877
   881.5
   855.6
   886.7
   883.1
   906.2
   907.8
   855.2
   932.4
     924
   944.5
   896.4
   889.6
   854.9
   929.5
     863
   914.6
   961.6
   922.4
   955.2
   924.7
   955.8
   911.7
   857.2
   833.5
   894.8
   856.5
   907.8
   928.6
   931.1
   909.7
   877.9
   911.7
   907.5
   883.5
   978.8
   982.7
   941.2
     935
   909.1
   944.1
   921.1
   965.2
   958.1
   992.1
   934.4
   980.8
    1022
   952.6
   908.1
   992.5
   988.2
   970.4
   924.7
   945.4
   919.1
   950.6
   979.8
    1023
    1010
    1075
    1045
    1041
   955.2
     947
    1002
    1059
   977.5
    1035
    1007
    1091
    1060
    1014
    1001
    1041
    1037
    1062
    1073
    1052
    1047
    1114
    1051
    1073
    1096
    1059
    1016
    1121
    1108
    1131
    1162
    1078
    1122
    1147
    1126
    1187
    1218
    1197
    1126
    1130
    1170
    1244
    1231
    1107
    1160
    1256
    1207
    1225
    1155
    1212
    1227
    1284
    1206
    1251
    1241
    1296
    1302
    1349
    1241
    1273
    1252
    1337
    1342
    1369
    1274
    1282
    1298
    1373
    1352
    1338
    1379
    1291
    1349
    1345
    1346
    1296
    1372
    1461
    1359
    1471
    1401
    1418
    1429
    1346
    1396
    1447
    1443
    1466
    1401
    1408
    1364
    1374
    1472
    1440
    1359
    1484
    1472
    1474
    1422
    1409
    1406
    1373
    1378
    1427
    1426
    1501
    1328
    1426
    1422
    1345
    1418
    1441
    1415
    1461
    1363
    1451
    1391
    1431
    1343
    1439
    1422
    1389
    1342
    1412
    1471
    1323
    1385
    1354
    1337
    1397
    1396
    1361
    1307
    1335
    1314
    1389
    1399
    1299
    1305
    1344
    1364
    1311
    1356
    1237
    1302
    1249
    1243
    1306
    1294
    1354
    1292
    1266
    1265
    1313
    1319
    1274
    1245
    1251
    1274
    1278
    1200
    1224
    1262
    1244
    1273
    1141
    1220
    1191
    1158
    1172
    1199
    1173
    1147
    1118
    1178
    1177
    1161
    1103
    1071
    1160
    1093
    1098
    1106
    1146
    1080
    1022
    1126
    1092
   960.7
    1089
    1061
    1111
    1034
    1058
    1040
    1027
    1105
   971.4
    1003
    1093
    1028
   980.8
   980.1
   993.1
   957.1
   975.6
    1046
   962.3
   999.3
   983.7
   968.8
   915.3
   951.3
   964.2
     936
   927.6
   911.4
   930.8
   906.2
   879.6
   934.4
   874.1
   857.8
   862.7
   943.2
   863.4
   931.8
   905.2
   913.3
   951.3
   868.9
   916.2
   942.2
   955.2
   809.5
   889.3
   882.5
   845.2
   856.9
   898.4
   910.1
     875
   817.3
     864
   850.4
   905.8
   784.2
   878.3
   860.1
   832.5
   850.4
   856.5
   870.2
   860.1
     756
   910.1
   846.5
   802.4
   791.3
   874.4
   875.7
   834.5
   843.2
   842.6
     840
   812.4
   795.6
   801.1
   812.4
   817.9
     803
   839.7
   806.3
   826.7
   778.7
   857.2
     827
   805.6
   800.4
   806.9
   781.9
   869.5
   880.5
   831.2
   780.3
   841.6
   854.3
   824.4
   858.5
     781
   782.9
   774.8
   852.3
   761.2
   763.4
   786.8
     755
   806.6
   834.2
   775.8
   833.5
   807.6
   810.8
   796.2
   809.2
   787.4
   793.6
   785.2
   773.8
   805.9
   783.5
   804.6
   801.7
   784.5
   819.9
     839
   801.4
   808.5
   785.8
   837.7
   799.4
   866.6
   745.9
   783.9
   788.7
   815.3
   772.8
   823.8
   807.6
   836.4
   788.7
   799.8
   756.6
   824.4
   784.8
     756
   764.1
   813.1
     840
   810.1
   769.6
   854.3
   750.1
     743
   780.3
   813.1
     793
   773.2
   771.5
   772.5
   763.1
   776.7
   792.6
   804.3
   743.6
   752.7
   798.1
   812.7
   806.6
   822.5
   772.8
   775.8
   810.5
   831.9
   831.9
   792.6
   770.9
   778.4
     815
   769.6
   823.4
   743.3
   716.7
   777.7
   808.9
   790.7
   813.4
   794.9
     790
   834.5
   782.9
   820.9
   812.7
   787.4
   748.8
   808.5
   787.1
     828
   759.9
   808.2
   774.1
     755
   769.9
   801.1
   742.4
   803.7
     817
   797.5
   871.8
   864.3
   838.4
     781
   830.9
   813.4
   781.9
     817
   790.4
   815.7
   806.9
   853.3
   813.4
   809.5
   835.5
   760.2
   827.3
   829.6
   797.2
   751.1
   787.8
   849.1
   730.3
     839
     804
     816
   795.6
   793.3
     814
   871.5
   838.7
   815.7
   851.7
   757.6
   833.2
   848.8
   799.4
   811.4
   853.6
   797.8
   820.9
   864.3
   833.8
   853.3
   833.8
   877.6
   821.8
     863
   866.3
   889.6
   832.5
   807.2
   864.6
   795.2
     877
   813.1
   846.2
   836.7
   853.9
   846.8
   843.6
   779.3
   824.7
   836.1
   841.6
   818.6
     827
     863
   860.8
   868.5
   819.6
   819.6
     838
     838
   846.2
   816.6
     925
   868.9
   750.5
   868.5
   851.3
   855.9
   755.7
   848.8
   771.9
   865.9
   808.5
   804.3
   889.3
   847.5
   864.6
   885.7
   811.1
   822.2
   855.2
   778.4
   787.8
   845.8
   838.7
   903.6
   831.6
   848.8
   803.3
   868.9
   854.3
   770.9
   879.9
   857.2
   814.7
   814.4
   830.9
     793
   831.9
   810.1
   849.7
   779.7
   746.2
   879.9
   804.6
   823.1
   848.4
   783.5
   858.2
   794.9
   857.8
   791.7
   854.9
   840.3
     815
   789.4
   749.8
     817
   835.1
   858.8
   805.3
   810.1
   777.7
   771.5
   831.9
   811.4
   836.7
   825.7
     815
     802
   852.6
   874.4
   820.5
   752.7
   809.2
   744.6
   854.6
   832.2
   725.8
   814.4
   774.8
     744
   795.6
   827.3
   823.4
   798.8
   728.1
   830.9
   798.1
   765.7
   727.8
   757.6
   794.3
   762.8
   720.6
   771.9
   783.5
   803.3
   807.6
   820.5
   793.3
   769.6
   788.7
     754
   796.2
   794.9
   761.2
   808.2
   783.5
   743.3
   824.7
     684
   797.5
   744.6
   766.4
     754
   740.4
     793
   771.5
   753.7
   758.2
   800.7
   759.9
   666.8
   703.7
   713.8
   743.3
   734.9
   741.1
   760.2
   709.9
   808.5
   760.5
   699.9
   777.1
   738.8
     766
   742.7
   745.6
   717.7
   763.1
     731
     694
   709.6
   702.1
   709.3
   783.2
     708
   741.7
   719.3
   751.1
   758.2
   764.1
   710.2
   705.7
   710.6
   726.1
   757.6
     790
   790.4
   691.1
   819.9
   732.6
   735.5
   758.2
   775.1
   782.3
   748.5
   749.8
     743
   800.1
   798.5
   761.2
   726.5
     766
     790
   745.9
   738.5
   762.8
   736.5
   691.4
   743.6
   746.9
   743.3
   708.3
   738.1
   730.3
   743.3
   705.4
   779.3
   772.5
   710.2
   713.8
   775.8
   735.2
   765.7
   696.6
   741.1
   806.3
   743.3
   734.6
   777.1
   732.3
     705
   762.8
   725.8
   747.9
   734.2
   710.9
     707
   701.8
   690.1
   781.3
   756.9
   745.3
   751.8
   769.6
     754
   726.5
   696.9
   740.7
   763.4
   716.4
   774.5
   735.9
   750.1
   777.7
   776.4
   695.3
   742.7
   695.6
   799.8
   736.8
   771.5
   729.7
   742.7
   663.8
   687.5
   760.5
   738.5
   712.2
   774.8
   732.9
     754
   732.3
   717.4
   727.1
     769
   702.4
   699.5
   787.1
   732.9
   729.4
   790.4
   726.5
   756.3
   737.2
     755
   720.3
   753.1
   726.8
   750.8
   698.9
   788.1
   748.8
   763.8
   756.6
     707
   726.8
   713.5
   739.4
   789.7
   742.7
   753.1
   684.3
   713.2
   784.5
   734.2
   767.3
     743
   702.1
   774.8
   775.8
   779.7
   718.7
   739.8
   745.6
   701.2
     719
     754
   721.3
   723.9
   749.5
   752.1
   730.3
   736.5
   742.4
   756.6
   739.1
   698.2
   747.9
   703.1
   765.4
   764.1
   738.8
   725.2
   701.8
   761.5
   683.6
   741.1
   727.1
   738.1
   706.7
     683
   739.8
     696
     769
   725.2
   737.8
     708
   641.1
   745.3
   610.6
   701.8
   673.3
     681
   746.6
   725.5
   659.6
     705
   697.9
   691.7
   704.4
   739.1
   711.2
   724.5
   706.7
   700.8
   699.5
   722.6
   698.9
     681
   746.9
   738.5
   724.5
   714.8
   720.3
   708.3
   731.6
   727.4
   716.4
   677.5
   713.5
   722.6
   722.6
   757.3
   739.8
   712.2
   749.2
   718.3
     694
     683
   682.7
   680.4
   686.2
   701.5
   710.2
   718.3
     720
   682.3
   722.6
   704.4
   723.5
   716.1
   687.5
   699.5
   714.1
   702.4
   672.9
   702.8
   690.1
   693.4
   737.5
   686.6
   752.1
   724.2
   691.4
   672.3
   751.1
   628.5
   745.9
   670.7
   647.3
   735.9
   753.7
   784.5
   713.8
   703.7
   741.7
   674.9
   746.6
   699.2
   671.3
   728.4
   738.8
   691.7
   699.5
   728.1
   730.7
   745.9
   721.3
   725.8
     719
   703.1
   684.3
   691.7
   680.1
   668.7
     705
   770.2
   732.6
   655.1
   766.7
     717
   742.4
   737.5
   718.3
   793.3
   687.5
   712.8
   714.1
     708
   750.5
   724.5
   706.3
   711.9
   748.8
   796.5
   742.4
   769.6
   806.9
   785.2
     707
   743.6
   758.2
   776.7
   820.5
     779
   769.3
   773.2
   783.9
   751.1
     767
   732.6
   774.8
   788.4
   774.5
   844.2
   756.3
   729.4
   721.6
   796.5
   811.4
   768.6
   792.6
   718.7
   806.9
   790.4
   833.8
   844.9
   858.5
     853
     792
   863.4
   818.6
   833.5
   850.1
   783.5
   795.9
   847.8
   776.1
   854.3
   774.5
   853.6
   849.7
   893.5
   765.1
   817.9
   868.5
   786.1
   883.8
   920.4
   794.9
   828.3
     829
   846.8
   821.2
   878.9
   842.3
   850.1
   873.4
   845.2
   874.7
     875
   845.5
   878.3
     826
   851.7
   813.7
   855.9
   905.5
     900
   872.4
   866.9
   827.3
   926.3
   860.1
   859.1
   890.6
   910.4
   940.6
   857.8
   956.1
   854.3
   865.3
   847.5
   846.8
   871.1
   904.2
   901.3
     913
   896.4
   946.7
   970.7
   913.6
   947.4
   968.8
   855.9
   872.1
   862.4
   874.1
   893.2
   910.4
   908.4
   877.3
   847.1
   898.1
   906.8
   799.8
   949.6
   837.7
   868.9
   887.4
     950
     926
   953.9
   872.1
     961
   853.6
   921.4
   915.6
   958.7
   969.1
   898.4
   880.5
   943.5
   878.3
   914.3
   862.1
   932.8
   972.7
   908.1
   907.5
   988.6
   957.8
   957.4
   915.3
   914.3
   928.9
   910.1
   927.6
   941.9
     961
     876
   922.1
   889.3
   878.6
   905.8
   920.4
   943.2
   917.2
   921.4
   897.7
     949
   923.4
   937.6
   919.5
   942.2
   932.8
   975.9
   885.7
   948.3
     984
   901.3
   890.6
   982.1
   931.1
   929.9
     887
    1001
   957.4
   970.7
   960.3
   915.9
   889.6
   929.2
   956.5
     972
     949
   939.6
   975.6
   937.3
   918.5
   929.2
   978.2
     936
   933.7
   936.3
   906.5
   942.5
     984
   971.7
   943.8
   932.8
   996.4
   942.8
    1033
   972.3
     962
    1062
   976.6
    1033
    1005
    1024
   930.5
    1002
   981.4
    1027
     900
   967.2
    1059
    1031
   987.9
    1055
    1080
    1021
    1003
    1025
    1024
    1028
    1087
    1004
    1011
    1031
    1091
     984
    1027
    1091
    1079
    1124
    1041
    1099
    1022
    1098
    1108
    1105
    1053
    1072
    1103
    1131
    1015
    1154
    1096
    1090
    1165
    1209
    1080
    1131
    1182
    1075
    1094
    1145
    1156
    1105
    1163
    1154
    1168
    1160
    1237
    1080
    1141
    1162
    1121
    1175
    1219
    1260
    1159
    1178
    1156
    1225
    1148
    1265
    1191
    1211
    1227
    1176
    1179
    1199
    1238
    1277
    1201
    1210
    1186
    1260
    1190
    1267
    1257
    1243
    1300
    1214
    1274
    1317
    1280
    1252
    1158
    1260
    1190
    1226
    1249
    1351
    1260
    1213
    1261
    1281
    1333
    1264
    1218
    1272
    1291
    1243
    1275
    1262
    1286
    1245
    1271
    1314
    1316
    1227
    1203
    1257
    1218
    1231
    1310
    1276
    1240
    1257
    1223
    1200
    1184
    1186
    1255
    1250
    1156
    1162
    1130
    1204
    1197
    1221
    1220
    1257
    1237
    1254
    1163
    1184
    1181
    1181
    1163
    1158
    1162
    1122
    1145
    1132
    1202
    1109
    1183
    1121
    1120
    1123
    1143
    1100
    1139
    1133
    1116
    1038
    1127
    1114
    1044
    1105
    1070
    1124
    1050
    1075
    1049
    1012
    1053
   965.5
    1058
    1060
    1049
    1028
    1035
    1086
    1003
    1020
   992.8
   997.7
   987.6
    1014
   986.6
   959.4
   963.3
    1041
   941.9
     960
   926.9
   934.1
   990.8
   910.4
    1058
   890.3
     974
   905.5
   945.7
     937
   839.3
   929.2
   905.5
   860.1
   895.8
   865.3
   855.2
   914.3
   858.5
   863.7
     864
   847.8
   869.2
   908.4
   832.2
   799.4
   811.4
     816
   822.8
   843.9
   865.3
   912.3
     815
     864
     829
   819.2
   868.2
   883.1
   802.7
   838.4
   783.9
   809.2
   790.7
   834.2
   859.8
   785.2
   787.1
   801.7
   799.8
   811.4
   825.7
   809.2
   780.3
   816.3
   800.1
   814.7
     780
   786.1
   807.6
   761.5
   845.2
   777.7
   771.5
   815.7
   748.8
   715.1
   769.3
   745.6
   799.8
   796.8
   801.4
   740.1
   762.1
     817
   749.8
   708.3
   837.4
   720.9
   743.3
   785.2
   786.1
   718.7
   706.7
   744.9
   757.3
   759.9
   749.8
   736.8
   755.3
     694
   714.5
   734.2
   740.7
   745.3
   755.3
   709.3
   679.7
   728.1
   763.4
   712.2
   692.1
   715.7
   760.2
   757.3
   759.5
   724.5
   726.1
   725.8
   709.3
   724.2
   737.8
   630.8
   701.8
   706.3
   786.8
   721.9
   714.1
   724.8
   764.4
   707.6
   752.4
   696.3
   757.6
   696.6
     754
   723.2
   727.4
     694
   709.6
   714.5
   703.7
   687.9
   761.8
   712.5
   787.1
   666.1
   645.7
   711.2
   655.1
   665.1
   667.4
     705
   666.8
   656.7
   701.2
   728.7
   695.3
   698.2
     671
     683
   707.6
   732.3
   708.9
   697.9
     682
   717.7
   663.2
   730.3
   709.3
     705
   703.7
   763.8
   717.4
   800.1
   750.8
   689.5
   654.1
   734.2
   664.8
   650.9
   713.5
   719.6
   698.9
   672.3
   756.9
   681.7
   757.9
     729
   732.3
   659.6
   691.4
   701.2
     694
   720.3
   690.1
   689.1
   644.4
   719.3
     719
   679.4
   712.8
   737.8
   666.1
   663.2
   639.5
   700.8
   714.1
   613.2
   680.1
   696.6
   728.7
   639.5
   677.5
   724.5
     717
   675.5
   640.8
   700.2
   627.8
   600.3
   617.5
   702.4
   665.1
     623
   643.1
   724.2
   664.2
   674.2
   666.1
   690.8
   726.1
   652.2
   662.5
   672.6
   679.1
     684
   687.5
   702.1
   728.4
   689.1
   679.7
   691.4
   706.7
   689.5
   668.4
   741.7
   684.6
   737.8
   704.4
   629.8
   660.3
   660.3
     671
   639.2
   658.3
   644.4
   700.5
   624.9
   653.1
     659
   734.2
   643.4
   651.5
   690.1
   686.9
   644.1
   696.3
   717.7
   749.5
   694.3
   655.7
     660
   623.9
   643.7
     648
   631.1
   674.6
   677.1
     622
   647.6
   704.4
   648.6
   643.7
   614.2
   651.8
   665.5
   710.6
   654.8
   678.4
   651.5
   648.9
   684.9
   619.7
   675.5
   639.8
   678.1
   647.3
   620.4
   604.2
   666.1
   623.9
     646
     683
   628.8
   653.1
   676.8
   655.7
   594.4
   642.1
   621.3
   685.6
   626.2
   665.5
   645.7
     622
   654.8
   696.6
   604.5
   641.5
   599.9
   653.5
     684
   663.2
   608.4
   677.8
   666.1
   725.8
   657.7
   658.7
   688.8
   677.8
   650.2
   626.9
     634
   656.1
   689.1
   592.8
   603.5
   665.8
   663.5
   639.2
   610.3
   689.1
   638.9
   639.5
   657.4
   642.4
     684
   623.6
     611
   603.8
   615.8
   603.2
   607.1
   635.6
   708.6
   615.8
     646
   631.1
   646.7
   678.8
   625.9
   647.3
   664.2
   639.5
   648.3
   664.2
   647.6
   670.7
   660.3
   647.6
   590.9
     597
   653.5
   660.6
     645
   687.5
   641.5
   667.1
   640.8
   655.7
   675.2
   630.1
   651.8
   676.8
   664.2
   643.7
   654.8
     646
   646.7
   590.2
   636.6
   643.4
   670.3
   642.4
   655.7
   595.4
   625.9
   655.4
   637.6
   652.8
   681.4
   651.5
   596.4
   686.9
   624.9
   700.2
   673.3
   666.8
     681
   696.9
   648.3
   603.8
   699.5
   699.9
   668.4
   728.1
   636.3
   698.2
   669.4
   659.3
   649.9
   625.6
   674.6
   666.4
   711.2
   649.9
   659.6
   651.5
   639.8
   699.5
   656.1
   653.5
   660.3
   663.5
   659.6
   668.7
   652.5
   648.9
   716.7
   652.2
   626.2
   640.8
   687.5
   667.4
   622.6
   738.5
   648.3
   643.1
     672
   703.7
   652.2
   637.6
   702.1
   655.1
   665.8
   643.4
   738.5
   691.7
   661.6
   650.9
   675.2
   727.1
   695.3
   655.7
   649.2
     681
   659.6
   682.7
   659.3
   635.6
   676.2
   636.6
     684
   645.7
   667.7
   705.7
   686.6
   676.5
   688.5
   693.7
   651.8
   721.6
   709.9
   650.2
   678.8
   718.7
   693.7
   665.5
   628.2
   664.8
   650.2
   700.8
   702.4
   656.1
   666.1
   663.8
   672.6
   667.4
   669.4
   651.2
   641.5
     681
   717.4
   693.7
   652.8
   662.5
   741.7
     633
   652.5
   689.5
   672.6
   635.6
   664.5
   682.3
     660
   605.1
     669
   668.7
     657
   620.7
   676.2
   664.2
   675.5
   712.2
   687.2
   655.7
   705.7
   624.3
   646.3
   638.9
   671.3
   662.5
   593.5
     682
   647.3
   686.6
   616.2
   668.1
   650.2
   651.8
   724.2
   639.8
   679.1
   659.6
   677.8
   674.9
   660.6
     648
   683.6
   677.5
   639.5
   653.8
   640.2
   640.8
   640.2
   659.3
   629.1
   699.9
   687.2
   661.6
   714.8
   709.6
   645.7
   654.1
   650.5
   671.3
   690.8
   703.4
   679.4
   664.2
   661.6
     597
   611.3
   647.3
     671
   668.4
   642.4
   667.1
     610
   640.2
   579.2
   649.6
   693.4
   657.7
   559.7
   628.2
     705
   627.5
   616.2
   689.8
   642.4
     693
   672.9
   658.3
   684.3
   669.4
   680.4
     622
   642.4
   674.6
   609.3
   641.1
   632.1
   607.4
     609
   677.1
   622.6
   641.5
   637.2
   639.5
   660.3
   646.3
   627.5
   657.4
   595.7
   704.1
   676.2
   660.3
   646.7
   634.3
   662.9
   666.4
   681.4
   637.6
   672.3
     659
   707.3
   637.2
   706.7
   652.2
   651.2
   631.4
   652.2
   598.3
   649.2
   626.2
   594.4
   678.8
   633.4
   630.8
   673.6
   663.2
   712.2
   676.2
   667.7
   669.7
   709.3
   660.3
   650.2
     623
   684.9
   708.3
   615.2
   671.3
     660
   630.8
   674.2
   657.7
   645.7
   602.5
   614.9
   603.2
   659.6
   645.7
   645.7
   627.5
   662.5
   654.1
   732.6
   670.3
   679.4
   701.2
     684
   662.5
   688.2
   700.8
   623.6
   699.5
   767.7
   639.5
     707
     670
   615.2
   699.5
   691.4
   712.8
   666.1
   698.9
   623.6
   679.4
   700.8
     719
   713.5
   694.3
   676.2
   680.7
   570.7
   644.4
   703.4
   676.5
   716.1
   721.3
   692.4
   626.9
   721.9
   658.3
   726.1
     610
   655.4
   647.3
   647.3
     706
   646.3
   678.4
   710.6
   678.1
   627.2
   650.2
   688.2
   678.4
   665.8
   676.2
   690.8
   668.1
   707.3
   687.5
   635.6
   652.2
   710.6
   709.6
   755.7
   646.7
   630.4
   714.1
   688.5
   680.7
   702.4
   687.2
     684
     672
   668.4
   646.7
   594.4
   679.1
   726.8
   717.4
   641.5
   646.3
   715.7
   697.9
   711.2
   660.3
   668.1
   666.4
   666.1
   727.1
   744.6
   637.2
   650.9
   686.6
   674.9
   631.1
   659.3
   654.1
     694
     647
   696.6
   700.2
   747.5
   696.6
   703.4
   673.9
   659.6
     707
   726.1
   692.4
   684.9
   702.1
   661.9
     682
   691.7
     645
     646
     731
   684.3
   709.6
   729.7
   688.5
   666.1
   692.4
   640.5
   638.9
   682.3
   659.6
   663.5
   732.3
   686.6
     717
   718.7
     660
   745.9
   715.1
   669.7
   667.4
   680.4
   733.3
   690.8
   688.2
     657
   709.6
   676.2
   693.4
   705.4
   643.7
   669.4
   630.1
   629.8
   690.4
   653.8
     694
   618.8
   669.7
     659
   662.2
   681.4
   647.6
   702.4
   695.3
   643.1
   658.3
   677.1
   676.5
   705.7
     647
   668.4
   669.4
   696.6
   721.6
   693.4
   690.1
   682.7
   707.6
   674.2
   634.3
   630.4
   711.9
   665.5
   673.9
   606.1
   668.7
   687.5
   687.9
   668.4
   721.3
   636.9
   668.4
   653.5
   663.8
   675.2
   659.6
   648.3
   628.8
   661.9
   646.7
   612.9
   656.1
   726.8
     718
   667.4
   648.9
   706.3
   663.5
   629.8
   607.1
   704.4
   667.7
   652.2
   614.9
   643.1
   713.8
   692.7
   743.6
   698.6
   650.9
   655.1
   683.3
     657
   666.4
   676.5
   620.1
   679.4
   659.6
   650.2
   650.9
   702.4
   699.2
   582.7
     647
   726.5
   675.2
     696
   593.8
   667.4
     658
   652.5
   664.5
   648.6
   636.6
   688.5
   721.6
   688.8
   657.4
   672.9
   698.6
   681.4
   672.3
   662.9
   666.1
   598.3
   616.2
   686.9
   604.5
   680.7
   691.4
   685.9
     693
   653.8
   684.9
   669.7
   679.4
   643.4
   649.2
   662.9
   631.4
   648.3
   621.3
     609
   663.8
   630.1
   664.5
   643.7
   616.2
   674.2
   674.2
   663.5
   675.8
   640.2
   648.3
   667.7
     646
   731.3
     647
   600.3
   602.9
   725.5
   643.4
   692.4
   620.1
   617.1
   655.1
   684.3
   618.8
   622.3
   676.5
   719.6
   658.7
   678.4
   625.2
   665.5
   711.9
   648.3
   669.7
   612.3
   656.7
   580.2
   664.5
   679.4
   592.5
   657.4
   620.1
   617.5
   639.8
   670.3
   655.1
   701.8
   683.6
   632.7
   683.6
   617.5
   688.5
   640.8
   630.8
   646.3
   656.4
   658.3
   606.4
   691.4
   716.1
   631.7
   632.7
   664.2
   639.8
   626.9
   657.7
   684.3
   639.8
   594.4
   668.7
   711.2
   689.5
   675.2
   609.7
   660.6
   682.3
   678.8
   632.4
   640.5
   643.4
   634.3
   666.8
   648.9
   669.7
   619.4
     719
     672
   683.6
   640.2
   640.8
     684
   687.9
   648.3
   593.5
   595.1
   631.1
   664.5
   602.2
   626.5
   641.5
   647.3
   629.1
   662.5
   663.8
   625.2
   640.2
   632.7
   607.7
   612.9
   673.6
   663.5
   726.8
   670.7
     696
   661.6
   645.7
   669.7
   681.4
   676.5
   650.9
   566.9
   635.6
   671.6
   626.5
   624.6
   592.8
   615.5
   608.7
   621.3
   643.1
   590.5
   628.5
   644.1
   644.1
   664.2
   668.4
   680.1
   632.4
   656.1
   666.1
   645.7
   635.3
   627.5
   640.8
     635
   593.8
   678.1
   711.9
   660.3
   622.6
     669
   624.6
     658
   703.7
   649.9
   593.8
   694.3
     646
   661.6
   644.1
   612.9
   678.4
   647.3
   625.2
   634.3
   641.8
   644.4
     622
   644.1
   589.6
   656.7
   586.6
   661.9
   707.3
   625.9
   700.2
   635.9
   625.2
   654.1
   639.5
   679.7
   624.3
   595.4
   642.8
   686.2
   700.8
   652.8
   629.1
   656.4
   649.2
   661.3
   671.3
   637.6
     717
   656.7
   644.1
   668.1
   681.4
     660
   676.2
   664.8
   668.1
   650.2
   686.2
   674.2
   729.4
   671.3
   625.2
     610
     681
   660.9
   628.2
   668.7
   657.7
   673.9
   709.6
   617.8
   688.5
   680.7
   589.6
   642.8
   677.5
     648
     672
   668.4
   577.6
     707
   722.2
   654.8
   630.8
   685.9
   632.1
   657.4
     672
   708.6
   709.9
   689.5
   698.2
   683.6
   653.8
   705.4
   662.9
   653.8
   667.4
   746.6
   724.8
   657.7
   719.3
   723.2
   721.9
   650.5
   668.7
   661.3
   668.4
   656.4
   681.7
   687.9
   738.5
   676.2
   703.1
   746.9
   746.9
   663.5
   653.5
     647
   632.1
   704.4
   720.9
   700.2
   671.3
   678.8
   696.9
     717
   718.3
   707.3
   737.5
   707.6
   665.8
   743.3
   741.4
   711.2
   742.4
   764.7
   671.6
   737.8
   691.7
   655.7
   715.1
   667.1
   724.2
   729.7
   701.5
   751.1
   712.8
   714.5
   797.5
   760.2
     720
   700.2
   737.5
   700.8
     718
   717.7
   720.3
   705.7
   728.1
   699.9
   706.3
   752.1
   687.5
   694.7
   727.4
   787.8
   690.4
   749.5
   777.4
   693.7
   750.8
   764.1
   758.9
   733.6
   734.6
     742
   748.2
   721.3
   725.5
   701.2
   727.4
     682
   752.1
   782.9
   749.8
   686.6
   721.6
   788.1
   812.4
   720.3
   725.2
   782.9
   739.1
   698.6
   689.5
   725.2
   762.8
   752.7
   750.1
   747.9
   730.3
   734.2
     717
   758.2
   716.4
   732.6
   697.6
     732
   787.8
   727.1
     717
   701.8
   737.5
   744.3
   752.7
   738.5
   765.7
   760.5
   709.6
   733.6
   700.5
     731
   704.4
   748.2
   762.5
   733.6
   776.7
   732.3
   761.8
   738.8
   676.8
   726.5
   675.8
   770.6
     768
   714.5
   784.5
   713.5
   730.3
   675.8
   723.9
     717
   739.4
   739.8
   680.7
   714.1
     694
   733.3
   737.2
   723.9
   735.2
   716.7
   700.5
   706.7
   684.6
   748.8
   706.7
     694
   713.8
   727.8
   686.2
   702.1
   677.1
   736.2
   690.1
   746.2
   717.7
   679.4
   703.4
     669
   655.7
   709.6
   703.7
   701.5
     657
   641.1
   705.4
   696.6
   704.4
   700.2
   698.6
   693.7
   669.4
   691.4
   719.6
     658
   697.6
   698.9
   758.6
   747.2
   686.2
   689.5
   741.7
   687.9
   711.5
   644.4
     731
   653.1
   626.9
   699.9
   715.4
   786.8
   697.6
   678.1
   666.1
   683.3
     658
   663.2
   699.9
   708.6
   683.6
   675.5
   678.8
   619.1
   694.3
   673.6
   717.7
   698.9
   671.3
   659.6
   705.7
   662.2
   693.7
   652.2
   647.6
     587
   624.9
     671
   603.5
   680.4
   602.5
   609.7
   658.7
   648.9
   654.8
   635.6
   674.2
   711.5
   656.4
     659
   606.8
   662.9
   653.5
   583.1
   645.4
     659
   648.3
   603.2
   632.1
   643.4
   645.4
   638.5
   581.4
   630.1
   656.7
   680.7
   624.9
   703.4
   619.7
     635
   643.7
   630.1
   649.6
   595.4
   634.3
   573.3
   707.3
   631.7
   666.1
   606.8
   656.4
   607.1
   636.6
   657.7
   612.6
   614.9
   656.4
   649.6
   669.4
   631.4
   652.5
   690.1
   665.1
   594.7
     646
   614.2
   674.9
   655.4
   671.6
     596
   632.4
   696.6
   597.7
   636.9
   622.3
   629.5
   703.1
   684.9
   617.5
   575.9
   653.1
   648.3
     671
   645.7
     634
   643.4
   718.7
   701.2
   697.6
   671.3
   639.8
   594.7
   615.5
   680.1
   589.2
   655.7
   628.8
   605.5
   642.4
   659.6
   666.4
   641.8
   647.6
   703.4
   617.5
   628.8
   619.4
   636.9
   687.5
   650.5
   671.6
   607.4
   662.9
   647.3
   614.2
   621.3
     646
   624.3
   676.5
   627.8
   594.7
   694.3
   656.7
   643.4
   687.5
   616.8
   637.9
   631.1
   665.8
     645
   660.3
     730
     608
   686.2
   636.3
   679.4
   632.1
   599.9
   682.7
     705
   668.4
   651.8
   648.9
   669.7
     599
   650.5
   675.5
   634.6
   719.3
   652.8
   659.6
   602.5
   663.5
   620.1
   627.8
   685.9
   632.1
   674.9
     658
   681.7
   661.9
   649.6
   688.2
   612.9
   660.9
   699.2
   683.6
   649.2
   629.1
   642.4
   638.5
   716.7
   637.6
   712.2
   644.4
   665.5
   640.2
   700.2
   725.2
   667.1
   680.7
   708.6
     633
   642.1
   639.5
     621
   737.5
   665.8
   678.1
   670.3
     647
   615.8
     693
     669
   727.1
   700.5
   668.7
   623.9
   708.3
   575.6
   635.6
   699.2
   643.7
   690.1
   655.1
   680.7
   688.5
   651.8
   650.2
   636.6
   664.5
   664.8
   674.2
   653.5
   691.1
   690.8
   684.6
   654.4
   706.7
   673.3
   656.1
   674.2
   642.1
   670.3
     693
     648
   665.5
   653.1
   652.5
     717
   638.9
   624.3
   684.6
     658
   690.1
   701.5
     684
   649.6
   625.9
   707.3
   688.8
   659.6
   680.7
   652.5
   667.4
   659.3
   678.1
   690.1
   638.9
   605.8
   722.6
   666.4
   687.5
   649.6
   709.3
   648.6
     719
     633
   709.9
   669.7
     672
   679.7
     681
   664.5
   670.3
   655.1
   696.3
   693.4
   679.4
   736.8
   752.1
   717.4
   631.7
   656.7
   698.2
   714.8
   651.2
   712.8
   714.8
   647.3
     707
   723.2
   643.7
     658
   669.7
     657
   674.2
   657.7
   684.3
   684.6
   736.5
   710.9
   704.1
   676.2
   681.7
     719
   729.4
     717
   785.5
     682
   686.9
   729.7
     720
   709.3
   741.7
   713.8
   688.2
   739.4
   757.3
   697.3
   678.1
   690.4
   759.2
     778
   705.4
   766.7
   709.3
   724.5
   739.8
   748.5
   702.1
     754
   761.8
   748.5
   699.2
   768.3
   711.5
   778.4
   751.8
   701.8
   723.2
   704.7
   723.5
     778
   726.8
   721.9
   770.9
   721.3
   697.3
   798.5
   776.1
   771.9
   735.5
   737.5
   702.4
   688.5
   746.9
   782.6
   797.2
   760.5
   793.6
   744.9
   782.6
   770.6
   719.6
   711.9
   674.6
   706.3
   728.4
   758.6
   716.7
   693.7
   756.6
   799.8
   774.5
   761.5
   838.4
     730
   695.3
   698.6
   733.9
   725.8
   755.7
   718.7
   788.7
   737.2
   727.4
   711.9
   787.4
   785.5
   724.2
     744
   738.5
   667.7
   735.2
   783.9
   734.9
   737.8
   739.8
   736.5
   727.1
   705.4
   812.4
   727.1
   735.5
   788.4
   659.3
   719.6
   755.7
   755.3
   769.6
   772.5
   727.1
   764.4
     743
   749.5
   748.2
   739.4
   652.5
   709.9
   728.7
   757.3
   682.7
   786.5
   756.6
   713.8
   751.1
     732
   698.9
   698.6
   691.4
     720
   773.2
   722.2
   728.1
     693
   691.1
   717.4
   763.4
   692.1
   654.4
   695.6
   719.6
   720.6
   713.8
   647.3
   733.6
   774.1
     696
   765.7
   792.3
   728.4
   698.9
   713.8
   741.4
   749.2
   752.1
   731.6
   687.9
     732
     696
   691.7
   737.5
   695.6
   730.7
   661.6
   776.4
   687.5
   702.1
   716.1
   654.1
   697.9
   698.6
   724.2
   701.5
   784.8
   656.4
   676.5
     706
   696.9
   685.9
     705
   753.4
   701.8
   710.6
   726.1
     658
   644.1
   653.1
   677.5
   752.4
   686.6
   650.2
   742.7
   705.7
   712.5
   740.4
     672
   670.3
   690.1
   735.5
   664.8
   669.4
   662.2
   676.2
   683.6
   755.7
   657.7
   666.4
   701.8
     694
   700.2
   672.6
   695.3
   687.5
   697.9
     717
   662.9
   769.6
   714.5
   730.7
   726.8
   701.5
   713.5
   714.1
   708.3
   653.5
     720
   727.4
   731.3
   668.1
   716.7
     693
   715.1
   720.6
   713.5
   750.8
   678.4
   693.7
   665.5
   699.2
   703.7
   773.2
   691.7
   725.2
     743
     731
   700.2
   696.9
   719.6
   747.2
   713.2
   723.2
   747.2
   723.2
   687.9
   712.2
   712.5
     671
     695
   672.6
   667.7
     719
   720.9
   688.2
   696.3
   650.9
   641.5
   668.1
   635.3
   717.7
   714.1
   677.8
   749.2
   737.8
   693.7
   696.3
   664.5
   708.9
   708.6
   677.5
   697.3
   669.4
   723.2
   804.6
   734.2
   677.8
   683.3
   659.3
   714.1
   684.3
     682
   679.1
   651.2
   690.8
   671.6
   674.9
   693.7
   674.2
   654.1
   688.2
   649.6
   694.7
   676.5
   703.7
   682.7
   766.4
   727.1
   702.4
   651.8
   692.7
   687.5
   710.2
     717
   674.2
   673.6
     720
   621.7
   712.8
   644.4
   729.7
   731.3
   702.8
   687.9
   689.8
   709.6
   656.4
   708.3
   663.2
     719
   708.6
   715.7
   667.1
   694.3
   712.5
   691.4
   677.5
   665.5
     693
   644.4
     671
   667.7
   702.1
   697.3
   678.8
   684.9
   667.1
   658.3
   596.7
   691.1
   690.8
   616.8
     669
   609.3
   628.5
   715.4
   686.2
   708.3
   685.3
     658
   664.2
   665.1
   669.7
   685.6
   667.1
     669
   657.7
   676.5
   654.8
   721.6
   657.4
   629.8
   671.3
   676.5
   629.5
   622.3
   707.6
   662.2
   665.1
   692.7
     646
     648
     682
   699.2
   655.4
   624.6
   700.2
   664.8
   633.4
   694.7
     707
   664.5
   627.2
     682
   686.6
   664.8
   685.6
   642.8
   697.9
   641.8
   683.6
   656.7
   659.3
   629.1
   665.1
   689.5
   691.7
   739.1
   663.5
   673.3
   748.2
   656.4
   663.8
   704.1
   721.3
   637.9
   640.2
   628.8
   669.7
     671
   682.3
   635.6
   704.7
   655.4
   660.3
   679.7
   746.2
   660.9
   728.4
   695.3
   658.3
   659.6
   684.6
   686.2
   644.7
   624.9
     608
   650.5
   667.4
   663.8
   686.2
   629.1
   710.9
   642.4
   681.7
   641.1
   674.6
   644.4
   679.7
   614.5
   689.8
   712.2
   651.2
   676.5
   679.7
   637.6
   717.4
   668.7
   656.1
   643.7
   617.1
   668.7
   601.9
   630.4
   659.3
   657.4
   649.2
   661.9
   686.2
     646
   658.7
   670.3
   676.2
     671
   697.9
   733.6
   637.9
     647
   678.4
   642.8
   675.8
   655.1
   638.5
   700.8
   624.3
   631.7
   689.8
   658.7
     610
   672.3
   661.6
   677.1
   619.4
   684.6
   626.5
   655.4
   672.3
   631.1
   661.9
   649.9
   675.2
   672.9
   679.4
   643.7
   636.9
   668.1
     647
     672
   643.7
   675.2
   648.3
   666.8
   604.8
   656.4
   630.4
   666.1
   684.3
   565.9
   653.8
   673.6
   619.7
   670.3
   610.6
   585.7
   634.6
     648
   663.5
     670
   644.1
   642.1
   675.5
   626.5
   619.1
     621
   707.6
   637.9
   657.7
   694.3
   638.9
   606.1
   612.3
   647.3
   680.7
   651.8
   624.3
   653.1
   619.4
   596.4
   629.1
   630.4
   625.9
   633.4
   626.2
   615.8
   691.1
   645.4
   632.1
   650.9
   614.2
   589.9
   634.3
   650.9
   608.7
   668.1
   666.4
   611.3
   572.7
   606.1
   613.9
   658.7
     693
   628.8
   661.9
   656.7
     622
   636.3
   637.2
   663.5
   681.4
     596
   617.1
   550.3
   623.3
     659
     657
   593.5
   583.1
     611
   636.3
   624.9
   585.3
   607.4
   666.4
   624.3
   660.9
   617.8
   589.9
   630.8
   656.7
   711.2
     584
     657
   650.9
   601.2
   616.2
   639.8
   663.8
   681.4
   649.2
     682
   634.3
   642.1
   603.8
   596.7
   617.1
   641.1
   672.9
   614.2
     682
   655.1
   632.7
   631.4
   606.8
   651.5
   664.2
   630.4
     586
   598.6
   562.3
   609.7
   573.3
   626.2
   708.6
   642.8
   691.4
     647
     572
   604.2
   641.1
   650.2
   690.4
   642.8
   619.7
     575
   673.9
   651.8
   627.5
   530.8
   636.9
     608
   662.2
     633
   577.2
   698.9
   603.5
   632.7
   625.2
   628.8
   650.2
   630.1
   615.8
   643.4
   585.3
   661.3
   600.6
   595.4
     621
   639.8
   599.9
     587
   678.4
   588.3
   641.5
   602.2
   617.5
   637.6
   613.9
   606.1
   677.8
   631.7
     646
   577.6
   607.7
   593.8
   623.6
   592.8
   657.7
   648.6
   653.1
   593.8
   620.4
   661.3
     622
   655.7
   649.6
   598.6
     682
   610.6
   633.4
   666.1
   687.9
   552.3
   599.6
   629.5
   571.7
     645
   634.6
   606.1
   593.8
   632.7
   653.5
   604.2
   602.9
   638.9
   571.1
   673.9
   679.1
   631.7
   642.8
   575.9
   670.7
   677.5
   631.7
   587.9
   579.5
   568.5
   638.2
   619.1
   582.1
   574.6
   598.6
   639.5
   619.4
   600.6
   628.2
   629.1
   642.4
     598
   676.8
   643.1
   625.9
   621.7
     648
   642.8
   618.1
   697.9
   644.4
   648.3
   618.8
   557.4
   570.4
   625.9
   611.9
   616.8
   615.5
   630.8
   636.6
   636.9
   590.2
   635.9
   617.5
   587.3
   603.8
   635.3
   650.5
   611.3
   582.7
   653.5
   635.9
   624.3
   683.3
   576.3
     671
   636.6
   722.2
   624.3
   612.3
   686.6
   636.6
   661.9
   637.9
   608.4
   620.4
   615.5
   584.4
   631.1
   596.4
   627.8
     633
   615.8
   659.6
   618.8
     584
   643.7
   634.6
     574
   605.5
   670.7
   607.1
   606.8
   598.3
   634.6
   553.9
   590.5
   584.7
   617.8
   612.9
   602.9
   617.8
   637.2
   615.8
   613.6
   635.3
   618.1
     633
   646.7
   633.4
     574
   665.8
   579.8
   656.7
   669.4
   657.7
   660.6
   666.8
   631.1
   590.2
   597.3
   611.6
   639.2
   674.9
   601.6
   651.5
   637.6
   648.9
     657
   604.2
   605.8
   620.7
   710.2
   552.6
   616.8
   606.4
     670
   566.2
   650.9
   613.2
   632.1
   633.7
   604.5
   675.5
   685.3
   556.1
   658.3
     669
   638.5
   635.9
   620.4
   636.6
     596
   623.6
   626.5
   642.4
   629.5
   613.9
   557.8
   612.6
   630.8
   589.2
     647
   604.8
   623.3
   595.7
   618.1
   619.1
   583.7
   631.7
   660.6
   637.6
   619.1
   631.4
   609.7
   569.8
   636.6
     633
   621.3
     584
   619.1
   615.8
     609
   608.4
   577.9
   653.1
   618.8
   629.8
   612.9
   608.4
     596
   612.3
   696.9
   615.8
   656.4
   671.6
   604.8
   580.8
   620.1
   650.2
   585.3
   578.5
   639.8
   644.4
   594.1
   625.6
   628.8
   618.8
     657
   616.2
   651.8
   675.2
   568.8
   653.5
   579.5
   667.7
   612.6
   654.8
   645.7
   678.4
   676.8
   592.5
   642.8
   670.7
     670
   587.3
   629.5
   661.3
     633
   607.4
   652.2
   668.4
     646
   666.1
   648.9
   585.3
   663.5
   665.1
   683.6
   624.6
   637.9
   627.2
   672.3
   596.7
   640.5
   624.3
   679.1
     671
   709.9
   667.4
   636.3
     648
   643.7
   672.6
   704.4
   646.7
     633
   668.4
   606.1
   708.9
   639.5
   700.2
   690.8
   705.4
   594.4
   653.8
   655.7
   665.5
   673.9
   640.2
   643.4
   595.4
   621.3
   684.3
   674.2
   666.4
   692.1
   662.9
   614.9
   660.9
   569.8
     645
   636.9
     609
   672.3
   646.3
   679.7
   636.3
   593.1
   640.8
   627.8
   651.8
   641.5
   653.8
   591.2
   624.6
   697.9
   614.2
   650.5
   614.2
   683.3
   729.4
   665.8
   586.3
   703.7
   763.1
   635.3
   663.8
     658
   617.1
   636.3
     660
   661.3
   637.6
   623.6
   690.4
     683
   679.4
   602.5
   615.5
   644.1
   681.4
   675.8
   699.9
   673.6
   642.1
     695
   607.1
   635.9
   665.8
   638.5
     621
   667.4
   656.7
     670
   678.8
   640.5
     646
   665.1
     633
   670.7
   657.4
   655.4
   642.8
   630.8
   640.2
   712.2
   652.5
   603.2
   684.3
   691.1
   635.3
   686.9
   654.4
   704.1
     683
   640.2
   670.3
     660
   638.9
   626.9
     682
   674.9
     684
   635.9
   666.8
   655.1
   679.1
   671.6
   730.3
   694.7
   667.7
   678.8
   631.1
   653.1
   644.4
     658
   686.9
   663.2
   623.3
   626.5
   648.3
   689.1
   721.3
   648.9
   635.3
   677.5
   676.5
   662.5
   696.3
   667.7
   706.3
   749.8
   599.9
   633.4
   646.3
     647
   668.4
   657.4
   702.1
   688.2
   658.3
   660.3
   658.7
   694.7
   648.6
   683.3
     719
   710.9
   689.8
   639.2
   608.7
   630.8
   673.9
   641.5
     645
   681.7
   666.8
   698.9
   660.6
   701.8
   650.5
   625.2
   700.8
     672
   639.8
   668.4
   586.6
   649.6
   695.6
   659.3
   673.3
     670
   618.4
   656.4
   733.6
   683.6
   606.4
     717
   681.7
   690.4
   642.4
   725.5
   599.9
   662.5
   665.5
   662.9
   673.9
   640.8
   681.7
   676.2
   645.4
   670.7
   618.8
   641.1
   688.8
   627.2
   665.1
   636.3
   622.3
   672.6
   618.1
   702.4
     681
     669
     706
   658.7
   700.5
   649.2
   664.8
   659.6
   663.5
   652.8
     669
   665.5
     683
   684.6
   677.8
   639.2
     672
   631.1
     660
   693.4
   632.7
   630.4
   680.7
   678.4
   696.9
   641.5
   633.7
   668.4
   663.2
   662.9
   666.1
   655.4
     672
   708.3
   725.5
     635
   673.9
     672
   642.1
   637.9
   663.5
   662.9
   648.6
   691.1
   646.7
   682.3
   680.1
   649.6
   706.3
   617.5
   653.5
   692.1
   690.1
   652.5
   649.9
   707.3
   723.5
   658.3
   613.6
   631.1
   619.1
   661.3
   685.3
   702.1
   674.6
   688.8
   690.8
   656.7
   652.5
   650.9
   657.4
   643.1
   653.8
   693.7
   663.8
   656.4
   678.4
   641.8
   641.8
   648.9
     646
   668.1
   676.5
   643.4
   696.6
   661.9
   648.9
     696
     560
     683
   663.5
   683.3
   629.5
   652.2
   620.4
   680.7
     633
   649.2
   649.9
   655.7
   619.7
   657.4
     648
   621.7
   663.5
   642.8
   606.4
   619.4
   637.9
   642.4
   667.7
   670.7
   665.8
   601.6
   625.9
   597.3
   591.2
     610
   665.1
   692.1
   618.1
   602.5
   660.9
   685.9
   652.8
   636.9
   655.7
   594.7
   642.1
     681
   665.1
   577.6
   640.8
   594.4
   615.8
     611
   600.9
   658.3
   629.1
   680.1
   607.4
   654.8
   696.6
   635.6
   596.7
   595.4
   637.9
   630.8
   645.4
   629.1
   581.8
   607.7
   650.5
   640.2
   600.6
   653.5
   660.9
   615.8
   619.1
   555.2
   639.8
   625.6
   635.6
     622
   640.5
   630.4
   619.4
   651.2
   588.3
   631.1
   606.4
   643.1
   579.2
   627.5
   597.7
   637.6
   612.9
   643.4
   626.9
   607.1
   604.2
   592.2
   607.4
   622.6
   605.8
   616.5
   627.8
   599.3
   589.6
   585.3
   600.6
   588.3
   617.8
   619.4
   568.8
   616.8
   632.4
   619.1
   592.2
   640.5
   620.7
   600.9
   557.4
     658
     611
   624.9
   618.1
   616.5
   573.3
   629.5
     645
   558.7
   610.3
   594.1
   635.9
   614.5
   567.8
   654.4
     598
   614.5
   609.7
   602.5
   613.2
   591.8
   580.5
   600.9
     608
   574.6
   592.2
   538.6
   629.1
   614.2
   638.5
   625.9
   632.4
   616.8
   618.1
   635.9
   586.3
   608.7
   594.1
     584
   588.6
   619.1
   597.7
   626.5
   627.8
   643.4
   610.6
   602.2
   604.5
   646.3
   647.3
   649.6
   614.2
     584
   615.8
   566.2
     611
   567.5
   608.4
   567.2
   554.5
     634
   616.5
   628.5
   622.6
   602.5
   599.6
   549.3
   620.7
   599.3
   601.2
   655.4
   601.6
   562.6
     562
   651.8
   606.4
   622.6
   559.7
   635.6
   624.6
   613.2
     671
   606.4
   547.7
     586
   591.8
   612.6
   600.3
   630.1
   618.4
     598
   594.1
   666.1
   616.5
     574
   618.1
   633.7
   574.3
   560.4
   651.5
   614.5
   642.8
   624.9
   630.4
   584.7
   624.3
   652.2
   612.9
   632.1
   584.7
   610.3
   637.9
   575.9
     659
   636.6
   623.6
   632.4
   630.4
   596.4
     587
   566.5
   674.6
   561.3
   631.7
   611.3
   579.2
   630.4
   644.4
     561
   584.7
   654.1
   561.7
   649.2
   622.3
   606.8
   605.1
   627.5
   603.5
   599.9
   591.5
   640.5
   620.7
   627.8
   593.8
   631.4
   668.1
   608.7
   650.9
   627.5
   595.7
   567.8
     645
   674.2
   598.3
   632.1
     562
   597.7
   602.5
   571.7
   589.6
   586.3
   623.6
   620.1
   597.3
   602.9
   666.4
   664.2
   548.7
   579.5
   573.3
     548
   663.5
   563.9
   580.2
   611.6
   608.4
   640.8
   574.6
   635.9
   617.5
   535.4
   608.4
   602.9
   577.6
   551.9
   593.1
   641.8
   645.4
   588.9
   637.2
   580.5
   544.5
   588.3
   607.4
   624.3
   619.1
   613.6
     622
   643.1
   632.7
   618.8
   608.4
   564.9
   575.3
     634
   581.4
   614.5
   594.4
   597.7
   642.8
   550.3
   551.6
   609.7
   573.3
   634.3
   672.9
   648.9
   579.2
   615.2
   618.1
   587.3
   581.4
   640.8
   580.8
   611.3
   592.2
   617.5
   628.8
     672
   571.4
   627.2
   630.1
   634.3
   618.1
   551.6
   624.3
     599
     671
   661.3
   568.8
   585.7
   613.6
   622.3
   577.6
   603.8
   622.6
   587.3
   637.9
   620.1
     647
   662.5
   641.5
   629.5
   601.9
   563.3
   659.3
   562.3
   668.1
     585
   655.4
   591.8
   591.8
   594.1
   599.6
   652.5
   576.6
   632.1
   625.6
   644.7
   646.7
   585.3
   668.1
   646.7
   619.4
   558.1
   611.3
   583.4
     671
   607.1
   567.8
   642.8
   627.2
   604.8
   616.5
   642.4
   689.5
   637.9
   677.8
   572.4
   619.1
   646.7
   607.1
   567.8
   570.7
   634.6
   575.6
     596
   621.3
   639.8
   623.6
   615.2
   623.3
   624.6
   712.5
   733.9
   675.2
   644.1
     611
   637.6
   631.4
   660.6
   658.7
   634.6
   632.4
   684.9
   682.3
     659
   649.2
   631.7
   665.1
   664.8
   647.3
   662.9
   630.4
   654.1
   690.4
   648.6
   699.2
   700.8
   712.8
   702.8
   708.9
   671.6
   653.5
   650.2
   742.4
   672.9
   685.9
   655.7
   629.5
   685.9
   641.8
   695.3
   670.3
   644.4
   734.6
   725.5
   697.9
   690.8
   743.3
   731.6
     717
   707.3
   670.3
   720.9
   755.7
   700.8
   744.6
   745.3
   716.4
   714.8
   776.1
   700.2
   732.3
   740.4
     717
   750.5
   800.7
   745.6
   764.7
   770.9
   749.5
   775.4
     755
   785.8
   769.6
   738.8
   823.4
   733.6
   676.5
   728.1
   759.2
   766.4
   789.7
   774.8
   723.5
   789.1
   762.1
   760.8
   775.1
   769.3
   761.8
   753.1
   765.7
   785.8
   824.1
   802.4
   776.7
   792.6
   734.2
   754.7
   757.3
   761.2
   822.2
   816.3
   790.4
   820.2
   733.3
   720.9
   777.1
   819.9
     826
   819.6
   826.4
   854.3
   781.9
   789.4
   860.4
     828
   769.9
   802.7
   761.5
   771.5
   809.5
   847.1
   799.1
   865.9
   774.1
   789.4
   810.5
   843.9
   823.1
   828.6
   805.6
   806.9
   874.1
   844.5
   801.4
     803
   790.4
   784.8
   741.1
   785.5
   857.5
   773.8
   845.2
   811.4
   815.7
   848.8
   786.1
   836.1
     838
   821.5
   811.4
     791
   812.1
   790.7
   799.8
   785.8
   752.7
   799.1
   833.8
   776.4
   816.6
   795.6
   801.1
   821.5
   828.6
   813.1
   817.3
   771.2
   883.1
     793
   824.7
   801.4
   856.5
   841.6
   825.4
   793.6
   789.1
     780
   843.6
   849.4
   753.7
   845.8
   720.9
   793.3
   799.8
   787.4
   748.5
   763.1
   865.6
     756
     815
   825.1
   808.5
   837.1
   742.4
   745.9
     769
   807.2
   773.5
   799.4
   752.4
   779.3
   744.6
   735.5
   786.1
   765.4
   772.2
   772.8
   887.4
     730
   786.1
   796.5
   798.1
   724.5
   703.7
   760.5
     792
     769
     804
     729
   769.6
   777.1
   769.6
   781.3
   753.4
   776.4
   771.2
     754
   723.9
   706.3
   774.5
   773.8
   772.2
   743.6
   720.9
   733.6
   665.1
   727.4
   713.5
   683.3
   751.8
   661.6
   752.1
   689.1
   703.4
   770.2
     769
   690.8
   666.1
   733.3
   745.6
     756
   697.9
   703.1
   754.4
   740.7
   740.7
   775.1
   760.2
   733.6
   700.8
   721.6
   692.1
   655.7
   708.9
   726.5
   688.5
   728.7
   696.9
   735.2
   685.9
   676.2
   735.5
   705.7
   755.7
   718.3
   690.1
     719
   684.3
   669.7
   740.1
     695
   698.2
   691.7
     646
   702.4
   701.8
   704.7
   677.5
   713.8
     695
   662.5
   711.2
   636.9
   653.8
   722.2
     706
   691.7
   675.2
   682.3
     611
   701.2
   673.3
   650.9
   658.3
   659.6
   665.5
   699.5
   641.1
   664.2
   671.6
   711.2
   671.6
   672.9
   701.2
   622.6
   694.3
   635.6
   722.2
   679.7
   687.5
   698.6
     719
   631.4
   726.1
   681.4
   768.6
   764.4
   676.5
     693
   716.1
   683.6
   679.1
     659
   660.9
   645.7
     682
   635.6
   669.7
   725.5
   686.9
   637.9
   605.1
   652.2
   632.1
   771.9
   673.3
   655.1
   718.3
   648.9
   672.6
   702.8
     669
   644.7
   709.6
   642.1
     672
   686.9
   686.9
   650.5
   643.1
   693.4
   640.8
   685.6
     707
   724.8
   636.6
   680.7
   657.4
   619.7
   657.7
   676.5
   703.4
   683.6
   702.8
   736.8
   738.5
   650.5
   643.4
     695
   665.8
   686.2
   648.3
   648.6
   712.2
   692.7
   653.5
   662.2
   649.2
   628.5
   669.4
   639.8
   671.6
   661.9
   688.2
     729
   713.8
   656.7
   683.3
   658.7
   642.8
   628.8
   744.3
   650.2
     659
   664.5
   663.8
   669.4
   684.9
   630.1
     633
   621.3
   630.4
   677.1
   636.3
   635.9
   699.2
   659.3
   651.8
   630.8
   695.6
   649.2
     672
   668.1
   675.2
   694.3
   703.1
   719.3
   617.1
   667.1
   670.3
   639.5
   670.3
   637.6
   676.8
   679.7
   623.6
   617.5
   706.7
   681.4
   665.1
   669.7
   602.5
   697.6
   623.9
   632.1
   670.7
   714.8
   664.5
   653.1
   699.9
   628.5
   633.7
   650.5
   693.7
   610.3
   645.7
   672.9
     684
   699.2
     622
   660.9
     585
   629.8
   617.8
   689.5
   638.2
   629.8
   631.7
   664.2
   677.5
   663.5
   631.1
   620.4
   694.7
   619.1
   686.9
   631.4
     672
   668.4
   680.1
   661.9
   652.5
   633.4
   626.2
   639.5
   684.6
   667.1
   714.5
     671
   630.1
   615.2
   630.4
   676.8
   689.5
   642.8
   615.5
   626.9
   601.6
   649.6
     659
   672.6
   614.9
   604.5
   626.9
   632.7
   670.7
     670
   652.5
   662.2
   646.7
   657.7
   593.5
   618.4
   637.9
   684.3
   637.6
     684
   674.9
   668.7
   680.4
   629.1
   680.1
     648
   653.8
   619.7
   652.5
   707.6
   657.4
   654.8
   679.4
   614.9
   712.5
   666.1
   637.2
     622
   639.5
   678.8
   606.8
   661.6
   594.7
   637.2
   674.6
   675.8
   652.5
   663.8
     670
   655.7
   628.5
   687.5
   657.4
   649.9
   624.9
   636.3
     633
   664.8
   611.6
   617.8
   663.2
   641.1
   707.6
   639.2
   685.9
   614.2
   645.7
     705
   638.5
   714.8
   648.3
   620.7
   672.9
   634.6
   635.6
   674.9
   703.4
   604.5
   669.7
   575.3
     610
   652.2
   640.5
   697.3
   669.4
   638.9
   625.6
     684
   651.2
   666.8
   710.2
   611.3
   678.8
     669
   636.3
   672.3
   654.8
   648.9
   730.3
   704.4
   689.8
   648.6
   708.6
   635.6
   738.8
   619.7
   667.1
   653.8
   631.1
   639.2
   644.4
   693.7
   663.5
   712.8
   656.7
   674.6
     671
   729.4
   652.2
   653.1
   706.7
   668.7
   647.3
   669.7
   664.8
   686.2
   687.9
     683
   674.6
   651.5
   747.9
   696.6
     781
   702.8
   682.7
   662.2
   712.5
   695.3
   684.6
   648.6
   643.7
   653.5
   679.7
   712.8
   619.7
     659
   650.2
   695.3
   662.9
   649.6
   676.8
   712.2
   655.1
   652.5
   677.5
   617.5
   627.8
   677.8
   699.9
   633.4
     669
   673.3
   680.4
   726.5
   700.5
   694.3
   639.5
   627.2
   682.3
   652.5
   664.5
     670
   629.5
   695.6
   700.5
   690.8
     648
     695
   644.4
   679.7
   699.2
   630.4
   616.8
     646
   624.3
   732.6
   684.3
   681.7
   606.8
   668.4
     660
   630.8
   646.7
   651.2
   740.4
   632.1
   721.9
   631.7
   649.9
   652.8
   590.5
   691.4
   679.1
   635.3
   636.6
   646.3
   652.2
   691.1
   617.8
   700.8
   701.5
   673.9
   631.1
   660.6
   637.9
   625.6
   694.3
   620.7
   652.8
   604.5
   625.9
   640.5
   647.3
     633
   653.5
   685.6
   669.4
   612.9
   674.6
     659
   618.4
   660.3
   677.1
   645.7
   677.5
   630.8
   674.2
   649.9
   627.8
   645.4
   636.9
   652.8
   567.8
   599.6
   610.3
   638.9
   656.4
   644.4
   597.3
   625.6
     647
   611.6
   638.5
   674.9
   652.8
   653.8
   665.5
   641.1
     608
   648.9
   637.2
   581.1
   680.1
   602.5
     623
   641.1
   567.2
   579.8
   607.1
   635.9
   652.5
   592.8
   645.4
   664.8
   625.6
   653.8
     669
   665.8
   636.9
   553.2
   617.8
   651.8
   532.5
   552.9
   628.5
   626.5
   657.4
   546.7
   612.9
   619.4
   653.8
   588.3
   607.7
     608
   582.1
   703.1
   654.8
   605.5
   652.5
   638.9
   633.7
   638.5
   614.5
   635.3
     659
     610
   602.5
   703.4
   631.1
   679.1
   616.2
   620.1
   641.1
   604.2
   663.2
     610
   612.3
     660
   649.6
   619.4
   569.4
     596
   586.3
   629.1
   616.8
   652.5
   679.7
   664.8
   618.8
   643.4
   685.6
   644.4
   607.1
   600.3
   639.2
   647.3
   616.5
   649.2
     596
   651.2
   639.8
   659.6
   637.6
   643.4
   617.1
     693
   643.1
   665.5
   672.6
   661.6
   650.5
   617.5
   695.3
   636.9
   629.8
   654.4
   697.3
   664.2
   640.8
   615.5
   627.5
     660
   690.8
   629.5
   657.4
   618.1
   630.4
   643.1
   646.3
   732.3
   660.6
   679.7
   682.3
   628.8
   705.4
   648.3
   685.9
   737.8
   658.3
   674.2
     670
   735.5
     767
     683
   697.9
   735.2
     766
   704.7
   658.3
   643.7
   666.4
   736.8
   650.5
   621.7
   686.9
   670.3
   685.9
     743
   727.4
   714.8
     696
   751.8
   702.1
   739.1
     730
   774.1
   731.3
   694.3
   720.9
     769
   723.2
   740.7
   795.9
     742
   722.2
   712.8
   733.3
   804.3
   746.2
   844.2
   763.4
   728.4
   764.4
   754.4
   725.2
   778.7
   761.2
   795.2
     755
   841.3
   747.2
   855.6
   753.4
   802.7
   821.8
   700.5
   767.7
   752.4
   732.3
   892.2
   846.2
   888.7
   833.2
   809.8
   848.1
   810.5
   775.1
   828.6
   780.6
   822.2
   838.4
   794.6
   831.6
   791.3
   822.8
   867.2
   823.8
   866.3
   799.4
     864
   813.7
   827.3
   816.3
     899
   891.9
   854.6
     865
   801.1
   890.3
   852.6
   951.6
   885.1
   843.6
   905.8
   855.6
   868.9
   866.3
   871.8
   923.4
   896.8
   908.4
   874.1
   897.1
   884.8
   884.4
   898.1
   838.4
   884.4
   892.9
   903.3
   860.8
   838.7
   890.9
   911.7
   894.2
   981.4
     890
   887.7
   940.2
   906.5
   905.8
   859.8
     974
   888.7
   941.9
   873.7
     900
   832.5
   941.5
   916.6
   881.8
     923
   902.6
   965.5
   920.1
   976.9
     950
   907.8
   986.6
   856.2
   946.1
   895.8
   911.4
   930.5
   864.3
   878.9
   922.7
     973
   902.9
   840.3
   847.1
   923.4
   858.8
   936.3
   862.7
   923.7
   930.5
   964.9
   906.8
   888.7
     876
   925.3
   893.2
   847.8
   917.5
   871.8
   884.8
   939.3
   904.5
   935.4
   882.2
     875
   986.9
   918.2
   887.7
   877.3
   887.4
   820.2
   857.8
   926.9
   900.7
   945.1
   905.2
   856.2
   888.7
   930.2
     889
   846.5
     838
   852.3
   904.9
   846.2
     924
   823.4
   877.9
   871.1
   848.8
   842.9
   830.3
   810.8
   779.7
   883.1
   821.8
   877.3
   816.3
   763.1
   801.4
   818.3
   868.2
   829.6
   785.8
   851.3
   838.7
     841
   852.3
   836.4
   854.9
   854.6
   824.4
   891.6
     814
   871.1
   798.1
   829.9
     815
   765.4
   798.8
   829.6
   781.3
   826.4
   823.4
   825.4
   819.2
   820.5
   807.9
   785.5
   809.2
   774.8
   813.7
   824.1
   723.9
   750.5
   782.9
   799.8
   737.8
   788.1
   805.6
   766.7
   789.4
   777.7
   768.3
   737.5
   724.8
   740.4
     838
   748.8
   748.8
     791
   752.1
     755
   714.5
   708.6
   752.1
   755.7
   750.1
     720
     743
     804
   759.2
   755.3
   761.2
   739.8
   821.5
   756.6
   736.8
   678.4
   714.1
   725.2
   717.7
   757.9
   783.5
   755.3
   790.7
   641.5
   725.2
   659.6
   728.1
   765.1
   704.4
   716.1
   712.2
   758.2
   635.6
   765.7
   712.5
   708.9
   728.4
   699.9
   728.7
   716.7
   718.3
   733.6
   668.1
   729.4
     694
   680.1
   696.6
   695.6
   706.7
   700.5
   757.9
   697.9
   688.5
   734.9
   739.1
   755.3
     670
   707.6
   707.3
   717.4
   710.9
     671
   658.7
   661.9
   704.1
   751.8
   665.5
   697.6
   704.4
   666.8
     694
   757.9
   642.8
   702.4
   711.9
   692.4
   741.1
     693
     659
   685.6
   719.6
   660.6
   657.7
   685.3
   720.6
   653.1
   633.7
   723.2
   661.6
   781.3
   667.7
   680.1
   710.9
   665.5
   644.4
   675.5
   659.3
   650.9
   678.4
   721.6
   604.8
     720
   638.5
   632.1
   672.9
   615.8
   653.5
   653.5
   695.6
   688.8
   694.7
     622
   674.2
   665.5
   661.3
   655.1
   634.3
   666.1
   679.7
   665.8
   672.6
     708
   636.3
   642.1
   645.4
   662.2
   681.7
   674.6
   633.7
   664.2
   643.1
   641.5
   654.4
   682.7
   656.7
   658.3
   675.2
     648
     671
   630.8
   638.9
   682.3
     682
   625.6
   657.4
   666.1
   660.6
   642.4
   634.6
   622.6
   650.2
     645
   680.1
   712.5
   677.8
   647.3
   631.4
   664.8
   672.9
   686.6
   681.7
   678.1
   637.2
   637.6
   659.6
   692.1
   608.4
   684.6
   604.5
     717
   710.2
   697.3
   625.6
   646.3
   670.7
   684.3
   689.1
   656.1
   684.3
   688.2
   685.3
     682
   673.6
   636.3
   735.2
   643.7
   654.1
   650.9
   625.9
   690.4
   712.5
   683.3
     729
   622.3
   654.1
   651.5
   666.1
   687.2
   701.5
   649.9
   753.1
   721.9
   709.9
   660.6
   731.6
   734.6
   650.5
   711.2
   677.1
   728.1
   688.5
   696.6
   662.5
   778.7
   753.4
   748.5
   747.9
   755.7
   708.9
     670
   689.5
   668.7
   743.6
   721.6
   689.8
   735.2
   688.5
   764.1
   722.6
     731
   681.4
     682
   698.2
   724.2
   710.6
   752.4
   714.1
   690.8
   741.4
   783.9
   739.4
   758.6
   746.2
   695.3
   769.9
     778
     817
   777.7
   728.1
   773.2
   729.4
   753.7
   746.9
   787.4
   797.8
     767
   730.7
   801.7
   774.8
   759.2
   811.8
   818.3
   763.4
   824.1
   789.7
   800.4
   777.4
   877.3
   822.2
   821.2
   816.6
   790.7
   827.7
   823.1
   827.7
   888.7
   793.6
   856.5
   788.4
   844.2
   792.6
   875.7
   800.1
   841.9
   897.7
   793.9
     852
   896.4
   819.2
   817.3
     865
   902.9
   873.7
   789.7
   955.8
   905.2
   876.3
   910.1
   919.1
   801.4
   838.4
   900.3
   907.8
   850.4
   811.4
   932.8
   852.3
   917.5
   825.4
   855.6
   854.6
   876.3
     889
   933.7
   884.8
   923.7
   877.3
   965.9
   873.7
   882.8
   932.4
   914.9
   947.7
   973.3
   956.1
   938.6
     972
   933.4
    1027
   926.3
   967.2
   916.6
   927.6
   941.5
    1023
   962.6
   959.4
   955.2
    1017
    1025
   968.5
   918.5
   930.2
   951.6
   930.2
   955.5
   985.3
    1012
    1009
   948.3
    1030
    1032
    1025
    1006
    1022
    1046
   998.3
    1051
    1059
   964.2
    1042
    1047
    1066
    1054
    1054
    1028
   980.8
    1087
    1034
    1060
    1057
    1028
    1104
    1090
    1092
    1131
    1044
    1074
    1024
    1052
    1040
    1020
    1064
    1037
    1150
    1068
    1077
    1082
    1109
    1146
    1069
    1091
    1104
    1125
    1157
    1045
    1067
    1183
    1211
    1225
    1168
    1110
    1143
    1151
    1107
    1181
    1170
    1102
    1201
    1116
    1204
    1139
    1173
    1163
    1105
    1238
    1124
    1226
    1208
    1219
    1117
    1183
    1193
    1119
    1228
    1199
    1201
    1279
    1177
    1189
    1265
    1186
    1204
    1199
    1148
    1199
    1281
    1326
    1198
    1182
    1188
    1215
    1238
    1238
    1164
    1219
    1194
    1175
    1225
    1245
    1195
    1217
    1193
    1170
    1270
    1181
    1197
    1182
    1250
    1172
    1261
    1154
    1264
    1298
    1204
    1243
    1225
    1238
    1158
    1185
    1207
    1184
    1232
    1160
    1250
    1173
    1228
    1187
    1193
    1227
    1254
    1208
    1241
    1186
    1216
    1234
    1221
    1216
    1165
    1209
    1240
    1299
    1216
    1213
    1211
    1212
    1203
    1147
    1243
    1209
    1166
    1159
    1203
    1132
    1134
    1128
    1176
    1166
    1203
    1221
    1177
    1131
    1209
    1149
    1168
    1151
    1095
    1101
    1159
    1158
    1160
    1116
    1138
    1144
    1177
    1170
    1085
    1118
    1193
    1082
    1131
    1115
    1093
    1071
    1095
    1079
    1121
    1062
    1043
    1067
    1070
    1084
    1041
   987.3
    1086
    1170
    1092
    1054
    1114
    1033
    1088
    1003
   929.5
    1069
    1028
   986.9
    1007
    1037
    1039
   981.4
    1062
    1031
    1027
    1056
    1052
    1002
   993.8
   962.9
   964.6
    1047
   985.3
    1037
     948
    1070
   951.3
   960.3
   960.7
   973.6
     985
     912
   976.6
   894.5
   897.4
   937.6
   990.2
   973.6
   941.9
   918.5
     936
   913.6
   953.2
   920.4
   865.9
   909.7
   868.2
   923.4
   910.1
   919.8
   899.7
   904.9
   858.8
   915.9
   957.4
   933.4
     865
   902.3
   917.8
   852.3
   906.5
   813.7
   870.2
   910.7
   892.5
   860.4
   893.2
   865.9
   876.7
   879.2
   860.1
   862.7
   855.6
   923.4
   823.1
   880.5
   906.2
   817.9
     864
   850.4
   861.1
   816.6
   822.2
   846.2
   834.8
   869.5
   877.3
   864.3
   867.9
   818.6
   860.8
   831.9
   891.6
   828.3
   849.7
   836.1
     803
   820.9
   880.5
   756.3
   859.5
   860.1
   890.6
   821.2
   806.3
   792.3
   877.3
   838.7
   877.6
     911
   824.7
   830.6
     851
   844.9
   844.5
   829.3
   810.1
     817
   885.4
   884.4
   837.7
     829
   846.2
   880.5
   827.3
   888.7
   858.8
   831.6
   917.2
   831.2
   886.1
   866.9
   870.8
   874.7
   903.9
     888
     840
   847.5
   914.9
   851.7
   850.4
     902
   928.9
   915.6
   932.4
   941.9
   898.7
   890.9
   929.9
   928.6
   885.7
     890
     924
   954.5
   918.2
   899.7
   926.9
   878.6
   967.5
   919.1
   869.2
     913
   902.9
   934.1
   952.9
     864
   950.3
   947.7
   919.8
   956.1
   991.5
     985
   903.6
     973
    1005
   956.8
   931.5
     912
   946.4
    1052
   935.7
     973
   929.5
    1013
    1045
     937
    1006
   923.7
   947.7
    1003
   894.2
    1013
   980.1
    1031
    1011
    1139
   980.8
   984.4
    1029
    1028
   969.4
    1052
    1048
    1049
    1074
    1019
    1011
    1046
    1027
    1028
    1032
    1055
   994.1
    1071
    1027
    1083
    1099
    1074
    1009
    1194
    1041
    1076
    1047
    1057
    1097
    1074
    1113
    1084
    1098
    1092
    1034
    1071
    1112
    1096
    1128
    1096
    1098
    1082
    1113
    1204
    1086
    1147
    1067
    1202
    1046
    1098
    1123
    1126
    1176
    1133
    1184
    1173
    1160
    1166
    1131
    1159
    1102
    1159
    1144
    1173
    1102
    1202
    1180
    1111
    1163
    1224
    1174
    1171
    1069
    1099
    1226
    1165
    1164
    1175
    1171
    1156
    1254
    1155
    1155
    1165
    1161
    1090
    1144
    1151
    1223
    1218
    1124
    1192
    1229
    1221
    1204
    1169
    1180
    1181
    1114
    1172
    1115
    1124
    1114
    1137
    1121
    1125
    1154
    1119
    1186
    1113
    1088
    1153
    1118
    1121
    1136
    1101
    1181
    1078
    1149
    1112
    1178
    1122
    1158
    1153
    1187
    1179
    1132
    1110
    1141
    1140
    1080
    1073
    1087
    1101
    1140
    1193
    1080
    1044
    1081
    1111
    1082
    1112
    1138
    1142
    1174
    1083
    1076
    1076
    1058
    1126
    1093
    1144
    1115
    1058
    1116
    1105
    1089
    1107
    1132
    1067
    1028
    1051
    1095
    1091
    1162
    1108
    1126
    1072
    1063
    1063
    1075
    1095
    1104
    1082
    1072
    1082
    1001
    1001
     998
    1078
    1097
    1073
    1009
    1003
    1048
    1041
   947.7
    1055
   965.2
    1082
    1006
    1036
    1012
   992.1
    1072
    1067
   950.3
    1029
    1027
    1067
   989.2
    1041
    1016
    1003
   973.3
   975.9
    1056
   945.1
   994.1
    1014
   950.9
   968.8
    1002
   979.5
   978.8
   972.3
   965.9
    1056
   971.7
     972
   955.5
   990.5
   951.9
   925.3
     996
    1012
   965.9
   921.7
   995.7
    1032
    1009
    1002
     984
   886.4
   920.4
   963.3
     985
   976.9
     948
   950.9
   910.7
   938.3
   937.3
   914.3
   945.1
   879.6
   910.1
   952.9
   875.4
   860.8
   914.3
   946.4
   935.7
   892.2
   890.3
     912
   897.4
   906.2
   887.4
   904.2
   938.6
   909.4
   894.8
   923.7
   903.3
   874.1
   899.4
     889
   908.8
     888
   865.6
     865
   947.4
     911
     902
   834.8
   922.4
   860.8
   902.3
   923.7
   809.5
   867.2
   840.3
   870.5
   948.7
   890.6
   883.1
   857.2
   866.6
   821.2
     902
   979.2
   848.4
   886.7
   835.5
   838.4
     890
   839.7
   847.1
   832.9
   813.4
     817
   841.6
   914.6
   834.8
     828
   834.5
   852.3
   830.6
   867.9
   836.7
     829
   863.7
   831.6
   829.6
   783.2
   866.6
   822.2
   817.3
   858.2
   799.4
   872.1
   806.3
   839.3
   797.2
   779.7
   835.8
     802
   811.1
   820.9
   831.9
   822.2
   821.5
   832.2
   902.6
   868.5
   794.3
   781.3
   820.5
   826.4
   818.9
   817.6
   868.2
     815
   880.2
   835.8
   895.1
   847.1
   841.3
   790.7
   860.4
   792.6
   795.6
   786.5
   765.4
   813.1
     840
   782.6
   800.1
   841.9
   783.5
   790.4
   806.3
   828.6
   866.3
   794.3
     790
     853
   792.3
   832.2
   803.3
     876
   758.9
   805.3
     780
   773.8
   808.2
   852.3
   727.1
   797.8
   795.6
   820.5
     805
   833.5
   870.2
   809.8
   903.9
     767
   787.8
   749.2
   811.4
   850.1
   823.4
     826
   796.8
   861.4
   810.1
   801.4
   784.8
   832.5
   841.6
   785.8
   826.4
   819.2
   861.4
   883.5
     817
   845.5
   793.3
   794.6
   831.2
   815.7
   837.7
   809.5
   810.1
   886.1
   841.6
   786.1
   860.4
   830.6
     816
   805.6
   826.7
   851.3
   857.8
   882.8
   845.5
   815.7
   883.1
   879.2
     863
   825.7
     815
   895.1
   944.1
   907.5
   820.9
   835.8
   872.8
   902.9
   867.9
   877.9
   885.4
   894.5
   839.7
   912.7
   852.3
   890.6
   898.1
   887.7
   890.3
   890.6
   937.6
   910.4
   897.1
   941.2
   877.9
   954.5
   895.8
   968.1
   940.2
   950.3
     912
     962
   910.1
     877
   948.7
   963.6
   932.8
   946.4
   927.6
   981.8
   993.8
   970.7
   986.3
   977.9
   987.6
   931.8
   942.2
   949.6
   966.5
    1066
    1016
   986.6
   989.2
   970.7
    1053
   946.1
    1027
    1061
    1056
    1067
    1024
    1039
    1038
    1059
    1076
    1012
   955.2
    1078
    1039
    1053
   966.2
   992.1
    1113
    1068
    1124
    1106
    1090
    1152
    1047
   989.2
    1068
    1098
    1153
   984.7
    1090
    1131
    1064
    1017
    1158
    1181
    1104
    1078
    1078
    1078
    1183
    1169
    1119
    1106
    1119
    1073
    1107
    1138
    1167
    1070
    1061
    1101
    1081
    1085
    1162
    1181
    1120
    1157
    1151
    1139
    1037
    1129
    1131
    1213
    1112
    1125
    1173
    1188
    1137
    1122
    1158
    1094
    1126
    1140
    1204
    1068
    1138
    1094
    1269
    1174
    1223
    1094
    1251
    1088
    1181
    1087
    1213
    1182
    1085
    1144
    1161
    1133
    1148
    1160
    1170
    1139
    1104
    1155
    1073
    1091
    1134
    1107
    1129
    1134
    1099
    1082
    1128
    1173
    1146
    1141
    1117
    1124
    1098
    1038
    1113
    1089
    1165
    1136
    1086
    1135
    1125
    1130
    1054
    1026
    1093
    1072
    1045
    1084
    1054
    1115
    1048
    1000
    1090
    1062
    1002
    1046
    1077
    1077
    1034
    1065
    1109
    1023
    1063
    1061
    1016
    1078
   993.1
    1055
     973
    1087
    1005
    1070
    1006
   988.2
    1015
    1027
    1061
   965.9
   968.8
   966.8
   956.8
   977.2
   967.2
   954.5
     949
   999.9
   907.1
   932.8
   909.4
   935.4
   927.3
   908.8
   961.6
   916.6
   939.3
     974
   958.4
   971.1
   992.5
   867.2
     950
   911.7
   922.4
   867.9
   874.7
   865.9
   906.5
   887.4
     913
   878.3
   913.6
   858.5
   866.3
   858.8
   871.8
   888.3
   882.5
   889.3
   844.5
     888
   884.1
   892.9
   834.5
   856.5
   839.7
   823.1
   876.3
     778
   808.9
   773.5
   781.6
   843.2
   786.8
   843.2
   786.8
     791
   799.1
     805
   763.8
   889.3
   821.2
   810.5
   762.5
   752.4
     814
   821.8
   768.6
   746.6
   793.9
   861.1
   756.3
   784.5
   771.9
   755.7
   820.9
   745.6
     732
   759.2
   767.7
   742.7
   801.1
     766
   747.2
     790
   756.9
   725.2
   764.1
   683.6
   767.3
   731.3
   702.8
   749.2
   764.1
   790.7
   748.5
   737.2
     693
   711.5
   765.7
   782.6
   730.3
   764.7
   749.2
   771.9
   734.9
     693
   723.9
     743
   749.8
   740.4
   708.3
   744.6
   741.1
     681
   750.5
   726.8
   789.4
   761.8
     705
   732.6
     754
   698.6
   714.8
   711.2
   711.2
   716.4
   686.2
   686.9
   734.2
   689.8
   807.6
   666.4
   705.7
   699.5
   728.1
   766.7
   722.2
   741.1
   711.2
     732
   745.3
   710.2
   740.7
     708
   686.2
   724.8
   762.1
     719
   764.7
   704.7
   748.5
   737.2
   697.6
   733.3
   727.4
   740.4
   705.4
   738.1
   760.2
   813.7
   797.8
   701.8
   706.7
   665.1
   768.6
   790.4
   794.3
   735.5
   743.6
   704.7
   753.1
   761.8
   793.3
   804.3
   723.2
     720
   821.8
   838.7
   771.9
   790.4
   802.7
   811.4
   753.7
   811.8
   765.7
   784.5
     755
   862.1
   793.3
   815.7
   789.7
   793.3
   801.4
   829.6
     792
     826
   825.1
   794.9
   828.3
   852.3
   916.6
   831.2
     889
   896.4
   837.7
   898.1
     888
   885.4
   918.8
   871.1
   918.5
   910.7
   943.8
   898.4
   959.4
   975.3
   907.8
   973.6
   931.8
   958.4
   951.3
   990.2
    1036
     974
   985.3
   982.1
   940.2
    1038
    1066
    1063
    1079
    1077
    1028
    1018
    1070
    1037
    1125
    1146
    1150
    1129
    1082
    1196
    1114
    1173
    1187
    1162
    1113
    1133
    1178
    1191
    1179
    1214
    1212
    1286
    1266
    1257
    1271
    1296
    1326
    1232
    1313
    1304
    1369
    1300
    1396
    1437
    1392
    1424
    1410
    1365
    1398
    1444
    1499
    1549
    1437
    1410
    1521
    1525
    1541
    1586
    1568
    1574
    1634
    1669
    1581
    1589
    1684
    1611
    1723
    1677
    1681
    1708
    1731
    1770
    1762
    1833
    1813
    1855
    1789
    1789
    1894
    1804
    1910
    1908
    1867
    1867
    1953
    1899
    1994
    1942
    2043
    1949
    1955
    2046
    2096
    2071
    2091
    2120
    2156
    2183
    2127
    2181
    2145
    2222
    2125
    2128
    2295
    2346
    2276
    2255
    2262
    2250
    2260
    2368
    2430
    2322
    2363
    2394
    2349
    2271
    2381
    2383
    2429
    2385
    2433
    2491
    2443
    2429
    2518
    2463
    2435
    2572
    2447
    2585
    2535
    2637
    2566
    2547
    2540
    2673
    2679
    2637
    2738
    2697
    2684
    2710
    2786
    2661
    2644
    2746
    2606
    2765
    2779
    2702
    2777
    2751
    2770
    2742
    2630
    2747
    2795
    2749
    2731
    2901
    2804
    2919
    2868
    2916
    2894
    2825
    2779
    2746
    2883
    2812
    2848
    2872
    2865
    2777
    2911
    2942
    2946
    2860
    2839
    2918
    2940
    2846
    2843
    2857
    2820
    2717
    2786
    2827
    2819
    2770
    2694
    2728
    2856
    2798
    2818
    2775
    2721
    2875
    2743
    2823
    2826
    2763
    2714
    2639
    2743
    2772
    2890
    2731
    2746
    2647
    2639
    2637
    2652
    2774
    2661
    2551
    2774
    2696
    2592
    2663
    2626
    2604
    2656
    2610
    2714
    2528
    2529
    2514
    2633
    2441
    2503
    2553
    2542
    2508
    2428
    2380
    2417
    2467
    2403
    2548
    2361
    2440
    2538
    2431
    2322
    2351
    2381
    2296
    2297
    2138
    2187
    2288
    2251
    2221
    2219
    2176
    2085
    2171
    2212
    2067
    2201
    2116
    2163
    1987
    2179
    2163
    2099
    2100
    2058
    1952
    1962
    2062
    2086
    1934
    1988
    1984
    1879
    1876
    1979
    1922
    1846
    1887
    1850
    1875
    1781
    1883
    1808
    1805
    1747
    1815
    1741
    1717
    1809
    1736
    1694
    1735
    1686
    1663
    1639
    1680
    1652
    1649
    1651
    1592
    1655
    1566
    1509
    1550
    1503
    1539
    1522
    1475
    1516
    1565
    1433
    1461
    1438
    1393
    1474
    1388
    1422
    1484
    1432
    1376
    1451
    1376
    1392
    1341
    1388
    1394
    1354
    1372
    1422
    1264
    1366
    1259
    1334
    1316
    1310
    1270
    1333
    1249
    1269
    1273
    1192
    1263
    1255
    1215
    1299
    1245
    1245
    1193
    1174
    1157
    1221
    1224
    1145
    1111
    1156
    1198
    1195
    1162
    1138
    1118
    1112
    1127
    1092
    1052
    1099
    1119
    1064
    1148
    1198
    1088
    1122
    1130
    1147
    1046
    1083
    1057
    1069
    1076
    1078
    1020
    1065
    1110
    1054
    1116
    1013
    1080
    1066
    1082
   981.4
    1019
    1025
    1124
    1092
    1042
    1073
    1083
    1080
    1020
    1013
    1057
   978.5
    1084
   973.6
   968.5
    1082
    1065
    1039
    1057
    1033
    1012
    1027
    1042
    1003
   962.3
   980.5
    1025
   997.7
    1030
   999.3
    1002
    1065
    1014
    1039
    1002
    1061
   972.3
   966.2
   971.7
   965.5
   892.2
   980.8
    1002
   962.6
    1019
    1012
    1004
   986.9
    1026
    1029
   958.4
   984.7
    1012
   982.4
   987.6
   982.7
   954.8
   893.8
   958.7
    1014
   951.3
   946.1
    1002
    1000
   931.8
   974.6
   978.5
   907.8
   894.8
     973
   933.7
   950.3
   971.7
    1030
   883.5
   881.5
   873.4
   925.3
   982.4
   890.9
   896.8
   918.8
   918.8
   873.7
   939.9
    1013
   953.5
   888.3
   892.9
   943.2
   945.4
   955.2
   872.8
   928.9
     949
   901.6
   912.3
   933.4
   925.3
   967.8
   898.7
   905.2
   988.9
   848.8
   917.8
   883.5
   887.7
   849.4
   887.4
   947.4
   897.4
   879.2
   895.1
   916.2
   859.5
   901.6
   893.2
   862.4
   951.3
   811.4
   870.2
   866.3
   823.8
     877
     914
   848.8
   858.2
   905.5
   902.6
   871.8
   875.4
   822.2
   942.5
   865.3
   849.4
   814.7
   834.2
   876.3
   850.1
   845.5
   858.5
   812.1
     829
   855.9
   845.2
   851.3
   861.1
     829
   816.6
   829.9
   798.5
   873.7
   859.5
   824.7
   863.4
   778.7
   792.3
   807.6
   881.8
   847.1
   852.3
   799.8
   799.1
   834.5
   816.6
   814.4
   842.6
   837.7
   802.4
   799.8
   781.6
   781.3
   850.1
     780
     863
   764.4
   807.6
   799.1
   711.5
   825.4
   831.6
     829
   771.2
   832.2
   809.2
   837.7
   755.7
   800.7
   760.5
   765.7
   776.7
   808.5
   743.6
   834.8
   796.8
   761.8
   866.6
   825.1
   847.1
   769.6
   781.3
   741.1
     817
   808.5
   750.8
   696.6
   763.1
   792.3
   783.9
   806.9
   766.7
   761.8
   726.8
   797.5
   849.1
   768.6
   834.2
   740.1
   789.7
   764.4
   749.5
   732.6
   763.8
   766.7
   755.3
   751.4
   800.7
   795.2
   753.7
   727.1
   762.5
     756
   768.3
   759.2
   776.4
   769.9
   708.9
   752.4
   776.1
   742.4
   768.3
   708.3
   692.7
   755.7
   741.4
   771.2
   760.5
   728.7
   810.5
   691.1
   775.4
     769
   735.5
   794.6
     731
   762.8
   714.1
   721.6
   826.4
   779.7
   779.3
   787.1
   720.9
   777.4
   703.4
     804
   797.8
   762.1
     804
   818.9
   807.2
   730.3
     769
   763.8
   748.8
   799.1
   813.7
   743.3
   846.2
   770.2
   805.9
     790
   743.3
     814
   785.5
   752.1
   741.7
   732.3
   788.1
   720.9
   798.5
     718
     671
   724.8
   758.2
   687.2
   769.9
   784.8
   774.8
   732.9
   756.6
   722.6
   732.6
   714.8
   721.9
   762.5
   799.1
   764.4
   764.7
   772.8
   788.7
   809.2
   683.6
   727.4
   722.6
   736.5
   756.3
   716.7
   708.3
     743
   735.2
   757.6
   779.7
   740.4
   798.5
   787.4
   748.2
   837.4
   746.6
   704.7
   740.7
   784.5
   728.1
   796.8
   770.9
   812.4
   751.8
     779
     767
   775.4
   786.8
   746.6
   792.6
   789.4
   751.1
   696.9
   770.6
   798.1
   751.1
     767
   777.7
   824.1
   808.5
   775.4
   833.5
   829.3
     814
   813.4
   760.2
   773.5
   782.9
   805.9
   728.4
   768.6
   786.5
   802.4
   768.3
   716.4
   757.3
   780.6
   812.1
   753.1
   817.6
   718.3
   771.2
   847.1
   744.6
   762.8
   823.1
   798.1
   829.3
   801.4
   782.9
   731.3
   746.9
   796.5
   797.5
   812.7
   739.4
   787.4
   841.6
   766.7
   847.8
     805
   769.6
   805.6
   781.6
   773.5
   793.9
   804.6
   779.3
   811.1
   834.8
   831.6
   787.4
   828.6
   799.1
   834.8
   859.1
   829.9
   831.6
   761.5
   840.6
   754.4
   777.4
   812.4
   877.3
   799.1
   896.4
   856.9
   810.5
   861.4
     815
   874.7
   847.1
   875.7
   853.6
   863.7
   866.6
   841.3
   850.4
     828
   849.7
     875
   861.4
   929.9
   881.5
   910.4
   827.7
   829.9
   900.3
   849.7
   935.4
   936.3
   871.5
   934.7
   921.7
   904.5
   880.2
   883.5
   861.1
   872.8
   851.3
   978.5
   884.1
   867.6
   907.5
     875
   884.8
   888.3
   961.6
   916.2
   897.7
   950.3
   915.9
   928.2
   939.6
     875
   983.7
   924.7
   927.3
   941.2
   932.4
   921.7
   933.1
   943.8
   933.4
   860.1
   889.3
   883.5
   979.8
   985.6
   960.3
     985
   930.5
   914.9
   980.1
   896.8
     935
   975.9
   988.9
   932.1
   944.5
   941.2
   963.3
   962.6
   922.4
   962.9
   958.4
     913
   977.5
   993.1
   947.4
   942.8
   953.5
   941.9
   993.8
   927.9
    1014
    1025
     938
   970.1
    1004
    1015
     936
    1060
    1003
   978.2
   976.9
    1030
   966.5
   957.1
    1037
    1018
    1069
    1023
   943.2
   932.8
   962.9
    1077
     986
    1080
    1017
   957.4
   992.1
   933.4
    1056
   932.8
    1014
    1007
    1033
   996.7
    1007
    1035
    1051
     960
   995.1
    1015
    1047
   999.6
   991.5
    1057
    1025
    1027
     974
   995.1
    1040
    1039
     998
    1070
    1040
    1001
    1020
    1008
    1067
   982.7
    1008
    1019
    1102
   990.2
    1031
    1043
   990.5
    1060
    1052
     986
   968.8
    1106
    1003
    1017
    1073
    1029
    1051
    1094
    1027
    1026
    1098
    1076
    1044
    1107
    1042
    1025
    1025
    1036
    1063
    1025
    1009
    1072
    1073
    1034
    1037
    1051
    1035
    1038
    1032
    1096
    1030
    1077
    1046
    1084
    1089
    1055
    1141
    1179
    1015
    1104
    1098
    1089
    1098
    1054
    1086
    1087
    1110
    1035
    1005
    1047
    1032
    1118
    1129
    1111
    1096
    1076
    1085
    1039
    1102
    1075
    1058
    1038
    1131
    1069
    1103
    1108
    1059
    1086
    1136
    1034
    1087
    1060
    1036
    1052
    1036
    1016
    1060
    1065
    1049
    1023
    1069
    1121
    1057
    1012
    1094
    1067
    1073
    1043
    1056
    1058
    1115
    1061
    1078
    1107
    1059
    1114
    1069
    1065
    1032
    1067
    1051
   993.1
    1042
    1047
   989.2
    1025
    1045
    1046
    1059
    1094
    1021
   987.9
    1062
    1057
    1059
   985.3
    1097
    1041
    1050
    1091
    1107
     986
    1122
    1070
    1052
    1042
   995.1
    1088
    1057
    1077
    1092
    1130
    1040
    1146
    1000
    1097
    1060
    1086
    1013
    1053
    1105
    1088
    1043
    1061
    1034
    1083
    1035
    1023
    1014
    1082
   989.2
   965.5
    1117
    1077
    1055
    1075
    1014
    1016
    1006
    1014
    1019
    1052
    1115
    1103
    1087
    1057
    1052
    1050
    1081
    1061
    1027
   988.9
    1017
    1007
    1042
    1112
    1016
    1040
    1005
    1026
    1008
   996.7
    1038
    1007
    1004
    1028
    1006
    1110
    1062
    1007
    1036
    1109
   973.6
    1050
   993.1
    1045
     974
    1041
     996
    1071
    1007
    1001
    1060
     914
    1016
   973.6
    1009
   963.6
   982.1
    1016
    1019
    1042
   996.7
   959.4
    1015
   991.5
    1022
    1011
   989.9
   955.8
    1024
   990.2
    1016
   984.4
   975.9
   966.5
   992.8
    1004
    1004
   972.7
   957.8
   985.6
   907.1
    1014
    1026
   990.8
     949
    1016
   929.9
    1016
   954.2
   948.7
   981.4
   940.2
   959.4
   917.5
   970.7
   951.3
   879.6
   960.7
    1043
   977.5
   886.1
   943.5
   959.7
   996.7
   950.3
   959.7
   972.7
   906.2
   987.3
   967.2
   973.6
   920.1
   924.7
   987.3
   956.8
   933.4
   909.7
   982.7
   925.3
   921.7
   940.9
   993.1
   890.6
   862.4
   933.1
   903.3
   864.6
     889
   918.8
   947.4
     863
   910.7
   854.6
   904.9
     877
   830.3
   935.7
   894.8
   865.6
   878.3
     864
     911
   895.8
   855.6
   965.9
   867.2
   940.2
   858.5
   920.4
   949.3
   847.8
   887.4
   931.5
   885.7
   868.5
   908.4
   941.5
   878.9
   908.8
   884.4
     852
   893.5
   905.2
   934.4
   858.8
   872.8
   854.6
   873.4
   858.2
   830.3
   833.8
   845.2
   853.6
   896.4
   883.8
   918.5
   935.4
   910.1
   845.5
   819.6
   894.5
   859.5
   835.8
   788.1
   884.8
   808.5
   866.6
   867.9
   799.1
   837.1
   829.6
   821.8
   887.4
   881.5
   808.5
   850.1
   846.2
   835.5
     816
   787.4
   836.1
     838
   869.2
     768
   840.3
   859.8
   837.7
   783.5
   839.3
   771.2
   789.7
     816
   823.4
   788.1
   827.3
   745.3
   735.5
   805.3
   873.1
   788.7
   827.7
   801.1
   860.1
   765.4
   830.9
     852
   794.9
   794.9
   782.3
   808.5
   821.5
   798.8
   706.7
   837.4
   794.9
   880.2
   845.5
   741.7
   758.6
   823.4
     792
   822.2
   769.9
   818.9
   777.1
   743.3
   857.2
   825.7
   783.5
   803.7
   760.8
   801.1
   850.1
   713.8
   786.8
   792.6
   765.1
     814
   791.7
     766
   826.4
   729.7
   789.7
   864.3
   799.4
   836.7
   812.7
   794.3
   765.1
   803.7
   775.1
   768.3
   816.6
   774.1
   798.1
   783.5
   782.3
   766.7
   802.4
   829.3
   847.8
   778.4
   795.9
     826
     790
   871.5
   860.8
   759.9
     756
   869.8
   796.2
   849.4
     779
   779.7
   839.3
   833.2
   850.4
   783.5
   871.5
   838.4
   844.2
   829.3
   794.3
   764.1
   877.9
   930.8
   952.9
   835.5
   856.2
   821.5
   846.8
   850.4
   829.6
   867.6
   906.5
   886.1
   917.5
   947.4
   857.2
   942.2
   973.6
     851
   946.4
   878.6
   947.4
   865.3
   918.2
   903.9
     925
   879.2
   978.8
   977.2
     949
    1009
   996.4
   977.2
    1019
    1025
   991.2
   975.6
    1083
    1002
   954.5
   954.5
    1049
    1070
    1004
   996.4
    1035
    1048
    1045
    1084
    1061
    1109
    1101
    1131
    1018
    1149
    1088
    1096
    1065
    1147
    1112
    1152
    1178
    1133
    1218
    1183
    1157
    1149
    1138
    1136
    1209
    1174
    1165
    1244
    1225
    1237
    1213
    1238
    1302
    1255
    1293
    1265
    1308
    1325
    1310
    1279
    1279
    1429
    1337
    1373
    1361
    1336
    1432
    1421
    1423
    1463
    1469
    1407
    1433
    1438
    1517
    1500
    1495
    1433
    1542
    1477
    1533
    1523
    1473
    1554
    1592
    1536
    1583
    1604
    1525
    1498
    1686
    1658
    1647
    1714
    1648
    1645
    1665
    1672
    1717
    1714
    1760
    1709
    1717
    1711
    1686
    1747
    1743
    1741
    1738
    1717
    1765
    1847
    1850
    1790
    1818
    1856
    1903
    1868
    1833
    1953
    1783
    1960
    1802
    1911
    1879
    1893
    1927
    1878
    2038
    1966
    2014
    1972
    1976
    1952
    2023
    1961
    2094
    1926
    2006
    2024
    2008
    2061
    1991
    2026
    2180
    2082
    2092
    2113
    2115
    2125
    2105
    2039
    2145
    2165
    2127
    2178
    2085
    2165
    2047
    2053
    2242
    2268
    2093
    2246
    2097
    2135
    2220
    2198
    2134
    2226
    2182
    2185
    2216
    2252
    2273
    2230
    2262
    2229
    2237
    2158
    2220
    2252
    2260
    2186
    2244
    2165
    2241
    2342
    2278
    2205
    2217
    2192
    2226
    2254
    2276
    2250
    2281
    2187
    2240
    2212
    2261
    2262
    2243
    2166
    2305
    2183
    2222
    2277
    2225
    2302
    2228
    2334
    2080
    2165
    2258
    2195
    2258
    2294
    2186
    2215
    2177
    2256
    2224
    2240
    2171
    2114
    2175
    2208
    2195
    2138
    2191
    2084
    2163
    2141
    2217
    2176
    2241
    2142
    2184
    2200
    2131
    2111
    2100
    2182
    1992
    2097
    2024
    2138
    2100
    2108
    2118
    2081
    2073
    1987
    2076
    2018
    1996
    2004
    2066
    2080
    1973
    2044
    2060
    2024
    1966
    2000
    2008
    1958
    2010
    1903
    2023
    1935
    1973
    1882
    1990
    1906
    1940
    1873
    1994
    1899
    1878
    1866
    1901
    1845
    1925
    1828
    1875
    1853
    1866
    1815
    1911
    1776
    1840
    1887
    1759
    1753
    1763
    1838
    1817
    1745
    1755
    1680
    1719
    1676
    1747
    1753
    1710
    1662
    1722
    1639
    1685
    1687
    1644
    1633
    1644
    1589
    1601
    1613
    1539
    1675
    1553
    1586
    1587
    1669
    1593
    1490
    1531
    1538
    1512
    1463
    1572
    1544
    1490
    1442
    1501
    1572
    1529
    1505
    1585
    1471
    1499
    1431
    1500
    1472
    1434
    1459
    1462
    1461
    1444
    1480
    1374
    1378
    1369
    1433
    1364
    1314
    1402
    1381
    1427
    1377
    1420
    1305
    1322
    1318
    1323
    1277
    1358
    1320
    1285
    1352
    1272
    1303
    1214
    1282
    1315
    1224
    1271
    1290
    1284
    1309
    1282
    1257
    1243
    1235
    1300
    1174
    1267
    1177
    1260
    1242
    1261
    1174
    1230
    1200
    1134
    1206
    1266
    1137
    1230
    1189
    1173
    1147
    1169
    1154
    1170
    1153
    1113
    1135
    1103
    1128
    1151
    1142
    1175
    1116
    1107
    1193
    1130
    1119
    1043
    1080
    1029
    1046
   976.6
    1018
    1083
    1070
    1075
    1042
    1030
    1080
    1072
   995.7
    1027
   991.8
    1031
    1041
   981.4
    1027
    1035
    1044
    1058
    1022
     997
   999.6
   975.3
    1023
   960.7
   986.6
    1024
   979.2
    1020
   989.5
   954.2
    1007
   980.8
     949
   963.6
   977.2
    1024
    1019
   915.6
    1002
    1043
   951.6
   990.2
   988.9
   988.6
     998
   976.9
   911.7
   922.1
   999.3
   940.6
   908.1
   865.9
   859.1
   876.7
   921.4
   954.5
   975.6
   948.3
    1025
   958.4
   910.7
     887
   943.2
   968.5
   928.2
   903.6
   890.9
   934.7
   959.4
   929.2
   915.9
     911
   980.1
   962.6
   880.9
   928.6
   880.5
   928.9
   977.9
   893.2
   914.3
   913.6
   869.5
   989.5
   926.3
   829.6
   970.1
   879.2
   938.3
   930.5
   953.5
   932.4
   920.8
   951.6
   891.2
   879.9
   961.6
   875.4
     875
   895.5
   886.1
   892.9
   879.2
   842.3
   885.1
   917.2
     828
   969.8
   962.6
     914
     887
   846.2
     950
   867.2
   927.9
   868.9
   869.8
   840.3
   841.6
   856.5
   925.3
     902
   856.2
   842.6
   930.2
   913.6
   872.1
     901
   855.2
   836.4
   945.4
   868.5
   902.9
     936
   957.4
   907.5
     890
   833.8
   874.4
   945.4
   886.1
   849.7
   932.8
   954.2
   875.7
   893.2
   881.8
   883.1
   925.6
   886.4
   876.3
   862.7
   854.9
     864
   872.8
     901
   884.4
   849.1
   892.9
   950.3
   879.9
   859.8
   828.3
   889.3
   920.1
   845.5
   839.3
   925.6
   896.4
     876
   925.3
   915.3
   893.5
   869.5
   862.4
   829.6
   922.7
   943.8
   928.9
   922.4
   917.8
   892.9
   907.8
   917.2
   893.5
   906.2
   883.1
   895.5
   970.7
   893.5
   940.2
   965.9
     887
   990.5
   921.4
     949
   962.6
   848.4
   973.3
     986
   962.6
   956.8
   910.1
   929.9
    1022
   985.3
   929.9
   979.2
   966.2
   999.6
   979.8
    1027
    1004
   979.2
   982.1
    1056
    1046
    1030
   971.1
   997.3
   981.4
    1047
    1032
    1107
   997.7
    1041
    1028
    1091
    1095
    1041
    1077
    1131
    1125
    1024
    1158
    1080
    1083
    1152
    1107
    1113
    1188
    1140
    1191
    1147
    1269
    1202
    1229
    1190
    1190
    1202
    1258
    1171
    1316
    1289
    1358
    1324
    1268
    1284
    1337
    1285
    1317
    1429
    1381
    1358
    1492
    1427
    1355
    1456
    1437
    1492
    1501
    1608
    1459
    1664
    1521
    1674
    1630
    1606
    1613
    1624
    1648
    1569
    1767
    1744
    1790
    1801
    1753
    1755
    1777
    1846
    1818
    1879
    1989
    2056
    1984
    2026
    2150
    2084
    2126
    2007
    2054
    2182
    2157
    2181
    2233
    2300
    2226
    2270
    2369
    2506
    2447
    2334
    2505
    2516
    2612
    2637
    2673
    2691
    2665
    2845
    2837
    2790
    2859
    2783
    2851
    3022
    3012
    3020
    3076
    3072
    3192
    3283
    3176
    3183
    3155
    3286
    3370
    3356
    3421
    3437
    3590
    3626
    3648
    3823
    3779
    3744
    3845
    3725
    3865
    3859
    3946
    4163
    4019
    4123
    4129
    4092
    4159
    4210
    4406
    4239
    4439
    4498
    4618
    4553
    4694
    4714
    4798
    4910
    4755
    4737
    4900
    5055
    5027
    5093
    5172
    5253
    5439
    5372
    5346
    5381
    5445
    5571
    5584
    5702
    5770
    6013
    5957
    6046
    5932
    6029
    5942
    6118
    6061
    6254
    6204
    6254
    6428
    6437
    6398
    6551
    6823
    6467
    6631
    6620
    6795
    6848
    6818
    6896
    7067
    7050
    7038
    7247
    7295
    7174
    7278
    7427
    7483
    7362
    7441
    7463
    7382
    7750
    7646
    7804
    7790
    7934
    7830
    7972
    8088
    7829
    8231
    8017
    8218
    8297
    8085
    8325
    8171
    8423
    8498
    8286
    8438
    8337
    8575
    8396
    8666
    8532
    8604
    8751
    8628
    8725
    8894
    8779
    8973
    8965
    9047
    9115
    9065
    8785
    9167
    9326
    9263
    9256
    9194
    9114
    9310
    9133
    9217
    9402
    9291
    9294
    9344
    9342
    9293
    9407
    9397
    9603
    9511
    9442
    9583
    9587
    9164
    9492
    9500
    9515
    9465
    9765
    9530
    9451
    9462
    9525
    9535
    9351
    9568
    9442
    9831
    9624
    9531
    9342
    9474
    9635
    9710
    9760
    9813
    9480
    9602
    9622
    9567
    9643
    9462
    9441
    9391
    9420
    9276
    9650
    9390
    9320
    9308
    9360
    9433
    9355
    9185
    9457
    9161
    9217
    9189
    9166
    9289
    9281
    8993
    9193
    9013
    9067
    8929
    9268
    9004
    8963
    8863
    8700
    8902
    8659
    8711
    8717
    8982
    8634
    8472
    8493
    8484
    8382
    8272
    8351
    8351
    8390
    8148
    8174
    8138
    8104
    8280
    8229
    8069
    8010
    8018
    7945
    7928
    7807
    7893
    7736
    7828
    7699
    7701
    7555
    7432
    7441
    7367
    7302
    7392
    7172
    7183
    7195
    7053
    7104
    7042
    7025
    7043
    7129
    7011
    6969
    6796
    6926
    6844
    6775
    6602
    6632
    6409
    6353
    6453
    6430
    6458
    6334
    6389
    6215
    6232
    6159
    6178
    6034
    6073
    5932
    6093
    5841
    5817
    5808
    5921
    5928
    5798
    5790
    5716
    5659
    5562
    5654
    5506
    5608
    5448
    5436
    5196
    5427
    5247
    5298
    5267
    5141
    5104
    5153
    5152
    5017
    5148
    4924
    5092
    4846
    4894
    4963
    4954
    4934
    4785
    4672
    4764
    4704
    4676
    4652
    4663
    4663
    4619
    4595
    4578
    4542
    4497
    4563
    4575
    4526
    4598
    4476
    4494
    4214
    4388
    4418
    4384
    4343
    4175
    4245
    4142
    4376
    4181
    4026
    4195
    4029
    4181
    4042
    4037
    4005
    3999
    4069
    4013
    4021
    3978
    3900
    4041
    3972
    3987
    3920
    3911
    3940
    4042
    3877
    3937
    3903
    3849
    3806
    3941
    3770
    3842
    3794
    3853
    3789
    3795
    3735
    3812
    3682
    3788
    3858
    3772
    3692
    3750
    3757
    3724
    3690
    3753
    3670
    3686
    3738
    3735
    3586
    3745
    3676
    3732
    3716
    3743
    3825
    3710
    3607
    3738
    3648
    3763
    3613
    3732
    3619
    3608
    3646
    3532
    3567
    3617
    3583
    3727
    3675
    3665
    3625
    3591
    3741
    3592
    3645
    3549
    3643
    3489
    3617
    3671
    3633
    3567
    3628
    3519
    3688
    3718
    3571
    3576
    3424
    3573
    3480
    3529
    3445
    3520
    3507
    3531
    3463
    3518
    3490
    3424
    3363
    3468
    3539
    3489
    3641
    3423
    3476
    3373
    3420
    3460
    3467
    3440
    3457
    3509
    3487
    3426
    3426
    3524
    3394
    3489
    3401
    3402
    3435
    3390
    3413
    3389
    3262
    3270
    3376
    3381
    3330
    3432
    3303
    3340
    3299
    3436
    3223
    3350
    3208
    3162
    3100
    3240
    3244
    3226
    3188
    3036
    3235
    3206
    3102
    3112
    3188
    3211
    3010
    3132
    2959
    3017
    3070
    2982
    3046
    2972
    3064
    2952
    3114
    3036
    3108
    2882
    2867
    2978
    3041
    3006
    2896
    2871
    2956
    2855
    2910
    2789
    2774
    2843
    2802
    2852
    2790
    2808
    2794
    2704
    2764
    2636
    2665
    2685
    2686
    2647
    2638
    2620
    2599
    2633
    2573
    2709
    2512
    2442
    2506
    2564
    2444
    2465
    2556
    2471
    2550
    2395
    2419
    2440
    2413
    2366
    2453
    2366
    2310
    2324
    2404
    2221
    2326
    2285
    2337
    2458
    2317
    2303
    2256
    2267
    2190
    2233
    2216
    2289
    2215
    2148
    2103
    2051
    2089
    2145
    2108
    2136
    2051
    2101
    2092
    2067
    2001
    1952
    2074
    2077
    2000
    2024
    1934
    1883
    1902
    1971
    1869
    1944
    1894
    1903
    1856
    1740
    1749
    1770
    1846
    1871
    1908
    1742
    1802
    1748
    1724
    1813
    1735
    1701
    1715
    1641
    1770
    1701
    1755
    1697
    1669
    1615
    1579
    1636
    1614
    1669
    1586
    1558
    1595
    1492
    1555
    1549
    1538
    1577
    1639
    1508
    1593
    1490
    1555
    1548
    1495
    1456
    1503
    1461
    1466
    1508
    1374
    1439
    1422
    1441
    1426
    1448
    1382
    1356
    1446
    1303
    1360
    1434
    1338
    1363
    1382
    1328
    1348
    1329
    1377
    1304
    1258
    1320
    1294
    1304
    1308
    1385
    1346
    1308
    1210
    1345
    1267
    1270
    1265
    1376
    1313
    1225
    1306
    1232
    1230
    1245
    1270
    1290
    1220
    1252
    1223
    1212
    1189
    1270
    1257
    1309
    1227
    1225
    1201
    1193
    1144
    1219
    1187
    1130
    1182
    1221
    1190
    1137
    1205
    1094
    1225
    1137
    1175
    1154
    1145
    1186
    1154
    1138
    1139
    1191
    1146
    1189
    1132
    1129
    1110
    1090
    1132
    1195
    1113
    1122
    1099
    1177
    1163
    1081
    1108
    1112
    1120
    1177
    1118
    1184
    1133
    1108
    1136
    1101
    1218
    1143
    1130
    1160
    1140
    1162
    1152
    1118
    1123
    1142
    1139
    1070
    1073
    1140
    1184
    1131
    1061
    1126
    1105
    1089
    1049
    1111
    1143
    1083
    1096
    1109
    1115
    1149
    1054
    1068
    1197
    1105
    1151
    1169
    1113
    1062
    1090
    1104
    1116
    1135
    1149
    1204
    1136
    1160
    1124
    1096
    1164
    1199
    1093
    1188
    1079
    1153
    1155
    1123
    1197
    1197
    1124
    1113
    1203
    1151
    1148
    1159
    1216
    1159
    1081
    1092
    1127
    1172
    1138
    1238
    1151
    1249
    1177
    1218
    1230
    1203
    1210
    1240
    1211
    1180
    1227
    1281
    1243
    1237
    1294
    1258
    1214
    1208
    1230
    1335
    1269
    1276
    1301
    1277
    1315
    1284
    1258
    1309
    1322
    1277
    1363
    1276
    1346
    1301
    1352
    1342
    1375
    1460
    1313
    1442
    1366
    1366
    1402
    1369
    1395
    1395
    1364
    1474
    1468
    1467
    1447
    1452
    1469
    1533
    1465
    1528
    1526
    1614
    1546
    1586
    1585
    1575
    1579
    1625
    1576
    1598
    1631
    1556
    1628
    1661
    1651
    1818
    1753
    1723
    1767
    1671
    1707
    1721
    1771
    1694
    1784
    1877
    1740
    1756
    1836
    1719
    1896
    1793
    1825
    1896
    1908
    1909
    1906
    1867
    1975
    2033
    2071
    2000
    2008
    2008
    2138
    2010
    2016
    1994
    2035
    2102
    2157
    2207
    2100
    2200
    2177
    2193
    2234
    2355
    2306
    2265
    2335
    2377
    2306
    2281
    2362
    2460
    2550
    2417
    2486
    2445
    2385
    2583
    2681
    2490
    2544
    2513
    2525
    2615
    2671
    2615
    2570
    2668
    2741
    2801
    2787
    2776
    2791
    2897
    2836
    2913
    2902
    3017
    2978
    3078
    2935
    2917
    2923
    2944
    2944
    3081
    3047
    3099
    2983
    3186
    3184
    3139
    3260
    3091
    3235
    3206
    3359
    3383
    3323
    3257
    3400
    3339
    3386
    3379
    3382
    3375
    3569
    3574
    3540
    3492
    3361
    3518
    3599
    3491
    3576
    3634
    3684
    3686
    3559
    3709
    3665
    3760
    3858
    3798
    3750
    3753
    3704
    3884
    3810
    3777
    3892
    3931
    3898
    3919
    3867
    4152
    3913
    3984
    4058
    3979
    4196
    4055
    4174
    4182
    3978
    4049
    4165
    4206
    4034
    4181
    4144
    4078
    4167
    4094
    4389
    4260
    4278
    4285
    4331
    4201
    4371
    4454
    4257
    4345
    4358
    4292
    4361
    4366
    4308
    4334
    4272
    4338
    4545
    4318
    4457
    4299
    4445
    4370
    4448
    4462
    4452
    4510
    4416
    4384
    4418
    4462
    4487
    4376
    4643
    4479
    4579
    4555
    4566
    4496
    4442
    4398
    4524
    4482
    4533
    4473
    4538
    4483
    4586
    4429
    4644
    4466
    4643
    4520
    4470
    4511
    4479
    4549
    4563
    4589
    4469
    4458
    4583
    4601
    4441
    4536
    4613
    4529
    4527
    4554
    4545
    4477
    4508
    4581
    4490
    4565
    4266
    4522
    4392
    4474
    4453
    4464
    4359
    4247
    4467
    4458
    4377
    4416
    4516
    4322
    4412
    4373
    4336
    4436
    4186
    4260
    4110
    4291
    4299
    4394
    4314
    4249
    4287
    4174
    4163
    4186
    4174
    4232
    4142
    4150
    4049
    4170
    4359
    4051
    4214
    4068
    4149
    3980
    4106
    3904
    3944
    3916
    3954
    3953
    3937
    3943
    3822
    3904
    3817
    3828
    3952
    3930
    3889
    3839
    3706
    3873
    3769
    3759
    3868
    3673
    3656
    3830
    3653
    3717
    3651
    3619
    3536
    3576
    3555
    3569
    3459
    3501
    3556
    3473
    3452
    3394
    3299
    3395
    3415
    3432
    3350
    3378
    3346
    3235
    3396
    3188
    3271
    3252
    3295
    3299
    3108
    3084
    3185
    3075
    3077
    3080
    3118
    3083
    2946
    3034
    2933
    3102
    2999
    3119
    2925
    2969
    2849
    2852
    2884
    3086
    2866
    2896
    2803
    2922
    2744
    2770
    2756
    2786
    2832
    2827
    2723
    2685
    2645
    2642
    2654
    2659
    2635
    2685
    2662
    2580
    2589
    2537
    2436
    2520
    2494
    2510
    2569
    2504
    2437
    2407
    2498
    2356
    2494
    2399
    2430
    2451
    2346
    2443
    2309
    2254
    2345
    2347
    2290
    2232
    2315
    2270
    2258
    2285
    2228
    2315
    2224
    2118
    2149
    2140
    2155
    2199
    2121
    2121
    2008
    2207
    2099
    2041
    2052
    1991
    1985
    2065
    1975
    1970
    1913
    2006
    1932
    1983
    1947
    1844
    2066
    1913
    1952
    1890
    1894
    1917
    1925
    1886
    1939
    1872
    1841
    1809
    1898
    1812
    1817
    1767
    1787
    1708
    1778
    1788
    1603
    1776
    1809
    1814
    1727
    1710
    1725
    1748
    1682
    1733
    1695
    1669
    1725
    1641
    1569
    1652
    1697
    1573
    1720
    1573
    1612
    1591
    1640
    1615
    1654
    1653
    1613
    1670
    1643
    1565
    1623
    1596
    1502
    1583
    1583
    1502
    1594
    1572
    1606
    1527
    1557
    1536
    1530
    1580
    1531
    1531
    1591
    1506
    1521
    1507
    1528
    1536
    1525
    1488
    1443
    1543
    1608
    1456
    1532
    1559
    1498
    1479
    1431
    1502
    1539
    1438
    1456
    1469
    1469
    1544
    1474
    1463
    1458
    1561
    1539
    1521
    1405
    1565
    1533
    1409
    1558
    1449
    1588
    1456
    1476
    1544
    1596
    1489
    1529
    1512
    1678
    1504
    1521
    1577
    1587
    1559
    1565
    1598
    1555
    1590
    1600
    1516
    1646
    1611
    1535
    1612
    1609
    1639
    1631
    1634
    1678
    1622
    1644
    1693
    1697
    1608
    1680
    1681
    1729
    1682
    1659
    1636
    1704
    1774
    1728
    1727
    1730
    1847
    1708
    1816
    1745
    1768
    1803
    1809
    1689
    1759
    1843
    1836
    1820
    1889
    1852
    1829
    1932
    1878
    1865
    1866
    1816
    1840
    1875
    2069
    1935
    1918
    1961
    1949
    1920
    1925
    2045
    1957
    2019
    2079
    1998
    1965
    2036
    2099
    2058
    2074
    2114
    2060
    2163
    2005
    2102
    2080
    2061
    2159
    2074
    2286
    2142
    2128
    2230
    2008
    2143
    2218
    2152
    2176
    2298
    2316
    2184
    2237
    2254
    2234
    2313
    2295
    2282
    2317
    2354
    2266
    2322
    2377
    2336
    2395
    2424
    2392
    2495
    2348
    2386
    2494
    2415
    2437
    2431
    2612
    2396
    2458
    2409
    2558
    2492
    2504
    2525
    2492
    2482
    2365
    2472
    2544
    2686
    2543
    2592
    2538
    2464
    2673
    2645
    2649
    2684
    2579
    2708
    2645
    2681
    2590
    2682
    2696
    2676
    2716
    2668
    2722
    2581
    2662
    2807
    2774
    2760
    2674
    2629
    2697
    2756
    2690
    2744
    2713
    2769
    2700
    2683
    2745
    2755
    2736
    2720
    2720
    2826
    2731
    2714
    2757
    2830
    2690
    2879
    2827
    2818
    2871
    2758
    2768
    2619
    2806
    2780
    2846
    2856
    2793
    2877
    2850
    2810
    2768
    2728
    2694
    2665
    2742
    2810
    2780
    2857
    2807
    2884
    2676
    2756
    2727
    2850
    2590
    2865
    2757
    2837
    2778
    2625
    2730
    2785
    2694
    2669
    2681
    2629
    2760
    2777
    2686
    2665
    2675
    2653
    2774
    2734
    2698
    2665
    2693
    2633
    2621
    2711
    2624
    2583
    2524
    2643
    2584
    2580
    2561
    2493
    2689
    2532
    2552
    2652
    2569
    2453
    2567
    2547
    2470
    2465
    2563
    2414
    2501
    2461
    2502
    2449
    2475
    2419
    2336
    2373
    2410
    2424
    2391
    2336
    2334
    2373
    2327
    2320
    2277
    2299
    2331
    2286
    2198
    2320
    2327
    2173
    2294
    2176
    2203
    2178
    2165
    2267
    2227
    2212
    2189
    2187
    2159
    2102
    2134
    2112
    2085
    2069
    1920
    2052
    2014
    2136
    1993
    1976
    1990
    1973
    1906
    1980
    1988
    1985
    1989
    1855
    1958
    1954
    1935
    1910
    1877
    1770
    1844
    1896
    1832
    1972
    1858
    1779
    1837
    1827
    1885
    1724
    1780
    1704
    1798
    1749
    1770
    1677
    1719
    1644
    1712
    1736
    1710
    1714
    1665
    1665
    1611
    1711
    1619
    1608
    1532
    1634
    1588
    1503
    1516
    1571
    1593
    1601
    1614
    1533
    1558
    1482
    1528
    1441
    1488
    1554
    1491
    1458
    1520
    1489
    1432
    1450
    1390
    1505
    1382
    1403
    1386
    1452
    1371
    1356
    1528
    1384
    1444
    1371
    1397
    1353
    1366
    1419
    1359
    1358
    1390
    1423
    1444
    1338
    1363
    1268
    1320
    1249
    1349
    1300
    1429
    1367
    1306
    1375
    1342
    1331
    1277
    1301
    1315
    1330
    1293
    1263
    1273
    1278
    1283
    1245
    1224
    1282
    1264
    1307
    1276
    1269
    1155
    1245
    1270
    1226
    1231
    1172
    1229
    1264
    1286
    1271
    1258
    1274
    1232
    1199
    1223
    1183
    1154
    1184
    1301
    1190
    1139
    1206
    1269
    1175
    1244
    1217
    1230
    1209
    1166
    1166
    1183
    1180
    1169
    1277
    1171
    1190
    1121
    1207
    1202
    1152
    1151
    1185
    1210
    1193
    1255
    1168
    1174
    1222
    1288
    1133
    1121
    1145
    1123
    1251
    1179
    1164
    1161
    1205
    1281
    1263
    1166
    1192
    1212
    1192
    1182
    1103
    1186
    1150
    1235
    1194
    1231
    1244
    1276
    1152
    1223
    1235
    1218
    1206
    1187
    1187
    1162
    1219
    1283
    1191
    1235
    1185
    1189
    1148
    1256
    1290
    1265
    1238
    1223
    1161
    1208
    1224
    1238
    1165
    1241
    1201
    1245
    1189
    1212
    1318
    1269
    1286
    1234
    1205
    1310
    1243
    1293
    1318
    1254
    1231
    1329
    1265
    1215
    1230
    1219
    1186
    1193
    1164
    1335
    1264
    1317
    1290
    1276
    1266
    1184
    1300
    1289
    1290
    1317
    1280
    1326
    1358
    1255
    1433
    1291
    1298
    1254
    1344
    1333
    1317
    1288
    1301
    1390
    1298
    1306
    1324
    1303
    1416
    1346
    1314
    1320
    1408
    1354
    1311
    1347
    1285
    1378
    1293
    1401
    1347
    1287
    1337
    1348
    1249
    1408
    1394
    1297
    1365
    1392
    1439
    1345
    1402
    1403
    1317
    1351
    1297
    1393
    1384
    1360
    1456
    1427
    1378
    1413
    1463
    1430
    1347
    1348
    1419
    1429
    1312
    1461
    1381
    1441
    1459
    1440
    1383
    1479
    1353
    1388
    1329
    1467
    1362
    1348
    1453
    1477
    1410
    1445
    1359
    1427
    1447
    1463
    1448
    1500
    1456
    1325
    1419
    1445
    1462
    1403
    1419
    1461
    1505
    1354
    1317
    1415
    1389
    1513
    1386
    1437
    1463
    1444
    1469
    1446
    1471
    1435
    1421
    1430
    1407
    1402
    1526
    1435
    1440
    1385
    1441
    1411
    1455
    1446
    1361
    1402
    1399
    1413
    1416
    1438
    1475
    1445
    1288
    1415
    1354
    1500
    1368
    1387
    1386
    1391
    1313
    1396
    1304
    1450
    1345
    1391
    1404
    1368
    1311
    1411
    1330
    1452
    1355
    1388
    1299
    1322
    1325
    1370
    1316
    1366
    1336
    1271
    1396
    1330
    1338
    1313
    1326
    1331
    1347
    1360
    1291
    1264
    1303
    1311
    1208
    1316
    1318
    1225
    1247
    1269
    1251
    1306
    1300
    1354
    1191
    1272
    1346
    1328
    1249
    1260
    1312
    1282
    1284
    1249
    1204
    1234
    1305
    1181
    1249
    1255
    1137
    1204
    1232
    1232
    1180
    1213
    1256
    1213
    1176
    1249
    1203
    1157
    1274
    1193
    1162
    1205
    1211
    1265
    1164
    1167
    1181
    1228
    1122
    1164
    1127
    1164
    1120
    1178
    1087
    1142
    1131
    1173
    1138
    1107
    1112
    1095
    1236
    1088
    1067
    1194
    1154
    1065
    1097
    1120
    1136
    1073
    1105
    1071
    1128
    1190
    1065
    1088
    1047
    1045
    1047
    1032
    1056
    1069
    1074
    1080
    1037
    1054
    1029
    1081
    1088
    1014
    1075
    1075
    1010
    1121
    1082
    1030
    1004
    1044
    1049
    1096
    1052
    1059
    1055
    1044
    1052
    1021
    1010
    1092
   994.1
    1068
    1027
    1018
    1035
    1009
    1070
    1027
   988.6
     985
   993.4
   948.3
   996.7
    1042
    1018
    1115
   959.4
    1031
    1003
   944.5
     948
    1035
    1019
    1001
    1043
   969.1
   931.1
   988.9
    1026
    1049
    1055
   985.3
   963.6
   967.2
   933.7
   983.1
   941.5
   982.1
   980.5
   994.4
     997
   977.2
    1006
   965.2
   969.4
     935
   939.3
   969.1
    1011
   932.4
     974
   948.7
   969.1
   942.5
   905.5
   944.8
   882.2
   989.2
    1010
   983.1
   984.4
   933.1
    1010
     911
   913.3
   896.8
   972.3
   953.2
   918.5
   986.9
   914.3
   871.1
   951.3
   983.7
   948.3
   960.3
   973.6
   927.6
   961.6
   957.4
   873.4
    1013
   935.7
   952.6
   881.2
   925.3
   922.7
     936
   960.7
   995.1
   988.9
   927.6
     949
   996.7
   974.3
   856.2
     986
     959
   929.5
   921.1
   959.4
   924.7
   986.9
    1009
   945.7
     926
   957.4
   994.7
   969.1
   938.3
   927.3
   981.8
   995.7
   894.5
   962.9
    1032
   920.1
   942.8
   932.1
   994.1
   944.1
   964.9
   990.8
   964.2
   945.7
   944.1
   963.6
   908.1
   962.9
   965.5
   952.2
   957.1
   936.7
   928.6
   929.5
   917.2
   968.1
   925.6
    1018
   963.6
   964.9
   890.6
   968.1
   977.9
   910.1
   905.5
   863.4
   996.7
   951.9
    1014
   988.9
    1018
   950.9
   978.8
   933.4
   969.8
   941.9
   933.7
   902.6
     875
    1027
   959.4
   941.9
   932.8
     961
   925.3
    1002
   995.7
   921.1
     899
   883.5
   958.7
   965.5
   939.3
   996.4
   900.7
     937
   932.1
   946.4
   896.4
   930.8
   976.9
   936.3
    1038
   943.2
     938
    1041
   984.4
   978.5
   977.2
   968.8
   883.8
   942.2
   902.6
    1039
    1014
   969.8
   957.8
     984
   973.3
    1033
   937.6
   968.5
   951.6
     902
   980.5
     984
   931.8
    1018
   927.3
    1005
   962.6
   984.7
    1008
   958.1
   967.2
    1029
    1013
   997.7
    1003
   973.6
   958.7
   944.8
   922.1
    1034
   965.9
   947.7
   980.1
    1021
    1014
   975.6
   970.4
    1009
    1047
    1051
    1006
   974.9
   986.9
   995.1
    1001
   970.4
   999.3
    1039
    1011
    1014
   989.2
   922.7
    1045
    1027
   956.8
    1045
    1005
    1018
   969.4
    1059
    1041
    1084
   945.7
    1023
   986.9
    1038
   974.3
    1009
    1027
    1046
    1027
   983.7
    1014
    1018
    1025
   996.7
   983.1
    1035
    1084
    1015
    1027
   985.3
    1101
    1115
    1075
   994.1
    1066
    1099
    1021
    1025
    1077
    1105
    1028
    1012
    1013
   979.8
   966.5
    1064
    1009
    1021
    1078
    1063
    1002
   986.9
    1087
   980.1
    1052
    1062
    1031
    1078
    1051
    1128
    1093
    1017
    1052
    1023
    1102
    1079
    1114
    1138
    1141
    1081
    1132
    1048
    1048
    1060
    1074
    1082
    1008
    1050
    1063
    1083
    1099
    1065
    1067
    1107
    1060
    1129
    1111
    1080
    1082
    1129
    1114
    1125
    1075
    1052
    1101
    1129
    1073
    1119
    1018
    1165
    1123
    1123
    1139
    1035
    1077
    1113
    1174
    1163
    1113
    1055
    1133
    1140
    1149
    1160
    1131
    1093
    1105
    1121
    1074
    1097
    1101
    1109
    1052
    1071
    1141
    1092
    1037
    1226
    1166
    1152
    1061
    1045
    1211
    1064
    1102
    1103
    1128
    1127
    1021
    1068
    1086
    1096
    1115
    1127
    1091
    1100
    1154
    1102
    1112
    1100
    1138
    1104
    1127
    1121
    1137
    1155
    1121
    1105
    1136
    1170
    1093
    1128
    1140
    1088
    1112
    1155
    1046
    1101
    1182
    1127
    1121
    1134
    1072
    1066
    1138
    1102
    1100
    1197
    1135
    1147
    1110
    1187
    1148
    1169
    1135
    1088
    1124
    1100
    1118
    1163
    1148
    1089
    1133
    1095
    1052
    1117
    1086
    1081
    1117
    1116
    1182
    1125
    1137
    1050
    1085
    1137
    1100
    1055
    1105
    1100
    1116
    1174
    1164
    1108
    1165
    1135
   993.8
    1119
    1112
    1160
    1064
    1152
    1052
    1116
    1042
    1141
    1063
    1087
    1005
    1117
    1088
    1091
    1197
    1065
    1104
    1099
    1102
    1094
    1185
    1102
    1069
    1001
    1087
   991.5
    1136
    1099
    1019
    1126
    1144
    1090
    1109
    1074
    1090
    1062
    1164
    1165
    1038
    1054
    1059
    1069
    1101
    1011
    1083
    1082
    1064
    1038
    1085
   986.3
    1042
    1061
    1099
     996
    1021
    1153
   997.3
    1053
    1044
    1117
    1094
    1029
    1072
    1125
    1063
    1047
    1072
   991.5
    1064
    1099
    1073
    1064
    1043
    1039
    1064
    1113
    1016
    1019
    1025
    1044
   964.6
   996.7
    1031
    1079
    1116
    1052
    1135
    1002
    1030
    1014
   993.4
    1072
    1084
    1026
   963.6
    1020
   980.1
   953.5
     974
    1001
    1013
   995.4
    1079
   993.1
   999.6
    1019
    1049
   974.9
    1045
    1079
   995.1
    1015
   993.1
   992.1
    1002
   979.2
   932.1
    1043
    1062
     986
    1003
   978.5
   967.5
   987.9
    1036
   938.9
    1030
   970.7
   942.8
   982.4
    1006
    1021
   978.5
   966.8
   946.1
   966.8
   966.8
   964.9
   999.9
   927.6
   990.2
    1027
   959.4
   995.7
   982.7
   988.2
    1009
   965.5
   987.3
     899
   966.5
   922.7
   918.2
   976.2
   981.8
   979.2
   955.2
    1005
   934.1
   963.6
   987.3
   934.4
   962.3
   903.6
   973.6
   951.3
   922.4
   942.8
   950.9
   875.4
   972.3
   927.3
     962
   979.8
   899.4
   958.7
   964.9
   964.9
   995.4
   915.3
   984.7
   940.6
   886.1
   990.8
   936.7
   921.7
   986.6
   921.4
   946.7
   964.2
   958.1
   934.7
   972.7
   921.4
   930.5
   952.9
   920.1
   944.5
   854.9
   888.3
   950.6
   957.1
   920.4
   966.8
   923.7
   889.6
   884.8
   845.8
   890.3
   934.7
   900.3
   929.5
   883.5
   935.4
   897.4
   915.3
   894.8
   922.1
   877.6
   909.1
   891.6
   916.6
     887
   913.6
   914.3
   890.3
   969.8
   935.7
   915.6
   872.1
   933.7
   875.4
   951.9
   915.9
   865.3
   868.2
   941.9
   890.6
     959
   868.5
   868.9
   932.4
   944.8
   904.2
   878.9
   890.3
   946.7
   905.8
   934.1
     889
   954.5
   943.8
   916.2
   809.5
   854.6
   855.9
   931.8
   873.7
   886.7
     875
   886.1
   866.3
   863.4
   884.1
   851.3
   823.4
   859.8
   852.3
   899.7
     890
   902.6
   833.8
   797.8
   857.2
   836.4
   964.9
   939.9
   849.4
     889
   828.6
   844.9
     877
   884.1
   854.6
   853.6
   899.7
   823.8
   904.5
   948.7
   899.7
   832.5
   839.3
   907.8
   880.5
     853
   923.7
   833.8
   839.3
     853
   877.6
     768
   836.7
   873.7
   891.9
   828.6
   879.9
   793.9
   831.6
   900.3
   929.2
   908.4
   874.1
   828.6
   915.3
     841
   886.4
   804.3
   857.2
   869.2
   844.9
   870.2
   864.3
     838
   877.3
     865
   881.8
   962.3
   876.3
   874.7
   926.9
   832.5
   838.7
   788.4
   896.1
   898.1
   865.6
   878.3
   818.3
   879.9
   913.6
   825.7
     827
   834.8
   834.2
   867.9
   825.1
   849.1
   860.8
     888
   817.9
   834.8
   800.7
   859.8
   828.3
   883.5
   855.6
   855.6
   833.2
     840
   829.9
   857.5
   872.4
   927.9
   828.6
     864
   845.2
   869.2
   853.9
   819.9
   777.4
   861.4
   856.5
   792.6
   850.7
   840.6
   853.3
   793.3
   869.2
   807.2
   809.5
   808.5
   811.8
   809.2
   906.8
   879.2
   856.5
   849.1
   805.9
     899
   744.9
   865.3
   765.1
   821.2
   824.4
   849.1
   825.7
   814.7
   845.8
   889.6
   809.2
   858.5
   850.4
   815.7
   853.9
   856.2
   880.9
   844.9
     814
   817.9
     802
   880.9
   756.3
   823.1
     864
   804.3
   839.7
     839
   813.4
   842.3
     817
   821.2
   736.5
   873.1
   855.9
   894.2
   790.4
   870.8
   819.6
   853.3
   885.7
   865.3
   847.8
   770.6
   789.1
   778.7
   862.7
   883.5
   799.1
   839.7
   858.2
   842.3
   834.2
   843.2
     792
   846.5
   839.3
   863.4
   821.5
   870.8
   856.5
   869.2
     840
   797.2
     743
   805.3
   803.3
     815
   836.4
   832.5
   829.3
   805.6
   844.5
   783.9
   823.1
   870.2
   807.6
   797.2
   832.9
   845.5
   820.2
   835.1
   845.2
   745.6
   848.1
   844.2
   778.4
   842.3
   845.2
   859.5
   827.3
   750.1
   744.9
   824.4
   835.5
   814.4
   820.9
   794.6
   777.4
   825.4
   784.2
   797.8
   816.6
   850.7
   809.2
   765.1
   897.4
   846.5
   840.6
   816.6
   791.3
   812.7
   774.1
   866.3
   767.7
   777.4
   872.8
     790
   801.7
     838
     829
   798.1
   829.9
   784.5
   800.7
   884.4
   850.1
   781.9
   830.3
   803.7
     877
     853
   789.7
   807.6
   834.5
   882.5
   789.4
   750.5
   796.8
   820.9
   763.8
   807.9
     827
   861.4
   773.8
     778
   825.7
     876
   820.2
     828
   821.5
     793
   783.2
     781
   740.1
   842.3
   788.7
   740.4
   877.9
   822.5
   837.4
   766.7
   752.1
   823.4
   786.5
   811.8
   841.9
   799.8
     768
   812.4
   780.6
   750.5
   780.3
   812.1
   799.8
   813.4
     805
   830.9
   824.1
   841.6
   765.4
   780.3
   835.5
   833.5
   849.7
   810.5
   812.7
   796.8
   886.1
   879.6
   824.7
   822.2
   781.9
   769.9
   807.9
   830.6
   827.7
   776.1
   827.7
   799.4
   799.4
   778.7
     827
   811.1
   771.5
   785.8
   799.1
   801.1
   823.4
   795.9
   869.2
   821.8
   798.1
     793
   783.2
   867.6
   826.4
   782.6
   815.3
     817
   772.5
   857.8
   799.8
     755
   860.4
   810.5
   788.7
   756.3
   781.3
   814.4
   839.3
   823.8
   788.7
   769.9
   787.4
   777.1
   833.8
   785.2
   755.7
   803.3
   782.9
     804
   796.2
   826.7
   760.8
   780.3
   781.9
     816
   724.2
   848.8
   830.6
   822.2
   808.5
   766.4
   794.9
   774.8
   769.3
   770.9
   779.7
     780
   785.5
     792
   810.8
   770.6
   817.9
   796.8
   798.8
   774.5
   796.2
   770.9
   853.9
   780.6
     768
   741.7
   809.8
   831.6
   770.6
   786.1
   776.7
   793.6
   763.1
   806.3
   747.2
   803.7
   776.1
   798.1
   822.2
   790.7
   798.1
   758.2
   775.8
   837.1
   777.4
   778.7
     793
   725.2
   777.7
   763.8
   848.4
     768
   788.7
   730.3
   837.4
   719.3
   765.4
   828.6
   753.7
   780.3
   795.6
   807.6
   827.3
   763.1
   790.4
   762.1
   810.1
   774.8
   797.5
   796.2
   767.7
   760.8
   824.1
   727.1
   777.1
   726.8
   777.1
   797.8
   741.1
   804.3
   721.6
   799.4
     769
   789.7
   856.5
   742.7
   765.7
   756.3
   773.8
   735.2
   768.6
   732.9
   769.9
   691.1
   771.2
   745.9
   825.1
   748.8
   715.4
   756.6
   768.6
   774.5
   805.3
   737.8
   795.9
   786.5
   758.9
     826
   792.6
   764.1
   752.1
   809.5
   797.2
   774.8
     767
   785.2
   732.6
   772.2
   782.3
   761.8
   757.6
   820.2
   759.5
   759.5
   787.8
   776.1
   776.7
   739.8
   783.9
   756.3
   800.7
   761.2
   736.5
   735.9
   754.4
   769.9
   800.1
   810.8
   731.3
   758.2
   835.5
   726.8
   756.9
     804
   774.8
   736.8
   785.5
   724.5
   800.7
   754.7
   733.9
     778
   740.7
   760.5
     781
     778
   756.3
   779.7
     731
   711.5
   721.6
   773.5
   735.2
   730.3
   749.2
   735.5
   809.2
   763.8
   768.3
   750.8
   774.8
   729.4
   701.8
   676.2
   731.3
   722.6
   807.9
   730.7
   723.5
   735.5
   746.6
   783.5
   722.2
     827
     682
   688.5
   722.9
   777.4
   745.3
   729.4
     754
   781.9
   711.2
   752.4
   721.6
   713.8
   738.8
   771.5
   733.9
   765.7
   738.8
   747.2
   814.4
   757.9
   787.1
     779
   770.6
   714.1
   735.2
   748.5
   760.2
   757.9
   743.3
     755
     768
   806.3
   679.4
   751.1
   696.6
     705
   753.1
   729.4
   745.3
     729
   744.6
   795.6
   728.4
   716.1
   779.7
   700.5
     719
   742.7
   668.1
     780
   814.7
   752.4
   752.4
   745.3
   850.7
   750.8
   756.9
   736.8
   784.5
   752.4
   740.1
   723.9
   721.6
   779.3
   722.2
   732.9
   775.1
   720.3
   722.2
   739.8
   772.8
   746.6
   741.1
     732
   746.6
   784.2
   752.1
   764.4
   775.4
   706.7
   797.5
   730.7
   760.8
   769.9
   771.9
   675.2
   756.9
   769.9
   791.3
   658.7
   775.1
   762.8
   718.7
   791.7
   756.6
   802.7
   749.2
   734.6
   727.4
   701.8
     729
     756
   761.8
   797.2
   715.4
   770.6
   776.4
   738.5
   807.9
   739.1
   786.1
   647.3
   730.7
   729.7
   772.5
   739.1
   699.9
   701.5
   795.6
     769
     778
     756
   744.9
   802.7
   750.1
   752.4
   705.4
   732.6
     705
   702.1
   755.3
   809.8
   776.1
     744
   759.9
   813.1
   816.3
   738.8
   758.6
   736.8
   742.4
   750.1
   745.9
   700.2
   660.3
     730
   783.2
   777.1
   768.6
   713.2
   683.6
   729.7
   768.6
   783.9
   741.1
   813.7
   760.8
   755.7
   755.7
   787.8
   756.3
   793.3
   802.4
   777.4
   770.9
   786.1
   825.1
   708.3
   794.9
   808.9
     731
   783.9
   737.2
   792.6
   808.5
   792.3
   801.7
   779.3
   722.2
     802
   808.2
   773.8
   730.7
     815
   820.9
   729.7
   809.2
   717.4
   776.1
   782.3
   751.1
   802.7
   727.1
   703.4
   795.6
   777.1
   815.3
   864.3
   732.9
   769.9
   802.4
     781
   751.1
   798.5
     804
   782.6
   807.9
   740.4
   724.5
   764.7
     729
   772.2
   816.3
   749.8
   807.2
     790
   805.6
   820.5
   801.4
   798.5
   797.2
   752.7
   784.8
   736.8
   834.2
   787.8
   807.2
   815.7
   805.3
     779
     755
   786.8
   796.8
   811.4
     769
   811.1
   777.7
   787.8
   788.7
   814.4
   833.5
   805.6
   789.7
   822.8
   793.3
   835.5
   726.8
   788.1
   837.4
   792.6
   806.6
   798.8
   845.2
   789.7
   787.4
   837.1
   825.7
   839.7
   791.3
     791
   829.9
   780.6
   775.4
   817.9
     805
     826
   812.1
   859.8
   809.2
   835.1
   884.1
   838.7
   862.1
   851.3
   833.5
   935.4
   821.2
   816.6
   832.5
   823.4
   916.2
   796.8
   867.2
   845.2
   805.6
   866.9
   830.6
   913.3
   861.1
   855.9
   804.3
     816
   874.7
   832.5
   860.4
   834.2
   778.4
   865.9
   887.4
   907.5
   814.4
   847.5
   851.7
   850.7
   823.1
   900.7
   906.8
   857.2
   863.4
   901.3
   923.4
   860.8
   875.4
     875
   874.1
   953.9
   901.3
   903.6
   890.3
   899.7
   949.3
   900.3
   882.5
   904.2
   885.7
   906.2
   871.8
   858.2
   907.1
     913
   904.5
   910.1
   919.8
   893.5
   863.4
   914.6
   926.9
   979.8
   946.7
   943.5
   881.8
   962.9
   909.1
   934.1
     961
   946.1
   923.7
   906.8
     863
   892.9
   874.1
   999.9
   963.9
   890.3
   882.8
     938
   877.6
   968.8
   924.3
   958.7
   937.6
   904.2
   952.9
   933.7
   966.2
   899.4
   944.8
   905.5
     900
   915.3
   860.4
   970.1
   982.4
    1030
   933.1
   923.4
   917.2
   962.6
   951.6
   876.3
   969.4
     900
   907.5
   966.2
   992.5
   896.8
   934.1
    1012
     972
   986.9
   928.6
   870.5
   934.7
   981.8
   963.3
   965.5
   988.6
   915.6
   967.2
    1006
   911.7
   953.2
     938
   974.9
   943.8
   981.4
   934.4
   954.2
   954.8
    1017
   883.8
   952.6
    1010
     890
   917.5
   960.7
   938.3
   947.7
     974
   899.7
    1022
   969.8
   879.6
   954.5
   980.1
   911.7
   934.7
     947
   968.8
   952.9
   981.1
   946.1
   943.8
   946.7
   939.6
   916.6
   971.1
   923.4
   914.6
     984
   948.7
   921.1
   930.5
   992.5
   969.8
    1021
   954.5
    1016
   927.6
   889.6
     914
   928.6
   953.9
   921.7
     973
   982.7
   928.9
   945.1
   914.3
   940.9
   925.6
   907.5
   920.1
   909.4
   905.2
   988.6
   899.7
   903.3
   944.8
   989.2
   985.6
   947.7
   943.2
   921.1
   960.3
   941.5
   943.2
   902.6
   938.9
   988.6
   949.6
    1011
   896.4
   927.6
   929.2
   894.5
   903.6
   925.3
   963.3
   953.2
   924.7
   872.8
   983.7
   942.2
   933.7
   885.1
   887.7
     914
   885.1
   894.5
     913
   902.6
   930.5
   971.7
   928.2
   921.7
   853.9
   950.3
   853.3
   870.2
   934.4
   969.4
   910.1
   884.8
   915.6
     864
   874.7
   872.8
   860.8
   869.5
   878.3
   869.5
   845.2
   905.2
   885.4
   894.2
   877.9
   881.8
   887.7
   841.3
   952.2
   976.9
   851.3
   932.4
   906.8
   934.4
   851.3
     863
   868.2
   868.2
   843.6
   843.9
   902.3
   826.7
   923.7
   846.5
   826.4
     901
   811.1
   864.6
   911.4
   881.5
   808.5
   906.5
   845.5
   902.6
   860.1
   793.3
   808.5
     890
   872.8
   824.4
   883.5
   830.3
   861.7
   848.1
     841
     853
   847.1
   808.9
   859.8
   815.3
   857.5
   862.7
   813.7
   820.5
   809.8
   808.2
   844.5
   870.2
   844.5
   852.3
     900
   848.1
   807.6
   802.7
   742.4
   868.9
   847.5
   802.4
   826.7
   831.6
   836.7
   820.5
   812.4
   847.5
   868.9
     826
   849.4
   803.3
   779.7
   765.7
   835.8
   789.1
   832.2
   846.2
   818.3
   846.5
   797.5
   794.6
   810.1
   837.4
   821.5
   869.5
   814.4
   762.5
   819.2
   796.2
   748.8
   820.5
   833.2
   789.4
   773.5
     768
   802.4
   775.4
   769.9
   795.9
   848.4
   853.6
   745.6
   799.1
   777.7
   776.1
   791.3
     766
   736.8
   807.9
   805.3
   791.3
   756.3
   794.6
   767.7
   789.1
   776.7
   804.6
     755
   759.5
   738.5
     814
   774.8
   792.3
   818.6
     829
   789.1
   828.3
   753.7
   850.4
   783.9
   782.3
   765.1
   783.5
   787.8
   759.2
   771.2
   804.3
   794.3
   793.3
   814.4
   789.4
   785.8
   756.3
   768.6
   787.8
   761.8
   781.9
   794.9
   769.3
   798.1
   806.9
   757.6
   798.1
   782.9
   726.1
   791.7
   716.4
     791
     816
   793.9
   796.8
   833.8
   774.8
   733.6
   791.3
   792.6
   839.3
   748.8
   820.2
   787.1
   794.6
     805
   761.5
   780.3
   742.7
     754
   785.5
   819.2
   779.7
   820.9
   768.3
   708.6
   756.9
   823.4
   771.2
     781
   781.3
   752.4
   831.2
   807.2
   808.2
   728.1
   732.9
   833.8
   790.4
   721.9
   781.6
   841.6
   788.4
     802
   849.7
   762.1
   759.2
   787.4
   768.6
   738.1
     792
   784.8
   820.9
   844.5
     717
   738.1
   800.4
     838
   787.8
   769.9
   766.4
   814.7
   746.6
   841.9
   758.2
   838.7
   790.4
   824.7
   761.5
   747.9
   808.2
   753.1
     780
     802
   779.7
   775.1
   760.5
   793.9
   808.9
     744
   731.3
   750.5
   755.7
     695
   783.2
     793
   801.7
   804.3
   741.1
   821.5
   749.8
   775.8
   816.3
   769.9
   812.1
   778.7
   734.6
   805.9
   843.6
   781.6
   787.8
     802
   800.1
   759.2
   744.3
   752.1
   751.4
   781.3
   782.9
   762.8
   834.2
   703.4
   830.9
   821.2
   749.2
   703.4
   779.7
   796.5
   798.5
   735.9
   760.8
   787.8
   756.9
   803.7
   803.7
   835.8
   782.6
   792.6
   746.9
   828.3
   790.4
   784.2
     781
   770.9
   770.2
   828.3
   788.4
   775.4
   800.7
   823.1
   834.8
   769.9
   743.3
   755.3
   744.6
   720.6
   789.1
     805
   783.9
   746.9
   736.5
     790
   800.7
   775.4
   831.2
   795.6
   756.9
   743.6
   743.3
   811.4
   685.3
   817.9
   765.1
   822.2
   760.8
   817.3
   771.5
   783.9
     802
   795.6
   698.2
   787.4
   778.4
     793
   740.1
   776.7
   765.1
   754.4
   761.5
   750.1
   812.4
   757.3
   751.4
   777.7
   788.4
   716.7
     829
   811.1
   783.5
   786.5
   735.2
   725.5
   764.4
   767.3
     754
   774.8
   790.4
   767.3
   736.2
     804
   716.7
   782.3
   770.2
     792
   789.4
   728.4
   791.7
   756.3
   729.4
   829.9
   772.8
   736.8
   680.7
   724.5
   774.1
     731
   831.2
     802
     768
   782.6
   785.5
   761.5
   822.5
   799.1
   791.3
   725.2
   774.1
   704.4
     729
   737.8
   763.4
   830.6
   711.2
   808.2
   731.6
   708.3
   723.9
     744
   793.6
   789.1
   715.1
   759.9
   703.4
   742.7
   764.4
   733.9
   789.1
   782.9
   772.5
   746.2
   770.9
   798.1
     756
     766
   715.4
   742.4
     718
     802
   793.6
   749.8
   771.9
     756
   756.3
   697.6
   690.8
   740.1
   760.8
   753.7
   764.1
   758.9
   770.2
   806.3
   774.8
   668.7
   740.1
   756.9
     719
   761.8
   782.6
   728.4
   699.5
   798.1
   767.7
   790.4
   760.5
   781.3
   755.3
   738.5
   769.6
   743.3
   713.2
   777.1
   787.8
   749.2
     768
   687.2
   703.1
     707
   769.9
     719
   736.2
   712.5
     816
     768
   707.3
   734.2
   772.8
   741.7
   714.5
   751.1
     755
   771.9
   812.4
   722.2
     793
   735.2
   727.1
   734.9
   756.9
   736.2
     719
   749.8
   781.9
   776.4
   768.3
     767
   676.5
   747.9
   754.4
   744.3
   781.6
   720.6
   721.6
   782.3
   718.3
   664.8
   698.6
   750.1
   726.8
     805
   728.4
   782.3
   741.7
   766.7
   734.6
   758.9
   705.4
   701.5
   799.8
   731.3
   656.7
   744.9
   784.2
     719
   752.4
   736.2
   746.6
   723.2
     729
     705
     766
   758.2
   762.1
   733.3
   750.5
   753.4
   696.9
   741.1
   734.2
   761.5
   822.5
   729.7
   766.7
   695.6
   727.1
   692.1
   693.4
   686.6
   752.4
   732.9
   764.4
   742.4
   730.3
     684
   733.9
     707
   744.9
   728.4
   760.5
   729.4
   688.2
   697.3
     768
   692.7
   738.5
   753.7
   690.8
   761.8
   803.3
   791.3
     742
   741.1
   716.1
   713.8
   689.1
   669.4
     755
   721.9
   708.3
   724.5
   721.6
   735.9
     744
   741.7
   751.8
   686.2
   755.3
   678.8
   747.9
   696.3
   726.1
     659
   727.1
   661.9
   737.8
   805.6
   702.1
   741.1
   783.9
   737.8
   758.6
   717.4
   718.3
   740.4
   683.6
   711.9
   742.4
     705
   699.9
   710.9
   696.9
   750.5
   744.3
   708.9
   670.3
     720
   716.4
     717
   701.5
   715.4
   724.8
   710.2
   763.4
   714.1
   768.3
   751.1
   719.6
   759.2
   715.1
   723.2
   752.4
     768
   702.1
     707
   733.3
     696
   702.1
   735.2
   715.4
   737.8
   692.1
   744.6
   763.4
   691.7
   750.1
   686.6
   711.9
   708.3
   666.4
   686.9
   658.3
   696.9
   698.2
   742.4
   700.5
   663.5
     743
   744.6
   695.3
   711.2
   738.8
   645.7
   710.9
   722.2
   707.6
   657.4
   708.9
   755.3
   698.2
   717.7
   693.7
   662.9
   723.5
   722.6
   677.8
   733.6
   725.8
   691.1
     769
   701.2
   716.1
   751.4
   751.1
   707.3
   722.2
   738.1
     669
   725.5
   696.3
   720.6
   764.4
   708.3
   628.5
   691.1
   724.8
   747.2
   673.9
   655.4
   774.8
     696
   703.1
   718.7
   720.6
   714.5
   688.5
   726.1
   760.5
   666.1
   720.6
   722.6
     671
   717.4
   673.9
   636.9
   731.6
   714.5
[truncated: 394,921 more chars]
