# Supplementary material for: A machine learning approach to predict pancreatic islet grafts rejection versus tolerance
Source: PLoS One. 2020 Nov 5;15(11):e0241925. doi: 10.1371/journal.pone.0241925 (PMC7644021; doi:10.1371/journal.pone.0241925)
Supplement: S1 File — (ZIP) [file pone.0241925.s001.zip › Supplementary Information/Raw CZE data from aq.H samples/rejected/T3 muestra 517 1 in 16.crm]

40
  -21.28
  -16.42
   25.11
   218.4
     405
   402.7
   434.2
   416.7
   424.8
   447.5
     403
   523.4
   441.6
   464.3
   504.9
   490.6
   507.5
   462.7
   499.4
     500
   575.9
   514.9
   547.7
   441.6
   527.9
   481.5
   488.3
   474.7
   471.2
   499.1
     478
     500
   528.6
   468.9
   499.1
   496.5
   446.5
   473.4
   469.5
   508.5
   443.6
   431.9
   469.5
   485.8
     453
     439
   493.9
     488
   505.9
   443.6
   481.9
   492.9
   441.3
   467.3
   532.1
   460.8
   467.6
     463
   486.4
   448.1
   452.7
   518.8
   479.6
     489
   498.4
   458.2
   434.5
   455.3
   479.3
     513
   485.8
   530.8
   445.2
   528.9
   460.8
   440.7
   438.1
   450.1
   469.9
   485.4
   525.7
     500
   470.5
     487
   468.6
   482.5
   468.2
   515.3
   467.9
   450.7
   440.7
   494.2
   518.5
   498.4
   463.4
     476
   432.9
     500
   481.9
   487.4
   465.6
   518.2
   530.5
   516.6
   503.3
     548
   461.4
   474.1
   521.1
   488.3
   489.3
     487
   478.6
   520.1
   479.9
   504.6
   493.2
   478.3
   457.5
   441.6
   469.5
   514.3
   479.9
   500.7
   514.3
   519.8
   485.8
   543.2
   473.4
   427.4
   471.2
   448.4
   492.2
   540.9
   505.2
   493.5
     512
   484.8
   506.8
   542.8
   460.1
   491.3
   468.6
   553.6
   497.4
   496.5
   514.3
   507.8
   472.8
   515.9
   434.2
   500.7
   406.6
   494.5
     512
   445.2
   501.6
     489
   502.6
     525
   483.2
   453.3
   518.5
     489
   549.7
   511.7
   476.7
     489
   487.7
     466
   506.5
   443.3
     514
   431.3
   527.9
   515.9
   487.4
     475
   510.1
   450.7
   460.1
   549.3
   507.2
   471.2
   535.1
   527.6
   452.3
   444.2
   526.6
   409.2
   427.4
   518.5
   481.9
   478.3
   486.7
   447.8
   492.2
     488
   484.1
     500
   487.7
   468.6
   510.7
   460.8
   491.9
   503.3
   494.5
   524.4
   486.7
   498.7
   524.7
   502.9
   465.3
   507.2
   452.7
   507.5
   448.4
   501.3
   492.2
   490.9
   478.3
   463.4
   494.5
   483.5
   501.6
   483.2
   468.6
   499.4
   422.8
     487
   481.2
   513.3
   539.3
   435.1
   497.4
   520.1
   472.5
   484.5
   414.1
   451.4
   444.6
   440.3
   492.6
   444.9
   474.7
   452.3
   514.9
   485.4
   493.2
   458.2
   489.3
     525
   450.1
   543.5
   519.2
   541.2
   462.4
   516.9
   490.6
   460.1
   481.2
   489.6
   484.1
     463
   468.9
   455.9
   457.5
   421.5
   487.7
   504.9
   482.5
   432.5
   463.4
   503.6
   469.2
   481.5
   465.6
   525.7
   491.9
   465.3
   494.2
   553.6
   510.1
   511.7
   498.4
   558.4
   483.2
     475
     537
   552.9
   504.9
   482.8
   472.8
   493.9
   533.4
   502.3
     512
   515.9
     524
   479.9
   486.1
     463
   515.3
   499.1
   479.9
   516.9
   496.5
   438.1
     478
   448.4
   519.2
   537.7
   442.6
   498.1
   517.2
   464.7
   499.7
   471.8
   512.7
   511.1
   495.2
   462.4
     490
   542.2
     549
   454.9
   500.3
   482.8
   485.1
     477
   474.4
   480.6
   514.3
   461.4
     512
   508.5
   479.9
   503.6
   439.7
   481.5
     451
   464.7
   467.3
   499.4
   516.9
     478
   494.2
   483.5
   513.6
   470.8
   464.7
     476
   480.9
   473.7
   450.4
   542.5
   450.7
   460.1
   456.6
   473.1
   457.2
   482.5
   469.5
   504.9
   486.1
   471.8
   466.6
   480.6
   507.5
   482.5
     487
     478
     476
     526
   459.8
   496.5
   489.3
     501
     475
   551.3
   446.5
   447.8
   484.1
     463
   492.9
   450.1
   468.2
   450.7
   505.9
   498.4
   525.7
   486.4
   506.2
   516.2
     476
   497.8
   469.2
   473.4
   479.3
   485.1
   485.1
   499.1
   550.3
   480.2
   534.7
     452
   470.8
   482.8
   471.8
   478.3
   489.3
   543.5
   479.6
   483.2
   503.3
   461.1
   490.6
   503.6
   499.4
   442.9
     478
     454
   463.7
   496.8
   493.9
   462.1
   503.6
     538
   508.1
   484.5
   528.2
   509.1
   517.9
   498.7
   458.2
   474.1
   541.5
   492.2
   504.9
   502.3
   497.4
   468.9
     442
   476.3
   489.6
   464.3
   499.1
     512
   469.9
   527.9
   487.7
   493.9
     453
   508.8
   524.7
   526.9
   504.2
   483.2
   531.8
   497.8
     539
   509.8
   436.8
   503.9
   488.7
   472.1
   502.6
   458.8
   507.8
     490
   518.8
   494.5
   461.4
   503.6
   508.5
     490
   461.4
   552.6
   519.8
   496.8
   492.2
   517.5
   476.3
   477.6
     487
     465
   467.3
   501.3
   466.6
   513.3
   447.8
   504.6
     500
   550.6
   494.8
   484.5
   465.3
   493.9
   543.2
   499.1
   514.3
   533.4
   483.2
   432.5
   504.6
   506.2
   551.9
     551
   486.1
   492.2
   472.5
   515.3
   507.2
   447.1
   432.9
   462.7
   512.4
   541.9
     489
   465.3
   508.5
   441.6
   498.7
     478
   483.8
   439.4
   506.5
   507.5
     489
     502
   466.6
   474.1
   437.4
   521.1
   461.4
   497.4
   500.7
   447.1
   480.9
   457.5
   496.1
   507.8
   549.3
   472.1
   497.1
   526.9
   483.8
   536.7
   511.7
   471.2
   480.2
   501.6
   525.7
   470.8
   480.2
   503.6
   552.3
   525.7
   503.9
   471.2
   528.2
   478.3
     464
   450.4
   470.8
   505.9
   526.3
     487
   467.9
   503.9
     475
   476.7
   455.9
     442
   515.9
   522.1
   462.7
   469.9
   475.4
   462.1
     525
   519.2
   438.1
   465.3
   485.8
   520.5
   471.2
     513
   485.1
   521.1
   561.3
   446.8
   475.4
   471.5
   520.8
   465.3
   488.3
   510.7
   510.1
   504.9
   521.8
   482.8
   474.4
   457.2
   551.9
   445.5
     490
   495.5
   488.7
   511.1
   460.8
   502.3
   535.1
   472.1
   462.1
   469.5
   523.4
   521.8
   448.1
     514
   494.8
   532.8
   558.1
   517.9
     490
   560.4
   501.6
   466.9
   448.4
   471.2
   454.3
     453
   511.4
   528.2
   422.2
   472.5
   451.4
   490.6
   478.9
   459.8
   506.8
   491.3
     430
   460.4
   482.2
     490
   521.4
   480.2
   460.8
     466
   510.7
     464
   511.1
   510.7
   511.7
   510.1
   495.2
   431.9
   478.9
   472.1
   496.8
   506.2
   498.4
   513.6
   452.7
   470.8
   500.7
   517.2
   522.1
   479.6
   420.9
   481.5
   506.8
   503.3
   486.1
   528.2
   516.2
   471.5
   446.5
   469.5
     500
   498.1
   477.3
   459.2
     452
   455.6
     525
   489.3
   467.6
   459.5
     441
   478.3
   526.9
     454
   464.7
   492.2
   462.1
   524.4
   488.3
   481.9
   531.2
   468.9
   534.4
   421.8
   524.7
   505.9
   460.8
   447.5
   497.4
     526
     537
   449.1
   508.1
   497.4
   496.8
   440.7
   466.6
   449.7
   482.5
   509.8
     478
   442.9
   488.7
   472.5
   502.6
   455.9
   481.5
   480.6
   450.4
   493.5
   459.8
   481.5
   461.1
   490.6
   504.6
     500
   494.5
   471.8
   506.5
   514.3
   497.1
   485.1
   462.7
   477.3
   455.3
   495.5
   465.6
   457.2
   486.1
   446.5
   470.8
   474.7
   515.3
   463.7
   430.6
   480.9
   479.9
   456.9
   475.7
   507.5
   471.2
   454.6
   495.2
     477
   465.6
   471.2
     476
   522.1
   526.9
   512.7
   443.3
   521.4
   470.2
   446.2
   407.2
   502.9
     512
   482.5
   477.3
   522.7
   496.1
   506.8
   436.8
   484.5
   489.6
   467.9
   448.8
   499.4
   481.2
   473.4
   484.8
     514
   484.1
   490.3
   459.8
   474.7
   559.1
   509.4
   505.2
   536.4
   467.9
   515.6
   463.4
   482.5
   466.9
   507.8
   475.7
   494.5
   527.9
   459.8
   494.2
   452.3
   550.6
   480.9
   482.8
   511.1
   506.2
   426.7
   507.5
   518.8
     487
     488
   485.8
   445.9
   502.6
   447.8
   507.8
   521.4
   482.2
   502.3
   497.1
   436.4
   510.1
   472.1
     452
   441.6
   478.6
   473.7
   512.7
   505.5
   514.3
   460.1
   507.8
   495.8
   522.1
   479.9
   450.1
   493.2
   491.9
     453
   462.1
   522.7
   494.8
   471.2
   509.4
   451.4
   470.8
   466.6
   492.2
   571.4
   481.5
     500
   529.9
   482.2
   509.4
   473.4
   499.7
   511.1
   506.8
     488
   528.2
   499.4
   502.9
   471.8
   508.8
   540.3
   483.5
   460.4
   489.6
   455.6
   496.5
   528.9
   482.8
   493.2
   500.7
   468.2
   425.4
   461.4
     475
   512.4
   533.4
   494.5
   450.4
   530.5
   522.4
   451.7
   495.8
   507.2
   480.6
   502.3
   431.6
   532.5
     464
   537.7
   412.1
     536
   558.4
   511.1
   496.8
   453.3
   554.5
   491.9
   456.6
   497.8
   503.3
     453
   511.1
   507.5
   484.5
   483.8
   474.1
   462.7
   498.1
   447.5
   495.8
   500.3
   474.4
   497.4
   446.5
   445.5
   461.1
   451.7
     452
   528.6
   491.3
   520.8
     526
   450.4
   467.3
   488.3
   451.4
   495.2
   570.1
   534.1
   492.2
   484.1
   473.7
   516.6
   465.6
   452.3
   452.7
   452.3
   491.3
   513.3
   491.6
   510.7
   531.2
   485.8
   519.2
   513.6
     475
   523.7
   484.5
   486.7
   471.8
   481.9
     463
   528.2
   480.9
   536.7
     512
   496.8
     476
   500.3
   491.3
   513.6
   493.9
   516.6
   506.2
     440
   492.6
   485.8
   518.5
   487.7
   451.7
     489
   496.1
   476.3
   484.1
   491.6
   483.5
     502
   485.1
     451
   556.8
     489
   483.5
   492.6
   503.9
   434.5
   469.2
   440.3
   507.5
   478.3
     441
   468.2
   533.1
   492.6
     489
   544.8
   541.9
   511.4
     475
   503.9
   471.8
   417.3
   489.3
   459.5
   497.1
     525
   471.2
   522.1
   491.6
   435.1
   483.5
   518.2
   472.5
     585
   449.7
   489.6
   489.6
   540.9
   510.7
     538
   499.4
   490.9
   484.5
   472.1
   445.5
   507.8
   488.7
     488
   476.7
   477.6
   489.6
   486.7
   437.1
   493.5
   521.4
   490.6
   507.8
     536
   441.3
   485.8
   501.6
   475.7
   528.2
     475
   550.6
     465
   467.3
   430.9
   479.6
   429.6
   522.7
   435.5
   509.4
   488.3
   450.1
   448.1
   498.7
   470.2
   488.7
   496.1
   488.7
   494.2
   485.1
     454
   480.6
   533.8
   505.9
   467.6
     478
   490.9
   559.4
   509.8
   444.6
   506.5
   472.5
   486.1
   449.1
   436.8
   530.8
   511.1
   433.8
   460.4
   506.5
   469.2
   511.1
   495.8
   457.2
     512
   468.2
   455.9
   436.8
   503.6
   478.9
   480.9
   479.9
     502
   523.1
   418.9
   519.2
   485.4
   479.6
   435.8
   527.6
   450.7
   502.6
   565.6
   498.1
   504.2
   521.8
   524.4
   522.1
   487.7
   509.4
   510.4
   515.6
   514.3
   488.3
   511.1
   430.6
   490.6
   516.9
     502
   434.8
   518.2
   461.7
     466
   522.1
   495.5
   491.3
   481.9
   474.4
   485.4
   510.1
   531.8
   437.1
   491.9
   516.2
   500.7
   540.9
   473.7
   509.4
   491.3
   499.4
   530.5
   489.6
   526.9
   488.7
   472.8
   496.1
   531.2
   468.9
   530.8
   493.9
   461.1
   458.2
   496.1
   424.4
   490.6
   517.5
   497.1
   475.4
     454
   400.8
   470.5
   498.4
   462.4
   488.3
     490
   446.2
     536
   513.3
   468.9
   502.9
   445.9
   506.2
   446.5
   506.8
   536.4
   446.8
   450.7
   471.8
   481.5
   465.3
   514.9
   459.8
   502.6
   529.9
   438.1
   458.2
   556.8
   517.2
   485.1
   534.4
   473.1
   475.4
   515.3
   505.5
   454.6
     513
   517.5
   486.7
   517.2
   546.4
     466
   449.7
   440.7
   504.6
   518.2
   481.9
   488.3
   513.3
   531.2
   459.8
   436.8
   484.1
   502.3
   524.7
   509.4
   520.8
   481.9
   459.8
   469.9
   397.5
   518.2
   506.2
   477.6
     490
   463.4
   457.9
     490
   520.5
   454.9
   455.6
   482.8
   532.8
   463.7
   519.2
   514.9
   472.8
   467.6
     526
   492.2
   467.9
     475
   468.2
   503.9
   512.7
   411.1
     477
   464.3
   513.6
   490.9
   479.3
   454.3
   481.5
   487.7
   448.1
   474.4
   483.5
   441.3
   475.4
   510.4
   425.1
   492.2
   489.6
   477.3
   541.2
   521.1
     489
   525.7
   495.5
   384.2
   464.3
     488
   473.1
   497.4
   500.7
   508.8
   477.3
   481.9
   481.2
     487
   511.7
   479.9
   478.9
   462.1
   468.6
   515.9
   492.6
   457.2
   464.3
   527.6
   493.2
   533.1
   507.2
   493.9
   506.8
     489
   453.6
   473.1
   471.8
     477
   518.2
   479.6
   477.6
   486.7
   460.1
   514.3
   468.6
   527.6
   538.3
   499.1
   469.9
   445.2
   559.1
   462.7
   498.1
   459.2
   486.7
   449.4
   486.1
   472.1
   475.7
   506.8
   564.9
   454.9
   518.8
   511.1
   483.5
   502.6
   435.8
   495.5
   492.9
   505.9
   463.4
   512.7
   491.6
     526
   480.9
   465.3
   465.3
   522.1
   481.5
   525.3
   462.1
   504.2
   458.8
   479.9
   516.6
   540.6
     488
   497.1
   484.5
   499.1
   457.2
   473.1
   494.5
   433.8
   507.2
   472.1
   521.1
     439
   496.5
   458.5
   447.8
   495.5
   485.8
     489
   461.1
   498.4
   479.3
   520.5
     478
   517.9
   513.3
   445.5
   491.9
   485.4
   522.4
   462.4
   518.8
   513.6
   468.6
   508.1
   475.7
   494.8
   508.1
   574.3
   478.3
   512.7
   494.5
   505.2
   471.8
   481.5
     501
   488.3
   461.7
   507.8
   488.3
   463.7
   491.6
   453.3
   466.3
   540.3
   555.5
   472.1
   454.9
   485.4
   467.6
     466
   488.3
   522.4
   497.4
   426.7
   488.7
   479.9
   480.2
   467.3
   491.6
     418
     440
   461.4
     441
   462.1
   507.8
   483.8
   485.4
   510.7
   494.2
     490
   478.3
   481.2
   433.5
   423.5
   504.9
   539.9
   494.8
   501.3
   555.2
   424.4
   484.8
   497.1
   461.7
   499.1
   489.3
   470.2
   460.8
   499.1
   444.2
   503.6
   502.6
     487
   460.1
   483.5
     442
   500.7
     464
   527.6
   492.9
   480.2
   502.3
   467.3
   485.4
   511.4
   456.2
   492.2
   469.2
   498.1
   502.9
   478.3
   486.7
   518.8
   492.2
   551.9
   489.6
     526
   472.1
   485.8
   539.3
   513.3
   449.1
   462.1
   483.2
   475.4
   459.8
   446.5
   521.1
   500.3
   450.7
   466.3
   509.4
   517.9
   481.5
   479.3
   483.5
   488.7
   519.2
   466.6
   500.7
     463
   525.3
   479.3
   471.5
   535.7
   508.5
   482.2
   498.7
   494.2
   478.9
   482.2
   491.6
   397.5
   531.8
     463
   501.3
   507.5
   514.6
   470.2
   479.3
   454.9
   474.1
   489.6
   501.6
   515.3
   506.5
   439.7
   505.5
   515.3
   534.1
   485.4
   450.1
   496.1
   486.7
     439
   463.4
   482.8
   458.8
   492.2
   482.8
   406.9
   550.3
   516.9
   488.7
   497.1
   499.4
   490.6
   474.4
   485.1
   523.1
   469.2
   438.7
   465.3
   479.6
   485.4
   494.2
   499.1
   448.1
   485.8
   432.5
   502.3
   497.1
   477.3
     500
   503.6
   479.3
   438.4
   503.6
   514.3
   525.3
   498.4
   483.2
     454
   543.8
   498.1
   493.9
   467.6
     502
   468.6
   459.2
   445.9
     475
   527.3
   438.1
   459.8
   522.4
     476
   512.7
   509.1
   493.2
   465.3
   493.2
   497.1
   505.9
   444.2
   481.9
   514.9
   476.7
   456.9
   436.1
   432.9
   440.7
   490.3
   498.4
   454.6
   455.6
   424.4
   496.5
   446.2
   508.8
   492.6
   465.6
   461.4
   457.2
     488
   496.5
   432.2
   459.2
   566.2
     476
   482.5
   530.8
   497.1
   448.1
   491.3
   458.5
   468.9
   436.8
   422.5
     524
   504.6
   492.6
   472.8
   481.2
   483.5
   483.5
   534.1
   489.3
   466.9
   450.4
   472.8
   541.2
   471.8
   533.1
   517.2
   447.8
   509.8
   470.8
   530.2
   490.9
   461.7
   487.7
   516.6
   450.4
   485.4
   470.2
   501.6
   499.1
     526
   446.8
     489
   530.8
   435.8
   471.8
   509.1
   511.1
   457.9
   492.6
   481.9
   504.9
   459.2
   488.7
   440.3
   467.3
   526.3
   461.7
   469.9
   514.3
   447.8
     490
   498.1
   443.3
     477
   466.3
   493.2
   485.4
   471.2
   418.9
   491.3
   510.4
   446.8
   485.1
   464.7
   449.4
   488.7
   433.8
   481.2
   491.6
   496.1
   492.2
   513.6
   476.3
   511.1
     475
   484.5
     452
   466.9
   478.9
   468.9
   457.5
   510.4
   455.6
   460.1
   481.9
   506.5
   470.2
   505.9
   483.2
   513.3
   499.4
   494.8
   486.4
   470.2
   497.1
     489
   511.1
   453.3
   503.6
   443.3
   476.7
     539
   486.1
     489
     478
   487.4
   483.2
   438.4
   405.9
   529.9
   491.9
   503.9
   482.5
   456.6
   474.4
   463.4
   458.5
   508.8
   519.8
   481.5
   489.6
   461.4
     466
   459.8
   486.1
   473.7
   462.4
   509.4
   494.5
   459.2
   532.1
     478
   518.5
   455.6
   495.2
   467.6
   514.3
   443.6
     451
   451.4
   492.2
   461.7
   521.1
     526
   446.8
   496.1
   407.2
   405.9
   433.8
   469.2
   432.5
   472.5
   508.8
   442.9
   510.7
   461.7
   465.6
   519.5
   492.6
   477.6
   473.4
   489.6
   498.7
   472.8
   479.6
   485.4
   478.6
   516.6
   497.1
   473.7
   504.2
     418
   483.2
   483.8
   530.8
   513.3
   447.1
     441
   483.8
   472.8
   526.6
   450.7
   493.5
   487.4
   514.3
   548.4
   499.7
   457.2
   450.4
   441.3
   491.6
   466.9
   480.6
   464.7
   433.5
   451.4
   469.2
   483.2
   486.4
   497.8
   488.7
     477
   499.1
   518.5
     465
   492.9
   457.9
   470.8
   503.3
   467.9
   419.9
   438.1
   491.6
     488
   513.6
   484.1
   458.2
   475.4
     452
   466.9
   462.7
   507.2
   477.6
   482.8
   540.3
   465.3
   487.7
   474.7
   502.6
   467.9
     490
     488
   447.5
   430.6
   501.6
   520.5
     488
   504.9
   443.6
   446.2
   499.7
   509.4
   508.8
   463.7
   488.7
   466.3
   446.8
   503.3
   485.1
   516.6
   495.8
   408.2
   480.9
   502.6
   449.7
   494.8
   485.1
   542.5
   474.1
   470.5
     441
   498.7
   516.6
   442.9
   546.4
   468.6
   480.6
   473.4
   443.6
   471.2
   486.4
   490.3
   506.2
   468.9
   495.8
   465.6
   475.4
   466.9
   458.5
   445.5
   516.9
   457.2
   432.5
   486.7
   475.7
   503.3
   496.8
   468.2
   502.3
   493.5
   480.6
   507.8
   438.7
   499.7
   510.7
   506.5
   505.5
   522.1
   494.2
   445.5
   490.3
   577.6
   466.3
   506.5
   467.3
   499.4
   578.9
   505.2
   422.8
   497.8
   476.3
   424.4
   494.8
     475
   547.1
   494.2
   518.5
   438.4
     500
   462.1
   494.5
   471.8
   498.4
   489.6
   504.2
   491.9
   468.6
   530.2
   520.1
   492.9
     501
   455.3
   492.2
   508.1
   502.9
     466
   482.8
   494.2
   492.2
   441.3
   449.4
   464.3
   421.5
   461.4
   501.6
     466
   491.6
     488
   448.1
   487.4
   467.6
   482.5
   471.5
   432.5
   472.1
   494.2
   520.1
   519.8
   483.5
   505.5
   472.1
   437.4
     513
     501
   430.3
   494.5
   495.5
   510.1
   515.3
   469.2
   487.4
   459.5
   463.4
   509.8
   483.2
   460.4
   446.5
     466
   474.4
   520.8
   523.7
   495.2
   465.6
   455.3
   511.4
   456.2
     501
   492.9
   478.6
   470.8
   504.9
   553.2
   483.5
   432.2
   439.4
   508.1
   513.3
   460.8
   491.3
   528.6
   500.7
   533.8
   436.8
   528.6
   532.1
   500.7
   487.7
   480.6
   507.5
   465.6
   507.2
   487.4
   481.5
   486.4
   469.9
   436.4
     488
   473.1
   469.5
   489.3
   464.7
   455.3
   497.1
   480.9
   483.8
   507.8
   504.6
   497.4
   433.5
   461.7
   479.3
   541.2
     476
   470.2
   461.7
   514.3
   484.5
   432.2
   518.5
     442
   461.1
   452.3
   482.5
   510.1
   521.1
   438.7
   511.1
   466.6
   457.2
   555.2
   496.5
   447.1
   504.9
   493.9
   519.5
   451.4
   474.1
   448.4
     466
   456.2
   528.6
   496.8
   499.1
   490.3
   444.2
   522.1
   485.1
   515.6
   438.7
   453.6
   484.1
   526.3
   486.4
   438.4
   521.1
   520.1
   458.8
   539.3
   459.8
   454.9
   516.9
   432.9
   492.6
   534.7
   531.8
   465.3
   472.8
   499.7
   465.6
   488.3
   502.9
   507.5
   475.7
   506.8
   459.5
   448.8
   460.1
   533.8
   490.3
   474.4
   509.1
     477
   446.8
   533.8
   502.9
   498.7
   544.5
   497.4
     490
   462.7
   460.1
   451.7
   457.2
   472.1
     512
     463
   481.5
     500
     500
   499.4
   491.3
   498.7
   466.3
   468.6
   487.4
   479.9
   461.7
     500
   516.9
   531.2
   504.9
   514.9
   479.6
     476
   465.3
   446.8
   478.6
   477.3
   471.8
   438.1
   514.6
   487.7
   460.8
   488.3
     489
   508.5
   526.3
   482.8
   474.4
   474.7
   473.1
   520.1
   511.7
     463
   493.5
   521.1
   442.6
   453.6
   467.9
   540.6
   496.5
   497.1
   518.8
   480.2
   472.1
   468.2
     475
   506.5
   450.4
   519.5
     476
   458.5
   473.7
   434.2
   509.1
   461.1
   540.9
   482.2
   501.6
   496.1
   489.6
   515.6
   440.3
   497.4
   510.4
   469.5
   482.8
     537
   448.4
   484.8
   460.1
   471.8
   485.4
   528.9
   497.1
   502.6
   465.3
   480.9
     463
   483.8
   466.6
   480.9
   479.6
   493.2
   505.5
   508.1
   473.1
   450.7
   489.6
   518.2
   505.2
   472.1
   469.2
   458.5
   436.8
   481.2
   447.1
   485.1
     454
   458.8
   485.8
   500.3
     488
   551.6
   455.3
   469.5
   459.2
   519.5
   457.9
   500.3
   511.4
   506.5
   476.7
   482.2
   479.9
   522.7
   480.9
   506.8
   458.5
   474.4
   489.6
   465.3
   518.5
   471.2
   474.1
   438.7
   473.4
   505.2
   445.9
   516.2
   460.8
   497.4
   481.9
   498.7
   502.9
   455.6
   455.6
   453.3
   467.3
   461.1
   501.3
   499.1
   493.9
   476.3
   497.1
   479.6
     526
   455.9
   522.7
   435.1
   492.6
   484.1
   483.2
   454.3
   520.1
   493.2
   443.3
   484.5
   487.7
   471.2
   490.6
   462.1
   495.8
   455.3
   510.1
   476.3
   503.9
   478.6
   442.3
   482.8
     463
   464.7
     536
   530.5
   458.5
   492.9
   485.1
   464.3
   505.9
   509.1
   450.4
   462.7
   466.3
   502.9
   498.4
   474.1
   481.2
   463.4
   563.3
   430.9
   502.6
   502.3
   508.5
   530.5
   492.2
   450.1
   431.6
   488.3
   499.4
   484.8
   495.2
   504.6
   478.9
   475.7
   503.3
   461.1
   509.4
   516.6
   471.8
   530.2
   492.6
   510.1
   504.9
   481.9
   470.8
   478.6
   457.5
   535.4
   451.4
   458.8
   557.4
   452.3
   462.7
   465.6
   465.6
   523.4
   467.3
   468.2
   456.9
   490.3
   494.5
   505.5
   473.7
   479.6
   480.2
   479.9
   532.1
   503.9
   494.8
   501.6
   505.5
   461.4
   471.5
   469.9
   469.5
   489.3
   459.8
   463.4
     452
   470.2
   439.4
   507.2
     512
   448.1
   497.1
   434.5
   489.3
   479.3
   497.8
   453.6
   398.5
   490.9
   489.3
   455.3
   468.6
     550
   474.4
   477.3
   476.3
   532.5
   477.3
   532.1
   458.5
   500.3
   515.9
   542.5
     466
   473.1
     464
   469.2
   476.7
   470.2
   485.8
   470.5
   470.5
   484.8
   469.9
   482.2
   517.5
   508.5
   454.3
   491.9
     538
   462.1
   444.2
   482.2
   486.1
   522.4
   466.6
   544.5
     487
   431.3
   497.8
   472.1
   430.3
   480.6
   484.8
   468.6
   493.9
   504.9
     514
   489.6
   499.1
     512
   495.8
   508.1
   450.1
   482.2
     488
   495.5
     488
   527.3
   477.6
     441
   523.1
   457.5
   486.7
   519.2
   560.7
   490.9
   475.4
   448.1
   533.1
   512.7
   514.9
   510.1
   501.6
     489
   431.3
   492.9
   510.4
   517.2
   487.7
   462.1
   478.3
   484.5
   485.4
   442.3
   494.8
   505.9
   498.7
   522.4
   502.3
     539
     488
   442.9
   473.7
   489.6
     490
   455.3
   424.4
   401.1
   499.7
   469.2
   493.9
   517.2
   479.9
     475
     477
   446.2
   471.5
     439
   512.7
   516.6
   469.5
   495.2
   438.4
   544.1
   505.5
   515.3
   456.9
   486.4
   526.3
   439.7
   492.9
   521.4
   457.2
   483.5
   513.3
   427.4
   437.1
   444.6
   509.4
   453.6
   451.7
   489.3
     500
   493.5
     463
   504.2
   487.7
   481.2
   501.6
   496.5
   514.3
   484.5
   461.7
   497.1
   440.3
   481.9
   481.9
   462.1
   507.5
   455.6
   438.7
   498.1
   489.6
   507.8
   466.6
   471.5
   492.6
   481.2
   481.9
   519.5
   523.4
   473.4
   480.6
   470.5
   481.2
   498.7
   474.7
   451.7
   441.6
   457.5
   455.6
     514
   498.7
   481.9
   515.3
   455.3
   459.2
   467.9
   482.8
   499.4
   453.3
   435.5
   514.9
   489.3
   510.1
   463.7
   462.4
   496.5
   507.5
   474.1
     514
   465.3
   496.8
     466
   490.9
   497.1
   508.8
   508.8
   485.8
   474.7
   515.9
   437.1
   478.6
   450.4
   490.3
   497.8
   505.5
     453
   506.8
   472.5
   481.2
   480.6
   448.8
   478.3
   497.4
   491.3
   445.9
   505.9
   461.1
   490.3
   470.5
   474.4
   521.1
   468.6
   503.6
   501.6
   437.7
   495.2
   492.9
   490.6
   482.8
   464.7
   473.1
   444.9
   461.7
   493.9
   502.3
   496.5
   465.6
   450.4
   533.4
   438.1
     478
   451.4
     549
   446.5
   521.8
   448.8
   434.8
   477.3
   510.7
   507.2
   506.5
   525.7
     464
   502.9
   493.9
   509.8
   496.5
   529.5
   500.7
   479.3
     452
   451.7
   441.3
   485.1
   454.3
   450.1
   477.3
   430.3
   448.1
   464.7
     489
   511.1
   511.7
   495.8
   491.3
   479.6
   500.7
   473.1
   527.9
   507.8
   442.9
   447.8
   469.5
   487.4
   499.1
   532.8
   503.3
     475
   498.7
   477.3
   496.8
   491.6
   502.9
   481.2
   463.4
   504.2
   504.6
   466.3
     475
   537.7
     490
   490.6
   523.7
   455.6
   455.9
   516.2
   489.6
   499.7
   484.5
   478.3
   446.8
   459.8
   537.3
     490
   469.2
   446.2
   520.1
   475.4
   471.2
   570.7
   485.4
   469.9
   528.9
   467.9
     502
   447.1
   419.2
     452
   498.7
   478.6
     477
   472.5
   485.8
   520.8
   425.7
     501
     417
   528.9
   476.3
   444.2
   449.7
   531.5
   463.7
   476.3
   498.7
   499.4
   466.9
   446.8
   452.7
   483.5
   450.1
   456.9
   473.7
   519.8
   521.1
   487.4
   498.1
   464.7
   470.2
   448.4
   470.2
   464.7
   468.2
   486.1
   470.8
   459.5
   545.4
   457.5
   519.2
   494.5
   527.6
     537
   463.4
   481.5
   511.1
   472.5
   469.9
   420.9
     463
   446.8
   481.5
   481.9
   431.9
   482.5
   484.5
   438.7
   526.3
   443.6
   522.4
   515.6
   529.2
   483.5
   505.5
     488
   507.8
   502.9
   458.2
   493.9
   440.7
     439
   438.1
   503.6
   525.3
   513.3
   490.9
   483.5
   491.3
     488
   541.5
   483.8
   464.7
   463.7
   477.6
   469.2
   502.9
   498.7
   467.3
   456.6
   447.1
   459.5
   506.5
   454.9
   472.8
   497.4
   462.7
   530.8
   529.2
   465.6
   409.2
   496.8
   489.3
   460.8
   464.3
     465
   447.5
   513.6
   521.8
   438.7
   454.6
   538.3
   445.9
   434.2
   478.6
     463
   512.7
   465.6
   536.4
   485.8
   534.1
   443.6
   492.9
   462.4
   523.1
   498.4
   474.1
   470.8
   494.5
   469.2
   502.3
     537
   467.9
   486.7
   479.3
   454.6
   486.7
   505.2
   469.5
   423.8
   496.5
   468.9
   478.9
   474.4
   454.3
   465.6
   494.8
   436.8
   474.1
   459.5
     465
   486.1
   437.1
   491.3
   486.1
   462.7
   469.9
   482.2
   483.8
   507.8
   463.7
   447.5
   483.8
   444.6
   500.7
   479.6
   469.2
   447.8
   501.3
   505.9
   464.3
   495.2
   467.3
   457.9
   487.7
   495.5
     477
   518.2
   492.2
   518.8
   547.1
   487.7
   479.9
   460.1
   412.4
   477.3
   482.8
   528.6
   476.7
   477.3
   525.3
   476.3
   473.1
   524.7
   501.3
   502.6
   487.4
   481.5
   535.7
   494.5
   507.5
   548.7
   486.7
   443.6
   520.5
   433.8
   472.5
   469.2
     465
     490
   443.6
   446.2
   435.8
   516.9
     489
   471.8
     514
   456.2
   442.6
   445.9
     465
   479.6
   513.3
   518.2
   509.4
   433.8
   483.2
   479.3
   506.8
   483.2
     428
   495.5
   526.3
   485.4
   456.9
   457.2
   468.2
   507.2
   468.2
   500.7
   469.2
   519.8
   440.7
   467.9
   469.9
   453.6
   505.2
   458.8
   468.9
   470.5
   448.1
   487.4
   467.3
   472.8
   494.2
   496.1
   501.6
     500
   424.1
   406.3
   436.8
   535.4
   446.5
   504.2
   439.7
   452.3
   436.4
     454
   451.7
   440.3
   476.3
   514.3
   488.7
   506.2
     465
   474.1
   448.8
   472.1
   534.7
   482.8
     464
   486.4
   442.9
   480.9
   489.6
     512
   517.5
   513.6
   496.1
   451.7
   445.5
   444.6
   463.4
   528.2
   459.2
   499.1
   454.6
   470.5
   480.2
   498.4
   481.9
   474.7
   502.9
   507.2
   450.7
   441.6
   496.1
   495.8
   501.3
   446.5
   521.1
   494.2
   538.3
   495.2
   467.6
   518.2
   414.1
   527.3
   494.2
   425.4
   465.3
   492.6
   448.1
   457.5
   480.2
   455.6
   483.2
   484.1
   470.5
   460.4
   464.7
   462.4
   499.1
   451.4
   455.9
   460.1
   457.2
   454.6
   471.8
     465
   463.7
   469.9
   510.1
   486.4
   491.9
   455.9
   561.7
   492.9
   475.7
     490
   406.3
   473.4
   470.8
   491.3
   457.5
   476.3
   467.3
   486.1
   505.9
   492.9
   455.9
   470.5
   471.5
   481.2
   504.6
     478
   478.3
     429
   458.5
   478.9
   470.2
   478.9
   457.5
     465
     490
   452.3
   464.7
   431.9
   472.8
   503.3
   459.2
   469.2
   465.3
   460.8
   516.2
   498.1
   497.1
   485.1
   490.3
   449.7
   463.7
   490.6
   522.1
   458.5
   479.3
   501.3
   468.2
   454.6
   441.6
   475.4
   533.4
   498.4
   461.4
     463
   502.6
   536.4
   477.3
   485.4
   474.7
   477.3
   450.4
     417
   490.3
   516.2
   475.4
   540.3
   471.2
   484.8
     513
   455.3
   478.9
   430.6
   473.4
   500.3
   453.3
   495.5
   481.2
   499.7
   471.2
     478
   470.5
   445.5
   442.9
   459.5
   474.7
   509.1
   476.7
   446.8
   481.5
   498.1
     524
   495.8
   497.1
   460.4
   529.5
   530.2
   485.1
   463.4
   459.5
   517.5
   470.5
   446.2
   498.1
   448.8
   493.9
   460.8
   421.5
   423.1
   452.3
   465.6
     489
   466.3
   509.4
   482.5
   482.8
   436.1
     487
   484.8
     463
   492.9
   471.2
   456.2
   474.4
   476.3
   496.8
   470.2
   539.6
   473.7
   492.6
   442.9
   486.1
   472.8
   488.7
     477
   465.3
   459.5
     451
   469.5
   449.4
   445.5
   487.7
   474.1
   437.4
   497.8
   470.5
   509.1
   502.9
   448.4
   483.2
   527.9
   463.7
   461.1
     490
     478
   466.9
   458.8
   498.4
   487.4
   455.6
   454.6
   502.3
   463.4
   440.7
   492.6
   472.1
   461.7
   502.6
   453.3
     441
     487
   532.8
   431.9
   472.1
   505.9
   486.4
   475.4
   504.6
     452
   487.7
   482.5
   490.6
   470.2
   468.9
   508.5
   472.1
   478.3
   442.3
   481.5
   470.5
   477.3
   461.4
   433.5
     489
   446.8
   458.2
   473.7
     475
   524.7
   480.2
   505.9
   464.3
   509.1
   515.6
   451.7
   440.7
   474.4
   505.2
   438.4
   431.6
   523.7
   456.9
   501.6
   434.5
   477.3
   486.1
   468.2
   489.6
   508.8
   445.2
   540.3
   424.1
   497.4
   449.7
   548.7
   457.2
   475.4
   467.6
   514.3
   464.7
   457.5
   454.6
   442.6
   481.2
   498.1
   457.9
   481.5
   504.9
   432.2
   461.7
   492.6
   496.1
   479.9
   407.2
     442
   454.9
   433.8
   531.5
   462.7
     466
   546.7
   526.6
   430.9
     439
     463
   487.7
   504.2
   493.2
   472.5
   454.3
   479.3
   486.7
   519.8
   461.1
   453.6
   467.3
   481.5
     487
   466.6
     454
   538.3
   500.7
   496.8
   491.9
   502.9
   424.8
   528.2
   518.8
   488.3
   454.3
   484.5
   474.1
   493.5
   437.7
   439.4
   475.7
   499.4
     538
   516.9
   499.4
   464.7
   503.9
   451.4
   512.7
   518.2
   481.5
   479.3
   520.5
   539.9
   449.7
   492.2
   504.2
   484.5
   502.6
   471.2
   480.2
   512.4
   480.9
   516.2
   491.6
   528.9
   464.7
   455.3
   469.2
   434.5
   495.2
   477.6
   496.8
     477
   452.3
   451.7
   471.8
   466.9
   439.4
     463
   483.8
   482.8
   450.4
   449.7
   496.8
   471.5
   482.8
   516.6
   479.3
   467.3
   485.4
   488.3
   464.3
   508.5
   462.7
   511.7
   474.4
   494.5
   481.9
   483.5
   443.9
   518.2
   503.3
   497.1
   484.8
   493.5
   514.6
   433.5
   481.9
   478.9
   468.6
   492.9
   455.6
   470.2
   497.4
     465
   474.4
   502.3
   515.6
   475.7
   496.1
   467.6
   475.4
   519.2
   518.2
   500.7
   452.7
   488.3
   461.4
   515.9
   472.1
   453.3
   504.6
   490.3
   416.3
   461.4
   506.5
   472.1
   494.2
   451.4
   528.6
   481.2
     500
   517.2
   507.5
   498.1
   454.9
   473.4
   505.9
   460.8
   476.7
   449.1
   459.8
     513
   462.4
   462.7
   480.2
     477
   464.7
   529.9
   499.7
   439.4
   498.4
   501.6
     477
   511.7
   497.4
   477.3
   452.3
   492.2
   502.6
   443.9
   445.9
   420.2
   472.5
   451.4
   469.5
   491.9
     488
   468.9
   435.1
   459.5
     464
     512
   480.9
   510.7
   493.5
   489.6
   442.3
   457.5
   477.6
   463.7
   468.9
   493.5
   445.9
   531.2
   460.1
   510.7
   481.2
   495.8
   411.1
   482.8
   506.5
   507.8
   478.6
   527.9
   505.2
   494.8
   494.5
   487.4
   491.3
   490.3
     476
   513.6
   481.5
   506.8
     502
   506.8
   461.7
   478.3
   534.7
   448.8
   507.8
     451
   528.2
   541.5
   448.8
   424.1
   509.8
   446.5
   446.8
   531.5
   449.7
   488.3
   504.2
   510.4
   480.2
   444.2
   493.9
   477.3
   507.2
   507.5
     476
   502.6
   520.5
   472.8
     536
   491.6
   455.3
   462.1
   493.2
   511.1
   432.5
   465.6
   486.1
   520.1
   443.6
   485.4
   534.1
   504.6
     452
   518.2
     490
   476.3
   451.4
   462.7
   470.8
     526
     526
   497.8
   547.4
   452.7
   504.6
   439.7
   508.1
   481.5
   507.8
   500.3
   491.3
     514
   432.2
   508.8
   484.8
   437.1
     478
   486.7
   447.1
   497.1
   478.3
   480.9
   471.2
   497.1
   481.2
   463.7
   532.5
     453
   500.3
   451.4
   478.3
   471.5
   493.5
   470.5
   540.9
   473.7
   506.2
   465.6
   462.7
   498.1
   498.1
   485.1
     526
   433.2
   469.2
   469.9
   519.2
   494.8
     488
   520.5
     487
     466
   489.3
   470.5
   496.1
     478
     524
   501.3
     463
   530.8
   565.9
     454
   508.1
   485.4
   509.1
   474.4
   450.7
   493.2
   506.8
   492.6
   429.6
   481.9
   484.5
     512
   454.3
   450.7
   532.1
   558.1
   470.8
   469.5
   498.4
   483.2
   506.2
   483.8
   477.6
   504.6
   526.9
     466
   454.6
   469.5
   428.3
     476
   470.5
   519.5
   456.2
   539.6
   518.8
   525.7
   509.4
   426.4
     489
   490.6
   469.5
   494.5
     501
   469.9
   455.3
   434.5
     489
   490.9
   490.3
     501
   481.9
   462.1
   504.2
   470.2
   465.3
   471.5
   479.3
   532.1
   508.5
   476.3
   484.1
   455.3
     502
   462.7
   442.9
   446.2
   450.7
   481.2
   497.1
   495.5
   532.8
   478.3
   448.1
   465.6
   417.3
   469.5
   473.4
   459.2
   459.8
   497.8
   511.7
   486.1
   481.5
   426.7
   497.4
   460.4
   511.4
     441
   503.9
   423.8
   459.5
   444.6
   490.6
   503.6
   474.4
   434.5
   456.6
   422.2
   465.6
   483.8
   452.3
   449.1
   456.6
   494.2
     500
   450.1
   446.5
   494.8
   451.4
   474.1
   454.3
   446.5
     430
   493.9
   468.2
   445.5
   438.1
   439.4
   492.6
   491.9
   509.1
   502.9
   514.3
   457.9
   492.6
   461.1
   492.2
   447.1
   484.5
   517.5
   434.8
   571.1
   491.6
   482.2
   429.3
   480.6
   481.9
   451.4
   495.5
   439.7
     453
   506.2
   430.6
   466.6
   461.4
   478.9
   470.5
   471.8
   472.8
   486.1
   479.9
   486.7
   468.6
   497.1
   450.7
   516.6
   485.4
   461.1
   547.4
     487
   458.2
   460.4
   479.3
   460.4
   442.6
     453
     453
   488.7
     487
   494.2
   481.5
   480.6
   481.9
   539.6
   484.5
   535.4
   479.9
   428.7
   546.4
   507.5
   445.5
   480.9
   503.6
   497.8
   544.1
   492.9
     487
   487.7
   466.9
   511.7
   432.9
   472.8
   532.5
   437.4
   506.5
   508.8
   467.6
   504.6
   486.1
   478.3
   448.1
   466.3
   546.7
   473.1
   501.6
   464.3
   488.3
   494.5
     453
   501.3
   497.4
   476.7
   483.2
   511.1
   492.6
   490.6
   498.1
   516.9
     524
   462.7
   485.8
   453.6
   447.8
     487
   490.3
   454.3
     465
   491.9
   469.9
   552.9
   484.1
   444.2
   474.1
   472.5
   472.8
   470.5
   449.7
     451
   467.9
   473.4
   508.5
   506.2
   497.1
   484.8
   444.2
   466.3
   423.5
   468.2
   436.1
   449.4
   471.5
   459.2
   490.6
   492.6
   506.5
   544.8
   518.5
   475.7
   463.7
   478.3
     489
     501
   479.3
   483.5
   467.6
   472.1
   467.6
   488.3
   461.1
   454.9
   466.9
   510.7
   473.7
   485.8
   499.7
   469.5
   467.6
   512.7
   462.4
   461.4
   484.5
   485.8
   459.8
   528.6
   466.6
   486.4
   418.9
   485.4
   432.2
   477.3
     489
   485.4
   462.4
   426.4
   477.6
   498.4
   480.9
   505.9
   493.5
   503.3
   513.6
   461.7
   541.2
   458.2
   420.5
   522.4
   467.3
   518.8
   491.3
   478.6
   498.4
   506.2
   510.4
   415.4
   480.2
   514.6
   478.9
     464
   510.4
   459.5
   483.5
     488
   491.3
   501.6
   450.4
   528.2
   493.5
   462.7
   544.8
   472.1
   484.5
   499.4
   468.6
   532.8
   461.7
     488
   503.6
   504.6
   489.3
   424.4
   514.9
   471.8
   448.1
   520.1
   480.6
   485.1
   485.4
   511.7
   504.6
   511.4
   490.9
     526
   467.3
   502.3
   487.4
   452.3
   480.6
   502.6
   506.2
   468.2
   516.2
   463.4
   491.6
   509.4
   505.9
   448.4
     464
   442.6
   508.1
   457.9
   504.9
   471.5
   491.3
   513.3
   541.2
   478.3
   494.5
   480.2
   433.5
   493.2
   474.7
   482.8
   522.4
   513.3
   508.8
   468.6
   435.8
   514.6
   502.9
   487.4
   417.6
   479.9
   457.2
   524.4
   438.1
     476
   473.7
   528.2
   478.6
   453.6
     477
   458.5
   507.2
   471.8
   490.6
   564.3
   510.4
     453
   509.8
   481.9
   433.8
   498.1
   493.9
   541.5
   505.9
   502.3
   430.6
   442.9
   520.1
   497.4
   466.6
   522.1
   471.5
   518.5
   522.7
   450.1
   507.2
   511.4
     464
   502.6
     465
   509.8
   454.6
   451.4
   511.4
     475
   418.9
   451.7
   449.4
   501.3
   459.5
   549.3
   473.7
   471.2
   511.4
   495.2
   504.2
   481.9
   470.5
   504.6
   491.3
   435.8
     524
   495.5
   448.8
   455.9
   492.9
   519.8
   470.5
   493.5
   557.8
   473.7
   478.3
   511.1
   504.2
   470.2
   493.2
   434.2
   448.8
   481.9
   481.5
   475.7
   443.9
   455.6
   508.5
     478
   458.8
     440
     501
   502.3
   429.3
   496.5
     442
   465.6
   501.6
   467.9
   518.8
   427.7
   485.1
   503.3
     490
   505.2
     439
   458.5
   497.4
   493.5
   497.8
   514.9
     524
   500.3
     490
   486.1
   495.8
   509.4
   446.5
   463.7
   491.3
     427
   498.1
   499.7
   453.3
   456.9
   458.5
   483.5
   483.2
   477.6
   489.6
   508.1
   452.3
   440.7
   467.6
   458.8
   526.6
   482.5
   472.5
   464.3
   484.1
   521.4
   497.4
   443.3
   492.9
   473.4
   505.5
   494.8
   434.8
   480.6
   471.2
   469.5
   491.3
   543.2
   487.7
   498.7
   519.5
   459.5
   490.9
   494.5
     477
   453.6
     488
   460.8
   458.5
   435.1
     476
   440.7
   491.9
   466.6
   491.6
   455.9
   498.1
   461.1
   496.5
   444.6
   481.9
   474.7
   464.7
   486.7
   481.2
   485.1
   468.2
     478
     501
   442.9
   510.1
   458.2
   535.1
   465.3
     464
   478.3
   444.2
   512.7
   487.7
     490
   499.4
     476
   478.9
   472.8
   514.3
   487.7
   531.8
   479.3
   468.6
   455.6
   468.2
   499.1
   470.2
   469.9
   542.8
   463.4
   468.9
   490.9
   466.3
   481.2
   468.2
   501.6
   454.6
   539.6
   422.5
   456.9
   515.6
   460.1
   456.6
   490.9
   527.9
   477.6
   485.8
   458.5
   500.7
   480.2
   498.7
   510.4
   491.9
   477.6
   493.2
   483.8
   481.9
     488
   478.6
   471.2
   479.6
   434.2
   469.5
   496.5
   452.3
   482.5
   501.3
   529.9
   418.9
   484.5
   483.8
   432.9
   478.3
   464.3
   440.3
   516.9
     442
   459.5
   490.9
   449.4
   499.4
   513.3
   457.9
   451.7
   477.6
   496.1
   481.2
   488.7
   477.6
     451
   466.3
   486.7
     477
   467.6
   480.6
   430.6
   471.8
   529.5
   481.2
   465.6
   512.7
   479.3
   515.6
   470.5
   459.5
   477.6
   420.5
   504.2
   500.3
   484.1
   510.4
   473.1
     487
   486.7
   481.5
   431.9
   456.6
   475.4
     524
   492.9
   470.5
   467.6
   462.4
   470.5
     465
     415
   470.2
   462.1
   462.4
   499.7
   506.5
   505.5
   484.8
   494.8
   432.5
   479.9
   433.2
   495.5
   485.4
   504.2
   483.2
   492.2
   476.7
   478.3
   466.3
   482.2
   501.3
   468.6
   458.2
   450.7
   475.4
   476.7
   487.7
   449.4
   471.8
   478.3
   462.1
   470.5
   516.2
   479.6
   493.9
   463.7
   509.4
   446.2
   483.5
     487
   474.7
   507.8
   474.4
   476.7
   481.2
     465
     452
   477.3
   425.1
   489.3
     463
   506.5
   456.9
   517.9
   485.4
   499.7
   479.9
   532.8
   517.5
   514.3
     451
   459.5
   494.2
   461.1
   485.1
   464.3
   490.3
   502.3
   482.2
   499.4
     501
   432.2
   496.1
     418
   521.4
   504.9
   507.5
     440
   463.7
   498.4
   473.4
     539
   445.5
   459.5
   462.7
   461.7
   459.2
   397.8
   496.1
   474.7
   478.6
   524.7
   476.7
   508.1
     489
   501.3
   448.1
     524
   454.6
     513
   493.5
   460.1
   474.7
   484.5
   459.8
   424.4
   478.6
   475.4
   474.1
   474.1
   472.8
   434.8
   505.2
   481.5
     489
   498.1
   489.6
   527.3
   474.7
   447.5
   456.2
   480.9
   467.9
   489.3
     465
   526.9
   471.5
   506.8
   462.7
   486.4
   447.8
   467.6
   469.2
   467.9
   475.4
   500.3
   456.6
   486.7
   417.3
   473.7
     478
   488.7
   503.9
   448.4
   502.9
   514.6
   478.9
   451.4
   470.5
   445.5
   462.4
   473.1
   461.7
     451
   484.5
   472.8
   490.3
   515.3
   471.2
   513.6
   450.4
   476.3
   463.4
   527.6
   464.7
   484.5
   519.5
   495.2
   454.3
   507.5
     500
   447.1
   436.1
   493.5
   529.2
   484.8
   460.8
   496.5
     464
   422.5
     487
   512.7
   516.2
   480.9
   460.1
   484.8
   484.8
   503.3
   466.3
   506.8
   493.9
   488.7
   486.7
   465.3
   449.7
   569.8
   501.6
   452.3
     476
   513.6
   503.6
   448.4
   505.9
   446.8
   522.7
   455.9
   457.9
   475.7
   476.7
   463.4
   505.2
   457.5
   441.6
   497.4
   460.4
   426.4
   483.8
   495.5
   478.9
   504.2
   469.2
   489.6
   501.3
   496.5
     466
   509.8
   471.5
   521.1
   512.4
   425.1
   515.9
   504.6
   554.5
   458.2
   470.8
   457.5
   448.8
   513.3
     478
   506.5
   500.3
   497.1
   532.5
   461.7
   434.5
   520.5
   507.5
   546.7
   473.1
   495.5
   516.6
   468.9
   505.9
   448.1
   496.5
   483.8
   464.3
   426.4
   543.2
   479.9
   526.6
   474.7
   457.5
   460.4
   463.4
   512.7
   436.8
   462.7
   467.3
   481.5
   490.9
   497.8
   492.2
   495.8
   488.7
   437.4
   514.3
   422.8
   490.3
   463.4
   420.2
     453
   470.8
     489
   506.5
   439.7
   462.1
   492.9
   491.6
     430
   485.1
   454.6
   507.5
   499.7
   486.7
     502
     489
   488.3
   491.6
   449.7
   473.4
   457.9
     464
   445.5
   504.2
   471.2
   442.9
   449.4
   497.4
     441
   473.7
   465.6
   479.3
   485.1
   479.9
   482.8
   442.6
   458.5
     490
   491.3
   439.4
   504.9
   438.7
   457.5
   490.6
   413.7
   480.2
   478.6
   489.6
   512.4
   491.3
   489.3
   436.4
     442
   454.3
   452.7
   491.6
   432.2
   448.4
   509.4
     500
   495.5
   511.7
   485.8
   536.4
   430.3
   454.6
   511.1
   456.6
   442.6
   438.4
   496.5
   440.7
   498.1
   445.2
   464.7
   472.8
   474.7
   492.9
   490.9
   496.5
   497.4
   539.3
   484.1
   458.8
   482.8
   524.7
   453.3
   479.6
   487.4
   488.3
     478
   499.4
     524
   464.3
   514.6
   459.5
   538.6
   471.5
   489.3
   447.5
   516.6
   480.6
   431.3
     501
     514
   508.5
   500.7
   485.1
   495.5
     476
     489
   487.4
   521.4
   511.4
   474.1
   478.9
   485.1
   514.9
   486.4
   493.9
   549.3
     549
   495.2
   521.8
   495.8
   434.2
   499.7
     439
   484.8
   487.4
   495.8
   506.2
   485.8
     478
   463.7
   489.6
   468.9
     488
     439
   479.9
   466.9
   446.5
     477
   494.5
   469.5
     475
     524
   484.5
   484.8
     454
   472.1
   479.3
   504.2
   510.7
   495.2
   441.3
   477.6
   494.5
   486.1
   527.3
   468.2
   471.2
   484.5
   449.4
   454.3
   484.8
   473.1
   424.4
   450.4
   474.4
   509.4
   508.1
   492.2
     512
   526.6
   484.1
   459.2
   455.6
   510.4
   475.7
   455.6
     441
   472.1
   565.6
   478.9
     475
   485.8
     476
   471.8
   484.5
   522.1
   483.8
   460.4
   477.6
   466.6
   448.8
   456.9
   491.9
   454.6
   460.1
   450.7
   460.8
   456.9
   480.6
   531.8
   485.1
     465
   470.8
   492.9
   481.2
   522.4
   438.7
   484.8
   461.4
   509.4
   504.6
   483.8
   497.4
   471.5
   479.6
   457.2
   473.7
   535.1
   512.7
   425.4
     501
   483.5
   510.1
   505.5
   465.3
   455.6
   453.3
   437.7
   489.6
     463
   468.6
   472.8
   503.3
   458.2
   461.7
   470.5
     463
   476.3
   473.4
   517.2
   430.6
   474.1
   426.7
   454.9
   500.3
   476.7
   515.3
   479.6
     451
     477
   494.5
   444.9
   481.2
   468.9
   439.4
   456.6
   436.4
   446.2
   453.3
   449.4
   471.2
   458.8
   489.6
   480.6
   441.3
   480.6
   516.6
   483.5
   423.1
   499.1
   440.7
   502.9
   462.4
   472.5
   499.4
   531.2
   499.4
   432.2
   471.2
   503.9
   421.5
   505.9
   420.2
   498.4
   429.6
   430.3
   438.7
   460.4
   482.2
     475
   455.9
   500.7
   443.3
   517.2
   504.2
     463
   450.7
   531.8
   458.2
   503.6
   522.1
   529.9
   464.3
   431.3
   499.7
   523.4
   508.1
   447.5
   484.1
   441.6
   504.9
   486.7
   478.9
   487.7
   494.5
     489
   482.8
   476.7
   479.3
   491.9
   537.7
   460.4
   489.3
   465.6
   476.7
   491.9
   422.2
   526.6
     465
   529.2
   506.5
   423.8
   441.6
   478.9
   457.2
     512
   466.3
   455.6
   552.3
   503.3
   455.9
   490.6
   502.9
   510.4
   469.9
     489
     488
   470.8
   465.3
   486.4
   452.7
   458.8
   476.3
   492.6
     490
   561.3
   496.8
   512.4
   513.3
   459.5
   482.5
   514.3
   521.1
   445.9
   425.1
   491.3
   510.1
     488
   469.2
   451.7
     512
   485.8
   479.9
   436.4
   499.7
   502.3
   472.8
   483.2
   479.6
   509.4
   426.4
   473.4
   546.4
   445.9
   490.3
   515.3
   519.8
   410.8
   513.3
   486.4
   450.1
   496.1
     454
   506.8
   506.8
     465
   523.1
   511.1
   438.4
   501.3
   443.3
   498.7
   446.5
   472.8
   431.6
   484.8
   445.9
   506.8
     466
   510.4
   450.7
   487.4
   533.1
   466.9
   478.6
   484.8
   461.4
     488
   478.9
   495.8
   483.2
   488.3
   484.8
     489
   518.2
   485.4
   471.5
   508.8
   497.4
   536.4
   447.1
   478.9
   486.7
   511.4
   470.5
   477.6
   453.3
   504.9
   480.2
   501.6
   496.8
   503.9
     440
   508.1
   480.2
   442.6
   427.4
   472.5
   501.6
   469.5
   492.6
   477.6
   523.4
   503.3
   430.9
   480.9
   407.6
     442
   539.3
   486.7
   473.1
   493.5
   455.6
   495.8
   509.4
     441
   457.5
   510.4
   497.1
   464.7
   482.8
   455.9
   471.2
   441.3
   453.3
   450.4
   478.6
   492.6
   482.2
   465.6
   499.4
     489
     477
   484.5
     465
     478
   469.9
   496.5
   507.8
   433.5
   477.6
   454.9
   496.8
   494.8
   481.5
   474.7
     549
   503.9
   507.2
   516.9
   484.8
   443.9
   484.1
   407.2
   515.9
   481.5
     475
   547.7
     502
   456.6
   482.5
   533.1
   474.4
   470.2
   502.3
   493.2
   455.9
   481.9
   483.5
   495.5
   514.6
   433.2
   443.3
   477.3
   515.3
   488.3
   465.3
   480.2
   441.3
   500.7
   437.7
   418.9
   497.8
   452.3
   474.4
   467.9
   494.5
   438.1
     490
   491.3
   479.6
   469.5
   510.4
   511.4
     477
   468.6
   504.2
   447.1
   461.7
   484.1
   480.2
   486.7
   468.2
   474.4
     512
     536
     454
   533.1
   469.2
   453.3
   478.3
   502.3
   428.7
     439
   464.7
   478.9
   414.1
   535.1
   476.7
   442.9
   520.5
   502.3
   461.7
   466.9
   469.9
   494.8
   491.9
   450.1
   472.1
   446.2
   450.7
   490.9
   497.8
     463
   510.7
   483.5
   495.5
   518.5
   472.8
   488.7
   507.2
   462.1
   553.9
   492.6
     439
   518.8
     513
   514.3
   478.3
   481.9
   448.4
   470.5
     465
   538.6
   468.6
     489
   470.2
   447.5
   500.7
     488
   439.7
   508.5
     476
   465.3
     487
   486.4
   515.6
   479.3
   471.2
   461.1
     514
   468.2
   436.4
   479.6
   453.3
   552.3
   477.3
   445.9
   483.5
     536
     487
   469.5
   455.6
   466.9
   464.7
     452
   442.9
   464.3
     501
     429
   480.9
   475.4
     465
     465
   492.6
   480.6
   471.5
   449.7
   474.4
   472.1
     524
   507.8
   448.4
   505.9
   470.8
     466
   447.8
     488
   497.1
   482.5
   516.9
   461.1
   465.3
   473.1
   470.5
   469.2
   492.9
   446.2
   484.1
   466.3
   502.6
   505.5
   508.8
   486.1
   479.9
     524
   494.8
   475.4
     439
   502.9
   438.7
   496.1
   461.4
   457.5
   508.5
   468.9
     403
     475
   474.7
   478.3
   488.3
   530.8
   483.8
   459.5
   505.5
     500
   493.9
     452
   454.3
   546.4
   531.5
   452.7
   492.2
   483.5
   492.6
   505.9
   472.1
   421.2
   491.6
   508.1
   455.6
   464.7
   444.6
   474.1
     430
   444.9
   502.9
     502
   486.1
   463.4
   499.7
   456.2
   482.2
   499.7
   485.1
     452
   494.8
   456.6
   503.9
   537.3
   476.7
   468.2
     440
   498.1
   462.4
     488
   470.2
   503.6
   488.3
   462.1
   471.5
   474.1
   518.2
   530.8
   464.3
   494.5
     477
   514.3
   490.3
     478
   465.6
   472.8
   444.2
     489
   433.8
   484.5
   496.1
   489.3
   486.1
   438.1
   516.2
   479.9
   505.2
   472.1
   443.3
   488.3
   464.3
   469.9
   495.8
   510.4
   481.9
   451.4
   501.6
   495.8
   483.8
     487
   502.6
   480.6
     489
   500.3
   499.1
   486.7
   491.3
   492.6
   486.4
   479.6
   511.4
   455.6
   520.5
   459.5
   492.2
   456.6
     537
   482.5
   563.3
   499.7
   456.6
   468.2
   453.3
   448.8
   477.6
   503.3
   455.6
   492.9
   493.5
   522.4
   449.1
   489.6
   471.5
   474.1
     525
   470.5
   511.4
   475.4
   490.9
   477.3
   504.6
   518.2
   456.9
   485.4
   488.3
   494.2
   505.9
   471.8
   462.1
   460.4
   458.8
   484.5
   480.9
   423.5
   519.5
   495.8
     488
   418.3
   509.1
     476
   446.8
     418
   466.6
   458.8
   519.5
   485.4
   481.2
   457.9
   517.2
   496.8
   465.6
   450.1
   457.5
   539.3
   447.8
   468.9
     463
   476.3
   461.1
   517.5
   467.3
   504.6
     488
   485.1
   484.8
   481.5
   492.2
   455.6
   521.4
   507.8
   421.8
   494.2
   432.2
   456.2
   508.8
   448.4
   509.8
   475.4
   433.2
   466.3
   480.6
   497.1
   482.5
   460.4
   511.1
   498.4
     489
   474.1
   516.2
   504.6
   485.1
   479.9
   527.3
   544.5
   450.1
   476.7
   467.6
   482.5
   534.4
     487
   477.3
   507.2
   458.2
   455.6
   477.6
   456.9
   457.9
   444.9
   444.6
   523.4
   461.4
   503.6
   491.3
   481.2
     454
   496.1
   446.5
   501.3
   528.6
   531.8
   534.4
   474.4
   501.6
   443.9
   540.3
   506.2
   475.4
   466.6
   488.7
   473.1
   479.3
   480.9
   501.3
   488.7
   521.8
   460.8
   436.4
   492.9
   516.6
   496.8
   500.7
   445.5
   451.4
   472.8
   474.4
   535.4
   526.6
   510.1
   517.9
   484.1
   485.8
   499.7
     476
   455.6
   460.8
     489
   488.7
     488
   472.1
   434.2
     442
   491.3
   507.5
   469.2
   478.9
     500
   479.9
   506.5
   493.2
   486.4
     475
   535.1
     451
   442.3
   461.7
   465.6
   492.9
   467.6
   463.7
     500
   487.7
   480.9
   448.1
   467.9
   511.1
   502.9
     463
   519.8
   503.6
   477.6
   488.3
   490.9
   484.5
   468.9
   482.8
     415
   469.2
   472.5
   427.4
   460.4
   481.9
     429
   499.1
     488
   458.2
   477.3
   464.3
   461.4
   509.1
   442.3
   516.2
   516.2
   524.4
   478.9
   478.3
   470.2
   480.6
   503.6
   485.1
     525
   490.3
   481.9
   456.9
   474.4
   479.9
   471.5
   403.4
   454.9
   483.8
     440
   483.5
   474.1
   493.2
   475.7
   455.6
   494.5
   470.2
   466.6
   494.2
   487.4
   475.7
   535.4
   448.8
   414.1
   511.7
   448.1
   460.4
   507.2
   501.3
   456.2
   458.2
   465.6
   462.1
   467.9
     478
   519.8
   511.7
   505.2
   497.4
   507.5
   507.8
   495.8
   471.8
   459.8
   499.7
     490
   448.4
   438.7
     475
   482.8
   493.2
   504.2
   478.9
     478
   435.5
   473.1
   544.8
   494.2
   506.8
   485.4
   434.2
   481.9
   460.1
   460.1
   506.5
   459.8
   497.1
     451
   507.5
     500
   515.6
   469.9
   493.2
   429.6
   468.9
   438.7
     440
   464.7
   510.1
   468.2
   496.5
   496.8
   456.2
   504.2
     488
   460.4
   458.2
   470.2
   455.6
   493.5
   466.3
   487.4
   483.8
   538.6
   511.4
   504.6
   476.7
   497.1
   523.1
   456.6
   521.1
     451
   441.6
   447.5
   484.8
   492.2
   450.4
   464.3
   481.2
     488
   460.4
   475.7
   485.4
   476.7
   502.6
   474.1
   450.4
   502.9
   520.8
   511.4
   473.4
   483.8
   468.6
   481.9
   438.4
   454.9
   486.7
   452.3
   484.8
   493.9
   547.7
   564.3
   502.9
   455.6
     453
   441.6
   472.5
   443.3
   464.7
   475.4
   512.7
   497.8
   492.6
   454.6
   497.4
   506.8
   492.9
   480.9
     477
   537.3
   465.6
     465
   484.8
   468.6
   493.5
   483.5
   474.4
   443.9
   490.6
   456.9
   491.6
   461.4
   488.7
     454
   485.4
   461.4
   472.8
   473.4
   434.5
   481.9
   469.9
   476.7
   435.8
   486.7
   525.7
   545.1
   473.7
   465.3
   479.6
   500.7
   521.1
   480.6
   447.1
   499.1
     489
   461.1
   462.7
   414.4
   496.5
   460.8
   482.5
   497.8
   507.8
   571.4
   462.4
   453.6
   486.7
   454.3
   541.5
   528.2
   527.9
   435.1
   485.4
   492.6
   438.1
   485.4
   474.7
   491.3
   459.2
   514.9
   467.6
   470.8
   516.2
   486.1
   495.2
   489.6
   506.5
   445.5
   473.1
   498.1
   448.1
   478.6
   465.6
   482.2
   484.8
     477
   485.4
   491.9
   505.2
   524.7
     502
   459.8
   493.5
   472.8
   504.9
   469.9
   472.1
   486.7
   478.3
   492.2
   535.1
   498.4
   520.1
   494.2
   497.8
   423.1
   452.3
   469.5
   434.2
   495.5
   456.9
   494.8
   455.6
     490
   499.4
   541.9
   443.3
     478
   472.5
   510.4
   499.1
   494.5
   522.4
   462.4
   466.9
   468.2
     501
   475.4
   502.6
   529.5
   499.7
   467.9
   485.4
   450.4
     478
   492.2
   487.7
   437.1
   471.5
   498.7
   465.3
   484.5
   485.8
   459.8
   447.8
   438.7
   434.5
   477.6
   487.7
   466.9
   483.2
   447.8
     452
     428
   471.2
   478.9
   448.4
   505.2
     487
   465.3
   435.8
   518.8
   490.3
   429.6
   456.2
     475
   459.8
   472.8
   463.4
   480.6
   456.6
   490.6
   499.7
   451.7
   468.9
   458.8
   518.8
   513.3
   495.8
   509.4
   499.7
   505.5
   462.4
   471.2
   462.1
     442
   478.9
   503.6
   486.7
   525.7
   452.7
   494.8
   487.7
   453.3
   483.2
   492.6
     430
   416.7
   457.9
   482.8
   472.8
   468.2
   490.6
   458.5
   507.5
   483.8
   473.7
   539.9
   462.1
   489.3
   495.8
   469.5
   474.7
   527.6
   466.3
   473.1
   473.4
   446.8
   479.3
   430.9
   431.3
   478.9
   496.8
   504.9
   437.7
     500
   513.6
   512.4
   446.8
   460.8
   524.7
   504.6
     464
   406.9
   511.1
     463
   480.2
   443.6
   476.7
   467.9
   457.5
   455.9
   480.9
     502
   494.8
   482.8
   485.1
   485.8
   480.2
   498.1
   500.3
   462.4
   489.3
   461.4
   487.7
   523.1
     489
   490.9
   445.5
   525.3
   497.1
   473.4
   480.2
   480.2
   520.1
   543.8
   495.2
   497.1
   444.6
   467.6
   454.9
   441.3
   493.5
   521.1
   468.6
   446.5
   449.7
   445.2
   506.5
   478.6
   510.1
   472.1
   473.4
     489
   509.4
   451.7
     548
   471.2
   454.6
   515.9
   564.9
     475
   497.1
   457.9
     453
   495.8
   467.3
   505.5
   484.1
   440.7
   483.2
   446.8
   476.7
   478.3
     514
     476
   471.8
     441
   459.2
   471.8
   465.6
   496.5
   498.4
   501.3
   490.9
   494.8
   430.6
   490.3
   496.8
   481.9
   511.7
     476
   509.1
   493.5
   447.1
   480.6
   497.4
   425.4
   442.3
   481.9
   481.9
   446.2
   496.5
   497.1
   507.2
   481.5
     441
     489
   454.9
   518.2
   495.8
   460.4
   509.1
   441.3
   455.3
   495.5
   500.3
   494.5
   502.9
   533.1
   482.5
   492.6
   450.7
   507.8
   476.3
     477
   493.9
   471.2
   459.2
   486.7
   438.4
   490.6
   404.7
   455.3
   510.1
   460.4
   424.4
   439.7
   485.1
   467.3
     464
   461.4
   515.6
   533.4
   521.1
   521.1
   492.2
   495.5
   477.6
   494.5
   469.5
   511.4
   557.1
   496.5
   526.9
   486.7
   515.3
   502.6
   471.5
   471.5
   508.8
   480.2
   477.3
   468.6
   449.7
   469.9
   480.6
   538.6
   459.8
   441.3
   486.1
   478.3
     501
   468.9
   504.2
   466.3
   416.7
     488
   473.7
   466.6
   499.1
   471.5
   484.5
   466.6
   478.6
   527.6
   454.3
   417.6
   463.4
   460.1
   536.7
   457.2
   480.9
     574
   433.8
   474.1
   483.5
   512.7
   478.6
   495.2
     451
   433.8
   500.3
   467.9
     452
     502
   499.4
   499.4
   505.9
   471.5
   559.4
   455.6
   467.6
   468.6
   501.3
   499.1
   567.8
   467.6
   502.3
   453.6
     451
   448.4
   499.7
   472.1
   513.3
   477.6
   499.1
   457.5
   470.2
   447.5
   472.8
   442.3
   457.9
     488
   480.2
     501
   438.1
   456.2
   495.2
   515.3
   485.8
   513.6
   450.1
   460.8
   444.9
   484.1
   525.3
   436.1
   431.6
   466.3
   436.8
   531.2
   446.8
   438.4
   522.1
   539.9
   531.5
   482.5
   481.2
   474.1
   485.8
   492.9
   488.3
     475
   480.9
     500
   483.8
   482.2
   483.8
   470.2
   443.9
     514
   501.3
   445.5
   428.3
   490.9
   492.2
   479.3
   462.7
   459.2
   522.7
   450.7
     464
     538
   498.7
   486.7
   457.9
   434.8
   504.9
   468.6
   487.7
   497.8
   486.4
   491.6
     488
     478
     453
   412.1
   457.9
   499.1
   454.6
   471.2
   469.5
   448.8
   460.1
   414.4
     463
   482.8
   524.4
   448.1
   500.7
   517.9
   473.4
   442.6
   444.6
   493.2
   506.5
     453
   492.2
   498.4
   482.8
   482.5
   467.3
     440
   446.5
   502.6
   463.7
   471.5
   472.5
   500.7
   514.6
     490
   435.1
   543.2
   470.5
   489.3
   448.8
   474.4
   452.7
   480.9
   458.2
   459.2
   466.9
   480.2
   478.6
   485.1
   468.6
   508.8
   460.8
   459.2
   526.3
   516.9
   501.3
   495.8
   524.7
   478.3
     466
   496.1
   450.4
     428
   425.7
   503.3
   506.5
   444.2
   470.5
   472.1
   480.2
   488.3
   495.8
   472.1
   510.1
   457.9
   485.4
   509.1
   498.1
     465
   448.1
   516.2
   499.4
   476.3
   483.5
   482.2
   468.2
   444.9
   440.3
   489.6
   427.7
   524.4
   469.9
   490.9
   470.8
   469.9
   516.9
   481.5
     500
   481.9
   550.6
   489.6
   467.3
   483.2
   561.3
   468.2
   530.2
   504.9
   464.7
   496.1
   465.3
   428.7
   492.9
   436.8
   441.6
   451.4
   473.4
   473.4
   489.3
   490.6
   456.6
   512.4
   473.1
   508.1
   491.3
   508.1
   484.1
   461.4
   460.1
   468.2
   481.9
     463
     464
   430.3
   498.1
   492.2
   468.6
   517.2
   481.5
   513.6
   509.8
   425.7
   481.9
   516.9
     476
     441
   471.8
   529.2
   484.8
   456.2
   414.4
   495.2
   493.2
   507.2
   495.8
   484.1
     452
   453.6
   505.2
   477.3
   490.3
   471.2
   429.6
   513.3
   455.9
   471.5
   476.7
   450.1
   491.6
   509.4
     451
   484.1
   470.5
     463
   492.2
   450.1
   444.2
   477.3
   491.6
   476.3
   496.8
   510.4
     466
   523.7
   501.6
   468.6
   491.6
   441.6
     490
     487
   451.4
   474.4
   520.1
   507.2
   444.9
   517.5
   482.2
   528.2
   499.4
   444.6
   483.2
   397.2
     476
   515.6
   485.8
   487.4
   511.4
   514.9
   514.6
   507.8
   519.2
   505.9
   456.2
   445.2
   530.5
   497.1
   496.8
   422.2
   481.5
   462.1
     513
   492.2
   467.9
   469.2
   496.1
   477.6
   480.2
   538.3
   431.6
   464.7
   466.9
   457.5
   507.2
   468.6
   485.1
   499.4
   457.5
   478.3
   501.6
   464.7
     452
   452.7
   434.8
   481.9
   480.2
   480.2
   487.4
   460.8
   508.5
   472.5
   476.3
   470.5
   487.7
     488
   479.9
   524.4
   464.3
   449.1
   499.4
   508.1
   516.6
     513
   507.5
   492.2
     525
   437.4
   467.6
   541.5
   503.6
   458.8
   458.5
   490.6
   482.8
   471.5
   469.2
   469.5
   471.8
   421.5
   472.1
     427
   511.1
   499.1
   466.9
     536
     466
   499.7
   511.7
   505.2
   487.4
   483.5
   504.6
   453.6
   461.4
   477.3
   449.1
     417
   462.1
   456.9
     489
   518.2
   474.1
   450.1
   459.2
   479.6
   489.3
   456.9
   502.6
     454
   436.4
   510.1
   498.4
   483.2
   482.8
   537.7
   487.7
   522.1
   461.1
   498.7
   511.1
     525
   519.8
   447.5
   470.5
   481.5
   464.7
   437.4
   475.4
   476.3
   489.3
   504.2
   489.6
   498.4
   513.6
   462.1
   466.9
   483.8
   467.6
   479.6
   483.5
   479.6
   491.3
   533.1
     454
   509.1
   539.6
   506.5
     475
   482.2
   478.9
   503.6
   515.6
   495.5
     537
   438.4
   448.4
   474.4
     551
   448.1
     466
   488.3
   473.1
   456.9
   506.5
   505.5
   491.6
   451.4
   472.5
   446.2
   471.8
   506.2
     465
     465
     453
   496.8
   547.1
   517.5
   453.3
     525
   477.3
   480.2
   506.5
   482.8
   476.3
     442
   422.5
   449.4
   508.1
   468.9
   518.2
   472.5
   484.5
   511.1
   454.3
   492.2
   449.1
   502.6
   493.9
   478.3
   498.4
   466.9
     441
   522.4
     439
   526.9
   491.9
   502.3
   553.6
   487.4
   488.3
   455.6
   473.4
   487.7
   475.7
   506.8
   452.7
   484.8
   517.9
   510.7
   442.6
   490.6
   476.3
   461.4
   524.7
   472.1
   502.3
   412.8
   444.2
     475
   483.8
   484.1
   506.5
   467.3
   496.8
   526.9
   474.7
   479.3
   488.3
   508.8
   520.1
   492.6
   470.8
     475
   527.9
   486.4
   480.2
   492.2
   436.4
     490
   505.5
   527.6
   510.1
   490.3
   490.3
   510.7
   465.6
   530.2
   468.2
   443.9
   508.8
     475
   517.2
     453
     475
   495.5
   479.3
   460.4
   496.5
   478.9
   497.8
   487.7
   462.4
     430
   546.1
   473.4
   473.4
   498.7
   424.1
   482.2
   473.4
     561
   536.7
   443.9
   466.6
   508.1
   446.8
   470.5
   524.4
   477.6
   489.3
   514.3
   495.5
   433.8
   454.6
   510.4
   499.7
   450.1
   462.1
   474.4
   482.2
   463.4
   456.2
   436.1
   466.6
   507.2
   485.4
     526
   457.9
   456.9
   513.6
   470.2
   462.7
   519.8
   449.1
   516.9
   466.3
   448.8
   437.1
   471.8
   470.8
   512.4
   436.1
   449.1
   451.7
   494.5
     476
   495.5
   472.8
     500
   465.6
   494.5
   474.4
   461.4
     476
   526.9
   464.7
   471.2
   498.1
   496.1
   439.7
   448.1
   490.3
   485.8
   485.8
   494.5
   552.9
   471.8
   534.4
   481.2
   516.2
   524.7
     514
   490.6
   456.9
   485.4
     475
   510.1
   468.9
     502
   464.3
   538.3
   439.4
   485.1
   457.9
   487.7
     512
   478.3
   448.8
   489.6
   469.5
   523.4
   527.3
   440.3
   410.8
     475
   482.2
     478
   460.1
   474.1
   448.8
   464.7
   504.9
   504.2
     477
   459.8
     513
     477
   484.1
     488
   465.6
   499.7
   489.6
   479.6
   472.5
   518.8
     539
   461.1
   425.7
   506.5
     513
   504.9
   472.1
   498.1
     464
   477.3
   490.6
   496.1
   485.1
   499.4
   471.8
   435.8
   474.7
   508.1
   490.3
   508.1
   475.4
   503.6
   490.3
   500.7
   472.5
   480.9
   511.1
   506.2
   503.3
   507.8
   450.1
   500.7
   496.5
   485.4
   449.7
     466
     512
   469.5
   462.7
   517.5
   510.1
   480.2
   467.9
   454.9
   550.6
   519.2
   517.5
   483.2
   514.9
   484.1
   498.7
   458.8
   456.6
   460.1
     489
   515.3
   465.6
   506.8
   450.1
     476
   488.3
   479.9
   527.6
   514.3
   521.8
   490.9
   464.7
   458.5
   446.2
   477.6
   497.4
   492.6
   464.3
   462.4
   480.6
   477.6
   503.9
   441.3
   472.5
   467.3
   441.6
     454
   487.4
   469.2
   428.7
   533.1
   479.3
   467.3
     502
   533.8
   479.6
   491.6
   505.2
   496.5
   469.5
   472.5
   505.5
   499.4
   522.4
   480.9
   460.4
   486.4
   459.8
   500.3
   541.9
   482.8
   517.2
   479.6
   497.1
     466
   475.4
   534.4
   482.8
   490.9
   481.9
   480.2
   493.5
   478.9
   491.3
   491.6
     536
   453.3
   446.5
   446.2
   505.9
   498.4
   476.3
   433.2
   446.2
   452.3
   483.8
   468.2
   509.1
   494.2
   506.8
   501.6
     539
   487.4
   477.3
   511.1
   481.2
   504.6
   458.2
   445.2
   471.5
     464
     476
   493.2
   472.5
   521.4
   470.5
   527.9
   446.8
   490.9
   513.6
   478.6
   463.4
   531.8
     500
   505.9
   482.5
     514
   487.4
     475
   446.5
   455.3
   420.2
   441.6
   509.4
     501
     514
   503.9
   481.9
   462.7
   463.4
   465.6
   482.5
   425.1
   479.9
   494.2
   443.9
   504.6
   495.8
   450.1
   488.3
   478.6
   504.9
   478.9
   459.8
   496.1
   438.4
   442.3
   447.5
   464.3
   515.3
   490.6
     475
   509.1
   457.9
     465
   471.2
   454.3
   465.3
   531.5
   461.7
   462.4
   530.5
   477.3
   469.5
   523.1
   486.4
   449.1
     488
   486.4
   473.4
     476
   500.7
   498.7
   435.1
   497.8
   505.9
   480.9
   497.8
   427.4
   481.2
   520.5
   460.4
   503.9
   504.6
   445.9
   460.8
   461.1
   480.9
   494.8
   463.4
   488.7
   497.8
   518.8
   443.6
   439.4
   490.3
   449.4
   482.2
   455.9
     487
   404.3
   528.2
   490.3
   499.1
     501
   537.7
   515.9
   526.3
   495.5
   481.9
   503.6
   462.1
   487.7
   480.6
   569.8
   510.7
   480.6
   525.3
   505.5
   468.6
   463.7
   511.1
   463.4
   486.7
   457.2
   467.6
   441.6
   485.4
   541.2
     502
   501.6
   465.3
     451
   475.4
   459.2
     487
   481.2
   520.8
   455.9
   416.3
     488
   477.6
   450.1
   479.6
   427.7
   488.7
   457.2
   468.2
   507.5
   473.7
   462.7
   463.4
   470.8
   484.5
     513
   454.9
   487.7
   517.2
   417.6
     439
   459.5
   491.6
     463
   509.4
   452.3
   521.8
   434.5
   491.3
   533.1
   460.8
   504.2
   492.2
   507.5
   480.2
   443.3
   464.7
   415.7
   483.8
   448.4
   498.7
     427
   470.5
   471.8
   447.1
   513.6
   516.6
   482.5
   479.6
   542.8
   490.6
   479.9
   464.3
   468.2
     464
   480.2
   439.4
   459.5
   459.8
   417.3
   523.1
     512
   491.6
   482.5
   461.4
   449.1
   504.9
   521.1
   500.7
   494.5
   453.3
   527.9
   486.4
   478.3
   467.3
   490.6
   445.5
   486.4
   526.3
   486.4
   495.2
   486.7
   470.2
   503.6
   446.5
   480.9
   449.7
   461.4
   505.5
   481.2
   447.8
   460.4
     442
   419.2
   468.6
   498.7
   534.7
   462.7
   492.2
   504.2
   474.1
   501.3
   459.5
   483.8
   507.8
   482.5
   510.7
   456.2
   472.1
   441.3
   507.2
   487.7
   533.1
     475
   522.7
   435.5
   470.2
   502.6
   455.3
   465.6
   509.1
   547.7
   485.8
     454
   454.9
   469.9
     441
     465
   475.7
   458.2
   516.9
   497.1
   474.4
   461.1
   473.7
   512.4
   472.1
   525.7
   462.4
   497.4
   519.5
   526.9
   474.7
   433.5
   491.6
   510.7
   486.7
   551.6
   466.9
   500.7
   470.2
   495.8
   487.4
   473.7
   490.9
   490.3
   475.7
   444.6
   473.1
   506.2
   524.7
   485.4
   509.8
   449.4
   464.3
   499.1
   506.5
   513.6
   476.7
   533.4
   465.3
   503.3
   485.4
   488.7
   512.7
     439
   494.5
   485.1
   520.1
   485.4
   495.8
     453
   480.6
     487
   474.7
   456.6
   478.3
     453
   466.6
   547.1
   499.1
   448.4
   432.5
   502.3
   457.2
   497.8
     478
     537
   458.2
   454.6
   474.1
     490
   492.9
   516.9
   465.3
   444.9
   496.1
   508.8
   477.6
   478.6
   490.9
   493.2
   479.9
     466
   510.4
   469.2
     513
   484.5
   478.3
   443.3
   452.7
   483.8
   466.3
   485.1
   467.3
   550.3
   496.5
   502.6
   424.1
   442.9
   473.1
   447.8
     537
   528.9
   476.3
   475.4
   514.3
   466.6
   486.7
   491.9
   465.3
   466.9
   491.6
   495.8
   419.2
   468.9
   465.3
   488.3
   520.1
     488
   481.2
   456.9
   480.2
   506.5
   467.9
   481.2
     442
     475
   448.1
     502
   475.7
   498.7
   451.4
   530.5
   462.4
   506.8
   459.8
   519.2
   497.4
   514.6
   482.2
     464
   498.7
   507.2
   522.1
   482.8
   496.5
   485.8
   481.2
   476.3
     454
   487.7
     429
   448.4
   484.8
   467.3
   501.6
   488.7
   429.6
   499.7
   513.6
   431.3
   476.7
   441.6
   459.8
   484.8
   470.2
   455.3
     439
   468.2
   481.2
   445.9
   466.3
   495.2
   461.1
   481.5
   412.4
   454.6
   492.6
   489.3
   497.1
     476
   484.1
     466
   497.1
   491.3
   443.9
   477.6
   508.5
   473.7
   461.1
     549
   471.8
   468.2
   461.7
   439.4
   508.5
   458.8
   484.1
   478.9
   521.8
   467.9
   486.7
     502
   480.6
   457.2
     524
   422.2
   457.9
     475
   503.9
   430.9
   430.6
   442.6
   506.8
   471.8
   481.9
   496.5
   458.5
   454.3
   496.1
   451.4
   521.4
     490
   449.4
   469.5
   481.2
   492.2
   489.6
   464.7
   486.1
   481.5
   506.8
   450.4
     489
   458.5
   456.9
   469.5
   440.7
   499.1
   486.4
   476.3
   523.4
   483.2
   506.8
   484.1
   477.3
   446.5
   495.2
     465
   479.6
   525.3
   480.9
   515.6
   488.3
   462.7
   483.5
   399.1
   530.5
   484.8
   534.4
   490.9
   491.3
   496.1
   518.8
   484.5
   406.9
   452.7
   494.5
   485.8
   477.6
   450.7
     512
     524
   528.2
   529.9
   511.7
   468.9
     464
   457.9
   448.1
   498.1
   483.8
   470.8
   477.3
   495.2
   491.9
   504.9
   499.1
   466.6
   485.8
   471.2
   535.4
   462.1
   437.7
   492.9
   473.4
   508.1
   453.3
   487.4
     476
     488
   463.4
   498.4
     463
   445.9
   486.7
   487.4
   479.9
   528.9
   477.6
   460.1
   503.6
     478
   491.6
   471.2
     453
     476
   446.5
   490.9
   446.8
   456.9
   510.4
   511.4
   472.1
     477
   472.5
   455.3
   500.3
   483.2
   535.1
   485.8
   480.6
   463.4
   452.3
     514
   484.1
   453.3
   461.1
   500.3
     476
   466.6
   442.9
   466.9
   477.3
   493.5
   526.6
   476.7
   436.1
   494.5
   454.9
   530.2
     500
   419.2
   461.1
   494.5
   483.8
   521.8
   494.2
   474.4
   490.3
   466.9
   542.5
   458.5
   474.7
   525.3
   465.6
   531.8
   514.9
   431.3
   495.5
   449.4
   487.7
   433.5
   495.8
     476
   510.7
   443.3
   493.9
   484.8
   446.2
   520.8
   492.9
     490
     417
   492.6
   464.3
   449.1
   529.5
   459.5
   462.1
   490.9
   495.5
   478.9
   482.5
   500.7
     477
     464
     453
   468.6
   473.4
   477.6
   467.9
     466
   496.1
   465.3
   465.3
     452
   485.4
   454.9
   461.4
   464.3
   456.2
   481.9
   485.4
   475.4
   497.1
   467.9
   510.7
   476.7
   523.7
   517.2
   461.1
   458.5
   508.8
   483.8
   483.8
   471.8
   515.6
   486.1
   459.5
   485.4
   484.5
   482.5
   447.5
   459.2
   454.6
   496.8
   511.4
   482.5
   505.9
   506.5
   472.5
   498.7
   482.2
   446.5
   481.9
   506.5
   506.2
   446.5
   502.9
   509.1
   515.3
   495.5
   492.9
   529.9
   481.5
   483.5
   493.5
     429
   520.5
   500.3
   431.9
   517.5
     453
   413.7
   523.4
   494.2
   515.3
   511.4
   479.9
   472.1
   502.6
   493.9
   480.6
   479.3
   438.1
   519.2
   436.4
   459.2
   484.8
   535.4
     475
   516.2
   496.5
   506.5
   433.8
   482.2
   469.2
   448.4
   487.7
   491.6
   466.9
   498.7
   484.8
   463.4
   470.5
   457.9
   451.4
   457.2
   547.7
   475.4
   431.3
   461.7
   471.5
   521.1
     477
   467.6
   428.3
   426.7
   472.5
   496.5
   530.8
   445.5
   524.4
   487.7
   504.2
   457.2
   429.3
   557.8
   486.4
   427.7
     477
   545.8
   496.8
     466
   521.8
   476.7
   462.1
   466.9
     490
     442
   498.7
     430
   547.1
   492.6
     539
   456.2
   484.5
   462.7
   479.6
   533.4
   498.4
   436.4
   454.9
   471.8
   493.5
     454
   508.8
   472.5
   482.5
   456.6
   479.3
   483.8
   485.8
   526.6
   479.9
   446.8
   507.2
   485.8
   509.1
   507.2
     489
   443.9
   412.4
   490.9
   497.8
   463.7
   467.9
   465.3
     512
   444.2
   447.8
   496.8
   457.2
   498.4
   504.9
   497.1
   455.3
   466.6
   473.4
   462.4
   454.9
     489
   443.3
   526.9
   509.4
   503.3
   466.6
   511.4
   490.3
   470.8
   478.9
   537.7
   449.1
   461.7
     489
   455.6
   531.2
   466.9
   473.4
   493.2
   479.6
   482.5
   484.8
   442.3
   528.2
   422.8
   444.2
   467.9
   461.7
   492.2
   460.1
   532.5
     500
   504.9
   490.6
     477
   444.6
   505.2
   458.8
   514.3
   458.8
   514.6
   496.1
   497.4
   510.4
   470.5
   520.5
   483.8
   490.3
   504.6
   505.9
     490
   463.4
   467.9
   476.3
   541.9
     466
     487
   498.1
   486.7
   454.6
     475
   434.5
   472.8
   475.7
   516.2
   484.5
   516.9
   525.7
   477.3
   509.8
   496.1
   507.2
   445.5
     430
   449.7
   458.2
   532.1
     464
   488.7
   446.8
   452.3
   444.9
   564.9
     476
   487.4
   521.1
   492.9
   484.1
   439.4
   453.3
   523.1
   522.4
   466.6
   485.8
   447.5
   512.7
   502.6
   550.6
   450.7
   495.8
   462.4
   502.9
   490.9
   518.8
   482.2
     477
   481.2
   485.4
   466.6
   452.3
   426.4
   412.8
   483.5
   456.6
   479.3
   438.1
   474.7
   445.9
     488
   519.8
     453
   472.1
   510.4
   452.3
   461.4
   484.8
   471.2
   418.3
   487.4
   472.5
   486.4
   516.2
   439.7
     501
   523.7
   480.6
   431.9
   434.5
   484.8
   505.2
     513
   502.3
   496.1
   431.3
   498.4
   488.7
   460.8
   530.5
   499.4
   494.8
     477
   489.3
   487.7
   477.6
     488
   509.1
   493.9
   462.1
   492.2
   456.6
   512.4
   458.8
     442
   497.8
   476.3
   516.2
     453
   471.5
   491.3
   494.5
   512.4
   484.5
   496.1
   493.2
   446.8
   480.6
   479.6
   473.1
   456.6
   449.4
     478
     451
   494.2
   475.7
   485.1
     465
   480.2
   463.4
   450.7
   438.7
   487.7
   463.7
   526.9
   472.5
     489
   530.2
   432.5
   480.9
   498.4
   455.6
   482.5
   521.8
   524.7
   505.2
   491.9
     454
   430.6
     439
   493.9
     478
   459.2
   496.8
     465
   467.9
   490.3
   495.5
   483.8
   441.6
   497.4
     487
   463.4
   455.6
   508.1
   471.8
   456.6
   423.8
   544.5
   434.2
   469.5
   505.2
   454.6
   505.9
   503.3
   471.2
   509.1
   508.5
     475
   468.9
   399.5
   466.6
   532.8
   487.7
   534.7
   503.9
   448.8
   473.4
   507.8
   450.7
     430
   486.1
   474.1
   505.2
   486.7
     478
   472.8
   494.2
   459.5
   421.8
   479.9
   459.8
   462.4
   495.8
   529.9
   503.6
   486.4
   431.3
   466.3
     512
   532.5
   448.4
   447.5
   444.9
   485.1
   509.8
   442.6
   455.9
   462.4
   460.1
   495.5
   481.9
   481.2
   495.5
     489
     500
     440
   486.7
   486.1
   542.2
   479.3
   450.1
   542.2
   462.1
   530.5
   460.4
   463.4
   499.4
   511.1
   529.9
   498.7
   492.9
   509.1
   497.1
   471.2
   450.1
   479.3
   490.3
   481.9
   455.6
   495.2
     502
   511.7
   504.2
   446.2
   519.5
   491.6
     464
   484.5
   450.1
   513.6
   474.1
   474.1
   517.5
   470.2
     466
   467.9
   508.5
   512.4
     452
   547.7
   482.5
   502.6
   410.5
   463.7
     463
   462.1
   474.7
   531.8
   481.2
     490
   484.5
     501
     476
   476.7
   505.9
     453
   462.1
   458.5
   467.3
   473.7
   465.3
   473.4
   500.7
   467.3
   489.3
   500.3
   475.4
   486.7
   476.3
   451.4
   493.5
   519.8
   525.7
   500.3
   504.9
   503.3
     477
   552.3
   444.2
   478.6
   512.4
   458.8
   481.5
   490.6
   478.9
     418
   475.4
   464.7
   493.5
   492.2
   466.3
   430.9
   509.4
   472.5
   509.1
   469.5
   507.5
   509.4
   477.3
   518.5
   516.2
   445.9
   480.6
   470.2
   452.3
     526
   499.1
   496.1
   499.7
   471.8
   424.1
   504.2
   487.4
   525.7
   475.7
   485.1
   455.6
   442.6
   449.4
   461.4
   485.8
   505.2
   510.1
   507.2
   460.1
   442.9
   474.7
   478.9
   482.2
     465
   493.5
   467.3
   499.1
   471.5
   509.8
   466.6
   503.9
   480.6
   460.8
   413.7
   483.8
   494.5
   456.9
     478
   417.6
   456.2
   547.7
   536.4
   478.9
   453.3
   453.3
     440
   490.3
   559.7
   458.2
   450.4
   471.2
   458.5
   524.4
   471.2
   437.1
   460.4
   481.2
   542.2
   478.6
   507.8
   521.8
   519.8
   450.7
   533.1
   466.3
   485.4
   468.2
   471.5
   505.2
   466.3
   473.1
     501
   514.3
   476.3
   520.5
   503.6
   493.5
   449.4
   496.8
   473.1
   451.7
     488
   459.5
   511.1
   496.5
   467.6
   468.6
   479.9
     427
   499.7
   461.7
   487.7
   492.6
   445.2
   468.2
   469.5
   450.1
   455.3
   431.3
   464.7
   468.9
   457.2
   484.1
   477.3
   529.9
   495.8
   479.3
   474.7
   478.6
   474.1
   533.1
   466.9
   496.1
   497.4
   521.8
   505.5
   432.2
     476
   493.2
   443.3
   486.1
     430
   469.9
   473.4
   478.3
   494.8
   441.3
   505.2
   481.5
   468.9
   491.6
     454
   462.4
   504.9
   459.8
   482.5
   491.3
   468.9
   479.3
   511.7
   441.6
   517.5
   447.8
   430.3
   431.3
   461.7
   486.1
   478.6
   451.7
   467.6
     454
   503.3
   478.9
   478.6
   458.8
   478.3
   486.1
   508.5
   449.1
   461.1
   439.7
   468.9
   456.2
   445.2
   496.8
   468.2
   465.6
   515.3
   479.9
   474.1
   507.2
   473.7
   470.2
   438.4
   434.5
   443.6
   511.4
   519.8
   452.3
     514
   485.1
   494.2
   507.5
   445.2
   484.8
   460.4
   488.7
   406.3
   533.1
   513.3
   499.4
   479.3
     442
     439
   476.7
   508.8
   488.3
   473.7
   483.5
   509.1
   471.5
   468.6
   458.2
   485.1
   474.1
   481.9
   477.3
   432.9
   461.1
     513
   468.9
   465.6
   476.3
   458.2
     478
     476
   468.2
   465.3
   511.7
   440.7
     476
   443.9
   490.9
   502.3
   493.2
   479.6
   487.7
   477.3
   450.7
   507.5
   459.8
   511.1
   504.2
   458.5
   492.9
   463.7
     560
   473.4
   481.9
   522.7
   444.9
     488
   488.7
   469.9
   450.1
   475.7
   499.4
   434.5
   449.1
   448.1
   447.8
   500.3
   484.8
   429.6
   476.3
   458.5
   424.1
     490
   458.8
   418.6
   487.4
   467.6
     551
   505.5
   492.9
   493.9
   450.1
   530.2
   466.3
   438.7
     463
   499.4
   507.8
   488.3
   480.9
   431.3
   489.6
   513.6
   504.9
   506.5
     465
   425.1
   497.8
   459.8
   443.9
   481.2
   522.1
   485.8
   468.9
   451.7
   452.7
   497.8
   530.8
   484.1
   494.8
     475
   546.7
   534.4
   478.9
   449.7
   489.3
   511.7
   438.4
   512.7
   464.3
   499.4
   483.5
   479.9
   473.1
   493.5
   427.4
   496.5
   478.6
   449.7
     475
   529.9
   476.3
     475
   490.3
   467.3
     429
   450.1
   530.8
   542.2
   472.8
   491.6
   459.8
   483.2
   501.3
   497.4
   477.3
     478
   486.1
   501.3
   470.5
   468.9
   444.2
   473.4
   442.6
   470.2
   477.3
   500.7
   486.1
   474.4
   478.9
   457.2
   498.4
   437.7
     478
   470.8
   484.5
   572.4
   568.1
   473.1
   520.1
   468.9
   462.4
   493.2
   495.8
   503.9
   441.6
   473.4
   481.2
   469.5
   481.2
     465
   482.2
   486.4
     441
   463.7
   454.3
   478.9
   467.6
   490.6
   460.4
     490
   458.5
   509.4
   491.6
   495.8
   497.1
   487.7
   387.8
   489.3
   510.1
   432.9
   496.1
     475
   497.8
   462.1
   460.8
   473.4
   481.2
   484.5
   442.6
   490.3
   504.9
   518.2
   448.8
     453
   482.5
   526.3
   420.2
   533.4
   517.9
   513.3
   512.7
   515.6
   481.9
   420.5
   499.4
   478.6
   486.4
   524.7
   484.5
   488.3
   464.3
   436.4
   455.3
   486.1
     429
   486.1
   437.1
   507.2
     476
   531.5
   458.8
     476
   448.4
   430.6
   445.9
   472.1
   506.8
     502
   455.3
   424.8
   479.6
   515.3
   472.5
   498.4
   481.5
   535.1
   539.3
   455.3
   473.1
   504.9
   431.3
     451
   540.3
   464.3
   446.8
   473.1
   455.6
   483.2
   499.7
   488.3
   481.9
   468.6
   422.5
   431.3
   454.3
   440.3
   484.1
   478.9
   455.3
   513.3
   492.6
   475.7
   470.5
   457.5
     489
   454.3
   490.3
   410.2
   454.9
   510.4
   478.9
   475.7
   495.8
   529.2
   495.2
   486.1
   424.8
   494.5
   438.1
   471.8
   494.8
     501
     463
   498.1
   446.8
     465
   458.5
   432.9
   477.3
   443.6
   460.8
   508.5
   474.1
   511.4
   450.4
   530.2
   498.7
   493.5
   490.9
     514
   439.7
   471.8
   485.4
   475.4
     464
   510.4
     487
   471.2
   495.5
   487.7
   460.4
   487.4
   532.1
     464
   483.2
   521.4
   462.4
   468.2
   486.1
   476.7
   500.3
   457.9
   525.3
   468.6
     464
   488.3
   506.2
   524.4
   429.3
   478.6
   456.9
   521.4
   478.3
   431.9
   535.7
   508.5
   502.3
   489.6
   496.8
   526.9
   465.6
   533.1
   514.6
   459.2
   517.9
   458.5
   470.5
   448.8
   500.7
   487.7
   482.8
   448.1
   447.1
   451.4
   436.8
     489
     454
   493.9
   478.3
   523.1
   506.5
     487
   476.3
   483.5
   454.3
   505.2
   483.5
   470.5
   489.6
   509.4
   497.4
   508.8
   460.1
   482.5
   435.8
     466
   466.6
   457.9
   514.6
   502.9
   502.6
   497.8
     475
   465.3
   484.1
   497.8
   499.4
   491.9
   439.4
   496.5
   453.3
   557.1
   479.3
   527.9
   508.8
   447.1
   441.3
   505.2
   485.4
   496.5
   436.1
   497.1
   499.1
   477.3
   514.3
   516.9
   486.4
     451
   474.4
   505.9
   472.8
   472.1
   514.9
   467.9
   529.2
   475.4
   490.9
   536.4
   515.6
   461.1
     501
   481.9
   486.1
   501.6
     489
   442.6
   474.4
   463.7
   499.4
   504.9
   481.2
   453.6
   449.4
   486.1
   497.1
   458.2
   424.8
   459.8
   510.1
   498.1
   446.5
     475
   471.2
   443.6
   456.9
   497.1
   483.5
   440.3
   501.3
   455.6
   471.5
   489.6
     427
   462.1
     489
   463.4
     500
   511.1
   457.2
   438.4
   490.6
   520.8
   485.4
   468.2
   485.1
   478.3
   510.7
   465.3
   490.6
   528.6
   422.8
     478
   473.4
   503.6
   457.5
   478.3
   481.2
   463.7
   420.2
   436.1
     454
   506.2
   470.2
   475.4
   515.6
   498.7
   447.1
   462.1
     464
   479.3
   502.3
   491.3
   473.4
   516.2
   457.5
   430.3
   467.3
   492.2
   523.7
   490.3
   508.8
   467.3
   480.2
   488.3
   488.3
   476.7
     440
   532.5
   489.3
   456.6
   469.5
   453.3
   472.1
   482.8
   541.9
   474.7
   503.9
   514.6
   515.3
   471.5
   483.5
   527.6
   528.6
   504.9
   518.2
   494.5
   473.1
   511.1
   471.5
   480.9
   447.8
   535.1
   484.5
   498.4
   458.5
     502
   477.3
   460.8
   448.4
   476.3
   517.9
   450.4
   516.6
   499.4
   473.7
   462.7
     478
     478
   456.9
   514.6
   533.8
     501
   481.5
   494.8
   455.6
   434.5
   457.2
   482.8
   502.9
   502.9
   494.5
   520.1
   495.2
     500
   534.1
   523.1
   508.8
   476.7
   528.9
   508.8
   495.5
   481.2
   464.3
   475.4
   446.5
   486.4
   485.8
   473.4
   475.7
   436.1
   473.7
   515.3
   474.4
   503.9
     427
   428.7
   478.9
     440
   488.3
   476.7
   498.1
   425.4
     451
   456.2
   522.7
   413.7
   551.9
   541.9
   483.5
   495.8
   517.5
   551.9
   471.5
   496.5
   485.4
   426.1
   449.4
   517.2
   454.9
   497.8
   503.9
     487
   501.3
   458.8
   471.8
   511.1
   502.6
   498.7
     439
     502
   466.9
   444.2
   471.2
   530.5
   448.1
   458.8
     502
   460.8
   467.3
   476.3
   465.3
   520.1
   482.8
   455.3
   448.1
   473.4
   466.9
   498.1
   518.8
   428.3
   487.7
     452
   492.9
   481.5
   478.6
   485.1
   518.2
   487.4
   498.4
   427.7
   502.6
   504.2
   474.1
   457.9
   455.3
   455.6
   454.6
   484.1
   469.5
   469.5
   483.5
   502.9
   438.1
     452
   540.3
   509.1
   519.5
   446.8
   461.4
   491.3
   480.9
   481.5
   539.6
   488.7
   527.3
   503.6
   471.8
   492.2
   450.7
   497.8
   455.3
   470.8
   447.5
   552.3
   478.9
   463.4
   516.6
   491.6
   517.2
   515.6
   466.9
   495.8
   462.7
   465.6
     439
   462.4
   456.2
   468.6
     488
   462.7
   541.5
   437.7
   477.3
   501.6
   478.3
   470.5
   510.7
   471.5
   491.3
   466.9
   472.5
   419.6
   482.2
   480.6
   503.6
     477
   516.9
     439
   497.4
   448.4
   469.2
   485.1
   439.4
   454.3
   444.2
   462.1
   469.5
   464.3
   444.9
   452.3
   453.3
   504.9
   531.8
   499.7
   534.7
   486.7
   464.7
   488.7
   480.9
   519.8
   497.4
   446.2
   414.1
   468.9
   498.1
   498.4
   439.7
     514
   458.5
   503.6
   484.5
     514
   430.9
   479.9
   489.3
     463
   439.4
   481.2
   491.3
   498.7
   498.7
   410.2
   436.1
   470.2
   529.9
   476.7
   485.1
   448.1
   505.2
   425.4
   467.3
   423.1
   487.7
   464.3
   494.2
   466.3
   484.5
   467.9
   462.1
     464
   483.8
     477
   446.5
   491.9
   435.1
   471.5
   563.6
   491.9
     452
   551.3
   494.5
   456.2
   468.2
   517.2
   514.6
     490
   464.3
   527.6
   483.8
   445.5
   428.7
   504.6
   430.3
   499.1
   513.6
   451.4
     500
   462.4
   472.8
   479.9
   516.9
   493.2
   465.3
   499.1
   465.6
   526.9
   475.7
   491.3
   499.1
   478.3
   457.9
   473.4
   480.9
   521.4
   454.6
   490.6
   483.2
   498.4
     477
   472.1
   468.2
   479.9
     487
     514
   471.2
   502.3
   465.3
   455.9
   455.3
   521.8
   533.1
   485.4
   467.3
   504.2
   485.4
   461.1
   525.7
   432.5
   462.4
   486.1
   504.9
   504.6
   481.2
   431.9
   507.2
   499.7
   480.6
   487.7
   510.7
   459.2
   601.2
   474.1
   419.2
   502.6
   501.6
     439
   495.5
   508.8
   466.9
     487
   526.3
   451.7
   474.7
   485.8
   507.5
   515.3
     476
   455.6
   510.1
   457.2
   514.6
   523.7
   422.8
   551.3
   485.8
   472.1
   505.9
   485.8
   438.4
   460.4
   411.8
   436.8
   497.4
     549
   464.3
   520.8
   440.7
     514
   517.9
     466
   457.2
   510.1
   432.2
   512.4
   499.1
   490.9
     476
   442.3
   504.6
   450.7
   456.6
   474.1
     537
   453.3
   496.5
   518.5
   481.5
   506.5
   479.3
   483.8
   462.7
   418.3
   453.6
   468.9
   467.3
   524.7
   500.7
   520.1
   507.2
   469.9
   511.4
   479.9
   501.3
   503.9
     463
   459.8
   461.7
   468.6
   527.6
   425.1
   465.3
   497.8
   518.5
   481.2
     454
     488
   457.5
   475.7
   465.6
   468.6
   485.8
   470.8
   503.6
   485.1
   499.7
   469.9
   488.3
   506.2
   467.9
   478.9
   442.9
   507.2
   458.8
   499.7
   483.8
   523.4
   468.9
   472.8
   510.7
   444.2
   487.7
   515.9
   455.6
   530.8
   501.6
   456.2
   481.2
   496.1
   471.8
   547.7
   450.1
   499.7
   474.4
   490.3
   531.8
   470.5
     501
   486.4
   481.9
   445.9
   506.5
   459.2
   513.3
   477.6
   487.7
   477.3
   481.9
   476.3
     463
   480.6
   433.2
   482.2
   461.7
   499.7
   462.1
   449.7
   495.8
   481.9
   482.8
   503.3
   494.2
   468.6
   446.8
   455.9
   509.8
   532.1
   472.5
   522.4
   466.6
     500
   507.8
   483.8
   513.6
   457.9
   448.4
   464.7
   434.5
   492.6
   446.2
   491.6
   504.2
   490.3
   424.1
   467.6
   506.5
   510.1
   490.6
   452.3
   504.2
   484.8
   495.5
   502.9
   464.3
   450.4
   492.6
     477
   447.5
   502.9
   517.2
   523.7
     417
   505.9
   496.5
   516.2
   464.7
   482.2
   423.1
   484.8
   541.2
   432.2
   498.7
   476.7
     452
   488.3
   469.9
   491.3
   509.8
   512.7
     478
   447.1
   479.9
   496.5
   481.5
   492.2
   487.4
   458.5
   490.6
   455.6
   466.9
   510.7
   477.3
   440.7
   447.8
   528.6
   440.7
   455.3
   518.2
   474.4
     476
   479.3
     489
   521.8
     465
   488.7
   496.1
     487
   480.2
   483.8
     464
   493.5
   497.1
   523.4
   468.6
   496.1
   473.4
   497.8
   449.7
   486.4
   460.4
   516.9
   434.8
   476.7
   459.5
   517.5
   434.8
   463.4
     477
   493.9
   486.4
   491.9
   470.5
   465.6
   448.1
   486.4
   485.8
   492.6
   506.8
   456.9
   450.4
   459.5
   492.6
     488
     487
     475
     476
   506.5
   463.4
   499.4
     463
     442
   511.7
   438.1
   446.2
   445.2
   512.4
   504.2
   493.2
   496.5
   423.8
   485.1
   497.8
   436.4
   453.6
   474.4
   471.2
   504.2
   456.6
   525.3
   504.9
   489.3
   455.6
   521.4
     429
   497.1
   441.6
   430.9
   492.6
   436.4
   502.9
   530.2
   513.6
   495.8
   461.1
     429
   483.8
   442.3
   515.3
   434.2
     477
   496.1
   480.2
   500.3
     487
   484.8
     452
   439.4
   475.7
   511.1
   426.7
   458.5
   486.4
   446.5
   533.4
   479.9
   486.7
   497.1
   501.3
   483.2
   508.8
   466.3
   467.6
   471.8
   499.1
   519.8
   467.6
   503.9
   496.5
   492.2
   469.2
   443.3
   451.7
   479.3
   512.4
   441.6
   471.5
   422.5
   458.8
   520.1
   503.9
   464.3
   459.8
   439.4
     536
   462.7
   538.6
   480.2
   486.7
   448.8
   491.3
   465.6
   479.9
   466.9
   463.4
     514
   466.3
   457.5
     466
   441.3
   480.2
   448.1
   455.3
   494.2
   498.7
   506.8
   486.1
   472.8
   499.4
   522.7
   481.5
   439.7
   495.5
   488.7
   470.2
   484.8
   498.1
   495.8
   470.5
   461.4
   528.6
   484.1
   504.6
   479.6
   511.4
   448.8
   471.5
   490.3
   475.7
   446.5
   480.6
   454.6
     451
   443.9
   476.3
   467.3
   513.3
   472.8
   396.2
   506.8
   493.2
   493.2
   461.7
   468.9
   471.8
   485.1
   498.7
   409.2
   462.1
     513
   455.9
   493.9
   422.2
   508.5
   499.7
     452
   480.6
   518.8
   485.1
   433.5
   435.5
   519.8
     476
     453
   503.3
   458.8
   482.8
     477
     488
     430
   553.2
     487
     489
   523.1
   461.1
     538
   487.4
   483.8
   452.7
   446.5
     465
   505.9
   471.2
     452
   485.4
   452.3
   499.4
   424.8
   485.1
   461.1
   491.6
   468.9
   508.5
   456.2
   498.7
   445.9
   461.4
   491.9
   460.4
     454
   497.4
   499.4
   481.2
   502.9
   501.3
   454.3
   488.3
   497.1
   504.9
   479.9
   462.4
   496.8
   473.1
   497.1
   426.7
   508.5
   448.4
   483.5
   524.7
   433.5
   464.7
   455.9
   483.2
   535.4
   455.9
   484.1
   509.8
     524
   458.8
   449.7
   466.3
   447.1
   481.9
   467.3
     514
   489.3
   457.5
   483.8
   503.6
     452
   415.4
   435.8
   498.4
   502.6
     442
   460.1
   506.2
   494.8
   542.8
   450.4
     442
   431.9
   476.3
   495.2
   505.2
   501.3
   483.5
     441
   454.9
   491.3
   422.2
   495.5
   448.4
   499.4
   417.3
   480.6
   497.8
   466.9
   505.2
   434.8
   547.1
   450.4
   422.5
   526.6
   499.4
   414.4
   461.4
   488.3
   458.2
   446.8
   511.1
   448.1
   507.5
   505.5
   491.6
   480.6
   468.6
   467.3
   431.6
   473.4
   442.6
   473.7
   514.9
   447.5
   481.2
   493.5
   461.7
   496.8
   495.8
   492.6
   492.2
   494.5
   432.5
   479.9
   504.9
   434.2
   483.8
   443.3
   468.9
   468.9
   468.2
   490.6
   485.4
   492.2
   478.9
   495.8
   509.8
   491.9
   502.3
   448.4
     501
   480.2
   462.1
   485.4
   507.2
   520.1
   491.3
   474.1
     488
   471.5
   470.8
   460.8
     502
   509.4
   473.1
   510.7
     514
     466
   511.7
   479.6
   480.2
   449.4
   492.2
   478.9
   453.6
   508.1
   468.2
   495.8
   510.1
   445.9
   521.8
   577.2
   505.2
   457.9
   423.5
   421.2
   468.6
   495.5
   493.5
   528.9
   481.2
   495.5
   475.4
   496.1
   462.1
   493.9
   462.4
   549.7
   476.7
   535.4
   465.6
   527.3
   476.3
   488.7
   506.5
   493.5
   471.5
   475.4
   426.7
   499.7
   466.9
   495.8
   501.3
   478.9
   468.2
   493.9
   482.2
   446.2
   485.1
     501
   523.7
   470.5
   469.9
   510.4
   494.5
   445.2
   445.9
   495.2
   507.5
   489.6
   464.3
   480.2
   518.5
   486.7
   503.6
   471.5
     501
   474.7
   486.1
   461.1
   502.6
   460.8
   512.7
   506.8
   552.6
   551.6
   489.3
   520.5
   510.4
   514.3
   498.1
   524.4
   477.3
   450.7
   464.3
   524.7
   510.7
   444.9
   459.5
   492.2
   516.2
   477.6
   493.2
   426.4
     478
   475.4
   470.2
   464.3
   453.3
   474.7
   469.2
     477
   474.4
   450.7
     525
   472.1
   516.6
     451
   511.1
   446.8
   464.3
   464.3
   466.9
   432.9
   416.3
   461.7
   537.7
   499.7
     537
   487.4
     465
   491.3
   505.5
   537.7
   533.1
   521.4
   478.3
   467.6
   461.7
   550.3
   501.3
   460.4
   472.8
   507.8
     465
   569.8
   508.5
   479.6
   536.4
   496.8
   508.1
   495.8
   569.8
   451.4
   473.4
   461.1
   510.4
   424.1
   490.6
   416.3
   473.1
   462.7
   485.8
   475.7
   463.4
   504.6
   546.7
   471.8
     463
   498.1
   472.5
   491.9
   492.2
   462.4
   505.5
   529.9
   510.1
   545.8
     475
   467.6
     475
   489.3
   477.6
   492.2
   492.2
   472.8
   448.8
   509.8
   481.2
     488
   514.9
   460.4
   531.2
   457.2
   474.1
   491.3
   518.5
   511.4
   473.4
   529.9
   521.8
   533.1
   504.6
   541.2
   433.2
   422.2
   475.7
   462.4
   457.9
   514.3
   482.5
   516.9
     454
   509.1
   466.3
   530.8
   518.8
   505.2
     478
   439.4
     538
   401.7
   463.4
   517.5
   537.3
   559.7
   480.6
   437.1
   475.7
   462.7
   430.6
   494.8
   410.8
   473.4
   464.7
   483.8
     463
   484.8
   474.1
   478.9
   478.3
   462.4
   517.5
   453.3
     487
   433.5
   454.9
   490.6
   516.9
   477.6
   506.2
   469.5
   434.8
   519.8
   466.3
   469.5
   468.6
   494.5
   457.2
   520.5
   502.9
   524.7
   489.6
   482.2
   497.1
   493.9
   471.8
   479.3
   542.5
   493.9
   479.6
   526.9
   498.1
   455.9
   451.7
   510.4
   479.3
   457.5
   497.8
   482.8
   455.9
   523.4
   490.6
   455.9
   449.1
     452
   490.3
   473.7
   457.9
     536
   462.4
   440.7
   500.7
   415.7
   477.6
   498.7
   513.3
   447.8
   433.8
   467.6
   516.9
   458.2
   535.4
     513
   484.5
   474.1
   468.9
   530.2
   434.2
   464.7
   531.2
   468.2
   444.6
   457.5
   406.3
   461.4
   469.9
   444.6
   479.3
   470.5
   453.6
   427.7
   552.6
   481.9
   528.9
   480.6
   515.6
   437.7
   493.5
   552.6
   513.3
   472.8
   487.4
   470.2
   503.9
   422.2
   495.2
   485.1
   478.6
   525.7
   473.7
   452.7
   461.7
   522.4
   477.6
   492.9
   517.5
   522.4
   499.4
   504.6
   522.4
     463
   526.9
   520.1
     551
   454.9
   459.5
   425.1
   473.4
   450.7
   494.5
   487.4
   461.4
   497.8
   531.5
   510.4
   505.9
   461.7
   529.9
   501.6
   503.6
   479.3
   460.4
   478.9
   495.5
   499.4
   494.2
     428
   490.6
   490.3
   518.5
   523.4
   477.6
   473.7
     466
   515.6
   516.2
     476
   463.4
   436.8
   483.2
   513.6
     464
   532.1
   423.1
   464.7
   509.4
   474.1
   508.8
   511.1
     451
   457.9
   436.4
   472.5
   487.7
   446.5
   542.5
     500
   479.3
   489.6
   443.9
   518.8
   486.1
   452.7
   434.2
   474.4
   505.2
   464.3
   441.3
   511.7
   449.4
   448.4
   493.2
   480.2
   522.7
   510.1
   499.1
   458.2
   487.4
   490.3
     489
     514
   492.2
   510.4
     539
     490
   471.2
   491.9
   462.4
   496.5
   458.8
   479.6
   475.4
   457.5
     463
   508.5
   479.6
   438.4
   498.1
   515.6
   423.8
     454
   449.1
   487.4
   456.9
   490.6
   509.1
   448.8
   467.6
   473.4
   497.8
   459.2
   505.2
   468.6
   501.3
   477.6
   507.2
   468.9
   500.7
   500.3
   495.5
   478.9
   460.1
   514.9
   455.6
   452.3
   493.9
     453
   503.9
   509.1
     451
   439.7
   450.1
   490.6
   449.7
   472.8
   509.8
   485.4
   457.9
   470.8
   455.3
   496.8
   475.7
   486.7
   506.5
     526
   496.8
   459.2
   462.7
   530.8
   489.6
   442.3
   515.9
   508.1
   485.1
   439.7
   527.9
   514.9
   505.5
   463.4
   459.8
   491.9
   509.8
   484.5
   474.7
   464.3
   489.6
   469.2
   467.9
   526.3
   494.8
   453.3
     478
   492.2
   471.8
   506.8
   478.3
   508.8
   458.8
     451
     524
   491.6
   459.8
   510.1
   462.7
   468.9
   483.5
   481.2
   470.8
   548.7
   506.5
   470.2
   491.3
   446.2
   505.5
   506.8
   458.2
   471.5
   508.1
   497.1
   492.9
   433.8
   463.4
   515.6
   491.9
   459.8
   488.3
     454
   453.3
   494.5
   508.1
   463.7
   484.8
   454.6
   458.5
   465.6
   491.9
   422.2
   499.7
   490.3
   433.5
   508.8
   519.8
   496.5
     451
   469.5
   466.6
   448.8
   517.9
   477.3
   469.5
   487.4
     476
   449.7
   461.4
   442.3
   479.3
     476
   483.2
   457.9
   482.2
   524.7
   500.3
   483.8
   455.6
   478.9
     463
   490.9
   482.5
     512
     478
   505.5
   487.7
   456.9
   436.4
   466.9
   500.7
   537.7
   508.8
   482.8
   444.2
   450.7
     416
   543.5
   470.8
   427.4
   440.3
   479.3
   467.9
     466
   479.3
   490.9
   479.3
   501.6
   477.6
   424.8
   434.8
   489.6
     453
   497.8
   480.2
   409.2
   543.5
   485.1
   517.2
   504.9
   497.1
   457.9
   494.8
     454
   490.9
   442.9
     463
   457.5
     442
   471.2
   448.4
   482.8
   525.7
   528.2
   515.9
   521.8
   453.3
   486.4
   494.2
   484.8
   456.2
     490
   493.5
   482.2
   476.7
   461.1
   474.7
   522.1
   493.9
   511.7
   534.4
   483.8
   499.1
   469.5
   501.3
   463.7
   472.8
   488.7
   469.5
   483.5
   493.5
   491.9
     489
   435.8
   513.3
   432.9
   505.2
   479.9
   490.6
   508.8
   487.4
   494.2
   503.3
   520.1
   519.8
   514.6
     475
   474.4
   436.8
   544.8
   477.6
   532.1
   530.5
   472.5
   467.6
     513
   472.5
   462.4
   551.9
   483.2
   494.5
   462.4
   503.6
   439.7
     490
   443.3
   492.2
   474.7
   468.9
   464.3
   437.4
   505.5
   471.2
   494.5
   477.6
   489.3
   495.8
   476.3
   507.8
   472.8
   513.6
   473.1
   462.4
   509.4
   508.5
     487
   503.9
   486.4
   497.4
   508.1
   463.7
   459.2
   460.1
   517.9
   478.9
   485.1
   456.6
   506.2
   512.7
   487.7
   500.3
   465.6
   435.8
   455.9
   505.5
   485.1
   501.6
   485.1
   473.1
   482.2
   458.2
   498.7
   497.4
   491.3
   469.5
   479.3
   506.5
   493.2
   458.2
     478
   484.5
   487.4
   541.2
   478.6
   517.2
   508.8
   451.7
   483.2
   532.5
   505.2
   508.1
   519.5
   497.8
   451.4
   484.5
   480.2
   465.3
   502.9
   522.1
   453.3
   469.2
   488.3
   458.8
   520.1
   494.5
   445.2
     502
   499.7
   458.2
   478.3
   493.9
   423.5
   504.2
   475.4
   465.6
   445.2
   493.9
   476.7
     488
   470.2
   505.2
   453.6
   486.4
   503.6
   485.4
   430.3
   480.2
   458.5
   406.6
   507.5
   461.1
     488
   444.6
   469.9
   483.5
     489
   507.2
   452.3
   543.8
   452.3
   467.3
   479.3
     429
   485.4
   455.6
   482.5
   471.2
   521.8
   485.4
   460.8
   499.4
   463.7
   520.5
   491.3
   473.4
     465
   494.2
   435.5
     512
   499.1
   553.9
   450.7
   422.5
   499.1
   506.5
   479.9
   466.3
   530.5
   468.2
   502.6
   431.9
   542.2
   475.7
     466
   472.8
   485.1
   550.3
   510.7
   444.9
   498.7
   470.2
   505.9
   484.5
   463.4
   499.7
   476.7
   456.9
   531.8
   496.5
   478.9
   490.9
   509.1
   454.9
   452.7
   471.2
     514
   488.7
   493.9
   559.4
   493.2
   484.1
   446.8
   525.3
   500.3
     463
   497.1
   501.3
   513.6
   481.9
   476.7
   484.8
   471.2
   474.1
   510.4
   452.7
   503.3
   473.7
   455.9
   469.9
   494.2
     427
   480.2
   504.9
   454.6
     524
   463.4
   422.2
   470.5
     524
     487
   511.7
   502.3
     539
   466.6
   454.9
   474.1
   454.9
   520.8
   523.7
   496.8
   426.7
   500.7
   411.8
   509.8
   525.7
   465.3
   476.7
   533.1
   480.9
   493.2
   459.8
     489
   476.3
   448.4
   488.3
   501.3
   500.7
   508.5
   450.1
   433.8
     476
   430.3
     416
   462.1
   468.9
   457.5
   498.4
   444.9
   470.5
   509.8
   505.2
   483.2
   500.7
   445.5
   519.2
   480.9
   484.5
   473.4
   469.5
   477.3
     451
   445.9
   541.9
   490.6
   505.2
   515.9
   441.3
   470.2
   481.5
   455.9
     430
   464.7
   483.8
   434.2
   496.8
   521.1
   460.1
   493.9
   461.1
   484.5
     475
   510.1
   419.2
   475.4
   488.7
   425.7
     488
   506.2
   447.8
   468.9
   446.2
   502.6
   521.8
   485.8
   473.1
   474.4
   443.3
     524
   467.6
   471.5
   494.5
     477
   454.3
   496.5
   488.7
   468.6
   512.7
   444.9
   475.7
   470.5
   471.2
   465.3
   447.1
   525.7
   476.7
   412.1
   483.5
   482.8
   468.9
   478.3
   443.3
   527.3
   449.7
   421.8
   462.1
   471.2
     452
   528.2
     476
   510.1
   472.8
   436.4
   502.3
   491.6
   470.2
   520.8
   493.5
   458.8
   524.4
   472.5
     477
   472.8
     525
   511.7
   492.6
   459.8
   484.1
   496.1
     524
   499.1
     442
   512.7
     501
   443.9
     525
   468.6
   456.6
   490.3
   487.7
   482.2
   450.1
   514.3
   456.6
   513.6
   507.8
   446.2
   488.3
   481.2
   516.6
   467.3
   484.1
   490.6
   442.9
   429.6
   503.6
   467.3
   471.2
   479.6
   502.3
     513
   500.7
   557.1
   464.7
   514.9
   460.4
   518.2
   512.7
     463
   430.6
   504.6
   437.4
   461.4
   447.5
   469.9
   486.7
   459.5
   490.3
     429
   449.7
   470.2
   483.5
   423.5
     512
   492.9
   457.2
   450.7
   493.9
   444.9
   514.3
   503.9
   446.2
   479.9
   541.2
   460.4
   492.2
   510.1
   527.6
   436.8
   521.8
   459.5
   476.3
   449.1
   483.5
   506.5
   459.2
   445.9
     441
   471.2
   504.9
   478.6
   468.2
   459.8
   520.8
   527.9
   499.4
   446.5
   535.7
   471.2
   434.8
     476
   534.1
   473.1
   430.9
   471.5
   452.7
   457.2
   514.9
     539
   445.5
   546.7
   504.9
     454
   451.7
   471.8
   492.2
   455.9
   454.9
   493.9
   479.9
   472.1
   471.8
   523.1
   465.6
   492.9
   501.6
   472.1
   470.8
   462.4
   465.3
   515.6
   488.7
   541.9
   456.9
   467.3
   440.7
   430.9
     464
   497.1
   535.7
   499.4
   475.4
   509.1
   457.2
   466.3
   481.9
   459.2
   436.1
   459.2
   458.8
   492.9
     454
   413.1
   517.2
   492.6
   420.5
   453.6
   486.7
   451.7
   482.8
   514.9
   482.5
   514.9
   542.8
     442
   493.2
   474.4
   510.7
   517.9
   513.6
   460.1
   439.4
   462.1
   475.7
   470.2
   487.7
   404.3
   469.2
   496.8
   515.3
   431.6
   471.2
   477.3
   469.9
   474.7
   495.8
   447.5
   495.5
   489.6
   488.3
   502.9
   485.8
     477
   457.9
   465.6
   435.8
   487.4
   479.6
   516.6
   423.8
   458.5
   472.5
   494.8
   475.7
   468.9
   483.5
   516.9
   459.5
   456.9
   483.5
     490
   496.1
   443.9
   463.4
   474.4
   545.1
   448.1
   443.6
     488
   442.6
   469.2
     477
   469.5
   444.9
   446.5
   537.3
   437.7
   505.5
   492.9
   529.5
   493.9
   511.7
   483.2
   470.2
   473.4
     477
   443.3
   431.6
   438.1
   470.2
   473.1
     476
   491.9
   501.3
   461.7
   493.9
   474.7
     502
   511.4
   498.1
   510.4
   467.6
   510.1
     475
   485.8
   479.9
   517.5
   507.5
     536
   467.9
   440.3
   488.7
   456.9
   512.4
     475
   487.4
   460.4
   512.4
   489.3
   520.1
   503.3
   481.2
   446.5
   511.1
   506.5
   475.7
   472.5
   486.7
   479.3
   471.8
     501
   483.2
   470.2
     442
     477
   460.1
   465.3
   486.1
     464
   479.9
   474.1
   470.5
   484.5
   431.3
   534.4
   442.3
     476
   465.3
   525.7
   462.1
   470.8
   514.6
   430.6
   529.9
   513.3
     476
   485.1
   462.1
   536.7
   472.5
   507.8
   455.6
   525.3
     489
   481.9
   510.7
   469.5
   464.3
   508.8
     514
   472.8
   504.6
   489.3
   512.7
   460.8
   522.7
   469.9
   487.4
   484.5
   472.1
   498.7
   493.9
   509.8
   479.9
     487
   476.3
   493.9
   459.8
   448.1
   476.7
   494.8
   499.1
   478.9
   492.2
   484.5
   480.9
   469.9
   523.1
   519.2
   484.8
   430.6
   503.3
   457.9
   444.6
   450.4
   460.8
   459.5
   446.5
   482.5
   478.9
   442.3
   527.6
   490.3
   456.6
   481.2
   483.5
   501.3
   468.6
   513.3
   479.3
   483.8
     490
   461.4
   469.5
   467.9
   480.9
   468.9
   507.5
   535.7
   418.9
   434.8
   468.6
   474.1
   463.4
   479.9
   447.5
   508.1
   522.4
   472.1
   503.9
   442.9
   545.1
   556.1
   473.7
   497.1
   485.1
   478.6
   472.8
     502
   454.9
   496.5
   426.1
   452.3
   520.5
   446.8
   461.7
   469.2
   472.1
   518.8
   486.4
   457.5
   438.7
   522.4
   428.3
   526.6
   465.6
   496.1
   450.4
   450.1
   501.3
   454.3
   497.1
   526.3
   396.5
   511.4
   475.7
   497.8
   470.5
   453.3
   422.5
   496.5
   487.7
   492.9
   445.5
   447.5
   474.4
   476.7
   433.2
   466.9
   522.7
   500.3
   454.6
   482.5
     475
   480.9
   483.8
   504.2
   463.7
   492.2
   502.3
   506.5
   442.3
   449.4
   536.7
   512.7
   497.1
     514
   465.3
   471.5
   470.5
   484.1
     502
   446.8
   508.5
   505.9
   508.1
   431.9
     512
   492.6
   486.4
   474.7
   497.4
   442.6
   498.7
   516.9
   471.5
   458.2
   449.7
     478
   467.9
   462.4
   470.5
   457.5
   493.5
   498.1
     488
   462.1
   520.5
   448.8
   517.5
   509.1
     512
   460.1
   523.7
   459.8
   535.1
   462.1
   457.9
   523.7
     475
   533.4
   496.1
   507.5
   533.1
   493.5
   443.6
   482.2
   448.4
   519.8
   459.2
   495.5
   488.3
   497.4
   472.8
   527.9
   426.1
   461.1
   449.4
   471.5
   446.2
   473.1
     502
   478.9
   488.7
   458.5
   532.1
   502.3
   476.7
   507.2
   470.2
   447.1
     453
   512.7
   426.4
   477.3
   505.2
   521.8
   509.4
   501.3
   495.5
   502.3
   446.2
   495.2
   487.7
   450.7
   462.7
   516.9
     478
     452
   531.8
   465.3
     489
     500
   558.4
   464.7
   530.8
   503.3
   490.6
   441.3
   505.5
   454.9
   485.1
   481.9
   471.5
   416.7
   494.2
   495.8
   453.6
   485.8
   522.1
   513.6
   456.9
   472.5
   468.6
   524.7
   514.9
   484.8
   437.1
     487
   486.7
   492.9
   458.5
   448.1
   508.8
   485.4
   450.7
     549
   519.2
   486.4
     550
     466
   484.8
   459.5
   499.4
   480.6
   479.3
     466
   494.5
   502.3
   516.9
   456.9
     477
     500
   475.7
   501.3
   467.9
   472.5
   425.4
   504.2
   496.1
   490.3
     478
     487
   443.6
   458.8
   531.2
   514.3
   427.4
   509.8
   475.7
   452.3
   502.3
   445.5
   498.7
   454.3
     526
   556.1
     463
   523.4
   446.2
   448.8
     502
   449.7
   442.6
   493.2
   409.8
   479.3
   479.3
   483.2
   440.7
   500.3
   471.2
   457.9
   467.3
   516.2
   548.4
   496.1
   465.3
   493.5
   467.6
   479.3
   527.6
   456.6
   555.2
   480.6
   440.3
   488.7
   518.8
     524
   507.5
   496.1
   448.1
   449.4
   534.4
   496.1
   504.6
   442.6
   476.3
     439
     475
   482.5
   499.1
   461.1
   446.8
     490
   503.6
   516.6
   407.9
   458.5
   467.9
   494.5
   518.8
   470.2
   463.7
     524
     500
   478.6
   523.7
   473.1
   517.2
   497.1
   453.6
   522.1
   472.8
   422.8
     526
     512
   504.2
   503.3
   479.3
   509.8
   477.3
   494.2
   507.2
   504.6
   474.4
   486.7
   483.5
   528.9
   533.4
   493.5
   523.7
   438.7
   506.2
   525.7
   499.4
   505.9
     502
     442
   511.4
   493.5
   452.3
   481.5
   479.9
   506.2
   491.6
   486.1
     452
   495.2
   480.9
   477.6
   545.4
   514.6
   468.6
   486.1
     548
   469.9
   479.9
   523.7
   465.6
   465.3
   495.5
   495.2
   461.7
   469.2
   500.3
   484.8
   458.2
   456.9
   512.7
   494.2
   466.3
   471.8
   511.1
   471.5
   518.2
   471.8
     475
   465.6
   502.3
     501
   465.6
   524.7
   502.6
   528.2
   519.5
     502
   524.4
   473.4
   485.1
   507.8
   485.4
   556.1
   495.8
   503.6
   520.8
   435.1
   455.9
   505.2
   445.5
   529.2
   466.9
   493.9
   448.1
     463
   460.8
   580.5
   462.4
   452.3
   495.8
   484.1
   482.5
     464
   535.4
   423.5
   464.7
   474.4
   495.8
   481.5
   478.9
   473.4
   470.2
     478
   478.9
   482.5
   473.1
   492.2
   518.5
   490.9
   529.2
   423.1
   425.7
   470.2
   460.4
   402.7
   533.4
   523.4
   462.7
   470.2
   490.6
   465.3
     501
   510.1
   484.5
   430.6
   509.1
   480.2
   466.6
   470.5
   446.2
   506.5
   452.3
   521.4
   444.6
   533.4
   450.1
   473.4
   504.6
   533.1
   470.2
   464.7
   521.8
   504.9
     465
   512.4
   473.1
   467.6
     490
   510.4
   479.9
   392.6
   505.2
   440.3
   507.8
   466.3
   493.9
   502.3
   531.2
   505.5
   445.9
   461.7
   462.7
   528.9
   434.8
   469.2
   410.5
   434.2
   454.9
   524.7
   492.9
   459.5
   465.3
   492.2
   464.7
   499.4
   513.6
     502
   473.4
   497.8
   546.7
   472.5
   461.7
   495.5
     487
     514
     526
   444.2
   455.3
     465
   466.9
   519.2
   496.5
   471.5
     488
   473.1
   395.2
   487.7
   547.7
   537.7
   479.6
   441.6
   448.1
   491.9
   502.3
   527.3
   471.8
   511.1
   506.5
   445.9
   446.8
   455.9
   532.8
   485.1
   503.6
   481.5
   490.3
   496.8
   466.3
   520.8
   468.6
   475.7
   507.5
     487
   511.1
   465.6
     442
   491.9
   499.4
     441
   451.4
   475.4
   469.5
   476.3
   461.7
   473.7
   414.4
   505.9
   471.8
   478.9
   468.6
   506.2
   458.8
   480.2
     487
   445.5
   471.5
   446.8
   494.5
   487.7
   486.1
   467.3
   581.1
     454
   478.9
   459.5
   457.5
   490.9
   503.3
   495.5
   523.1
   480.9
   488.3
   491.6
   467.6
   528.9
   485.1
   516.6
   522.4
     451
   490.3
   493.9
   551.3
   478.3
   492.9
   527.9
   520.5
   484.8
   493.2
   467.6
   526.3
   497.4
   504.2
   483.8
   499.1
     489
   480.6
   514.9
   453.6
   456.9
   452.7
   444.9
   481.9
   493.9
   514.9
   435.5
     512
   502.9
   506.8
   454.9
   442.3
   500.3
   487.4
     502
   544.8
   463.4
     501
   478.3
   479.6
   470.5
   475.7
   515.3
   500.3
   494.8
     465
   474.1
   502.3
   472.1
   475.4
   451.7
   493.5
   475.4
   483.5
   470.5
   502.3
   465.6
   525.3
   451.4
   401.1
   471.2
   484.1
   503.3
   533.1
   495.2
   504.6
     500
   428.7
     500
   432.9
   498.4
   519.8
   454.9
   499.1
     477
     430
   454.6
   455.3
   485.8
   474.1
   479.9
   456.6
   519.5
   466.6
   464.3
   517.5
   474.1
   463.4
   529.5
   512.7
   493.5
   462.1
   493.5
   482.8
   453.3
   508.8
   481.2
   520.1
   454.9
     478
   457.9
   530.8
     440
   445.5
     440
     465
   466.3
   509.1
   488.3
   527.6
   460.4
   494.5
   480.2
   465.6
   459.8
   508.1
     451
   501.3
     502
   457.2
   458.5
   415.7
   493.2
   483.8
   516.2
   454.3
   480.2
   477.3
     463
   455.6
   513.3
     463
   467.3
   490.3
   478.9
   445.9
   480.6
   486.1
     512
   501.6
   471.8
   493.9
   507.5
   470.8
   515.3
   520.5
   450.4
   507.8
   465.3
   483.5
   505.2
   418.9
   461.1
   422.5
   460.4
   456.2
     442
   472.1
   463.4
   446.8
   487.7
   468.2
     465
   504.2
   499.1
   467.6
   516.2
   522.7
   454.6
     463
   469.2
   442.3
   483.5
   454.9
   498.1
   474.4
   499.1
   482.8
   505.2
   458.2
   504.2
   467.6
   527.3
   461.1
   487.7
   495.5
   555.2
   510.7
   495.2
   445.2
   491.6
   434.2
   452.7
   533.1
   531.8
   472.8
   507.5
   501.6
   484.5
   456.9
   519.2
   443.9
   422.5
   504.6
   467.9
   554.8
   442.6
     453
   502.6
   496.1
     453
   488.7
   481.9
   521.1
   514.6
     478
   480.6
   499.4
     463
   505.2
   475.4
   517.9
   458.2
   533.1
   457.5
     465
   511.4
   467.9
   490.3
   455.3
   494.5
   493.2
   505.2
     512
     476
   515.3
     487
   500.7
   482.8
   489.3
   503.9
   498.4
   507.2
     487
   512.4
   507.5
   480.2
   481.9
   484.8
   552.9
   466.6
   507.5
   471.8
   484.5
   471.8
   449.7
   471.5
   460.8
   490.6
     451
   484.5
   513.6
   482.2
   483.2
     464
   483.2
   485.4
   490.9
   486.4
     487
   503.3
     478
   480.6
   498.1
   482.8
   499.1
     490
     500
   526.9
   506.5
   504.6
   493.2
   456.6
   503.9
   509.8
   496.5
   446.8
   483.8
     490
   466.3
   498.7
     501
   470.8
   468.9
   473.4
     524
   482.8
   478.3
   419.9
   533.1
   511.4
   525.7
   479.3
   473.4
   495.8
   470.2
   433.2
   461.4
     487
   535.4
   537.3
   553.9
     476
   485.1
     476
   507.5
   464.7
   505.5
   498.1
   457.9
   516.2
   420.5
     512
   468.6
   479.6
   458.8
   460.4
     513
   479.6
   496.8
   501.6
   496.1
   495.8
   507.8
   518.2
   468.6
   458.5
   500.7
   500.7
   481.2
   462.1
   491.6
   466.3
   449.1
   489.3
   485.4
     500
   448.8
   469.2
   455.9
   515.3
   471.8
   440.3
   492.2
   501.3
   502.9
   444.9
   484.1
   484.1
   522.1
   493.5
   449.4
     465
   505.2
   544.1
   449.1
   480.9
   460.1
   485.1
   507.8
   502.3
   505.2
   525.7
   498.4
   500.7
   455.3
   502.6
   504.2
   461.4
   505.5
     475
   495.5
   530.5
   478.9
   485.1
   444.9
   494.5
     465
   504.9
     476
   474.7
   460.1
   459.8
   481.2
     440
     430
   461.4
   461.1
   420.2
   493.2
   514.9
     478
   498.1
   498.7
   416.3
   450.7
   465.3
   505.5
   466.3
   490.3
   476.7
   483.8
   513.6
   475.7
   487.4
   498.1
   498.7
   498.1
   500.7
   467.9
     488
   486.4
   444.6
   502.3
     489
   425.4
   484.8
     478
   446.2
   544.8
   496.5
   491.3
   435.1
   520.8
   474.4
   486.4
   518.8
   474.1
   437.7
   454.6
   494.5
   511.1
     487
   497.1
   435.1
   493.2
   431.6
   466.3
   471.2
   502.9
   458.8
   482.5
   492.9
   506.5
   473.4
   482.5
   444.6
   436.8
   567.8
     536
     464
   487.7
     463
   509.1
   437.1
   483.2
   499.7
   461.4
   464.7
   435.5
   473.4
     490
   507.8
   474.1
   534.4
   457.2
     442
   459.5
     453
   532.8
   460.1
   513.3
   535.4
   518.2
   447.5
   516.6
   499.1
     466
     454
   511.4
   510.4
   485.1
   502.9
   423.1
   505.5
   461.4
   484.8
   492.2
   437.4
   481.9
   465.3
   476.3
   479.3
   443.6
   480.9
   450.7
   471.8
   493.5
   485.8
   448.4
   495.2
     501
   455.9
   494.2
   506.2
   472.5
   490.3
   531.8
   516.6
     465
     487
   482.8
   432.2
   447.1
   486.4
   458.2
   504.6
   485.4
   506.2
   455.9
   447.8
   469.2
   497.8
   457.5
   485.8
   471.2
   510.7
   481.2
     478
   492.9
   442.3
   505.5
   482.2
   483.2
   520.8
   484.8
   460.4
     478
   448.4
   506.5
   470.8
   479.3
   465.3
   437.1
   481.5
   479.3
   506.2
   522.1
     465
   472.5
   526.6
   471.2
   535.7
   496.8
   443.9
   484.1
   462.1
   508.1
   481.2
   494.2
   505.5
   441.6
   469.9
   483.8
   498.1
   488.3
   528.2
     478
   457.9
   413.7
   445.5
   453.6
     439
   502.3
   489.6
   478.6
   536.4
   466.6
   484.5
   456.6
   492.9
   505.5
   484.1
   492.6
   465.6
     487
   492.2
   459.5
   468.9
     417
   462.4
   459.2
   490.9
   490.6
   490.9
   503.3
     463
   442.6
   479.9
     476
   489.6
   497.4
   436.1
   480.2
   464.3
   472.1
   492.9
   535.1
   458.5
   498.4
   448.8
   491.9
     478
   483.5
   453.6
   459.5
   534.7
   497.4
   464.7
   443.6
   470.5
   506.2
   479.6
   461.1
   476.7
   537.3
   506.8
   490.6
   447.1
   442.3
   492.6
   552.3
   485.1
   449.7
   505.5
   502.9
   494.8
   466.9
   471.5
   458.2
   450.4
     441
   500.7
   483.2
   489.3
   519.2
     429
   450.7
   460.1
     488
   485.1
   471.8
   502.6
   505.9
   488.3
   478.9
   476.7
   487.7
   503.3
   535.7
   455.9
     451
   458.2
   476.3
   440.7
     524
   530.5
   480.2
   496.1
   506.8
   491.3
   461.7
   461.4
     525
     487
   511.7
   457.9
     551
   463.7
   484.1
   491.6
   475.7
   529.2
   467.3
   428.3
   509.4
     453
     487
     500
   496.8
   442.6
   486.7
   500.7
   414.4
   471.5
   480.2
   494.8
     487
   527.9
   512.7
   483.2
   515.6
   428.3
   517.2
   494.5
   427.7
   458.2
     475
     464
   467.6
   496.1
   487.7
   432.5
     464
   467.6
   445.5
   443.3
   463.7
   519.8
   486.4
   493.5
   485.1
     536
   460.4
   510.1
   587.6
     476
   527.9
   466.6
   517.2
   466.9
   476.3
   502.6
   477.6
   519.2
   517.9
     476
   540.6
   500.3
   493.5
   494.5
   467.9
   461.7
   473.1
   486.4
   504.6
   490.9
   489.6
   454.3
   446.2
     478
   473.4
     490
   569.1
   508.8
   498.7
   488.7
   537.3
   471.8
   493.9
   465.6
   457.2
   501.6
   456.9
   508.8
   486.4
   473.7
   517.9
   495.8
   461.4
   456.6
   425.7
   495.8
     487
   481.2
   531.5
   443.6
   535.4
   455.6
   501.6
   466.6
   483.5
   451.7
   502.3
   508.8
   468.9
   471.2
   494.8
     453
   449.4
   470.8
   483.8
   520.8
   447.8
   533.8
   470.8
   488.7
   495.5
   497.1
   523.1
   525.3
   538.6
   514.6
   468.9
   491.3
   454.6
   463.7
   475.7
   478.6
   460.4
   446.8
   481.5
     477
   480.2
   455.9
     453
   491.3
   534.1
   457.9
     539
   439.7
   506.8
   452.7
   516.9
     488
   449.7
     464
   510.7
   483.2
   515.9
   513.3
   461.7
   468.2
   456.2
   498.4
   517.9
   491.9
     487
   490.6
   522.7
   467.3
   509.1
   419.9
   514.6
   494.8
   500.7
   553.9
     563
   504.2
   481.9
   503.3
   467.6
   420.9
   441.6
     475
   537.7
     488
   471.5
   504.9
   440.7
   515.3
     501
   488.7
   462.7
   475.7
   444.9
   498.4
     514
   458.5
   484.5
   439.4
   493.9
   495.8
   494.8
   494.2
   482.8
     490
   445.5
   464.7
   484.5
   493.5
   476.7
   502.9
   511.1
   450.4
   508.1
   453.3
   456.6
   483.5
   476.7
   468.2
   484.5
   484.8
   486.7
   510.7
   490.9
   523.4
   443.9
     490
   510.4
   464.3
   517.2
   463.4
   462.4
   450.4
   462.4
   542.2
   447.5
   484.1
   459.2
   456.9
     429
     487
   443.3
   499.1
   544.8
   447.5
   485.4
   492.9
   425.7
   444.9
   502.9
   455.9
   481.2
   527.6
   465.3
   491.6
   442.9
   454.9
   461.1
     525
   531.5
     501
   475.4
   480.2
   434.2
   456.6
   454.3
   503.3
   457.5
   513.6
   482.8
   482.8
   432.9
   511.7
   497.4
   465.3
   478.9
   461.4
   495.2
   493.9
   513.3
   478.3
   510.7
     453
   454.6
   481.5
     502
   509.4
   458.8
   490.9
   410.8
   483.2
   466.9
   485.1
   479.9
   543.8
   439.7
   515.3
     475
   448.4
   485.4
   492.6
   479.9
   495.8
   481.2
   423.5
     452
   481.2
   504.2
   473.1
   455.3
   488.3
   430.3
   502.3
   512.7
     465
   530.2
   465.3
   495.8
   470.2
   448.8
     478
   496.1
   468.2
   525.7
   498.7
   498.4
   474.1
   491.6
   438.7
     513
   474.1
   435.5
     500
   531.8
   503.9
   482.5
   490.9
   432.5
   503.6
   524.7
     513
   476.7
   475.7
   475.4
     478
   442.9
   473.4
   480.9
   526.3
   462.7
   446.2
   482.2
   474.1
     501
   540.9
   455.3
   464.3
   485.1
   491.6
   490.9
   488.3
   417.3
   526.9
   503.9
   489.3
   441.6
   479.3
   515.9
   449.4
   489.3
     452
   493.9
   504.2
   481.9
   515.6
   454.3
     490
   490.9
   475.7
   490.6
   497.1
   479.3
     500
   520.8
   454.6
   494.8
   476.3
   441.6
   474.4
   465.6
     439
   484.8
   488.7
   474.4
   478.6
   503.6
   493.2
   441.3
   515.3
   503.3
   490.3
   520.5
   434.5
     465
   479.9
   491.6
     442
   465.3
   448.8
   477.3
   472.5
   461.7
   445.5
     475
   499.1
   434.2
   473.4
   494.2
   405.9
   478.6
   486.4
     487
   481.5
   472.1
   433.8
   467.3
   472.8
   450.4
   484.5
   468.6
     512
   428.3
   470.8
   521.4
   460.4
   450.7
   471.8
   498.1
   431.9
   445.2
   481.5
   521.4
   478.3
   494.2
   472.5
   471.5
   456.6
   531.2
   474.7
   496.8
   523.1
   516.6
   505.5
   492.6
   486.1
   477.3
   495.5
   501.6
   503.6
   443.3
   505.9
   462.7
   463.4
   481.2
   430.6
   466.9
   487.4
   483.5
   434.2
   522.1
   484.1
   468.2
   484.5
   486.1
   466.9
   504.2
   458.5
   496.5
   497.8
   520.5
   468.6
   520.1
   457.5
   460.8
   458.2
   508.8
   446.5
   498.7
   509.1
   459.2
   520.1
   473.7
   521.4
   441.6
   470.2
   469.9
   470.2
   462.7
   492.2
   466.6
   476.7
   512.7
   464.3
   499.4
   443.6
   456.6
   506.5
   518.8
     439
   508.8
   476.3
   471.5
   553.9
   489.6
   484.8
   559.4
   497.1
   494.2
   493.2
     464
   463.4
     475
   488.7
   504.6
   514.6
   447.1
   552.3
   456.2
   460.4
   525.7
   475.4
   510.4
   417.3
   481.5
   401.1
   436.8
   454.6
   462.4
   529.9
   464.7
   472.1
   447.1
   499.7
     478
   455.9
   453.6
     453
   485.8
   471.5
     464
     418
   467.9
   514.3
   467.9
     477
   482.5
   480.9
   512.7
   456.2
   482.2
   484.1
   503.9
     477
   525.7
   545.1
   437.7
     415
   465.3
   457.2
   571.7
   459.8
   517.2
   493.5
   510.7
   511.1
   440.3
   455.3
   531.2
   465.3
   524.7
   512.4
   442.6
   457.5
   471.8
   435.1
   491.9
   475.7
   487.7
   495.2
   461.1
   460.1
   438.1
   443.3
   483.5
   468.9
   485.8
   442.6
   462.1
   521.1
   506.8
   495.8
   472.1
   477.3
   481.9
     501
   433.2
     477
   508.5
   472.8
   446.8
     466
   510.4
   432.5
     463
   466.6
   481.9
   464.7
     500
   461.7
   475.7
     512
   509.1
   495.5
   481.2
   495.5
   454.9
   472.5
   467.3
     453
   470.5
   500.7
   524.4
     512
   469.5
   486.4
   475.4
   469.9
   483.2
   494.8
     464
   432.5
   516.6
   523.4
   468.9
   480.2
   448.1
   455.9
   467.6
   485.1
   464.7
     500
   469.2
   491.9
   477.3
   506.5
   496.1
   486.7
   499.1
   520.5
   491.9
   474.1
   460.8
   488.7
   479.3
   476.3
   479.9
   466.9
     536
   437.1
   481.2
   519.2
   467.3
   471.2
   498.4
   522.4
   519.8
   487.7
   475.4
   460.8
   458.5
   464.7
   448.1
   455.3
   501.3
   517.2
     512
   472.1
   501.6
   469.2
     464
   413.7
   466.9
   491.6
   445.9
   524.4
     502
   502.3
   479.9
     513
   513.3
   464.7
     475
   498.4
   505.5
   488.3
   491.6
   469.2
   509.1
   466.6
   518.8
   527.3
   527.3
   511.1
   461.7
   491.3
   478.3
   476.3
   426.7
   472.1
   473.1
   490.3
   457.2
   463.7
   503.9
     488
   468.9
     488
   484.8
   460.1
   472.8
     525
   461.7
     525
   504.6
   507.2
   458.2
   485.1
   498.4
   501.3
   507.5
     478
     500
   453.3
   450.7
   519.5
   485.4
   483.5
   500.3
     452
   464.3
   536.4
   474.7
   455.3
   493.5
   514.3
   485.8
   531.8
   451.4
   498.1
   446.5
   479.9
   456.9
   487.4
   481.5
   443.9
   485.1
   527.9
   480.9
   509.1
   501.3
     439
   503.6
   517.5
   484.5
   484.5
   473.7
   450.1
   491.9
   472.8
   451.7
   485.1
   419.6
   462.1
   473.7
   470.5
   497.1
     466
     454
   465.3
   451.4
   511.4
   481.5
   499.1
   466.6
   533.4
   473.7
   463.7
   512.7
   481.5
   499.4
   524.7
   425.1
   498.1
   459.8
   496.1
   534.7
   517.5
   425.1
     478
   456.2
   502.3
     466
     451
   486.4
   506.2
   505.9
   486.4
   484.8
   469.9
   525.7
   447.5
   486.4
   530.8
     490
   430.3
   485.4
   490.3
   499.4
   470.8
   488.7
   450.1
     487
   473.7
   515.9
   505.5
   534.7
   472.5
   460.4
   511.7
   453.3
   486.1
   498.1
   507.5
     466
   491.9
   508.5
   470.8
   443.3
   492.9
   505.9
   460.8
   494.8
   468.6
   476.7
   486.1
   507.5
   507.5
   436.8
   449.1
   520.5
   481.2
   506.5
   476.3
     478
   505.9
   462.1
   464.7
   456.9
   480.6
   520.8
   498.1
   471.5
   456.2
   448.1
   452.7
   445.2
   488.3
   449.1
   479.9
   482.8
   492.2
     464
   521.4
   489.6
   472.8
   490.6
   459.8
   473.4
   471.8
   503.6
   487.4
   503.3
   466.6
   473.4
   461.7
   502.3
   497.8
   524.4
     475
   547.1
   498.1
   534.7
   485.8
   450.7
   486.7
   519.5
   485.4
   461.4
   479.6
   462.4
   458.8
   457.9
   507.2
   521.4
   465.3
   479.9
   436.8
   445.9
   482.2
   508.5
   493.2
   494.8
   491.6
   500.3
   475.4
     487
   485.4
   460.8
     487
   462.7
   433.8
   490.3
   434.2
   485.1
   448.1
   507.2
   493.5
   457.9
   484.8
   524.4
   470.2
   466.3
   457.2
   488.7
   498.1
   510.7
   502.3
   475.7
   467.9
   499.4
   466.3
   499.1
     451
     439
   543.5
   463.4
   466.3
   522.7
   461.7
   475.7
   487.7
   449.4
   474.4
   446.5
   473.4
   482.5
   526.9
   438.4
   487.4
   476.3
   508.5
   446.8
   410.5
   471.2
   525.3
   498.1
     478
   456.9
   501.3
   458.5
   470.2
   454.9
   468.2
   493.2
   464.7
   532.8
   477.6
     476
   510.4
   493.9
   499.7
   484.5
   456.2
   516.2
   465.6
   459.8
   511.7
   516.9
   513.3
     488
   492.9
     476
   480.2
   469.2
   443.9
   489.6
   514.6
   470.5
   520.1
   501.3
   490.6
   484.5
   463.7
   454.6
   472.5
   463.7
   476.7
   470.2
   555.2
   510.1
   473.4
   494.2
   449.1
   474.7
   495.2
   499.1
     502
   506.5
   499.4
   489.6
   486.7
   481.9
   533.1
   424.8
   482.2
   471.2
   477.3
   506.2
   460.1
   448.8
   493.2
   498.1
   497.4
   496.5
   515.3
   478.3
   502.3
   456.2
   481.2
   442.9
   529.9
   531.5
   512.7
   485.8
   503.9
   477.3
   466.9
   498.4
   443.3
   489.6
   505.9
   472.5
   455.9
   495.8
   509.1
   471.5
   439.4
     451
   478.9
   505.2
   506.8
   430.3
   472.1
     465
   487.4
   505.5
   436.8
   458.5
   507.5
   487.4
   467.3
   526.3
   502.9
   500.3
   436.4
   471.5
   490.6
     489
   479.9
   503.9
   492.2
   411.5
   479.9
   487.4
   508.8
   485.4
   476.3
   458.8
   450.7
     464
   507.8
   438.1
   508.8
   483.8
   425.7
   454.3
   520.1
   519.2
   471.2
   471.8
   518.5
   510.4
   460.8
   469.9
   484.1
   486.7
   459.2
   483.8
     513
   518.2
   452.3
   442.3
   496.1
     502
   487.4
   432.9
   480.6
   475.7
   450.1
   442.6
   463.4
   493.9
   473.7
   472.8
   440.7
   472.8
   477.3
     429
   472.1
   468.9
   502.9
   482.8
   487.4
   494.5
   479.6
   475.4
     477
   471.5
   539.9
   478.3
   520.8
   507.2
   479.9
   493.5
   444.9
     454
   471.5
   510.1
   494.2
   491.6
   438.7
   502.3
   454.3
   473.4
   507.5
   506.5
   504.9
   516.9
     536
     514
     476
   521.4
   445.2
   487.4
   469.2
   447.1
   494.8
   458.2
   493.5
   503.6
   523.7
   459.5
     477
     464
   493.9
   443.6
   434.5
   485.4
   484.8
   515.3
     454
   451.4
   454.6
   474.1
   486.1
   473.1
   457.5
   492.9
   512.7
   464.7
   469.9
   457.2
   478.6
   440.3
   527.3
   466.3
   491.3
   494.8
   473.1
   450.4
   472.1
   449.4
   485.8
   502.3
   467.3
   507.2
   473.7
   481.2
   451.4
     502
   465.6
   481.2
     464
   512.7
   514.6
   463.7
   514.9
   475.4
   485.8
   500.7
   447.5
   458.2
   481.9
   450.4
   459.2
   449.1
     502
   479.6
   509.4
   468.9
   397.5
     477
   468.2
   490.9
   480.9
   424.1
   519.8
   485.4
     475
   517.5
   497.8
   474.7
   509.8
   540.6
   467.6
   512.4
   479.9
   493.2
   490.3
   517.2
   442.6
   499.4
   497.1
     464
     452
   458.2
   484.1
   469.5
   475.7
   467.6
   504.9
   507.5
   448.4
   517.9
   476.3
   506.8
   470.2
   458.5
   497.1
   485.1
   500.3
   442.9
   485.8
   510.1
   511.4
   520.8
   491.9
   474.4
   509.1
   473.7
   478.9
   493.2
   424.1
   448.8
   537.7
   486.7
   449.7
   466.9
   424.1
   472.1
   437.7
   492.9
     451
   522.7
   474.7
   458.8
   518.5
   468.2
   480.9
   479.9
   460.4
   481.9
   484.5
   460.1
   468.2
   497.1
   476.3
   504.9
   496.8
   526.9
   425.1
   471.8
   442.9
     465
   499.7
   450.4
     477
   455.9
   495.2
   502.3
     524
   457.5
   514.9
   486.4
     463
   471.2
   453.3
   479.3
   545.4
   465.3
   523.4
     501
   444.2
   482.8
   494.2
     501
   481.2
   445.9
   505.9
   501.3
   485.8
   439.4
   489.6
   532.1
   492.2
   470.2
   482.2
   509.1
   474.1
   507.8
   486.4
   443.6
   468.2
   504.9
   469.9
   504.9
   484.5
   457.9
   518.8
   525.3
   453.3
   474.4
   479.9
   518.5
   453.6
   466.9
   519.2
   431.6
   448.8
   524.7
   542.8
   496.8
   464.3
   448.1
   518.8
   449.7
   548.7
   529.5
   456.9
   523.1
   463.4
     463
   461.7
   450.4
   527.9
     538
     489
   430.3
   460.4
   502.9
   484.1
   515.9
   442.3
   471.2
   471.8
   482.2
   454.9
     514
   481.2
   439.4
   461.1
   449.7
   523.4
   517.9
     488
   438.7
   484.5
   456.9
   467.9
   521.4
   535.7
   492.9
   490.9
     454
   420.2
   495.2
   523.7
   463.7
   500.7
   526.9
   534.4
   479.3
   487.4
   449.7
   510.4
   497.4
   433.2
   471.5
   461.4
   455.6
   483.8
   483.8
   485.8
   459.5
   441.6
   519.8
   465.3
   476.7
   483.5
   499.4
   475.7
   458.2
   525.7
   505.5
   436.8
   484.5
   426.4
   486.7
   502.6
   490.3
   483.8
   532.8
   476.7
     477
   471.5
   433.8
   492.9
   490.3
   446.8
   492.2
   440.3
     536
   471.8
   486.7
   458.8
   442.9
   528.9
   495.2
   502.3
     452
   466.3
   517.9
   497.1
   426.7
   459.8
   458.5
   464.7
   453.3
   536.4
   472.8
   460.8
   469.2
   481.5
   484.1
   490.6
   510.1
     525
   458.5
   502.6
   470.2
   469.2
   443.3
   465.6
   435.5
   536.7
   516.6
   456.6
     513
   455.9
     476
   469.9
   494.2
   483.5
   470.5
   482.5
   456.2
     427
   413.7
   477.6
   468.6
   514.3
   516.9
   496.8
   480.6
   481.5
   481.2
   465.6
   453.3
   479.9
   471.2
   510.7
     392
   497.4
   460.8
   477.3
   508.5
   454.6
   495.2
   434.2
   459.2
   487.7
   488.7
   464.3
   463.7
   480.6
   460.8
   518.2
   481.2
   472.8
     464
   482.5
     476
   445.5
   482.5
   503.6
   433.5
   486.7
   410.5
   471.2
   511.7
   449.4
   491.3
   524.4
   484.5
   448.8
   466.9
   451.7
   443.3
   455.3
   506.5
   444.6
   467.3
   420.2
   463.4
   480.9
   476.7
   484.8
   466.9
   481.5
   445.9
     430
     489
   456.6
   491.3
   475.7
   528.6
   497.4
   457.2
   493.2
   469.9
   491.9
   460.8
   456.9
   527.9
   493.9
     466
     452
   468.6
   457.5
   477.3
   494.8
   479.9
     465
   450.7
   463.4
   489.3
   502.9
   504.2
   462.4
   424.8
   457.9
     537
   469.5
   449.7
   498.4
   465.3
   516.9
   460.8
   455.3
     490
   459.5
   474.7
   491.6
   477.6
   474.7
   522.4
     490
   473.4
   479.3
   503.9
     452
   486.4
     477
   512.7
   481.5
   473.4
   481.5
   456.2
   442.9
   441.3
   502.3
   468.9
   518.5
   499.4
   467.6
   452.3
   451.4
   458.5
   514.9
   460.8
   431.9
   504.2
   458.8
   438.4
   437.1
   482.2
   447.1
   492.2
   521.1
   473.7
   468.6
   470.8
   468.2
   469.9
   491.3
   469.2
   484.8
   460.8
   477.6
   487.4
   486.4
   444.9
   499.7
   484.5
     476
   426.7
   481.2
   495.2
   461.1
   490.3
   468.6
   494.5
   502.9
   483.2
   503.6
   504.9
   491.9
   491.3
   452.3
   434.2
   540.9
   501.3
   509.1
   524.7
     514
   492.2
     465
   506.5
   439.7
   464.3
   509.1
   512.4
   514.9
     454
   498.1
   513.6
   489.6
   493.5
   479.6
   494.2
   496.1
   489.6
   486.7
   471.5
   469.2
   519.2
   435.8
   484.8
   483.5
   528.6
   504.9
   459.8
   502.9
   520.5
   505.5
   510.4
   529.9
   471.2
   461.1
   546.1
   491.9
   453.3
   493.9
   454.9
   533.4
   471.8
   486.4
   449.1
   485.8
   472.5
   435.1
   457.5
   486.4
     441
   481.9
   479.6
   491.3
   485.4
   482.2
   502.3
   462.7
   479.3
     454
   474.4
   475.7
   499.4
   471.2
   476.7
   450.4
   480.6
     500
     465
   520.8
     466
     526
   484.8
   463.7
   442.9
   445.2
   483.8
   448.1
   450.4
   454.9
   413.4
     514
   485.4
   470.8
   576.9
   502.3
   455.9
   480.2
   543.8
   494.2
   505.2
   483.8
   522.7
     478
   457.2
   433.5
   436.1
   481.9
   497.8
   510.1
   479.9
     512
   513.6
   456.9
   459.2
   408.5
   473.4
   459.2
   458.5
     501
   459.5
   508.5
   419.6
   503.9
   561.7
   472.5
   501.3
   456.2
   440.3
   519.8
   511.7
   474.1
   468.2
   462.7
   459.5
   471.5
   496.5
   461.1
   437.7
   483.8
   479.6
   529.5
   432.5
   473.7
   508.5
   440.7
   459.8
   449.1
   492.9
   485.1
   488.3
   450.4
   460.4
   497.4
   463.4
   492.6
   440.7
   532.5
     454
     416
   450.7
   489.3
   441.3
   502.3
   518.5
   491.9
   468.6
   480.6
   472.8
     487
   462.7
   467.6
   463.7
   518.8
   433.2
     452
   483.8
   537.3
   458.2
   505.9
   482.2
   473.7
   448.1
   431.6
   532.8
   489.3
   445.9
   523.7
   462.1
   544.8
   436.4
   463.7
   509.4
   428.7
   486.4
     513
   476.3
   495.2
   496.5
   473.7
   522.7
   477.3
   418.3
   493.5
   477.3
   462.4
   470.5
     490
   454.9
   509.4
   443.6
   511.7
   457.9
   471.2
   476.3
   486.7
   536.7
   444.6
   479.3
     489
   528.2
   474.4
     502
   446.5
   474.7
   449.1
   455.9
   516.6
   461.4
   497.4
   455.3
   456.2
   490.9
   516.6
   507.5
     488
   490.6
   506.2
   453.6
   454.3
   504.6
   517.2
   498.1
   443.3
   459.8
   459.8
   494.2
   474.4
   458.8
   464.7
   491.9
   504.2
   493.5
   469.5
   512.4
   539.6
   480.9
   456.2
   529.9
   473.4
   471.5
   543.5
   459.5
   484.1
   498.4
   487.7
   473.4
   486.1
   484.5
   485.8
   477.3
   482.2
     463
   485.1
   485.4
   481.5
   428.3
   461.4
   474.7
   472.8
     454
   472.8
   498.1
   549.7
   482.5
   473.7
   466.6
   477.3
   490.3
     454
   474.1
   465.3
   447.5
   434.5
   514.9
   463.7
   510.7
   456.9
   514.3
   463.7
   444.9
   504.9
   460.4
   467.3
   504.9
   449.7
   505.2
   470.5
     439
   431.3
   493.9
   522.1
   486.7
   480.2
   494.5
   475.4
   523.4
   462.4
   494.5
   455.3
     537
   478.9
     513
     513
   415.4
   484.5
   478.9
   493.9
   459.2
   436.4
   480.9
   477.3
   485.4
   443.3
   468.6
   466.9
   461.4
   509.8
   466.3
     513
   508.5
   578.9
   511.4
     502
   496.5
   442.9
   453.3
   459.5
   428.3
   473.7
   473.1
   470.2
   521.1
   481.2
   499.1
   500.7
   456.2
   517.2
     427
   490.3
     466
   460.8
   503.3
   526.9
   478.6
   526.3
   461.4
   485.8
   459.8
   482.5
   447.5
   510.1
   438.4
   447.8
   504.6
   482.5
   503.9
   468.9
   441.6
   511.1
   484.5
   490.3
     453
   547.7
   543.2
   450.1
     490
   533.1
   421.2
   497.1
   499.1
     477
   462.4
   521.4
   497.1
   503.6
   434.8
   493.9
   497.8
   460.4
   492.9
   470.5
   476.7
   478.3
   450.7
   470.8
   433.8
   489.6
   471.5
   422.2
   459.2
   502.3
     465
     500
   468.9
   499.4
   486.4
   461.7
   480.6
   445.9
   433.2
   460.4
   486.4
   516.9
   492.6
   521.4
   524.4
   448.8
   504.2
   437.4
   423.1
   529.2
   525.7
   497.1
   497.4
   464.3
     513
   483.5
     452
   465.6
   514.6
     466
   483.2
   467.3
   472.1
     453
   450.7
   480.9
   465.6
   456.2
   514.9
   450.1
   480.2
   489.3
   492.2
   474.7
   457.9
   481.9
   497.8
   499.7
   479.6
   503.6
   500.3
   498.7
   443.3
   468.6
   498.4
   484.5
   468.9
   445.9
     464
   478.6
   496.5
   508.1
   480.2
   452.3
   457.5
     488
     476
   520.5
   479.9
     441
   504.2
   437.4
   507.5
   486.1
   522.1
     513
   482.8
   453.3
   443.9
   471.8
   472.1
   484.1
   498.1
   506.2
   480.2
     439
   437.4
   471.2
   450.4
   482.8
   470.8
   490.9
   481.2
   478.9
     525
     430
   428.3
   442.3
   516.6
     501
   487.4
   466.3
   515.3
   466.3
   486.7
   509.8
   492.6
     488
   517.9
   462.1
   486.7
   488.3
   448.4
   507.8
     488
   492.9
   505.5
   460.8
   440.3
   507.2
     439
   431.3
     538
     538
   506.8
     477
   468.9
   455.6
   546.4
   474.7
   472.5
   471.2
   490.9
   484.8
   495.2
   476.7
   460.4
   481.2
   488.3
   521.1
   478.6
     500
   499.1
   452.3
   430.6
   486.4
   462.7
   531.2
   473.7
   473.7
   436.4
   477.6
   503.3
   435.8
   453.6
     453
   501.6
   503.9
     502
   462.4
   499.7
   429.3
   464.7
   518.2
   485.8
   471.5
   468.2
   493.2
   492.2
   443.6
   493.5
   471.8
   458.2
   528.9
   476.7
   477.6
   486.7
   480.6
   475.7
   452.3
   495.5
   461.4
   451.7
     453
   527.6
   478.6
   469.5
   493.5
   544.8
   445.2
   426.4
   499.1
   463.4
   471.5
   495.8
   471.5
   456.9
   428.3
   528.6
   446.5
   475.7
   435.5
   476.3
   503.9
   432.5
   510.1
   453.6
   503.3
   474.1
   479.9
   493.9
   509.4
   467.9
   500.7
   496.1
   462.1
   469.5
   457.9
   452.7
   454.9
   458.8
   481.9
   442.6
     466
   490.3
   444.2
   472.8
   467.3
   469.5
   463.4
   449.1
   483.2
   497.8
   448.1
     451
   488.3
   462.1
   503.6
   432.2
   479.9
   438.7
   533.1
   467.3
   538.6
   398.5
   547.7
   513.6
   553.6
   469.9
   483.2
   486.1
   522.1
   451.7
   522.4
   480.6
   464.7
   480.6
   461.1
   515.9
   482.5
   444.9
   435.5
   472.1
   480.2
   499.1
   471.2
   454.9
   483.2
   466.9
   488.3
   435.8
   541.5
   497.8
   472.8
   492.9
   480.9
   485.4
     502
   469.2
   476.7
   436.8
   572.4
   519.5
   489.6
   431.3
     464
   468.2
   468.2
   463.7
   494.8
   428.3
   463.7
   487.4
   520.8
   471.5
   503.6
   463.4
   517.5
   492.6
   535.1
   476.3
     464
   437.7
   507.2
   514.3
   511.1
     451
   515.3
   506.5
   482.8
   494.5
   511.7
   447.8
   486.7
   507.2
   483.8
   535.7
   455.9
   461.4
   558.7
   495.8
   497.4
   458.5
   479.3
   501.3
   420.9
   436.1
   461.4
   446.8
   509.4
   490.3
   505.2
   473.7
     487
   498.1
   460.4
   477.6
   483.5
   438.7
   505.5
   515.3
   411.8
   478.9
   507.5
   458.5
   464.3
   469.5
   507.5
   462.1
     465
   480.9
   453.3
   446.2
   466.6
   497.8
   510.4
   442.3
     429
   466.3
   479.3
   503.9
   514.9
   445.9
     512
   466.9
   463.4
   479.3
   476.7
   477.6
   499.4
   480.2
   518.5
   491.6
     441
   461.4
   494.5
     477
   455.6
   428.3
   500.3
   486.7
   492.9
   447.1
   496.1
   482.2
   479.3
   463.4
   455.3
   477.3
     453
   499.4
   512.7
   522.7
   491.6
     475
   472.5
   465.6
   475.7
   470.8
   516.2
   533.1
   456.9
   506.8
   460.4
   448.8
   464.3
   464.3
   542.8
   466.6
   449.7
   445.5
   465.3
   467.3
   436.1
   450.4
     488
   474.7
   421.5
   438.4
   470.5
   448.4
   485.1
   431.9
   528.9
   498.7
   497.4
   481.5
     490
   466.9
   467.6
   455.9
   433.5
   502.9
   492.9
   507.8
   457.2
   458.2
   481.2
     551
   486.4
   452.7
   479.6
   492.9
     490
   449.1
   506.5
   450.4
   455.3
   503.9
   475.7
     451
     475
   536.7
   486.7
   498.1
   470.8
   421.5
   474.7
   488.7
   497.1
   493.9
   502.6
   502.3
   452.7
   436.8
   485.8
   486.1
   456.2
   484.1
   540.9
   503.6
   434.2
   472.5
   471.8
   459.2
   503.9
   495.5
   457.9
   474.1
   409.5
   427.7
     488
   527.6
   487.4
   466.9
   477.3
     524
   520.1
   458.2
   509.1
   463.7
   462.7
     478
   463.7
   521.1
     476
   501.6
   482.5
   437.7
   470.5
   522.7
     465
   486.4
   467.9
   525.3
     475
   466.6
     465
   443.6
   448.8
   519.8
   496.5
   437.1
   444.9
   465.6
   481.9
   468.2
   482.5
   466.9
   472.1
   462.1
   490.3
   521.1
   531.5
   502.3
   495.5
   518.5
   498.4
   470.2
   501.6
   480.9
   501.3
     477
   511.1
     452
     526
   540.6
     439
   441.3
   479.3
   504.2
   493.2
   460.1
     487
   458.2
   465.6
   490.6
   439.7
   484.1
   520.8
   479.9
     464
   467.6
     487
   450.1
   487.4
   502.6
   493.9
   504.2
   527.3
   520.8
   484.1
   452.7
   518.8
   477.6
   533.4
     502
   526.3
   515.6
   455.9
   464.3
   489.6
   444.6
   467.6
     418
     538
   464.7
   510.4
   504.9
   498.7
   503.6
   468.6
     489
     451
   512.7
   458.5
   434.8
   471.5
   460.4
   473.7
   494.5
   446.5
   474.4
   438.7
   444.6
   513.3
   461.4
   466.9
   479.6
   454.6
   511.1
     478
   475.7
   433.5
   489.6
   467.6
   432.5
   481.2
     476
   534.7
     490
     465
   439.4
   469.9
   507.2
   466.3
   473.7
   452.7
   458.8
   525.7
   473.4
   472.1
     466
   470.2
   474.4
     476
   460.8
   511.1
   525.7
     439
   478.3
   520.8
   467.3
   409.2
   480.6
   474.7
     501
   504.6
     463
   496.1
     487
   492.6
   467.3
   490.3
   491.3
     514
     465
   470.5
   472.1
   509.4
     512
   469.2
   445.9
   449.1
   434.5
   480.9
   478.6
   407.6
   467.3
   507.5
   514.6
   437.4
   484.5
   412.8
   467.6
   482.2
   455.3
   463.7
   432.5
   539.9
     464
   530.5
   546.7
   470.5
   436.1
   507.2
   497.8
   435.1
     453
   469.2
   474.1
   535.7
   439.7
   488.7
   483.2
     502
   448.4
     487
   482.8
   473.1
   499.1
   515.3
   464.7
   527.3
   461.7
   465.6
   541.2
   458.2
   483.2
   480.9
   450.4
   491.9
   501.3
   488.3
   467.6
   458.5
   442.9
     487
   486.4
   475.4
   425.4
   486.7
   522.7
   458.8
   504.9
   492.6
     440
   473.4
   453.3
   490.6
   471.5
   520.8
   467.9
     500
   470.5
   494.5
   429.6
   471.8
   502.3
   450.4
   499.4
   455.3
   445.9
   447.5
   516.9
   497.4
   510.7
   532.1
   454.3
   521.8
   472.1
   520.5
   486.4
   457.2
   464.3
     451
     477
   466.3
   468.9
   514.3
   491.6
   478.3
   513.3
   501.6
   504.6
   456.6
   457.2
   470.5
     452
   501.3
   422.5
   484.8
   492.9
   455.3
   476.7
   490.3
   495.8
   405.3
   470.2
   508.5
   437.7
   418.3
   450.1
   530.2
   448.1
   534.4
   497.1
   424.1
     453
   499.7
   442.9
   472.8
   469.9
   474.4
   482.8
   471.2
   470.8
     476
   453.3
   483.2
   442.9
   459.5
   506.5
   453.3
   497.4
   460.1
   468.9
   435.1
   470.2
   483.2
   500.7
   453.3
   448.4
   459.2
   444.9
   474.4
     500
   442.9
   508.1
   460.1
   508.1
   471.2
   485.1
   575.9
   527.3
   469.2
   452.3
   464.7
   446.8
   491.9
   475.4
   458.5
   519.2
   478.6
   478.6
   467.9
   476.7
   474.7
   509.1
   469.9
   440.3
   486.7
   524.4
   564.6
     489
   478.6
   480.6
   484.5
   523.7
   526.6
   425.1
   441.6
   497.1
   505.9
   443.6
   535.4
   450.4
   489.3
   474.4
     430
   476.7
   493.9
     539
   478.9
   494.5
   473.4
   443.3
   482.8
   461.7
   444.9
   449.7
   464.3
   522.1
   480.9
   541.5
   518.8
   529.2
   509.8
   549.7
   476.7
   474.4
   458.2
   444.2
   524.7
   491.9
   490.3
   420.5
   488.7
   456.2
   453.6
   453.3
   453.3
   484.8
   431.9
   469.5
   418.3
   492.9
   517.9
   470.5
   502.3
   507.2
   485.1
   506.5
     475
   515.9
   444.6
   529.9
   505.2
   470.2
   459.8
     466
   494.2
   467.6
     466
   480.9
     428
   494.8
   490.6
   435.8
   488.7
   476.3
     501
   502.3
   496.8
   467.6
   485.1
   481.2
   505.5
   518.8
   489.6
     512
   425.7
   521.4
   524.4
   492.2
   550.6
     500
     512
   486.4
   437.4
   473.1
   513.6
   454.9
   435.1
     441
   422.8
   459.8
   499.1
   458.5
   529.5
   476.7
   533.8
   519.5
     490
   460.8
   492.6
   436.1
   493.2
     525
     466
   473.1
   490.9
   516.2
   432.5
   506.8
   457.5
   536.7
   490.3
   485.8
   479.3
   444.9
   435.8
   519.2
   454.6
   421.8
     512
   505.9
   448.8
   470.5
   501.3
     452
   471.8
   472.1
   523.4
     488
   435.5
     490
   469.5
   469.2
     477
   420.9
     501
   549.3
   514.9
   480.2
   498.7
     477
   478.6
   481.5
   472.5
   432.5
   478.3
   454.6
   469.5
   505.5
   522.1
   446.5
   474.1
   499.4
   493.9
   496.8
   443.6
     550
     490
   500.3
   502.9
   486.1
   459.5
   457.2
   517.9
   499.7
     500
   462.4
   543.8
   446.2
     490
   500.7
   493.5
   474.4
   459.5
   448.8
   455.6
     488
   491.6
     477
     465
   508.5
   481.2
   492.2
   468.6
   511.1
     490
     487
   485.1
   464.7
   493.5
   497.4
   476.3
   472.1
   450.4
   494.8
     513
   463.4
   533.4
   464.7
   488.3
     525
     452
   536.4
   496.5
   490.9
     489
     466
   467.9
   481.5
   495.5
   471.2
   508.1
   460.4
   511.7
   468.6
   450.7
   450.7
   470.5
   449.4
   505.9
   486.7
   491.3
     466
   469.5
     476
   463.4
   510.7
   486.7
   468.6
   428.7
   458.2
   425.1
   517.9
   445.2
   512.4
   487.4
   526.9
   485.4
   459.8
   452.3
   458.8
   520.5
   531.8
   494.5
   521.8
   563.6
   512.7
   473.4
   465.3
   468.6
   471.8
   492.9
   486.7
   479.3
   460.8
   464.7
   465.3
   460.8
   494.2
   488.7
   516.6
   506.2
   442.3
   507.5
   478.9
   509.4
   515.3
   526.3
     501
   482.5
   492.2
   491.3
   479.6
   454.6
   525.3
   522.7
   494.2
   442.6
   479.3
   498.7
     442
   473.7
   472.8
   501.6
   489.6
   464.3
   518.8
   500.3
   462.1
   485.8
   509.4
   448.1
   463.4
   472.5
   509.1
   526.6
   477.3
   464.7
   494.8
   500.7
   526.9
   527.6
   477.3
   432.5
   468.6
   507.8
   471.5
   472.8
   452.7
   513.3
   435.1
   458.8
   468.2
     464
   450.1
   484.1
   441.3
   511.4
   522.7
   481.5
   469.2
   446.5
     500
     524
   464.7
     490
   490.3
   468.6
   471.5
   438.7
   472.5
   442.3
   446.8
   486.4
   480.9
   449.7
   482.5
   377.4
   442.6
   489.6
   455.9
   433.5
   518.5
   482.8
     428
   459.5
   462.7
   499.7
   459.8
   445.2
   474.1
   499.4
   481.5
   496.1
   505.5
   522.1
   508.8
   438.4
   497.1
   458.8
   470.2
   464.3
   458.2
   506.5
   497.8
   481.9
   479.6
   504.9
     488
   466.3
   519.8
   526.6
   518.5
   457.5
     500
   531.5
   456.6
   530.2
   442.9
   513.3
   484.5
   457.9
   526.3
   438.7
   486.4
   440.7
   454.3
   456.6
   496.5
   495.5
   489.6
     477
     440
   490.9
   454.6
     490
   500.3
   431.3
   442.6
   452.7
   480.2
   457.5
   484.5
   502.3
   486.1
   458.2
     488
   485.8
   469.9
   500.7
   436.4
     550
   472.5
   512.4
   471.2
   513.3
   419.2
     476
   471.5
   491.6
     487
   441.6
   444.2
   452.7
   478.9
   465.3
   544.8
   476.3
   493.9
   409.5
   490.3
   492.6
   512.7
   517.2
   490.3
   470.5
   459.2
   457.5
   445.5
   501.6
   499.7
     487
   476.3
   492.9
   466.9
   454.9
   491.9
   447.8
   468.2
     427
   444.2
   480.2
   457.2
   501.3
     466
   427.7
   494.8
     500
   463.7
   476.3
   483.2
   438.7
   506.2
   510.4
   465.6
   513.6
   490.6
   491.9
   449.1
   483.8
     487
     538
   460.1
   462.1
   515.3
   497.1
   499.4
   481.9
     502
   459.5
   443.9
   459.5
   450.4
   464.3
   495.5
   494.5
   448.1
   440.7
   529.2
   424.4
   486.1
   495.8
   496.5
     451
   462.4
   509.8
   486.4
   434.5
     428
   518.8
   430.6
   474.1
   503.9
   463.7
   500.3
   468.9
   487.7
   454.3
     465
   486.7
   512.4
   503.6
   485.4
   472.1
   503.3
   460.1
   460.1
     476
     490
   436.1
   465.3
   503.9
     513
   462.4
   480.6
   444.2
   493.9
   484.1
   480.2
   455.6
   437.4
   518.5
     465
   475.7
   516.6
   480.6
   483.5
   415.4
   467.6
   482.5
   472.8
   494.5
   452.7
   548.7
   481.2
   445.2
   494.5
   459.5
   457.5
   470.8
   444.6
   485.8
   454.6
   460.4
   515.6
   472.1
     464
   492.2
   491.9
   504.9
   490.3
   447.1
   493.2
   472.1
     466
   484.8
   500.3
   476.7
   504.9
   461.1
   433.8
   479.6
   424.1
   452.7
   457.5
   472.8
   477.3
   442.3
   441.6
   493.2
   528.2
   495.2
   491.3
   470.8
   449.4
   418.9
   575.3
   550.3
   483.5
   435.5
   481.2
   522.1
   489.6
   436.1
   502.6
   443.6
   518.5
   482.2
   455.9
   450.1
   494.8
   469.5
   447.1
     441
   509.4
   477.6
   482.8
   485.8
   532.1
   495.8
   508.8
   459.8
   472.5
   483.8
   480.6
   465.6
   491.3
   507.8
     489
   496.1
   481.2
   448.4
   535.1
   445.2
     464
   495.2
   481.2
   505.2
   420.2
   461.4
   473.7
   461.1
   520.5
   510.4
     477
     476
   478.9
   544.8
   580.8
   490.3
   471.5
   474.1
   486.1
   447.1
   485.8
   479.3
   478.9
   494.5
   490.9
   511.4
   485.8
   496.5
   478.9
   468.2
   481.5
   515.3
   529.9
   490.9
   451.4
   451.7
     463
     512
   437.7
   468.9
   497.1
   486.7
   509.1
     488
   492.6
   466.3
   482.5
   539.6
   492.2
   483.5
   471.5
   474.7
   487.7
   471.8
   476.3
   450.4
   471.2
   508.8
     514
   472.8
   463.4
   490.3
   485.1
   445.5
   515.3
   480.2
     427
   463.7
   515.9
   458.2
   492.2
   438.1
   474.4
     549
   486.1
   473.7
   477.3
   426.7
   411.8
   482.2
   496.1
   486.7
     465
   467.3
   459.5
     489
   509.8
   457.9
   496.1
     442
   464.7
   494.8
   461.7
   441.6
   457.2
   460.1
   473.7
   484.5
   473.4
     453
   428.3
   459.5
   518.5
     490
   442.3
   478.9
   501.3
   493.2
   452.3
   473.1
   434.8
     502
   471.5
   423.1
   470.8
   492.6
   489.6
   489.6
   503.6
     464
   468.6
   500.3
   482.2
   476.3
   467.6
     475
   453.6
   532.1
     489
     488
   467.9
   497.1
     452
   506.5
   473.7
   434.8
   460.1
     488
   492.9
     452
   467.9
   436.1
   473.1
     478
   440.3
     454
   517.9
   462.4
   552.3
     466
   490.9
   463.4
   481.2
   514.3
   520.1
   508.8
   491.6
   485.1
   484.5
   496.8
   473.7
   496.5
   433.8
   445.5
   473.4
   471.8
   454.6
   483.2
   506.5
   425.7
   482.2
   480.6
   486.7
   517.2
   484.5
   509.1
   420.2
   487.7
   472.8
   458.2
   482.8
   464.3
   506.5
   475.4
   514.3
     539
   466.6
   500.3
   475.7
   471.2
   478.6
   482.2
   493.5
   506.5
   459.5
   486.7
   518.5
     465
   418.6
   515.3
   470.8
     476
   478.6
   514.6
   458.5
   439.7
   502.3
   495.2
   429.6
   508.5
   517.9
   475.7
   519.8
   502.3
   450.4
     404
   465.6
   469.2
   443.9
   501.3
   470.8
   461.4
   460.4
   435.1
   531.8
   484.8
   446.8
   468.6
     464
   479.3
   514.6
   516.2
   480.6
   530.2
   494.5
   472.8
   501.6
   499.7
   454.9
   518.2
   497.4
   469.2
   465.6
   466.3
   478.6
   505.2
   412.8
     453
   474.1
   519.2
   453.6
   483.2
   497.1
   487.7
   464.3
   445.2
   493.2
   450.1
   476.7
     488
   468.9
   469.9
     476
   450.4
   481.9
   477.3
   470.8
   443.6
   401.4
   489.3
   455.6
   483.2
   504.2
   477.3
   474.1
   481.9
   495.5
     488
   501.6
   477.3
   489.3
     490
   453.3
   468.6
   471.5
   448.8
   511.7
   467.3
     478
   438.7
   460.8
   485.4
   464.3
   467.9
   495.2
   445.2
   486.4
   488.3
   498.1
   508.8
   484.8
   440.3
   490.3
   498.7
   487.7
   508.8
   479.9
   493.5
   473.1
   453.3
   438.4
   485.1
   450.4
   511.1
   442.9
   456.9
   487.7
   490.3
   478.9
   482.2
   496.8
   515.6
   525.3
   480.9
   534.1
   423.1
   450.4
   483.2
   490.9
   503.3
   469.2
   405.3
   468.6
   492.2
   471.8
   448.8
   509.8
   482.8
   458.5
   450.1
     514
   481.9
   511.4
   455.3
   474.1
   522.4
     475
   448.4
   443.9
   497.1
   489.6
   532.8
   499.1
   435.5
   505.2
     463
     487
   480.9
   469.5
     501
   530.8
   479.9
   478.9
   498.4
   467.3
   472.5
   469.2
   474.1
   481.9
   508.8
   462.7
   486.4
   530.2
   496.8
   534.7
   473.4
   474.1
   458.5
   503.3
     475
   461.7
   450.4
   454.9
     418
   485.1
   498.4
   518.2
   454.6
   515.3
   450.7
   501.3
   496.5
   503.9
   530.2
   469.2
   483.2
     428
   441.3
   474.7
   454.6
   470.8
   442.6
   489.6
   470.2
   502.9
     500
   519.8
   470.2
   477.6
   519.8
     454
   447.5
   498.1
   460.8
   491.3
   467.3
   456.2
   444.9
   473.7
   478.3
   530.8
   453.3
   498.7
     477
   479.3
     478
   509.4
   468.6
     502
   442.9
   548.4
   473.7
   472.8
   421.8
   488.7
   508.5
   489.3
     490
   468.9
   476.7
   443.9
     488
   527.3
     526
   499.7
     501
   526.3
   456.2
   477.3
   525.3
   471.5
     463
   446.8
   529.2
   482.8
   450.7
   530.5
   496.1
   474.1
   501.6
   488.3
   489.3
     487
   492.9
   561.3
   460.4
   481.5
   447.5
   458.5
   479.6
   515.6
   523.1
   506.8
   522.1
   510.1
   436.8
     463
     490
   458.2
   520.5
   484.1
   517.5
   498.4
   508.1
   470.5
   452.7
   505.2
   474.1
   493.2
     538
     475
   512.7
   504.6
   454.3
   522.4
     526
   500.7
   499.7
     489
   478.3
   445.9
   443.6
   421.8
   491.6
   446.8
   464.3
   473.7
   448.1
   495.5
   460.4
   455.3
   497.1
   460.4
   483.8
   470.8
   470.2
   456.6
   482.8
   490.3
   497.4
   459.2
   469.5
   475.7
   484.8
   447.8
   499.1
   467.9
   471.2
   480.9
   496.8
   451.4
   422.2
   439.7
   539.9
   492.9
   476.3
     451
   493.5
   468.9
   503.9
   453.6
     417
   496.5
   459.8
   470.2
   465.6
   499.1
   512.7
   519.5
   521.8
   431.6
     488
   440.7
   496.5
     501
   481.2
   478.3
   519.5
   415.7
     478
   464.3
   449.4
   495.5
   469.5
   496.8
   462.4
   465.6
   464.3
   484.5
   441.6
   476.3
   493.9
   485.8
   464.7
   488.3
   465.3
   541.5
   470.5
   483.2
     478
   470.2
   469.2
   469.9
   464.3
   514.3
   467.6
   478.6
   439.7
   501.6
   504.6
   493.2
     488
   503.3
   482.8
   492.6
   439.7
   487.4
     475
   451.7
   484.5
   465.6
   457.2
   454.3
   481.9
   449.1
   436.8
     513
   493.5
   473.4
   487.4
   435.5
   486.1
   493.5
   501.3
   498.7
   430.3
   447.1
   482.8
   473.1
     524
   496.8
   435.1
   469.5
   433.8
   435.8
   523.1
   450.1
   509.8
   442.6
   438.4
   456.9
   483.2
   453.6
   462.4
   484.5
   438.1
   460.1
   468.6
   463.7
   449.7
   446.5
   485.4
   483.8
   518.5
   499.4
     465
   438.4
   519.5
   462.1
   494.5
   440.3
   476.7
   438.7
   412.8
   515.6
   456.2
   467.3
   438.7
   509.4
   490.6
   531.2
   497.8
   468.9
   508.5
   460.8
   502.3
   460.4
   501.3
   450.4
   508.8
   493.2
   456.2
   471.5
   444.2
   460.1
   486.7
   509.1
   478.3
   496.1
   517.9
   511.4
     477
   485.8
   468.9
   484.8
   482.8
   464.3
   505.5
   498.1
   485.8
   521.8
   495.8
     490
   477.6
   476.3
   481.2
   441.3
   481.5
   507.5
   464.3
   455.3
   519.5
   501.3
   478.3
   500.7
   496.5
   470.5
   505.5
   446.5
   438.7
   452.7
   485.1
   500.7
   499.7
   474.1
   455.6
   501.6
   458.2
   461.7
   501.6
   494.8
   504.9
   502.9
   574.6
   454.3
   479.6
   459.5
   473.4
   508.1
   502.6
   506.5
   485.4
   479.6
   499.4
   480.2
   457.5
   470.5
   512.7
   503.6
   517.9
   515.3
   456.6
   468.6
     453
   473.7
   467.6
   475.4
   486.1
     476
   491.3
   470.5
   483.8
   483.5
   521.4
   472.5
   482.5
   492.2
   507.2
   487.4
   507.2
   438.1
   541.9
   438.1
   516.9
   501.6
   474.1
   511.7
   545.4
   510.4
   492.6
   501.3
   485.1
   482.5
   437.1
   478.9
   492.9
   472.1
   467.3
   481.9
   435.5
   485.4
   491.3
   515.9
   490.9
   481.2
   486.1
   485.8
   468.6
   508.1
   506.2
     514
   453.3
   513.3
   507.2
   461.7
   490.6
     487
   497.4
     501
   459.8
   460.4
   507.8
   484.1
     452
   517.9
   492.6
   427.4
   496.5
   409.2
   484.1
   426.7
   482.5
     501
   460.4
   486.4
   461.1
   495.2
   477.3
     464
   523.7
   475.4
     440
   536.4
   497.4
     538
   464.7
   434.2
     430
   498.7
   470.8
   491.3
   531.2
   484.5
   495.2
   448.8
   486.1
   472.1
     454
   459.8
   474.7
   476.7
   489.6
   467.3
   482.5
   472.1
   446.8
   506.5
   475.7
   509.8
   480.6
   433.2
   428.3
   492.2
   473.1
   466.3
   420.9
   476.7
   486.7
   483.2
   496.8
   482.5
   486.1
   463.7
   399.5
   506.5
   470.5
   483.5
   507.2
   478.6
   471.8
   437.7
   494.8
     441
   492.2
   475.4
   472.8
   497.4
   426.1
   464.3
   484.5
   483.8
   490.6
   439.4
   430.9
   443.3
   452.7
   482.2
   518.8
   509.4
   480.9
   466.6
   461.4
   459.2
   540.9
   466.9
   443.3
   426.1
   433.2
   480.2
   520.5
   513.3
   442.9
   507.8
     475
   433.5
   485.8
   476.3
   486.4
   449.4
   435.5
   509.8
   460.1
   570.4
   483.2
   532.1
   488.3
   461.4
   467.6
   457.2
   482.8
   448.4
   495.5
   470.8
   490.6
   485.8
   497.4
   478.9
   449.4
   497.4
   455.9
   464.3
   475.4
   408.5
   468.9
   485.8
   533.1
   494.5
   440.3
     476
   474.4
   515.6
     490
   452.7
   498.4
   469.2
     490
     452
   491.9
   477.3
   507.5
   474.4
   493.5
   458.5
   495.5
   457.2
   542.2
   556.1
   445.2
   471.2
   480.6
   515.6
   450.4
   472.8
   493.5
   488.3
   492.6
   480.6
   494.2
   530.8
   474.4
   477.6
   480.2
   502.6
   508.8
   500.7
   505.2
   475.4
   445.5
   479.9
   509.4
   484.5
   482.2
   473.1
   520.1
   484.8
   499.4
   470.2
   489.6
   535.1
   494.8
   455.6
   497.1
   516.6
   474.1
     513
   478.3
     453
     487
   449.4
     514
   523.7
     466
   532.8
   482.5
     490
   503.9
   455.9
   428.3
     490
   494.5
   499.7
   456.9
   469.5
     514
   523.4
   455.3
   456.6
   411.8
   530.5
   500.3
   476.7
     487
   481.5
   477.6
   481.9
   471.8
   513.3
     501
   507.2
   530.2
   466.9
   446.8
   503.6
   514.9
   511.4
   479.3
   532.5
   472.1
   495.2
   492.2
   454.9
     488
   432.5
   541.9
   433.8
   512.7
   491.3
   468.6
   529.2
   468.2
   485.1
   463.7
   541.9
   494.5
   475.7
   486.7
   499.1
   466.6
   496.8
   457.5
   550.6
   493.9
   488.3
     538
   503.9
   476.7
   505.5
   500.3
   497.8
   545.8
   477.6
   505.5
   518.2
   484.1
     476
   460.8
   502.9
   450.1
   484.8
     463
   497.4
   450.1
   507.5
   515.3
   522.1
   467.3
   497.4
   452.3
   483.8
   481.2
   466.6
   438.7
   483.8
   488.7
   500.3
     442
   475.7
   491.3
   491.6
   471.8
   518.2
   506.8
   436.4
   444.2
   465.3
   482.8
   481.5
   503.3
   499.4
   511.4
     451
   482.2
   539.3
   508.5
   490.9
   438.1
   449.1
   486.4
   467.9
   455.6
   453.3
   477.3
   513.6
   517.2
     415
   564.9
   491.6
   480.6
   539.9
   477.3
   428.7
   494.8
   522.7
   454.3
   504.9
   497.1
   467.3
   459.8
   494.5
   433.8
   487.4
   513.3
   502.9
   496.1
   458.5
   470.5
   494.5
   426.4
   493.5
   490.6
   463.7
   467.3
   472.8
     466
     477
   480.6
   494.8
   454.9
   480.2
   504.2
   398.5
   414.7
   498.4
   499.7
   501.3
   474.4
   493.9
   534.1
   441.3
   499.1
   478.3
   478.6
   496.8
   512.7
   443.9
   472.8
   470.2
     488
   471.5
   455.6
   496.8
   477.3
     500
   499.1
   486.7
     490
   521.1
   479.6
   474.4
   488.7
   521.1
   488.7
     454
   452.3
     489
   463.7
   536.7
   506.5
   499.4
   480.9
   496.8
   514.3
   468.2
   494.5
   550.3
   445.5
   475.7
   489.3
   479.9
   500.3
   472.1
   527.6
   495.2
   457.9
     514
   451.4
     488
   467.9
     451
   486.1
   554.2
   482.5
   486.1
   441.6
   514.3
   483.8
   540.9
     501
   505.2
   445.2
   511.7
   416.7
   527.9
   460.8
   565.9
   491.9
   496.5
   504.9
   481.5
     464
   476.3
     514
     512
   440.3
   491.6
   492.6
   467.6
   467.6
   484.8
   469.2
   504.9
   498.4
     465
   461.1
   483.8
     490
   494.5
     465
   509.8
   452.3
   509.1
     475
   468.6
   494.2
     489
   505.9
   459.8
   467.9
     525
   471.8
   489.6
     465
   511.7
   518.5
   435.8
   468.6
   498.1
   478.9
   539.3
   459.2
   527.9
   456.2
   471.8
   444.9
   461.1
   506.5
   479.9
   442.3
   470.2
   478.3
   507.5
   433.5
   469.9
   515.9
   522.7
   454.9
   456.9
     463
   464.7
   467.6
   504.2
   520.1
   444.9
   515.9
   460.1
   488.7
   479.3
   529.2
   435.8
   494.8
   470.5
   495.8
     501
   506.2
   496.5
   447.5
   513.6
   508.1
     487
     487
   544.8
   456.9
   491.6
   466.9
   481.5
   470.8
     513
     466
   443.6
   517.2
   485.1
   469.2
   481.2
   445.9
     500
   469.2
   459.2
   462.7
   474.1
   465.6
   449.1
   465.3
   445.2
     502
   493.5
   481.2
   473.1
   492.6
     512
     477
     466
   442.3
   494.2
   514.3
   544.8
   486.7
   526.6
   509.4
     442
   430.6
   507.8
   474.1
   547.1
   433.2
   455.6
     548
   495.8
     512
   461.4
   494.2
   508.5
     476
   473.7
   431.3
   465.6
   518.8
   505.2
   470.5
     439
   529.5
   437.7
   511.7
     476
   519.8
     524
   524.7
     487
   502.9
   547.1
   497.8
   446.8
     477
   536.4
   472.1
   465.6
   504.6
   447.1
   547.4
   516.2
   510.4
   475.4
   479.6
   505.2
   489.3
   491.6
   455.9
   471.2
   506.5
   507.5
     464
   508.8
     465
   471.2
   496.8
   485.8
   485.4
   540.3
   523.1
   439.4
   439.4
   519.2
   534.1
   482.8
   510.7
   490.9
   514.9
   478.3
   505.5
     500
   514.3
   494.2
   466.3
   481.5
     478
   507.8
   498.1
   510.7
   432.2
   518.5
   506.8
   507.8
   474.1
   467.3
   463.7
   462.4
   516.9
   510.1
   544.5
   522.7
   449.4
   480.6
   516.9
   479.6
   522.7
   493.2
   507.2
   494.2
   505.5
   442.3
   495.2
   547.7
   469.9
   513.3
   561.3
     477
   499.1
   502.9
   484.8
   472.1
   456.6
     463
   470.8
   499.1
   534.4
   497.1
   504.6
   479.3
   464.7
   521.8
   542.5
     487
   438.1
   469.9
   503.3
   491.3
   431.9
   495.2
   518.5
   426.4
   473.7
   506.2
   470.2
   479.6
   450.4
   517.2
   503.6
     487
   467.3
   445.9
   451.4
   455.6
   447.8
   490.6
     502
   476.7
   514.3
   470.8
   504.6
   471.8
   493.2
   497.4
     512
   518.8
   465.6
   508.1
   490.3
   499.1
     489
   472.8
   456.2
   491.3
   474.4
     524
   498.7
   524.4
     475
   511.7
   492.6
   516.6
     454
   471.5
   515.9
   479.6
   516.6
   484.1
   535.4
   493.5
   500.7
   463.7
   472.1
   467.6
   450.1
   508.5
   537.3
   458.2
   470.5
   489.6
   508.8
   483.5
   479.3
   533.4
   510.7
   460.1
     490
     513
   455.3
   460.4
   528.6
   483.8
   455.6
     466
   550.3
   494.5
   463.4
   511.7
   484.5
   445.5
   503.6
   470.5
   522.7
   475.7
   483.5
   536.4
   525.3
     489
   523.1
   483.2
     464
   496.5
   418.3
   474.4
   526.9
   490.6
   488.7
   462.1
   448.8
   491.6
   494.5
   522.4
   458.5
   503.6
   497.8
   491.9
   449.4
   444.9
   509.8
   495.8
   457.5
   467.9
   476.3
   468.6
   474.1
     500
   514.3
   510.7
     490
   475.7
   500.7
   504.9
   472.8
   460.8
   564.3
   547.7
   478.9
     452
   459.2
   499.1
   440.3
   492.9
     490
     524
   487.4
   509.1
   467.3
   470.5
   494.8
   461.1
   449.4
   469.5
   528.9
   460.8
     454
   514.9
   493.9
   534.4
   490.3
   432.2
   518.5
   456.9
   516.2
   503.6
   479.9
   472.5
     489
   450.1
   446.2
   494.2
   471.2
     487
   494.8
   470.2
   452.7
   485.1
     476
   499.1
   436.8
   482.5
   502.3
   489.6
   486.1
   483.2
   474.7
   512.7
   465.6
   499.7
   462.1
     525
   495.5
   457.5
   497.1
   490.6
   456.9
   437.1
   450.4
   527.3
   498.1
   531.8
   495.5
   456.9
     536
   495.5
   492.9
   481.9
   504.6
   434.8
     490
   497.4
   484.1
   474.1
   542.8
   511.1
   497.1
   479.9
   447.5
   532.8
   492.9
   470.5
     487
   433.8
   565.2
   499.7
   483.8
   483.5
   443.9
   482.5
   485.8
   494.8
     537
     539
   443.6
   466.9
     477
   489.3
   455.3
   485.1
   498.7
     454
   531.2
   487.4
   492.9
     453
   503.3
   463.7
   481.2
   514.6
   430.3
     451
   517.2
   469.9
   510.7
   493.2
   491.9
   476.7
   521.8
   425.7
   483.5
   481.9
   556.5
   529.2
   483.5
   486.7
   475.4
   499.1
   468.9
   514.9
   469.9
   540.6
   491.9
   518.8
   492.9
   490.3
   508.1
   506.5
   458.2
   515.3
   435.5
   460.8
   491.6
     524
   524.4
   497.1
   454.6
   506.2
   431.3
     476
   505.2
   515.6
   512.7
   478.9
     526
   522.4
   507.8
   505.9
   492.9
   456.2
   499.7
   490.3
     490
   468.9
   512.7
   521.8
     489
   491.6
   493.9
   476.7
   441.3
   499.7
   462.4
   487.4
   429.3
   495.5
   461.1
   448.4
   463.7
   474.1
   495.5
   488.7
   489.6
   477.3
   458.5
   457.2
   449.1
   544.5
   486.1
     476
   480.9
   505.5
   450.1
   444.6
   445.2
   448.4
   515.9
   475.4
   470.8
   486.4
   490.9
   480.9
   492.2
   469.5
   468.6
   502.6
   532.5
   446.5
   459.2
   537.3
   517.5
   491.6
   543.8
   514.3
   496.5
   499.7
   460.8
   470.2
   480.6
   496.1
   499.7
     512
   470.5
   499.1
     563
   477.6
   498.4
     475
   515.6
     502
   522.4
   530.2
   470.8
   541.9
   463.7
   485.1
   458.8
   486.1
   516.2
   519.2
   514.3
   523.4
     478
   564.3
   494.8
   515.9
   520.5
   440.3
     561
   501.6
     466
   534.1
   481.5
   456.6
   514.6
   552.9
   454.3
   507.2
   486.1
   528.6
   542.2
   509.1
   454.3
   455.9
   484.1
   481.5
   485.4
   521.8
   554.5
   494.2
   543.8
   504.2
   468.9
   523.4
   482.8
   499.7
   466.3
   458.5
   503.3
   529.9
   468.6
   534.7
   459.8
   488.7
   466.6
     464
   435.1
   481.2
   540.6
   509.8
   478.6
   495.8
   466.6
   491.3
   474.7
     525
     442
   493.2
   529.9
   520.5
   499.4
   529.5
   494.5
   523.1
   526.6
   497.1
     526
   522.4
   496.1
   491.9
   519.5
   503.3
   508.1
   448.4
   452.7
   496.8
   496.5
   551.6
   485.1
   517.9
   482.5
   542.5
   456.9
   487.7
   448.1
     466
   486.4
   460.4
   518.5
   510.4
   521.1
   495.2
   462.4
   466.9
   446.5
   514.6
   497.8
   492.2
   496.8
   471.5
   444.9
   521.1
     487
   515.9
   485.8
   489.6
   482.8
   505.5
   469.9
   481.5
     440
     487
   506.2
   512.7
   487.7
   474.1
     476
   520.8
   515.3
   468.6
   493.2
   476.7
   491.6
   526.6
   474.4
   468.9
   500.3
   518.8
   500.3
   510.1
   493.5
   495.2
   479.6
   533.8
   492.6
   488.3
   505.9
   506.5
     524
   444.2
   533.8
   466.9
   509.4
   456.9
   485.4
   510.1
   506.8
   533.4
     452
   512.4
   493.5
   459.2
   484.8
   456.2
   465.6
   474.4
   506.2
   497.8
   472.5
   522.4
   467.6
   469.2
   485.4
   511.7
   514.9
   451.7
     539
   503.9
   479.6
   460.1
     501
   494.5
   522.4
   470.2
   459.2
   478.3
   492.6
   518.8
   466.9
   520.5
   488.3
   442.9
   470.8
   486.1
     478
   486.4
     476
   462.4
   501.3
   486.4
   506.2
   492.6
   544.8
   535.1
   519.5
   496.1
   483.2
   507.5
   551.6
   455.3
   469.2
   447.1
   469.9
   460.1
     477
   530.8
   484.5
   531.5
   482.2
     487
   509.1
   475.7
   546.7
     539
   506.2
   504.9
   477.6
   450.4
   494.5
   532.8
     501
   462.4
     476
   474.7
   547.7
   461.4
     476
   496.5
   533.4
   486.1
   539.3
   501.6
   494.2
   479.9
   506.2
   508.8
   418.6
   430.6
   503.9
   480.6
   504.2
   527.6
   483.8
   470.2
   566.5
   514.3
   515.3
   472.1
   476.3
   511.1
   517.5
   530.2
   465.3
   463.7
   487.7
   507.5
   509.8
   532.5
   489.6
   492.9
   491.9
   482.2
   507.8
   468.2
   510.4
   461.7
   506.8
   534.4
   528.9
   532.5
   452.7
   519.8
   522.7
   561.3
   450.1
   487.4
   483.8
   434.2
   456.2
   487.4
   521.8
     539
   470.2
   552.3
   440.7
   538.6
     537
   559.4
   496.5
   467.3
   520.1
   462.7
   475.4
   495.2
   469.9
   475.7
   478.6
   467.9
   532.1
   503.3
   475.4
   480.2
   444.9
   479.6
   465.3
   430.6
   498.7
   513.3
   497.4
   460.1
   498.1
   524.4
   490.3
   467.9
   474.4
   493.2
   477.6
   484.1
   531.2
   495.2
   518.2
   492.2
     513
   478.9
     490
   474.7
     500
   463.7
   519.8
   507.2
     549
   496.8
   528.9
     537
   446.5
   433.5
   482.2
   412.4
   498.7
   529.2
   489.3
   434.2
   486.1
   511.7
   470.8
   519.5
   492.9
   489.6
   508.5
   481.9
   539.6
   467.9
   458.8
   498.4
   540.3
   491.9
   481.2
   483.5
   451.4
     454
   487.4
   506.5
   480.2
   493.5
   484.8
   488.7
   503.3
   470.8
   497.4
   456.2
   483.2
   466.9
   523.7
   506.2
   464.3
   507.5
   431.6
   485.1
   457.9
   504.6
   530.5
   519.2
   505.2
   455.9
   508.8
   477.3
   468.9
   491.6
   490.9
   506.2
   482.2
   497.1
   500.7
   463.4
   514.6
     477
   521.1
   522.1
   481.2
   479.3
   505.2
   466.9
   518.2
   504.9
   494.2
   514.9
   489.3
   475.4
     487
   486.1
   526.6
   514.9
   500.7
   512.4
   497.1
   458.8
   521.8
   484.1
   460.1
     487
   522.7
   524.4
   482.8
   487.7
   455.3
   448.8
   457.5
   480.6
   489.3
   528.9
     429
   437.1
   526.6
   496.8
   491.3
   463.7
   435.8
   503.6
   442.9
   466.9
   506.5
   493.2
   462.1
   472.5
   513.6
     512
   499.7
   507.2
   489.3
   508.1
   480.9
     477
   487.4
   484.5
   490.6
   540.6
   469.5
   479.3
   469.2
   517.9
   555.5
   522.7
   438.1
   496.1
   434.5
   505.2
     478
   463.4
   487.7
   446.2
   460.8
     451
   538.3
   478.3
   544.8
   536.4
   520.5
   484.1
   526.3
   444.9
   503.6
   463.7
   466.3
     500
   496.5
   503.3
   508.1
   476.3
   481.9
   469.2
   462.7
   523.7
   484.8
   493.9
   467.6
   486.4
     487
   470.2
   511.4
   450.4
   508.5
   461.4
   459.5
   525.3
   455.9
   450.4
   496.8
   529.9
   528.6
   443.6
   471.5
   468.2
   478.3
   459.2
   493.9
   520.8
     487
   515.6
   515.6
   524.4
   469.9
   443.6
   492.6
   459.5
   570.1
   500.7
   497.4
   461.7
   473.4
     490
   514.9
   576.6
   489.3
   486.1
   480.9
   459.5
     490
   499.4
   538.3
   455.3
   523.4
   455.9
   497.8
   511.7
   442.3
     487
   512.7
     464
   484.1
   470.8
   502.3
   461.7
   492.9
   529.2
   493.9
   495.2
   477.3
   484.1
   499.4
   478.3
   463.7
   460.8
   470.2
     489
   484.1
   502.3
   443.3
   480.2
   459.5
   529.2
   501.6
   467.6
   498.7
   470.5
   513.3
   530.2
   492.2
   456.2
   490.3
   518.8
   494.8
   478.6
   481.9
     500
   497.8
   480.2
   469.2
     466
   457.2
   522.1
   469.9
   529.2
   435.5
   472.5
   508.1
   475.4
   508.1
   482.2
   428.7
   437.7
   492.2
   484.8
   484.8
   452.3
   494.5
   511.7
   443.6
   472.8
   506.2
   451.7
     560
   452.3
   479.3
   472.5
   476.3
   436.8
   422.2
   488.3
   507.2
   456.9
   492.2
   461.1
     487
   510.7
   495.5
   474.7
   449.7
   466.3
   484.8
   511.4
   445.2
   518.2
   478.9
   499.1
   494.5
   536.4
   537.3
   475.4
   472.1
   519.5
   498.4
     478
   517.9
   496.5
   494.8
   496.5
   476.7
   529.5
   457.5
   469.5
   484.8
   459.8
   482.8
   484.8
   528.9
   482.2
   497.8
   477.6
   457.2
   427.7
   507.8
   539.9
   515.3
   523.7
   519.8
   518.8
   512.4
   485.8
   479.6
   497.8
   515.6
   472.5
   454.6
   526.6
   434.2
     512
   449.1
     463
   460.4
   460.4
   445.2
   445.2
   551.3
   484.8
   461.4
   495.5
   530.2
   563.6
   456.6
   481.5
   489.3
   537.3
   510.1
   449.7
   537.7
   453.6
   469.2
   437.1
   519.2
   494.8
   503.3
   501.6
   493.9
   498.1
   498.7
   482.8
   484.1
   537.3
   479.3
   482.8
   502.3
   506.5
   470.2
   530.5
   485.4
     502
   486.4
   467.9
   461.7
   462.4
   528.6
   431.3
   482.5
   516.9
   500.7
   529.9
   491.3
   491.3
   523.4
   531.2
     477
   522.4
   475.7
     487
   480.2
   532.5
     490
   498.7
   512.4
   468.2
   486.1
   482.5
   457.2
     478
   484.8
   488.7
   491.6
   492.6
   436.4
   479.9
   546.7
   476.3
   445.9
   468.9
     500
   510.7
   535.4
     477
   423.1
   485.8
   512.4
   490.3
   514.9
     476
   488.7
     477
   483.8
   540.3
   469.5
   521.8
   491.3
   494.8
   466.6
   509.4
     475
   485.1
   512.7
   459.2
   489.6
     454
   496.5
     475
     500
   514.3
   498.7
   461.1
     524
   541.5
   527.9
     501
   489.6
   509.1
   507.2
     451
     513
     466
   490.3
   494.2
   480.2
   519.2
   511.7
   499.7
   465.3
   465.6
   470.5
   443.9
   454.9
   538.6
   442.9
   474.4
   451.7
   473.1
   482.8
   497.1
   491.6
   489.6
   499.7
   509.1
   510.1
   499.1
   455.9
   444.9
   453.3
   486.7
   516.6
   455.3
   504.9
   479.3
   559.7
   545.8
   496.8
   431.6
   459.8
   478.3
   490.3
   495.5
   507.8
   489.6
   469.9
   498.7
   461.7
     464
   493.2
   429.6
   510.7
   516.2
   499.7
   494.2
   489.6
   468.6
   409.2
   512.7
   466.9
   487.7
   469.9
   521.4
   494.5
   469.5
   442.9
   520.1
     466
   466.9
   503.9
   470.5
   503.6
   474.1
   468.6
   460.4
   466.6
   488.3
   500.7
   520.5
   469.5
   444.2
   449.1
   503.3
   493.2
   511.7
   497.1
   495.8
   473.1
   493.5
   501.3
     475
   487.4
   494.5
   485.8
   445.9
   491.9
   420.5
   502.3
   492.9
   490.6
     439
   531.2
   524.4
   570.7
   472.1
   471.2
   465.6
   530.2
   540.6
     514
   497.1
   486.7
   510.7
   456.9
   510.1
     524
   521.4
   507.5
   449.4
   520.5
   479.6
   503.3
   458.5
   470.2
   483.8
     488
   506.8
   486.4
   474.4
   545.1
   499.7
   457.2
     500
   483.2
   511.7
   510.1
   529.9
   514.9
   506.2
   456.9
   528.6
   477.3
   536.4
   545.4
   463.4
   497.8
   505.5
   509.8
   475.7
   477.3
   491.6
   459.5
   500.7
   493.5
   511.1
   483.2
   473.7
   527.3
   574.3
   495.2
     477
   515.6
   495.8
   522.1
   552.9
   518.5
   518.8
     524
     537
   532.5
   502.3
   479.3
   564.3
   555.8
     536
   510.7
   565.2
     537
   484.8
   542.5
   526.3
   496.5
   529.2
   589.6
   512.4
     513
   505.9
   507.2
   525.3
   539.9
   564.9
   611.3
   592.2
   574.3
   531.8
   490.6
     514
   544.1
     549
   522.1
   524.4
   511.4
   539.6
   613.2
     524
   522.7
   586.6
   565.6
     502
     549
   514.3
   582.1
     525
   581.1
   490.9
   524.7
   450.1
   512.7
   581.4
   534.7
   567.5
   533.1
   570.7
   496.1
   538.6
   536.4
   481.5
   518.2
   492.2
   521.1
     489
   586.3
   495.5
   499.1
   482.5
   541.9
     551
   545.1
   515.6
     526
   523.4
   448.8
   515.6
   489.3
   528.2
   503.9
   499.4
   509.1
   525.3
     526
     453
   520.5
   531.2
   503.3
     500
   512.4
   526.6
   516.2
   503.3
   491.6
   543.5
   551.3
   515.9
   510.1
     463
   490.3
   551.3
   554.8
   514.6
   529.9
   514.3
   470.8
   467.6
   524.7
   507.5
   466.6
   496.5
   534.1
   486.1
   495.8
   534.1
   525.7
   508.8
   470.8
   510.1
   507.2
   556.8
   492.9
   508.1
   490.6
   510.4
   467.9
   530.2
   498.1
   511.7
   513.3
   449.7
   498.1
   541.5
   506.2
   482.5
   520.5
   554.8
   488.7
     536
   513.6
   511.1
     514
   494.2
   437.4
   473.7
   506.5
   518.8
   480.2
     464
   480.6
   542.2
   494.5
   450.7
   466.3
   488.3
   537.7
   481.9
   453.3
   501.3
   478.3
   530.2
   518.8
   489.3
   475.7
   443.3
   460.8
   509.1
   480.9
   516.9
   496.5
     524
   525.3
   513.3
   465.3
   577.6
   490.9
   497.4
   537.3
   508.8
   507.2
   494.2
   496.5
   464.7
     513
     454
   502.3
   509.8
     502
   511.4
   498.7
   456.2
   531.2
   506.8
   534.4
   490.3
   502.6
   494.5
   487.7
   506.8
   551.6
   476.3
   457.5
   464.7
   482.5
   502.6
   449.4
   486.7
     512
   543.5
   472.1
   508.1
     512
     513
   530.8
   516.9
     538
   536.4
   566.2
   473.4
   495.2
   494.5
   462.4
   518.8
   455.3
   442.3
   493.2
   497.8
   532.5
   485.4
   525.3
   519.2
     524
   506.8
   518.5
   466.3
   502.6
   521.8
   548.7
   486.7
   503.6
   476.7
   519.2
   493.2
   532.8
   481.2
   496.5
   473.7
   591.8
   517.9
   533.4
   451.7
   498.7
     512
   546.1
     476
   482.5
   488.3
   542.2
   563.3
   419.9
   486.4
   504.2
   520.8
   462.1
   481.9
   543.5
   480.2
   534.7
   490.9
   491.3
   517.2
   538.3
   532.8
   507.8
   543.5
   474.4
   554.5
   473.4
   533.1
   540.6
   490.6
   574.3
   491.3
   550.3
   494.2
   521.4
   508.1
   536.7
   558.7
   515.6
   471.8
   510.1
   467.9
     526
   535.7
   513.3
   506.5
   485.1
     563
   516.6
   519.5
   509.4
   546.1
     476
   552.9
     548
   501.3
   487.7
   490.9
   498.1
   562.6
   500.7
   543.5
   579.8
   547.1
     525
   534.1
   559.1
   497.8
   531.5
   477.3
   588.9
   501.3
   558.1
     501
   555.2
   517.9
   551.3
   467.3
   557.8
   451.7
   523.7
   565.9
   529.5
   494.5
     524
   452.3
     526
     463
   511.4
   511.1
   527.6
   519.8
   529.2
   484.8
   496.1
   514.3
   446.8
   528.9
   530.2
   500.3
   507.5
   541.9
   501.6
   509.8
     549
   514.3
   515.6
   515.6
   527.6
   502.6
   578.5
   528.2
     502
   539.6
   440.3
   530.5
   499.1
   464.3
   513.6
   503.9
   465.3
   537.7
   481.5
   433.2
   481.5
   460.4
   494.8
   523.7
   492.6
   519.5
   492.2
   491.9
   478.9
   534.4
   545.4
   455.9
   488.7
   483.2
   495.5
   485.4
   507.2
   519.8
   515.3
   483.8
   590.5
   546.7
   526.3
   537.3
     500
   484.5
   505.5
   488.7
   523.1
   518.5
   501.6
   516.9
   587.6
   518.2
   556.8
   523.7
   474.7
   499.7
   503.6
   518.8
   532.8
   522.1
   537.7
   550.3
     512
   493.5
   538.6
   504.9
   499.4
   436.4
   489.3
   476.7
   518.8
   480.6
   466.9
   511.7
   537.7
   455.9
   515.9
   498.1
   501.3
   544.1
   523.1
   555.8
   540.3
   533.8
   506.2
   472.1
   514.3
   566.2
   502.3
   448.4
   484.5
   524.4
   475.4
   520.8
   525.7
   482.2
   467.3
   488.7
   499.1
   508.1
   518.2
     525
   475.7
   503.3
   529.5
   519.8
   501.3
     466
   447.8
   523.1
   511.1
   499.7
   503.6
     562
   465.6
   473.4
   473.1
   530.5
   522.1
   519.8
   459.2
   498.4
   509.8
   502.3
   510.7
   517.2
   541.9
   512.7
   524.4
   481.9
   486.1
   539.3
   523.4
   546.4
   510.7
   514.6
   492.2
   551.3
   504.9
   516.9
     488
   503.6
     452
     572
   497.1
     551
   516.9
   568.8
   509.1
   514.3
   511.4
     538
   502.9
   518.5
   530.8
   551.3
   515.9
   495.2
   479.6
   496.8
   527.3
     514
   484.1
   544.5
   486.7
     514
   553.9
   512.4
   512.7
   481.2
   495.5
   515.6
   458.5
   533.8
   455.3
   529.5
   509.8
   558.7
   473.4
   518.8
   472.1
   448.1
   597.7
   518.5
   489.6
   478.9
   471.2
   487.4
   488.3
   448.4
   491.3
   570.7
   485.8
   555.8
   503.3
   484.5
   515.6
   544.8
   482.8
   502.6
   566.5
   518.8
   523.7
   472.1
   570.4
   514.9
   513.6
   484.5
   480.9
     463
   542.8
   531.2
     526
   511.4
   493.9
   523.4
   468.9
   490.9
   552.3
   514.9
   501.3
   525.3
   461.7
   494.8
   504.6
   519.8
   558.4
   499.1
   493.5
   546.7
   519.8
     550
   472.1
   508.1
   519.5
   477.3
   501.3
   462.1
     490
   492.6
   543.5
   535.7
   478.9
   497.1
   455.3
   486.4
   490.3
   494.8
   531.8
   480.2
   489.3
   556.5
   486.1
     549
   522.4
   514.6
   493.9
     488
   486.7
   515.3
   471.5
   504.9
   497.8
   501.6
   501.6
     537
     501
   519.2
   483.8
   530.5
   498.4
   517.5
   500.3
     489
     487
   559.4
   508.5
   502.9
   497.8
   460.8
   459.2
   479.3
   452.7
   507.2
   480.6
   490.6
   497.1
   540.3
   492.2
   561.7
   510.1
     500
   490.6
   512.7
   524.4
   502.9
   503.3
   497.1
   498.1
   527.6
   505.2
   505.2
     454
   497.8
     526
   539.9
   491.6
   490.9
   530.8
   518.5
     475
   519.5
   513.6
   545.4
     562
   513.3
   493.2
   479.9
   516.2
   483.8
   506.2
   474.7
   512.7
   458.2
   497.1
     488
   531.5
   506.5
   456.2
   530.8
   522.1
     561
   496.5
     477
   564.9
   520.1
   509.4
   522.4
   561.3
   545.8
   514.6
   463.7
   487.4
   469.2
   522.7
   564.9
   520.1
     513
   525.7
   523.4
   512.4
   558.7
     538
   499.7
   522.7
   512.4
   475.7
   545.1
   544.8
   526.9
   531.2
   555.2
   502.3
   486.4
   537.3
   571.1
   536.4
   545.8
   523.1
   513.6
   558.4
   559.1
   604.5
   483.5
   550.6
     537
   475.7
   542.8
   511.1
   493.9
     538
   520.5
   490.9
     551
   488.7
     525
   540.9
     560
   558.1
   571.4
   538.3
   511.7
     537
   516.9
   566.5
   503.9
   554.8
   577.6
   522.7
   536.4
   499.7
   493.2
   535.7
     574
   548.4
   572.7
   499.4
   544.1
   517.5
   589.2
     551
   567.2
     489
     501
   480.6
   563.9
     489
   493.2
   539.3
   498.4
   592.5
   535.4
   571.4
   563.6
   506.5
   543.2
   541.2
   575.6
   518.2
   530.8
   535.7
   526.6
   555.2
   526.3
   540.9
   500.7
   467.3
   501.6
   539.9
   514.9
   544.8
   473.7
     513
   481.5
   516.2
   513.6
   549.3
   564.3
   552.9
   517.9
   569.1
   519.8
   528.6
   532.8
   589.6
     572
     500
   493.2
   553.6
   596.7
   542.5
   459.5
   512.4
   535.7
   552.3
   542.8
   545.4
   539.9
   524.4
   564.9
   502.6
   520.5
   540.9
   565.9
   551.3
   552.9
   514.6
   530.8
     488
     524
   506.8
   522.7
   505.2
   505.5
   504.6
   554.8
   496.1
   484.5
   531.5
   472.1
   529.9
   532.1
   545.8
   492.9
   529.5
   563.6
   493.9
   488.7
   476.7
   528.9
   522.7
   563.6
   505.5
     512
   519.5
   521.8
   533.4
   543.2
   530.8
   526.6
   514.9
   500.7
   530.8
   522.7
   535.4
   497.8
   538.3
     513
   511.7
   519.2
   482.2
   494.5
     512
   484.8
     539
   547.7
   523.4
   578.2
   505.9
   534.7
   561.3
   531.5
   483.2
     536
   527.9
   513.6
   514.9
   441.3
   481.2
   506.5
   516.6
   569.1
   572.7
   498.7
   529.2
   507.5
   481.2
   498.7
   551.3
   486.4
   512.7
   528.2
   506.8
   504.2
   510.1
   515.6
   522.4
   526.9
   437.7
     575
   558.7
   533.1
   567.2
   517.5
   495.5
     560
   495.8
   480.9
   531.2
   449.7
   545.8
   519.5
   531.5
   502.9
   541.2
   528.9
   556.8
   509.1
   508.1
   496.8
   484.1
   487.4
   512.4
   517.5
   517.5
   501.3
   511.4
   477.3
   518.8
   471.2
   540.9
   541.2
   521.8
   492.6
     548
   529.2
   506.5
   526.3
   507.2
   478.3
   554.2
   495.5
   515.3
   528.9
   522.7
   514.3
   517.5
   517.2
   515.9
   496.8
   473.7
   461.1
     513
   545.8
   525.3
   518.2
     487
   493.5
   504.9
   484.1
     525
   497.8
   502.3
   525.3
   489.3
   529.9
   524.7
   508.8
   507.8
   584.4
   486.1
   495.8
   503.6
   508.1
   523.7
   502.6
   495.8
   577.6
   447.8
   511.1
   450.1
   582.4
   551.9
   543.5
   492.2
   502.6
   544.5
   458.8
   542.2
   518.5
   525.7
   488.3
   517.5
   565.2
   536.7
   524.7
   514.6
   583.7
   498.1
     549
   536.4
     562
   522.4
   573.3
   534.7
   523.1
   518.5
   507.2
   565.6
   491.3
   491.3
   508.1
     537
   510.1
   502.3
     502
   517.5
   462.7
   512.4
   538.3
   534.4
   546.4
   503.9
   470.2
     551
   508.1
   527.3
     561
   516.9
     551
     526
   479.6
     536
   539.9
   571.1
   530.2
   534.1
   503.6
   534.4
   484.1
   505.2
     502
   529.5
   521.8
   503.9
   564.6
   488.3
   532.5
   525.7
   518.2
   512.4
   509.4
     539
   496.8
   575.6
   542.2
   524.4
     539
   506.8
   534.1
   533.8
   500.3
   544.1
   524.4
   523.4
     524
   578.9
     563
   480.2
   566.2
   565.2
   522.1
   494.5
   529.9
   603.8
   581.1
   535.7
   526.3
   516.2
   520.1
   574.6
   533.4
   558.1
   545.1
   570.4
   526.3
   506.8
   487.7
   462.1
   581.8
   547.7
   532.8
   500.7
   588.9
   580.2
   543.8
     525
   514.6
   548.7
   531.5
   531.5
   554.8
   517.2
   540.3
   521.8
   509.4
   552.9
   492.6
   483.5
   504.6
   482.5
   594.1
   505.2
   516.2
   527.3
   495.8
     596
   555.8
   526.9
   515.6
   594.4
   556.1
   525.3
   493.5
   559.7
   535.1
   556.1
   535.4
   552.9
   505.2
   546.4
   562.3
   477.3
   500.3
   530.5
   514.6
   502.9
   589.9
   498.7
   552.3
   502.9
   523.1
   572.7
   563.9
   534.4
   567.8
   539.6
   539.3
   533.1
   541.5
   533.1
   512.7
   587.3
     453
   511.4
   527.6
   555.2
   492.2
   515.3
   544.8
   539.3
     501
   556.8
   541.5
   516.9
   479.3
   517.9
   481.2
   549.3
   595.4
   531.2
   522.1
   563.6
   535.7
     574
     560
   569.8
   565.6
   568.1
     512
   509.4
   557.1
   613.2
   551.3
     514
   548.7
   566.2
   547.4
   525.7
   552.9
   575.3
   531.8
   511.7
   502.6
   532.8
   559.1
   519.2
   557.4
   559.4
   505.9
   529.2
   566.5
   545.8
   548.4
   539.6
   550.6
   535.4
   539.6
     539
     536
   583.7
   557.1
   511.7
   539.3
   572.4
   555.8
   539.3
   523.1
   525.3
   533.8
   510.1
   570.7
   510.1
   543.8
   520.1
   587.9
   624.3
   549.7
   551.3
   573.3
   521.4
   553.2
     551
     548
     524
   525.3
   482.8
   502.6
   608.7
   549.7
   556.5
   511.1
   556.8
   526.6
   522.4
   505.9
     548
   541.9
   525.7
   518.5
   531.8
   552.3
   531.8
   519.2
   579.8
   557.8
   532.8
     587
   574.6
   553.2
   545.4
   510.1
   566.2
     550
   615.5
     539
   592.8
   578.9
   581.4
   532.5
   582.1
   523.1
   577.6
   613.2
   569.8
   548.4
   601.6
     561
   570.7
   534.1
   587.6
   559.4
   680.4
   556.8
   629.8
     585
   634.6
   581.1
     611
   652.8
   592.5
   599.3
   570.4
   626.5
   673.6
   588.9
   583.4
   587.6
   620.4
   618.8
   627.8
   657.4
   664.5
   643.1
   670.3
   669.4
   650.9
   660.9
   670.3
   660.9
     575
   663.2
     682
   648.3
   655.1
   625.9
   750.8
   656.7
   658.3
   697.9
   691.1
   691.7
   702.8
     672
   764.1
   687.2
   711.9
     693
   671.3
     670
   674.6
   677.8
   656.7
   684.6
   725.8
   712.5
     708
     670
   690.1
   664.8
   711.5
   722.2
   680.1
   697.9
   773.8
   709.6
   777.1
   656.7
   700.5
   766.4
   710.2
   701.8
   740.1
   726.1
     683
   742.4
   730.3
   697.6
     719
   693.7
   722.6
   721.6
   729.7
   760.8
   690.1
   706.3
   710.2
   739.8
   653.5
   680.7
   663.8
     743
   702.4
   678.8
     729
   660.9
   757.3
   687.2
     707
   728.1
   723.5
     684
   736.5
   677.5
   623.6
   682.3
   708.9
   677.1
   672.6
   726.8
   696.3
   683.6
   685.9
   689.1
   636.9
   662.5
   709.6
   647.6
     669
   639.5
   673.3
   674.9
   683.6
     657
     732
   624.9
   670.3
     669
   680.7
   688.2
     635
   685.9
   645.7
   653.1
   626.5
   745.9
   633.4
   646.7
   664.2
   672.3
   640.2
   607.1
   667.1
   670.7
   681.4
   701.2
   590.2
   612.3
   665.8
   679.4
   631.1
   650.5
   550.3
   568.1
   630.1
   628.8
   626.2
   630.8
   634.6
   568.8
   673.6
   641.8
   571.4
   583.7
   577.6
   635.6
   638.9
   633.7
   679.1
   612.3
   582.1
   621.7
   690.4
   598.6
   596.4
   572.4
   608.7
   618.4
   663.2
   568.8
   637.6
     610
   624.6
   578.5
   533.1
   593.5
   575.3
   573.7
   633.7
   581.1
   595.1
   578.5
   591.5
   631.7
   628.8
   578.2
     610
   565.9
   559.4
   569.1
   595.7
   580.2
   605.5
   530.5
   576.3
   642.1
   569.4
   519.2
   515.3
   559.4
   589.6
   609.7
   558.4
   570.4
   568.5
   557.8
   578.9
   562.3
   564.9
   603.5
     573
   640.2
   548.4
   599.9
   574.6
   592.5
   604.2
   609.3
   609.7
   541.5
   580.5
   521.1
   544.5
     536
   629.1
   593.5
   551.9
   580.2
   569.8
   530.5
   542.8
   582.4
     574
   601.2
   518.8
   590.2
   537.3
   598.6
   553.9
     551
     525
   549.3
   499.7
   552.9
   557.8
     538
   555.2
   556.5
   594.7
   571.1
   493.5
   580.8
     572
   598.6
   581.8
   559.1
   583.4
   550.6
   544.8
   514.3
     575
   544.1
   560.7
   511.7
     575
   542.2
   586.3
   552.3
   515.9
   529.5
   569.1
   594.1
     562
     585
   458.2
   531.2
   532.5
   570.7
   567.5
   574.3
   579.5
   553.2
   536.7
   537.7
   542.8
   617.1
   547.4
     574
   554.5
   536.4
   543.2
   557.1
   562.6
   523.7
   552.3
   550.3
   556.8
   472.8
   533.8
   515.9
   509.8
   517.2
   519.8
   538.6
   517.9
   541.9
   563.9
   533.1
   580.5
   541.9
   561.3
   570.1
     536
   496.1
   554.2
   536.4
   507.5
   489.6
   548.7
   510.4
   570.4
   534.1
   574.6
   518.5
   507.5
   512.4
   526.6
   520.8
   549.3
   506.5
   528.9
     550
   516.6
   553.2
   562.3
     548
   532.8
   532.1
   541.2
     549
   534.4
   526.3
   544.8
   545.1
   548.4
   555.2
   506.5
   561.3
   529.9
   546.1
   522.4
   520.8
   518.5
   504.9
   493.5
   522.1
   510.4
   533.4
   515.6
   516.6
   538.6
     561
     561
   544.8
   601.6
   513.6
   496.1
   560.7
     599
     525
   545.8
   503.3
   505.5
   507.5
   530.5
   521.4
   482.8
   559.1
   548.4
     561
   519.5
   531.2
   540.3
   516.9
   511.1
   531.8
   553.2
   553.2
   522.4
   567.2
   511.1
   525.3
     513
   594.7
   503.3
   502.9
   522.1
   599.6
   534.1
   507.2
   516.2
   562.6
   561.7
   484.5
   505.2
   553.6
     549
   529.2
   541.9
   528.9
   563.6
   452.3
     526
   505.5
     526
   500.7
   515.6
   533.8
   512.7
   555.2
   503.3
   554.2
   558.7
   556.8
   479.3
   536.7
   525.7
   492.9
   554.5
   547.7
     525
     538
   567.8
   527.6
   534.7
   574.3
   594.7
   558.7
   602.5
   530.8
   518.8
   557.8
   554.2
   605.1
   490.6
   523.1
   547.7
   524.4
   518.2
   509.4
   546.1
   539.6
   531.5
   542.5
     525
   584.7
   558.7
   544.1
   520.8
     539
   553.6
   522.7
   532.5
   562.3
   556.1
   532.8
   601.9
   526.6
   511.1
   553.6
   582.1
   502.3
   546.4
   535.1
   549.3
   563.3
   532.5
   525.3
   576.3
   535.1
   563.3
   533.4
   520.5
   558.1
   499.4
   538.3
   570.4
   542.8
   542.2
     573
   531.5
   527.9
   590.9
   491.9
   529.9
   565.9
   521.4
     525
   533.4
   511.1
   577.9
   583.1
     548
   565.2
   548.7
   578.5
   548.4
   531.2
   556.1
   546.7
   515.3
   482.8
   488.3
   537.3
     525
   593.5
   541.9
   545.4
   556.1
   566.5
   554.8
   546.7
   559.1
   563.9
   525.7
   578.5
   539.6
     575
   529.9
     575
   555.5
   567.8
     514
   531.8
   554.5
     536
   554.2
   544.5
   502.9
   498.4
   595.7
   533.4
   575.3
   477.3
   508.5
   523.4
     501
   595.4
   544.1
   552.3
   556.1
   550.3
   551.9
   554.5
   536.7
   550.6
   526.9
   542.2
     550
   563.3
   543.8
   507.2
     501
   520.8
     587
   517.5
   592.2
   514.3
   572.4
     597
   605.1
   501.3
   576.6
   564.9
   541.2
   531.5
   538.3
   552.3
   593.8
   521.8
   589.6
   511.4
   560.7
     525
   526.9
   566.2
   597.7
   519.5
   546.4
   555.2
   499.7
   561.3
   595.4
   523.4
     560
   505.5
   542.8
   572.7
   552.3
   545.8
   546.4
   540.3
   500.3
   557.8
   560.7
   566.2
   586.6
   545.8
   577.9
   562.6
   559.7
   534.4
   543.2
   555.2
   520.5
   543.2
   548.4
   567.2
   537.7
   540.3
   557.8
     539
   493.2
   516.9
   611.6
   520.8
   526.9
   514.3
   527.9
   569.8
     512
   529.9
   514.3
     573
   493.9
   553.9
   553.2
   518.2
   526.6
   569.4
   522.1
   559.7
   539.9
   524.4
   505.5
   544.5
   615.5
   540.3
   535.4
   600.6
   522.4
   552.9
     536
   511.7
   536.7
   533.4
   536.4
   515.9
   570.7
   496.1
     513
   525.3
   532.8
     487
   493.9
   469.5
     574
   513.6
   556.1
   536.4
   511.4
   492.6
   559.7
   558.7
   552.3
   591.5
   523.1
   495.2
   549.7
   522.4
   541.9
   544.8
     536
   577.6
   556.8
   460.8
   567.5
   546.1
     563
   530.8
   520.5
   511.7
   528.9
   544.8
     549
   505.9
   498.1
   512.7
   566.9
   539.6
   587.3
   552.6
   512.4
   602.2
   527.9
   510.4
   503.3
   489.6
   542.8
   456.2
   525.7
   535.7
   542.8
   503.9
   597.7
   521.1
   544.8
   566.5
   494.2
   575.9
   528.9
   544.5
   530.8
   536.4
   540.6
   507.5
   543.2
   498.1
   547.1
   536.4
   563.9
   536.7
   485.4
     539
   562.3
   519.8
   582.1
   511.7
   514.6
   578.9
   543.8
   532.8
   553.9
     549
   559.7
   546.7
   528.9
   515.6
   560.7
   531.8
   521.1
     549
   551.3
   531.8
   579.2
   555.8
     466
   523.4
   545.8
   491.6
   540.6
   566.2
   591.2
   492.9
   483.8
     488
   541.9
   537.7
   534.1
   511.7
   544.1
   561.3
     524
   492.2
   517.9
   559.4
   532.1
   533.8
     514
   605.8
   569.8
   526.6
   535.1
     587
   530.2
   510.4
   503.3
   563.3
   524.4
   581.8
   461.1
   506.2
   555.2
   507.5
     551
   541.9
   587.3
   576.3
   519.8
   515.3
   506.5
   564.9
   537.3
   512.4
   492.6
   558.7
   524.4
   522.1
   550.6
   541.2
   594.4
   568.5
   527.3
   599.6
   528.2
   563.6
   527.9
   491.9
   532.5
   514.9
   548.4
     512
   532.1
   499.7
   525.3
   523.4
   498.7
   580.2
   508.5
     561
   556.1
   493.9
   513.3
   563.3
   581.4
   520.5
   557.8
   549.3
   526.3
   522.4
   534.4
   552.6
   555.8
   563.6
   552.3
   608.7
   574.6
   591.2
   570.7
   589.2
   556.5
   564.6
   585.3
   558.7
   544.8
   516.6
   551.6
   532.8
   554.5
   604.8
   606.8
   606.8
     551
   551.9
   532.1
   495.8
   513.3
   529.9
   578.5
   531.8
   553.6
   578.5
   546.7
     513
   537.3
   503.6
   585.3
   567.5
   520.5
   569.1
   505.9
   565.6
   564.9
   538.6
   569.8
   513.3
     525
   499.7
   535.7
   548.4
   517.2
   490.3
   558.7
   540.6
   515.9
   514.9
   586.3
   520.1
   521.1
   568.8
   584.4
   500.7
   579.5
   544.5
   567.8
   530.5
   613.6
   540.9
     562
   546.7
     537
   549.3
   520.8
   478.3
   522.1
     551
     539
   577.9
   559.7
   551.6
   516.6
   473.4
   553.2
   520.5
   507.2
   565.2
   555.5
   512.7
   570.4
   512.7
   562.6
   509.8
   578.2
   499.1
     549
   587.3
     539
   540.9
   474.7
   498.1
   606.1
   571.1
   546.7
     487
   506.8
   537.7
     525
   529.9
   530.8
   545.4
   552.6
   489.6
   526.9
     537
   527.6
   583.1
   544.5
   550.3
   528.2
   539.9
   585.3
   503.3
   468.6
   520.8
   578.5
   507.2
   487.7
   566.2
   516.9
   513.6
   547.4
   486.1
   551.6
   539.3
   533.4
   517.2
   510.1
   497.4
   513.3
   497.4
   536.7
   560.4
   544.8
   547.4
   510.1
   504.9
   551.6
   591.8
   524.7
   562.3
   571.4
   528.6
   541.2
   555.2
   484.1
   534.7
   594.7
   518.5
   525.3
   581.4
   552.3
   518.5
   514.9
   504.2
   566.5
   546.4
   575.3
   552.9
   563.6
     563
   569.8
   502.3
   546.1
   541.9
   566.2
   517.5
   536.7
   540.6
   549.3
   534.4
   552.3
   568.1
   515.3
   552.3
   539.3
   568.8
     572
   527.6
   566.2
     563
   539.3
   530.8
   520.5
   530.5
   535.1
   564.6
   539.6
   548.4
   574.3
   548.4
   526.9
   559.1
   588.6
   528.9
   556.5
     549
   526.6
   539.9
   568.1
   603.2
   549.7
   544.5
   514.6
   532.5
   512.7
   530.2
   577.2
   549.3
   508.1
   583.7
   541.9
   530.8
   490.6
   518.8
   541.2
   529.5
   596.7
   529.2
   579.8
   547.7
     608
   508.1
   550.6
   494.5
   608.4
   562.6
   524.7
   571.4
   548.7
     548
   510.4
   626.5
   587.3
   552.6
   526.3
   563.9
   600.9
     587
   589.2
   555.2
   528.9
   575.3
   568.8
   584.4
   538.3
   600.9
   564.9
   559.1
   555.5
   571.7
     514
   518.2
   542.2
   614.9
   612.6
     550
   588.3
   595.1
   543.5
   576.6
   599.9
   563.3
     575
   571.1
   546.4
   574.3
     657
   602.9
   592.5
     586
   626.5
     670
   587.3
   561.3
   571.1
   643.1
   649.9
     586
   624.9
   596.7
   556.1
   599.6
   602.5
   635.3
   639.8
   663.5
   583.1
   621.3
   600.3
   535.4
   600.3
   593.8
     596
     608
   640.5
   619.4
   576.3
   652.5
   622.3
   638.9
   647.6
     693
   668.4
   624.9
   611.6
   626.2
     647
     621
   590.2
   696.9
   656.4
   724.2
   628.5
   683.3
   670.7
   716.7
   693.7
   667.7
   719.3
   660.3
   658.7
   676.5
   673.3
   662.5
   669.7
     645
   669.4
   681.4
   619.7
   655.7
   646.3
   640.2
   631.7
   636.3
   687.9
   637.2
   617.8
   741.4
   676.2
     659
   696.9
   657.4
   665.5
   631.7
   654.1
   660.3
   645.7
   648.6
   700.2
   700.2
   691.4
   678.4
   715.4
     646
   713.8
   662.2
   652.5
   608.4
   643.1
   654.8
   686.2
   634.3
     658
   553.2
   626.5
   696.9
   640.8
   674.6
   630.4
   636.6
   561.7
   639.5
   611.9
   611.9
   650.9
   627.8
   622.3
     622
   598.3
   572.4
   632.4
   664.8
   634.6
   595.1
   613.9
   676.8
   615.2
   593.1
   640.2
   603.8
   573.3
   614.5
   549.3
   591.5
   574.3
   558.4
   613.6
   540.3
   584.4
   588.9
   611.9
   606.4
   618.8
     597
   566.2
   579.2
   615.5
   585.7
   546.4
   604.5
     572
   575.9
   575.3
   557.4
   612.6
     598
   583.7
   579.8
   580.5
     609
   524.7
   543.5
   533.8
   613.2
   573.3
   556.1
   560.4
   550.3
   541.5
   594.4
   523.1
   571.1
   562.3
   529.9
   606.4
   591.2
   517.9
   549.3
   583.1
   541.2
   569.8
   570.4
   561.7
   567.2
   567.2
   556.8
   578.5
   556.1
   526.9
   561.7
   590.9
   609.7
   601.6
   559.1
   520.1
   538.6
   534.4
   594.1
   543.2
   568.8
   572.7
   545.4
     539
   555.2
   507.5
   539.9
   522.7
   585.3
   572.4
   525.7
   614.2
   566.2
     562
   569.1
   526.3
   589.6
   569.8
   502.6
     548
   518.2
   532.1
   511.7
   563.3
   563.6
   542.5
   508.1
   523.1
   576.6
   521.8
   540.3
   562.6
   534.4
   540.6
   491.3
   553.6
   521.1
   560.7
   561.3
   546.7
     551
   514.9
   551.9
   517.5
   562.3
   560.4
   586.6
   551.3
     586
   561.3
     562
   588.3
   527.3
   525.7
   589.2
   563.3
   535.7
     525
   514.9
     574
   555.8
   540.3
   579.5
   576.6
     587
   580.2
   603.5
   521.1
     550
     584
   575.9
   541.9
   564.3
   575.3
   540.3
   582.4
   590.9
   573.7
   565.6
   533.8
   558.1
   544.1
   531.2
   547.7
   487.7
     549
   565.6
   609.7
   566.9
     561
   515.6
   530.2
   564.6
   601.9
   527.3
   586.6
   610.3
   648.9
   577.6
   572.4
   571.7
   622.3
   649.6
   578.5
   614.9
   620.4
   627.5
   632.4
   636.3
   618.8
   682.3
   661.6
   655.7
   598.3
   701.2
   698.9
   688.8
   666.1
   679.7
   643.4
   696.3
     744
   695.3
   671.3
   703.1
     732
   728.4
     705
     755
   772.8
   766.7
   818.9
   841.9
   760.5
   853.6
   823.4
   821.5
   772.5
   860.1
   806.6
   843.2
   891.6
   825.4
   849.1
   859.8
     876
     875
   951.6
   828.6
     887
   922.1
   894.5
     926
   961.3
    1019
   982.4
   976.9
    1058
    1059
    1021
   957.8
   992.5
    1004
     948
    1042
    1039
    1078
    1070
    1074
    1055
   995.7
    1057
    1056
    1147
    1068
    1088
    1147
    1081
    1094
    1114
    1160
    1130
    1160
    1182
    1125
    1152
    1151
    1164
    1235
    1183
    1128
    1095
    1123
    1243
    1178
    1164
    1184
    1127
    1146
    1139
    1175
    1113
    1144
    1100
    1165
    1138
    1162
    1084
    1134
    1137
    1134
    1035
    1072
    1148
    1104
    1094
    1068
    1127
    1099
    1154
    1047
    1080
    1029
    1095
    1074
    1095
    1093
    1067
    1045
   999.3
   971.7
    1028
   977.5
    1016
    1021
    1022
    1013
   995.4
    1001
   969.8
   928.9
   973.6
   982.4
   928.6
   965.2
    1006
   996.7
   988.6
    1015
   916.6
   975.6
   893.5
   906.8
   938.6
   891.6
   925.6
   909.1
   859.1
   891.9
   896.1
     877
   835.5
   892.9
   822.2
     826
   851.7
   867.9
   848.1
     887
   835.5
   821.5
   853.3
   855.2
   845.8
   805.6
   816.3
     792
   798.1
   843.6
   771.5
   807.2
   808.9
   779.3
   776.1
   778.7
   757.6
   777.4
   806.3
   777.1
   786.8
   736.5
   725.2
   779.3
   719.3
   727.4
     708
   745.3
   752.4
     720
   674.6
   782.9
   713.2
   708.3
   749.2
   699.9
   738.8
   784.5
   728.4
   828.3
   686.6
   721.6
   716.4
   754.4
     657
   636.3
   614.5
   763.4
     669
   685.3
   718.7
   676.5
   712.2
   688.8
   706.3
   698.2
   708.3
     658
   692.4
   628.8
     705
   687.2
   664.5
   637.2
   662.2
     647
   677.8
   682.7
   688.5
   622.3
   576.9
     669
   643.7
   621.3
     657
   678.4
   623.3
   669.7
   656.7
   629.1
   666.4
   607.1
   680.4
   618.4
   633.4
   627.2
   626.5
   693.7
   629.1
   660.6
   633.4
   653.8
   665.8
     597
   633.7
   617.8
   592.2
   651.5
   641.8
   619.4
   637.2
   574.6
   586.6
     597
   594.7
   664.8
   569.4
   577.2
   620.7
   672.6
   643.4
     646
   594.4
   618.1
   629.1
     645
   613.9
   618.4
   577.9
   653.1
   605.1
   651.2
   592.2
   598.6
   673.3
   606.1
     670
   642.8
   619.4
   618.8
   580.5
   627.2
   652.2
   624.6
   627.5
   629.8
   546.1
   641.8
   597.7
   583.7
   625.6
   550.3
   595.7
   618.1
   603.5
   607.4
   605.5
   593.8
     561
   623.9
     633
   591.8
   639.2
   602.5
   651.5
   581.8
   567.5
   571.7
   590.5
   549.7
   628.2
     562
   606.4
   552.9
   626.5
   531.8
   655.4
     548
   592.2
   601.6
   602.2
   626.5
   603.5
   559.1
   602.9
   577.6
   580.8
   619.4
   595.4
   608.4
   626.9
   627.8
   588.9
   587.9
   583.4
   605.8
   598.3
   605.1
   556.8
   594.7
   628.5
     597
   594.7
   592.5
   616.8
   603.5
     574
   582.7
   593.5
   573.3
   545.8
   546.7
   573.7
   613.9
     587
   590.5
   571.4
   614.2
   577.2
     585
   611.6
   566.5
   579.8
     562
     549
     623
   609.3
   623.6
     574
   599.3
   607.7
   625.6
     608
   589.6
   619.7
     586
   607.7
   606.4
   702.4
   567.5
   591.8
   597.3
     573
   581.4
   591.5
   594.4
   605.1
   597.3
   542.5
   564.6
   558.7
   586.6
   621.3
   605.5
   568.5
   567.2
   624.6
   614.9
   592.2
   620.4
   609.7
   595.4
   631.1
   665.1
   668.1
   633.7
   613.9
   676.5
   637.9
     648
   672.3
   653.8
   622.3
   637.6
   604.8
   699.2
   597.3
     729
   727.4
   695.6
   660.9
   590.2
   707.3
   682.3
   644.4
   635.3
   663.5
   646.7
   589.2
   672.6
     695
   718.7
   675.5
   706.3
   702.8
   670.7
   725.2
   637.2
   667.1
   640.8
     660
   620.1
   653.8
   637.2
     633
   709.6
   693.7
   739.8
   647.6
   641.8
   676.2
   641.8
   661.6
   739.1
   656.7
   681.7
   694.7
   640.2
   656.4
   700.8
   694.3
     635
   638.2
   618.4
   661.9
   720.9
   605.8
   633.7
   693.7
   681.4
   702.1
   669.4
   618.1
   718.7
   643.4
   697.9
   635.6
   721.6
   637.6
   666.8
   639.2
   614.5
   757.3
     608
   703.4
   626.2
   737.8
   667.1
   599.3
   593.8
   689.5
   673.9
   682.7
   648.3
   565.2
   632.4
   665.5
     634
     622
     682
   640.2
   686.6
   595.1
   653.8
   650.5
   687.9
   697.6
   685.6
   676.8
   627.5
   593.8
   665.5
   613.9
   658.7
   654.4
     681
   628.8
     660
   607.1
   570.1
   632.1
   633.4
   624.6
   616.5
   563.9
   643.1
   650.5
   617.8
   628.8
   611.6
     672
   676.5
   644.1
   571.7
   636.3
   648.6
   601.9
   644.4
   596.4
   612.6
   686.9
   630.8
   636.3
   616.5
   616.5
   588.6
   618.4
   601.9
   686.2
   582.1
   617.1
   666.8
   652.5
   642.8
   621.7
   640.5
   602.5
   633.7
   608.4
   651.5
   648.3
   599.6
   626.2
   693.7
   625.9
   696.3
   678.4
   595.4
   642.8
   612.9
   622.3
   635.9
   640.2
   606.8
   640.5
     717
   627.5
   669.4
   712.2
   654.8
     646
   647.3
   647.6
   668.1
   648.3
   715.1
   628.5
     732
   686.6
   689.1
   649.9
   655.1
   724.8
   700.8
   706.7
   670.7
   733.9
   673.6
   650.5
   726.1
   728.4
     696
   677.1
   673.9
   716.7
   705.7
   672.9
   669.7
   706.7
   690.1
   677.8
     756
   673.9
   693.7
   721.3
   644.4
   664.5
   730.3
   745.3
   699.2
   742.7
   736.8
   667.7
   720.9
   724.8
   717.4
   818.3
   721.6
   667.7
   686.9
     669
   752.7
   686.9
   667.1
   699.9
   690.1
   727.8
   697.3
   703.4
   749.2
   657.7
   773.5
   765.1
   777.1
   704.7
   710.9
   690.1
   747.9
   642.4
   641.1
     671
   661.6
   716.1
   734.9
   678.4
   737.5
   728.7
   713.5
   710.9
     670
   682.3
     694
   732.6
   663.2
   672.3
   686.2
   698.9
   703.4
   691.1
     683
   692.7
   688.2
   688.8
   713.5
   680.4
     681
   648.3
   700.8
   713.8
   694.3
   643.7
   691.1
   732.6
   713.2
   691.1
   661.9
   706.3
   659.3
   737.8
   764.7
   688.8
   662.5
     732
   721.6
   689.1
   728.4
     743
   675.2
   680.4
   672.9
   666.4
   784.8
     731
   744.3
   711.2
     826
   722.9
   740.7
     755
   793.6
   768.3
   803.3
   802.7
     730
   794.6
   812.1
   820.9
   786.5
   894.8
   895.5
   839.7
   891.2
     901
   884.8
   946.1
   927.9
   922.1
   962.6
    1001
    1003
    1035
    1097
    1135
    1096
    1078
    1108
    1191
    1228
    1236
    1183
    1224
    1211
    1384
    1409
    1291
    1354
    1404
    1405
    1552
    1462
    1510
    1560
    1628
    1560
    1603
    1662
    1720
    1745
    1729
    1829
    1835
    1912
    1968
    1978
    1931
    1964
    2105
    2173
    2149
    2207
    2253
    2243
    2267
    2334
    2318
    2516
    2507
    2635
    2587
    2555
    2649
    2712
    2759
    2760
    2880
    2869
    2896
    3049
    2842
    3009
    3066
    3124
    3183
    3045
    3128
    3321
    3218
    3335
    3315
    3424
    3446
    3412
    3295
    3439
    3526
    3520
    3521
    3572
    3628
    3618
    3633
    3666
    3660
    3634
    3601
    3588
    3703
    3605
    3723
    3700
    3734
    3726
    3746
    3702
    3747
    3753
    3779
    3772
    3710
    3845
    3697
    3763
    3805
    3813
    3718
    3746
    3832
    3883
    3666
    3690
    3655
    3621
    3635
    3584
    3597
    3667
    3634
    3396
    3535
    3445
    3460
    3420
    3478
    3534
    3327
    3384
    3390
    3315
    3233
    3272
    3352
    3296
    3171
    3108
    3031
    3104
    3059
    3120
    2928
    3000
    2903
    2918
    2893
    2924
    2755
    2844
    2842
    2700
    2797
    2631
    2698
    2669
    2625
    2573
    2558
    2446
    2451
    2349
    2271
    2347
    2466
    2453
    2344
    2323
    2238
    2214
    2246
    2171
    2118
    2127
    2140
    2103
    2018
    2036
    2000
    1978
    2054
    1921
    1925
    1884
    1887
    1864
    1841
    1767
    1803
    1791
    1707
    1738
    1769
    1750
    1670
    1651
    1625
    1647
    1513
    1624
    1585
    1594
    1528
    1521
    1449
    1520
    1479
    1407
    1489
    1426
    1437
    1397
    1455
    1447
    1385
    1269
    1375
    1316
    1403
    1280
    1306
    1321
    1316
    1274
    1230
    1246
    1244
    1210
    1229
    1218
    1220
    1172
    1160
    1193
    1162
    1152
    1155
    1099
    1177
    1071
    1139
    1126
    1092
    1011
    1051
    1077
    1134
    1117
    1036
    1052
    1109
    1048
   965.2
    1007
    1003
     959
   992.1
   992.1
    1060
    1019
    1019
   971.7
   890.9
   994.4
   966.2
   940.9
   949.3
   903.6
   954.8
   873.7
   954.2
   979.8
   896.1
   871.1
   987.6
   839.3
   879.2
   910.4
   921.7
   927.3
   818.3
   819.9
   889.6
   850.1
   845.5
   901.3
   838.4
   811.4
     826
   880.9
     815
   844.9
   894.2
   783.5
   841.3
   803.3
     754
   807.2
   794.6
   772.2
   716.4
   802.4
   795.6
   751.4
   763.1
   813.7
   775.4
   739.8
   813.4
   757.9
   771.2
   747.2
   768.3
   723.2
   728.7
   751.4
   768.6
   736.8
   763.1
   726.8
   692.7
   750.1
   735.9
   721.3
   648.3
   752.7
   709.3
   739.4
   716.7
   762.5
   679.1
     802
   709.9
   676.2
   787.1
   728.4
   726.1
   689.1
   691.4
   750.8
   662.5
   699.2
   711.2
   705.4
   697.3
   687.2
   697.9
   710.9
   715.1
   746.9
   685.6
   675.5
   721.3
   673.6
   678.8
   614.5
   681.4
   677.1
   672.3
   734.6
     681
     705
   648.3
   660.9
   665.8
   675.8
   697.3
   682.7
   672.6
   632.7
   691.1
   703.7
   734.2
   617.1
     684
   695.3
   613.9
   683.3
   648.3
   641.5
   686.9
   699.5
   677.5
   634.6
   637.9
   685.6
   619.7
   640.8
   685.6
     646
   628.8
     660
   653.5
   616.2
   602.5
   595.7
     609
   602.9
   600.6
   568.8
   701.8
   643.1
   657.7
     634
     646
   590.2
   685.6
   612.6
     622
   593.8
   684.9
   643.4
   593.1
   579.2
   645.4
   664.8
   635.9
   655.1
   617.5
   588.3
   621.7
   663.5
   615.2
   640.8
   632.1
   633.4
   660.3
   630.8
   664.5
   613.9
   623.3
   645.7
   601.2
   597.3
   620.1
   583.4
     611
   626.2
   639.5
   566.5
   661.9
     599
   625.6
   591.5
   658.7
   665.5
   620.4
   594.1
   620.1
   636.6
   665.8
   617.8
     657
   616.5
   667.4
   626.5
   624.9
   637.2
   637.6
   649.6
   570.4
   645.7
     611
   626.9
   630.4
   703.1
   673.6
   585.3
   653.1
   637.6
   641.5
   602.9
   649.9
   638.2
     646
   618.8
   654.4
   645.4
   644.1
   596.7
   682.3
   593.5
   660.6
   690.8
   662.5
   674.2
   649.6
   631.1
   641.1
   679.4
   643.7
   636.6
   699.2
   601.9
   540.9
     669
   690.8
   626.2
   675.8
   625.2
   657.4
   615.8
   661.9
   672.3
   620.7
   697.3
   622.3
   679.4
   646.7
     648
   640.5
   627.8
     623
   672.6
   616.8
   686.6
     658
   659.6
   663.2
   642.8
   651.5
   631.1
   650.9
   660.3
   691.1
   639.5
   643.7
   645.4
   637.9
   638.2
   688.8
   681.4
   673.9
   627.8
   665.8
   664.5
   672.3
   699.5
   652.8
   658.7
   648.6
   672.9
   667.4
     743
     683
   662.9
   665.8
   687.2
   590.2
   666.8
   650.2
   695.3
   647.6
   637.6
   680.4
   657.7
   624.6
   639.2
   675.5
     648
   710.6
   738.8
   691.4
   660.6
   605.1
     657
   652.8
   669.4
   674.9
   691.1
   701.8
   691.7
   712.2
   672.6
   707.3
   650.5
   692.1
     660
   633.4
   696.6
     695
   701.8
   672.9
   700.8
   671.6
   691.4
   711.5
   700.5
   722.6
   689.5
     693
   703.1
   708.3
   698.9
   736.8
   691.7
   696.6
   746.6
   677.5
   639.5
     742
   696.3
   753.7
   708.9
   703.7
   714.8
   717.7
   727.1
   782.6
   737.8
   724.2
   776.4
     719
   643.7
   730.3
   688.5
   722.9
   748.5
   783.2
   710.6
     754
   737.2
   705.7
   714.5
   687.5
   740.1
   750.1
   744.6
   747.9
     791
   775.4
   763.1
   792.6
   760.5
   711.2
   796.5
     828
     717
   811.1
   777.4
   744.3
   788.1
   842.6
   880.5
     829
   815.7
   852.3
   850.1
   765.4
   804.6
   862.4
   843.9
   849.1
   809.2
   769.9
   859.1
   847.1
     826
   859.5
     865
   903.9
   927.3
   871.5
   916.6
   963.6
   917.5
   892.5
   925.6
   944.5
   936.3
   956.8
    1013
   968.5
    1042
   971.4
    1007
   979.8
    1064
   995.1
    1097
    1030
    1031
    1027
    1016
    1056
    1125
    1102
    1054
    1105
    1084
    1138
    1111
    1143
    1206
    1130
    1140
    1216
    1171
    1220
    1187
    1173
    1226
    1193
    1204
    1186
    1190
    1264
    1313
    1217
    1219
    1301
    1344
    1243
    1351
    1306
    1381
    1329
    1393
    1369
    1386
    1463
    1392
    1386
    1366
    1448
    1523
    1487
    1463
    1536
    1557
    1484
    1569
    1521
    1482
    1578
    1578
    1517
    1601
    1648
    1608
    1717
    1559
    1610
    1641
    1635
    1663
    1636
    1734
    1721
    1723
    1702
    1641
    1717
    1716
    1824
    1738
    1723
    1761
    1689
    1813
    1794
    1839
    1908
    1803
    1839
    1774
    1724
    1727
    1729
    1845
    1846
    1778
    1950
    1779
    1779
    1800
    1860
    1803
    1803
    1908
    1843
    1873
    1868
    1921
    1819
    1915
    1887
    1901
    1872
    1815
    1910
    1815
    1810
    1943
    1867
    1850
    1891
    1754
    1761
    1857
    1727
    1849
    1876
    1823
    1813
    1845
    1777
    1806
    1770
    1792
    1742
    1837
    1739
    1647
    1863
    1790
    1869
    1781
    1789
    1684
    1693
    1737
    1655
    1700
    1657
    1762
    1606
    1608
    1703
    1659
    1676
    1696
    1549
    1591
    1591
    1494
    1585
    1547
    1585
    1640
    1513
    1503
    1514
    1544
    1578
    1467
    1466
    1532
    1517
    1542
    1496
    1414
    1440
    1453
    1383
    1429
    1463
    1477
    1387
    1502
    1378
    1458
    1375
    1380
    1403
    1430
    1389
    1350
    1369
    1341
    1357
    1371
    1371
    1373
    1282
    1260
    1370
    1269
    1271
    1214
    1257
    1213
    1305
    1273
    1335
    1219
    1256
    1279
    1258
    1197
    1231
    1133
    1172
    1108
    1201
    1198
    1097
    1158
    1110
    1141
    1116
    1089
    1110
    1064
    1050
    1133
    1133
    1164
    1159
    1020
    1040
    1065
    1118
    1084
    1095
    1072
    1145
   953.2
    1028
   999.9
    1046
   975.3
   957.1
   964.9
   993.1
   979.2
   960.3
   941.5
    1025
    1027
   971.4
   932.1
   955.8
     984
    1024
   930.8
   846.2
     890
   964.2
   981.8
   895.5
   930.5
   862.4
     960
   880.9
     887
   917.5
   839.7
   920.4
   898.7
   794.3
   920.8
   947.4
    1005
   874.4
   857.8
   879.9
   895.1
   850.1
   882.2
   835.8
   879.6
   799.4
   844.5
   826.4
   896.4
   851.7
   859.1
   788.1
   848.1
   855.9
   758.6
   809.2
   797.5
   838.7
   815.3
   736.2
   833.2
   818.9
   809.2
   833.8
   751.1
   776.1
   785.2
   791.7
   795.2
   755.7
   829.6
   779.3
   786.8
   791.7
   697.9
     744
     767
   763.4
   750.1
   769.9
   769.6
   773.8
     670
   712.5
   764.4
     743
   673.9
   718.3
   724.5
   763.1
   730.3
   684.9
   774.1
   747.9
   726.5
   740.1
   723.2
   728.4
   717.4
   709.6
   686.6
   717.4
   722.6
   749.2
   673.6
     720
   737.8
   669.7
     718
   669.7
     694
   686.9
   725.8
   749.5
     705
   689.5
   705.4
   677.8
   702.4
   677.8
   725.2
   664.5
     718
   691.7
   711.5
   685.3
   722.2
   691.1
   799.4
   715.4
   667.1
   724.2
   655.7
     672
   772.5
   710.9
   675.5
   649.2
   643.4
   690.1
   683.6
   674.6
   659.6
   687.9
   691.4
     684
   613.9
   741.4
   690.4
   669.4
   707.3
   644.1
   644.4
   637.6
   702.1
   696.9
   680.1
   697.3
   666.8
   675.5
   674.9
   593.8
   675.8
   702.1
   673.3
   645.4
   673.6
   674.9
     671
   626.2
   627.8
     730
   571.1
     647
   672.3
   658.3
   636.9
     660
   678.8
   627.2
   634.6
   705.4
   579.5
   606.1
   656.4
   627.8
   640.2
   666.8
   601.2
   633.7
   636.3
   623.6
   635.9
   656.7
   713.5
   637.9
   616.5
   672.6
   632.7
   635.3
   634.3
     596
   659.3
   635.3
   650.9
   658.3
   615.2
   632.1
   612.6
     671
   666.1
   638.9
   601.2
     669
   626.5
   561.7
   622.6
   569.8
   656.4
   593.5
   603.8
   644.7
   631.7
   650.2
   606.1
     596
   640.5
   607.7
   549.3
   555.5
   698.9
   613.6
   580.8
   596.4
   625.9
   631.4
   619.4
   593.5
   698.6
     572
   653.5
     634
   560.4
   627.5
   659.6
     587
   583.7
   576.3
   616.5
   613.6
   627.2
   608.4
   581.1
   670.3
   566.2
   616.5
   619.7
   604.8
   635.6
   609.7
   618.4
   650.2
   602.5
   579.8
   663.2
   547.4
     574
   616.2
   625.6
   561.7
   634.3
   592.8
   591.8
   543.2
   615.5
   605.5
   620.1
     647
   629.5
   593.5
     635
   639.5
   632.1
   629.8
   577.9
   629.8
   592.2
   581.8
   635.3
     598
   647.3
   553.9
   608.4
     621
   591.2
   600.9
   620.4
   601.6
   614.9
   581.1
     610
   662.9
   623.9
   583.4
   635.3
   673.9
   690.1
   630.1
   645.4
   603.5
   601.2
     659
   578.9
   618.1
   563.9
   604.5
   644.1
   635.9
   629.5
   634.6
   644.1
   591.2
   628.5
   652.8
   604.2
   589.2
   621.3
   639.8
   604.2
   606.1
   662.9
   639.8
   673.9
   651.5
   591.8
     633
   618.8
   595.7
   674.2
   605.8
   650.5
     587
     647
   607.7
   589.9
   655.4
   641.1
   614.9
   579.8
   594.1
   579.2
   601.6
   573.3
     585
   640.8
     598
   638.5
   640.5
   656.7
   662.9
   629.8
   602.5
     623
   602.2
     609
   648.3
   605.5
   618.1
   576.9
   622.6
   568.8
   632.4
     608
   624.6
   546.4
   600.9
     621
   628.8
   644.1
   606.4
   613.9
   640.8
   603.2
   601.2
   652.8
   662.5
     597
   622.3
   625.6
   648.9
   606.8
     574
   617.8
   593.8
   650.2
   594.1
     586
     574
   552.6
   594.7
   629.1
   601.2
   585.3
   587.3
   629.8
   655.7
   616.8
   612.9
   582.4
   650.9
   569.1
   599.3
   605.1
   620.1
   588.9
   587.9
   596.4
   562.6
   613.9
   600.3
   645.7
     596
   580.2
   624.3
   562.6
   566.5
   549.7
   609.3
   602.9
   602.9
     622
   586.6
   564.6
   617.8
   636.9
   531.8
   701.8
   557.1
   572.7
   615.8
   582.4
   573.7
   623.3
   582.1
   556.8
   557.1
   653.5
   610.3
   620.7
   579.8
   608.7
     573
   605.1
   552.6
     596
   642.8
   618.1
   580.2
   566.2
   612.3
   669.4
   552.6
   680.4
   586.6
   644.4
   523.1
   619.4
   618.4
   639.2
     596
   602.2
     575
   628.2
   690.4
   647.3
   569.8
   554.8
     551
   581.4
   579.8
   576.9
   647.6
   612.3
   612.9
   605.1
   630.8
   615.5
   609.7
   631.7
   702.8
   633.7
   670.3
   670.3
   660.3
   659.6
   584.4
   637.6
   662.5
   584.4
     660
     623
   641.1
     648
   653.8
   589.9
   663.8
   635.6
   638.5
   635.9
   641.1
   661.3
   620.1
   719.6
   669.4
   682.7
   620.1
     671
   629.1
   703.4
   625.6
     682
   677.5
   660.6
   715.4
   632.7
   653.5
   670.7
   631.7
   620.7
   665.8
   746.2
   680.1
   686.9
   676.5
   672.6
   712.5
   678.1
   679.7
   687.9
   657.7
   727.1
   705.7
   679.4
   752.1
   661.9
   748.2
   627.5
   719.6
   686.2
   744.9
   720.6
   756.6
   752.1
   725.5
   745.6
     742
   710.6
   751.8
   692.7
   773.8
     718
   756.3
     838
   792.6
     769
   797.8
     756
   793.6
   761.2
   819.6
   778.7
   844.2
   728.4
   762.8
   823.1
   811.4
   839.3
   810.1
   806.6
   811.1
   920.8
   870.2
   837.1
   879.2
   812.1
   836.4
   830.6
   885.1
   871.1
   882.8
     863
   888.3
   899.4
   848.1
   935.7
   887.4
   936.3
   919.1
   971.4
   895.5
   960.3
    1014
   945.7
   977.2
    1015
    1002
    1041
    1002
   971.7
   997.3
    1015
    1001
    1058
    1025
    1126
    1094
    1041
    1138
    1079
    1177
    1007
    1080
    1153
    1158
    1209
    1246
    1184
    1120
    1148
    1204
    1130
    1223
    1273
    1261
    1225
    1254
    1265
    1283
    1281
    1331
    1280
    1309
    1249
    1333
    1264
    1401
    1327
    1328
    1379
    1364
    1348
    1349
    1354
    1418
    1401
    1333
    1396
    1330
    1287
    1382
    1439
    1418
    1421
    1431
    1388
    1460
    1364
    1390
    1461
    1469
    1426
    1393
    1442
    1388
    1436
    1413
    1412
    1377
    1398
    1423
    1460
    1373
    1387
    1435
    1464
    1315
    1427
    1350
    1400
    1386
    1333
    1355
    1382
    1310
    1386
    1347
    1385
    1358
    1359
    1290
    1305
    1419
    1247
    1277
    1317
    1304
    1354
    1303
    1289
    1282
    1349
    1283
    1283
    1264
    1251
    1305
    1240
    1330
    1222
    1261
    1225
    1276
    1234
    1218
    1209
    1198
    1220
    1284
    1209
    1204
    1214
    1274
    1181
    1258
    1313
    1283
    1231
    1253
    1267
    1252
    1144
    1189
    1236
    1283
    1191
    1239
    1223
    1308
    1138
    1253
    1211
    1358
    1307
    1270
    1323
    1265
    1277
    1351
    1257
    1356
    1252
    1283
    1270
    1235
    1302
    1325
    1318
    1333
    1361
    1307
    1406
    1430
    1302
    1407
    1362
    1322
    1388
    1468
    1383
    1391
    1387
    1422
    1409
    1473
    1403
    1347
    1386
    1420
    1422
    1558
    1458
    1503
    1571
    1591
    1445
    1420
    1478
    1455
    1453
    1458
    1489
    1406
    1487
    1451
    1470
    1460
    1432
    1378
    1445
    1485
    1512
    1443
    1426
    1495
    1425
    1524
    1465
    1476
    1369
    1497
    1432
    1487
    1457
    1584
    1364
    1418
    1425
    1375
    1504
    1449
    1401
    1416
    1436
    1473
    1488
    1383
    1430
    1397
    1336
    1450
    1387
    1451
    1418
    1345
    1379
    1312
    1379
    1245
    1305
    1312
    1290
    1366
    1382
    1332
    1343
    1381
    1361
    1304
    1359
    1291
    1348
    1297
    1305
    1326
    1338
    1262
    1344
    1239
    1447
    1341
    1378
    1380
    1247
    1451
    1332
    1351
    1363
    1357
    1383
    1341
    1344
    1359
    1440
    1397
    1338
    1396
    1358
    1392
    1425
    1413
    1437
    1427
    1472
    1447
    1428
    1372
    1435
    1417
    1415
    1476
    1472
    1434
    1526
    1514
    1584
    1537
    1476
    1566
    1555
    1561
    1579
    1575
    1608
    1560
    1601
    1581
    1638
    1637
    1591
    1619
    1745
    1687
    1709
    1634
    1706
    1778
    1798
    1765
    1754
    1666
    1748
    1762
    1841
    1819
    1755
    1699
    1813
    1873
    1829
    1847
    1811
    1818
    1793
    1918
    1925
    1875
    1799
    1897
    1876
    1847
    1851
    1969
    1960
    1999
    2006
    1909
    1939
    1925
    1973
    1900
    1908
    1849
    1969
    1934
    1911
    1879
    1913
    1946
    1977
    1930
    1994
    1866
    1908
    1982
    1851
    1916
    1903
    1875
    1902
    1947
    1971
    1825
    1883
    1901
    1868
    1881
    1793
    1907
    1858
    2027
    1807
    1749
    1829
    1730
    1802
    1770
    1840
    1769
    1736
    1741
    1739
    1733
    1672
    1866
    1641
    1632
    1717
    1720
    1710
    1651
    1661
    1641
    1632
    1550
    1583
    1584
    1504
    1561
    1596
    1553
    1530
    1614
    1441
    1533
    1536
    1487
    1564
    1418
    1518
    1436
    1488
    1436
    1460
    1350
    1401
    1462
    1461
    1384
    1343
    1333
    1324
    1297
    1206
    1282
    1235
    1291
    1346
    1228
    1257
    1232
    1285
    1229
    1172
    1192
    1205
    1125
    1209
    1182
    1178
    1132
    1183
    1171
    1136
    1084
    1063
    1021
    1126
    1091
    1123
    1099
    1079
    1132
    1036
    1063
    1058
    1167
    1043
   999.6
    1087
    1075
    1065
    1086
    1052
    1133
    1026
    1112
    1108
    1153
    1189
    1137
    1053
    1084
    1093
    1213
    1082
    1136
   995.1
    1110
    1059
    1095
    1152
    1051
    1093
    1192
    1136
    1175
    1101
    1203
    1119
    1165
    1216
    1127
    1161
    1204
    1216
    1267
    1233
    1203
    1213
    1269
    1218
    1297
    1174
    1254
    1293
    1265
    1227
    1319
    1335
    1333
    1349
    1375
    1310
    1386
    1439
    1403
    1384
    1377
    1433
    1357
    1422
    1488
    1432
    1411
    1502
    1525
    1448
    1547
    1456
    1484
    1504
    1436
    1516
    1535
    1523
    1527
    1562
    1526
    1540
    1617
    1604
    1566
    1560
    1517
    1671
    1534
    1658
    1552
    1548
    1576
    1635
    1616
    1617
    1596
    1660
    1599
    1744
    1681
    1637
    1598
    1662
    1691
    1684
    1573
    1672
    1629
    1639
    1588
    1623
    1657
    1612
    1673
    1652
    1669
    1645
    1620
    1616
    1670
    1681
    1595
    1657
    1589
    1604
    1607
    1532
    1643
    1686
    1601
    1595
    1557
    1581
    1533
    1526
    1575
    1580
    1534
    1562
    1560
    1527
    1500
    1542
    1518
    1595
    1475
    1528
    1490
    1483
    1451
    1488
    1440
    1472
    1497
    1458
    1453
    1416
    1492
    1428
    1410
    1382
    1419
    1355
    1381
    1382
    1445
    1386
    1350
    1325
    1363
    1323
    1302
    1272
    1368
    1292
    1305
    1340
    1301
    1284
    1236
    1293
    1257
    1251
    1190
    1262
    1291
    1214
    1220
    1202
    1209
    1242
    1250
    1275
    1247
    1260
    1186
    1207
    1156
    1207
    1225
    1139
    1123
    1215
    1145
    1119
    1205
    1100
    1208
    1132
    1125
    1135
    1076
    1085
    1111
    1049
    1134
    1022
    1067
    1102
    1006
    1041
    1106
    1029
   998.9
    1055
    1081
   960.3
    1061
   982.4
   996.7
     974
   933.1
   950.6
   955.8
   918.2
   944.5
    1022
   983.4
   941.2
    1001
   952.6
    1002
   917.5
   900.3
   904.9
   921.4
     926
   920.4
   986.6
   883.8
   890.9
   854.9
   909.4
     902
   857.5
   920.1
   842.9
   893.2
     815
   830.3
   802.7
   822.5
   884.8
   773.8
   932.1
   812.7
   841.6
   857.2
   824.4
   822.5
   831.2
   802.7
   762.5
     853
   825.7
   754.4
   873.1
   787.4
     864
   799.8
   782.9
   780.3
   850.4
   793.3
   806.3
   712.5
   830.3
   750.1
   736.2
   774.8
   727.8
     730
   763.4
   740.4
   706.7
   768.6
   756.6
   753.7
   760.5
   756.6
     718
   708.9
   751.1
   715.4
   745.6
   734.6
   684.6
   718.3
   700.5
   689.8
   765.1
   691.1
   733.6
   678.8
   641.8
   709.9
     718
   734.9
   712.2
     658
   722.9
   689.1
   684.6
   728.1
   665.8
   646.3
   646.7
   713.2
   665.5
   691.1
   689.8
   630.1
   655.4
   635.6
   709.9
   687.5
   718.3
   639.8
   694.3
   687.5
   664.5
   667.7
   651.8
   721.9
   681.7
   721.6
     669
   707.6
     608
   674.9
   617.5
   712.5
     658
   665.5
   680.4
     646
   667.4
   611.9
   599.9
   584.4
   655.7
   597.7
   632.7
   609.7
   629.5
   664.8
   654.8
   639.2
   685.3
   662.5
   655.1
   625.6
   639.2
   629.8
     659
   685.6
   637.9
   643.1
   635.9
   606.1
   644.4
   718.3
   710.9
   628.2
   642.1
   651.2
   639.8
   637.2
   712.8
   590.2
   651.2
   631.7
   596.7
   620.1
   597.3
   626.2
   670.3
   636.6
   643.4
   641.1
     548
   577.9
   601.9
   640.5
   629.5
   631.4
   642.1
   680.7
   616.8
     587
   620.4
     647
     621
   610.6
   642.8
   638.5
     609
   641.1
   659.3
   618.1
   590.2
     621
   620.7
     622
   624.9
     658
   595.1
   607.4
   655.7
     611
   639.8
   577.9
   606.1
   668.7
   634.6
   614.2
   551.9
   596.4
   630.8
   601.9
     622
     597
     586
     659
   636.6
   631.7
   639.8
   628.8
   607.7
   605.5
   655.7
   685.3
   691.1
   634.3
   636.6
     634
   583.7
   621.7
   587.3
   608.4
   619.7
   595.1
   618.1
   606.8
   559.7
   681.7
   587.6
   624.9
   614.2
   633.4
   542.2
   579.2
   592.2
   572.7
   615.2
   589.9
   580.8
     621
   650.9
   632.1
   582.4
   601.9
   570.1
     596
     573
   631.7
   625.2
   592.5
   620.4
   609.7
   642.1
   593.8
   620.1
   631.7
   582.4
   566.9
     598
   579.8
   626.2
   580.2
     560
   597.7
   604.2
   658.3
   593.5
   554.2
   604.5
   571.4
   573.7
     646
   579.5
   601.2
   616.8
   611.9
   638.9
   595.7
   607.1
   600.6
   626.9
   581.8
   591.5
   623.3
   627.5
   571.1
   580.2
   656.1
   594.7
   635.6
   602.2
   619.1
     537
   589.2
   579.8
   566.2
   580.8
   642.8
   587.9
   601.6
   564.9
   596.4
   591.5
   601.2
     599
   629.8
   660.9
   673.6
   623.6
   627.8
   540.3
     634
     551
   551.9
   542.8
   638.9
   600.6
   624.6
   626.5
   573.3
   592.2
   607.7
   592.8
   537.7
   615.2
   590.2
   639.2
     621
   589.6
   632.4
   610.6
   594.1
   605.5
   582.7
   561.3
   558.7
   579.8
   563.9
   666.1
   582.1
   648.9
   613.6
     550
   614.5
   593.5
   621.3
   609.7
   540.9
   598.6
   588.9
   596.7
   644.1
   564.9
   620.7
     623
   615.2
   620.7
   648.9
   587.9
   634.3
   597.3
   569.8
   592.8
   561.3
   611.6
   576.3
   614.9
   593.8
   617.8
   531.8
   646.7
   604.2
   618.8
   612.6
     563
   613.9
   558.1
   533.4
   581.4
     537
   607.4
   668.4
   655.4
   566.2
   588.3
   638.9
   604.8
   545.4
   602.5
   580.5
   561.3
   617.5
   685.9
   565.2
   610.6
   583.7
   603.5
   579.8
   608.7
   603.8
   666.1
   630.8
   572.7
     599
   571.7
   588.9
   606.1
   652.8
   614.9
   623.6
   623.9
   640.2
   600.6
   656.1
   649.9
   645.7
   629.1
     610
   635.6
   628.5
   647.3
     659
   577.9
   631.4
   617.5
   617.1
   594.1
   679.7
   581.1
   661.3
   590.2
   577.2
   639.5
   586.6
   590.5
   682.3
   635.9
   564.3
     647
   611.9
   633.4
   656.4
   539.6
   568.1
   606.8
     635
   645.4
   668.1
   641.1
   647.3
   571.4
   630.1
   668.4
     659
     585
   584.4
   620.4
   620.4
   636.6
   596.4
   656.4
   607.7
   618.4
     635
     634
   559.7
   632.1
   616.2
   621.3
   694.3
   674.6
   620.4
   578.9
   689.5
   587.3
     610
     658
   648.6
   680.1
   635.9
   692.4
   673.9
     608
   601.6
   571.7
   601.9
   651.8
   601.6
   606.8
   615.8
   618.4
   622.6
     585
   654.8
   660.6
     609
   636.6
   650.2
   640.2
   661.9
   608.4
   640.2
   687.9
   549.7
   660.3
   617.1
   644.4
   656.4
   639.5
     705
   684.3
     635
   636.9
   628.8
   657.4
   695.3
   656.1
   642.1
   648.9
   651.2
   652.2
   674.9
   673.6
   646.7
   602.2
   598.3
   663.5
   640.2
   658.7
   669.7
   626.2
   715.7
   696.9
   707.3
   650.2
   582.7
     660
     645
   695.3
   686.6
   659.6
   648.3
   681.7
   630.4
   667.4
   617.8
   648.9
   645.7
   617.8
   708.6
     659
   648.3
   605.8
   619.4
   699.5
   673.9
   652.2
   643.4
     584
   668.7
   619.7
   639.5
     633
   653.1
     670
   646.7
   761.2
   585.3
   622.6
   691.1
   639.8
   624.3
   655.1
   595.1
   584.4
   644.4
   616.2
   652.5
   684.6
   670.7
   683.6
   624.3
   662.5
   625.6
   677.5
   679.1
   749.2
   698.2
   629.5
   620.1
   650.2
   680.7
   659.3
   653.8
   740.1
   673.9
   672.9
   675.2
   644.4
   673.6
   665.8
   718.7
   615.8
   631.1
   642.1
   668.4
   697.3
   661.3
   721.3
   680.4
   700.2
   714.1
   673.3
   610.6
   649.2
   705.4
   668.4
   653.1
     693
   618.8
   656.1
   680.4
   652.8
     669
   710.9
   691.1
   668.1
   643.4
   673.6
   648.3
   721.6
   711.2
   632.4
   669.4
   690.1
   650.5
   595.1
   649.9
   653.1
   698.9
   670.7
   724.5
   656.7
   722.6
   685.9
     693
   638.9
   694.3
   700.2
   675.8
   665.1
   697.9
   664.5
   736.8
   646.3
   661.3
   686.9
   748.8
   659.3
   668.4
   680.4
   689.1
   728.4
   658.7
   664.2
   665.5
   721.6
   678.4
   719.3
   683.6
   652.2
   689.5
   709.6
   744.9
   721.3
   746.9
   649.6
   683.6
   677.8
   660.9
   700.5
     717
   711.9
     696
   689.5
   721.3
   670.7
   697.9
   647.3
   688.5
   661.3
   752.1
   686.2
   660.3
   664.5
   723.5
   693.4
   731.3
   680.7
     671
   674.6
   679.4
   697.6
   666.4
   724.5
   666.1
   659.3
   625.2
   722.6
   712.2
   649.6
   680.1
   713.8
   720.3
   682.3
   655.7
   654.1
   735.5
     682
   628.5
     645
   688.8
   664.8
     684
   662.9
   645.7
   688.8
   643.4
   700.8
   671.3
   636.3
   677.1
   658.7
   671.6
   664.5
   645.4
   604.5
   690.8
   628.5
   639.5
   623.3
   681.4
     659
   711.9
   696.6
   648.3
   669.7
   635.9
   668.7
   666.1
   662.9
   641.1
     633
   596.4
   631.1
   632.4
   658.3
   624.6
     585
   673.3
   708.3
   661.3
   620.4
   636.3
   714.5
   622.3
   670.3
   651.8
   690.1
   591.5
   634.3
   608.4
   648.3
   638.5
   652.2
   689.8
   653.5
   625.9
     707
   615.2
   659.3
   627.8
   660.6
   640.8
   648.3
     707
   652.5
   624.3
   667.7
   668.1
   608.4
   627.5
   702.8
     633
   666.8
   645.4
   703.4
   670.7
   689.5
   643.4
   640.8
   706.3
   690.1
   662.2
   623.6
   637.9
   644.4
     645
   596.4
   644.1
   629.5
   655.4
   658.7
     660
   661.9
   626.2
   730.3
   684.3
   659.3
   656.1
   687.2
   642.4
   627.5
   696.3
   631.7
   611.6
   599.9
   666.8
   643.7
   724.5
   650.2
   652.2
   668.4
   712.8
   682.3
   640.8
   693.4
   588.3
     635
   737.2
   653.8
   637.9
     657
   648.6
     682
   647.6
   671.6
   674.2
   654.8
   658.7
   683.6
     660
   674.6
   661.9
     683
   649.6
   660.9
   675.8
   656.4
   641.5
   706.3
   666.8
   625.9
   688.5
   679.4
   671.3
   661.3
   587.3
   684.9
   704.4
   638.5
   615.2
     647
   666.1
   620.4
   673.3
   672.3
   642.4
   618.8
   673.3
   655.1
     633
   656.1
   676.2
   620.4
   652.8
   692.7
   664.2
   633.4
   626.2
   728.7
   672.6
   633.7
   651.5
   661.3
   626.5
     693
   679.1
   604.2
   659.6
     648
   631.7
   612.6
   661.6
   649.9
   689.1
   578.9
   638.2
   611.6
   633.4
   577.6
   622.3
   628.5
   685.9
   625.2
   647.6
     658
   669.4
   602.9
   657.7
   642.1
   629.5
   602.2
   659.3
   646.7
   626.5
   650.2
   605.8
   601.2
   634.6
   614.2
   629.5
   641.5
   605.1
   651.5
   707.6
   649.6
   637.2
   621.3
   597.3
   665.5
   650.2
   703.7
   620.7
   639.5
   664.8
   645.7
   636.3
   651.2
   614.5
     585
   692.4
   664.2
   625.6
   596.4
   639.8
   652.2
   667.4
   665.8
   636.9
   622.3
   642.4
   622.3
   636.6
   688.5
   599.3
   626.2
   634.3
   626.5
   621.3
   646.3
   623.3
   624.9
   661.6
   627.2
   668.4
   624.3
   620.7
   710.6
   620.7
   604.2
   639.5
   626.2
   671.3
   628.5
   647.3
   640.8
   701.8
   637.2
   619.4
   620.7
   586.3
   675.2
   667.7
   637.6
   697.9
   651.8
   715.1
   672.3
   634.3
   691.7
   668.1
   664.2
   662.9
     695
   636.9
   649.2
   674.9
     611
     729
   633.4
   676.8
   678.4
   734.2
   629.5
   691.1
   631.4
   609.3
   625.6
   637.2
   678.1
   638.9
   736.8
   691.4
   691.1
     634
   635.3
   716.1
   688.8
   675.5
   636.6
   677.1
   646.7
   658.3
     635
   627.5
   627.5
   648.6
   703.7
   637.9
   639.5
   604.8
   618.8
   656.4
   623.6
   672.6
   636.3
   696.3
   661.6
   627.8
   648.9
   591.8
   682.7
   602.2
   629.5
   641.5
   648.6
     694
   586.3
   618.4
   616.5
   673.3
   687.5
   646.3
   693.7
   640.5
   642.1
   577.6
   644.1
   664.8
   640.8
   627.5
   646.3
     574
   641.8
   570.4
     645
   584.7
     621
   603.2
     621
   603.2
   617.8
     611
   690.8
   607.1
   629.1
   652.5
   655.7
   632.1
   633.7
   649.9
   658.7
   624.6
   638.9
     608
   614.5
   631.1
   690.1
   675.2
   666.1
   685.6
   656.7
   643.7
   636.6
   623.6
   663.8
   680.4
   598.6
   622.6
   555.5
   612.3
   637.2
   595.7
   653.8
   684.9
   635.9
   668.4
   635.3
   593.8
   662.5
   560.4
     633
     647
   614.9
   619.1
   604.8
   653.5
   648.3
   625.6
   593.5
   681.4
   619.1
   632.4
   607.1
   608.7
     647
   665.5
   664.2
   648.6
   620.7
   682.3
     646
   634.6
     596
   656.4
   607.4
   676.5
   703.4
   594.1
   629.8
     660
   691.4
   629.1
   597.3
   689.5
   637.9
   661.6
   667.7
   641.8
   691.1
   673.9
   685.6
   599.6
   665.5
   667.7
   705.7
     608
     634
   620.4
   631.7
   593.1
   641.1
   633.7
   644.4
     681
   654.1
   716.7
   661.3
   664.8
   650.5
   694.3
   668.7
   606.8
   615.5
   675.2
   700.5
   639.8
   659.6
   633.4
     696
   626.2
   636.6
   604.2
   645.7
   667.1
   673.6
     696
   648.6
   668.1
   636.6
     730
   635.6
     596
   661.3
   657.4
   658.3
   669.7
   700.5
   650.2
   616.8
   698.2
   654.8
   687.2
   689.1
   634.3
   700.5
   639.5
   686.2
   638.9
   675.2
   679.1
   626.2
   623.3
   656.1
   656.7
   658.7
   627.5
   651.8
     597
   658.3
   654.8
   617.1
   613.6
   684.6
     609
   676.5
     646
   634.3
   654.8
   712.8
   715.1
   614.5
     732
   737.5
   692.7
     672
   691.4
   648.3
   700.8
   668.1
   692.7
   685.9
   735.2
   690.1
   680.4
   671.3
   681.7
     755
   682.3
   705.4
     694
   660.6
   678.8
   769.9
   710.2
   755.3
   757.3
   731.3
     731
   685.9
   750.5
   735.5
     780
   726.5
     696
   761.8
   786.1
   748.8
   751.1
   714.5
   777.4
   800.1
     802
   770.9
   791.3
   859.5
   827.7
   750.8
   775.8
   793.3
   796.8
   821.5
   764.1
   806.9
   772.2
   836.4
   849.4
   799.1
   783.2
   789.7
   840.3
   837.7
   865.6
   860.8
   864.6
   872.1
   847.8
   871.8
   849.4
   872.4
   852.6
   899.7
   833.2
   854.3
   916.9
   900.7
   866.9
   893.8
    1006
   906.5
   931.1
    1012
   850.7
   995.1
   897.1
   956.8
   897.4
   918.8
   982.1
   934.1
   969.8
   928.6
   977.2
     935
   998.3
    1049
    1001
    1024
   976.6
    1098
    1074
    1040
   976.2
   973.6
    1026
    1088
    1052
   992.8
    1092
   985.6
    1095
    1064
   955.5
    1055
    1129
    1034
    1077
    1042
    1057
    1055
    1097
    1044
    1103
    1048
    1136
    1058
    1096
    1083
    1141
    1042
    1096
    1067
    1148
    1150
    1126
    1092
    1170
    1150
    1092
    1250
    1132
    1160
    1133
    1210
    1103
    1137
    1096
    1153
    1129
    1145
    1125
    1147
    1226
    1165
    1102
    1123
    1179
    1176
    1175
    1212
    1170
    1213
    1142
    1173
    1236
    1200
    1215
    1156
    1266
    1243
    1233
    1174
    1205
    1210
    1191
    1172
    1197
    1290
    1275
    1160
    1197
    1177
    1225
    1224
    1207
    1303
    1211
    1223
    1200
    1208
    1178
    1220
    1153
    1296
    1179
    1264
    1175
    1257
    1217
    1237
    1233
    1254
    1200
    1274
    1246
    1198
    1223
    1240
    1247
    1190
    1296
    1246
    1279
    1171
    1140
    1210
    1225
    1226
    1263
    1214
    1200
    1248
    1220
    1267
    1225
    1250
    1238
    1260
    1178
    1329
    1280
    1203
    1201
    1209
    1301
    1115
    1148
    1156
    1276
    1127
    1204
    1226
    1160
    1257
    1142
    1190
    1225
    1138
    1207
    1112
    1165
    1138
    1151
    1172
    1114
    1132
    1046
    1152
    1180
    1089
    1199
    1147
    1192
    1054
    1100
    1101
    1102
    1105
    1105
    1091
    1045
    1056
    1110
    1062
    1114
    1120
    1060
    1044
    1033
    1052
   986.6
    1011
   946.4
    1058
    1002
   967.2
   984.4
    1013
   938.6
   993.8
   970.1
   960.3
   922.7
   993.1
    1012
    1047
     984
    1003
   942.5
   887.4
   961.6
   895.8
   847.5
   940.2
   887.4
   858.2
   827.7
     938
   841.3
     900
   842.9
   923.4
   931.5
   859.1
   870.5
     875
   875.7
   844.2
   817.9
   769.9
   820.2
     826
   826.7
   809.5
   793.6
   846.8
   799.1
     828
   767.7
   821.8
   810.1
   798.8
   799.1
   784.2
   782.6
   757.9
   699.2
   794.3
     816
   762.1
   770.9
   797.2
   811.8
   734.9
   699.2
   814.7
   774.1
   703.7
   747.5
   744.6
   725.5
   656.1
   760.5
   743.6
   729.7
   680.1
   689.1
   716.4
   716.4
   782.9
   679.7
   693.4
   663.8
     707
   748.5
   717.4
   747.2
   772.8
   716.4
   668.4
   721.3
   649.2
   628.2
   686.2
   699.2
   673.3
   694.3
   684.9
     684
   648.6
   715.4
   686.9
   695.6
   708.6
   716.1
   684.6
   671.3
   615.8
   696.3
   668.4
   696.3
   738.1
   652.8
   631.7
   695.6
   693.7
   657.4
   644.7
   662.9
   785.2
   708.3
   713.5
   728.4
     694
   706.7
   780.3
   744.9
   739.1
   757.6
   661.6
   701.2
   671.6
   714.8
   770.6
   719.3
   696.3
   750.5
   833.8
   849.1
   688.2
   723.9
   773.2
   742.4
   838.4
   764.1
   787.8
   776.1
   781.3
     744
   817.9
   808.5
   848.4
   858.8
   802.7
   793.3
   788.7
   826.7
   843.9
   831.9
   781.9
   821.2
   821.5
   865.6
   867.6
   845.8
   889.6
   856.9
   898.1
   916.6
   853.6
   872.1
     889
   915.6
   855.2
   934.7
   926.3
   875.4
   918.8
   945.1
   979.5
   991.2
   961.3
   962.6
   948.3
   963.3
   962.3
   955.8
    1083
   962.3
    1009
    1051
   912.3
   982.1
    1064
    1047
    1006
    1007
    1114
   958.7
    1071
    1080
    1025
    1068
    1045
    1146
    1099
    1151
    1051
    1074
    1106
    1143
    1094
    1016
    1201
    1050
    1113
    1110
    1104
    1131
    1116
    1075
    1181
    1177
    1210
    1169
    1101
    1079
    1170
    1142
    1118
    1137
    1178
    1121
    1217
    1154
    1142
    1151
    1153
    1162
    1113
    1105
    1158
    1160
    1175
    1152
    1092
    1201
    1187
    1173
    1134
    1083
    1104
    1124
    1137
    1126
    1108
    1104
    1139
    1068
    1112
    1081
    1128
    1047
    1003
    1025
    1070
    1122
    1034
    1045
    1080
    1076
    1048
    1031
   987.9
   964.6
   981.8
    1076
   998.6
   991.5
    1047
    1003
   976.6
   934.7
   979.8
    1002
   941.2
   994.1
    1001
   981.8
   918.2
   898.1
   976.2
   928.2
   858.5
   948.3
   982.7
   928.9
   899.7
   870.8
   886.4
   895.1
   866.6
   926.9
   887.7
   792.3
   795.9
   832.2
   872.1
   817.9
   821.8
   802.4
   804.6
   855.2
   802.7
   800.1
   824.1
   797.5
   812.4
   749.5
   807.2
   749.8
     792
   795.6
   783.2
   819.6
   642.1
   795.2
   758.2
     756
     767
   769.6
   710.6
   716.4
   710.2
   686.9
   739.4
   673.9
   694.3
   728.7
     695
   709.3
   676.5
   662.2
   695.3
   630.4
   689.5
   602.2
   672.6
   658.7
     598
   648.3
   741.4
   653.5
   649.9
   581.1
   677.5
     717
     671
   638.2
   648.9
   664.2
   672.3
   651.5
   716.1
   626.5
   670.7
   618.1
   600.9
   610.3
     599
   667.1
   599.9
   632.1
   656.7
   650.5
   631.1
   603.8
   612.6
   632.1
   638.9
   589.2
   651.2
   660.6
   640.8
   594.1
   617.1
   613.2
   658.3
   612.3
   625.6
   620.4
   581.8
   598.3
   617.5
   648.3
   608.7
   601.9
   650.2
   609.3
     598
   586.3
   623.6
   595.4
   600.3
   578.5
   604.2
     550
   632.4
   557.1
   613.2
   600.3
   635.6
   654.1
   561.3
   553.2
     648
   613.2
   555.2
   627.5
   560.7
   591.2
   614.5
   612.6
   624.6
   601.2
   600.6
   559.1
   600.9
   640.8
   642.4
   616.5
     634
   613.9
   637.6
     634
   641.8
   613.9
   605.8
   563.9
   645.7
   575.3
   612.6
   644.7
   554.5
   622.3
   609.3
     598
   623.6
   636.6
   674.9
   819.2
   610.3
   586.6
   639.5
   610.6
     608
   629.8
   590.2
     621
   592.5
   587.9
   601.6
   623.6
   628.8
   699.9
   725.5
   654.4
     611
     672
   659.3
     610
   689.5
   645.4
   617.1
   635.6
   546.7
   586.3
   628.5
   615.5
   660.9
   699.9
   625.9
   587.6
   622.3
   665.8
   678.4
   604.5
   649.6
   603.8
   655.4
     648
   653.8
   650.9
   650.2
   641.8
     659
   629.5
   605.8
   649.6
   588.6
   637.2
   618.1
     635
   640.8
   633.7
   636.9
   614.9
   632.1
   637.2
   622.6
   650.5
   633.4
   575.3
   632.4
   614.5
   662.5
   591.5
   623.6
   612.9
   647.6
   632.7
   708.6
   623.9
   653.8
   631.1
   599.6
   620.7
   643.1
   731.6
   639.5
   663.2
     681
   678.4
   667.1
   631.4
   674.2
   611.6
   685.9
   624.3
   616.8
   664.8
   623.6
   619.4
   668.7
   659.6
   696.9
     634
   661.3
   617.1
   633.4
   658.7
   701.2
   612.6
   646.7
   618.1
   663.5
   615.2
   674.6
   668.4
   618.4
     645
     621
   615.2
   587.6
     647
   658.3
   627.2
   632.7
   616.8
   651.2
     635
   612.9
   613.9
   613.6
   643.4
   599.6
   629.5
   614.5
   580.2
   663.5
   615.8
   613.6
   651.8
     599
   667.1
   680.1
   635.9
     660
   664.8
     671
   617.8
   653.5
   655.4
   629.5
   657.7
   621.3
   636.3
   607.7
     682
   684.6
   669.4
   672.6
   672.9
   648.6
   664.8
     669
   618.8
   627.5
   656.4
     670
   644.4
   673.3
   578.9
   632.7
   668.1
   613.6
   659.6
     609
   676.2
   630.4
   616.5
   646.3
   623.9
     670
   607.1
   744.6
   688.5
   615.8
     683
   644.7
     647
   654.1
   623.6
   660.3
   691.1
   592.8
   600.6
   636.3
   653.1
   609.3
   680.1
   644.1
   666.4
   616.5
   630.8
   644.4
   654.4
   677.8
   649.6
   599.6
   693.4
   667.4
   662.5
   669.4
   650.5
   626.5
   695.3
   641.5
     660
   602.5
   671.3
   657.7
   578.9
   614.9
   631.1
     706
   642.1
   687.9
   628.8
   656.1
   641.5
   655.1
     647
   626.9
   697.6
   627.5
   712.2
   678.8
   668.4
     659
   689.5
   692.1
   700.2
   734.6
   679.7
   646.7
   703.1
   702.8
   671.6
   688.5
     684
   662.5
   743.6
     647
   669.4
     658
   666.4
   710.2
   704.7
   686.6
   677.5
   677.5
   700.8
   692.1
     729
   702.8
   699.9
   666.1
   689.5
   745.9
   708.3
   738.8
   770.9
     754
   688.2
   724.5
   735.2
   740.1
   709.3
   726.8
     817
   844.5
   787.8
   760.5
     802
   728.4
     754
   780.3
     792
     743
   816.6
   807.2
   832.9
   792.3
   832.9
   885.1
   879.2
   842.6
   909.4
   888.7
   842.3
   887.4
   871.5
   897.4
     853
   955.2
   911.4
   950.3
   969.1
   982.4
   997.3
   935.7
   894.2
     936
   915.6
   934.7
    1046
   943.5
    1027
    1035
    1021
    1003
    1064
    1109
    1085
    1060
    1077
    1145
    1139
    1118
    1095
    1090
    1137
    1140
    1175
    1202
    1216
    1164
    1206
    1222
    1221
    1271
    1259
    1241
    1269
    1213
    1279
    1355
    1356
    1346
    1253
    1323
    1364
    1350
    1404
    1427
    1415
    1446
    1427
    1378
    1385
    1435
    1397
    1453
    1499
    1553
    1479
    1606
    1547
    1547
    1508
    1554
    1570
    1578
    1536
    1448
    1626
    1627
    1638
    1577
    1587
    1657
    1516
    1693
    1654
    1572
    1619
    1610
    1606
    1563
    1591
    1570
    1577
    1621
    1665
    1638
    1636
    1661
    1643
    1650
    1674
    1589
    1669
    1550
    1657
    1588
    1623
    1657
    1582
    1677
    1626
    1589
    1551
    1540
    1526
    1681
    1527
    1632
    1535
    1732
    1574
    1585
    1461
    1597
    1536
    1526
    1494
    1531
    1482
    1512
    1533
    1500
    1505
    1456
    1468
    1577
    1443
    1520
    1417
    1370
    1382
    1363
    1465
    1388
    1331
    1269
    1293
    1309
    1288
    1335
    1393
    1317
    1280
    1342
    1271
    1215
    1248
    1185
    1302
    1284
    1153
    1120
    1179
    1175
    1151
    1119
    1211
    1106
    1091
    1195
    1118
    1057
    1087
    1052
   984.4
    1097
    1092
    1026
    1047
     997
    1103
   988.2
   978.5
     960
   943.8
   940.6
   950.6
   936.7
   890.6
   925.3
   906.2
   939.9
   910.7
   777.4
   893.2
   882.8
   967.8
   823.4
   846.5
   803.7
     829
   909.1
   843.2
   803.3
   852.6
   787.1
   801.7
   786.8
   825.1
   858.5
   767.3
   834.8
   752.1
   865.3
   809.2
   807.6
   713.5
   723.5
   789.4
   745.9
   731.6
   765.4
   713.5
   715.7
   731.3
   768.3
   749.5
   761.2
   762.8
   704.7
   733.6
   685.9
   725.5
     769
   673.6
     717
   711.9
   685.9
   688.5
     695
   683.3
   753.4
   667.1
   681.4
   719.3
   675.8
   737.5
   721.3
   728.7
   785.5
   735.9
   648.6
   729.4
   695.6
   736.2
     647
   708.6
   675.2
     696
   667.4
   674.9
   740.1
   648.6
     769
   686.9
   699.5
   635.3
   685.3
   665.1
   630.4
   656.4
   723.2
   647.6
   609.7
   654.4
   683.6
   703.1
   725.8
   663.8
   683.3
   737.5
   747.9
   690.8
   657.7
   755.7
   728.1
   627.2
   702.1
   706.7
     718
   677.5
   662.9
   690.4
   671.3
   683.3
   652.8
   690.4
   656.1
   743.3
   679.7
   626.2
   669.4
   686.6
   715.4
   704.1
   769.3
   742.4
   667.7
   666.1
   707.3
   746.9
   671.3
   677.1
     669
   697.3
   690.4
   686.9
   677.8
     706
   597.3
   721.9
     719
   674.2
   733.3
   627.2
     633
   630.8
     682
   681.4
     695
   698.6
   673.9
     718
   649.6
   686.2
   698.2
   687.5
   692.1
   689.5
   717.7
   692.7
   670.3
   677.5
   664.8
   722.6
   654.8
     658
     705
   677.8
   697.9
   709.3
   643.4
   712.2
     669
   680.4
   693.7
   723.5
     743
     684
   759.2
   727.1
   707.6
   764.4
   649.6
     681
   647.6
   683.3
   664.5
   666.1
   629.8
   644.7
   642.1
   681.4
   729.4
   689.8
   648.6
   674.6
   673.6
   706.7
     623
   668.1
   689.5
   698.9
   704.7
   638.9
   653.8
   640.5
   629.8
   648.6
   662.9
   673.6
   689.8
   672.9
   620.7
   674.2
   680.1
   638.9
   677.8
   728.4
   637.6
   630.1
   698.2
   644.1
   663.2
     730
   643.7
   666.4
   621.3
     599
   558.4
   739.8
   681.4
   705.7
   685.9
   679.4
   674.2
   681.4
   617.8
   646.3
   630.8
   661.6
   611.6
   582.1
   625.6
   667.1
   653.1
   547.7
   703.1
   652.5
     670
   643.1
   618.4
     608
   672.9
   710.9
   674.2
   -4132
   627.8
   642.8
   620.7
     608
   631.7
   630.4
   647.3
   609.7
   633.7
   698.2
   639.2
     705
   693.4
   621.3
   618.8
   660.6
     660
   648.3
   667.1
   619.7
   616.8
   582.4
   708.3
   600.3
     683
   650.9
   684.3
   630.4
     659
   617.1
   711.2
     633
   654.4
   719.3
   630.8
   618.4
   674.9
   656.1
   604.8
   685.9
   664.5
   656.1
     669
   676.5
   585.7
   665.5
   686.2
   658.3
   665.5
   716.1
     633
   628.5
   640.5
   654.4
   640.5
   701.5
   645.4
   643.1
   722.6
   619.7
   636.9
   629.8
   661.3
   693.4
   649.6
   661.3
   648.9
   691.4
   665.8
   656.1
   643.4
   703.4
   688.2
   635.6
   640.8
   660.3
   652.2
   645.4
   637.6
   666.8
   622.6
   636.3
   736.8
   613.2
   630.1
   608.7
   611.9
   676.2
   620.1
   655.1
   649.9
   735.9
   650.9
   610.3
   630.1
   656.4
   684.9
   664.2
   642.1
   694.7
   649.2
   589.2
   620.1
   678.1
   605.1
     683
   663.2
     694
   665.8
   635.9
   690.8
   603.8
   600.9
   615.8
   647.3
   655.7
   740.4
   625.2
   645.7
   692.4
   637.2
   676.2
   591.2
   656.1
   665.5
   594.1
   637.9
   613.2
   649.6
   595.4
   632.7
   639.5
   672.9
   631.4
   620.7
   661.3
   650.2
   641.5
     610
   602.9
   605.8
   674.6
   611.9
     587
   623.9
   586.3
   631.7
   587.6
   643.4
   637.6
   651.5
   658.7
   636.9
     623
   605.5
   616.2
   630.8
   632.4
   595.1
   662.5
   644.1
     622
   611.6
   598.6
   585.7
   626.5
   648.9
   646.7
   616.2
   619.4
   628.2
   629.8
   653.5
   621.7
   637.2
   659.6
   632.4
   620.1
   600.3
   668.4
   632.4
   670.3
   589.9
   635.9
   599.6
   639.2
   637.6
   654.8
   624.6
   580.2
   601.2
   612.9
   645.7
   630.8
   615.2
   573.7
   583.1
     609
   661.9
   629.1
   680.1
     706
   583.4
   625.9
   626.2
   704.1
   593.8
   611.3
   620.1
   668.1
   660.3
   597.3
   671.6
   603.2
   633.4
   576.9
   606.4
   666.1
   674.9
   624.6
     635
   616.2
   666.1
   643.7
     646
   636.9
   660.6
   658.7
   595.7
   594.7
   686.9
   641.8
   644.7
   627.8
   672.9
   626.9
   638.9
   634.3
   665.5
   638.5
   586.6
   649.6
   678.4
   672.3
     585
     658
   616.2
     683
   686.6
   617.5
   660.9
   677.1
   606.1
   695.6
   672.3
   686.6
   613.9
   631.7
   645.7
   563.9
   671.3
   650.2
   665.5
   669.4
   665.1
   630.1
   595.7
   684.9
     682
   700.5
   630.4
   680.1
   646.3
   694.7
   630.1
   635.9
   667.1
   658.3
   701.5
     682
   673.9
   716.1
   646.3
   646.7
   602.9
   665.5
   651.8
   698.2
   684.9
   722.2
   654.1
     718
     647
   629.5
   649.9
   646.7
   624.3
   648.9
   716.4
   631.7
     645
   680.4
   649.9
   657.7
   692.7
   679.7
     670
   649.6
   621.7
   718.7
   689.8
   664.8
   709.9
     743
   707.6
   667.4
   686.9
   697.3
   712.8
   668.1
   663.5
   671.3
   743.6
   642.8
   631.1
   676.8
   695.6
   690.8
   656.4
   720.3
   698.2
   687.5
   724.8
   668.7
   614.5
   667.1
   739.4
   712.8
   712.5
   664.8
   695.3
     705
   660.6
   661.9
     682
   751.1
   644.1
   684.3
   690.8
   688.5
   680.4
   702.1
   653.1
   719.3
   691.4
   713.5
   702.4
   686.6
   656.7
   617.8
   701.2
   704.1
   688.2
   758.2
   694.3
   679.4
   734.9
   659.6
   706.7
   756.3
   701.8
   696.9
   635.9
   717.4
   707.3
     705
   686.9
   685.3
   618.1
   679.7
   657.4
   700.5
   710.6
   639.2
   646.7
   679.1
   635.3
   628.2
     717
     693
   599.9
   666.1
   631.1
     693
   640.2
     611
   650.5
     696
   616.5
   661.6
     669
   628.8
   650.9
   674.6
   689.8
   630.1
   751.4
   656.4
   642.4
   654.8
   686.6
   689.5
   669.7
   617.5
   676.5
   690.1
   723.5
   667.1
   606.4
   691.7
   634.6
   635.9
   656.1
   708.6
   637.2
   615.5
   618.4
   608.7
   625.9
   701.8
   628.2
   648.3
   647.6
   635.3
   668.4
   680.4
   669.4
   662.5
   684.9
     621
   649.9
   608.7
   665.8
   600.3
   692.7
   684.6
   635.9
   647.6
   643.1
   636.6
     647
   682.7
   659.6
   669.4
   631.1
   680.1
   606.8
   662.5
   639.8
   630.1
   652.2
   615.2
   670.7
   662.2
   668.7
   616.5
   648.3
   640.2
   654.1
   667.4
   655.7
   689.8
     611
   633.7
   640.8
   668.4
   674.9
   716.4
   626.9
   714.8
   728.1
   684.6
   665.8
   674.9
   720.6
   698.2
   752.7
   630.4
   731.3
   695.6
   643.4
   710.6
   641.5
   663.8
   692.4
   676.8
   712.5
   628.8
   657.4
   650.5
   702.8
   681.4
   667.4
     670
     718
   687.5
   652.8
   671.3
   679.7
   694.3
   627.8
   663.8
   655.1
   678.8
   667.4
   702.4
   675.8
   742.4
     732
   763.1
   683.3
   704.7
     717
   666.8
   693.7
   745.6
   693.7
   759.5
   678.8
   748.8
   732.3
   739.4
   731.6
   653.8
   716.4
   721.6
   706.7
   802.4
   693.4
   672.3
   721.9
   729.7
   756.6
   690.1
   745.3
   722.9
   698.6
   725.2
   744.9
   730.3
     731
   781.3
     731
   767.3
   757.6
   857.8
   801.1
   762.1
   727.4
   736.5
   735.5
   799.1
   805.3
   733.3
     828
   741.7
   808.5
   853.9
   809.5
   793.9
   758.2
   824.1
   757.6
     816
   766.4
   745.6
   774.8
   763.8
   790.7
   722.6
     792
   801.4
   836.7
   763.4
   795.9
   740.7
     778
   802.4
   796.5
   840.6
   813.4
   807.6
   810.8
   785.5
   846.5
   832.2
   722.9
   772.8
   766.7
   833.2
   758.6
   848.4
   842.9
   853.6
   831.9
   768.6
   878.3
   882.8
     802
   793.6
   846.5
   819.2
   815.3
   834.5
   833.5
   808.2
   741.7
   844.5
   774.8
   811.4
     791
     743
   812.4
   848.8
   730.3
   787.1
   823.8
   762.1
   794.6
     766
   880.9
   880.5
   786.8
   874.1
   813.7
   797.5
   791.7
   797.2
   842.6
   796.5
   816.6
   731.6
   789.7
   883.8
   747.2
   811.8
   743.6
   793.3
   841.3
   797.5
   831.2
   836.1
   752.1
   814.7
   850.1
   802.4
   777.7
   759.9
   770.6
     802
   788.1
   794.3
   741.7
   787.4
   769.6
   740.1
   797.5
   783.5
   714.8
   731.3
   723.2
   850.1
   714.1
   701.8
   720.9
     730
   740.1
   720.3
   714.1
   751.8
   740.4
   672.6
   767.7
   790.4
   704.1
   686.6
   676.2
   671.6
   716.1
   676.2
   730.3
     693
   658.7
   696.9
   728.7
   712.5
   716.7
   752.1
   701.8
   622.3
   697.3
     705
   643.1
   642.1
   639.2
   724.5
   674.6
   699.9
   697.6
   677.1
   679.1
   672.6
   714.1
   639.8
   683.3
   693.4
   630.8
   627.8
   626.2
   698.6
   639.5
   695.6
   685.9
   619.7
   679.7
   699.9
   636.6
   683.6
     658
     633
   608.4
   632.7
   662.2
   617.8
   627.5
   581.4
   659.3
   652.5
   604.5
   589.2
   627.8
   613.6
   618.4
   668.7
   595.1
   632.1
   611.6
   597.3
     658
   611.9
   620.4
   614.9
   626.9
   648.6
   581.1
   617.1
   605.8
   635.9
   606.8
   562.6
   651.2
   644.1
   632.1
   652.5
   628.2
   640.5
   606.8
     585
   617.8
     647
   613.6
   596.4
   564.6
   592.8
   590.2
   613.9
   579.2
   601.2
   608.7
   588.3
   618.4
   570.1
   552.6
     597
     584
   599.9
   635.9
   613.6
   612.3
   589.6
   604.8
   567.5
   550.6
   545.8
     635
   572.7
   660.9
   626.9
     648
     598
   602.2
   611.6
   642.8
   542.2
   607.4
   626.9
   619.4
   583.1
   612.9
   599.9
   587.3
   671.3
   589.2
   596.7
   640.5
   570.7
   632.4
   600.9
   638.5
   644.7
   544.5
     598
   575.3
   619.1
   589.6
   558.4
   593.5
   587.3
   552.6
     645
   594.1
   623.9
   606.1
   551.6
   566.9
     584
   600.9
     563
   682.7
   632.7
   640.2
     646
   600.9
   617.8
   580.8
   599.3
     599
   615.8
   647.6
   592.5
   598.3
   650.2
   627.5
   651.2
   638.9
   609.3
   645.4
   592.5
   606.8
   619.7
   613.2
     645
   562.3
   707.3
   628.8
   636.3
   624.6
   610.6
   683.6
   690.1
   607.7
   664.2
   703.1
   648.9
   599.6
   609.7
   613.6
   616.2
   652.8
   583.7
   625.9
   651.2
   641.5
   615.8
   594.7
   622.6
   597.3
   620.1
   625.6
   645.4
   635.6
   679.7
   608.4
   654.1
   632.1
   584.7
     599
   616.2
   595.1
   671.3
   631.7
   640.2
   619.7
   676.2
     659
   668.7
   644.1
   642.4
   664.8
   638.5
   679.1
   596.7
     682
   671.6
   595.4
     681
   642.4
   647.3
     658
   619.7
   765.4
   649.2
   646.3
   632.7
   680.7
   667.4
   654.4
     609
   640.2
   657.4
   607.1
   622.3
   666.4
   642.8
   631.4
   601.9
   652.2
   596.7
   649.2
   619.7
   627.2
     693
   668.7
   679.1
   602.5
     657
   649.6
   633.7
   639.5
   689.1
   578.2
   627.2
   677.1
   619.7
     621
     609
   643.7
   679.7
   627.2
   693.4
   645.4
   646.7
   638.5
   627.2
   624.9
   608.4
   686.2
   609.3
   682.7
   677.1
   602.2
   622.3
   595.7
   645.7
   657.7
   672.3
   628.2
   603.8
     658
     659
     610
   718.7
   642.4
   668.4
   617.8
   634.3
     647
   655.4
   645.4
     585
   623.3
   624.6
   659.6
     683
   616.8
   622.3
   648.6
   701.5
   638.9
   636.3
   671.6
   596.7
   632.4
   607.7
   635.9
     622
   628.8
   635.3
   571.4
   647.3
   688.5
   639.5
   621.3
   636.9
   609.3
   669.4
   583.1
   650.2
   624.3
   598.3
   641.5
   674.9
   635.9
   608.4
   632.1
   672.9
   702.8
   623.3
   664.5
   639.2
   680.7
   651.5
   676.8
   633.4
   611.3
   655.7
   660.6
   670.7
   675.5
   653.1
     660
   691.4
   676.8
   697.6
   645.7
   682.3
   694.3
   673.6
   718.7
   717.7
   671.3
   712.5
   677.8
   706.7
     694
   642.8
   667.7
   737.8
   673.6
   673.6
   725.8
   739.8
   776.1
   707.6
   710.6
   770.9
   687.5
   720.3
   700.5
   685.6
   764.7
   775.8
   654.4
   691.1
   667.4
   727.1
   775.8
   630.1
   724.2
   713.2
   765.1
   658.3
   761.5
     791
   776.7
   741.4
   769.6
   759.2
   751.8
   689.8
   686.9
   809.2
   764.1
   741.4
   735.5
   754.7
     755
     791
   741.7
   745.6
     743
   748.5
   809.8
     778
   825.1
   686.9
   736.8
   714.8
   746.9
   733.3
   769.9
   726.1
   737.8
   753.4
     729
     754
   729.7
   691.1
   725.5
   793.9
   771.2
   780.3
   762.8
   747.5
   702.8
   707.3
   795.9
   756.6
   760.2
   750.8
   726.5
   712.2
   771.2
   716.1
   795.6
     695
   733.6
   667.4
   759.2
     805
   705.4
   741.1
   720.6
     693
   732.3
   753.7
   753.7
   643.1
   715.1
   746.2
     730
   757.3
   686.6
   700.8
   761.5
   685.3
   708.9
   729.4
   743.3
   649.9
   703.7
     731
   745.3
   717.4
   699.9
   665.1
   712.8
   710.6
   716.4
     803
   710.2
   661.3
   726.5
     694
   667.7
   640.2
   709.3
   662.9
   627.2
   711.5
   666.8
   665.1
   711.2
   661.9
   741.1
   642.1
   692.4
   651.8
     681
   691.7
   684.6
   707.3
     671
     672
     646
   653.5
   616.5
   651.5
   629.8
   644.4
   724.2
   677.1
   627.8
     660
   680.7
   661.3
   643.4
   664.5
   664.8
   601.6
   683.6
   655.1
   648.3
   626.9
   652.8
   656.7
   592.8
   691.1
     658
   614.5
   620.4
   645.7
   592.8
   602.9
     622
   656.4
   628.2
     658
     584
     693
   667.4
   630.1
   675.8
   591.5
   616.8
   661.9
   626.9
   632.7
   609.3
   590.2
     585
   625.9
   649.9
   621.3
   592.8
   649.9
     623
   577.6
   597.3
   611.9
   636.9
   624.6
   575.6
   581.4
   622.6
   645.4
   614.2
   643.7
   590.5
     633
   541.5
   657.7
   623.6
   631.7
   619.1
     584
   611.3
   593.1
   575.3
   605.8
   607.1
   660.6
   624.9
   577.2
   608.4
   642.4
   594.7
   606.1
   653.1
   579.8
   564.3
   575.9
   602.9
   607.7
   519.8
     575
   605.1
   561.3
   623.9
   600.9
   616.8
   666.8
   593.1
   614.5
   642.1
   596.4
   551.9
   568.8
   605.5
   582.1
   521.4
   622.6
   643.4
   572.7
   574.6
   620.1
   599.3
   608.4
   578.9
   575.6
   604.8
   553.6
   568.8
     548
     635
   623.3
   566.2
   615.2
   573.3
   577.6
     585
   552.9
   555.8
   523.1
   632.1
   580.2
   593.1
   511.1
   590.5
   603.2
   587.3
   630.4
   628.5
   628.5
   599.9
   631.4
   584.7
   594.7
   638.9
     599
     621
   552.9
   612.3
   616.8
   565.6
     611
   606.8
   589.9
   595.1
   635.6
   639.5
     550
   666.4
   640.5
   653.8
   595.1
   640.2
     633
   516.2
   590.2
   633.4
   629.5
   589.2
   618.1
   620.7
     597
   664.8
   621.7
     610
   627.8
   616.8
   612.3
   607.4
   568.5
   616.2
   508.5
   567.8
   628.8
   599.6
   574.6
   575.3
   584.4
     597
   574.3
     634
   542.5
   583.4
   579.8
   549.7
   637.6
   531.8
   605.5
   574.3
   563.9
   591.8
   589.6
   660.6
   559.1
   605.5
   550.6
   538.6
   625.2
   581.4
     585
   607.4
   640.8
   610.6
   601.2
   659.6
   621.7
   671.6
   583.1
   598.6
   599.6
   588.9
   628.2
     563
   550.6
     622
   624.6
   583.4
   598.3
   603.8
   629.1
     647
   597.3
     562
   609.3
   566.9
   576.9
   587.6
   613.9
   617.1
   593.5
   607.4
   595.7
   560.7
   547.7
   614.5
   604.8
   618.4
   577.9
   629.5
   600.9
   594.7
   595.4
   596.4
   536.7
   580.5
   552.9
     621
   615.8
   597.3
   563.6
   552.9
   569.1
   545.1
   557.8
   603.5
   573.3
   635.9
   579.2
   601.9
   513.3
   567.2
   627.8
   624.3
   639.5
   540.9
   607.4
   590.2
   563.9
   606.4
   550.6
   606.8
   556.5
   599.6
   641.8
   645.7
   606.4
     572
     561
   600.6
   552.6
   590.2
   552.3
   630.4
   629.5
   577.9
     572
   579.8
   595.7
     611
   539.3
   625.2
     660
     584
   624.3
   601.9
   601.9
   601.2
   593.5
   588.9
   553.9
   574.6
   603.8
   533.4
   586.3
   567.5
   629.5
   587.9
   577.2
   498.7
   591.5
   558.1
   590.5
   534.4
     548
   592.5
   556.8
   597.7
   585.7
   556.5
   551.6
   532.8
   611.3
   547.7
   575.3
   540.6
   554.8
     561
   562.3
   552.6
     563
   575.9
     584
     622
   645.7
   601.2
   589.9
   577.9
   581.8
   590.9
   602.2
   618.4
   562.6
   625.6
   616.8
   617.8
   554.5
   581.4
   599.6
   582.7
   606.4
   552.9
   576.6
   595.7
   607.4
   561.7
   656.7
   574.6
   541.2
   623.6
   581.1
   602.2
   588.3
   579.2
   563.9
     599
   622.3
   594.7
   568.5
   645.7
   638.5
     575
   625.9
   601.9
   599.6
     560
   604.5
   640.8
   635.6
   569.8
   580.2
   626.5
   580.2
   602.2
   601.9
   604.2
   656.1
   608.4
   587.9
   638.9
     634
   614.2
   626.2
   653.1
   647.3
   618.4
   607.1
   639.5
   639.8
     623
   613.9
   655.7
   656.1
   692.7
   636.9
   674.6
   661.3
   625.9
   617.1
   699.2
     635
   686.9
   650.5
   654.1
   709.6
   666.4
   689.8
   639.5
   654.4
   718.7
   774.1
   718.7
   716.1
   715.1
   688.2
   764.4
     657
   748.8
   777.1
   736.2
   769.9
   702.4
   762.5
   812.7
   773.8
   842.9
     781
   836.4
   746.2
   834.2
   855.2
     792
   819.2
   756.9
   806.6
   886.7
   830.3
   874.4
   841.9
   897.1
   869.8
   941.9
     901
     960
     936
   902.9
   989.2
     914
    1018
     972
    1007
    1039
   968.1
    1038
    1012
    1018
    1026
    1070
    1046
    1084
    1059
    1135
    1094
    1173
    1054
    1163
    1136
    1160
    1192
    1208
    1187
    1175
    1266
    1210
    1155
    1326
    1230
    1346
    1287
    1387
    1362
    1358
    1408
    1400
    1358
    1454
    1351
    1450
    1470
    1508
    1524
    1489
    1496
    1554
    1538
    1604
    1560
    1606
    1570
    1565
    1635
    1753
    1661
    1653
    1654
    1686
    1729
    1649
    1804
    1699
    1732
    1838
    1830
    1885
    1851
    1872
    1784
    1846
    1771
    1950
    2005
    1941
    1926
    1986
    1916
    1996
    2000
    2030
    1982
    1957
    2164
    2045
    2087
    2088
    2130
    2146
    2151
    2092
    2174
    2162
    2136
    2247
    2182
    2218
    2238
    2169
    2268
    2205
    2214
    2377
    2266
    2333
    2221
    2265
    2219
    2311
    2339
    2331
    2328
    2481
    2330
    2330
    2399
    2354
    2437
    2476
    2399
    2500
    2455
    2531
    2451
    2504
    2427
    2607
    2534
    2556
    2540
    2498
    2521
    2512
    2680
    2721
    2597
    2607
    2728
    2637
    2768
    2707
    2734
    2792
    2892
    2840
    2763
    2897
    2922
    2829
    2933
    2907
    2808
    2889
    3008
    3109
    3195
    3027
    3095
    3102
    3124
    3157
    3181
    3126
    3133
    3185
    3328
    3295
    3233
    3396
    3428
    3518
    3516
    3382
    3563
    3682
    3553
    3592
    3688
    3702
    3653
    3750
    3808
    3965
    3862
    3924
    3873
    4037
    4002
    4061
    4156
    4126
    4152
    4132
    4214
    4339
    4235
    4316
    4447
    4363
    4538
    4467
    4540
    4610
    4527
    4753
    4718
    4718
    4858
    4995
    5031
    4873
    5001
    5103
    5050
    5108
    5284
    5227
    5114
    5188
    5293
    5246
    5537
    5492
    5535
    5388
    5684
    5657
    5741
    5551
    5709
    5717
    5668
    5721
    5941
    5757
    5984
    5908
    5943
    6147
    6056
    6213
    6096
    6243
    6256
    6288
    6336
    6193
    6164
    6106
    6291
    6277
    6215
    6357
    6211
    6321
    6242
    6166
    6353
    6330
    6392
    6395
    6331
    6419
    6328
    6197
    6425
    6228
    6442
    6479
    6116
    6455
    6345
    6265
    6501
    6398
    6158
    6247
    6028
    6092
    6168
    6088
    6036
    6086
    6121
    6106
    5972
    5926
    6037
    5912
    6029
    5714
    5754
    5947
    5893
    5674
    5784
    5682
    5645
    5695
    5695
    5439
    5413
    5481
    5347
    5371
    5426
    5242
    5289
    5208
    5075
    5255
    5242
    5042
    4866
    4902
    4881
    4779
    4929
    4676
    4716
    4875
    4544
    4526
    4598
    4229
    4368
    4210
    4281
    4113
    4079
    4177
    4075
    4051
    4121
    3940
    3813
    3920
    3838
    3723
    3676
    3621
    3670
    3606
    3344
    3275
    3405
    3392
    3441
    3234
    3225
    3300
    3007
    3112
    3023
    2919
    2968
    2867
    2891
    2745
    2776
    2656
    2665
    2534
    2533
    2541
    2606
    2489
    2550
    2426
    2380
    2340
    2391
    2274
    2181
    2189
    2231
    2222
    2106
    2026
    2094
    2130
    2023
    1943
    1942
    1876
    1881
    1847
    1850
    1804
    1798
    1700
    1753
    1756
    1595
    1602
    1644
    1613
    1614
    1560
    1554
    1486
    1506
    1479
    1400
    1446
    1409
    1390
    1396
    1379
    1334
    1382
    1310
    1291
    1300
    1297
    1306
    1265
    1255
    1219
    1226
    1211
    1253
    1108
    1129
    1165
    1120
    1172
    1052
    1122
    1109
    1159
    1100
    1054
    1041
    1110
    1089
    1025
    1106
    1028
   972.3
    1033
    1046
    1026
    1023
    1009
    1070
     949
   967.8
   966.5
   968.5
   932.4
   890.3
    1006
   909.7
    1003
   945.1
   996.4
   955.2
     926
   905.8
     985
   922.1
   878.9
   914.6
   900.3
   999.3
   964.6
   947.7
   836.4
   975.9
    1011
   965.5
   941.2
   871.8
   920.1
   970.4
   959.4
   944.5
   909.1
   848.4
   885.1
   901.3
   895.5
   911.4
   870.8
   896.8
   913.6
     900
   880.9
   913.6
   931.5
   869.8
   850.1
   901.3
   910.1
   864.6
   903.9
     875
   918.5
   868.2
   871.5
     911
     876
     838
   939.3
     829
   837.1
   817.6
   897.4
   877.9
   898.1
   870.5
   853.3
   821.5
   826.4
   890.9
   938.3
   839.7
     853
   826.4
   860.8
   842.6
   868.9
   809.2
   849.7
   761.5
   816.6
   859.8
   796.5
   840.6
   832.5
   837.4
   726.1
   805.3
     781
   830.3
     814
   785.2
   898.7
   818.6
   823.4
   865.6
   821.5
   796.5
   771.2
   829.6
   794.6
   806.9
   792.6
   801.1
   773.5
   813.4
   824.1
   859.5
   816.3
   739.1
   769.6
   733.3
   687.2
   704.4
   793.6
   766.7
   754.7
   735.5
   794.6
   773.5
   776.1
   794.9
   781.3
   776.1
   773.8
   748.2
   726.8
   709.6
   769.6
   711.2
   781.9
   723.2
   716.4
   785.2
     683
   778.4
   755.3
     769
   706.3
   699.5
   766.4
   733.3
   739.8
   727.1
   751.8
   746.2
   742.7
     802
   770.2
     682
   689.5
     634
   725.8
     720
     670
   715.1
   636.6
   727.4
   725.2
   766.7
   696.3
   704.4
   761.8
   717.7
   727.4
     707
     696
   677.8
   669.7
   742.4
   671.6
     768
   668.7
   653.8
   723.5
     729
   693.7
   739.4
   688.5
   690.4
   742.7
   692.7
     669
   633.4
   743.3
   722.2
   736.5
   679.7
   651.8
   648.9
   701.5
   600.6
   683.3
   697.6
   676.5
   749.2
   684.3
   673.3
   713.2
   670.7
   614.9
   643.4
   623.3
   657.4
   677.8
   625.2
   684.3
   640.8
   621.3
     660
   693.4
   624.9
   640.8
   672.9
   661.6
   736.5
   665.5
   640.5
   609.7
   654.1
   655.1
     658
   694.7
   634.6
   664.2
   675.8
     633
   619.1
   688.5
   679.1
   635.6
     658
   635.9
   651.2
   636.3
   584.7
   674.6
   690.8
   696.6
   680.7
   675.8
   628.8
   649.9
   714.5
   672.3
   616.2
   604.5
   615.5
   673.6
     610
   680.7
   680.1
   702.4
   711.2
   692.4
     647
   666.4
   607.1
   647.3
   683.6
   635.3
   619.1
   665.8
   672.3
     658
   607.1
   715.7
   648.9
   653.1
   709.6
   615.8
   649.2
   678.4
   675.5
   668.4
   653.5
   643.7
     648
   714.5
   621.3
   624.6
   673.3
   672.6
   661.6
   654.8
   646.3
     660
   671.3
   629.8
   676.5
   621.3
   629.5
   701.2
   610.6
   647.3
   656.4
   614.5
   632.1
   675.2
   640.5
   647.6
   687.5
   671.3
   629.5
   678.8
   699.2
   619.1
   627.2
   613.6
   682.3
   657.4
   667.4
     659
   679.7
   698.9
   666.1
   702.4
   618.1
   626.2
     645
   651.8
     669
   599.3
   628.2
   675.5
   620.1
   642.1
     658
   638.9
     586
     645
   634.6
   642.1
     611
   572.4
   665.5
   644.7
   654.1
   665.5
   579.2
   698.9
   661.9
   656.4
   627.8
   695.3
   745.3
   647.3
     608
   629.8
     610
   637.9
   640.8
   584.7
   656.7
   644.1
   685.3
   532.1
   644.4
   663.5
   687.2
   695.3
   620.1
   699.9
   646.7
   666.1
   641.5
   644.4
   614.2
   626.5
   634.3
   654.4
   602.9
   681.7
   604.2
   679.7
   655.4
   621.3
   637.6
   582.1
   696.9
   607.4
   628.8
   701.8
   705.7
   626.5
   666.1
   648.6
   624.6
   629.1
   690.4
   631.4
   627.8
   593.8
   641.5
   639.2
   617.8
   620.7
   641.5
   634.6
   667.1
   667.4
   684.3
   636.9
   595.4
   609.3
   663.5
   656.4
   572.4
   602.9
   633.7
   659.3
   626.5
   666.1
   674.6
   684.6
     611
   591.2
   681.7
     585
   688.5
   607.7
   643.7
   645.7
   631.1
   606.4
   642.8
   642.8
   639.5
   677.1
   629.8
   607.1
   636.6
   635.6
   650.5
   652.5
   640.8
   614.5
     608
   567.5
     586
   642.8
   673.3
     633
   632.4
   603.2
     621
   628.2
   586.3
   651.5
   620.7
   642.8
   630.4
   587.9
   628.5
   610.3
   627.8
   571.4
   627.2
   645.7
   667.4
   646.7
   604.2
   608.4
   650.2
   690.1
   653.5
   602.2
   668.7
   626.2
   647.3
     609
   640.8
   583.7
   614.5
   578.2
   651.5
   597.3
   633.7
   629.8
   642.4
   587.6
   604.5
   644.4
   685.3
     608
   607.4
   635.9
     623
   688.5
   626.9
   643.4
     574
   646.3
   621.7
   636.3
   654.8
   613.9
   620.1
   626.5
   638.9
   646.7
   593.8
   583.1
   630.4
   647.3
   659.3
   638.2
     609
   641.5
   595.4
   581.8
   654.4
   642.8
     623
   654.4
   591.5
   594.1
   638.2
     587
   634.6
   634.3
   645.7
   643.1
   644.7
   600.6
   605.8
   599.9
   615.5
   580.8
     610
   593.1
   682.3
   629.5
   621.3
   660.9
     622
   561.7
   626.5
   655.4
   605.8
   640.8
   641.5
   627.2
   595.1
   658.7
   559.4
   636.6
     634
   616.8
   550.3
   600.3
   574.3
   600.9
   631.7
   619.1
   601.2
   649.2
   649.6
   623.6
   610.6
   649.9
     660
   600.3
   575.3
   636.3
   586.6
   565.6
     634
   555.2
   640.2
   660.6
   653.5
   666.8
   588.9
   616.5
   601.9
   620.7
   558.7
   656.1
   677.8
   679.4
   555.8
     609
   594.4
   607.4
   602.5
   624.6
   662.5
   643.1
   636.9
   617.8
   633.7
     660
   632.7
   604.2
   692.7
   613.2
   631.4
     609
     610
   627.8
   645.7
   583.7
   651.2
   614.5
   632.7
   648.9
   596.4
   610.3
   594.1
   641.5
   651.2
   638.9
   611.9
   577.2
   599.3
   633.4
   624.9
   636.6
   613.6
   593.1
   665.5
   617.8
   565.6
   643.1
   659.3
   708.3
     669
   603.5
   656.1
   600.3
   611.6
   599.3
     694
   715.7
   641.1
   621.7
   591.8
   590.2
     633
   667.4
     646
   636.6
   680.7
   627.5
   626.2
   678.8
   648.9
   663.2
   618.1
   662.9
   612.6
   701.8
   641.5
   628.5
   685.9
   666.8
   686.2
   654.8
   629.1
   648.6
     622
   711.9
     658
   624.3
   662.5
     635
   637.6
   714.5
   662.5
   642.1
   649.9
     611
   601.6
   620.4
     720
   647.3
   642.4
   694.7
   655.4
   637.2
   680.1
     597
   634.3
   680.4
   643.4
   679.7
   639.5
   696.3
   720.3
     658
   612.6
   652.5
   677.1
   644.4
   610.3
   673.6
   735.2
   672.6
   638.2
   674.9
   672.9
     684
   692.7
   619.1
   668.1
   679.1
   672.3
   663.2
   708.9
   652.8
   722.6
   630.4
   615.8
   677.8
   670.7
   681.7
   633.4
   636.6
   689.5
   599.9
   684.6
   674.2
   651.5
   665.5
   633.7
   707.3
   667.1
     645
   647.6
   681.4
   722.2
   673.6
   682.3
   673.6
   673.9
   605.8
   651.8
   703.4
     670
   613.2
   668.7
   610.3
   715.1
   673.6
   613.2
   661.6
   690.8
   650.2
   644.4
   676.2
   620.7
   649.6
     658
   655.7
   653.5
   651.8
   674.9
   702.4
   677.8
   630.1
   686.2
     611
   643.7
   701.5
   666.4
   673.6
   617.1
   706.3
   643.4
   656.4
     671
   660.6
   732.9
   670.3
   632.1
   617.1
   665.5
   699.9
   650.9
   672.6
   689.1
   665.5
   687.9
   651.2
     672
   756.3
   679.1
   605.8
     730
   647.6
   660.9
   658.3
   627.2
   684.3
     696
   665.1
   655.1
   696.6
   704.7
   611.6
   687.2
   643.7
   626.2
   654.4
     633
   683.3
   701.8
   613.2
     633
   647.3
   586.6
   660.9
   649.2
     648
   610.3
   721.3
   619.7
   638.2
   665.8
   596.7
   659.6
     645
   639.8
   631.1
   702.8
     597
   577.2
   663.2
   643.4
   662.9
   613.6
   639.5
   607.1
   631.7
   703.4
   643.7
   638.2
   639.8
   615.2
   649.9
     693
   632.7
   685.6
   606.8
   663.5
   660.3
   589.2
   613.6
   618.1
   685.3
   641.1
   664.5
     610
   633.4
   627.8
   662.5
   629.5
   601.9
   662.5
   640.5
   633.4
   659.6
   672.6
   690.4
     672
   653.1
     623
   691.4
   629.1
   713.2
   661.9
   655.7
     706
   693.7
   645.7
   697.9
   657.7
     720
   653.5
   624.9
   704.7
   637.2
   687.2
     634
   690.4
   675.5
   675.5
   610.3
   674.2
   612.9
   637.2
   676.5
   646.7
   665.5
   701.2
   602.9
     659
     672
   670.3
     646
   701.2
   715.1
   732.6
   693.7
     647
   714.8
   703.1
     658
   690.1
   692.4
   667.4
   748.5
   699.9
     669
   646.7
   721.3
     707
   670.7
   661.6
   659.6
   678.4
   631.1
   688.8
     768
   639.2
   678.1
   639.8
   651.2
   709.3
   682.3
   753.7
   700.2
   666.4
   654.4
   683.3
   676.5
   625.2
   651.5
   631.7
     732
   706.3
   711.5
   672.6
   630.8
   658.3
   655.4
     731
   651.8
   686.9
   659.6
   692.4
   657.4
   736.2
   663.8
   744.6
     720
   710.9
   608.4
   697.6
   653.8
   681.7
   653.1
   732.6
   663.5
   690.8
   657.7
     705
   674.2
   678.1
   703.7
   675.5
   702.8
     670
   701.5
   691.7
   673.9
   690.4
   698.2
   695.3
   657.7
   675.2
   681.7
   644.4
   721.6
   630.4
   649.2
   681.7
   613.6
   676.2
   661.6
   741.7
   607.1
   632.7
   651.2
   736.5
   676.8
   690.4
   661.6
   609.7
   646.7
   691.4
   637.9
   677.1
     633
   637.2
   634.6
   680.7
   674.9
     671
   700.2
   690.8
   659.6
   695.3
     681
   635.3
   665.5
   651.5
   680.4
   675.5
   725.5
   626.9
   613.2
   686.6
   709.9
   697.9
   648.3
     623
   668.4
   677.5
   649.2
   670.7
   673.9
   679.7
   677.1
   598.3
   717.7
   640.2
   767.3
   656.1
   708.3
   707.6
   716.4
   684.6
   720.9
   698.2
   642.4
   684.3
   661.3
   772.8
   639.8
   720.9
   628.5
   690.4
   759.9
   710.2
   648.3
   676.5
   655.4
     708
   683.6
     780
   710.9
   741.4
   703.4
   716.7
     671
   698.9
   723.2
   660.9
   644.1
   663.8
   747.9
   691.4
   760.2
   741.4
   677.8
   794.6
   645.7
   697.3
   756.9
   799.1
   701.5
     769
     732
   715.7
   777.1
   787.4
   671.6
   763.8
   745.9
   716.4
     790
   824.7
   765.7
   698.6
     768
   761.2
     778
   761.2
   762.8
   750.8
   766.7
   781.6
   764.1
   738.8
   802.4
   820.9
   844.5
   846.8
   812.4
   762.5
   888.3
   781.9
   908.1
   865.3
   854.6
   850.1
   871.1
   859.8
   900.3
   883.8
   864.6
   865.6
   923.4
   842.3
   947.7
   973.6
   928.2
   943.8
    1008
   933.4
    1086
   982.7
   983.7
     950
    1012
   929.5
    1094
    1089
    1048
    1100
    1034
    1114
    1149
    1206
    1182
    1072
    1148
    1124
    1185
    1240
    1205
    1188
    1210
    1270
    1183
    1213
    1252
    1325
    1343
    1352
    1348
    1320
    1377
    1388
    1448
    1443
    1385
    1497
    1467
    1561
    1609
    1567
    1598
    1625
    1656
    1570
    1676
    1707
    1784
    1702
    1746
    1901
    1753
    1888
    1855
    1811
    1884
    1978
    2023
    1925
    1998
    2003
    2069
    2039
    2158
    2194
    2213
    2218
    2182
    2299
    2279
    2354
    2422
    2373
    2405
    2538
    2454
    2561
    2574
    2613
    2545
    2533
    2635
    2744
    2694
    2818
    2745
    2822
    2766
    2881
    2829
    2982
    3033
    3074
    2989
    3128
    3153
    3214
    3203
    3406
    3359
    3331
    3262
    3493
    3422
    3468
    3414
    3371
    3469
    3570
    3539
    3669
    3749
    3621
    3746
    3723
    3692
    3807
    3810
    3831
    3930
    3909
    3910
    3939
    4148
    4102
    4039
    4218
    4131
    3894
    4215
    4160
    4047
    4123
    4276
    4098
    4173
    4228
    4332
    4379
    4440
    4400
    4440
    4514
    4473
    4405
    4464
    4324
    4590
    4498
    4412
    4597
    4506
    4484
    4566
    4627
    4458
    4707
    4562
    4638
    4789
    4582
    4539
    4596
    4654
    4448
    4567
    4539
    4585
    4659
    4597
    4737
    4555
    4635
    4427
    4549
    4537
    4513
    4465
    4370
    4447
    4416
    4301
    4345
    4282
    4354
    4242
    4355
    4208
    4383
    4309
    4156
    4321
    4200
    4300
    4307
    4159
    4079
    3992
    4217
    4178
    4157
    4174
    3923
    4000
    3910
    3913
    3924
    3917
    3989
    3805
    3793
    3960
    3866
    3787
    3752
    3638
    3523
    3578
    3522
    3460
    3494
    3492
    3385
    3440
    3275
    3382
    3431
    3335
    3162
    3266
    3161
    3173
    3195
    3043
    3019
    2977
    3113
    3039
    2858
    2880
    2947
    2850
    2741
    2752
    2796
    2763
    2737
    2562
    2696
    2614
    2687
    2512
    2505
    2452
    2332
    2433
    2375
    2447
    2219
    2252
    2179
    2147
    2133
    2273
    2168
    2135
    2001
    2037
    2025
    1971
    1967
    2067
    1957
    1953
    1877
    1794
    1791
    1771
    1886
    1804
    1735
    1604
    1808
    1703
    1650
    1673
    1624
    1661
    1573
    1528
    1463
    1502
    1618
    1427
    1455
    1434
    1449
    1380
    1379
    1367
    1314
    1399
    1267
    1318
    1270
    1321
    1260
    1241
    1199
    1240
    1239
    1158
    1286
    1140
    1073
    1173
    1037
    1134
    1068
    1144
    1058
    1015
    1051
    1039
    1000
    1035
   956.8
   993.8
   974.9
   971.1
   995.1
   952.6
   931.1
   939.6
   912.3
   916.6
   983.7
   929.9
   900.3
   897.7
   926.3
   893.5
   906.5
   856.2
   870.5
   863.4
   847.8
   879.9
   852.6
   859.1
   886.1
   850.4
     877
   860.4
   905.8
   807.2
   796.8
   808.5
   845.2
   846.8
   801.1
   818.3
   808.5
     732
   797.8
   807.9
   749.5
   810.5
   859.8
     744
   777.7
   803.7
   761.8
   776.4
   785.2
     792
   791.7
   755.7
   739.8
   773.5
   764.4
   712.8
   767.7
   764.4
   740.7
   835.5
   798.8
   822.2
   711.9
   763.1
   764.7
   712.8
   727.4
   802.4
   763.8
   795.6
   741.4
   684.6
   780.6
   759.9
   735.9
   707.6
   725.2
   703.4
   706.3
   755.3
     780
   783.2
   720.6
   724.2
   700.2
   716.7
     683
   718.3
   723.9
   721.6
   741.7
   744.6
   706.3
   724.8
   674.6
   759.9
   746.2
     769
     717
     754
   832.5
   734.2
   750.8
   676.5
   713.2
   721.6
   750.8
   776.4
   763.8
   748.2
     793
   746.9
   777.1
   769.3
   719.3
   844.9
   753.1
   720.6
   771.2
     720
   749.8
   779.7
   755.7
   765.1
     816
   774.8
   769.9
   796.8
   830.3
   818.3
   760.8
   733.3
     815
   808.5
   839.7
     828
   844.2
   766.7
   793.9
   823.4
   795.9
   754.4
   813.1
   830.6
   775.8
   782.9
     838
   843.9
   862.4
   845.5
   846.5
   856.5
   807.9
   849.4
   850.7
   888.7
   855.6
   901.3
   887.4
   895.8
   878.3
     900
   862.4
   922.7
     902
   926.6
   842.3
   864.6
   867.9
   884.4
   819.2
   911.4
   832.9
   937.6
   985.6
   885.1
   950.9
   944.5
   924.7
   857.5
    1029
   938.9
   912.3
    1017
   978.2
    1028
    1017
   966.2
    1025
   976.2
    1051
    1008
    1038
    1071
    1049
   981.8
    1008
    1091
    1120
    1103
    1069
    1114
    1034
    1082
    1083
    1105
    1123
    1057
    1153
    1144
    1092
    1092
    1153
    1163
    1116
    1207
    1132
    1141
    1221
    1171
    1212
    1185
    1156
    1278
    1246
    1230
    1236
    1268
    1244
    1254
    1301
    1257
    1280
    1259
    1277
    1272
    1359
    1272
    1291
    1268
    1246
    1300
    1276
    1212
    1216
    1252
    1306
    1234
    1397
    1298
    1350
    1316
    1314
    1246
    1268
    1293
    1366
    1258
    1331
    1249
    1344
    1316
    1295
    1435
    1344
    1340
    1343
    1346
    1275
    1331
    1322
    1354
    1290
    1390
    1324
    1401
    1331
    1363
    1345
    1243
    1375
    1291
    1308
    1320
    1352
    1342
    1284
    1266
    1339
    1301
    1325
    1364
    1279
    1424
    1375
    1320
    1418
    1350
    1211
    1255
    1287
    1264
    1237
    1192
    1271
    1255
    1277
    1233
    1268
    1237
    1209
    1206
    1273
    1187
    1269
    1236
    1153
    1205
    1173
    1278
    1162
    1211
    1213
    1252
    1201
    1217
    1163
    1163
    1157
    1146
    1158
    1085
    1143
    1037
    1121
    1189
    1074
    1110
    1124
   997.3
    1144
    1140
    1059
    1088
    1040
    1068
    1054
    1027
    1026
    1026
   981.4
     996
    1062
    1015
    1064
   985.3
    1034
   978.8
   916.9
   930.8
    1027
   968.8
   941.5
   960.7
    1024
   905.5
   938.9
   971.1
   912.7
   919.5
   916.6
   848.1
   901.3
   943.5
     865
   877.6
   910.4
     853
   911.7
   852.3
     840
     876
   863.4
   802.4
   892.9
   844.9
   753.4
   884.4
   860.1
   800.4
   867.6
   809.2
   809.8
   810.1
   824.1
   792.6
   750.1
   787.1
     805
   780.6
   818.6
   744.3
   765.1
   759.2
   788.7
   726.1
     778
   763.8
   750.5
   707.6
   800.1
   734.9
   789.1
   746.2
   729.4
   792.3
   784.2
   720.6
   710.9
   759.9
   777.7
   760.8
     705
   712.2
   702.8
   764.4
   707.6
   801.4
   700.5
   792.6
     707
   732.3
   740.4
   746.2
     732
   726.8
   752.7
   754.4
   683.3
   745.3
   733.3
   703.4
   713.5
     731
   786.8
   693.7
   700.2
   769.6
   749.5
   773.2
   794.3
   646.7
   744.3
   711.9
   664.8
   685.6
   740.7
   711.5
   709.3
     730
   737.5
   662.9
   692.1
   787.1
   689.1
   689.1
   698.6
   750.5
   764.7
   709.3
   692.7
   694.3
   690.4
   750.1
   724.5
   690.4
   714.8
   733.3
   763.8
   666.1
   672.9
   684.9
   694.3
   673.6
   688.8
   673.3
   704.4
   692.1
   697.9
   774.8
     684
   661.3
   720.6
   665.8
   731.6
     754
   736.2
   653.1
   746.6
   676.8
     706
   675.8
   728.1
   735.9
   694.7
   720.6
   665.8
   704.7
     671
   764.4
   686.2
   688.5
   694.3
   743.3
   636.3
   719.3
   772.8
   735.5
   706.3
   735.9
   666.1
   740.7
   617.1
   656.1
   702.8
   707.3
   734.2
   742.7
   678.4
   764.4
   697.9
   701.8
   714.8
   651.5
   682.3
   696.9
     707
   699.5
   730.7
   597.3
   686.9
   677.8
   690.8
     720
   745.3
   661.3
   684.3
   683.6
   756.6
   715.1
   670.3
     669
   714.5
   725.5
   753.4
   659.3
   716.7
   676.2
   675.5
   736.8
   678.8
   701.8
     708
   663.8
   723.5
   710.2
   702.4
   693.7
   652.2
   664.8
     672
   676.5
   736.8
   716.1
   708.9
   677.1
   717.7
   750.8
   713.8
   716.1
   722.9
   663.2
   732.6
     696
   713.2
   711.2
   708.6
   727.4
   711.9
   747.9
     647
   706.3
   667.4
   652.8
   636.9
   678.8
   645.7
   668.1
   748.8
   655.7
     648
   725.8
   678.8
   751.1
   689.1
   721.9
   697.3
   675.5
   671.6
     731
   691.1
   704.4
   686.9
   621.3
     708
   676.5
     660
   730.3
   684.3
   745.6
   756.3
   631.4
   702.8
     708
   665.8
   659.3
   686.6
   668.1
   696.6
   644.1
   741.1
   775.1
   733.6
   653.5
     660
   715.4
   672.6
   691.4
   605.5
   659.3
   725.2
   677.1
   686.9
   647.6
   680.4
   660.3
   693.4
   647.6
   724.5
   672.6
   725.2
   700.2
   681.7
   656.4
   709.3
   685.3
     670
   653.8
   701.8
   668.7
   730.7
   720.6
   666.1
   676.2
   681.7
   647.3
     671
   684.3
     707
   685.9
   656.7
   725.8
   738.1
   683.6
     672
   726.5
     670
   604.8
   637.2
   711.2
   671.6
   665.1
   691.1
   661.9
   667.1
   695.6
   713.8
   736.8
   691.1
   724.5
   683.6
   685.3
   681.7
   661.9
   694.7
     695
   692.7
   726.5
   748.5
   679.7
   702.8
   639.2
   709.9
   656.4
   713.8
   692.7
   665.8
   644.4
   684.3
   673.9
     670
   720.6
   736.2
   664.5
   641.8
   711.2
     693
     742
   746.6
   686.6
   719.3
   711.5
   669.4
   705.4
   709.9
   719.3
     705
   729.7
   730.3
     646
   697.9
   752.1
   690.4
   700.2
   711.9
   792.6
     731
   690.1
   687.5
   746.6
   721.9
   720.9
   793.3
   690.1
   757.6
   673.9
   753.7
   798.1
   719.3
   721.9
   711.2
   754.4
   741.7
   682.3
   682.3
   678.4
   644.4
   674.6
   667.4
   720.3
   702.4
     742
   713.5
   735.5
   699.5
   755.3
   667.4
   676.8
   639.8
   783.2
   764.7
     671
   723.9
   720.3
   691.4
     645
   683.3
   741.4
     708
   709.6
   718.7
   695.3
   749.8
   715.7
   766.4
   671.3
   706.3
   762.8
   718.3
   743.3
   752.7
   725.5
   716.1
   728.1
   725.2
   721.9
   757.9
   682.3
   722.2
     696
   711.5
   746.6
   756.3
   726.8
   695.3
   699.9
   769.6
   720.9
   717.4
   685.3
   734.2
   712.8
   725.2
   651.8
   697.9
   722.9
   746.6
   686.9
   644.7
   700.2
   715.1
   733.6
   694.3
   702.1
   757.3
   734.6
     681
   749.8
     683
   680.1
   784.8
   740.7
   724.8
     719
   673.6
   709.3
   650.9
   711.2
   665.8
   642.1
   665.8
   751.4
   657.7
     694
   690.1
   696.6
   701.5
   694.3
   684.6
     720
     707
   680.4
   718.7
   684.6
   664.8
   653.8
   674.2
   684.9
     648
   721.9
   674.6
     706
   708.6
   653.8
   662.5
   645.7
   700.2
   671.3
   640.5
   652.2
   704.1
   649.6
   635.3
   707.6
   666.4
   613.9
   653.1
   672.6
   685.3
   654.4
   703.4
   679.1
     681
   666.4
     684
     696
   673.3
   625.2
   647.3
   698.6
   670.3
   601.2
   635.9
   652.5
   680.4
     646
   670.3
   650.2
   619.1
   751.4
   648.3
   631.1
   637.6
   669.4
   706.7
   656.4
   685.9
   697.9
   691.7
     694
   646.3
   711.5
   645.4
   621.3
   667.4
   639.5
   634.3
     647
   637.9
   595.1
   716.1
   559.1
   686.2
   663.8
     672
   635.3
   653.1
   674.2
     611
   630.8
   688.5
   661.3
   661.9
   656.4
   674.9
   702.4
   616.8
   682.7
   687.9
   626.9
   635.6
     611
   680.7
   633.7
   672.9
   642.1
   600.9
   644.4
   635.6
   663.8
   622.6
   648.6
   691.4
   675.5
   704.4
     681
   650.5
   672.6
   616.5
   628.5
   681.7
   682.3
   639.2
   718.3
   683.6
   695.6
   632.7
   647.6
   639.5
   677.5
   681.7
   635.6
   640.2
   680.7
   655.4
   630.8
   693.7
   620.4
   595.1
   666.8
   700.2
   651.5
   713.8
   653.1
     660
   750.5
   644.1
   713.8
   720.9
   614.2
   635.3
     706
     598
   703.4
   669.7
   692.1
   669.4
   682.3
   712.2
   678.4
   690.1
   683.3
   716.4
   717.7
   687.2
   662.9
     634
   708.9
   725.5
   691.7
   685.3
     694
   745.6
   668.7
   745.3
   711.2
   685.3
   661.9
   672.6
   738.1
   675.8
   748.8
     717
   761.2
   698.9
   720.9
   675.8
   747.5
   711.5
   683.6
   673.3
   724.2
   728.7
   741.4
   691.7
   751.8
   735.5
   776.4
   704.7
   677.8
   705.7
   728.4
   724.8
   691.7
   725.2
     754
   747.2
   737.2
   714.1
   761.8
   796.8
   820.2
   739.4
   704.4
   735.2
   733.3
   678.8
   780.6
   754.4
   765.1
   714.5
   724.2
   762.5
     766
   693.7
   807.9
   808.9
   793.6
   712.2
   824.7
   833.5
   860.8
   853.3
   805.6
   801.4
   801.7
   803.7
   821.2
   848.4
   800.1
   841.3
   796.8
   824.4
     804
   809.5
   832.2
   817.6
   842.3
   829.9
   860.4
   878.6
   760.2
   855.9
   800.1
   853.6
   854.9
   887.7
   806.6
   820.9
   890.6
   904.2
   839.3
   910.4
     840
   823.4
   902.6
   852.3
   903.6
     901
   894.5
     890
   879.2
   876.3
     889
   869.5
   950.6
   916.2
   894.2
   878.9
   901.6
   899.7
   902.6
   893.8
   883.5
   871.5
   905.5
   895.5
   951.3
   885.1
   939.9
   950.6
   994.1
   873.4
   895.8
   885.4
   927.3
   919.5
   863.7
   951.6
   907.8
     947
   914.9
   937.6
   911.7
   925.6
   937.6
   883.5
   915.9
   931.5
   908.4
     912
   930.5
     865
   857.5
   955.5
   874.4
   870.5
   919.5
   888.7
   857.2
   903.9
   915.3
   932.1
   929.2
     938
   896.4
   908.4
   881.8
   918.2
   893.8
   919.8
   844.9
   901.3
   872.8
   837.4
   869.5
     876
   867.9
   905.5
   882.8
   914.3
   878.9
   929.2
     864
   816.6
   848.8
   845.8
   907.8
   896.8
   850.4
   906.2
   952.2
   860.1
   852.3
   823.8
     914
   900.3
   835.1
   851.3
     863
   858.8
     914
   885.1
   863.7
   808.9
   833.5
   876.7
   865.6
   820.9
   848.8
   912.3
   825.1
   874.1
   856.2
   860.8
   825.7
     838
   811.4
   849.7
   799.4
   850.1
   848.8
   777.1
   835.5
   866.9
     863
   800.1
   823.4
   776.1
   849.7
   881.2
   741.1
   826.7
   893.2
   772.8
   800.4
   850.4
   847.5
   798.5
   860.1
     841
   815.7
   793.9
   858.8
   780.6
   817.9
   771.2
   774.8
   824.1
   787.8
   755.7
   763.8
   826.7
   772.5
     816
   759.9
   824.7
   837.4
   760.2
   812.4
   738.8
   782.3
   730.7
   779.3
     754
   873.7
     755
   751.8
   709.6
   809.2
   739.8
   806.6
   715.1
   821.5
   835.8
   768.3
   796.8
   805.6
   789.7
   761.8
   782.9
   736.5
   843.9
     719
   797.8
   810.5
   768.6
   781.3
   835.5
   796.2
   811.8
   845.8
   822.8
   795.9
   829.3
   842.6
   843.9
   824.7
   859.5
     851
   786.5
   883.5
   832.2
   812.4
   805.6
   819.9
   819.6
   822.8
   833.2
   811.8
   841.6
   845.5
   832.5
   862.7
   855.2
   872.4
   864.3
   846.2
   916.6
   883.8
   877.6
   875.4
   795.9
   907.8
   926.3
   901.3
   909.1
     911
   896.4
     889
     841
   966.5
   870.8
   892.2
   863.7
   967.5
     887
   952.6
   915.9
   952.2
   926.9
   966.5
    1043
    1028
   978.8
   951.9
   996.7
   998.9
   921.1
    1023
   969.1
    1064
   969.4
    1029
   921.4
    1059
    1043
   978.5
    1065
    1075
    1084
    1002
   994.1
    1026
    1054
    1038
    1091
    1105
    1043
    1171
    1164
    1069
   995.1
    1084
    1083
    1028
    1098
    1073
    1154
    1136
    1135
    1140
    1125
    1091
    1130
    1143
    1153
    1134
    1236
    1161
    1180
    1162
    1100
    1160
    1182
    1129
    1235
    1297
    1140
    1194
    1163
    1185
    1209
    1155
    1120
    1281
    1281
    1243
    1175
    1330
    1232
    1249
    1255
    1258
    1247
    1244
    1170
    1259
    1233
    1160
    1219
    1196
    1240
    1244
    1187
    1386
    1257
    1282
    1269
    1255
    1201
    1273
    1258
    1212
    1200
    1260
    1241
    1236
    1260
    1244
    1255
    1269
    1238
    1260
    1250
    1188
    1237
    1283
    1194
    1215
    1219
    1164
    1238
    1210
    1255
    1231
    1228
    1296
    1258
    1190
    1185
    1272
    1266
    1234
    1156
    1200
    1206
    1167
    1218
    1196
    1159
    1266
    1227
    1185
    1147
    1160
    1153
    1136
    1147
    1210
    1174
    1060
    1065
    1157
    1101
    1089
    1156
    1093
    1139
    1179
    1131
    1093
    1131
    1204
    1067
    1047
    1103
    1076
    1080
    1064
    1059
    1041
   966.8
    1001
    1062
    1042
   956.5
    1060
    1039
    1011
   988.9
    1063
    1077
    1013
   993.4
   997.3
   903.9
   986.6
    1005
   945.4
    1030
   933.4
   950.6
   961.6
   927.3
   915.6
   932.1
   900.7
   910.7
   949.6
   915.9
   937.6
   890.3
   929.9
   865.6
   857.5
   835.5
   910.4
   862.1
   871.8
   832.2
   913.6
     828
   873.7
   766.4
     864
   842.6
   863.7
   842.3
   800.4
   804.6
   824.4
   786.8
     890
   759.9
     781
   832.2
   786.1
   817.9
   790.4
   792.6
   812.4
   763.8
   750.8
   789.7
   850.1
   740.1
   757.9
     769
   782.3
   742.7
   744.6
   777.7
   753.7
   751.8
   745.6
   752.4
   795.9
   725.5
   782.3
   771.2
   762.8
   723.5
   684.6
   806.3
   712.8
   674.2
   702.8
     729
   789.7
     718
   720.9
     744
   739.8
   800.1
   668.4
   726.8
     694
   703.1
   760.5
   745.3
   679.4
   651.5
   695.6
   737.2
   694.7
   677.1
   682.7
   649.9
   659.6
   672.3
   691.4
   579.2
   678.8
     744
   691.1
   740.1
   693.4
     670
   651.2
   667.4
   634.3
   632.1
   683.3
   713.2
   643.7
   675.8
   737.8
   684.9
   650.2
     672
   667.7
   718.7
   654.8
   688.8
   674.2
     635
   626.9
   672.9
     705
   702.8
   642.1
   669.7
   626.2
   738.1
   644.1
   646.3
   657.4
   590.2
   632.4
   694.3
   662.9
   629.8
   661.6
   676.5
     660
     657
   674.6
   682.7
   652.8
   679.7
   676.2
   607.7
   716.7
   664.8
   680.1
   711.5
   628.2
   670.7
   628.2
   671.6
   599.3
   679.4
     683
   746.2
   692.1
   697.9
   704.7
   669.7
   628.2
   650.9
   637.9
   679.4
   639.8
   662.5
   703.7
   669.7
   662.2
   627.2
   595.4
   639.2
   620.4
   651.2
   635.9
   634.6
   600.3
   703.4
   630.8
   627.2
   666.8
     684
   657.4
     623
   681.7
   670.3
     645
   638.5
   640.8
   667.7
   706.7
   611.9
   684.9
   626.9
   668.7
   679.4
   698.9
   643.4
   639.8
   626.5
   649.9
   665.1
   553.9
   626.9
   639.8
   611.6
   633.7
   600.3
   683.6
   612.6
   615.2
   658.7
   679.1
   686.9
   643.1
   622.6
   658.7
   636.3
   640.2
   640.5
     562
   692.4
   667.1
   624.3
   646.3
     657
   625.2
   635.6
   621.3
   698.2
   641.1
   588.6
   627.5
   659.6
   680.1
   688.2
   647.6
   681.7
   609.7
   631.7
   590.5
   662.9
   680.4
   625.2
   659.6
   638.5
   636.6
   652.5
   652.2
   586.3
   601.9
   637.9
   627.2
   616.8
   679.1
   658.7
   627.5
   627.2
   677.1
   687.2
   609.7
   652.8
   631.1
   594.4
   641.1
     647
   618.4
   636.6
   628.8
   684.9
   631.7
   628.2
   585.3
   627.8
   596.7
   693.4
   582.1
   644.1
   617.8
   597.3
     621
   615.2
   542.5
   605.1
   664.5
   688.8
   674.9
   612.6
   684.3
   639.5
   651.5
     621
   652.5
   615.5
   600.9
   634.6
   642.4
   626.2
   671.3
   622.3
   649.6
   596.7
   625.6
   594.7
   610.3
   675.5
   620.4
   637.2
   529.9
   647.6
   651.2
   597.7
   637.6
   600.9
     633
   598.6
   620.7
   633.7
   580.2
   601.6
   625.2
   641.8
   630.1
   586.6
   673.6
   606.4
   635.9
   621.7
   628.5
   633.7
   675.8
   640.2
   676.5
     575
   674.2
   638.5
   652.5
   627.2
   598.6
   654.8
   599.6
   637.2
   652.2
   616.8
   687.2
   645.4
   630.8
   618.1
   667.1
   613.2
   674.2
     608
   595.1
   594.1
   627.5
   607.7
   619.1
   659.6
   638.5
   590.9
   637.2
   668.4
     610
   643.1
   632.4
   635.9
   626.5
     608
     599
   665.5
   671.6
   663.2
     598
   601.2
     610
   628.5
   655.7
   652.5
   695.3
   594.1
     647
   638.9
   583.1
     634
   608.7
   631.4
   619.7
   679.4
   665.1
   605.5
   595.4
   668.1
   578.9
   591.2
   553.2
   651.8
     622
     647
   735.9
     731
   655.4
   638.2
   623.9
   696.6
   603.5
   675.8
   709.6
   631.7
   591.5
   649.2
   627.5
   665.1
   637.2
   686.9
   658.3
   651.8
   612.3
   565.2
   687.9
   639.2
   599.6
   676.5
   650.2
     587
   640.8
     705
   630.4
   721.9
   789.4
   621.7
   655.4
   665.5
   708.3
     646
   657.4
   687.5
   635.6
   588.9
   600.9
   609.3
   629.1
     681
     599
   637.2
   670.7
   643.7
   646.3
   669.4
   644.7
   674.2
   675.2
     720
   649.2
   616.8
   618.1
   704.1
   694.7
   674.2
   630.8
     635
   649.9
   606.4
   648.3
   678.4
   715.1
   603.2
   680.1
   673.3
   615.8
   604.5
   600.9
     621
   598.6
   680.7
   653.8
   604.5
   669.7
   645.4
   615.8
     708
   678.4
   681.4
     645
   671.3
   643.7
   637.9
   686.9
   685.6
   611.9
   668.4
   714.1
   665.1
   563.3
   688.2
   683.6
   612.3
   649.9
   634.6
   614.9
     646
   637.2
     671
   717.7
   684.6
   643.1
   665.1
   695.6
   623.3
   681.4
   686.9
     669
   692.7
   726.5
   664.2
   678.4
   684.3
   661.6
   656.7
   638.9
   629.8
   691.7
   642.4
   663.8
   654.8
   636.3
   670.7
   629.8
   726.5
   677.8
   671.6
   702.4
   680.4
   679.1
   615.8
   657.4
     694
     647
   678.1
   658.7
   690.1
   629.5
   615.5
   708.6
   694.3
   641.1
   614.5
   631.4
   655.1
   683.6
   613.2
   609.3
   607.4
   599.9
   632.7
   696.3
   672.3
   647.3
   685.9
   605.8
     683
   646.3
   636.3
     694
   632.4
   675.2
   586.3
     611
   605.1
     684
   652.5
   692.1
     622
   661.6
   647.3
   626.2
   628.2
   619.7
   617.8
   620.7
   592.8
   610.6
   650.5
   665.1
   653.1
   605.1
   660.6
   609.3
   606.1
   669.7
   627.8
   633.7
   649.6
   673.9
   662.5
   630.1
   650.9
   693.7
     598
   633.7
   613.2
   631.1
   668.4
     610
   637.9
   658.7
   689.8
   668.1
   631.1
   632.1
   606.1
     684
   625.2
   651.5
   628.5
     660
   641.1
   658.7
   651.2
   683.6
   652.5
   614.9
   647.6
   686.2
   630.4
   642.4
   619.7
   643.1
   643.4
   639.5
   588.9
   610.3
   664.8
   653.8
   642.8
   644.4
   585.7
   630.1
   604.5
   574.3
   639.5
   632.1
   607.4
   611.9
   674.2
   641.1
   639.5
   652.8
   649.2
   633.7
   615.5
   584.7
   651.5
   656.4
   609.7
   611.6
   624.9
   629.5
     646
   638.9
   656.4
   592.8
     633
   587.9
   616.5
     621
   687.2
   693.4
   620.4
     585
   614.9
   654.8
     633
   633.4
     634
   666.8
   603.8
   653.5
     647
     648
   640.5
   617.5
   626.9
     611
   720.3
   633.4
     598
   634.6
   600.9
   610.3
   687.5
     696
   617.8
   643.7
   638.2
   659.3
   646.7
   610.3
   646.7
   629.8
   669.7
     646
     622
   663.5
   600.3
     672
   654.1
   619.1
     693
   625.6
   631.4
   684.9
     622
   670.7
     633
   691.4
   616.8
   687.5
   686.9
   673.6
   608.4
   654.8
   665.5
   677.1
   626.5
   667.7
   627.5
   619.7
     623
   655.1
   706.3
   644.4
   663.2
   584.4
   668.4
     658
   578.2
   638.9
     658
   618.8
   622.3
   619.4
   639.5
   626.2
   624.6
   655.4
   647.3
     610
   662.9
   648.3
   620.4
   655.7
   623.3
   690.4
   620.1
   684.6
     645
   630.1
   647.3
   649.2
   637.6
   648.9
   684.3
   638.9
   675.2
   672.9
   649.6
   616.5
   689.1
   621.7
     669
   682.3
   653.8
   697.9
   659.6
   650.9
   648.9
   704.4
   650.9
   668.4
   633.4
     648
   637.2
     608
   627.2
   627.5
   620.4
   661.3
   660.9
   699.5
   617.1
   679.1
   714.8
     658
   750.5
   675.5
   643.1
   677.1
   654.4
   645.4
   674.9
   650.2
   655.1
   658.7
     730
   683.3
     658
   588.3
   651.8
   640.8
   701.2
   650.5
   674.9
   658.7
   650.2
   724.5
     658
   676.2
   702.4
     635
   700.5
   615.2
   705.4
   653.5
   588.6
   662.9
   586.3
   673.3
   709.6
   655.1
     693
   618.1
   639.8
   696.6
     635
     731
   690.1
     657
   684.9
   662.5
   675.8
   709.9
     646
   668.7
   641.1
   641.8
   608.7
     660
   684.3
   668.4
   624.6
   633.7
     681
     730
   624.9
   687.2
   641.1
   622.6
   676.5
   636.9
   676.5
   620.1
   666.8
   685.6
   679.4
   723.2
   653.8
   728.1
   708.9
   702.4
   654.8
   702.8
   666.4
   692.7
   653.1
   634.3
   673.9
   667.7
   667.7
   648.6
   618.1
   636.6
   662.5
   671.6
   693.7
   648.3
   649.2
   656.1
   658.3
   680.1
   701.5
   739.4
   706.3
   648.6
   658.3
   663.8
   666.8
   674.2
   677.1
     657
   668.7
   646.7
     718
   641.8
   655.7
   664.5
   698.6
   681.7
   628.2
   624.6
   653.8
   656.7
   658.7
     633
   664.8
   613.9
   665.8
   668.1
   704.7
   611.3
   660.3
   632.4
   655.4
   628.2
   689.5
   649.9
   742.7
   678.1
   661.3
   699.2
   630.4
   619.7
   628.2
   682.7
   622.6
   654.4
     694
   661.3
   639.5
   616.5
   709.6
   654.1
   688.5
   655.1
   720.3
     694
   609.7
   665.1
   666.8
   686.9
   699.2
   711.2
   690.4
     669
     621
   661.6
   639.8
     611
   733.6
   621.3
   638.9
   679.7
   686.2
   674.2
   689.1
   628.8
   661.6
   664.5
   701.8
   687.9
     657
     696
   687.2
   677.1
   654.8
   646.7
     657
   627.8
   649.6
   674.9
   640.2
   702.8
   679.4
   674.9
   612.3
   649.9
   672.6
   624.3
   603.2
   663.2
   693.4
   689.8
   626.2
   701.8
   675.2
     633
   642.4
   642.4
   699.2
   714.5
   642.8
   703.7
     623
   697.6
   697.6
   629.8
   605.5
   662.2
   637.9
   674.9
   594.4
   625.6
   629.1
   628.5
   567.8
   615.8
   648.9
   647.3
   641.8
     684
   632.4
   664.2
   637.9
   607.7
   632.7
   635.3
   672.6
   628.5
   591.2
   637.6
   593.8
   665.1
   639.8
   651.5
     693
   628.5
   632.1
     683
     659
     658
   585.3
   666.1
   681.7
   663.2
   657.7
   668.1
   632.1
   655.1
   641.8
   633.7
   691.7
   621.7
   655.1
   651.5
   613.6
   654.1
   601.6
   652.2
   654.4
   711.5
   677.8
   639.5
   610.6
   600.9
   672.6
   678.8
   708.6
   638.9
   583.7
   625.9
   650.9
   676.2
   616.2
   622.3
   656.7
   671.6
   659.6
   659.3
   612.9
   601.6
   606.4
   670.3
   617.8
   602.5
   656.7
   639.2
   631.1
   588.9
   676.8
   660.9
   631.4
   659.6
     621
   675.8
   616.2
   628.5
   642.1
   627.8
   634.3
   655.4
   575.9
   704.7
   635.9
   593.8
   667.7
   616.5
   655.1
   654.4
   640.2
   611.9
   677.5
   621.3
   692.4
   629.1
   609.3
   667.4
   655.4
     608
     609
   657.4
   689.5
   620.1
   671.6
     694
   670.3
     648
     623
   716.4
   648.6
   655.4
   667.7
   683.3
   646.3
   622.3
   604.5
   671.3
   636.6
   656.1
   663.5
   651.8
   578.2
   549.7
   612.9
   631.4
   617.1
   653.1
   629.5
   630.4
   600.9
   679.4
   624.9
   662.2
     645
   651.8
   636.6
   628.2
   614.9
   631.1
   680.7
   661.9
   664.5
   707.6
   625.6
   640.2
   600.3
   645.4
   553.6
   616.5
   632.4
   625.6
   611.6
   661.9
   599.3
   592.2
   679.7
   603.5
   685.6
   581.1
   683.6
   618.4
   698.2
   639.2
     621
   643.1
   631.1
   725.2
   683.6
   676.5
   655.1
   614.2
     633
   718.3
   631.7
   653.1
   697.6
   621.7
   687.2
   679.1
   619.4
   680.7
   656.7
   617.8
   653.5
   565.9
   660.3
   622.6
   680.4
   617.5
     658
   639.8
   632.4
     683
   624.3
   703.4
   643.4
   605.5
   617.5
   600.6
   593.5
     611
   716.1
   656.7
   628.8
   599.9
   656.7
   638.9
   662.9
   629.5
   684.6
   637.6
   669.4
   638.9
   637.9
   644.4
   614.5
   649.9
   555.5
   666.1
   640.2
   640.5
   577.9
   637.6
   625.9
   644.1
   649.2
   690.4
   665.8
   644.7
   623.9
   594.4
   684.6
   703.7
   624.3
   635.6
   618.1
   646.3
   662.5
     660
   668.1
   661.6
   671.3
   625.9
   666.8
     707
   612.6
   711.9
   680.4
   664.5
     659
   680.1
   687.9
   677.8
   628.8
   646.7
   690.1
     670
   664.2
   664.2
   667.1
   631.4
   653.5
   672.3
   676.2
   634.3
   609.3
   676.5
   688.8
   616.2
   693.4
   687.5
   684.9
   650.2
   638.5
   653.8
   616.8
   689.5
   696.9
   690.1
   721.3
   636.9
   665.5
   702.4
   664.8
   665.5
   654.4
   677.8
   711.9
   661.9
   679.1
   709.3
   610.3
   604.8
   678.4
   697.3
   687.5
   691.7
   660.3
   668.4
     708
   705.7
     683
   603.8
   640.8
   673.3
   713.8
   673.9
     634
   637.2
   663.5
     682
   732.3
   686.2
   675.8
   591.5
   734.6
     670
   697.6
   652.5
   673.3
   672.3
   710.9
   686.2
   617.5
   688.8
   675.2
   639.8
   710.6
   635.6
   647.3
     684
   667.4
   741.1
   714.8
   697.6
   700.8
   630.1
   720.6
   660.3
     717
   696.6
   627.2
   707.3
     659
   695.6
   718.3
   712.2
   661.9
   738.1
   723.2
   664.2
   677.5
   662.5
   683.3
   649.2
   645.4
   676.2
     597
   643.7
   697.9
   690.4
   696.3
   676.8
   690.4
   689.1
   635.9
   720.9
   686.6
   696.6
   705.4
   654.4
   687.5
   635.9
   708.6
   678.8
   626.5
   640.2
   689.1
   668.1
     706
   739.8
   651.2
   673.9
   764.1
   644.4
   735.5
   654.4
   711.9
   627.2
   659.3
   668.7
   696.3
   630.1
   712.5
   628.2
   669.7
   734.6
   675.8
   703.4
   764.7
   649.9
   713.8
   661.9
   708.9
     658
   711.9
   658.3
   698.2
   616.5
   672.6
     647
   685.9
   660.9
   677.1
   644.1
   643.1
   681.4
   635.6
   633.4
   667.4
   757.9
   640.5
   700.8
   645.7
   640.2
   685.6
   651.2
   668.1
   663.2
   682.7
   684.3
   686.2
   649.9
   627.8
   630.8
   702.8
   698.6
   646.3
   664.2
   685.6
   639.5
   637.9
   661.9
   663.5
   640.5
   658.7
     647
   635.3
   686.9
   713.2
   632.7
   622.3
   638.9
   662.5
   663.5
   654.4
   606.8
   651.5
   635.6
   690.8
   676.8
   656.4
   686.2
   654.4
     598
   630.4
   628.5
   625.2
   651.5
   685.9
   596.4
   730.3
   627.8
   618.4
   638.2
   674.2
   598.6
   628.8
   654.4
   651.8
   644.7
   613.9
   670.7
     693
   660.6
   566.5
   660.3
   687.9
   668.7
   632.1
   626.9
   667.7
   606.8
     671
   660.6
   619.4
   608.7
   590.5
   595.1
   656.7
   677.8
   644.7
   611.3
   628.2
   653.8
   609.3
   599.9
     645
   678.4
   678.1
   649.9
   601.9
   683.6
     586
     609
   624.6
   617.8
   589.9
   644.1
   637.9
   645.4
   676.2
   635.9
   586.3
   601.6
     669
   655.1
   564.3
   675.5
   629.8
   615.2
   650.2
   633.4
   676.2
   655.7
   633.4
   613.2
   575.3
   612.3
   682.7
     572
   622.6
   611.3
   597.7
   688.2
   619.7
   678.8
   685.3
   619.1
   630.4
   640.2
   639.5
   649.6
     681
   657.7
   721.3
   600.6
   705.7
   633.4
   636.3
   673.9
     645
   660.3
     693
   651.5
   668.7
   636.3
   658.3
   714.8
   638.9
   628.8
   616.2
   632.1
   667.7
   658.7
   608.7
   639.2
   596.4
   684.9
   649.2
   680.4
   639.5
   651.5
   639.8
   635.3
   637.9
   706.7
   681.4
   698.6
   590.9
   717.7
   677.1
   630.1
   685.6
   672.6
     693
   704.4
   633.7
   732.9
   676.2
   674.6
   684.3
   686.6
   719.6
   751.8
   668.4
   724.2
   667.4
   650.9
   667.4
   662.5
     695
   732.9
   660.6
   700.2
   626.5
   640.2
   638.9
   654.4
   642.1
   680.4
   698.9
   663.5
   672.3
   625.2
   730.7
   636.9
   639.8
   664.2
   703.1
   662.9
   708.3
   741.7
   652.5
   672.3
   733.3
   614.9
   648.6
     658
   650.9
   691.7
   675.8
   640.8
     645
   643.4
   650.2
   721.9
   712.5
   671.6
   642.1
   666.8
   710.9
   644.1
   629.8
     648
   666.1
   649.6
     658
   711.2
   693.7
   654.4
   712.2
     621
   665.5
   702.1
   689.8
   607.4
   645.4
   717.7
   677.1
   707.3
   643.4
   689.1
     729
   665.8
   620.1
   711.9
   661.3
   683.6
   647.6
   623.6
     729
     682
   676.2
   647.3
   703.4
   706.3
   651.5
   714.5
   668.4
   668.4
   690.4
   598.6
   716.1
   679.4
   746.9
     729
   687.5
   667.1
   647.3
   701.2
   713.8
   631.7
   635.6
   706.7
     633
   640.5
   642.1
   636.3
   715.4
   661.9
   703.1
   721.9
   691.4
   686.2
   745.9
   747.5
   612.9
   628.2
     658
   676.5
   703.1
   689.5
   705.4
   682.7
   678.1
   655.4
   699.5
   698.9
   713.5
   747.5
   713.5
   703.4
   711.2
     706
   698.9
   738.1
     669
   625.9
   681.7
   720.6
   722.6
   654.8
   670.3
   685.3
   717.7
   714.5
   622.3
   674.9
   722.6
     730
   694.7
   715.4
   706.7
     719
   671.3
     720
     742
   691.4
   685.3
   681.4
   715.7
   673.9
   689.8
   742.7
   648.3
   691.7
   728.1
   739.4
   775.8
   710.2
   776.4
   742.7
   703.4
   738.8
   696.6
   730.3
   749.5
   765.1
   757.9
   727.8
   755.3
   754.7
   657.4
   723.5
     743
   739.1
   768.3
   685.6
   680.1
   739.8
     767
   736.2
   748.8
   728.1
     756
   705.7
   710.6
   725.5
     719
   729.4
   754.7
     681
   722.6
   741.4
   668.1
   712.2
   657.4
   710.2
   711.2
   754.7
   709.9
   724.5
   665.5
   772.2
   729.7
     719
   715.7
   726.1
   714.5
   768.6
   701.5
   802.4
   683.3
   733.3
   686.2
     729
     792
   713.8
   738.5
   721.6
   693.4
   716.1
   778.7
   751.1
   728.4
   753.4
   734.9
   767.7
   827.7
   776.4
   687.9
   755.3
   796.2
   743.3
   772.8
   748.8
   765.4
   725.2
   761.8
   736.2
   756.3
   784.2
   784.2
   770.9
   747.2
   725.8
   716.7
   775.4
     779
   748.5
   730.3
   784.5
   788.4
   799.4
   766.7
     816
   713.5
     815
   702.4
   723.2
   760.5
   751.8
   809.5
   706.7
   792.3
   783.5
   711.5
   796.8
   764.4
   741.1
   762.5
     779
   828.3
   744.3
   765.4
   778.7
   704.7
   727.1
   774.8
   778.4
   738.5
   739.8
   818.6
   781.3
   760.8
   748.8
   728.4
   773.8
   771.2
   784.5
   749.2
     744
     793
   721.9
   724.5
   734.9
   770.2
   749.5
   887.7
   706.7
   796.2
   805.9
   761.5
   821.5
   779.3
   714.1
   770.6
   798.5
   713.8
   799.4
   784.2
   799.8
   757.9
   725.5
   849.4
   758.9
   785.5
   758.2
   730.7
   742.4
   685.3
   770.6
     767
   750.5
   748.2
   819.2
   808.2
   825.1
   751.4
   789.7
   806.6
   757.6
   746.6
   820.5
   761.2
   737.2
   746.2
   732.9
   700.2
   781.9
   774.5
   716.1
   759.9
   725.2
   720.6
     719
   809.5
   787.8
   821.2
   721.6
     756
   854.3
   752.1
   743.3
     766
   720.6
   778.7
   733.6
   690.1
   816.6
   740.4
   776.4
   705.7
   701.5
   752.4
   738.8
   710.6
   744.6
   734.6
   731.6
   747.5
   746.6
   707.6
   738.1
   723.5
   848.1
   777.7
   721.3
   751.4
   716.7
     730
   761.5
     718
   758.9
   773.2
   742.4
     720
   730.3
   703.4
     708
   742.4
   718.7
   774.1
   742.4
   785.5
   698.2
   772.5
   721.9
   786.5
   720.9
   725.2
     767
   677.8
   721.6
   710.6
   732.6
   775.1
   721.3
   713.2
   706.3
   713.8
   788.4
   725.5
   743.6
   726.8
   773.2
   760.2
   767.7
   779.7
   731.6
   714.5
   737.8
   709.6
   760.2
   810.5
   742.7
   709.6
   801.4
   806.6
   779.7
   692.4
   740.1
   752.7
   740.4
   734.6
   714.5
   779.3
   740.1
   749.2
     769
     706
   796.2
   760.8
   743.6
   722.6
   784.5
   726.8
   725.5
   748.2
   805.3
   774.1
   684.9
     729
   797.5
   774.8
   779.3
   726.5
   800.1
   749.8
   780.3
   749.5
   774.5
   752.1
   769.6
   709.6
   755.3
   751.1
   796.2
   847.1
   764.4
   713.5
   807.6
   737.2
   792.6
     792
   732.3
   724.2
   801.7
   764.4
   739.4
   744.3
   770.9
   771.2
   769.9
   794.3
   769.6
   785.5
   757.6
   734.2
   726.1
   789.7
   728.4
     756
   749.2
   711.5
   866.3
   775.8
   738.8
   736.8
   759.5
   717.4
   758.2
   821.2
   778.4
   777.7
   736.8
   755.7
     803
   766.7
   777.1
   730.3
   749.2
   760.8
   746.2
   759.9
   685.3
   739.4
     841
   794.3
   771.9
   721.9
   733.3
   822.5
   785.8
   783.2
   757.3
   741.4
     828
   777.4
   759.5
   744.3
   762.8
   729.4
   712.5
   776.1
   763.1
   714.8
   753.4
   789.1
   795.6
   713.5
   778.4
   777.7
   753.4
   754.7
   762.8
     781
   736.2
     780
     694
   739.4
   730.3
   760.2
   761.5
   734.9
   766.7
   732.6
     778
   695.6
   775.1
   760.2
   708.3
   729.4
   693.7
   680.1
   782.6
   764.4
   715.1
   728.7
     707
   748.5
   782.9
   713.2
   725.8
   715.7
   760.2
   733.9
     742
   766.7
   721.3
   731.6
   698.6
   727.4
   777.7
   675.8
   779.7
     719
   698.9
   735.2
   759.5
   720.6
   761.2
   774.8
   704.7
   769.6
     767
   763.1
   773.2
   663.5
   733.3
   738.1
   726.5
   741.4
   738.1
     717
   694.7
     754
   786.8
   782.6
     768
   752.7
   704.1
   708.6
     705
   730.7
   675.8
   662.9
   716.1
   747.9
   685.9
   696.3
   673.3
   737.5
   685.9
     696
   643.1
   716.1
     732
   692.1
   712.2
   722.6
   729.7
   665.8
   711.9
   655.1
   723.5
   686.6
     670
   713.8
   657.4
   687.5
   716.1
   696.9
     805
   688.8
     693
   725.2
   686.2
   730.3
   684.3
   683.3
   677.5
   677.8
     696
   678.8
   685.3
   727.8
   709.6
     742
   741.1
   712.5
     681
   707.6
   679.4
   667.4
   672.6
   672.3
   709.3
   652.5
   673.3
   661.3
     730
   694.3
   686.6
   672.3
   729.7
   673.9
   735.9
   696.6
   698.2
   721.6
   729.7
   673.9
   633.7
   662.5
   666.1
   708.6
   655.7
   691.4
     694
   742.4
   677.8
   748.5
   748.2
   666.8
   721.3
   688.2
   653.8
   708.6
   676.2
   667.1
   689.5
   629.1
   696.9
   685.9
   713.8
   756.3
   743.3
     621
     658
   709.6
   679.7
   732.9
   701.8
   702.8
   671.3
   701.2
   677.1
   614.9
   725.5
   661.6
     767
   688.5
   684.9
   688.8
   699.2
     683
   704.1
   667.7
   711.9
     706
     708
   678.4
   658.7
   672.6
   782.3
   661.6
   751.4
   686.6
   695.3
   668.1
   692.1
   704.4
   692.1
   729.4
   656.1
   630.4
   701.5
   701.8
   655.4
   736.8
   645.4
   662.5
   683.3
     646
   687.9
   703.4
   684.9
   701.2
   601.6
     744
   664.2
   683.6
   678.8
   735.9
   703.4
   710.9
   653.8
   677.5
   672.6
   698.6
   703.4
     681
   677.8
   716.1
     683
   677.1
   661.9
   672.9
   623.9
     720
   713.2
   616.5
   700.8
   664.2
   697.3
   675.5
   683.6
     669
   655.1
   640.5
   729.7
   700.5
     647
   635.9
   678.4
   641.8
   630.8
   643.1
     681
   644.1
   745.3
   680.4
   671.3
   665.1
   604.5
     683
   678.8
   625.6
   649.9
   686.2
   677.1
   656.4
   640.8
   683.6
   708.6
   660.6
   701.5
   668.7
   643.4
   646.3
   675.5
   670.7
   713.8
     622
   671.3
   612.3
   660.3
   639.5
     672
   655.4
   694.3
   678.1
   652.2
   631.1
   652.2
   645.7
   619.1
   637.2
     681
   688.5
   625.9
   665.1
   610.6
   642.4
   663.8
     681
   677.1
   659.6
   653.1
   612.9
     622
   680.1
   644.1
   665.8
   599.9
   633.4
   595.1
   632.4
   659.3
   683.6
   652.5
   648.6
     681
   658.7
   680.7
   677.5
     681
   660.9
   630.4
   655.4
   676.8
   651.5
   661.9
   656.1
     623
   638.9
   693.4
     621
   625.9
   657.7
   622.3
   624.9
   703.1
   656.7
   612.9
   725.2
   639.2
   738.5
   681.4
   649.2
   674.2
   659.6
   635.6
   715.1
   658.3
   637.2
   609.7
   667.4
   661.9
   673.9
     660
   611.6
     633
   656.7
   662.9
   664.5
   603.5
   646.7
   592.5
   680.1
   658.7
   559.7
   655.4
   656.4
   625.2
   588.3
   675.8
   661.3
   656.1
   618.4
   704.4
   657.7
   588.9
   643.1
   626.9
   618.1
   631.4
   661.3
   656.4
   674.9
   599.9
   655.7
   653.8
   670.3
   690.1
   613.9
   652.8
   638.9
   620.4
   638.2
   619.1
   612.3
   668.4
   603.2
     659
   680.4
   653.8
   627.5
   672.3
   654.8
   661.9
   627.8
   691.7
   646.3
     634
     647
   688.8
   673.6
   639.2
   688.5
   678.8
   637.6
   667.7
   615.5
   632.7
   624.9
   684.9
   690.8
   622.6
   724.5
   649.9
   639.2
     683
   616.2
   648.9
   653.5
   616.8
     720
   637.2
     622
     695
   623.3
     611
   615.8
   678.1
   600.6
   633.4
   635.3
   652.8
   643.1
   635.9
   644.4
   664.2
   685.6
   629.5
   669.7
   625.9
   641.1
   605.1
   683.3
   671.3
   602.9
   632.1
   691.1
   603.5
     657
   651.5
   590.9
   663.8
   648.9
   605.8
   625.6
   638.9
   629.8
   664.8
   638.2
   605.1
   654.1
   612.9
   679.4
   617.8
   582.7
   668.7
   642.1
   658.3
   661.9
   638.9
   656.4
   674.6
     669
   654.1
   553.6
   663.8
   603.8
   660.9
   613.2
   625.6
     645
   641.5
   699.9
   701.8
   646.7
     634
   691.1
   601.6
   661.9
   648.3
   641.5
   568.8
   643.4
   652.5
   620.4
   639.5
   655.7
   632.1
   647.3
   595.7
   644.4
   717.7
   589.6
   616.5
   625.2
     682
   655.7
   695.6
   603.2
   652.8
     634
   647.3
   675.5
   615.8
     669
   577.6
   664.2
   638.2
   619.4
   655.7
   644.1
   628.2
   649.9
   640.5
   608.7
   616.8
   625.6
     646
   689.8
   607.7
   598.6
     647
   641.1
   673.9
   626.9
   687.9
   676.5
   651.8
   603.5
   696.9
   657.7
     660
     587
   694.3
   632.4
   634.3
   625.9
   561.3
   679.7
   608.4
   657.4
   654.4
   605.1
   701.2
   559.7
   568.8
   641.8
   615.5
   631.7
   644.4
   655.4
   617.5
   602.9
   658.3
   668.4
   643.1
   644.4
   639.2
   616.2
   621.7
   676.5
   693.4
   643.4
   663.2
     658
   672.6
   607.7
   689.8
     696
   564.9
   622.6
   696.3
   605.1
   682.7
   667.7
   562.3
   662.9
   690.1
   666.4
     608
   622.6
   599.9
   675.8
   609.3
   631.7
     587
   605.1
   651.8
   656.4
   618.1
     755
   683.6
   617.5
   624.3
   679.1
   648.9
   657.7
   697.6
   655.7
   568.1
   587.9
   620.7
   611.6
   653.8
   699.9
   672.6
   619.7
   591.5
   620.1
   656.7
   650.9
   679.4
   636.6
   689.8
   618.4
   600.9
   621.7
   653.5
   645.4
   637.6
   614.2
   677.8
   630.8
   656.1
   591.5
   660.3
   608.7
   650.2
   643.1
     658
   567.2
   601.6
   604.2
   628.2
   650.5
   634.3
   624.6
   655.7
   626.5
   634.6
   649.9
     622
   590.9
   605.5
   622.3
   629.8
   667.4
   654.1
   620.1
   684.3
   594.7
   642.1
   660.3
   613.9
   612.6
   622.3
   629.1
   607.7
   594.7
   663.8
   646.7
   561.7
   676.8
   678.8
   660.9
   640.8
   635.9
   617.8
   668.7
   694.7
   596.4
   637.6
   610.3
     584
   616.5
   620.1
   679.1
   623.9
   640.2
     659
   602.9
   620.7
   699.2
     587
     683
   660.6
   613.9
   660.9
   637.9
   612.9
   654.8
   642.8
   673.3
   613.6
     634
   593.1
   616.2
   659.3
   640.2
   639.8
   641.1
   653.5
   633.7
   574.6
   642.1
   639.2
   627.5
     598
     622
   632.4
   666.4
   618.1
   597.7
   674.9
   602.5
   673.3
   639.5
   650.2
   675.8
   691.1
   634.3
   655.1
   611.6
   666.4
   648.9
     633
   592.2
   664.8
   707.3
   616.8
   701.5
   634.6
   620.1
   629.5
     647
   625.6
   566.2
   595.1
   608.7
   600.6
   581.1
   587.9
   582.7
   630.1
   620.7
   668.7
   692.1
     684
   618.8
   630.4
   687.2
   675.5
   619.1
   583.7
   680.7
   624.9
   637.6
   584.4
   658.7
   611.6
   721.9
   617.5
   611.3
   682.7
   682.7
   669.7
   641.1
   635.9
   641.5
   638.9
     560
   651.5
   688.5
   591.8
     658
   654.4
   654.4
     657
   620.1
   655.1
     608
   625.2
     621
     717
   597.3
   656.1
   601.9
   634.6
   592.5
   619.4
   685.9
   612.3
   644.7
     587
   679.4
   676.8
     633
   587.3
   629.5
   651.2
   669.4
   643.1
     660
   662.5
   605.5
   641.8
   635.6
   614.5
   724.2
   612.9
   699.5
   648.3
   638.5
   665.1
   642.1
   663.8
   699.2
   666.8
   636.9
   701.2
   701.2
   670.7
   649.9
     717
   642.1
   663.2
   676.8
   647.6
   688.8
   689.1
   612.6
   644.7
   659.3
   645.7
   632.1
   619.4
     635
   678.4
   654.1
   666.1
   644.7
   693.4
   625.6
   657.7
   637.2
     730
   700.2
   629.5
   706.3
   635.9
   709.9
   650.9
   695.3
   697.9
   696.6
   628.5
   664.8
     672
   648.3
   650.2
   625.2
   689.8
   720.3
     658
   699.2
   679.1
   667.1
   639.2
   686.2
     660
   641.5
   672.6
   657.4
   617.8
   638.2
     646
   685.9
   643.1
   714.1
   598.3
   701.8
   644.7
   681.7
   699.5
   701.2
     660
   658.7
   688.5
   655.7
   725.8
   668.1
   659.6
   707.6
   674.2
   673.3
   707.6
     681
   676.8
   661.6
   707.3
   729.4
   666.8
   674.9
   710.9
   721.6
   681.7
   673.3
   629.1
   687.5
   696.6
     684
   670.7
   661.9
   662.5
   695.6
   641.1
   713.5
   692.1
   688.2
   664.5
   691.7
   648.3
   674.9
   684.9
   687.9
   741.4
   682.3
   706.3
   655.7
   634.3
   669.7
   687.9
   691.4
     693
   683.3
   687.2
   703.7
   678.4
     670
   673.3
     645
   584.4
     681
   605.8
   649.9
   660.9
     744
   655.4
   673.6
   689.5
   651.8
   665.1
   686.2
   679.1
   603.2
     634
   637.9
   700.2
   677.1
   701.5
   661.3
   708.3
   685.3
   631.7
   648.9
   676.2
   691.7
   656.7
   702.8
   688.8
   743.6
   697.3
   728.4
     705
   730.3
   710.6
   781.6
   664.8
   679.4
   686.6
   687.9
     718
   687.9
   610.6
   666.1
   722.9
   673.6
   709.3
   675.5
   672.9
   638.5
   660.9
   637.6
   622.6
   650.2
   669.4
   621.7
   705.4
   735.2
   724.5
   701.8
   704.4
   627.5
   665.1
   664.2
   686.2
   686.6
   636.3
   642.4
   639.8
   678.1
   664.5
   715.7
   649.6
   639.2
   660.3
   664.8
   672.6
   664.2
   719.3
   713.8
   716.1
   648.9
   609.7
   670.7
   720.9
   625.9
   684.3
   680.7
   615.8
   603.5
   630.1
     681
   606.8
   630.4
   702.4
   649.9
   680.7
   714.8
   706.7
   660.3
   656.7
   622.3
   671.3
   655.7
   626.9
   672.9
   616.5
   689.1
   644.4
   649.2
   619.7
     684
   642.4
   672.9
   662.2
   572.7
     693
   631.4
   631.7
   651.5
     623
   640.5
   647.6
   636.3
   702.1
   663.8
   672.3
   687.5
   726.1
   669.4
   669.4
   645.4
   620.7
   584.4
   670.7
   568.5
   630.8
   645.4
   632.7
   606.1
   636.3
   655.7
   573.7
   671.3
   657.7
   628.8
   656.4
   619.7
   649.9
   620.7
   584.7
   657.7
   602.5
   664.8
   636.9
   678.8
   691.7
   637.2
   661.9
   654.8
   623.6
   657.7
   648.3
   597.7
   689.5
   638.9
   632.7
   595.7
   668.7
   662.5
   666.8
   560.4
   620.7
   642.8
   635.6
   620.7
     669
   690.8
   655.7
   602.2
   599.9
   578.9
   684.6
   678.1
   655.1
   611.9
   587.6
   643.1
   680.1
   620.7
   596.7
   657.7
   578.2
   628.8
   690.4
   644.4
   635.3
   634.6
   624.6
   649.9
   640.5
   662.2
   590.9
   616.8
   669.7
   626.9
   602.5
     647
   588.3
   636.6
   609.3
   568.5
   577.9
   588.9
   579.8
   627.2
   652.8
   619.4
   606.4
   649.6
   620.1
   618.8
   665.5
   623.3
   615.5
   568.1
     669
   643.1
   617.1
     622
   545.4
   667.4
   658.7
   555.8
   687.5
   689.8
   654.1
   703.7
   678.8
   622.3
   639.8
   616.2
     647
   631.1
   599.6
     658
   620.1
   653.1
   592.5
     610
   672.6
   637.9
   675.5
   641.8
   645.4
   603.2
   649.2
   649.9
   578.2
   636.9
   599.9
   624.9
   640.8
   554.5
   613.6
   676.8
   650.2
   617.8
   599.3
   624.6
     669
   653.8
   677.1
   646.3
     635
   643.1
   626.5
   660.3
   642.8
   626.2
     621
   615.8
   625.9
   660.9
   606.8
     681
   610.3
   671.6
   610.6
   616.5
   621.3
   684.3
     622
     623
   619.4
   646.3
   657.7
   679.1
   651.8
   653.8
   624.6
   628.8
   620.1
   610.3
   616.5
   698.9
   615.8
   649.9
   661.9
   640.5
   592.5
   651.2
   643.7
   629.8
   621.3
   630.4
   598.3
   632.4
     623
   622.3
   649.6
   660.9
   638.9
   602.2
   617.8
   654.1
   637.6
   650.9
   678.8
   680.4
     684
   650.2
   606.8
   665.1
   731.3
   690.4
   659.6
   630.1
   729.4
     696
   661.3
   716.1
   651.2
   649.2
   679.7
     684
   591.5
   678.8
   639.5
   708.9
   615.2
   626.5
   678.8
   613.9
   698.6
   691.1
   680.1
   664.2
   740.1
   690.1
   650.5
   690.4
     684
     633
   688.8
   689.1
   672.3
   673.3
   664.2
   649.2
   703.4
   711.9
   655.1
   711.5
   647.6
   711.9
   652.8
     705
   665.8
   645.7
   684.9
   721.9
   737.2
   682.7
   639.8
   745.3
   725.2
     670
   699.5
   732.6
   628.5
   726.8
   731.6
   643.7
   727.4
     672
   703.4
   721.6
   729.4
   718.7
     696
     756
   684.6
   662.9
   691.1
   686.6
   720.9
   695.3
   726.5
   721.6
   714.5
   694.3
   692.1
   731.6
   694.3
   734.9
   715.7
   766.7
   701.8
   737.5
   742.7
   695.3
     682
     705
   733.6
   721.9
   785.2
   673.3
   760.2
   782.6
   736.8
   673.9
   733.3
   768.6
   771.5
   764.7
   764.4
   744.3
     719
   728.1
   778.7
   706.3
   788.1
   782.6
   793.9
   708.9
   707.6
   718.7
   784.5
   744.9
   774.5
     754
   661.9
   709.9
   748.2
   754.7
     815
   795.9
   739.1
   800.4
   727.8
   808.9
   800.1
   739.1
   722.2
     792
   719.6
   709.9
   786.5
   727.4
   769.6
   755.3
   732.9
     731
   751.4
   739.4
   775.4
   761.2
   769.3
   745.3
   752.4
   732.9
     730
   740.7
   772.2
   776.7
   765.4
   747.5
   745.6
   763.4
   795.6
   726.1
   783.5
     781
   781.9
   744.6
   741.1
   807.6
   740.7
   702.1
   798.5
   713.2
   747.5
   680.4
   757.6
   728.4
     720
   737.5
   781.6
   740.7
   737.2
     706
   776.4
     717
   740.4
   730.3
     695
   673.6
   735.5
   747.9
   760.2
   755.3
   778.4
   703.1
   735.5
   766.7
   707.3
   742.4
   769.3
   757.6
   696.6
   745.6
   728.4
   756.3
   731.6
   718.7
   744.9
   739.8
   787.1
   746.6
     718
   730.7
   723.2
   764.1
   763.8
   708.6
   708.6
   762.8
   699.2
   702.1
   704.4
   673.6
   698.9
   746.2
   735.5
   726.1
     718
   721.3
   727.1
   704.1
   662.2
   712.5
     720
   736.5
   659.6
   739.4
   728.1
   736.2
   719.3
   635.9
   729.7
   664.8
   660.6
   744.6
   727.4
   716.4
   656.7
   687.5
   691.4
   748.2
   790.4
   695.3
   713.8
   677.5
   739.8
   727.1
   741.1
   738.8
   718.3
     648
     670
   734.9
   668.4
   703.1
   712.2
   656.7
   695.6
   650.9
   668.7
   642.1
   670.3
   729.7
   736.5
   742.7
   728.7
   684.9
     717
   704.7
   696.3
     718
   734.9
   724.8
   694.7
   660.6
   661.3
   697.3
     720
   700.2
   732.3
   703.4
   660.3
   662.2
   710.9
   688.8
   683.3
   678.4
   616.5
   640.8
   693.7
   672.9
   730.7
     681
   693.7
   676.8
   618.8
   647.3
   687.2
   638.2
   700.2
   704.1
   667.4
   655.7
   681.4
   689.5
   690.4
   688.8
   703.7
   672.6
   648.6
   676.5
   651.5
   642.4
   709.9
   665.5
   670.7
   679.1
     635
     646
   729.7
   647.6
   690.1
   664.5
   663.5
   647.3
   690.8
   644.7
   647.3
   625.9
   669.4
   654.4
   639.8
   701.8
   646.3
   636.6
     658
   683.3
   653.8
   660.6
   680.1
   703.4
   656.7
   613.6
     682
   624.9
   692.1
   672.3
   686.6
   702.8
   667.1
   723.5
   715.7
   625.2
   631.4
   658.3
   646.3
   666.4
   661.3
   659.3
   677.8
     696
   672.6
   722.6
   651.5
   665.8
   648.3
   658.3
   641.1
     623
   630.4
   616.5
   707.3
     585
   700.2
   693.7
   621.3
   628.2
   735.9
   655.7
   723.5
     682
   707.6
   660.3
   617.5
   691.1
   679.1
   626.5
   649.2
   642.8
   647.3
   616.5
   625.6
   627.2
   673.6
   571.7
   662.9
   634.6
   619.4
   653.1
   685.3
   663.8
     598
   655.1
   680.7
   611.9
   648.9
   677.1
     693
   637.6
   632.4
   632.1
   673.3
   618.4
   626.2
     621
   583.7
   592.5
   632.4
   607.7
   605.5
   635.9
   651.2
   716.7
   642.4
   607.4
   629.5
   687.5
   663.2
   663.2
   615.8
   685.3
   652.5
   698.2
   670.3
   678.8
   684.3
   675.8
   645.4
   698.2
   625.2
   677.8
   618.4
   582.1
   658.7
   640.2
   681.4
   709.3
   607.4
   643.7
   604.2
   679.1
   676.8
   678.8
   682.3
   664.2
   654.1
   659.3
   675.5
   708.3
   657.7
   627.8
   645.7
   674.2
   681.7
   612.9
   678.4
   713.2
   649.9
   643.4
     622
     672
   684.3
   660.9
   675.8
     658
   665.8
   740.7
   672.3
   630.4
   643.7
   655.7
   670.3
   663.8
   673.3
   640.8
     684
   646.7
   664.2
   590.2
   710.2
   653.5
   661.9
   694.3
   696.6
   639.2
   599.9
     633
   691.7
     657
     633
   638.5
   660.9
   621.7
   662.9
   686.6
   696.9
   650.9
   646.3
   658.7
   654.4
     706
   655.1
   620.1
   675.8
   634.6
     683
   641.1
   678.1
   685.6
   666.4
   670.3
   623.9
   643.7
   625.2
     633
   689.1
   729.7
   646.3
   677.1
   657.7
     670
   646.7
   609.7
   651.5
   630.1
   698.2
   657.7
   607.1
   602.2
   730.7
   666.4
   715.1
   668.7
   700.8
   635.3
   663.5
   626.5
   684.9
   649.2
   611.6
   691.1
   624.9
   667.7
   676.8
   660.6
   659.6
   676.2
   696.3
   628.5
   699.5
     633
   723.9
   574.3
   710.9
   676.8
   644.4
   693.7
   658.3
   654.4
   687.9
   682.7
   652.8
   647.6
   696.3
   688.2
   728.7
   641.5
   707.6
   653.5
   650.9
   675.2
   638.9
   658.7
     707
   699.2
   677.5
   663.8
   673.3
   627.8
   705.7
   732.9
   667.7
   642.4
     729
   666.4
   648.3
   661.6
   638.2
     671
   705.4
   679.4
   644.4
   642.8
   621.7
   659.3
   644.1
   683.3
   674.6
   663.2
   634.6
   671.3
   629.8
   686.2
   638.9
   668.7
   634.3
   677.8
   685.3
   603.5
   692.1
   642.8
   710.9
   673.3
   642.1
   667.7
   637.9
   654.8
   647.3
   676.5
   620.1
   655.7
   731.6
   669.4
     705
   688.8
   639.8
   683.3
   665.8
   666.1
   680.7
   640.8
   632.4
   671.3
   736.2
   699.5
     648
   616.8
   673.6
   694.7
   743.6
   624.3
   684.9
   692.1
   710.2
   677.1
   692.7
   664.2
   678.4
   686.2
   668.1
   643.1
   640.5
   660.6
   688.5
     669
   623.3
   658.7
   715.4
   657.4
     646
   646.7
   599.6
   731.3
   661.3
   662.2
   656.4
   609.3
   607.4
   632.1
   608.7
   623.6
   661.3
     648
     646
   646.7
   676.2
   659.3
   691.7
   611.9
   629.8
   668.7
   685.9
   704.1
   683.3
   668.1
   690.4
   623.3
   631.7
     682
   678.1
   645.4
   629.8
   657.4
   670.7
   686.6
   686.9
   642.8
   722.9
   728.4
   636.9
   686.9
   668.7
   646.3
   600.9
   618.4
   714.5
   688.2
   632.7
   630.1
   697.3
   620.7
   689.5
   660.6
   694.7
   639.8
   594.4
   559.7
   626.9
   688.8
   638.9
   670.3
   639.8
   620.7
   645.4
   649.2
   682.7
   626.5
   709.9
   679.4
   619.7
   697.9
   696.3
   627.8
   678.1
     684
   688.2
   640.2
   676.5
   690.4
   639.5
   637.6
   653.1
   651.2
   690.8
   661.6
   663.8
   637.2
   618.4
   590.5
     683
   653.5
   707.6
   681.4
   640.5
   648.6
     670
   666.1
     670
   649.6
   670.3
   651.8
   631.7
   649.6
   614.9
     623
   650.5
   671.3
   603.8
   678.4
   655.4
   695.6
   617.5
   629.1
   679.7
   647.3
     634
     742
   613.6
   653.5
   646.7
   606.4
   638.9
     669
     645
   651.8
   669.7
   666.4
   606.1
   650.9
   689.8
   671.3
   608.7
   614.5
   643.7
   673.6
   608.4
   663.8
   644.1
   704.7
     681
   689.8
   611.6
   672.3
   696.9
   665.8
   620.1
   656.7
   684.9
   643.4
   637.6
   699.2
   652.2
   632.7
     672
   623.9
   652.8
   713.8
   600.6
   702.1
   670.3
   641.1
   606.4
   589.6
   654.8
   679.4
   615.8
   631.1
     646
   667.7
   626.5
     681
   659.3
   630.4
     648
   723.5
   680.1
   674.9
     695
   675.2
   672.6
     660
   646.3
   586.6
   610.3
   606.4
   605.5
     672
     610
   635.6
   618.1
   673.3
   576.9
   667.4
   720.9
   628.8
   636.9
   686.2
   689.8
   668.1
   726.5
   680.1
   710.2
   671.3
   659.6
   687.9
   700.5
   664.2
   651.5
   634.3
   614.9
   683.3
   649.6
   712.5
   695.3
   668.7
     660
   683.6
   708.3
     706
   645.4
   637.9
     660
   648.6
   744.3
   644.4
   720.6
   668.1
   700.8
   741.7
   619.7
   654.1
   678.8
   635.3
   622.6
   697.9
   703.1
   675.8
   663.8
   712.5
   695.3
   735.2
   660.9
   614.5
   652.5
   708.9
   736.5
   612.3
   650.2
   775.8
   663.8
   761.8
     707
   670.7
     634
   657.7
     645
     669
   627.5
   688.8
   676.5
   666.4
   653.8
   631.7
   644.4
   676.5
   673.6
   650.5
   686.9
   651.2
   666.1
   684.6
   663.2
   707.3
   741.1
   680.7
   660.3
   643.7
   704.7
   651.5
   623.9
   656.1
   731.3
   684.9
   646.7
   694.3
   667.7
   671.3
   611.3
   672.9
   696.3
   643.4
   699.9
   667.4
   697.9
   652.8
     684
     669
   641.8
   685.6
   643.1
   709.9
   731.6
     684
     693
   704.7
   712.8
   684.6
     706
     718
   654.4
   643.7
   650.5
   678.8
   672.9
   661.9
   620.1
   679.7
   685.9
   679.1
   712.5
   605.5
   693.7
   677.5
   647.3
     681
   660.6
   745.6
   700.5
     683
   708.9
   652.2
   703.7
   673.9
   669.7
   694.3
   669.4
   646.3
   661.6
   635.3
     657
   656.7
   660.6
   641.1
   691.4
   637.2
   649.2
   643.7
   651.2
   701.8
     659
   651.5
   687.5
   658.7
   676.2
   665.8
   698.6
   684.6
   710.2
   600.6
   643.1
   703.7
   661.9
   631.1
   655.7
   652.2
   718.7
   684.3
   652.2
     696
   627.2
   596.4
   618.4
   629.5
   627.5
     681
   675.8
   653.5
   653.5
   627.8
   620.1
   702.8
   666.4
     671
   662.9
   728.1
     658
   627.2
   653.8
   640.2
     669
   605.8
   684.6
   681.7
   663.8
   693.7
     693
   615.2
   664.2
   639.2
   636.6
   635.3
   695.3
   667.1
   653.8
   672.6
   667.1
   550.6
   622.3
   609.7
   688.2
   587.3
   621.3
     730
   651.8
   713.8
   631.4
   689.5
   639.2
   636.3
   709.6
   710.6
   749.5
   639.2
   644.4
   618.8
   658.7
   602.2
   654.8
   616.5
   674.6
   678.1
     633
   623.3
   673.3
   600.3
   604.2
   635.6
     657
   677.5
   662.5
   708.9
   670.7
   649.9
   692.4
     684
     646
   646.3
   676.5
   662.9
   667.1
   673.6
   683.3
   662.9
   662.2
   648.9
   716.1
   678.4
   623.3
   712.5
   666.1
   686.9
   608.7
     729
   679.1
   667.1
   671.3
   612.3
   641.8
   673.3
   750.8
     694
   702.4
   746.9
   653.1
   673.9
   652.5
   624.9
   653.1
   664.8
   638.5
   637.2
   681.7
   659.6
   716.7
   674.2
     671
   633.4
   652.2
   688.5
     693
   623.3
   662.2
   644.4
   643.1
   661.6
   624.6
   666.1
   627.8
   613.2
   631.7
   682.7
   652.5
   646.7
     671
   736.2
   665.8
   726.8
   758.9
   643.1
     681
   700.8
     671
   698.9
   641.1
   684.6
   757.3
   659.6
   727.4
   674.9
     623
   653.8
   666.8
   681.7
   726.1
   680.4
   670.7
   746.9
   726.5
   758.9
   662.2
   757.6
   678.8
   670.3
   715.7
   697.9
   726.5
   613.9
     707
   668.4
   692.1
   685.3
   738.5
   631.1
   678.1
   671.6
     669
   691.7
   658.7
   704.1
   706.3
   737.2
   643.1
   684.3
   746.2
     707
   694.7
     694
   746.2
   749.5
   645.4
   706.7
   670.7
   692.7
   725.8
   745.3
   688.8
   766.7
   676.5
     706
     696
   715.1
     682
   726.1
   700.2
     671
   751.1
   715.4
   781.9
   734.2
   647.3
   723.5
   811.8
   722.2
   726.8
   668.4
   680.1
     681
   701.8
   670.3
   750.1
   796.8
     743
   699.2
   673.9
   756.6
   680.7
   734.9
   728.4
   700.2
     695
   715.4
   713.5
   740.4
   788.7
   786.1
     694
   757.9
   723.9
   713.2
   715.7
   760.2
   644.7
   718.7
   721.9
   725.8
   662.2
   734.9
     778
   753.1
   742.4
   737.5
   713.2
   743.3
   764.1
   727.1
   745.6
   688.8
   767.7
   730.3
   728.4
   758.9
   755.7
   753.7
   762.8
   730.3
   716.4
   772.8
   702.4
   724.5
   809.5
     754
   716.4
   810.8
   771.9
   747.5
   735.9
   725.5
   775.4
   809.8
   735.9
   769.9
   723.9
     708
   781.9
   709.9
     817
   740.1
   834.2
   783.2
   778.4
   734.6
   690.4
   697.6
   742.4
   728.1
   716.1
   664.2
   690.8
   746.2
   701.5
   747.5
   739.8
   775.4
   794.6
   844.5
   778.4
   728.4
   748.5
   709.3
   671.3
   720.9
     743
   752.4
   718.3
   836.7
   755.3
   722.6
     769
   740.4
   764.7
   769.3
   686.6
   712.5
   723.2
     767
   709.6
   711.5
   755.7
   692.1
   714.5
     719
     744
   658.7
   770.2
   762.1
     744
   757.9
   752.1
   739.4
   749.5
   717.7
     732
   784.5
   810.5
   829.6
   724.8
   742.4
   714.1
   754.4
   675.2
   708.9
   736.2
   715.4
     719
   721.3
   746.2
   819.6
   810.5
   755.7
   740.7
   769.9
     754
   714.8
   745.3
   763.8
   704.1
     779
   751.1
   699.5
   745.9
   765.4
   727.1
   676.5
   763.8
   691.1
     705
   746.9
   746.2
   752.1
   757.6
   800.1
   706.7
   668.1
     718
   747.2
     684
   745.6
     744
   680.4
   700.5
   731.6
   714.5
   708.6
   686.6
   711.2
   657.4
   737.5
   773.2
   726.5
   732.9
   649.2
   685.9
   738.8
   739.1
   700.8
   709.6
   749.8
   724.8
   770.2
     718
   739.8
   704.1
   725.5
     696
   670.3
   758.9
   706.3
   783.2
   757.9
   730.7
   680.4
   700.5
   725.8
   651.8
   745.3
     742
   717.4
   701.5
   769.3
   715.7
     708
   712.2
   701.2
   748.8
   730.3
   724.8
   665.5
   709.9
   679.7
   702.4
   733.3
   703.7
   697.6
   734.2
   683.3
   714.1
   733.9
   743.6
   685.6
   666.8
   676.2
   739.4
   726.5
   738.8
   721.9
   699.2
   743.6
   718.7
   726.5
   735.5
   716.1
   688.5
   746.6
   655.7
     730
   684.9
   619.4
   713.5
   648.9
   699.5
   706.7
   656.4
   724.5
   701.5
   692.1
   694.7
   682.3
   666.1
   727.1
   665.8
     695
   692.4
   678.1
   630.1
   612.6
     683
     729
   684.9
   695.3
   689.8
   718.7
   641.8
   740.1
   688.5
   718.7
   678.4
   710.6
   684.3
   695.3
   755.7
   752.1
   642.1
   657.4
   665.1
   648.3
   733.9
   741.7
   698.2
     682
   697.9
     693
   685.9
   644.4
   684.3
   666.1
   665.1
   697.6
     684
   617.1
   677.1
   714.8
   686.9
   676.8
   672.6
   665.5
   581.4
   685.3
   690.4
   689.5
   691.7
   651.5
   660.3
     731
   645.4
   696.3
     646
   645.4
   613.2
   729.4
   663.5
     755
   693.7
   726.8
   660.9
   701.8
   675.5
   693.4
   670.3
   777.1
   688.8
   684.3
   708.3
   701.2
   652.5
   651.5
   694.7
   590.9
   653.8
   710.9
   677.1
   690.1
   644.4
   680.7
   674.2
   720.3
   725.2
   695.3
   729.7
   694.3
   674.6
   753.4
   605.5
     693
   722.9
   666.4
   712.5
   672.6
     659
   710.6
   711.9
   724.5
   699.2
   709.3
   679.4
   652.5
   702.4
     660
   675.5
   666.8
   711.5
   739.1
   750.1
   666.4
   705.7
   745.3
   742.7
   705.7
   727.1
   737.5
   697.3
   688.2
   688.8
   687.2
     802
   704.7
   751.1
   754.7
     742
   726.5
   677.1
   735.5
   689.1
   731.3
   785.5
   767.7
     792
   758.6
   698.9
   785.5
   763.8
   782.6
   774.1
   741.1
   677.1
   685.9
   690.1
     695
   730.7
   713.8
   752.4
   691.7
   749.8
     756
   762.1
   764.4
   732.9
   782.9
     720
     729
   694.3
   738.1
   796.5
   728.4
   760.2
   773.8
   756.9
   745.9
   741.7
     732
   737.8
   800.4
   826.4
   780.6
   833.2
   838.4
   825.7
   877.3
   849.4
   804.3
   811.4
   777.1
   832.2
   807.9
   800.7
     852
   775.8
   808.9
   762.1
     829
   805.3
   816.3
     793
   802.7
   796.2
   816.3
   760.5
   862.1
   831.9
   766.7
   754.7
   903.3
   809.8
   771.5
   816.3
   891.9
   891.2
   820.5
   826.7
   890.3
   902.9
   829.6
   784.8
   827.3
   819.2
   881.8
   908.8
   845.5
   870.8
   871.1
   844.9
   918.5
     937
   926.3
   851.7
   894.8
     865
   825.7
   778.4
     901
   847.1
   871.8
     816
   904.9
   868.2
   906.5
   876.3
   866.3
   942.8
     962
   963.6
   852.6
   987.6
   919.8
   868.9
   892.9
   888.3
   915.9
   944.1
   953.5
   884.1
   870.5
   869.8
   933.1
   857.8
     986
   947.4
   935.7
   903.9
    1043
   893.2
   994.4
    1048
    1032
     985
   944.5
   955.8
    1024
   978.8
    1027
   910.4
     974
   992.5
     937
   932.1
   996.7
   948.7
   978.2
    1064
    1054
    1005
    1026
    1047
   942.5
    1001
    1037
   943.5
   999.3
   999.6
   988.9
   933.1
   987.9
    1016
     950
   975.3
    1024
    1078
   956.5
   997.3
    1074
    1102
   970.1
    1045
    1003
    1070
    1028
    1025
    1097
    1035
   996.7
    1033
    1035
    1027
    1034
    1075
    1026
   963.9
    1062
    1081
   998.3
    1104
    1120
    1068
    1081
    1069
   981.8
    1008
    1009
    1067
    1023
    1012
    1111
    1052
   989.9
    1073
    1098
    1002
    1025
    1082
    1062
    1107
    1058
    1099
    1068
    1037
   992.5
    1095
    1034
    1090
    1026
    1089
    1116
    1116
   986.9
    1079
    1030
    1066
    1077
    1064
    1043
    1071
    1113
    1030
    1039
    1084
    1117
    1077
    1030
     984
    1084
    1077
    1098
    1027
    1035
    1030
    1044
    1109
    1064
    1027
    1120
    1092
    1071
    1088
    1072
    1007
    1019
    1015
   983.7
    1051
    1132
    1024
    1033
    1035
    1014
    1080
   958.1
    1175
    1047
    1089
    1059
    1087
    1024
   997.7
    1015
    1087
    1040
    1045
   982.7
    1018
   967.2
   968.8
    1073
    1007
   954.5
    1024
   986.9
   994.1
     996
    1002
   988.9
    1040
   988.2
   989.5
   994.7
    1047
    1004
    1007
    1063
   980.5
    1031
    1039
   989.9
    1033
   990.2
     997
   862.4
    1018
    1021
   909.7
   933.4
   944.8
   964.9
   993.1
   919.5
   874.4
   975.3
   960.3
    1008
   978.8
   928.9
   991.8
   903.6
   940.2
     961
    1027
   946.4
    1016
   868.2
   909.4
   933.4
   925.6
   902.9
   898.4
   958.4
   957.8
   879.2
   948.7
   877.9
     914
   909.4
   931.8
   878.9
   850.1
   895.1
   858.5
   941.5
     888
   857.2
   909.1
   881.5
   874.7
   881.5
   926.3
   909.7
   839.7
   877.3
     924
   909.1
   886.1
   910.1
   890.6
   795.2
   876.3
   858.2
   810.1
   846.2
   874.4
   849.4
   847.8
   874.4
   865.9
   844.5
   796.8
   885.4
   828.3
   801.1
   803.3
     839
   881.8
   817.9
   754.7
   807.2
   775.4
   798.5
   867.2
     840
   892.9
   830.3
   811.8
   798.8
   801.4
   762.8
   853.6
   787.8
   836.1
   820.2
   784.5
   781.3
   845.5
   832.2
   839.3
   810.1
   824.4
     768
   769.3
   799.8
   792.3
   789.4
   810.5
   803.3
   810.8
     804
   745.3
   779.3
     817
   731.6
   743.6
   733.9
   794.3
   762.8
     766
     766
   770.9
   805.3
   773.8
   730.7
   764.7
   780.3
   780.3
   768.6
   709.6
   812.7
   803.7
   833.8
   815.3
   790.7
   725.5
   797.2
   772.2
   750.5
   763.8
   832.9
   745.3
   736.8
   722.2
   747.5
   787.1
   666.1
   701.2
   810.1
   813.7
     755
   758.9
   772.5
   721.3
   791.7
     754
     790
   808.5
   723.9
   739.4
   814.7
   820.9
   737.5
   760.5
   788.1
   690.1
   721.9
   738.5
   737.2
   801.7
   793.6
   842.6
   753.7
   745.6
     742
   754.4
   795.2
   760.2
   791.7
   691.4
   781.6
   744.9
   815.7
   800.4
   751.8
   787.4
   752.1
   736.2
   774.1
   728.1
   759.5
   773.5
     778
   808.9
     792
   698.6
     790
   823.8
   840.3
   760.5
   817.9
   784.2
   815.7
   735.9
   804.3
   772.5
   727.1
   781.9
   820.5
   830.9
   831.6
   816.6
     828
   760.5
   838.4
   830.3
   736.2
   817.9
   737.8
   853.6
   816.6
   761.8
   819.2
   836.4
   832.5
   783.9
   807.9
   859.5
   823.8
     781
   826.4
   889.3
   859.5
   870.8
   829.9
   859.1
   905.5
   827.7
   917.8
   835.5
   890.6
   794.3
   882.8
   815.3
   859.5
   830.3
   871.1
     852
   796.8
   837.7
   899.4
   803.3
   842.9
   861.7
   868.2
   931.5
   904.9
   846.8
   833.8
   868.9
   934.7
   784.8
   927.6
   870.8
   804.6
   902.9
   887.7
   944.1
   912.7
   861.1
   878.3
   900.3
   906.2
   846.5
   928.2
   869.2
   955.5
   860.8
   896.4
   905.5
   909.1
   929.2
   889.6
   889.6
   914.6
   911.7
   902.6
   927.6
   904.2
   890.9
   918.2
   945.7
   908.1
   953.9
   995.7
   892.5
   869.2
   866.3
   941.2
   906.5
   957.4
   916.2
    1003
    1003
   957.1
    1012
   972.7
   887.4
   936.7
   931.8
   966.2
   993.1
   950.3
   895.1
   947.7
   965.2
   987.3
    1034
   982.7
   977.2
    1011
   979.5
   918.5
   929.2
    1032
   977.2
   978.8
   997.7
    1065
     973
   977.5
   926.9
   974.3
   942.8
     996
   982.7
     949
   963.3
   940.2
     973
    1153
   942.2
   977.2
    1040
   938.6
     937
   980.1
     959
    1041
    1032
    1011
   998.3
    1005
   993.8
     961
    1018
    1007
    1018
   983.7
    1037
    1019
    1039
    1041
    1029
   976.6
    1008
    1007
   989.2
    1052
    1034
    1082
    1017
   959.4
   986.6
    1012
   973.6
   947.7
   986.6
    1027
    1040
    1026
   980.1
   994.1
    1052
   958.1
    1015
    1007
    1040
    1038
    1035
   958.4
    1019
    1040
    1002
    1046
   940.9
   992.5
    1007
    1028
    1025
    1085
   981.1
   958.1
   964.9
   992.5
   955.5
   946.4
   958.7
   972.3
   902.3
    1019
    1019
   998.6
   988.6
   998.9
     998
    1073
    1018
   961.6
   989.2
    1047
   987.6
   976.6
    1014
   991.8
    1005
   954.5
   918.5
   964.6
   994.1
   975.3
   991.5
    1042
   994.7
    1002
    1006
   998.9
    1057
     949
   974.3
   930.2
   993.4
    1056
    1043
    1036
    1015
   927.3
   972.7
   983.1
   946.7
    1017
   877.6
   992.1
   969.1
   916.6
   994.1
    1012
     889
   976.2
    1016
    1022
   970.1
     938
   976.2
   904.5
   945.4
   909.4
   966.2
     926
   945.4
   904.9
   928.2
   981.1
     901
   922.1
   896.4
   987.9
   920.8
   905.5
   928.9
   949.3
   980.8
   923.4
   911.7
   902.3
   982.7
   950.3
   904.5
   885.4
   932.4
   925.6
   918.2
   861.7
   896.8
   878.6
   856.5
     985
     863
     948
   892.9
   953.9
   949.3
   858.2
   899.4
   892.5
   897.1
   867.2
   906.2
     902
   965.2
   968.8
   810.8
   956.5
   902.3
   918.8
   895.5
   891.2
   859.5
   898.7
     826
   846.5
   848.8
   937.3
   850.7
   888.7
   879.6
   866.3
   890.9
   836.1
     875
   819.6
     865
   829.3
   847.5
   836.1
   865.3
   847.8
   872.4
   882.5
   774.1
   834.8
   927.3
   894.8
     890
   860.4
   845.2
   856.5
   879.9
   873.7
   851.3
   832.9
   836.7
   872.8
   850.7
   887.7
   758.2
   761.5
   878.9
   864.3
   862.4
   853.3
   819.2
   796.2
   837.7
   852.6
   803.7
   808.2
   871.1
   835.5
   853.9
   843.9
   782.9
   781.3
   856.2
   840.3
   880.9
   787.4
   809.2
   808.5
   855.2
   738.5
   796.8
   862.1
   829.6
   746.6
   819.6
   774.8
   813.7
   820.9
   784.8
   812.1
   800.7
   819.9
   882.8
     790
   805.3
   826.7
   789.4
   786.5
   788.1
   767.3
   849.1
   836.7
   836.1
   820.9
   809.2
   776.4
   831.9
   779.7
   814.7
   898.4
   805.6
   781.9
   771.2
   807.6
   767.7
     790
   840.3
   843.2
   740.1
   759.2
   775.8
   732.3
   723.5
   833.5
     804
   739.1
   760.5
   690.1
   782.3
   784.8
   799.1
   781.9
   793.9
   761.2
   758.6
   819.6
     790
   746.6
     707
   762.8
     756
   746.9
   769.6
   711.9
   781.6
     729
   809.5
   795.9
     729
   771.2
   817.3
   798.5
   781.6
   752.4
   778.7
   765.7
   789.1
   761.8
   769.6
   784.5
   743.3
   782.6
   734.2
   809.5
   769.9
     767
   774.5
     744
   722.2
   745.9
   746.9
   777.4
   745.3
   716.4
   796.8
   755.3
   763.1
   753.1
   733.6
   759.5
     730
   715.7
   778.4
   796.5
   738.1
   770.6
   856.5
   781.6
   785.5
   797.2
   760.5
   768.3
   767.7
   742.7
   726.5
   773.5
   760.5
   711.5
   808.9
   769.3
   774.5
   771.2
     803
   762.1
   784.5
   750.1
   823.4
   777.4
   749.8
   775.8
   860.1
   820.9
   763.4
   780.3
   796.8
   764.4
   762.1
   769.3
   779.7
     754
   773.8
   735.2
   774.1
     767
   807.2
   791.3
   811.4
   752.1
   838.7
   717.4
   735.5
   796.5
   780.6
   736.5
   744.3
   769.9
   768.3
   781.9
   802.7
     743
     803
   806.3
   734.9
   820.5
   770.6
   764.7
     779
   773.2
   777.1
   804.3
     827
   813.1
   848.1
   834.2
   781.9
     838
   854.6
   874.4
   748.5
   846.8
   817.3
   800.4
   822.5
   861.4
   798.5
   852.6
   819.9
   788.1
   858.2
     864
   898.4
   894.2
   874.4
   830.9
   842.6
   879.6
   806.9
   833.8
   796.5
   844.9
   824.1
   863.4
   878.6
   836.4
     876
   821.5
   831.2
   833.5
   864.6
   848.4
   909.7
   806.6
   910.7
     890
   826.4
   834.5
   847.8
   862.4
   878.3
   829.3
   842.9
   855.9
   864.3
   881.5
   852.6
   892.9
   862.7
   865.3
   939.6
   988.9
   832.5
   878.9
   855.9
   905.8
   916.9
   910.1
   895.1
   917.8
   950.3
   908.1
   929.5
   817.6
   872.8
   908.1
   957.8
     887
   850.1
   901.3
   915.3
   880.5
   886.4
     913
   887.7
   904.5
   882.8
   895.8
   975.9
   937.3
   976.9
   932.8
   915.6
   930.2
    1007
   946.7
   963.9
   979.2
     984
   906.8
   958.7
   950.6
   879.2
   987.9
   848.8
    1009
   909.1
   915.6
   955.8
   964.2
   930.5
   928.9
   990.5
   970.7
    1003
   976.6
   969.1
   982.4
   978.5
     960
    1044
   936.7
    1033
     948
   984.7
   969.1
    1032
   991.8
   974.3
    1064
     947
    1047
   950.6
   993.4
    1002
   987.9
   952.2
    1010
   992.5
   971.7
   940.9
   956.8
   971.4
    1039
     973
    1004
    1007
    1028
     985
     947
   954.2
   980.8
   991.2
   946.4
    1046
   962.6
    1016
   974.9
   984.7
   959.7
   930.2
     973
   952.2
   960.3
   954.8
    1009
   986.9
    1020
   967.8
   964.6
   999.9
    1003
    1023
    1003
   944.1
   974.6
   958.1
   978.8
   985.3
   984.7
   962.6
   987.3
    1023
   981.8
   925.3
   927.3
     938
    1015
   937.6
   982.4
   929.2
    1043
    1014
   990.5
   934.7
   964.9
   917.5
   920.8
   934.4
   986.3
   945.4
   927.3
   888.3
   940.2
   924.3
   946.4
   948.3
   915.6
   883.8
   903.3
     947
   952.2
   935.7
   941.9
   966.8
   941.9
   940.9
   938.9
   877.3
   957.1
   896.8
   906.2
   915.3
   904.5
   908.8
   885.4
   888.7
   911.4
   939.9
   922.4
   903.9
   922.4
   871.8
   877.3
     960
   851.3
   928.9
   877.6
   903.6
   947.7
   916.9
   888.3
     864
     864
   844.2
   895.5
   906.5
   827.7
   895.8
   853.9
   861.7
   865.9
   897.1
   884.1
   771.5
   854.6
   781.3
   810.5
   831.9
   843.9
     803
   833.5
   848.4
   887.4
   879.2
   843.2
   854.9
   885.7
   841.9
   875.7
   871.8
   830.9
   792.3
   887.7
   798.8
     887
   830.6
   823.8
   801.7
   754.7
   849.4
   763.1
   836.7
   885.4
   878.9
   785.8
   758.2
   746.6
   867.6
   823.8
   811.4
     828
   839.3
   842.3
   819.9
   830.3
   782.9
   747.2
   753.4
   817.9
   782.6
   780.6
   800.4
   708.3
   725.2
   824.7
   791.7
   743.6
   750.5
   810.5
   822.8
   709.3
   756.3
   823.1
     792
   789.4
   782.3
   738.5
   772.5
   738.1
   664.2
     707
   761.5
   770.6
   757.9
   789.7
   822.5
   805.9
   715.4
   735.9
   724.5
   773.5
   693.4
   820.2
   774.5
   796.2
   791.3
   730.3
   789.4
     838
   781.3
   709.9
   698.9
   783.9
   762.5
   797.8
   780.3
   769.3
   750.5
   752.7
   734.2
   711.9
   736.5
   696.6
   787.8
   713.5
     708
   736.2
   693.7
   769.6
   786.8
   745.6
     708
     743
   738.8
   782.9
   747.5
   712.5
   768.3
   706.3
   777.7
   706.3
   736.8
   746.6
   772.5
   766.4
   750.5
   664.2
   707.6
   725.5
   698.9
   750.5
   692.1
   694.7
   698.9
   786.1
   745.9
   724.2
   726.1
   763.1
   651.2
   766.4
   683.3
   716.4
   647.3
   720.6
   725.2
   668.4
   684.6
   656.7
   732.9
   734.6
   751.8
   712.8
   748.5
   706.7
   728.1
   714.1
   739.8
   720.9
   758.9
   744.3
   677.8
   674.9
   720.6
   714.5
   715.4
     681
   782.3
   769.9
   757.3
   738.1
   714.5
   700.8
   776.1
   724.2
   746.6
   691.7
   739.4
   747.9
   678.1
   657.4
   757.3
   753.1
   756.9
   794.3
   736.5
   710.9
     717
   735.5
   731.6
   726.5
   749.8
   788.1
   719.6
   710.6
   783.2
   708.6
   710.9
   792.6
   763.8
   737.2
   742.7
   781.9
   728.7
   750.1
     766
   754.7
   743.6
   773.2
   776.7
   712.5
   762.8
   772.5
   767.3
     719
   772.5
   735.9
   812.7
   800.7
   760.5
   845.5
   726.8
     829
   743.3
     802
   786.8
   796.2
   793.6
   839.7
   835.1
   817.3
   825.4
   778.4
     768
   741.1
   855.2
   835.5
   823.4
   801.7
   920.8
   737.8
   857.5
   819.6
   769.9
     815
   847.1
   847.5
   847.1
   764.1
   825.7
   858.8
   853.3
     937
   846.2
   862.1
   837.4
     851
   837.1
   900.3
   862.7
     838
   865.9
   879.2
     826
   940.6
   882.8
   896.4
   894.5
   885.4
   907.5
   907.5
   893.2
   956.8
   920.1
   893.8
   944.8
   930.8
   922.4
     887
   966.8
   942.5
   895.5
    1022
    1021
    1029
    1082
    1032
    1037
   974.6
   922.4
    1011
    1002
    1026
    1040
    1000
    1048
    1016
    1053
    1103
    1117
    1096
    1076
    1116
    1011
    1090
    1084
    1173
    1128
    1126
    1096
    1198
    1126
    1168
    1136
    1152
    1134
    1137
    1185
    1114
    1180
    1269
    1196
    1169
    1232
    1220
    1315
    1258
    1259
    1228
    1312
    1300
    1267
    1318
    1249
    1293
    1288
    1334
    1348
    1330
    1344
    1372
    1445
    1408
    1407
    1429
    1320
    1444
    1431
    1434
    1442
    1426
    1392
    1553
    1439
    1468
    1426
    1465
    1496
    1510
    1526
    1537
    1549
    1606
    1552
    1594
    1623
    1609
    1586
    1643
    1655
    1732
    1606
    1653
    1666
    1542
    1624
    1755
    1679
    1614
    1737
    1661
    1698
    1768
    1743
    1777
    1685
    1803
    1829
    1792
    1671
    1747
    1792
    1800
    1781
    1854
    1775
    1839
    1842
    1782
    1849
    1834
    1818
    1862
    2021
    1965
    1889
    1858
    1892
    1884
    1989
    1975
    1952
    1976
    2008
    1960
    1931
    2106
    2020
    1892
    2021
    2046
    1955
    1923
    1959
    2030
    1870
    1983
    1947
    1951
    2106
    2125
    1991
    2041
    1953
    2123
    2051
    2028
    2051
    2095
    2009
    2075
    2204
    2104
    2123
    2103
    2074
    2114
    2054
    2050
    2066
    2060
    2154
    2061
    2064
    2119
    1936
    2073
    2102
    2143
    2078
    2064
    1973
    2049
    1973
    2088
    2205
    2068
    2125
    2059
    2005
    2043
    2037
    2018
    2079
    2072
    1904
    2052
    2110
    1994
    2135
    2088
    1992
    2058
    2044
    2102
    2067
    2071
    2044
    1979
    1947
    2001
    2007
    2011
    1977
    2016
    1912
    1999
    2001
    2044
    1980
    1881
    1942
    1907
    1996
    1924
    1855
    1909
    1870
    1935
    1871
    1939
    1881
    1877
    1793
    1837
    1919
    1849
    1815
    1847
    1791
    1755
    1735
    1769
    1773
    1724
    1695
    1722
    1677
    1807
    1738
    1705
    1738
    1752
    1728
    1669
    1755
    1747
    1636
    1612
    1574
    1650
    1585
    1576
    1640
    1590
    1681
    1600
    1663
    1508
    1556
    1442
    1524
    1498
    1484
    1487
    1525
    1414
    1495
    1396
    1519
    1488
    1431
    1473
    1465
    1471
    1408
    1373
    1482
    1470
    1394
    1414
    1425
    1330
    1285
    1388
    1416
    1342
    1352
    1312
    1270
    1375
    1344
    1281
    1296
    1269
    1306
    1286
    1295
    1280
    1277
    1206
    1256
    1238
    1216
    1213
    1215
    1136
    1227
    1177
    1192
    1183
    1162
    1249
    1272
    1198
    1189
    1162
    1124
    1149
    1160
    1170
    1124
    1123
    1050
    1101
    1112
    1168
    1123
    1139
    1064
    1060
    1045
    1027
   995.4
    1056
   987.3
    1032
    1088
    1047
    1040
    1008
   994.7
   985.3
    1022
   989.2
   983.4
    1055
    1016
    1005
    1086
   963.9
    1028
    1037
   973.6
    1021
   994.4
    1059
    1033
   951.6
    1018
   973.6
   957.8
   960.7
     974
   987.9
   910.7
     948
   915.3
   941.9
     961
   963.6
   926.3
   961.6
   920.1
   874.1
   951.9
   917.2
    1007
     889
   991.8
   958.4
   900.7
   976.2
   861.1
    1032
   894.8
   874.7
   892.9
   848.4
   897.7
   916.2
   873.7
   928.2
   851.7
   893.5
   830.3
   986.9
   890.9
   858.5
   928.9
   906.2
   844.9
     948
   859.8
   887.4
   908.1
   855.9
   919.5
   926.6
   842.9
   832.5
   904.2
   877.9
   848.4
   862.4
   871.8
   918.2
   892.9
   843.9
   879.2
   868.9
   835.8
   897.4
   860.4
   855.2
     864
   862.7
   764.4
   890.6
   825.4
   878.3
   939.9
   826.7
   876.3
   888.7
   857.8
   832.9
   910.1
   882.2
   938.6
   878.9
   892.9
   884.1
   902.6
   852.6
     914
   903.9
   886.4
   878.9
   866.9
   873.7
     914
   891.9
   891.2
   978.5
   838.4
   916.9
   847.5
   788.7
   879.9
   917.2
   843.6
   842.9
     852
   820.5
   803.7
   869.8
   934.1
   846.8
   852.3
   889.6
   916.6
   873.7
   832.9
   933.4
   846.8
     841
   878.9
   894.8
   774.8
   815.3
     778
   797.8
   866.9
     852
   812.1
   821.8
   861.4
   855.9
   882.2
   878.9
     852
     815
   835.1
   820.5
   826.7
     865
   856.5
   842.6
   786.5
   858.5
   805.6
   838.4
     802
   821.5
   855.2
   801.4
   770.9
   813.1
   822.2
     865
   825.4
   818.6
   803.3
     877
   805.6
   825.1
   848.8
   789.4
   833.5
   867.9
   786.1
   848.8
     781
   747.5
   848.1
   807.2
   845.8
   820.2
   774.8
   803.7
   769.6
   806.9
   806.9
   839.3
     805
   845.8
   831.9
   892.9
   853.6
   721.6
   827.3
     829
   889.3
   908.1
   856.2
   781.9
   861.4
   783.5
   905.5
     827
   773.8
   835.5
   811.4
   811.8
   868.9
   790.7
   826.7
   890.3
   853.9
   783.5
   877.9
   783.2
   801.7
   820.5
   828.3
     815
   851.7
   774.1
   796.5
     889
   755.3
   793.6
   829.6
   825.1
   859.1
   760.8
   780.3
     803
   828.3
     792
   808.5
   794.6
   820.5
   843.6
   839.7
   830.9
   838.7
   824.7
   817.9
   831.9
   849.1
   845.8
   841.6
   847.1
   845.5
   802.4
   776.4
   814.7
   797.8
   849.4
   764.4
   829.9
   836.7
   829.9
     791
   832.9
   858.8
   770.2
   797.8
   865.9
   803.7
   793.6
   803.7
   792.3
   797.5
   846.8
   868.2
   843.2
   785.2
   763.1
   886.4
   870.8
   843.6
   809.5
   822.8
   836.4
   805.6
     802
   803.7
   828.3
     816
   785.5
   825.4
   866.9
   860.1
   742.4
   843.6
   846.2
   781.6
     852
   798.8
   844.9
   844.2
   842.9
     817
   850.1
   770.2
   826.7
     827
     816
   854.9
   851.3
   840.6
   804.3
   821.5
   811.1
   812.1
   793.3
   758.2
     851
     826
   859.5
   846.8
   797.8
   846.5
   821.8
   788.7
   805.9
   805.3
   877.6
   831.9
   868.5
   847.5
   812.7
     829
     816
   793.9
   843.2
   848.4
   873.4
   898.4
   811.4
   823.4
   881.2
   936.7
   836.7
   755.3
   847.8
   755.3
   859.5
   846.5
   813.4
   831.6
   787.4
   761.5
   789.4
   825.4
   799.4
   799.8
     817
   761.8
   806.9
   765.1
   817.9
   824.4
   842.9
   830.9
   823.1
   822.5
   796.2
     767
   902.6
   814.4
   821.5
   899.7
   812.7
   756.9
   829.3
   849.4
   757.3
   760.8
   732.3
   834.8
   786.8
   835.1
   856.9
   843.2
   893.2
   829.3
   868.2
   881.8
   763.4
   799.8
   780.6
   820.2
   822.8
   869.8
   854.6
   809.2
   796.2
   869.2
   810.8
   842.3
   776.1
   791.3
   801.1
   802.4
     877
   858.5
   819.9
   762.1
   808.2
   854.3
   839.3
   807.9
   784.2
   824.7
     790
   838.4
   860.8
   861.7
   831.6
   864.6
   834.8
   883.8
   855.6
   839.3
   861.7
   892.2
     853
     828
     828
   853.6
   896.1
   807.6
   825.7
   801.4
     826
   833.8
   824.7
   826.4
   864.3
   825.4
   826.7
   820.9
   811.1
   898.1
   868.2
   860.4
   904.2
   866.3
   849.4
   901.3
   910.1
   843.6
   848.4
     853
   789.7
   879.6
   851.3
   867.2
   859.5
   804.6
   845.8
   869.8
   817.9
   849.7
   900.7
   885.4
     899
   860.4
   881.8
   846.2
     900
   849.4
   920.4
   904.5
   866.9
   936.7
     888
   837.1
   921.1
   948.3
   884.8
   952.2
     902
   885.1
   885.1
   885.7
   860.1
   916.2
   933.1
   934.4
   867.9
   972.7
   949.3
    1001
   990.8
   855.9
    1002
     877
   946.1
   908.1
   946.4
   938.3
     890
     911
   922.4
   892.5
    1016
     997
   908.4
   976.6
   929.9
   961.3
   986.9
   921.7
   952.2
   986.9
   927.3
   978.8
    1019
   947.4
    1029
    1032
   950.9
   962.9
   983.4
   971.4
    1003
   950.9
     996
   989.5
    1015
    1011
    1051
   971.7
    1009
   929.9
    1022
    1020
   986.9
    1111
    1061
    1005
     985
    1012
    1074
   981.1
   963.9
    1032
    1079
   992.1
    1070
    1028
    1043
   982.7
    1071
    1043
    1050
    1079
    1032
    1046
    1089
    1025
    1053
   987.3
    1004
   953.9
    1126
    1108
    1076
    1082
    1042
    1042
    1093
    1125
   994.1
    1091
    1096
    1010
    1061
    1087
    1114
    1044
    1112
    1125
    1092
    1082
    1088
    1078
    1095
    1139
    1016
    1034
    1081
    1125
    1035
    1177
    1122
    1028
    1097
    1151
    1075
    1034
    1075
    1090
    1130
    1079
    1088
    1080
    1098
    1112
    1116
    1074
    1033
    1144
    1091
    1088
    1052
    1101
    1149
    1066
    1141
    1088
    1035
    1110
    1119
    1053
    1126
    1112
    1065
    1054
    1047
    1052
    1051
    1048
    1065
    1100
    1083
    1105
    1059
    1077
    1073
    1150
    1001
    1049
    1174
    1059
    1055
    1161
    1116
    1136
    1097
    1136
    1098
    1164
    1075
    1120
    1107
    1053
    1073
    1052
    1098
    1085
    1027
    1010
    1077
    1169
    1098
    1107
    1048
    1107
    1058
    1136
    1008
    1087
    1064
    1047
    1020
    1039
    1056
    1057
    1050
    1025
    1018
    1057
    1087
    1017
    1037
    1022
    1079
    1029
    1112
    1120
   993.4
    1070
    1041
    1040
   998.9
    1119
    1032
   983.1
    1021
    1027
    1042
    1021
    1058
    1051
    1004
    1028
    1058
    1060
    1042
    1009
   982.7
    1059
    1053
    1064
    1021
    1094
    1196
    1274
    1596
    1232
    1076
   992.5
    1057
   993.1
    1060
    1019
   925.6
   960.7
    1048
   987.6
   968.5
   973.3
    1062
   935.7
    1016
   983.4
   954.8
    1023
    1022
   954.2
   988.9
   920.4
   989.5
   970.4
   974.9
   979.2
   992.5
   997.7
    1012
   956.5
   978.5
   907.8
   988.9
   952.9
     961
   957.4
   947.4
   990.2
   968.5
   882.2
   946.4
   918.5
   891.2
   922.1
   969.8
   956.1
   916.9
   938.9
   924.3
   921.7
   912.7
   942.2
   881.2
   949.3
   984.4
   929.5
   940.6
   901.6
   885.4
   886.4
   896.4
     911
     972
   892.9
   988.6
   914.9
   913.3
   885.1
   947.7
   968.1
   924.7
   882.8
   924.7
   879.2
   928.6
   921.4
   843.9
   918.8
   921.7
   882.5
   896.1
   890.6
   860.8
   991.8
   857.8
   895.8
   857.2
   969.8
   859.1
   938.3
   870.5
   883.1
   853.9
   821.8
   783.5
   910.4
   798.8
   884.8
   906.5
   837.7
   939.3
   859.1
   848.4
   859.1
   856.2
   865.9
   893.8
   813.7
   877.6
   847.5
     914
   905.5
   898.4
   836.1
   899.7
   865.3
     876
   788.4
   887.7
   848.8
   905.8
   893.8
   839.3
   879.2
   885.1
   922.4
   854.3
   852.6
   886.4
   823.8
   825.7
   839.7
   891.6
   839.7
   867.6
     829
     802
     851
   781.6
   834.5
     815
   819.9
   857.5
   878.9
   850.7
   860.8
   830.6
   825.4
   864.6
   799.1
   868.9
   805.3
   825.4
     827
   850.7
   784.5
   868.5
   836.7
   735.5
   858.8
   776.1
     791
   904.5
   880.5
   817.6
   806.3
     865
   822.8
   806.3
   789.4
   823.4
   814.7
   788.7
   760.5
     841
   848.1
   797.2
   781.9
   748.5
   839.7
   838.4
   767.3
   793.3
   829.9
   806.9
   836.4
   819.2
   919.5
   784.8
   822.2
   789.7
   813.7
   829.9
   813.4
   792.3
   851.3
   831.2
   772.5
   782.3
   805.6
   790.7
   776.7
   819.2
   826.7
   773.8
   832.9
   841.9
   851.7
   736.2
   799.1
   877.3
   760.5
   765.1
   763.1
   816.3
   813.7
   782.6
   805.3
   796.2
   829.3
   774.1
   878.6
   770.2
   843.6
   788.1
   826.7
   813.1
   861.4
   860.1
   835.8
   784.2
   777.7
   744.9
   726.8
   771.9
     804
   781.6
   794.6
   766.7
   816.6
   784.8
   807.9
   762.8
   759.5
     792
   879.9
   802.7
   811.4
   795.2
   782.6
   786.8
   736.2
   749.5
     742
   785.5
   794.9
   762.5
   788.7
   736.2
   772.8
   830.6
   796.5
   788.7
   744.9
   747.2
     792
   720.9
   783.9
   805.9
   768.3
   758.9
   781.6
   786.1
   783.9
   801.7
   797.5
     781
   755.3
   790.4
   762.1
   810.5
   811.4
   748.5
   780.3
   773.2
   797.5
   813.7
   699.5
   789.1
   800.4
   747.2
   770.2
   749.5
   789.1
   801.4
   795.6
   766.4
   797.5
   753.7
   788.4
   791.3
   817.3
   811.4
   729.4
   843.9
   768.6
   773.5
   730.3
   759.2
   791.3
   780.3
   752.7
   839.7
   789.7
   772.5
   809.2
   719.3
   741.7
   666.1
   699.2
   839.3
   779.7
   803.3
   740.7
     778
   747.2
     767
   757.6
   796.5
   745.9
   839.3
     814
   810.1
   753.7
   760.2
   822.2
   772.5
   789.7
     755
   751.8
   697.3
   751.1
   721.3
   711.9
   745.6
   794.6
   764.1
   747.2
   761.8
   762.8
     769
   751.4
   772.5
   799.1
   809.8
   729.4
   735.5
   751.1
     791
   781.3
   714.8
   702.4
   792.6
   716.7
   721.9
   771.5
   737.2
   765.1
     780
   755.3
   768.3
   753.7
   756.3
   771.2
   773.2
   761.8
   724.5
   690.8
   715.4
   812.4
   729.7
   770.9
   830.9
   735.5
   743.6
   787.8
     814
   786.8
   841.9
   776.1
   764.4
   811.4
     804
   796.8
   740.4
   735.9
     804
     778
   784.5
   798.8
   728.1
   765.4
   735.9
     791
   703.7
   770.9
   793.3
     828
   815.3
   794.3
     779
   735.5
   814.7
     838
   741.4
   767.7
   851.3
   729.4
     793
   776.7
   766.4
   788.4
   801.7
   796.8
     792
   809.5
   804.6
   741.4
   760.2
   820.5
   768.6
     865
   866.6
   852.3
     805
   779.3
   804.6
   810.8
   795.6
   855.2
   856.5
   801.7
   781.6
   821.5
     840
   871.8
   910.7
   836.4
   824.4
   881.8
   897.1
   880.5
   831.9
   764.1
   870.8
   894.2
   955.5
     826
   911.4
     851
   858.5
   890.9
   869.8
   848.8
   894.8
   862.1
   858.8
   953.5
   874.1
   894.8
   907.1
   856.9
   930.8
   944.5
   857.2
     912
     923
   955.2
   931.8
   930.2
   954.2
   966.8
   938.9
   932.8
   929.2
   964.6
   877.3
   966.5
    1006
   957.8
    1015
   997.7
    1001
   987.9
   990.8
   968.8
   957.4
    1027
    1078
    1042
    1029
    1037
    1074
    1103
    1001
    1003
    1041
    1055
    1069
    1114
    1037
    1057
    1088
    1098
    1122
    1107
    1110
    1074
    1118
    1101
    1157
    1104
    1166
    1184
    1051
    1118
    1165
    1253
    1215
    1175
    1241
    1187
    1126
    1233
    1281
    1313
    1429
    1415
    1201
    1246
    1306
    1233
    1192
    1262
    1267
    1228
    1206
    1193
    1352
    1316
    1270
    1257
    1275
    1266
    1396
    1317
    1287
    1343
    1343
    1377
    1295
    1326
    1346
    1339
    1422
    1309
    1361
    1409
    1435
    1330
    1434
    1413
    1419
    1464
    1378
    1417
    1393
    1416
    1490
    1404
    1451
    1405
    1498
    1552
    1454
    1536
    1501
    1487
    1430
    1443
    1545
    1532
    1516
    1506
    1553
    1467
    1549
    1585
    1689
    1665
    1604
    1611
    1504
    1542
    1600
    1661
    1558
    1706
    1507
    1623
    1590
    1619
    1678
    1650
    1612
    1604
    1593
    1624
    1625
    1693
    1627
    1685
    1683
    1638
    1714
    1724
    1645
    1699
    1658
    1675
    1696
    1663
    1618
    1667
    1743
    1585
    1599
    1701
    1689
    1630
    1597
    1634
    1819
    1695
    1735
    1713
    1680
    1674
    1735
    1790
    1717
    1645
    1790
    1744
    1685
    1741
    1751
    1745
    1681
    1676
    1738
    1662
    1732
    1755
    1710
    1702
    1680
    1755
    1841
    1728
    1719
    1807
    1678
    1741
    1696
    1672
    1673
    1773
    1688
    1683
    1784
    1624
    1684
    1743
    1661
    1810
    1760
    1659
    1597
    1708
    1671
    1651
    1664
    1615
    1827
    1662
    1724
    1739
    1762
    1715
    1674
    1654
    1659
    1681
    1729
    1655
    1541
    1714
    1715
    1637
    1718
    1685
    1633
    1605
    1698
    1625
    1619
    1684
    1638
    1630
    1728
    1700
    1560
    1589
    1709
    1606
    1639
    1543
    1650
    1609
    1646
    1536
    1634
    1626
    1624
    1595
    1612
    1687
    1587
    1551
    1517
    1580
    1565
    1560
    1580
    1547
    1506
    1506
    1552
    1511
    1481
    1518
    1585
    1586
    1555
    1533
    1499
    1509
    1557
    1464
    1519
    1548
    1493
    1499
    1469
    1523
    1437
    1467
    1509
    1453
    1463
    1537
    1444
    1402
    1522
    1475
    1446
    1400
    1492
    1425
    1432
    1423
    1467
    1407
    1435
    1382
    1445
    1388
    1493
    1414
    1425
    1398
    1406
    1360
    1337
    1419
    1326
    1436
    1284
    1334
    1335
    1331
    1376
    1387
    1356
    1329
    1310
    1429
    1324
    1298
    1332
    1310
    1244
    1281
    1267
    1308
    1272
    1267
    1313
    1220
    1235
    1249
    1219
    1263
    1325
    1283
    1258
    1341
    1235
    1297
    1196
    1254
    1275
    1162
    1341
    1228
    1211
    1250
    1177
    1263
    1273
    1179
    1249
    1285
    1154
    1159
    1129
    1218
    1260
    1225
    1128
    1144
    1180
    1124
    1153
    1149
    1210
    1100
    1159
    1181
    1133
    1157
    1060
    1127
    1076
    1215
    1115
    1150
    1138
    1115
    1157
    1176
    1158
    1128
    1198
    1044
    1147
    1123
    1068
    1126
    1081
    1078
    1042
    1072
    1042
    1098
    1056
    1088
    1151
    1073
    1012
    1073
    1038
    1089
    1054
    1026
    1082
    1082
    1048
    1044
    1012
    1057
   988.6
    1101
    1034
    1039
    1013
    1038
   971.1
    1050
    1099
   967.8
    1010
   955.8
    1024
    1024
    1052
    1057
   992.8
    1005
   973.3
   964.2
   991.8
    1005
    1033
   990.2
     996
     948
   981.4
   961.6
    1052
    1000
   988.2
    1016
   927.3
   939.3
   923.7
   998.3
   959.7
    1001
   964.6
   972.3
   973.6
    1031
    1004
   946.4
   954.8
   963.3
   884.1
   926.9
   987.9
   901.6
     948
   933.7
   938.6
    1002
   941.2
   957.1
   929.2
   941.5
   956.8
   825.7
   882.5
   897.1
   940.2
     902
   954.2
   928.9
   898.1
   920.1
   934.7
   909.4
   883.8
   888.3
   942.8
   950.9
   886.1
   886.1
   932.1
   928.2
   977.5
    1018
   917.8
     888
   851.3
   831.9
   914.6
   988.6
   894.8
     899
   911.4
   896.8
   941.9
   917.5
   882.2
   882.5
   831.9
   797.5
   873.4
   842.6
   934.4
   878.6
     876
   863.4
   867.9
   842.9
   929.9
   853.6
   859.5
   905.2
     924
   856.5
   905.2
   823.4
   878.6
   835.1
   856.2
   887.4
   863.7
   882.2
   899.7
   910.4
   820.5
   887.4
   872.4
   973.3
   838.4
   857.8
     959
     925
   887.4
   853.6
     838
     875
   842.3
   854.9
   850.1
   857.8
   906.2
   830.6
   881.5
   842.9
   833.8
   867.9
   822.5
   849.4
   827.7
   843.2
   818.3
   870.2
   816.3
   852.3
   785.8
   855.6
   807.9
   918.8
   885.1
   929.2
   820.2
   888.3
   816.3
   834.5
     793
   877.6
   805.9
   852.3
   849.7
   830.6
   853.6
   815.7
   825.4
   822.5
   858.8
   843.2
   790.4
   851.3
   840.6
     911
   894.5
   775.4
   769.9
   813.4
   858.8
   879.6
   826.4
   864.6
     790
   794.3
     780
   853.3
   836.4
   822.5
   877.6
   820.9
   863.7
     827
   868.9
   846.5
   819.2
   820.5
   812.1
   830.3
   849.4
   849.7
     840
   733.3
   843.6
   817.6
   810.1
   808.9
   816.6
   825.1
   897.7
   780.3
   781.9
   777.7
   822.8
   861.7
   834.2
   898.1
   834.2
   805.3
   816.3
   896.1
   797.5
   871.8
     826
   795.6
     838
   769.6
   789.4
   824.4
   845.5
   799.1
   865.9
   820.9
   917.8
   816.6
   914.9
   831.2
   900.7
   878.6
     793
   841.6
   832.9
   801.7
   789.1
   880.5
   873.1
   824.7
   800.4
   888.3
     781
   839.3
   803.3
     817
   869.8
   789.4
   806.9
   883.1
   915.6
   888.7
   894.5
   847.8
     817
   843.6
   892.9
   809.5
   857.5
   893.5
     887
   889.3
   769.3
   829.3
   859.1
   850.1
     877
   846.5
   867.6
   850.4
   921.1
   893.5
     804
   871.5
   830.6
   836.1
   903.9
   823.1
   887.4
   898.4
   894.8
   889.3
     876
   944.5
   871.5
   911.4
   938.9
   812.1
   868.5
   831.9
   850.1
   946.4
   932.1
   856.9
   866.3
   908.1
   903.9
   885.7
   943.2
   882.2
   925.6
   932.1
   934.1
     902
   901.6
    1076
   969.8
     986
   964.9
   974.3
     911
   954.8
   932.1
    1025
    1074
    1034
   988.2
   957.1
    1007
    1086
    1039
    1088
    1050
    1057
    1127
   995.7
    1148
    1061
    1096
    1069
   987.6
    1100
    1090
    1069
    1145
    1079
    1093
    1056
    1135
    1151
    1104
    1138
    1136
    1243
    1157
    1245
    1223
    1154
    1275
    1239
    1218
    1351
    1229
    1224
    1295
    1310
    1396
    1325
    1271
    1367
    1416
    1435
    1438
    1387
    1407
    1455
    1311
    1450
    1462
    1460
    1479
    1535
    1523
    1523
    1505
    1552
    1591
    1620
    1652
    1596
    1578
    1637
    1635
    1669
    1646
    1629
    1701
    1876
    1808
    1810
    1887
    1743
    1851
    1839
    1927
    1892
    1997
    1927
    2040
    1981
    2015
    2106
    2069
    2077
    2199
    2092
    2133
    2254
    2177
    2238
    2280
    2203
    2401
    2355
    2365
    2483
    2420
    2392
    2492
    2460
    2474
    2588
    2555
    2438
    2746
    2617
    2597
    2603
    2652
    2651
    2783
    2748
    2789
    2778
    2793
    2953
    2916
    2952
    2902
    2914
    2949
    3083
    3054
    3119
    3232
    3171
    3309
    3186
    3257
    3277
    3353
    3442
    3458
    3427
    3515
    3416
    3594
    3726
    3677
    3751
    3801
    3749
    3865
    3777
    3833
    3948
    4037
    3920
    3995
    4091
    4137
    4149
    4187
    4181
    4256
    4438
    4324
    4420
    4237
    4641
    4523
    4543
    4579
    4547
    4570
    4579
    4822
    4858
    4751
    4713
    4666
    4851
    5036
    4805
    4858
    4826
    4746
    5067
    5039
    4977
    5018
    5210
    5129
    5232
    5293
    5279
    5418
    5276
    5434
    5406
    5229
    5314
    5398
    5371
    5355
    5307
    5354
    5440
    5602
    5491
    5681
    5536
    5629
    5788
    5712
    5701
    5604
    5918
    5891
    6032
    5989
    5784
    5981
    5957
    5904
    6172
    6036
    6084
    6151
    6141
    6143
    6142
    6214
    6056
    6118
    6203
    6203
    6287
    6275
    6307
    6364
    6084
    6166
    6300
    6259
    6459
    6406
    6380
    6246
    6625
    6464
    6553
    6333
    6452
    6486
    6464
    6473
    6589
    6567
    6686
    6557
    6524
    6494
    6344
    6417
    6496
    6701
    6620
    6444
    6427
    6503
    6412
    6511
    6696
    6501
    6565
    6745
    6733
    6498
    6648
    6573
    6488
    6609
    6767
    6645
    6645
    6723
    6653
    6664
    6628
    6592
    6722
    6452
    6800
    6742
    6706
    6727
    6788
    6753
    6637
    6581
    6693
    6631
    6630
    6707
    6698
    6655
    6541
    6514
    6729
    6680
    6544
    6775
    6541
    6562
    6540
    6635
    6560
    6399
    6369
    6452
    6411
    6334
    6461
    6415
    6328
    6359
    6298
    6145
    6548
    6237
    6273
    6122
    6068
    6430
    6187
    6040
    6178
    6096
    6131
    6118
    5986
    6030
    5866
    6043
    5998
    5808
    5892
    5840
    5850
    5824
    5759
    5823
    5803
    5735
    5648
    5711
    5694
    5642
    5682
    5665
    5615
    5597
    5558
    5432
    5504
    5573
    5566
    5475
    5500
    5405
    5291
    5215
    5148
    5232
    5235
    5179
    5112
    5113
    5048
    5104
    5002
    5160
    5119
    5093
    4997
    5035
    4947
    4844
    4816
    4818
    4859
    4836
    4780
    4882
    4791
    4666
    4621
    4761
    4743
    4613
    4595
    4474
    4500
    4503
    4551
    4562
    4354
    4303
    4392
    4359
    4240
    4223
    4224
    4086
    4313
    4153
    4096
    4022
    4242
    3955
    4064
    3867
    3959
    3881
    3906
    3729
    3860
    3797
    3911
    3878
    3703
    3833
    3823
    3710
    3751
    3731
    3711
    3613
    3577
    3538
    3467
    3455
    3555
    3468
    3450
    3429
    3373
    3394
    3384
    3388
    3353
    3324
    3441
    3298
    3411
    3284
    3261
    3196
    3252
    3218
    3144
    3223
    3116
    3174
    3165
    3137
    3263
    3077
    3071
    3010
    3048
    3090
    3027
    3087
    3195
    3013
    2960
    2926
    2973
    2911
    3008
    2908
    3015
    2947
    2976
    2822
    2788
    2776
    2804
    2872
    2856
    2858
    2834
    2839
    2794
    2805
    2954
    2726
    2806
    2709
    2881
    2761
    2796
    2735
    2887
    2809
    2764
    2593
    2737
    2567
    2783
    2727
    2645
    2659
    2712
    2612
    2638
    2654
    2666
    2746
    2695
    2666
    2743
    2601
    2615
    2639
    2622
    2583
    2660
    2603
    2645
    2559
    2514
    2534
    2563
    2455
    2559
    2554
    2458
    2533
    2530
    2565
    2543
    2482
    2491
    2532
    2433
    2467
    2516
    2448
    2484
    2492
    2448
    2445
    2580
    2508
    2450
    2463
    2448
    2430
    2381
    2500
    2471
    2488
    2489
    2449
    2448
    2478
    2490
    2370
    2330
    2263
    2361
    2342
    2344
    2346
    2497
    2329
    2367
    2396
    2382
    2463
    2342
    2350
    2355
    2274
    2359
    2196
    2407
    2193
    2315
    2381
    2341
    2254
    2410
    2293
    2327
    2279
    2297
    2300
    2413
    2234
    2219
    2284
    2190
    2294
    2213
    2254
    2136
    2233
    2142
    2189
    2140
    2142
    2147
    2114
    2223
    2235
    2161
    2117
    2166
    2128
    2166
    2099
    2119
    2114
    2143
    2184
    2043
    2054
    2221
    2028
    2042
    2092
    1996
    2047
    2109
    2037
    2129
    2058
    2072
    1932
    1985
    2039
    2072
    1888
    1942
    2036
    1960
    1924
    1930
    1880
    1873
    1941
    1901
    1923
    1886
    1895
    1843
    1969
    1854
    1926
    1836
    1838
    1808
    1814
    1703
    1816
    1800
    1825
    1842
    1698
    1824
    1829
    1781
    1774
    1799
    1662
    1701
    1696
    1666
    1725
    1677
    1751
    1735
    1670
    1707
    1640
    1594
    1617
    1603
    1594
    1584
    1598
    1602
    1561
    1602
    1602
    1584
    1509
    1543
    1521
    1610
    1493
    1577
    1493
    1487
    1524
    1486
    1547
    1512
    1514
    1423
    1505
    1479
    1461
    1520
    1463
    1389
    1431
    1395
    1427
    1446
    1459
    1371
    1391
    1397
    1407
    1495
    1452
    1310
    1269
    1362
    1326
    1310
    1344
    1385
    1252
    1295
    1285
    1330
    1324
    1306
    1271
    1226
    1265
    1282
    1327
    1282
    1249
    1227
    1232
    1130
    1149
    1226
    1171
    1180
    1295
    1249
    1146
    1155
    1186
    1269
    1116
    1137
    1215
    1123
    1109
    1225
    1154
    1196
    1149
    1161
    1169
    1170
    1148
    1091
    1097
    1039
    1126
    1043
    1002
    1041
    1070
    1124
    1086
    1055
    1045
    1148
    1067
    1125
   988.6
    1073
    1052
    1062
    1078
    1032
   999.9
   982.1
   933.4
    1100
    1008
    1075
    1042
    1103
    1046
    1026
   955.8
    1046
     950
   964.9
    1018
    1004
   955.8
   999.9
   983.1
   962.6
   983.7
    1031
   982.7
   953.9
   938.6
   944.5
     997
   888.3
   888.3
   959.7
     914
   940.6
   850.1
   982.7
   935.4
   955.8
   903.6
   933.7
   941.2
   978.2
   913.6
     911
   930.5
   901.3
   897.7
   959.7
   889.3
   945.1
     876
   898.7
   927.9
   858.8
     926
     902
   875.4
   903.9
   962.6
   921.7
   915.3
   946.7
   913.6
   925.6
   957.4
   917.2
     852
   863.7
   896.4
   913.3
     926
   870.5
   910.7
   937.6
   907.5
   851.7
   822.8
   938.6
     827
   787.1
     913
   837.1
   786.8
   896.4
   842.9
     852
   846.2
   805.6
   912.7
   909.4
   886.7
   861.7
     828
   863.4
   930.8
   850.7
   832.2
   812.7
     889
   882.2
   883.1
   815.7
   830.6
   838.7
   777.4
   872.1
   889.6
   845.5
   915.3
   862.7
   895.5
   898.1
   883.1
   890.3
   870.8
   909.1
   869.5
   860.8
     901
   869.5
   909.7
   839.3
   877.9
   849.7
   843.9
   825.7
   836.7
   824.7
     899
     863
   818.3
   838.7
     840
   914.6
   823.1
   825.1
   918.5
   843.9
   873.4
   795.9
   871.8
   828.3
   882.8
   853.3
   847.5
   895.5
   904.2
   832.5
   822.2
   900.7
   781.3
   900.7
   897.7
   821.2
   945.4
   877.6
   863.4
   878.6
   818.9
   835.5
   820.9
   896.1
   834.8
   861.1
   838.7
   878.6
   820.5
     899
   919.8
   821.5
   887.7
   898.7
   815.3
   898.4
   881.2
   851.7
   861.1
   935.7
   786.8
   898.7
   879.2
   890.6
   881.2
   889.3
   921.1
   948.7
   845.5
   847.5
   863.4
   880.5
   877.3
   926.9
   961.3
   920.8
     923
   868.9
   944.8
   921.4
   936.7
   925.3
   833.5
   982.7
   915.9
    1018
    1055
     912
   913.3
   962.3
   914.6
   999.6
   839.7
     938
   993.4
   988.2
    1016
   992.5
   975.3
    1015
    1057
   984.7
   942.2
    1027
   989.9
    1011
   969.4
    1041
    1071
    1044
   986.3
   942.5
    1032
    1011
    1033
    1024
   973.3
    1019
    1056
    1063
    1066
    1056
    1040
    1115
    1006
    1066
    1072
    1003
    1101
    1023
    1003
    1208
    1073
    1107
    1093
    1097
    1118
    1187
    1128
    1203
    1193
    1226
    1173
    1220
    1217
    1192
    1237
    1255
    1127
    1214
    1289
    1300
    1242
    1275
    1281
    1262
    1270
    1298
    1246
    1263
    1333
    1251
    1328
    1371
    1301
    1314
    1348
    1385
    1378
    1436
    1319
    1357
    1443
    1450
    1382
    1403
    1440
    1391
    1509
    1530
    1461
    1518
    1464
    1521
    1515
    1503
    1543
    1560
    1580
    1530
    1569
    1609
    1587
    1628
    1579
    1656
    1636
    1703
    1651
    1707
    1655
    1676
    1705
    1765
    1734
    1809
    1827
    1810
    1851
    1726
    1768
    1803
    1884
    1821
    1854
    1943
    1959
    1946
    2005
    1976
    1991
    2001
    1954
    2036
    1975
    2136
    2110
    2171
    2095
    2097
    2094
    2131
    2110
    2112
    2162
    2163
    2086
    2318
    2191
    2189
    2279
    2286
    2261
    2295
    2411
    2367
    2359
    2414
    2356
    2288
    2368
    2388
    2494
    2418
    2443
    2372
    2540
    2528
    2519
    2646
    2570
    2610
    2556
    2652
    2728
    2565
    2533
    2624
    2801
    2709
    2760
    2882
    2780
    2768
    2781
    2806
    2817
    2873
    2895
    2714
    2982
    2847
    2816
    2853
    2873
    2901
    2969
    2996
    3017
    3058
    2950
    3095
    3083
    3183
    3044
    3018
    3077
    3148
    3155
    3112
    3252
    3160
    3174
    3233
    3230
    3254
    3228
    3335
    3282
    3170
    3294
    3226
    3293
    3446
    3257
    3338
    3496
    3410
    3271
    3392
    3412
    3479
    3401
    3391
    3441
    3529
    3437
    3379
    3628
    3477
    3541
    3414
    3528
    3508
    3544
    3551
    3618
    3545
    3569
    3592
    3620
    3729
    3602
    3727
    3769
    3657
    3700
    3651
    3789
    3755
    3581
    3736
    3630
    3709
    3737
    3729
    3706
    3798
    3689
    3736
    3725
    3793
    3895
    3766
    3718
    3761
    3865
    3714
    3778
    3630
    3813
    3809
    3852
    3845
    3862
    3740
    3895
    3844
    3812
    3788
    3850
    3808
    3994
    3908
    3689
    3774
    3870
    3768
    3905
    3804
    3858
    3887
    3942
    3864
    3750
    3804
    3736
    3881
    3810
    3867
    3654
    3734
    3599
    3691
    3785
    3726
    3757
    3668
    3729
    3721
    3774
    3787
    3705
    3715
    3660
    3760
    3630
    3866
    3736
    3622
    3740
    3626
    3627
    3554
    3706
    3617
    3647
    3648
    3636
    3595
    3601
    3628
    3477
    3576
    3468
    3416
    3507
    3513
    3616
    3555
    3377
    3316
    3440
    3478
    3455
    3328
    3410
    3412
    3503
    3347
    3482
    3307
    3349
    3289
    3294
    3239
    3237
    3317
    3270
    3216
    3254
    3187
    3130
    3155
    3216
    3020
    3229
    3121
    3249
    3150
    3136
    3121
    3194
    3146
    2928
    3009
    2960
    2934
    2998
    2992
    2968
    2975
    2830
    3006
    2987
    2899
    2827
    2929
    2787
    2838
    2988
    2786
    2822
    2812
    2822
    2692
    2728
    2783
    2638
    2620
    2707
    2757
    2743
    2685
    2624
    2608
    2673
    2563
    2633
    2487
    2550
    2601
    2547
    2560
    2474
    2519
    2588
    2512
    2436
    2463
    2432
    2510
    2334
    2485
    2352
    2319
    2355
    2288
    2257
    2358
    2278
    2207
    2253
    2201
    2269
    2179
    2244
    2225
    2315
    2133
    2159
    2131
    2161
    2210
    2145
    2158
    2093
    2103
    2004
    1986
    2072
    2035
    1972
    2001
    2038
    1915
    1916
    2080
    1806
    1959
    2049
    1961
    1880
    1942
    1881
    1869
    1947
    1781
    1786
    1778
    1781
    1831
    1758
    1780
    1843
    1776
    1718
    1778
    1761
    1715
    1711
    1658
    1715
    1687
    1641
    1785
    1714
    1638
    1688
    1626
    1559
    1587
    1634
    1622
    1527
    1689
    1541
    1477
    1544
    1487
    1516
    1504
    1481
    1528
    1560
    1534
    1556
    1514
    1535
    1501
    1424
    1481
    1354
    1370
    1339
    1478
    1428
    1394
    1432
    1451
    1381
    1443
    1442
    1395
    1327
    1390
    1344
    1272
    1326
    1315
    1318
    1340
    1283
    1385
    1331
    1293
    1357
    1313
    1254
    1281
    1223
    1307
    1268
    1317
    1297
    1299
    1319
    1186
    1250
    1260
    1185
    1187
    1234
    1233
    1221
    1210
    1233
    1141
    1158
    1217
    1180
    1147
    1193
    1190
    1138
    1203
    1112
    1147
    1157
    1102
    1155
    1207
    1163
    1157
    1111
    1146
    1097
    1120
    1189
    1109
    1154
    1154
    1117
    1144
    1077
    1109
    1119
    1111
    1127
    1158
    1106
    1146
    1169
    1115
    1108
    1061
    1115
    1086
    1135
    1168
    1150
    1094
    1163
    1062
    1141
    1098
    1048
    1138
    1090
    1063
    1038
    1094
    1074
    1140
    1089
    1124
    1088
    1055
    1067
    1099
   999.9
    1070
    1069
    1081
    1138
    1142
    1149
    1106
    1070
    1148
    1146
    1148
    1100
    1152
    1144
    1174
    1149
    1121
    1113
    1146
    1129
    1120
    1109
    1105
    1150
    1136
    1170
    1220
    1148
    1119
    1176
    1141
    1164
    1151
    1128
    1207
    1132
    1189
    1208
    1218
    1156
    1231
    1271
    1222
    1238
    1257
    1198
    1153
    1289
    1231
    1208
    1235
    1324
    1202
    1319
    1271
    1326
    1240
    1307
    1255
    1213
    1222
    1289
    1290
    1245
    1275
    1354
    1267
    1256
    1317
    1301
    1354
    1295
    1244
    1294
    1347
    1362
    1395
    1344
    1353
    1350
    1368
    1382
    1357
    1422
    1382
    1362
    1399
    1466
    1428
    1417
    1434
    1442
    1527
    1454
    1430
    1473
    1511
    1431
    1457
    1434
    1582
    1498
    1481
    1478
    1437
    1483
    1566
    1547
    1627
    1528
    1563
    1556
    1560
    1515
    1514
    1590
    1635
    1558
    1461
    1644
    1641
    1634
    1528
    1701
    1645
    1649
    1701
    1783
    1582
    1658
    1726
    1680
    1657
    1665
    1651
    1679
    1635
    1594
    1708
    1590
    1812
    1692
    1651
    1782
    1778
    1681
    1709
    1836
    1696
    1719
    1792
    1770
    1769
    1870
    1749
    1852
    1762
    1839
    1829
    1888
    1899
    1912
    1881
    1938
    1829
    1893
    1897
    1847
    1902
    1946
    1943
    1845
    1948
    1919
    1919
    1937
    1853
    1918
    1999
    1926
    1986
    2019
    1970
    2002
    2003
    2051
    1984
    2028
    2056
    1954
    2080
    2011
    1937
    1941
    1900
    1967
    2008
    2038
    2083
    2103
    2066
    2181
    2075
    2053
    2060
    2054
    1998
    2041
    2105
    2031
    2091
    2046
    2142
    2008
    2171
    2114
    2102
    2078
    2124
    2248
    2180
    2136
    2156
    2153
    2183
    2238
    2188
    2151
    2111
    2086
    2013
    2188
    2081
    2134
    2154
    2063
    2062
    2124
    2233
    2165
    2079
    2168
    2122
    2186
    2173
    2198
    2149
    2173
    2167
    2090
    2130
    2140
    2141
    2238
    2170
    2154
    2082
    2182
    2093
    2116
    2127
    2101
    2199
    2053
    2042
    2161
    2038
    2154
    2158
    2119
    2069
    2117
    2038
    2144
    2118
    2152
    2125
    2055
    2097
    2169
    2085
    2085
    2117
    2081
    2113
    2098
    2037
    2076
    2065
    2038
    2022
    2074
    1981
    2002
    1982
    2059
    2012
    2052
    1974
    2029
    1963
    2031
    2013
    1983
    2069
    1989
    1964
    2004
    2063
    1919
    1933
    2001
    2011
    2011
    1945
    1992
    1911
    1995
    1919
    1862
    1952
    1908
    1874
    1903
    1991
    1970
    1938
    1769
    1870
    1904
    1943
    1934
    1866
    1924
    1906
    1917
    1840
    1884
    1894
    1773
    1860
    1867
    1751
    1761
    1800
    1885
    1812
    1794
    1725
    1807
    1778
    1876
    1774
    1746
    1789
    1792
    1774
    1779
    1811
    1717
    1715
    1731
    1687
    1658
    1534
    1709
    1571
    1683
    1739
    1584
    1572
    1585
    1587
    1679
    1576
    1666
    1574
    1556
    1630
    1609
    1547
    1662
    1671
    1545
    1560
    1553
    1583
    1542
    1553
    1559
    1501
    1574
    1553
    1508
    1503
    1518
    1536
    1429
    1491
    1434
    1459
    1490
    1433
    1435
    1557
    1464
    1469
    1428
    1445
    1389
    1451
    1411
    1387
    1362
    1490
    1460
    1422
    1415
    1373
    1405
    1347
    1407
    1332
    1339
    1417
    1394
    1428
    1421
    1310
    1338
    1338
    1369
    1328
    1304
    1397
    1377
    1324
    1304
    1341
    1312
    1315
    1329
    1281
    1273
    1251
    1271
    1194
    1253
    1286
    1223
    1249
    1282
    1330
    1231
    1251
    1280
    1353
    1219
    1219
    1203
    1324
    1206
    1170
    1295
    1166
    1157
    1163
    1252
    1178
    1170
    1178
    1205
    1227
    1178
    1098
    1168
    1146
    1113
    1205
    1087
    1193
    1138
    1213
    1133
    1178
    1105
    1181
    1112
    1140
    1096
    1130
    1125
    1113
    1192
    1106
    1188
    1062
    1095
    1097
    1224
    1065
    1144
    1068
    1119
    1011
    1087
    1075
    1093
    1072
    1073
    1170
    1069
    1089
    1107
    1104
    1099
    1066
    1109
    1159
    1122
    1018
    1054
    1170
    1088
    1118
    1073
    1104
    1074
    1043
    1152
    1137
    1049
    1103
    1101
    1058
    1085
    1061
    1057
    1075
    1062
    1025
    1084
    1093
    1023
    1034
    1053
    1041
    1061
    1062
    1052
    1074
    1079
    1157
    1075
    1052
    1032
    1061
    1039
    1052
    1031
    1095
    1114
    1036
    1073
    1052
    1006
    1053
    1042
    1052
    1108
    1025
    1072
    1066
    1037
   994.4
    1110
    1004
    1004
    1102
    1081
    1104
    1055
   986.3
    1025
    1052
   987.3
    1113
    1035
   954.5
   957.8
    1028
    1041
    1037
    1055
    1108
    1003
    1010
    1062
    1062
   978.8
   975.3
    1075
    1050
    1071
    1109
    1053
    1028
    1094
    1089
    1040
    1017
    1112
    1118
    1020
   987.3
    1018
    1092
    1044
    1091
    1055
    1106
    1018
    1093
    1059
    1085
    1127
    1095
    1042
    1016
    1066
    1106
    1041
    1113
    1088
    1059
    1034
    1044
    1072
    1042
    1052
     985
   997.7
    1104
    1108
    1104
    1191
    1088
    1039
    1046
    1098
    1026
    1043
    1103
     996
    1132
    1119
    1064
    1053
    1112
    1049
    1121
    1144
    1053
   979.8
    1182
    1071
    1084
    1034
    1085
    1116
    1100
    1130
   921.7
    1092
    1087
    1099
    1028
    1122
    1062
    1116
    1120
    1054
    1088
    1077
    1110
    1069
    1051
    1033
    1145
    1085
    1124
    1096
    1132
    1133
    1050
    1073
    1112
    1040
    1118
    1050
    1106
    1146
    1135
    1081
    1135
    1106
    1108
    1106
    1079
    1083
    1095
    1112
    1144
   988.9
    1107
    1182
    1148
    1084
    1097
    1154
    1033
    1117
    1117
    1140
    1063
    1148
    1139
    1067
    1015
    1099
    1105
    1103
    1148
    1096
    1139
    1142
    1128
    1069
    1038
    1060
    1117
    1141
    1217
    1112
    1077
    1099
    1080
    1090
    1036
    1139
    1121
    1107
    1091
    1055
   993.4
    1084
    1032
    1121
    1095
    1015
    1092
    1052
    1085
    1001
    1104
    1070
    1019
    1073
    1028
    1019
    1079
    1123
    1074
    1074
    1110
    1067
   991.5
    1125
    1091
    1089
    1032
    1058
    1054
    1042
    1002
    1109
    1044
   997.3
    1059
    1079
   973.3
    1081
   992.5
    1078
    1016
    1014
    1044
   991.2
    1054
    1013
    1018
    1143
    1071
    1027
   982.1
    1094
    1036
    1100
   986.3
    1049
    1019
   993.1
    1037
    1032
   937.6
   977.2
    1042
   983.1
    1033
   992.1
   956.1
    1042
    1032
   952.9
   960.3
   986.6
   952.6
   972.3
   986.3
   949.3
   979.5
   955.2
   948.7
   997.3
    1018
   927.6
   993.4
    1013
   966.8
   988.9
   958.7
   943.8
   946.7
   986.9
    1002
    1003
   988.2
    1042
    1028
    1038
   974.6
     997
   917.8
    1038
   957.8
    1051
   933.1
   921.1
   933.1
   965.2
   933.4
   986.6
   954.5
   971.1
   913.6
   983.7
   929.9
   920.8
     937
    1002
   975.6
   983.1
   917.5
   902.9
   937.3
   921.1
   969.4
   954.2
   950.3
   877.6
   915.9
   925.3
   920.1
   974.9
   952.6
   920.8
   928.6
   897.1
   891.6
   925.6
   891.2
   885.4
   956.5
   869.8
   942.8
   914.9
   915.6
   882.5
     948
   930.5
   956.1
   999.9
   909.1
   892.5
   916.9
   939.9
   913.6
   865.6
   856.2
   947.7
   905.2
   924.7
    1008
     901
   895.8
   883.1
   970.1
   868.2
   911.4
   898.4
     911
   866.9
   880.5
   917.2
   904.9
   952.9
   881.2
   880.5
   873.4
   920.1
   856.5
   956.1
   865.6
   913.6
   914.6
   907.5
   878.6
   895.1
   823.8
   871.8
   881.8
   857.8
     901
   880.5
   891.9
   869.5
   871.8
   908.1
   894.8
   868.5
   881.5
     815
   860.1
   882.8
   903.3
     840
   869.5
   892.9
   832.2
   892.2
   913.6
   874.1
   842.6
   870.5
   800.7
   913.6
     863
     803
   829.9
   846.5
   872.8
   898.4
   860.1
   857.8
   870.5
   885.4
   847.8
   787.4
   869.2
   875.7
   888.7
   869.2
   856.2
     960
     947
   855.2
   862.4
   829.6
   856.2
     791
   850.7
   870.2
   884.1
   828.6
     792
   820.5
   855.9
     841
   815.7
   877.9
   879.6
   951.9
   892.9
   876.7
   884.4
   911.4
   828.6
   818.9
   821.2
   825.7
     890
   864.6
     865
   850.4
   831.2
   825.4
   880.5
   797.2
   782.3
   854.3
   892.2
   906.2
   879.9
   870.8
   871.5
   842.3
   845.8
   814.7
   865.6
   922.7
   845.2
   902.9
     912
   864.6
   865.9
   837.7
   807.6
   861.1
   860.8
   876.3
   868.9
   817.9
   903.3
   916.9
   911.4
   847.5
   842.6
   881.8
   877.6
   862.1
   827.7
   889.6
   852.3
   834.5
   865.6
     876
   861.1
   799.1
   816.3
   778.4
   955.5
   955.8
   864.3
   867.6
   838.7
   893.8
   920.4
   894.5
   807.2
   845.8
   867.9
     829
   895.5
   853.3
   848.8
   850.1
   868.5
   897.7
   862.7
   868.9
   886.7
   866.9
   857.2
   839.7
   799.8
   893.2
   843.6
   883.1
   908.8
   839.7
     840
   870.5
   920.4
   919.8
   870.2
   927.3
   882.2
   875.4
   803.3
     900
   880.5
   903.6
   906.8
   867.2
   885.1
   830.6
   955.8
   885.7
   878.6
     827
   869.5
   828.6
   855.9
   849.7
   896.8
   857.5
   881.2
   905.2
     838
   834.8
   891.9
   923.7
   890.3
   843.2
   838.7
     851
   929.9
   881.2
   878.6
   856.5
   879.2
   859.1
   885.4
   870.5
   861.4
   890.9
   910.4
   846.5
   862.4
   869.8
   880.5
   875.7
   905.2
   838.4
   875.7
     887
   837.1
   843.2
   822.2
   922.4
   830.9
     853
   905.5
   868.2
   927.3
   879.2
   927.3
   870.5
   877.9
   930.5
   891.9
   866.3
   880.5
   846.8
   861.7
   879.6
   843.6
   914.3
   885.4
   945.1
   856.5
   829.9
   912.3
     839
   838.7
   886.4
   866.9
   920.1
   928.6
   820.9
   894.8
   886.7
   872.8
   879.9
   872.4
   872.4
     949
   932.1
   896.1
   855.2
   850.7
   902.3
     853
   905.8
   860.8
   861.1
   927.3
   835.1
   880.9
   905.2
   917.8
   891.9
   897.4
   891.9
   871.1
   917.2
   872.1
   902.6
   913.3
   811.1
   898.7
   860.4
   859.8
   826.7
   890.9
   915.9
   832.2
   881.2
   881.2
   933.7
   891.9
   904.5
   905.5
   979.5
   850.7
   883.1
   922.7
   897.1
   856.5
   974.3
   916.9
   907.5
   958.1
   882.2
   889.3
   902.3
   943.8
   840.6
   914.9
   980.5
   897.1
   928.9
   921.7
   923.4
   920.4
   884.1
   900.3
   898.7
   921.7
   946.4
   886.4
   885.7
   919.5
   914.3
[truncated: 464,663 more chars]
