# Supplementary material for: A machine learning approach to predict pancreatic islet grafts rejection versus tolerance
Source: PLoS One. 2020 Nov 5;15(11):e0241925. doi: 10.1371/journal.pone.0241925 (PMC7644021; doi:10.1371/journal.pone.0241925)
Supplement: S1 File — (ZIP) [file pone.0241925.s001.zip › Supplementary Information/Raw CZE data from aq.H samples/rejected/T3 muestra 676 1 in 16.crm]

40
  -21.28
  -17.39
   22.84
   192.8
   436.1
   420.9
   400.8
   400.4
   480.2
   497.4
   503.9
   472.1
   509.8
   530.2
     451
   526.6
   508.1
   486.4
   552.6
   540.9
   518.5
     487
   547.7
   473.1
   473.7
   466.6
   452.7
   507.5
   431.3
   470.2
   449.4
   483.5
   480.6
   507.5
   447.5
   484.1
   495.2
   464.7
   433.5
   468.9
   523.1
   457.9
     452
   445.5
   478.3
   471.5
   500.7
   444.6
   487.4
   425.4
     453
   490.6
   468.9
   458.2
   469.9
   472.5
     453
   428.7
   453.6
   432.2
   435.5
   457.9
   485.4
     501
   462.4
   457.5
   458.8
   449.4
     463
   502.9
   479.3
   456.2
   422.5
   452.3
   438.1
   460.4
   435.8
   425.4
   503.9
   508.1
     440
   463.7
     451
   454.3
   521.8
   522.4
   485.4
   416.7
   451.4
   448.4
   470.2
   454.3
   464.7
   469.9
   468.2
     525
   440.3
   460.1
   406.9
   475.7
     466
   409.5
   433.5
   419.9
   464.7
   493.5
   431.9
   449.1
   498.1
   487.4
   414.7
     488
   479.6
   442.6
   447.8
   434.5
   525.3
   519.8
   441.6
     463
   495.8
   445.2
   465.6
   482.2
   491.6
     439
   456.2
   466.9
   454.6
   453.3
   467.6
   487.4
   548.7
   445.2
   458.5
   464.7
   493.2
   481.9
   447.8
   471.8
   490.6
   507.8
   467.6
   473.1
   443.9
   447.1
   486.7
   484.5
   522.7
   430.6
   494.8
   472.5
   448.1
   476.7
   459.2
   460.1
   466.3
   484.5
     476
   473.1
   483.2
   422.5
   483.2
   539.6
   444.2
   489.3
   493.2
   534.1
   448.4
   451.7
     488
   503.9
   447.8
   478.6
   444.9
   503.9
   493.2
   519.2
   493.9
   472.8
   467.3
   480.6
   450.4
   462.1
   470.2
   503.6
   500.7
   426.1
   502.9
   539.9
   450.4
     478
     466
   429.6
   424.4
   493.9
   454.9
   454.6
   498.7
   455.6
   473.4
   520.1
   470.5
   448.1
   454.9
     489
   495.8
   453.6
     427
   462.4
   511.1
   438.1
   493.9
   485.8
   453.3
   474.1
   500.3
   485.4
   452.7
   452.7
   463.7
   473.7
   437.1
   484.8
   471.2
   426.7
   527.9
   489.3
   462.7
   494.8
     526
   481.2
     463
   494.5
   480.9
   488.7
     526
   485.8
   474.1
     478
   423.5
   475.7
   489.3
   466.9
   466.6
   492.9
   507.2
   497.1
   526.6
   440.7
   478.3
   445.9
   442.6
   496.5
   483.8
   528.6
   457.5
   517.5
   485.8
   508.5
   492.2
   480.9
   460.1
   466.9
   493.2
   469.9
   455.3
   475.7
   468.9
   499.7
   492.9
     487
   453.6
     451
     465
   494.8
   463.4
     502
   494.5
   489.3
   443.6
     501
   504.6
   478.9
   534.1
   470.8
   456.6
   465.3
     466
   462.7
   447.1
   470.8
   482.2
   475.4
   477.6
   484.5
   485.8
   519.2
   439.4
     524
   480.2
   458.2
   469.9
   449.4
   526.3
   489.6
     524
   421.2
     463
   448.1
   491.6
   464.7
   517.5
   454.9
   430.6
   483.2
   453.6
   487.4
   498.1
   498.1
   494.8
   491.6
   507.8
   447.1
   493.5
   438.1
   425.4
   478.9
   432.9
   510.4
   509.8
   493.9
   453.3
   459.8
   468.6
   489.3
   473.4
   460.1
   467.9
   489.3
   485.8
   534.7
   469.9
   470.8
   481.2
   437.7
   478.3
   446.8
   523.4
   456.2
   453.3
   519.5
     476
   480.2
   475.7
   454.3
   432.5
   473.1
   458.5
   476.3
   478.3
   458.5
   493.9
   477.3
   512.4
   425.1
   509.1
   483.5
   444.6
   502.6
   425.1
   450.7
   455.3
   519.8
     451
   457.9
   516.2
   473.1
   500.3
   447.8
   447.5
   496.1
   486.4
   496.5
   423.1
     478
   485.4
   477.3
   519.2
   489.6
   469.9
   466.9
   503.9
   490.9
   425.1
   467.9
   477.6
   481.5
   451.7
   504.2
   484.1
   516.2
   462.1
     490
   482.5
   485.8
   451.7
   467.3
   448.4
   463.7
   509.1
   496.8
   472.5
   449.4
   522.4
   452.3
   494.2
   483.5
   491.3
   543.2
   493.9
   517.2
   495.5
   462.4
   539.6
     476
   499.7
   462.7
   507.5
   512.7
   459.2
   488.7
   474.4
   497.4
   485.8
   510.1
   464.7
   462.1
   503.3
   448.4
   458.8
   520.1
   478.3
     487
   445.9
   446.2
   460.4
   453.3
   531.2
   547.7
   510.7
   459.5
     478
   484.8
   495.5
   465.6
     441
   498.7
     512
   491.6
   470.2
   504.6
   512.4
   464.7
   487.4
   470.8
   436.8
   418.6
   488.3
   530.8
   442.3
   543.5
   454.3
   469.5
   473.1
     463
     487
   503.3
   468.6
   414.7
   443.3
   491.9
   501.3
   423.8
   484.5
   460.4
   489.3
   481.5
   473.1
     475
   510.1
   505.9
   473.1
   492.2
   470.8
   404.7
   490.3
   491.6
   418.3
   413.7
   545.1
   469.5
   453.3
   516.6
   448.4
   472.1
   440.3
   414.7
     463
   480.2
     454
   494.5
   440.3
   504.6
   424.4
   515.9
   543.5
   484.5
   552.3
   466.6
   468.9
   461.7
   522.1
   494.2
   422.2
   472.5
   435.1
   494.5
     475
   516.6
   469.2
   468.2
   521.4
   481.9
   445.5
   469.2
   480.6
   492.2
   497.8
   493.9
   512.7
   473.7
   505.2
   489.3
   457.9
   450.4
   479.6
   496.1
   460.1
   468.6
     488
   485.1
     477
   489.6
   461.7
   478.3
   491.9
   466.6
   446.5
   510.7
   454.3
   473.1
   458.2
   473.4
   492.2
   469.5
   468.6
   457.2
   498.1
   454.6
   453.6
   481.9
   437.4
   477.6
   463.7
   495.2
   427.4
     464
   458.2
   503.3
   469.9
   502.3
     490
   479.6
   446.5
   484.5
     451
   527.9
   528.9
   387.8
   532.8
   459.2
   481.9
   461.4
   530.8
   449.1
   511.7
   484.5
   471.8
   472.8
   491.9
   524.4
     478
   483.8
   474.4
   497.1
   462.4
   482.8
   497.4
     452
   594.4
   503.3
     463
     430
   510.4
   517.5
   464.3
     514
   516.9
   548.4
   468.9
   454.6
   504.9
     514
   396.9
   455.6
   480.6
   481.2
   494.2
   473.4
   474.1
   465.6
   485.1
   480.9
   435.8
   499.4
   487.7
   493.2
   477.3
   437.4
   498.7
   469.2
   479.6
   478.9
   511.1
   442.6
     451
   466.9
   463.7
   485.8
   476.3
   465.6
   441.3
   516.6
   505.9
   490.9
   443.6
   456.9
   487.7
   434.2
     405
   425.7
   462.7
   484.8
   473.1
   488.3
   434.8
   469.5
   520.1
   456.6
   486.7
   517.2
   481.2
   501.3
   496.1
   542.8
     500
     476
   483.5
   469.5
   494.5
   522.7
   465.3
   456.6
   506.5
   467.6
   434.2
   496.1
   450.4
   489.6
     501
   455.6
   504.6
   465.6
     464
   486.1
   511.4
   469.5
   431.9
   503.9
     524
   446.8
   546.4
   475.7
   526.6
   466.3
   504.6
   472.1
     489
   458.5
   513.3
   495.5
   451.7
   493.2
   484.5
   488.7
   485.1
   516.6
   545.1
   456.2
     464
     463
   515.3
   471.8
     502
   449.4
   483.2
   492.2
   487.4
   524.7
   386.5
   487.7
   486.4
   492.6
   484.5
   472.8
   508.5
   508.8
     475
     514
   425.7
   523.7
   503.3
   516.6
   488.3
     464
   449.4
   494.5
   487.7
   501.3
   467.3
   514.9
     514
   481.2
   485.1
   481.2
   515.6
   455.6
   510.7
   458.2
   510.7
   511.7
   504.2
     478
   496.1
   480.6
   520.1
   498.4
   520.5
   503.3
   446.2
   517.9
     490
   522.4
   520.5
     476
   474.7
   434.5
   509.4
   521.4
   466.6
   447.5
   474.7
   499.7
   519.5
   516.9
   425.4
   522.1
   473.4
   497.1
   509.1
     502
   463.4
   437.1
   455.9
   473.1
   529.2
   507.5
   481.9
   488.7
   468.6
   464.3
   466.9
   468.2
   456.6
   439.4
   487.4
   495.2
   479.6
   437.4
   519.2
   479.6
   497.8
   465.3
     428
   454.9
   448.1
   508.1
   408.2
   470.2
   481.2
     524
   498.1
   452.3
   467.3
   539.6
   460.1
   484.1
     488
   558.1
   456.9
   495.8
     514
   452.7
     441
   538.3
   494.8
   466.3
   493.5
   501.3
   457.9
     501
   520.1
   498.1
   481.9
   496.8
   457.9
   511.4
     439
   493.5
   467.9
   451.7
   472.5
     465
   512.4
   490.9
   472.5
   490.9
   415.7
   536.4
   494.5
   501.3
   498.7
   507.8
   494.2
   436.8
   481.2
   521.4
   501.3
   437.7
   479.9
   477.6
   473.1
   499.1
   485.4
     490
   437.1
   492.2
   483.8
   490.3
   450.1
   456.9
   501.3
   506.5
   476.7
   492.2
   463.7
   482.5
   498.1
   485.8
   517.5
   447.8
   460.8
   505.5
   506.5
   466.6
   509.1
   457.9
   507.2
   498.1
   490.3
   527.9
   456.9
   447.8
   408.9
   478.9
   523.4
   500.7
   422.2
   483.5
   446.2
   466.6
   463.7
   493.9
   459.2
   452.7
   454.6
   478.9
   502.9
   504.2
   506.8
   459.5
   486.1
   525.3
   471.5
   469.9
   461.7
   507.2
   491.6
   460.8
   515.3
   420.9
     488
   488.3
   438.7
   507.2
   437.7
   433.2
   501.3
   469.9
   520.5
   521.1
   511.7
   453.6
   504.9
   480.9
   466.3
   502.6
   442.3
   459.2
     440
   509.1
   489.3
   491.3
   451.7
   479.6
   475.4
     452
   524.4
     466
   456.6
   463.4
   471.8
   494.5
   480.9
     477
   490.6
     427
   515.9
   492.9
   458.5
   413.1
   481.2
   490.6
     476
   474.1
   471.5
   442.9
   479.9
   547.7
   475.7
   463.7
   491.6
   529.9
   449.1
     490
   469.2
   467.6
   435.5
   456.6
   477.3
   454.3
   499.1
   454.6
   497.1
   483.8
   467.3
     476
   502.3
     551
   455.3
   510.7
   467.9
   508.8
   535.7
   496.8
   496.5
   489.6
   506.5
   456.2
   468.2
   450.7
   498.1
   472.8
   443.6
   471.8
   514.6
   482.2
   447.1
   474.1
   446.2
   501.3
   504.9
   494.8
     452
   430.9
     501
   464.7
     475
   452.7
   461.7
   444.9
   492.2
   485.4
   453.3
   498.7
   443.3
   460.8
   471.8
   504.6
   426.4
   463.7
   531.8
     501
   559.4
   477.3
   484.1
   493.2
   467.6
   423.8
   510.7
   504.2
   486.7
   442.9
   520.5
   459.5
   460.4
     475
   542.2
   509.1
   495.2
   474.4
   510.1
     477
   471.8
   516.6
   532.5
   475.4
   461.4
   479.9
   491.6
   476.7
     464
   525.3
   497.1
   476.3
   541.5
   507.5
   492.6
   510.7
   513.3
   519.8
     512
   467.3
   453.3
   480.6
     524
   445.9
   478.3
   474.1
   482.2
   437.4
   489.6
   488.7
     454
   459.2
     548
   489.3
     475
   482.8
   488.7
   485.1
   493.5
   499.1
   486.7
   518.2
   422.2
   507.8
     475
   511.4
   495.5
   467.3
   507.2
   518.5
   508.8
   464.7
   457.2
   459.5
   509.1
   495.8
   510.7
   449.4
   477.3
   509.8
   470.5
   488.7
   490.9
   459.5
   511.7
   477.3
   502.6
   463.7
   447.1
   481.9
   457.2
   477.6
   481.5
   479.6
   483.5
   511.4
   502.9
   499.7
   535.7
   436.8
   483.8
   430.3
   528.2
   482.8
   529.9
   448.8
   495.2
     548
   444.6
   448.8
   433.8
     476
   473.1
   526.3
   448.8
   522.7
   480.9
   461.7
   518.2
   421.8
   483.8
   491.3
   473.4
   433.8
   517.9
   476.7
   426.7
   515.6
   535.4
     488
   439.4
   508.5
   460.8
     465
   533.4
     476
   435.1
   482.5
   514.9
   504.2
   503.9
   512.4
   505.2
   490.9
   494.8
   491.6
   454.3
   475.7
   467.3
   443.9
   480.9
   509.8
   481.9
   424.8
   484.5
   511.1
     463
   458.8
   468.9
   455.6
   500.7
   471.8
   510.1
   472.1
   484.5
   443.3
   461.4
   497.1
     539
     465
   467.6
   499.4
   478.3
   475.7
   448.8
   493.2
   442.9
   504.2
   486.7
   457.9
   473.7
     453
   473.1
     453
   534.7
     512
   490.6
   472.1
   480.6
   476.3
   502.6
   456.2
   429.6
   469.9
   441.3
   470.5
   485.1
   466.9
   503.6
   535.1
   446.2
   497.1
   503.9
   492.2
   491.3
     464
   489.3
   450.1
   436.8
   451.4
   480.6
   512.7
   458.8
   466.3
   540.9
   472.5
   495.5
   452.3
   462.1
   491.6
   441.3
     440
   467.3
   493.5
   507.5
   493.5
   462.4
   462.1
   471.5
   505.2
   468.2
   497.4
   470.8
   453.3
   520.1
   468.2
   460.8
   530.8
   467.9
   486.1
   439.7
   480.2
   509.1
   506.2
   442.3
   450.1
   462.4
   522.7
   421.5
     477
   500.7
   498.4
   531.2
   489.6
   441.6
   503.3
   457.9
   508.1
   519.2
   485.4
   460.1
   496.1
   469.5
   433.2
   451.4
   450.7
     452
   457.9
   478.6
   523.4
   473.1
   481.5
   418.3
   462.1
   459.5
   488.7
   491.6
   482.2
   492.2
   508.5
   496.5
   467.6
   491.9
   466.3
     451
   521.8
   433.5
   489.6
   532.1
     464
   520.1
   490.3
   478.9
   493.9
   458.5
   471.5
     487
   503.6
   476.7
   468.6
   414.4
   503.3
   467.3
     489
   527.3
   498.1
   452.3
   501.6
   501.6
     538
   491.3
   439.7
   491.6
   504.9
   514.9
   470.2
   515.9
   529.9
   521.1
   466.3
   500.7
   502.6
     537
     501
     476
   497.1
   473.1
   486.4
   413.7
   482.5
   471.5
   469.9
   452.7
   485.1
     490
   462.7
   479.3
   459.5
   458.5
   460.4
   466.9
   420.2
   442.3
   511.1
   432.2
   499.1
   471.8
   484.8
   472.5
   450.7
   466.6
   471.5
   479.3
     454
   484.1
   480.2
   504.9
   420.2
   495.8
   502.6
   485.4
   487.4
     463
   445.2
   483.2
     452
   477.3
   440.7
   477.3
   492.2
   450.4
   434.8
   426.4
   445.9
   478.6
   471.5
   486.7
     476
   463.4
   518.8
   445.5
   505.5
   477.6
   506.8
   480.6
   461.7
   447.5
   454.3
   488.7
   456.9
   467.9
   476.7
   441.3
   520.1
   489.6
   437.1
   486.7
   472.8
   497.4
     501
   423.8
   450.1
   452.3
   471.2
   496.1
   442.3
     524
   486.1
     454
     475
   485.8
   418.9
     477
   456.9
   444.2
   456.6
   497.1
   497.1
   489.6
   496.8
   496.5
   514.6
   481.2
   508.8
   445.5
   485.1
   497.4
   475.4
   510.7
   511.1
   432.2
   494.8
     500
   504.6
   434.2
   481.9
   474.1
   489.6
   482.5
   460.8
   461.1
   514.3
   515.9
   491.3
   439.4
   497.8
   432.5
   485.8
   508.1
   443.9
   479.9
   492.9
   506.2
   468.2
   455.3
   534.1
   467.9
   511.7
   460.4
   509.1
   461.7
   443.3
   485.1
   473.1
   430.3
   458.2
   506.2
   446.5
   499.4
   483.8
     514
   502.3
   546.1
   473.4
   507.8
   491.6
   492.2
   500.3
   501.3
   435.1
   466.6
   494.5
   454.6
   508.1
   507.2
   467.3
   467.6
   506.2
   434.8
   520.1
   450.4
   468.9
   430.9
   436.4
   499.1
     526
   516.6
   485.8
   498.1
   485.8
   519.2
   450.1
   444.9
   461.4
     463
   491.6
   479.3
   462.7
   437.1
   477.6
   458.8
   506.5
   456.9
   411.8
   416.7
     490
   457.9
   414.1
   507.8
   471.8
   506.5
   437.4
   498.4
   490.9
   462.7
   439.7
   449.1
   440.3
   493.2
   495.8
   462.7
   428.7
   466.9
   462.4
   520.5
   450.1
   468.9
   513.6
   466.3
   460.4
   475.4
   448.1
   453.3
   488.7
   454.6
   467.3
   435.8
     451
   438.1
   496.8
   447.8
   472.8
   444.2
   426.4
   443.6
   473.1
   475.4
   471.8
   456.9
   501.3
   492.2
   415.4
   442.3
     463
   456.2
   469.9
   527.3
   444.9
   514.9
   460.1
   451.4
   448.4
   481.2
   517.2
   484.1
     475
   495.8
   440.3
     464
   441.6
   490.9
   472.8
   475.7
   486.7
   485.8
   491.3
   472.8
   432.2
   446.5
   468.9
     454
   545.4
   470.2
   525.7
   424.8
   430.3
   506.2
   432.5
     464
   445.2
   484.8
   431.6
   459.8
   503.3
   443.9
   461.4
   450.1
   461.1
     500
   435.5
     476
     487
   471.5
     451
   423.5
   465.3
   478.9
     476
   537.7
     478
   499.7
   489.3
   503.3
   462.1
   475.4
     476
   520.8
     451
   453.3
     477
   481.9
   488.7
   447.8
   455.6
   468.9
   454.6
   474.7
   454.3
   444.2
   445.5
   462.4
   457.5
   472.1
     453
   496.5
     490
   482.5
   473.7
   472.8
   510.7
   523.7
   456.6
   453.3
   470.8
   523.7
   491.3
   451.4
   479.9
   491.9
   438.1
   468.2
   477.6
   504.2
   512.4
   466.3
   460.8
   480.6
   475.4
   470.5
   493.5
   469.5
   446.5
   487.7
   443.3
   509.1
   487.7
   468.9
     463
   455.6
   519.8
   519.8
   441.6
   478.9
     477
   459.8
   474.4
     440
   538.3
   454.6
   400.4
   467.9
     488
   429.6
   512.7
   504.9
   488.7
   485.8
   425.7
   469.5
   484.5
   492.6
   496.5
   436.1
   436.1
     430
   553.9
   467.9
   486.7
     488
   439.4
   485.1
   494.2
   430.6
   471.2
   456.9
   520.1
   457.5
   498.1
   455.9
   473.4
   502.9
   451.4
   445.9
   473.1
     487
   458.8
   488.7
   479.9
   484.1
   483.8
   480.2
   495.5
   517.9
     477
   476.3
   482.5
   448.1
   485.1
   454.9
   445.5
   436.1
   474.7
   481.5
   476.7
   481.5
   500.3
   499.1
   504.2
   480.9
   509.8
   480.2
   474.1
   493.2
   478.3
   483.8
   468.6
   447.8
     513
   508.1
   446.5
   494.8
   450.1
   470.5
   449.7
   518.5
   479.3
   482.5
   469.2
   451.7
   442.6
   507.5
     477
   507.5
   471.5
   445.5
   514.9
   472.1
   441.3
   422.2
   485.8
   448.1
   479.3
   457.9
   462.1
   458.2
   508.1
   459.5
   482.8
   490.9
   462.7
   451.7
   439.4
   513.3
   484.8
   513.6
     477
   470.5
   495.8
   484.5
   500.7
   492.9
   486.7
   481.2
   449.1
   558.7
   481.9
   480.6
     430
   411.1
   515.6
     466
   439.4
   469.2
   456.9
   481.2
   491.9
   448.4
   475.4
   442.9
   465.6
   461.7
     500
   451.7
   498.4
   473.1
   498.1
     488
   474.4
   490.9
   519.8
   463.4
   489.3
   464.3
   522.1
   522.7
   433.2
   483.5
   498.7
   508.1
   523.7
   455.9
   457.9
   480.2
   470.8
   480.9
   448.8
   493.5
   453.6
   532.1
   520.1
   432.2
   510.1
   467.6
   444.6
   467.3
   464.3
   511.1
   469.9
   492.2
   491.6
   480.2
   460.4
     452
   515.6
     488
   513.6
   443.9
   461.7
   530.8
   503.9
     451
   462.4
   435.8
   476.7
   502.3
   483.2
   445.5
   466.9
   478.6
   447.1
   481.9
   497.1
     549
   401.4
   499.4
   475.7
   467.3
   457.5
   508.5
   435.5
   428.7
     478
   472.1
   483.8
   504.2
     476
   414.4
   472.1
   450.4
   484.5
   480.9
   515.6
     476
   493.9
   474.1
   524.7
   470.2
   454.9
   467.6
   494.2
   475.7
   430.3
   485.8
   463.7
   468.2
     451
   482.5
   466.3
   484.5
   475.4
   455.6
   471.8
     475
   440.7
   449.4
     453
   500.7
   491.9
   469.2
   469.5
   454.9
   448.8
   426.7
   497.1
   490.9
   442.9
   466.6
   453.6
     454
   539.3
   442.3
   491.9
   488.3
   508.1
   493.9
   478.3
     463
   445.5
     501
   462.7
     476
   497.8
   494.2
   481.5
   482.8
   498.7
   475.4
   434.2
   528.2
   486.7
   510.7
     464
   453.3
   474.1
   453.3
   461.7
   473.4
     478
   434.2
   472.1
   480.2
   438.4
   481.9
   489.6
   473.7
   489.6
   493.5
     465
     441
   511.4
   467.6
     537
   480.6
   497.4
   469.9
   455.9
   514.6
   444.9
   438.7
   418.6
   458.2
   466.9
   504.6
   482.5
   450.7
   478.6
   461.7
   477.3
   490.9
   528.9
   522.7
   478.6
   435.8
   508.8
   491.9
   460.1
   481.9
     487
   462.1
   499.4
   522.4
     476
   487.7
   477.3
   498.1
   494.2
   484.5
   490.3
   512.4
     513
   460.4
   473.7
   472.8
   441.6
   469.5
   456.2
     393
   466.6
   469.5
   448.8
   483.5
   466.9
   464.3
     501
   459.2
   478.6
   445.9
   492.6
   517.5
   471.5
   487.4
   480.6
   480.6
   469.5
   466.3
   480.6
   532.8
   481.5
   446.2
   485.8
   457.5
   478.3
   478.6
   483.5
   513.6
     477
   493.9
     466
   510.1
     476
   532.5
   474.7
   455.9
   446.5
   460.4
   485.1
   508.8
   522.4
     451
   458.2
   442.6
   470.2
   494.8
   447.5
   457.9
   480.9
   497.1
   520.5
   472.1
   447.1
   425.4
   516.6
   536.7
   484.5
   466.9
   485.1
   456.9
   506.5
   528.9
   505.5
   491.9
   425.1
   446.8
   504.9
   474.1
   457.9
   519.8
     526
   474.4
     465
   447.8
   466.3
     454
   464.7
   487.4
   444.2
     501
   489.6
     488
   459.2
     489
     477
   494.8
   445.9
   550.6
   476.3
   440.3
   424.8
   482.2
   464.3
     487
   529.2
   480.6
   511.1
   492.9
   439.4
   438.7
   491.3
   462.7
   520.5
   477.3
   449.7
   437.4
   464.7
   475.4
   503.3
   459.5
     514
   456.6
   469.5
   491.9
   446.8
   495.5
   432.2
   481.9
   504.6
   442.6
   493.9
   495.2
   437.7
   450.1
   480.6
   419.2
   480.2
   472.1
   455.3
   478.3
   471.2
   462.1
   456.9
   483.5
   511.4
   457.2
     490
   452.7
   458.8
   509.4
   410.8
   489.3
   462.4
   501.3
   480.6
   462.4
   429.6
   441.3
   441.3
   473.1
   474.1
   438.1
   491.3
   467.3
   502.6
   462.7
     475
     501
   485.1
     490
   480.6
   464.7
   492.6
   462.4
   479.3
   505.2
   437.4
   496.5
   472.1
   496.1
   455.3
   461.1
   485.8
   465.6
   484.1
     475
     513
   500.3
   512.4
   429.3
     501
   492.2
   463.4
   495.5
     487
   492.2
   473.4
   483.5
   492.2
   494.2
   482.5
   518.2
   493.5
   504.6
     512
     500
   517.5
   466.6
   532.1
     488
   467.6
   481.9
     476
   437.7
   514.6
   493.9
     478
   455.9
   520.5
   469.9
   438.1
   495.5
   525.3
   431.6
   481.5
   475.4
   482.2
   509.1
     451
   471.8
   524.4
   499.1
   452.7
     500
   474.4
   526.9
   410.8
   515.6
     466
   463.7
   419.6
   410.2
   458.5
   533.8
   520.5
   484.8
   454.6
   506.2
   516.6
   515.9
     440
   490.3
   453.3
   454.6
     500
   503.6
   518.5
   529.2
   482.2
     464
   480.2
   434.5
   469.2
   401.7
   459.5
   504.6
   498.4
   485.4
   454.9
   496.8
     487
   479.6
   478.9
   479.6
   454.3
   455.6
   461.7
   460.4
   500.7
   471.2
   496.5
   483.2
   451.4
     454
   555.8
   446.8
   525.7
   506.8
   490.6
   434.5
     451
   497.4
   482.8
     513
   477.3
   447.8
     513
   470.8
   422.8
   422.8
   450.1
   461.4
   507.8
   454.9
   494.2
   469.5
   497.1
   489.3
   501.6
   502.6
   508.5
   429.6
   456.9
     477
   473.4
   521.1
   439.4
   509.1
   462.1
   499.1
   470.8
   518.8
   473.7
   471.5
     463
   443.6
   503.6
   479.3
   466.3
   452.3
   444.2
   477.3
   504.2
     465
     428
   497.1
   460.4
   462.1
     525
   466.9
     453
   422.5
   485.8
   458.2
   499.4
   474.1
   462.4
   541.5
   457.9
   484.5
   480.6
   477.3
   475.7
   488.7
   476.7
   516.9
   486.4
   445.2
   517.9
   491.6
   453.6
   479.6
   487.7
     465
   469.2
   477.3
   485.4
   513.6
   477.3
   537.3
   450.7
   434.8
   481.2
   479.6
   504.6
   448.8
   439.7
   509.8
   491.6
   493.9
   425.7
   463.7
   447.8
   471.5
   479.9
     466
   488.3
   454.3
     463
   444.6
   467.6
   458.8
   539.3
   480.2
   447.5
   483.8
   468.9
   526.6
   445.9
   477.3
   488.3
   456.2
   450.1
   436.1
   495.5
   448.1
   455.6
   520.5
   518.8
   503.9
     441
     488
   493.2
   468.9
   545.1
   474.7
   502.6
   507.8
   466.3
     524
   529.5
   507.8
   415.4
   491.9
   497.1
   463.4
     476
   491.3
   513.6
   480.9
   474.7
   484.1
   457.2
   494.8
   440.7
   503.3
   500.7
   455.9
   468.9
   477.3
   499.7
   460.4
   464.7
   499.7
   470.2
   452.7
     439
   472.1
   468.6
   483.5
   486.7
     463
   463.4
   472.5
     452
   457.5
   483.5
   500.3
   486.4
   497.8
   520.1
   493.5
   485.4
   497.1
   460.1
   524.7
   515.3
   495.2
     477
   482.5
   495.2
   478.3
   464.3
   491.6
   479.3
   479.9
   472.1
   469.9
   473.1
     464
   459.5
   473.4
   489.3
     452
   452.3
   455.6
     442
   498.7
   472.5
     453
   461.7
   468.6
   502.3
   470.8
   471.2
   497.8
   511.7
     478
   488.7
   468.9
     463
   480.2
   472.1
   454.3
   468.2
   486.7
   477.6
   502.9
   492.6
   443.6
   488.7
   516.9
   460.1
   483.8
   545.4
   449.1
   465.3
   437.7
   481.5
   504.2
   496.8
     478
   431.6
   447.5
   515.9
   470.5
   455.3
   459.2
   463.4
   519.2
   480.2
   494.8
   462.7
   459.2
   467.6
   453.6
   493.5
   459.5
   456.2
   485.8
   504.6
   457.9
   440.7
   419.9
   495.5
   447.8
     475
   469.2
   399.8
   504.2
   487.4
   468.9
   514.9
   507.5
   481.2
   462.7
   526.3
   514.3
   459.8
   489.6
     441
   497.1
   538.6
   498.4
   476.7
   480.6
   516.6
   460.4
   455.9
   506.2
     500
   497.1
   500.7
   453.6
   479.6
   511.1
   535.1
   459.2
   511.7
   490.3
   483.2
   429.6
   431.9
     500
   456.9
   490.6
   458.5
   524.7
   481.5
   482.8
   470.5
   434.2
   473.1
   444.2
     439
   541.5
     513
   492.6
     502
   440.7
     514
   496.1
   455.9
   522.7
   486.4
   480.9
   442.9
   438.1
   474.7
     463
   458.8
   461.1
   446.5
   477.6
   485.4
   445.9
   415.7
   499.4
   490.3
   478.9
   523.4
   490.3
   472.8
   514.6
   479.9
   437.4
   435.5
   431.9
   466.6
   446.5
   481.5
   484.1
   455.3
   502.6
   479.9
   437.7
   495.2
   480.6
   449.1
   506.2
   470.5
   451.4
   426.4
   460.8
   456.6
   460.1
   462.7
     463
   476.3
   468.2
   461.1
   463.7
   485.8
   522.1
   456.2
   522.1
   525.3
   457.5
     476
     463
   475.7
   444.2
     452
   484.1
   484.1
     513
   500.7
   499.4
   494.5
     452
   514.6
   455.9
   460.1
   470.8
   494.8
     464
   438.4
   520.8
   415.7
   494.8
   500.3
     501
   458.5
   516.9
   454.9
   455.9
   437.7
   469.2
   453.3
   440.7
     464
   443.3
   508.8
   474.1
     490
   506.8
   413.4
     454
   471.2
   490.6
   497.1
   551.6
   469.9
   454.3
     500
     501
   488.7
   439.7
   463.4
   506.8
     428
   489.3
   433.8
   508.5
   477.3
     502
     477
     475
   459.8
     440
   455.6
   493.9
   520.8
     476
   511.1
   498.4
     463
   480.9
   548.7
   481.9
   456.6
   474.7
     463
   449.4
   487.4
   481.2
   472.5
   450.7
   446.8
   486.1
   480.9
   522.4
   434.8
     451
   500.3
   460.4
   479.3
   528.9
   525.3
   493.9
   501.6
   490.3
     429
   479.3
   503.9
     500
   508.5
   539.3
   552.3
   483.8
   482.8
   474.4
   469.5
   479.3
   480.9
   530.2
   532.5
   500.7
   515.6
   481.5
   486.1
   488.3
   520.5
   496.8
   494.2
   484.5
   504.2
   450.7
   478.9
     487
   492.9
   498.1
   523.1
   485.8
   437.7
   461.4
   431.9
   495.5
   485.8
   501.3
   521.4
   454.6
   520.1
   456.6
   510.4
   416.7
   397.8
   450.7
     465
   495.8
   517.2
   437.4
   497.8
   446.5
   479.6
   469.5
   485.4
   429.6
   474.7
   497.4
   470.5
     466
   485.8
   462.4
   480.6
     501
   530.8
   497.1
   505.2
   511.4
   554.5
   498.1
   482.8
   534.1
   486.4
   463.7
     537
   547.7
   481.5
   523.4
   451.4
     478
   463.4
   516.9
   512.7
   493.9
   493.5
   491.3
   506.5
   481.5
   492.2
   471.8
   462.1
   468.9
   515.9
   448.8
   430.3
   455.6
   475.7
   487.7
   433.8
   446.2
     442
     488
   512.7
   526.6
     464
   455.9
     441
   466.9
   460.4
   468.9
   465.6
   462.7
   487.7
   473.7
   498.4
   502.6
     477
   453.6
   501.6
   486.7
     475
   454.9
   523.1
   462.7
   454.6
   479.3
   461.4
   478.6
   460.4
   487.7
   505.5
   458.2
   518.2
   467.6
   505.5
   480.9
   484.8
   459.5
   467.3
   465.6
   453.6
   496.8
   492.2
   505.9
   477.3
   446.8
   522.4
   523.1
     464
   490.3
   456.6
   507.8
   491.9
   485.1
     454
   465.6
   522.4
   487.4
   489.6
   461.4
   450.4
   451.4
   505.9
   490.6
   441.6
     442
   463.4
   439.7
   456.2
   488.7
   490.9
     477
   489.3
   452.7
     427
   458.8
   489.3
   461.1
   491.3
   486.7
   508.8
   570.7
     476
     475
   450.1
   485.1
     465
   466.6
   489.3
   534.1
   509.4
   480.6
   500.3
   451.4
   476.7
   453.6
   484.1
   497.4
     453
   495.8
   450.1
   466.9
     465
   457.5
   471.2
   460.4
   458.8
   461.7
   509.8
     512
   445.2
   491.9
   475.4
   420.5
   532.5
   489.3
   498.1
   502.3
   441.6
   458.2
   511.1
   465.6
     452
     501
   450.1
   468.2
   451.4
   477.6
   472.1
     514
   466.3
   504.2
   504.6
   485.1
   479.9
   438.7
   471.5
   447.8
   444.9
   499.4
   439.4
   472.5
   528.9
   511.4
   410.8
   467.6
   490.3
   521.4
   496.1
   515.3
   422.8
     478
   490.6
   465.6
     488
   472.1
   527.9
   493.9
     478
   516.6
   498.4
   507.5
   524.4
   509.1
   462.4
     538
   461.1
     502
   484.1
   471.5
   479.9
   471.8
   479.3
   449.4
   500.7
   501.3
   449.4
     487
   491.6
   437.1
   493.9
   518.8
   433.8
   497.4
   437.7
   460.4
     476
   468.9
     490
   506.5
   465.6
   483.2
   455.6
   468.2
   483.2
   534.7
   454.3
   475.7
   466.6
   395.9
   486.1
   495.2
   432.2
   454.6
   493.2
   463.7
   473.1
   445.5
   466.3
   469.2
   435.8
   449.7
   534.1
   471.5
   508.5
   498.1
   489.3
   449.1
   511.4
     477
   432.9
   493.2
   431.9
   385.2
   531.2
   508.1
   481.9
     439
   511.1
   508.1
   467.3
   522.7
   438.4
   436.4
   502.6
   473.7
   496.1
   493.2
   479.3
   490.6
   547.1
   482.5
     490
   425.1
   498.7
   462.1
   474.4
   438.1
   470.2
   447.1
   499.7
     453
     500
   499.4
   506.8
   460.8
   455.9
   460.8
   441.6
   494.5
   441.6
   489.6
   474.7
   469.5
   470.2
   522.7
   471.8
   489.3
   519.8
   488.7
     478
   463.4
   487.7
   524.7
   467.3
   472.5
   457.5
   494.2
   457.9
     477
   426.1
   463.7
   524.7
   495.8
   465.6
   478.6
   456.6
   446.8
   484.5
   445.2
   489.3
   442.3
   470.5
   469.9
   483.5
   490.6
   442.6
   490.9
   470.8
   521.4
     453
   433.8
   424.1
   465.3
   473.1
   453.6
   488.3
   482.2
   492.9
   430.3
     478
   495.5
     463
     464
     463
   520.1
   492.6
   484.1
   473.4
   485.1
   449.7
   493.9
   461.7
     525
   493.2
   490.9
   532.8
   423.5
   505.9
   472.1
   459.2
   471.8
   456.9
   451.7
   491.3
   531.5
   496.5
   457.5
   448.4
   436.1
   473.7
   487.7
   481.9
   481.9
     429
   429.3
   480.2
   475.7
   457.5
   460.8
   479.9
   464.7
     441
     463
   460.4
   489.6
   492.9
   485.1
   498.1
   489.6
   531.2
   488.3
     490
   475.4
   458.5
   514.3
   540.6
   469.2
   427.4
   470.2
   454.9
   398.5
   479.6
     477
   457.5
   407.2
   461.7
   503.3
   505.9
   477.6
   495.2
   473.7
   428.3
   501.6
   446.8
   437.4
   465.3
   468.2
   436.4
   447.5
   492.6
   464.7
   471.5
   451.7
     475
   461.4
   483.5
     452
   464.7
   454.9
   464.7
   504.9
     476
   491.6
     490
   501.3
   437.7
   491.3
   515.3
   462.1
   472.8
   496.1
   523.4
   467.3
   492.6
   477.6
   471.5
   471.8
   492.9
   462.7
   434.8
   520.5
   480.2
     490
   458.8
   472.5
   448.4
   527.3
   468.6
   478.9
   497.8
   403.7
   407.2
   504.9
   446.8
   490.9
   484.8
   488.3
   486.1
   472.5
   436.1
   472.1
   482.8
   430.6
   437.1
   476.7
   503.3
   449.7
   506.8
   493.2
   488.7
   514.9
   461.1
   464.3
   511.7
   467.3
   457.5
   509.8
   517.9
   454.9
   503.3
   425.7
   481.9
   473.1
   477.3
   526.3
   477.3
     465
   459.8
   478.9
   485.4
   477.6
   481.9
   458.5
   462.4
   394.9
   448.1
   512.4
   484.1
   474.4
   479.3
   494.8
     501
   488.7
   493.2
   471.8
     478
   480.2
   487.7
   464.3
   526.6
   483.5
   463.4
   435.1
   461.7
   472.8
   441.6
   466.3
   497.4
   459.8
   514.6
   455.3
   426.1
   451.4
   498.1
   431.9
   415.7
   410.2
   474.7
   471.8
   470.2
   454.3
   482.8
   462.7
   511.1
   472.1
   474.7
   500.7
   465.6
   458.2
   503.6
   427.4
   462.7
   410.5
   502.9
   502.3
   465.6
   479.3
   455.3
   521.8
   498.4
   460.4
     454
   452.7
   445.9
   487.4
   471.8
   431.3
   453.3
   460.4
   480.2
   497.1
   460.4
   468.6
     428
   454.6
   468.2
   454.9
   447.1
   463.4
   444.6
   453.6
   493.9
   478.6
   507.2
   495.8
   438.1
   494.5
   458.8
   451.4
   531.8
   526.3
   462.4
   506.2
   446.5
   473.1
     451
   446.8
   419.2
   519.8
   504.6
   453.3
   480.9
   487.4
   517.2
   508.8
   481.5
   511.1
   521.4
   460.4
   488.3
   449.7
   467.3
   495.5
   478.6
     477
   427.4
   458.2
   447.1
   519.2
   431.6
   425.1
   509.8
     454
   472.5
   472.1
   465.6
   511.7
     442
     538
   430.6
   481.5
   483.2
   531.2
   479.9
   482.5
   461.4
   486.1
   454.3
   474.7
   459.8
   485.1
   507.5
   471.5
   452.3
   486.1
   463.4
   480.9
   493.5
   527.3
   499.7
   479.9
   444.9
   480.2
   451.7
   459.5
     454
     428
   482.2
   473.7
   484.8
   446.5
   473.1
   443.3
   457.5
   443.9
   458.5
   502.3
   460.8
   503.9
   479.3
   483.8
   468.2
   499.4
   463.7
     476
   480.2
   435.8
   484.8
   502.9
     465
   510.1
     464
   475.4
   499.4
   478.6
   456.2
   478.6
   455.9
   500.3
   460.1
   475.4
     453
   431.3
   471.8
   460.1
     500
   496.8
   470.5
   512.4
   457.2
   451.4
   477.3
   509.8
   453.6
   433.5
     514
   499.4
     488
   473.1
   509.8
   478.9
     466
   492.6
   474.7
     418
   496.1
   444.9
   491.3
   484.1
     487
   497.4
   501.6
   499.1
   504.9
   441.6
   529.9
   466.9
   467.3
   498.1
   453.3
   449.7
   504.9
   495.8
     466
   445.9
   494.5
   436.1
     502
   459.8
   416.3
     501
   459.2
   484.8
   508.1
   498.4
   453.6
   488.3
   460.4
   446.8
   467.6
   486.7
   491.3
   475.4
   437.4
   512.4
   480.6
   475.7
     440
   521.8
   505.9
   496.8
   470.8
   442.3
   430.3
   428.7
   449.4
   452.3
   470.8
   470.2
   483.5
   508.8
   476.3
   450.7
   438.7
   453.6
   434.8
   468.2
   455.6
   511.1
   469.9
   516.2
   497.8
   466.6
   421.5
   492.2
   455.6
   473.4
   512.7
   435.8
   480.2
   430.9
   492.6
   511.4
   439.7
   474.4
   429.3
   521.1
   444.9
   505.5
   481.5
   492.9
   483.2
   408.9
   462.1
   457.9
   413.7
   467.9
   413.7
   481.9
   480.9
   546.7
     512
   504.6
   436.4
   521.1
   503.6
   482.5
   443.6
   452.3
   422.2
   534.4
     475
   461.1
   446.8
     477
   472.1
   486.1
   437.7
   530.8
   491.9
   464.3
   454.9
     478
   494.8
   458.5
   494.5
   466.6
   454.9
   490.9
   455.6
   475.4
   500.3
   502.6
   452.3
   509.1
   442.9
   466.3
     487
   497.1
   451.7
   436.8
   522.1
   521.8
   445.2
   483.2
   516.2
   498.7
   477.3
   474.1
   527.3
   486.7
   469.2
   518.2
   481.5
   517.5
   463.7
   483.8
   474.7
   463.4
   430.3
   477.3
   431.3
     463
   483.5
   484.1
   515.6
   505.2
   447.8
   484.1
   461.4
   443.6
   490.6
     487
   443.9
   538.3
   449.7
   508.8
   501.3
   492.2
   447.8
   484.8
   445.2
   465.6
   472.5
   489.3
   458.5
   468.2
   430.9
   510.4
   528.9
   469.9
   515.3
   482.8
   438.1
   496.1
   466.9
   411.8
   480.6
   525.7
   532.5
   442.6
   479.3
   450.1
   486.1
   506.2
   481.2
   461.7
   497.8
   503.3
   521.8
   444.9
   438.7
   467.9
   451.7
   503.6
   522.4
   492.6
   476.7
   468.2
   471.2
   482.5
   476.3
   474.7
   439.4
   511.4
   456.2
   490.6
   445.2
   508.1
   466.9
   420.9
   499.1
   518.5
   445.9
   436.1
   513.6
   511.7
   506.5
   472.1
   454.3
   472.8
   470.2
   471.5
   463.7
   473.1
   473.7
     429
   473.7
   449.1
   449.4
   491.6
   470.5
   470.5
   486.1
   471.2
   488.3
   491.9
   466.6
   515.6
   465.3
   500.7
   421.5
   486.7
   479.9
   519.8
   462.7
     442
     441
   490.3
   470.8
   461.7
   502.9
   505.9
   472.8
   507.2
   482.2
   427.7
     488
   495.2
   486.1
   509.8
   544.8
   432.9
     442
   449.7
   500.3
   526.9
   446.8
   461.7
   470.5
   425.4
   494.5
   481.9
   506.5
   469.9
   490.6
   439.7
     488
   467.3
   472.5
   513.3
   440.7
   454.9
   481.5
   469.2
   477.6
   436.8
   484.8
   534.1
   458.2
   464.7
   480.2
   488.3
   482.5
   549.7
   481.5
   466.3
   458.2
   497.1
   529.2
   484.1
   502.3
   468.6
   466.9
   495.8
   470.5
   464.3
   461.7
   466.9
   553.2
   511.1
   481.9
   481.9
   495.8
   463.7
   518.8
   455.6
   442.3
   460.1
   507.2
   493.9
   479.9
   489.6
   486.4
     487
     418
   461.7
   499.7
   454.6
   504.9
   464.7
   463.7
   455.9
   467.3
   446.5
   454.9
     539
   462.1
   506.5
   499.7
   524.7
   510.7
   444.2
   495.5
   485.1
   491.6
   461.7
   461.1
   497.1
     513
   538.3
   459.2
   517.5
   441.6
     466
   458.5
   504.2
     463
   483.8
   475.4
     452
   510.1
   478.3
   500.3
   510.7
     475
   447.1
   487.4
   503.6
   537.3
   469.5
   456.2
   461.1
   480.2
   485.1
   462.4
   483.8
   473.4
   509.8
   488.7
   508.1
   534.1
   449.4
   466.9
   497.8
   472.8
   484.5
   499.4
   473.7
   465.6
   474.1
   535.7
   507.5
   477.6
   452.7
     478
   453.6
   496.8
   493.9
   469.9
   388.4
   467.9
   508.1
   505.2
   466.9
   387.5
   454.3
   491.9
   515.3
   460.8
   492.9
   452.3
   478.3
   458.5
     452
   518.2
   508.1
   515.3
   461.1
   490.9
   496.5
   475.4
   488.3
   467.3
   437.4
   471.2
   470.5
   467.9
   478.3
   477.3
   484.1
   492.2
   509.8
   459.8
   471.2
   471.8
   482.2
   532.8
   448.4
   510.7
   495.8
   474.4
   429.6
   489.6
   485.4
   429.3
   486.4
   439.4
   479.9
   496.5
     453
   493.5
   518.5
   463.4
   454.9
   480.9
   481.9
   469.5
   455.9
   483.2
   482.2
   460.1
   443.9
   492.6
   473.1
   470.2
     453
   484.5
   444.9
     478
     500
   479.9
   495.2
   470.2
   469.2
   473.1
   472.5
   487.7
   537.3
   454.9
     501
   492.6
   486.7
   511.4
   458.8
   484.5
   470.8
   464.7
   500.3
   432.2
   511.7
   520.1
   529.5
   497.4
   466.9
   490.6
   477.6
   457.9
   485.4
     476
   426.7
   488.3
   525.3
   464.7
   461.1
   458.5
   440.7
   423.5
   467.3
     475
     453
   520.5
   483.2
   450.4
     405
   504.6
   444.6
   480.2
   500.3
     526
   417.6
   472.5
   530.2
   455.6
   464.3
   444.6
   495.5
   484.1
   485.8
   416.3
   451.7
   467.9
   461.7
   486.4
   483.8
     417
   426.7
   465.6
   492.2
   497.4
   522.1
   490.9
   458.5
   438.1
   448.1
   461.1
   466.9
   490.3
   489.3
   438.1
   485.1
   499.1
   457.9
   546.1
   444.9
   458.8
   451.7
   483.2
     465
   517.9
   489.6
   459.5
   489.3
   499.1
   461.4
   495.8
   485.1
   520.1
     501
   480.2
     405
   459.2
   484.5
   440.7
   493.2
   496.5
   476.3
   451.4
   517.5
   470.8
   449.4
     501
     478
   485.8
   483.5
     487
   487.4
   533.4
   466.9
   435.1
   482.2
   502.3
   450.4
   442.9
   458.5
   495.5
   441.3
   510.4
   459.2
   454.9
   504.2
   459.2
   491.3
   481.2
   468.6
   527.3
   469.5
   485.8
     463
   472.1
   491.9
   498.7
   477.6
   447.5
   435.1
   485.8
   472.1
   419.6
   505.5
     429
     501
   481.5
   479.6
   460.4
   458.2
     475
   454.3
   438.4
     463
   484.5
   459.5
   487.4
   489.6
   497.8
   460.1
   487.7
   404.7
   462.1
   458.5
   450.7
   529.9
   455.9
   494.5
   503.3
   458.5
   476.7
     478
   493.5
   473.7
   470.8
   458.2
   461.1
   497.4
   486.4
   493.2
   483.2
   462.7
   456.9
   466.3
   475.7
   511.4
   444.2
   456.6
   495.2
     465
   450.4
   473.1
   529.2
   454.9
   430.6
     488
   458.5
     487
   507.8
   497.4
   529.2
   461.7
   492.2
   461.4
   490.3
   486.1
   518.5
   491.3
   497.1
   543.5
   469.5
   451.7
   453.6
   459.8
     500
   495.5
   467.3
   484.5
   443.3
     464
   510.4
   497.8
   477.3
   449.7
   469.5
   478.9
   479.3
   504.6
   459.8
   506.2
   511.4
   503.3
   463.4
   523.7
   480.2
   505.9
   483.5
   450.7
   499.1
   470.2
     514
   496.8
   469.9
   540.9
   442.6
   482.5
   472.5
   470.5
   456.6
   495.8
   481.2
   469.2
   467.6
   459.2
   437.4
   476.7
   436.4
   489.3
     502
   453.3
   491.3
   448.8
   477.6
   513.3
   495.2
   457.5
     487
   471.5
   504.2
   450.7
   461.4
   477.6
   455.9
   448.8
   462.1
   503.9
   444.2
   507.8
   525.7
   443.3
   461.7
   463.7
   424.4
   521.4
   488.7
   491.3
   486.4
     502
   464.3
   564.9
   474.1
   527.6
   508.8
   475.4
   488.7
     488
   511.7
   519.5
   434.5
   500.7
   477.6
   494.2
   470.2
   497.4
   446.5
   472.1
   490.6
   536.4
   496.1
   442.9
   479.3
   514.9
   493.5
     453
   451.7
   468.6
   481.2
   437.4
   473.7
   423.5
   501.3
   455.3
   458.2
   443.9
   449.7
   480.9
   474.1
   495.5
   429.6
   482.8
   484.5
   516.6
   523.4
     452
     500
   499.1
   429.6
   507.2
   487.7
   507.8
   471.2
   473.4
   533.8
   480.2
   482.8
   457.5
     488
   479.3
     463
   495.5
     478
   452.3
   485.8
   495.2
   438.4
   466.3
   474.4
   457.9
   460.1
   428.3
   479.3
   475.7
   492.2
     490
   444.2
   472.5
   524.7
   480.6
   448.1
   450.7
     475
   438.4
   452.7
   453.6
   474.4
   502.6
     524
   556.5
     465
     466
   467.9
   442.3
   502.3
   461.1
   535.4
   453.6
   482.8
   486.7
   523.4
   489.6
   497.4
     500
   472.8
   520.1
     463
   448.4
   477.3
   446.8
   474.1
   490.9
   466.3
   481.2
   506.2
   460.4
   512.7
   486.1
   495.5
   474.1
   486.4
   500.7
   483.8
   459.8
   474.1
     440
   478.9
   479.9
   475.4
   488.3
   507.8
   436.4
   524.4
   447.8
   482.5
   477.6
     488
   483.5
   432.5
   447.1
   469.9
   503.3
   437.7
     464
   496.1
   457.5
   486.7
     476
   520.8
   468.2
   528.9
   402.1
     452
   477.6
   495.5
   478.3
   527.6
   454.6
   437.7
   435.1
   465.6
   519.5
   538.3
   454.9
   450.1
     488
   482.5
   465.3
   440.7
   475.7
     466
   502.6
   458.2
   459.2
   491.6
   476.7
   508.1
   468.9
   490.6
   457.2
     478
   502.6
   454.6
     465
   467.3
     490
   461.4
   510.7
   464.7
   448.4
   462.1
   495.8
   469.5
   476.3
   460.4
   501.3
   481.5
   443.3
   490.9
   490.3
   490.9
   450.4
     524
   479.3
   498.7
   505.5
   494.5
   498.1
   474.1
   504.6
   412.8
   484.1
     463
   500.7
   472.8
   454.9
   485.1
   497.4
   459.2
   449.1
   515.3
   453.3
   519.5
   436.8
   477.3
   526.9
   467.6
   503.3
   443.3
   427.7
   450.1
   424.1
     490
     463
   488.7
   498.7
   459.8
   487.4
   490.6
   479.9
   454.9
   429.6
   498.1
   567.5
     487
     502
   444.2
     478
   504.9
   468.9
   487.7
   455.9
   491.9
   466.9
   471.2
     440
   486.4
   471.5
   470.2
   496.8
   487.7
   477.3
   465.3
   456.2
     453
   417.3
   431.6
   441.6
   473.1
   456.2
   471.2
   478.9
   460.8
   437.1
   496.1
   437.4
   466.9
   523.7
   479.6
   478.3
   498.1
     465
   493.9
   497.8
   468.9
   459.8
   480.6
     501
   509.1
   480.2
   459.8
   502.6
   485.4
     476
   488.7
   490.3
   548.7
   493.5
   447.5
   518.5
   466.6
   503.3
   467.3
   453.6
   440.3
   517.2
   456.9
   516.6
   461.1
   465.3
   447.5
   482.5
   468.2
   482.2
   455.9
   570.1
   456.9
   498.4
   513.3
   486.4
   504.6
   542.2
   441.3
   518.2
   516.6
   527.6
   485.4
   461.4
   480.9
   492.9
     513
   488.3
   486.7
   463.7
   461.1
   504.6
   459.5
     464
   518.2
   486.1
     452
   496.8
   518.8
   484.1
   456.9
   467.9
   471.2
   524.4
   466.9
   470.8
   486.4
   516.9
   447.5
   471.2
   463.7
   479.9
   456.6
   459.2
   444.9
   485.8
   467.3
   455.3
   464.3
   527.9
   524.4
   500.7
     502
   461.7
   510.1
   456.2
   500.3
   518.5
   537.3
     526
   499.1
   471.5
   484.1
   457.9
     430
   508.1
   553.6
   496.5
   455.3
   461.1
   429.3
   473.7
   499.1
   496.8
   469.9
   485.8
   492.9
   448.4
   461.4
   507.2
   523.1
   495.2
     439
   501.3
   526.9
   498.7
     476
   442.6
   473.1
   439.4
     464
   426.7
   485.4
   461.7
   442.6
   556.8
   446.8
   491.9
   478.9
   516.6
   458.5
   483.8
   503.3
   437.7
   484.8
   504.9
   470.5
   435.1
   478.9
   448.1
     454
   471.5
   505.2
   510.1
   466.3
   468.6
   461.7
   459.2
   487.4
   450.1
   467.3
   496.8
   455.6
   471.8
   468.2
   507.8
     501
   466.9
   471.8
   461.7
   467.6
   450.7
   491.9
   484.8
   422.8
   486.4
   479.3
   477.6
   497.8
   481.2
   490.9
   487.4
   422.5
   501.6
   471.5
   507.8
   475.7
   493.2
   513.6
   467.9
   506.2
     512
   497.1
   447.1
   485.8
   474.7
     489
   497.1
   477.3
   508.8
   504.9
   456.6
   473.7
   425.1
   456.2
     464
   467.9
   470.2
   466.9
   472.8
   495.2
     488
   508.5
   467.9
   457.9
   515.6
   499.4
   478.6
     427
   445.9
   535.7
   490.9
   454.3
   494.5
   476.3
     463
   460.1
   482.2
   465.6
   447.8
   510.4
   467.6
   481.9
   469.2
   514.3
   481.9
   472.8
   484.1
   505.5
   497.4
   503.3
   527.9
   456.6
   462.4
   477.3
   506.2
   494.2
   419.6
   493.5
   473.4
   544.5
   457.9
   471.2
   450.1
   446.2
   477.6
   478.9
   440.3
   509.4
     490
   479.6
   476.3
   539.3
   475.4
   454.9
   456.6
   518.8
   508.5
   474.1
   484.1
   484.5
     465
   486.1
   470.2
     466
   423.1
   469.9
   467.3
   478.9
   487.7
     465
   548.7
   481.5
   489.3
   501.3
   514.6
   484.5
     463
   458.5
   447.1
   483.8
   473.4
   482.5
   491.3
   471.2
   501.3
   473.7
   484.1
   482.8
   473.1
   465.6
   497.8
   505.2
   466.9
   485.8
   461.7
   475.4
   530.5
   485.8
   477.3
   479.9
   442.6
   506.2
   493.5
   471.2
   456.9
   445.2
   485.1
   512.7
   502.6
   519.2
     489
   508.8
   520.8
   469.5
   510.4
   492.2
     478
   472.1
   516.2
   507.8
     440
     466
   516.6
   476.7
   442.3
   441.3
   482.2
   523.4
   481.5
     477
   501.3
   502.3
   509.1
   506.2
   483.2
   387.5
   480.2
   494.5
   462.4
   462.7
   509.8
   479.6
   491.9
   447.1
   452.7
   476.3
   436.8
   482.8
   503.9
   478.6
   515.3
   495.2
   437.4
   502.3
     476
   474.7
   470.2
     392
   501.3
   474.1
   500.7
   465.3
   457.5
   496.8
   475.7
   471.5
   511.4
   497.8
   498.4
   486.1
   493.2
   486.4
   483.8
   523.4
   490.3
   514.3
   506.5
   483.2
   514.9
   494.8
   470.2
   474.4
   482.2
   465.6
   484.8
   439.7
   443.9
   459.2
   450.7
     442
   487.7
   474.4
   493.5
   532.5
     428
   478.9
     440
   428.3
   453.3
   468.2
   503.6
   485.1
   480.2
   482.2
     478
   427.7
   441.3
     464
   469.2
   448.8
   466.9
   455.6
   480.6
   509.4
   433.2
   428.7
   484.8
   446.5
   513.3
     429
   483.5
   495.2
   449.1
   491.6
   452.3
     442
   421.2
   467.6
     439
   432.2
   468.9
   515.3
   466.6
   506.5
   467.3
   507.8
   506.8
   539.6
   430.9
   448.4
   467.6
   466.6
   459.2
   449.7
     502
   473.4
     501
   446.2
   474.7
   464.3
     403
   491.6
     451
     513
     442
   462.7
   417.3
   514.3
   471.5
   470.5
   454.3
   437.7
     441
   473.7
   474.4
   453.3
   514.9
   459.2
   473.1
   467.9
   481.9
   483.5
   450.7
   455.9
   483.5
   493.5
   505.2
   472.5
   461.1
   504.9
   499.7
   450.7
   466.3
   450.7
   466.9
   457.9
   508.5
   435.8
   427.7
     487
   529.2
   480.6
   424.4
   502.6
   427.4
   503.3
   484.5
   490.9
   528.2
   485.4
   495.8
   474.1
   497.4
   479.6
   444.9
   502.6
   490.9
     490
   478.6
   466.3
   487.7
   507.5
   472.5
   547.4
     464
   496.8
   523.4
   503.9
   453.3
     465
   456.6
   483.8
   444.9
   495.2
   523.1
   462.4
   420.5
   481.5
   477.3
   483.2
   420.9
   490.9
     502
   486.1
   487.4
   435.8
   497.8
   498.4
   444.9
   500.3
   505.2
   466.6
   465.3
   480.9
   478.9
   494.8
   475.7
   429.6
   458.8
   475.7
   467.9
   467.6
   470.8
   529.5
   484.1
   486.1
   469.5
     490
   449.7
   466.6
   480.2
   454.6
   452.3
   495.8
   470.8
   462.1
   513.6
   460.1
   441.6
   460.4
   424.4
   445.9
   505.2
   427.7
   535.1
   482.5
   501.3
   520.5
   461.4
   497.4
   451.4
   518.8
   514.9
   470.2
   474.1
   447.5
   471.2
     502
   488.7
   468.2
   463.7
     501
   493.9
   442.3
   497.1
   485.1
   473.1
   469.5
   460.8
   452.3
   459.5
   508.5
   432.9
   438.1
   468.9
     502
   448.4
   500.3
   521.4
   455.9
   425.4
     514
   457.5
     525
   486.4
   468.6
   506.5
   527.3
   444.9
   473.4
   502.9
   470.5
   448.1
     463
   453.3
   515.6
   521.8
     489
   509.4
   490.3
   491.6
   460.1
     429
   465.3
   437.1
   479.6
   498.1
     429
   449.4
   510.4
   465.3
   462.4
   484.8
   504.2
   506.5
   469.9
   446.2
     440
   507.2
   485.8
   471.8
   458.2
   460.1
     536
   502.6
   465.3
   447.5
   500.3
     526
   467.3
   461.1
   473.4
   443.6
   447.5
   454.6
   435.1
   473.1
   451.7
   445.2
   498.1
   506.2
   527.3
   470.2
   521.1
   514.6
   518.2
   472.8
   478.9
   437.7
   481.2
   454.9
   462.4
   431.9
   471.8
   491.3
   472.1
   479.3
   478.6
     489
   453.3
   472.8
   447.8
   495.2
   474.7
   468.6
   447.1
   463.7
   449.7
   490.6
   481.5
     476
   497.1
   502.9
   524.4
     476
   473.1
   484.5
   518.8
   490.9
   496.1
   502.6
   494.5
   508.5
   469.5
   458.8
   442.3
   462.7
   476.3
   456.2
   472.8
   469.9
   457.2
   482.2
   448.4
   492.2
   447.1
   469.5
   468.9
   534.1
   509.4
   468.2
   523.1
   455.6
   491.3
   507.2
   479.9
   475.7
     452
   488.3
     478
     476
   544.1
   484.1
     430
   440.7
   472.5
   483.5
   529.2
   510.1
   478.3
   485.4
   493.2
   457.9
   474.4
   443.6
   475.4
   499.4
   493.9
   479.6
   502.6
     465
   479.6
   473.4
   484.1
   455.3
   494.5
     501
   437.7
   434.2
   512.7
   459.5
   469.9
   520.5
   490.9
   480.6
   474.7
   498.7
   482.5
   431.3
   494.8
   474.4
   438.4
     465
   429.6
   521.4
   438.7
   468.2
   515.3
   464.3
     500
   494.2
   448.4
     490
   480.9
   488.3
     453
   474.1
   531.5
   475.4
   496.8
   470.5
   486.1
   448.4
   479.9
   412.4
   477.6
   492.9
   524.7
   481.2
   480.9
   491.6
     476
   508.1
   483.8
   455.3
   469.5
   453.3
   496.5
   494.2
   501.3
   516.6
   476.3
   464.3
   470.8
   485.1
     490
   507.8
     502
   479.9
   457.2
   527.6
   496.1
   492.6
   460.8
   461.1
   520.5
   456.6
     464
   449.1
     430
   472.5
   535.7
   446.8
   485.1
   508.8
     501
   474.7
   492.9
   500.7
   475.7
   467.6
     429
   470.2
   534.4
   480.6
   486.4
   419.9
   462.4
   493.5
   529.2
   447.5
   477.6
     464
   502.6
     464
     538
   388.4
   436.4
   472.1
   450.7
   493.2
   477.3
   458.2
   449.1
   450.4
   463.7
   477.3
   472.8
   466.3
   474.4
     489
   489.6
   467.6
   482.2
   533.4
   488.3
   469.9
   470.2
   499.1
   481.9
   483.5
   461.7
     524
   474.7
   522.1
     453
   456.9
   511.1
   435.5
   514.9
   502.3
     454
   477.6
   468.9
   483.5
   492.2
   517.2
   442.6
   437.4
   528.9
   431.3
     513
     488
   479.9
   442.3
   451.7
   441.3
   459.8
   499.7
   504.2
   442.9
   506.8
   541.2
   511.1
   465.3
     501
     478
   501.6
   465.3
     475
   500.3
   516.6
   462.7
   451.7
   441.6
   485.4
   492.9
   488.7
   486.1
   495.8
   447.5
   513.6
   469.9
   523.7
   479.3
   532.1
   474.7
     466
   480.6
   459.8
   509.4
   467.9
     465
   469.9
   510.1
   455.6
   468.6
   498.7
   499.1
     439
   530.2
     475
   445.2
   505.2
   471.5
   456.2
   447.1
   511.4
   505.5
   465.3
   423.5
     475
   482.2
   515.6
   433.5
   425.7
   497.1
   445.9
   461.7
   438.7
   501.3
   459.5
   438.1
   498.4
   430.6
   481.5
   462.4
   451.4
   484.1
   492.6
   422.5
   505.9
   469.5
   511.7
   502.9
   441.6
   485.4
   439.4
   468.9
   465.6
   461.1
   497.4
   466.6
   475.4
   462.1
   431.3
   466.6
   430.3
   503.9
   486.7
   532.1
   520.5
   463.4
   448.4
   462.4
   475.4
   506.2
   454.9
   462.1
   452.7
     441
   484.5
   455.9
   449.7
   397.8
   520.1
   484.5
   447.1
   500.3
   470.8
     477
   510.4
   454.6
   478.9
   467.3
   529.2
   502.9
   491.9
   482.5
   455.3
   434.5
   491.6
   495.8
   474.4
   426.7
   459.5
   455.3
   498.1
   425.7
   491.3
   515.9
   508.1
   466.6
   547.4
   434.5
   451.4
   503.3
     525
   458.8
   493.9
   472.5
     441
   469.5
   461.7
   497.8
   469.5
   476.7
   476.7
     440
   468.2
   458.2
   470.2
     514
   477.6
   466.3
   407.2
   492.2
   489.6
   445.9
   469.2
   469.2
   429.6
   488.7
     429
   495.8
   468.9
   442.9
   449.4
   495.5
   454.9
   504.6
     488
   483.5
   415.7
   505.5
   458.2
   462.4
   445.2
   479.9
   519.5
   511.4
   439.4
   454.3
   500.7
   515.9
   467.9
   465.3
   514.3
   463.4
   526.6
   444.2
   433.5
   488.3
   460.4
   495.8
   511.4
   475.7
   477.3
   459.5
   421.8
   454.9
   507.8
   447.5
     487
   443.6
   464.7
   475.7
   493.2
   478.9
   449.1
   482.2
   482.8
   457.2
   507.2
     513
   460.8
   468.6
   470.2
   507.2
   472.5
   495.5
   470.8
   461.4
   475.7
   443.3
   449.7
   476.3
   436.8
   496.5
     478
   482.2
   460.8
   498.1
   461.4
     430
   489.6
   450.1
   487.4
   478.3
   497.1
   459.5
   458.8
   485.4
   505.5
   458.8
   487.4
   508.5
   522.1
   466.9
   486.1
     487
   469.9
   494.5
   476.7
   468.2
   459.2
   463.7
   460.8
     442
   500.7
   497.1
   445.2
   467.6
   456.9
   444.2
   460.8
     454
   447.8
   525.3
     502
   467.3
   512.4
   525.7
     526
   511.1
   470.5
   445.5
   469.2
   500.3
   476.7
   528.2
   441.3
   474.1
   469.5
   462.4
   504.9
   485.4
   489.6
   495.2
   531.5
   448.1
   477.6
   473.1
   492.9
   459.2
   464.3
   449.4
     489
   471.8
   456.9
   456.2
   475.7
     512
     513
     454
   559.1
   469.9
   488.3
   484.8
   510.7
     454
   439.4
   483.2
   507.8
   443.9
   443.9
   526.6
   413.1
   486.4
   514.6
   519.8
   487.4
   480.6
   476.7
   460.8
     475
   507.8
   514.6
   466.9
   459.2
   480.6
   438.1
   439.4
     525
   480.9
   506.8
   497.4
   452.7
   433.5
   519.2
   485.8
   459.2
   516.2
   489.3
   464.3
   492.6
   437.7
     502
     487
   481.2
   511.1
   447.8
   479.9
   498.1
   505.2
   465.6
   460.4
   470.5
     476
   478.9
   426.7
   483.5
   455.6
   519.8
   479.3
   416.7
   461.4
     490
   434.2
   426.4
   415.7
   448.1
   455.3
   521.8
   487.7
   438.7
   439.7
   487.7
     478
   482.8
   493.9
   463.7
   485.1
     463
   493.9
   462.7
   456.2
   444.2
     428
   510.1
   476.3
   514.6
   454.3
   499.1
   460.4
   463.4
   450.1
   488.3
   483.5
   485.1
   521.8
     466
   484.8
   520.5
   421.8
   535.1
   423.5
   452.3
   459.5
   447.8
   458.5
     452
   421.2
   445.2
   493.5
   498.1
   483.8
   494.5
     441
   483.5
   478.3
   510.7
   484.1
   474.1
     489
     453
     487
   485.8
   493.9
   434.2
     513
   490.9
     487
   468.2
   499.4
   440.7
   468.9
   489.3
   485.1
   412.1
   479.9
   503.9
   468.6
     451
   531.8
   463.7
   478.3
   465.3
   504.6
   409.8
   467.3
   434.5
   456.2
   460.4
   534.7
   518.5
   449.1
   468.6
     452
   496.5
     488
   456.2
   531.8
   438.1
   502.9
   487.7
   479.9
   459.5
   458.5
   427.4
     490
   481.5
   461.1
   510.7
   409.2
   482.5
   475.7
   445.2
   543.2
   516.2
   497.8
   509.1
     466
   448.8
   469.2
   463.7
   501.6
   457.2
     489
   474.1
   474.1
   501.6
   460.1
   465.6
   486.4
   487.4
   435.1
   468.6
   444.9
   509.1
   438.1
   457.5
   505.2
   501.6
   482.2
   484.5
   444.6
   434.2
   535.7
   495.2
   496.1
   474.7
   454.6
   465.6
   483.8
   473.4
   471.8
   466.6
   468.2
   480.6
   457.9
   466.6
   470.5
   531.8
   507.2
   473.7
   466.6
   524.7
   412.1
   478.3
   497.1
     464
   504.9
     464
   453.3
   432.2
   504.2
   491.3
     490
   440.7
   495.8
   474.4
   467.3
     477
   485.1
   472.8
   490.9
   462.4
   519.5
   498.1
   483.8
   449.7
   475.7
   475.7
   494.2
   487.4
   471.2
   455.3
   471.8
   482.2
   482.2
   457.5
     501
   428.7
   503.6
     476
   466.6
     466
   444.9
   434.5
   450.1
   491.6
   497.4
   478.6
   485.4
   433.5
   426.1
   514.6
   469.9
   497.8
   481.5
   462.7
   521.8
   463.7
   462.1
   474.1
   501.3
   512.4
   492.6
   453.3
   491.6
     429
     439
   424.1
   457.5
   443.3
   496.5
     475
   521.8
   479.9
   482.5
     453
   486.7
     475
   515.3
   493.5
   444.9
   466.9
   497.4
     475
   501.3
   432.2
   446.2
   473.7
   458.2
   457.9
   456.2
   485.8
   527.3
   477.3
   514.6
   544.1
   513.6
     466
   484.1
   469.9
   445.5
   431.9
   522.1
   461.4
   479.9
   505.5
   500.7
   477.6
   523.7
     453
   459.5
   511.4
   486.1
   485.8
     466
   558.7
   504.9
   442.9
   495.2
   459.8
     476
     489
   460.1
   440.3
     466
   494.8
     465
   407.9
   477.6
     476
   430.6
   478.3
     440
   502.9
   524.4
   470.8
     488
   495.5
   487.4
   474.4
     478
   465.6
     513
     451
     452
   516.2
   531.5
   500.3
   437.4
   491.9
     478
   469.9
     488
   499.4
   480.6
   493.2
   521.8
   479.3
   415.4
     488
   482.8
   483.5
   473.7
   494.5
   515.9
   500.3
   441.6
   443.9
   505.2
     487
   482.8
     441
   535.1
   506.5
   511.4
   494.5
   508.5
   432.2
   459.2
   475.4
   496.5
   498.7
   504.9
   437.1
   502.3
   491.6
   443.3
   474.1
     513
   422.8
   435.8
   502.3
   453.6
   489.3
   473.7
   453.6
   457.5
   466.3
   514.3
   441.6
   457.5
     476
   463.7
   485.4
   483.2
   496.1
     454
   506.2
   464.7
   474.4
   521.4
   475.4
   491.9
   484.8
   457.5
   499.7
   457.5
   473.7
   473.7
     466
     514
   438.4
   485.1
   507.2
   424.1
   470.5
   488.7
   475.7
   460.1
     463
     501
   483.8
   473.1
   543.8
   498.4
   467.3
   500.7
   526.6
   466.3
   532.5
   479.6
   514.6
   457.9
   498.4
   508.1
   522.1
   474.4
   507.2
   418.6
   488.7
   448.4
   508.8
   490.3
   490.6
   506.2
   442.9
   509.4
   507.8
   458.5
   442.6
   481.9
   479.6
   497.8
     477
   494.2
   485.8
   472.8
   512.7
   479.3
   461.1
   517.5
   497.4
   461.4
   460.8
   520.8
   530.8
   497.1
   467.9
   509.1
   484.1
   484.1
   468.9
   524.4
   479.9
   486.4
   481.5
   494.8
   457.9
   449.1
   520.8
   480.2
   505.9
   458.5
   559.7
   447.5
   462.1
   519.5
   487.7
     463
   484.1
   514.3
   432.2
   494.8
   461.4
   514.6
   443.6
   485.1
   471.5
   494.8
     500
   440.7
   470.8
   489.6
   476.3
   446.8
     454
   451.4
   467.6
   522.1
   473.7
     405
   463.7
   437.4
   480.6
     452
   499.1
     466
   463.4
   504.9
   491.9
   456.6
   494.8
   461.4
   483.8
   511.7
   468.9
   532.1
   467.3
   497.8
   460.8
   534.4
   462.7
   452.7
   493.2
   521.1
   504.9
   445.9
   490.3
   469.2
   505.5
   491.9
   450.7
   454.9
   442.9
   481.2
   482.2
   478.3
   508.8
   497.1
   474.7
   447.5
   431.6
     477
   457.2
   514.9
   455.9
   458.8
   497.8
   522.4
   503.6
   461.1
   443.9
   429.6
   481.5
   459.5
   491.3
   500.3
   480.6
   459.5
   482.2
     464
   460.4
   514.9
   464.7
   500.3
     501
   474.1
   471.8
   518.8
   491.9
   514.9
   502.3
   453.6
   469.5
   481.2
   486.1
   462.1
   496.8
   517.5
   442.9
   469.9
   505.9
   474.1
   477.3
   433.8
   473.1
   448.4
   480.2
   481.9
   458.8
   476.3
   473.1
   464.3
   473.1
   466.6
   428.7
   454.3
   518.5
   487.7
   492.2
   537.7
   466.6
   488.3
   450.4
   447.5
   481.2
   479.9
   475.7
     463
     501
   447.5
   438.4
     489
   530.5
     513
   455.3
   506.8
   514.3
   466.6
   492.6
   433.2
   514.3
   493.9
   475.4
   482.8
   477.3
   457.2
   456.6
     487
   479.3
   508.5
   493.2
   487.7
   458.2
   480.6
     464
   448.1
   485.1
   464.3
     489
     477
   501.6
   466.6
   471.8
   545.8
   410.2
   462.4
   507.2
   539.3
   501.3
   491.6
   453.6
   458.2
   466.9
   470.2
     490
   522.7
   526.3
   441.3
   501.6
   458.2
   481.5
   472.1
   466.6
   476.7
   479.3
   506.5
   488.3
   502.9
   466.9
   492.2
   505.5
   479.9
   467.3
     463
   493.2
   466.6
   429.6
   476.7
   485.4
     487
   472.1
     453
   472.1
   431.3
   482.5
   483.8
   487.4
   484.1
   458.5
   450.1
   473.1
   444.2
   478.6
   400.8
   472.5
   483.2
   450.1
   486.7
   483.5
     501
     489
   480.6
   446.2
   477.3
   470.5
   488.3
     488
     478
   474.1
   472.5
   496.5
   484.5
   481.2
   515.6
   504.6
   449.1
   454.3
     451
   476.7
   439.4
   448.1
   447.1
   467.6
     489
   424.1
   448.4
   496.5
   514.6
   461.4
   505.2
   504.2
   461.7
   455.3
   418.9
   462.4
   448.8
   467.6
   473.4
   518.5
   476.3
     487
   471.8
   520.5
   520.8
   439.7
   463.7
   426.4
   488.3
   470.2
   515.3
   462.4
     475
   497.1
   467.6
     475
   517.9
   442.9
   452.3
   469.5
   444.2
   499.4
   496.5
   473.7
   484.8
   469.5
   488.7
   524.7
   521.4
   531.2
     500
   529.5
   460.8
   457.2
   481.9
   518.2
   490.9
   540.6
     488
     524
   483.5
   469.5
     451
     478
   458.8
   459.2
   498.7
   516.6
   506.5
     487
   471.5
   477.3
   482.2
   463.7
   490.9
   449.7
   471.8
   491.3
   511.7
   468.2
   497.8
     451
   459.8
   511.7
   455.3
   489.3
   404.7
   479.9
     501
   532.1
   474.7
   442.6
   520.5
     441
   506.5
   474.4
   434.2
   468.6
   509.1
   478.3
   494.5
   457.9
   486.7
   446.8
   456.9
   449.1
   509.8
   478.6
   423.5
   455.9
   468.6
   487.7
   540.3
     524
   478.3
   468.2
   456.9
   466.9
   466.3
     513
   489.6
   464.3
   478.3
   458.8
   478.9
   495.8
   494.8
     440
   497.8
     475
   527.9
     451
   503.3
   440.7
   478.6
     463
   481.9
   486.1
   427.7
     490
   457.9
   443.9
   492.2
   512.4
   520.5
   481.5
   506.8
     463
   472.5
   478.3
   436.8
   435.5
   514.3
   497.1
   512.4
   458.2
   526.3
   480.9
   502.3
   495.2
   495.5
   523.4
   493.2
   518.2
   484.1
   494.2
   442.9
   473.7
   478.9
   496.5
   433.2
   527.3
   508.8
   528.9
   456.6
   450.1
   483.2
   493.9
   476.3
   460.1
   482.2
   533.4
   468.2
     427
   518.8
   481.2
   445.5
   457.2
   487.7
   476.7
   471.2
   457.9
   458.8
   443.3
   447.1
   460.8
   466.6
   475.7
   470.2
   513.6
   511.4
   473.4
   414.7
   450.7
   501.3
   452.7
   493.9
   506.8
   467.6
   467.9
   461.1
   485.1
     429
   464.3
   474.7
   499.7
   511.4
   471.8
   491.9
   495.2
   562.3
   463.7
   489.3
   510.4
   481.9
   479.3
   503.3
   555.5
   471.5
     489
   438.4
     487
   467.3
   471.2
     466
   491.3
   437.1
   495.5
   488.7
   475.7
   520.5
   470.8
   461.1
   480.9
     463
   482.2
   516.9
   483.5
   561.7
   473.4
   426.4
   448.4
   511.4
     464
   511.4
   418.9
   465.3
   489.6
   520.1
   480.9
   461.4
   484.1
   452.7
   472.1
   533.4
   489.3
     477
   459.5
   486.1
   459.8
   515.3
   457.2
   492.9
   454.9
   508.8
   470.2
   470.2
   456.2
   469.5
   454.3
   465.6
   459.5
   453.6
   504.2
   517.2
   436.8
     560
   470.2
     488
   499.7
   502.3
   522.4
   444.9
     487
   446.2
   444.2
   469.5
     463
   513.3
   514.3
   446.8
   465.3
   507.2
   448.8
   485.1
     452
   438.1
   495.5
   484.5
   474.7
   492.6
   493.9
   525.3
   473.1
   506.5
   467.3
   430.3
   455.6
   485.4
   505.9
   442.9
   506.2
   396.9
   518.2
   432.9
   481.5
   450.4
   469.9
     453
   499.4
   453.3
   445.5
   523.1
   469.5
     451
   491.6
   487.7
   445.5
     442
   497.8
     465
   472.8
   438.4
   472.1
   477.6
   450.4
   429.6
     477
   523.1
   489.6
   476.3
   452.7
   512.4
   495.5
   455.3
     512
   520.8
   498.1
   515.9
     487
   531.2
     502
   464.7
   488.7
   430.3
     513
   461.4
   504.2
   429.6
   418.3
     465
   467.3
   467.3
   458.8
   477.3
   464.3
   496.1
   487.4
   457.9
   468.6
   513.6
   481.5
   494.8
   450.1
   464.3
   480.6
   518.8
   488.3
   524.4
   478.9
   448.8
     442
   476.7
     500
     475
   423.8
   476.3
   522.4
   478.6
   493.9
     428
   459.8
     475
   406.6
   447.5
   453.3
   502.6
   497.8
     451
   548.4
   492.6
   464.3
   437.7
   433.8
   480.9
   482.5
   437.7
   444.2
   456.2
   508.1
   465.6
   511.4
   490.3
   452.7
   477.3
   496.5
   475.7
   477.3
   445.2
   505.2
     440
   461.1
   448.8
   575.9
   482.5
   444.2
   518.5
   519.5
   469.2
   531.5
     488
   445.9
   491.6
   466.6
   435.1
   461.1
     478
   470.8
   458.2
   503.9
   455.3
   463.4
   447.5
   483.5
   493.9
     463
     453
   545.4
     502
   444.6
   414.7
     440
   509.8
   446.5
   481.5
   458.8
   476.7
   498.7
   478.9
   495.8
   457.5
   509.4
   480.9
     464
   453.6
   473.7
   503.3
   419.6
   444.6
   428.7
   462.1
   469.5
   485.1
   520.1
   449.1
   495.2
   426.1
   461.4
   493.2
   524.7
     512
   455.9
   449.7
   478.6
   436.4
   452.3
   446.5
     488
   496.1
   467.6
   503.6
   502.3
   514.6
     439
   469.9
   492.2
   485.8
     477
   474.4
   494.8
   451.4
   459.8
   444.2
   527.3
   465.6
   417.3
   494.5
   439.4
     451
   455.3
     500
   446.5
   520.1
   479.9
   462.7
   426.7
   452.3
   471.2
   485.4
   432.5
   469.5
   482.8
   499.7
   518.5
   480.2
   505.5
   501.3
   487.4
   508.5
     466
   466.6
   451.7
   499.1
   450.1
     465
   521.8
   468.6
   452.7
     488
   490.6
   545.8
   489.3
   498.4
   472.8
   473.7
   493.9
   469.5
   468.9
   487.4
   444.2
   495.2
     490
   526.6
   472.8
   486.7
   418.9
   484.5
   461.4
   485.8
   514.3
   434.2
   446.2
     489
   476.3
   486.1
     452
     454
   450.4
   494.2
   505.2
   462.4
   488.7
   522.1
   471.2
   496.8
   469.5
   515.6
   469.2
   453.3
   449.4
   414.4
   549.7
   514.3
   510.1
   506.8
   426.7
   487.4
   494.5
   444.6
   477.6
   478.6
   466.6
   502.9
   485.8
   462.7
     475
   531.5
   519.8
   460.8
   509.4
   477.3
   412.4
   491.6
   459.2
   470.5
   510.4
   505.9
   494.2
     466
   476.7
   431.6
     477
   523.7
   474.7
   495.5
   516.2
     451
   477.3
   469.2
   410.5
   453.6
   452.7
   480.9
   457.2
   488.3
   456.6
   470.2
   442.3
   478.3
   446.2
   437.7
   454.3
     476
     428
   452.3
   469.9
   442.3
   483.8
   438.4
   475.7
   494.2
   495.5
     475
   490.6
   504.9
   475.4
   481.9
   418.9
   503.9
   497.4
   501.6
   446.5
   485.4
     487
   483.8
   529.9
     442
   453.6
   452.3
   479.6
   505.5
   447.8
   454.6
   504.9
   473.4
   483.2
   535.1
   502.6
     428
   478.3
   503.3
   468.2
   480.2
   452.7
   482.2
   472.8
   503.6
   439.7
   446.5
   534.1
   529.5
   516.2
   472.8
   483.8
   501.6
   480.9
   521.4
     442
   482.5
   444.2
   515.6
   475.7
   464.3
   496.1
   462.7
   493.9
   490.3
   443.9
   444.9
   485.4
   460.1
   493.2
   519.8
   475.7
   450.1
   537.3
   474.4
   484.5
     538
   474.4
   456.2
   456.9
   435.5
     514
   511.7
   527.9
   503.6
   478.3
   482.5
   442.3
   468.9
   472.1
   460.4
   456.9
   458.5
   437.4
   510.7
   467.3
   529.9
   502.9
   484.1
   461.1
   424.1
   454.6
   479.6
   512.4
   487.4
   399.5
     416
   493.2
   503.9
   498.7
   482.8
   506.2
   458.5
   499.1
   460.8
   490.3
   513.3
   468.2
   501.6
   459.5
   481.5
   443.6
   499.1
     453
   437.4
   486.7
   468.2
   468.2
   466.6
   458.5
   470.5
   560.7
   479.6
   462.7
   490.6
   495.5
   481.2
     500
   499.7
     548
   428.7
   457.2
   523.4
   439.7
   481.2
   465.6
   474.7
   482.5
   478.3
   443.9
   405.3
   465.6
   448.1
   472.1
     560
   443.6
   458.5
   444.6
   502.6
   418.6
   521.1
   475.4
   413.7
   536.7
   507.8
   503.9
   445.2
   478.3
   446.8
   473.1
   491.9
   448.4
   503.6
   489.6
     475
   460.1
   449.4
   471.8
     490
   460.4
   488.3
   473.1
   470.8
   494.5
   536.4
   472.1
   477.3
   472.8
   497.1
   460.1
   500.7
   485.8
   415.4
   481.5
   472.5
   458.2
     454
   482.8
   461.1
   467.9
   529.5
   458.2
   450.1
   473.1
   543.8
   431.6
   499.7
   520.1
   486.7
     500
   470.8
   435.8
   482.2
   470.2
   454.3
   445.5
     478
   516.2
   507.8
   471.5
   503.6
   457.2
   458.5
   508.1
   432.9
   461.7
   419.2
   477.6
   448.1
   456.6
   459.2
   446.5
     476
   504.2
   472.8
   483.2
     512
   489.3
   481.9
   462.4
   493.2
   478.6
   570.4
   479.6
   460.4
   459.5
   520.8
   484.5
   510.4
     439
   478.6
   518.2
   494.5
   490.6
   526.9
     477
   485.4
   471.5
   509.8
   404.3
   481.9
   460.1
   447.5
   496.8
   502.3
   442.6
   484.8
   472.8
   504.2
   496.5
   545.8
   469.5
   446.2
     405
   434.5
     442
   447.8
   471.8
   468.9
   439.4
   527.3
   489.3
     452
   510.7
   477.6
   489.3
   479.3
     536
   457.5
   483.5
   476.3
   459.5
   519.2
   475.7
   487.4
   473.7
   469.2
   511.7
   509.8
     476
   468.9
   512.7
     478
   479.6
     490
   491.9
   467.3
   468.9
   456.9
   516.6
   489.3
   477.3
   543.5
   511.1
   433.8
   501.6
   487.4
   475.4
   432.9
   472.1
   519.5
   467.6
   470.8
   490.9
   496.5
   477.6
   495.5
   537.3
   493.5
   459.2
   497.4
   517.2
   502.3
   479.3
   463.4
   422.8
   449.1
   470.2
   478.3
   446.2
   492.2
   425.7
   481.5
   495.8
   426.4
   496.1
   482.8
   444.9
   468.9
   420.5
   430.9
     502
   443.6
   458.5
   489.3
   482.8
   487.7
   448.4
   480.9
   480.6
     441
   514.9
   466.3
   490.9
   491.9
   499.1
   448.4
   464.7
   447.5
   527.9
   443.9
   476.3
   442.9
   453.6
   483.8
   443.9
   455.3
   470.8
   471.8
   464.7
   464.7
   471.8
   455.3
   514.3
   462.4
   409.2
     490
   454.3
   482.2
   458.2
   480.9
   474.4
     453
     463
   455.3
   480.2
   468.6
   475.4
   463.4
   507.2
   506.5
   485.8
   531.5
   449.7
   505.5
   472.8
   491.3
   516.9
   473.1
   464.3
   506.2
   471.8
   494.8
   447.8
     465
   520.5
   478.9
     514
     502
   461.7
   449.4
   444.9
   471.5
   485.8
   495.8
   480.2
     429
   509.4
   518.5
   424.8
   469.5
   492.6
   464.7
   446.8
   461.1
   454.3
   469.9
   496.8
   503.9
   469.9
   451.4
   478.9
   480.6
   462.7
   509.4
   469.9
     514
   502.3
   495.2
   534.4
   470.8
   437.4
   429.3
     465
   493.5
   489.6
     487
   417.6
   450.4
   488.3
   472.5
   430.3
   468.2
   478.6
   493.9
     525
   442.9
   433.2
   450.1
   499.4
   462.1
   452.7
   515.6
   469.5
   530.2
     549
   469.2
   473.1
   427.4
   455.9
   450.1
   497.1
   467.9
   463.7
   480.6
   522.1
   414.7
   475.4
   462.7
   463.7
   469.5
   494.8
   482.5
   500.3
   473.1
   496.5
   503.9
   518.2
     465
   467.3
   499.1
   458.8
   493.5
     464
   461.7
   501.6
   473.1
   471.2
   437.7
   441.6
   472.5
     465
   477.3
   449.4
     490
   461.4
   479.6
   523.1
   459.2
   498.1
   526.3
   490.6
   434.8
   517.5
   474.4
   463.4
   492.9
   429.6
   532.1
   479.3
   463.4
   441.6
   446.8
   471.2
     465
   465.3
   432.2
   465.3
   484.1
   480.2
   437.7
   466.9
     441
   540.6
   458.5
     478
   534.7
     477
   421.5
   470.8
   526.9
   486.7
   521.8
   439.7
   462.7
     452
   496.5
   525.3
   453.6
   465.6
   496.5
   481.9
   478.3
   460.8
     451
   447.8
   541.2
   449.1
     501
   482.2
   478.3
   484.8
   482.2
   469.2
   466.3
     478
   457.5
   516.6
     441
   458.2
   463.7
   474.1
   507.2
   467.3
   474.7
   509.4
   497.4
   522.1
     451
   442.6
     463
   474.1
   491.9
   445.9
     488
     501
   520.8
   492.2
   522.4
     489
   523.1
   468.9
     551
   485.4
   440.7
   490.3
   444.6
   483.5
   469.9
   498.7
   470.8
   436.1
   494.8
   486.7
   467.3
   469.5
   518.2
   434.8
     439
   461.1
   450.4
   460.1
   499.4
   497.4
   501.3
   462.4
   494.2
   451.4
   500.3
     451
   505.2
   487.4
   448.8
   465.3
   445.9
   470.5
   457.2
     490
   475.4
     514
   501.6
   508.5
   508.5
   469.9
   475.4
   467.3
   508.5
     513
   458.8
   498.4
   532.5
   509.8
   493.9
   484.5
   482.2
   405.9
     430
   491.9
   505.2
   518.8
   455.3
   493.9
   498.1
   509.8
   427.7
   452.3
   469.2
   468.2
     502
     524
   469.2
   511.4
   499.7
     476
   466.9
   480.2
   491.9
   461.1
   485.4
   456.9
   480.9
   482.8
   419.9
   475.4
   489.6
     476
   411.5
   476.7
   498.4
     526
   499.1
   434.2
   474.7
   438.1
   528.2
   484.8
   466.9
   473.7
     514
   442.6
   483.5
   485.1
   486.7
   499.7
     475
   479.3
   434.8
   430.3
   443.9
   497.8
   481.5
   491.9
   461.7
   461.1
   474.1
   498.4
   478.6
   497.4
   457.9
   527.9
   481.5
   448.1
   477.6
   456.6
   487.4
     476
   432.2
     476
   521.4
   454.6
   459.2
   498.4
   457.2
   437.1
   484.8
   436.1
   491.3
   399.8
   469.5
   494.8
   484.5
   428.7
   493.9
   485.1
   462.7
   489.3
   521.8
   432.2
   485.1
   526.6
   491.3
   487.4
   494.2
   520.8
   509.1
     463
   468.6
   489.6
   485.8
   514.6
   497.1
   546.1
   534.1
   463.4
   471.2
   479.6
     451
   502.6
   481.2
   466.3
   482.8
   456.2
   461.7
   459.8
     452
     453
   501.3
   448.8
   434.5
   484.1
   472.1
     441
   468.2
   490.9
   529.5
     525
   432.2
   567.5
   491.3
   489.3
   535.7
   472.5
     429
   474.1
   506.2
   494.8
   490.9
   458.8
   478.3
   497.1
   516.9
   495.2
   461.4
   472.8
   490.3
   428.7
   505.5
   491.3
   443.3
   467.6
   486.1
   488.3
   481.5
   482.5
   522.7
   470.8
   421.5
   458.2
   474.1
   511.1
   482.5
   486.4
   458.2
   492.6
   482.8
   491.3
   521.8
   445.5
   500.3
   454.6
   502.6
   506.2
   458.8
   486.4
   487.4
   482.2
   482.2
   509.1
   435.5
   419.9
   541.2
   480.9
   432.5
   475.7
     501
   483.5
   495.2
   468.2
   431.3
   435.1
   511.4
   497.8
   468.2
   502.9
   440.3
     428
   468.9
   453.3
   523.4
   472.1
   482.8
   471.2
   442.3
   478.3
   508.5
   490.6
   494.5
   495.8
   479.6
   496.1
   493.9
   479.3
   443.6
   467.9
   520.1
   494.5
     451
   529.5
     489
   472.5
   504.2
   480.2
   444.6
     464
   446.2
   448.8
     441
   501.6
   434.5
   487.4
   456.2
   466.3
   513.3
   482.2
   459.2
     513
   425.1
   487.7
   480.6
   448.1
   455.6
   460.1
   492.9
   470.2
   490.6
   450.1
   457.9
   473.4
   465.3
   429.6
   490.6
   443.3
   464.3
   469.2
   459.2
   517.2
   490.3
   424.4
   455.9
   460.4
   478.9
   459.2
   416.3
   495.2
   523.1
   494.5
   463.7
   504.2
   469.5
   498.1
   457.9
   457.9
   527.9
   510.7
   522.1
   526.3
   463.4
   494.8
   492.2
   532.5
   445.5
   459.5
     487
     489
   492.2
   468.6
   468.9
   403.4
   473.4
   455.9
   486.1
   488.7
   447.8
   433.2
   466.3
   454.9
   520.8
   496.8
   447.8
   422.5
   531.2
   495.8
   436.4
   504.2
   476.3
   483.2
   518.5
   468.6
   465.3
   472.8
   462.4
   486.4
   494.5
   461.1
   464.7
   468.9
     526
   466.3
   497.1
   493.9
   499.7
   456.6
   485.1
   504.6
   463.7
   512.4
   485.1
   479.6
     524
   514.6
   458.8
   556.8
   455.3
     477
   467.9
   505.5
   488.7
   437.7
   468.9
   455.9
   498.4
     476
   419.2
   432.5
   494.5
   473.7
   503.9
   493.9
   470.8
   485.4
   424.8
   527.3
   476.3
   483.5
   444.9
     477
   478.9
     475
   492.2
   462.4
   461.4
   510.1
   456.9
   458.8
   460.1
   456.9
   509.4
   462.1
   414.4
   473.4
   486.1
   481.9
   495.2
   491.3
   466.9
   553.2
   481.9
   468.6
   438.7
   457.2
   477.6
   456.6
   459.8
     476
   496.8
   447.1
   471.8
   463.4
   474.1
   456.2
   461.7
   459.5
   486.4
   444.9
   553.9
   462.4
   494.5
   516.2
     463
   448.4
   495.5
   445.2
   500.7
     476
   448.4
   479.3
   480.9
   474.4
   550.6
     476
   475.4
   490.3
   479.9
     453
   478.9
   485.8
   505.5
   511.1
   468.9
   479.9
   456.6
   438.4
   470.8
   521.1
   498.4
   423.5
   498.4
   433.8
     512
     477
   466.9
   486.4
   484.5
   494.8
   486.7
   460.1
   490.6
   478.3
   431.9
   542.8
   487.4
   458.2
   486.7
   419.2
     439
   502.6
     464
   475.4
   455.3
   461.7
   478.9
     501
   506.2
   461.1
   490.9
     465
   476.7
   454.6
   463.7
   504.6
   457.5
   481.2
   475.4
   476.7
   460.4
   473.7
   461.4
   487.4
   478.9
   479.9
   458.2
   512.7
     501
   483.2
   472.1
   459.8
   458.2
     500
     429
   518.8
   502.3
   507.8
   472.5
   470.5
   505.9
   467.6
   457.9
   497.1
   450.1
     514
     489
   497.1
   459.5
   473.1
   484.5
   497.4
   498.1
   488.7
   438.4
   450.4
     477
     464
   485.8
   492.2
   468.9
   540.9
   470.5
     476
   479.6
   477.3
   455.6
   507.5
   521.1
   491.3
   477.3
   492.6
   421.8
   448.8
   467.3
   463.4
   470.5
   458.8
   476.7
   496.8
   467.3
   515.9
   455.3
   467.6
   470.2
   499.4
   483.2
   497.4
   474.4
     453
   507.2
     489
   454.6
   503.6
   422.8
   449.4
   464.3
   529.9
   438.7
     463
   509.1
   468.9
   479.9
   509.8
     476
   516.2
   510.4
   438.1
     490
   474.1
     489
   445.2
   505.2
   424.4
   521.4
   529.5
     453
   444.2
   470.5
   425.7
   425.1
   531.8
   498.1
   478.3
   479.3
   491.3
   473.1
   478.3
   473.1
   444.2
   465.3
   494.8
   424.8
   519.2
   454.3
   503.3
   448.8
   457.2
   464.3
   448.4
   497.4
   444.6
   466.3
   482.8
   479.6
   522.1
   460.4
   477.6
   470.5
   461.1
   489.6
   449.4
   410.2
   503.6
   504.2
   459.8
   505.5
   468.6
     465
   537.7
   451.4
   469.9
     451
   468.2
   469.5
   516.2
   500.3
   449.7
   499.1
   507.8
   502.9
     537
   489.3
   422.5
   470.8
   420.9
   474.4
   476.7
   474.1
   499.7
   444.6
     502
   473.1
   455.3
   457.9
   482.5
   475.4
   500.7
   495.8
   516.9
   489.6
   519.2
   482.2
   448.8
   442.3
   497.1
   434.8
   523.4
   459.8
     525
   450.7
   524.7
   443.3
   424.4
   499.4
   459.2
   470.2
   496.1
   508.1
     488
   482.8
   458.5
   510.7
   527.3
   544.8
   527.3
   435.5
   457.9
   490.3
   421.8
   521.4
   465.3
   469.5
   442.9
   496.8
   437.7
   483.5
   480.6
   526.6
   481.2
   503.3
   481.2
   480.9
   485.4
   448.1
   522.4
   494.5
   457.2
   490.9
   474.4
     475
   440.3
     488
   487.4
   407.6
   509.8
   484.5
   486.1
   515.6
   456.6
   474.7
   513.3
   516.9
   505.9
   467.3
   456.9
   516.6
     512
   450.4
     463
   428.3
     476
   462.7
   428.7
   461.7
   516.9
   522.7
   476.3
   519.5
     466
   447.1
   456.9
   491.6
   492.6
     512
   495.5
   507.2
   497.1
   481.9
   473.7
   437.7
     464
   505.9
   503.6
   493.9
   472.1
   435.8
   510.1
   464.7
   496.5
   492.6
   483.2
     465
   465.6
   491.3
   471.8
   506.2
   481.9
     475
   456.9
   474.1
   466.3
   483.8
   531.8
   482.8
   449.1
   446.5
   482.5
   467.9
     453
   466.3
   431.6
   468.6
   450.4
   503.3
   452.3
   470.5
   527.9
     464
   482.2
   466.3
   509.4
   432.9
   485.8
     524
   432.2
   518.8
   537.7
   556.8
   458.2
     490
   485.1
   423.8
     441
   504.6
   490.3
   469.2
   540.9
   455.6
     430
   474.1
   484.8
   524.7
   460.1
   473.4
   468.9
   502.3
   443.9
   488.7
   498.1
   491.3
   498.1
   440.3
   534.7
   452.3
     416
   481.2
   535.7
   497.8
   480.9
   458.5
   523.1
   464.7
     451
   475.7
   460.4
   505.5
   506.2
   488.7
   511.1
   497.8
     430
   440.7
   463.7
   484.1
   475.4
   497.8
   473.7
   519.8
   468.9
   436.1
   439.7
   434.5
   459.5
   457.2
   499.1
   458.8
   441.6
   439.7
   527.9
   442.3
   490.6
     453
   478.9
   473.7
   492.2
   518.2
   492.2
   473.4
   490.3
     442
   456.2
   467.6
   479.6
   476.7
   493.2
     465
   484.1
   446.5
   536.4
   450.7
   447.8
   444.9
   443.3
   438.1
   454.3
     454
     453
   470.8
   463.4
   473.4
   483.8
   470.2
   460.4
   398.8
   501.6
   476.3
   520.1
   505.9
   501.3
   481.2
     500
   452.3
   491.6
   445.9
   542.2
   424.1
   488.3
   471.5
   487.4
     514
   482.8
     476
   541.2
   431.3
   460.8
   402.4
   450.1
   415.4
   491.3
   464.7
   453.6
   498.1
   450.4
   466.9
   474.7
   481.5
   468.2
   459.8
   454.6
     489
   481.5
   484.8
   551.6
   451.7
   473.4
     453
   447.8
   447.8
     490
   497.8
   474.4
   487.7
   457.2
   497.8
   427.7
   459.2
   501.3
     513
   517.5
   432.5
   507.2
   485.8
   466.3
   490.3
     478
   479.9
   485.1
   505.9
     501
   461.4
   455.9
   421.5
   432.9
   440.7
   460.8
   467.6
   519.8
   469.2
   472.5
   479.9
   468.2
     475
     464
   478.6
   463.7
   485.8
   478.3
   483.2
   477.3
   486.4
   451.7
   445.9
     488
   437.1
   493.9
   423.1
   469.5
   443.6
   436.1
   488.3
   455.9
   500.3
   528.9
   447.8
   449.7
   450.4
   482.2
   506.8
   438.7
   419.2
   499.1
     478
   480.9
   447.5
     454
   485.4
   423.5
     490
   415.4
   502.3
   462.7
   499.7
   444.2
   462.1
   452.3
   488.3
   507.8
     442
   461.1
   477.3
   516.9
   452.7
   506.5
   482.5
   470.2
   466.3
   505.5
   435.5
   482.2
   493.5
   465.6
   469.9
   460.4
   482.8
   483.5
     430
   481.9
     441
   472.5
   450.1
   502.6
   507.2
   507.5
   494.8
   466.9
   480.9
   508.5
   501.6
   512.7
   442.3
   430.9
   476.7
   488.7
   448.8
   507.5
   516.6
   509.1
     403
   493.2
   516.6
   453.3
   510.7
   515.6
   433.2
   457.5
   460.4
   448.8
     489
   492.2
   485.8
   410.5
   483.5
   511.4
   479.9
   476.7
   455.3
   505.2
   491.3
   471.2
   480.6
   455.9
   495.8
   520.1
   449.1
   467.9
   505.9
   446.5
   449.1
   450.1
   494.2
   492.6
   514.6
   458.5
   424.4
   471.5
   451.4
   479.3
   545.1
   480.6
     478
   460.1
   507.8
   462.4
   472.1
   516.6
   467.9
   464.3
   451.7
   485.8
   482.8
   471.5
   466.6
   498.4
   463.7
   473.7
   457.2
   441.6
   439.7
   509.8
   450.1
   473.4
   475.7
   474.1
   466.3
   493.2
   486.7
   522.7
   479.6
   444.2
   491.3
   507.2
   481.9
   458.2
   509.8
     453
     524
   513.6
   516.9
   519.2
   403.4
   456.9
   502.3
   454.3
   442.3
   431.6
   444.2
     451
   488.7
   470.5
   437.4
   507.8
     475
   403.7
   445.5
   485.4
   474.7
   505.9
   435.1
   495.5
   506.2
   471.5
   462.1
   445.2
   459.8
   461.4
   470.2
   449.7
   497.1
   521.8
   505.2
   497.4
   460.8
   527.3
   505.5
   471.5
   470.5
   461.1
   465.6
   476.7
   491.6
     428
   519.5
   480.2
   465.6
   493.9
   520.5
   454.3
   466.3
   490.3
   508.8
   423.8
   481.5
   471.2
   469.5
   467.6
   492.9
   437.7
   502.6
   520.1
   507.5
     464
   443.6
   432.9
   470.8
   505.2
   496.1
   493.2
     487
   449.7
   472.5
   485.1
   483.2
   464.7
   482.2
   484.1
   477.3
   493.5
   451.7
   436.8
   518.8
   488.7
   477.6
     490
   469.2
   436.8
   480.6
   468.9
   474.1
   431.3
   493.5
   425.4
   497.4
     454
     453
   459.8
   472.5
   431.9
   467.6
   483.5
   492.2
   491.9
   472.1
   453.3
     489
     429
   484.5
     440
   441.6
   420.2
   502.3
   462.4
   505.2
     487
     501
   505.5
   469.5
   477.6
   462.4
     463
   490.9
   492.6
   472.5
     442
   441.6
   474.4
   468.2
   482.2
   517.9
   442.6
   464.3
   487.7
   475.7
   503.3
   524.7
   503.3
     490
   438.1
   480.9
   466.6
   439.4
   527.9
   460.4
   464.3
   465.6
   480.2
   484.5
     502
   442.3
   485.8
   505.9
   446.5
   447.8
   494.2
   485.4
     428
     441
   463.7
   461.1
   413.1
   470.5
     454
   479.9
   486.7
   526.9
   472.8
   531.5
   462.1
     488
   518.8
     463
   473.1
   465.6
   485.4
   443.9
     463
   530.5
   532.8
     453
     430
     454
   502.6
   500.3
   483.8
     429
   507.5
   515.9
   497.4
   482.5
   483.5
   446.2
   531.5
   467.6
   525.7
   493.5
   462.1
   481.2
     487
   455.3
   445.5
   520.8
   523.4
   468.2
   426.1
   468.9
   470.8
   491.3
   454.9
   482.8
   425.7
   467.9
   457.2
   446.5
   469.2
   483.2
   513.3
   449.1
   512.7
   425.7
   533.8
   470.2
   476.7
   504.9
   464.7
   444.9
   466.6
   452.3
   497.4
   454.9
   491.3
   445.9
   517.2
   467.3
   470.5
   493.9
   398.2
   456.9
     475
   506.2
   507.2
     487
   497.4
   485.8
   508.5
   495.8
   469.9
   457.9
   518.8
   440.3
   462.7
   457.9
   449.1
   436.4
   494.8
     477
     489
   465.6
   458.2
   501.3
   466.9
   484.8
     489
     489
   484.1
   521.8
   482.2
   467.3
   436.8
   463.7
   486.7
   511.7
   481.9
     501
   455.9
   485.4
   479.3
   452.7
   436.8
   442.9
   514.9
   496.1
   517.5
   484.1
   514.6
   525.7
   461.4
   480.2
   455.6
   497.1
   505.2
   450.7
   482.5
   478.3
   482.8
   453.6
   454.6
   454.6
     490
   475.4
   487.7
   456.9
   465.6
   501.6
   487.4
   480.9
   497.8
     475
   470.2
   494.5
   426.1
   498.7
   480.2
   453.3
   461.4
   528.9
   466.6
   472.1
   458.2
   482.8
   436.8
   498.7
   500.7
   477.3
   473.4
   460.1
   493.5
   497.4
   489.6
   478.6
   510.1
   449.7
   453.6
   503.9
   470.8
   538.6
   461.1
   490.3
   501.6
   458.2
   511.4
   505.5
   472.5
   449.7
   497.8
     475
   494.2
     415
   491.6
     439
   460.8
   501.6
   494.5
   468.9
   477.6
   464.7
   469.9
   459.5
   479.6
   458.2
   386.2
   491.6
   497.8
   488.3
   493.2
   497.4
     487
   514.6
   434.5
   469.5
   487.7
   494.2
   484.1
   480.2
   464.3
   511.1
   476.7
   463.7
   482.2
   460.8
   424.4
   470.5
   486.4
   476.7
   470.8
   475.4
   486.4
   445.5
   485.1
     477
   423.1
   554.5
   445.5
   461.4
   470.2
   482.8
   418.3
     463
   451.7
   485.8
   497.1
   484.1
   467.3
   496.5
   537.3
     524
   450.4
   420.5
   508.8
     439
     441
   462.4
   474.7
   490.9
   469.5
   491.3
   398.8
   482.8
   514.3
   486.4
     453
   459.5
     478
   511.7
   469.2
   452.7
   482.8
   436.4
   454.6
   480.9
   445.9
   501.6
   493.2
   505.9
   398.5
   449.1
     429
   436.1
   451.4
   425.4
   481.5
   446.5
     501
   495.2
     477
   494.5
   480.2
   480.9
   472.5
   442.3
   532.1
   484.5
     476
     465
     573
   519.2
   454.3
   488.3
   490.3
   454.3
   479.9
   461.7
   465.6
   464.7
   409.8
   494.5
     513
   470.5
   476.3
   501.3
   497.1
   493.2
     478
   450.4
   424.4
     463
   469.5
   497.1
   491.3
   450.1
   491.6
   487.4
   443.6
   482.8
   456.2
   482.5
   480.2
   482.5
   522.4
   491.3
   465.6
     466
   459.5
   461.7
   460.4
     464
     489
   479.3
   495.8
   491.3
   520.1
   477.3
   526.3
   484.8
   456.9
     536
   464.3
     454
   492.9
   484.1
   474.4
   467.3
   444.2
   501.6
   514.3
   497.8
   495.2
   483.8
   488.7
   475.4
   498.7
   510.4
   514.9
   482.2
   502.6
   462.4
   515.6
   475.4
   487.7
   469.2
     476
   508.5
   508.1
   479.3
   495.8
   469.9
   483.5
   451.4
   507.2
   448.1
   465.3
   482.8
   443.9
   486.1
     478
   490.9
     451
   480.6
   499.1
   459.8
   487.4
   466.6
   499.1
   461.7
   417.3
     489
   486.1
   479.3
   451.4
   495.5
   533.8
   431.3
   492.9
   439.4
   479.9
   507.5
   497.4
   498.4
   434.5
   467.6
   476.7
   530.2
   475.4
   447.5
   462.7
   461.1
     442
   482.8
   504.9
   480.9
   476.7
   446.5
   480.6
     439
   502.6
   528.9
   449.7
   497.4
   484.8
   480.6
   495.2
   450.4
   458.8
   489.6
   480.6
   491.9
     476
   423.5
   526.3
     501
   458.5
   450.4
   454.9
   522.7
   460.8
   459.8
   433.2
   511.4
   522.7
   481.2
   490.9
   439.7
   506.2
   452.3
   501.3
   433.2
   495.5
   468.2
   465.3
   448.1
   533.8
   411.1
   484.1
     465
   532.1
   471.2
   487.4
   514.3
   503.9
   492.9
   515.9
   479.6
   503.9
   501.3
   508.1
   475.4
     475
   482.2
   491.9
   499.1
   483.8
   433.8
   459.5
     463
   485.4
   490.3
   487.7
   414.7
     463
     440
   486.1
   451.4
     453
   491.3
   456.6
   485.1
   501.6
   446.5
     463
   494.2
   474.1
   459.5
   498.4
   489.3
   436.4
   433.2
   468.6
     428
   489.6
   496.5
   470.2
   485.8
   454.9
   464.3
   490.9
   460.4
     452
   480.2
   504.6
   466.3
   517.9
   497.1
   476.7
   485.4
   499.7
   448.8
   472.5
   450.7
   470.8
   539.3
   510.7
   416.7
   483.2
   483.2
   457.5
   444.2
   462.4
   506.5
   562.6
   445.9
   453.3
   466.6
   490.6
   490.6
   513.3
   433.5
   493.2
   493.2
   511.1
   487.4
     478
   479.3
   525.3
   426.1
   466.9
   460.1
   437.4
   440.7
   535.7
   456.9
   469.2
   497.4
   495.8
   493.5
   527.9
   503.3
   420.9
   414.7
   515.9
   470.5
   436.4
     464
   504.9
   485.1
   518.5
   535.4
     465
   472.8
   494.5
   508.5
   466.9
   478.9
   436.8
   481.5
   443.3
   470.2
   485.4
   496.8
   433.5
   462.4
     488
   497.1
   467.6
   459.5
   471.5
   472.5
   455.9
   484.8
   446.2
   481.2
   505.2
   447.5
   458.8
   430.3
   452.7
   430.3
   497.1
   484.8
   507.2
   487.7
   520.8
   509.1
   509.4
     537
   514.3
   519.8
   418.6
   516.6
   509.4
   503.6
   483.8
   455.6
     452
   435.5
   432.5
   475.7
   457.5
     475
   473.4
   458.2
   486.7
     440
   459.2
   482.8
   491.3
   471.5
   463.4
   480.6
   466.6
   503.9
   438.4
   459.8
   469.5
   492.6
   477.6
   450.1
     463
   466.3
   516.6
     501
   493.5
   433.2
   488.3
   442.3
   443.3
   483.2
   520.5
   473.4
     429
   508.8
   465.6
   482.8
   469.2
   503.6
   417.3
   483.2
   498.1
   479.3
   470.8
   490.3
     513
   499.7
   533.4
   462.1
   521.8
   447.8
   437.7
   516.9
   486.1
     477
   474.1
   525.3
     476
   484.1
   501.3
   439.7
   476.3
   507.8
   486.4
   473.7
   443.3
   481.2
   492.9
   446.8
   519.2
     475
   517.2
   480.6
   447.5
   507.5
   433.2
   503.3
   457.5
   441.6
   463.4
   437.4
   457.2
     439
   527.3
   470.8
   453.6
   507.8
   507.8
   441.6
     441
   461.7
   498.7
     464
   498.7
     475
   420.2
   523.1
   479.9
   469.5
     463
   467.3
   486.4
   484.8
     463
   540.6
   477.6
   472.5
   420.9
   468.2
   482.5
   434.5
   455.6
   412.1
   456.9
   430.9
   482.5
   497.4
   478.6
   427.7
     524
   432.5
     476
   527.9
   468.2
   491.6
   464.3
   500.3
   498.1
   485.4
   444.6
   435.1
   495.5
   478.3
   460.1
   471.8
   417.6
   467.6
   541.9
   461.4
   480.6
     454
   463.7
   423.5
   457.9
   444.6
   484.8
   448.1
   455.9
   479.3
   523.7
     500
   428.3
     489
   413.4
   499.7
   432.2
   511.1
   485.8
   535.4
   511.4
   467.3
   484.1
   507.2
   451.7
   505.9
     466
   478.6
   453.3
   512.4
   458.8
   540.3
   511.1
   473.1
   484.1
   530.8
   466.3
   477.6
   508.5
   412.1
   474.7
   469.9
   464.7
   457.5
   489.3
   467.6
   472.1
     429
   515.9
   533.1
   424.1
   455.6
   484.1
     453
   428.7
   516.2
     512
   449.4
   539.3
   477.3
   451.7
   492.9
     501
     427
   456.9
     502
   450.1
   503.3
   496.8
   446.2
   482.2
   468.9
   483.8
   506.8
     416
   503.9
   532.5
     441
   485.1
   481.5
   487.7
   456.6
     441
   456.9
   528.2
   508.5
   498.7
   476.7
   457.2
   516.2
   492.9
   483.5
   447.8
   478.3
   496.1
   471.2
   486.4
   470.5
   470.8
   456.2
     525
   421.5
   514.9
     476
     465
   494.2
   475.7
   434.2
   480.2
   461.7
   526.6
   496.5
   486.7
   520.5
   473.4
     466
   436.8
   418.3
   417.3
   461.7
   471.2
   509.4
   506.8
   459.5
   430.3
   478.9
   443.9
   500.7
   478.9
   438.7
   501.3
   484.1
   453.6
   475.7
   431.3
   490.9
   474.7
   454.6
   467.3
   456.6
   467.6
   473.7
   490.6
   468.6
   495.2
   483.8
   495.8
   436.1
   456.9
   509.8
   486.7
   462.7
   484.5
   441.3
   456.9
   446.8
   524.7
   472.5
   518.2
   449.1
   496.1
   441.6
   468.2
   522.4
   469.2
   484.8
     463
   484.1
   477.6
   468.6
     464
   466.6
   518.5
   457.2
     463
   485.1
   509.8
   433.5
   467.3
   468.6
   420.5
   442.9
   528.6
   484.1
   471.2
   516.6
   493.2
   491.6
     454
   466.3
   450.1
   458.2
   448.1
   485.8
   515.3
   473.4
   466.3
   455.6
   454.6
   477.6
   504.6
   467.6
   473.1
   479.3
   509.4
   453.6
   447.5
   450.4
   460.8
     476
   435.5
   489.6
   486.1
   477.3
   470.5
   459.5
   515.9
   502.9
   535.1
   469.9
   457.9
   508.1
   483.8
     463
   468.2
   474.7
   451.4
   492.9
   513.3
   443.9
   499.4
   451.4
   534.1
   480.2
     513
   513.6
   465.6
   467.9
   444.2
   444.2
   481.5
   518.8
   476.3
   446.5
     478
   427.7
   474.1
   497.1
   488.3
   481.5
   440.3
   466.9
     451
   470.8
   483.2
   528.2
   472.5
   450.7
   422.8
   465.3
   480.2
   452.7
   482.2
   472.8
   479.3
   446.8
   471.5
     490
   444.6
   471.2
   431.6
   459.2
   480.9
     489
     488
   547.4
   476.7
   482.8
   442.9
   462.1
   491.6
   503.3
   510.1
   449.7
   479.9
   472.5
   471.2
     465
   467.3
   457.9
   456.6
   515.6
   492.9
   475.4
   494.2
   502.3
   457.9
   521.1
   489.6
   481.2
   470.5
   505.9
   480.9
   502.3
   468.9
   447.1
   456.6
   437.1
   514.9
   458.2
   467.9
   473.1
   436.1
     487
   486.7
   430.3
   498.7
   470.2
   488.7
   442.6
   534.7
     465
   431.3
   484.5
   469.9
     464
   530.8
   425.4
     475
   490.3
   438.7
     490
   486.4
   484.5
   505.2
   497.4
   458.5
   459.5
     440
     488
   521.8
   504.6
   433.8
   516.2
   522.7
   483.8
     502
     440
   429.3
   506.5
   473.1
   488.7
   407.2
     512
   484.1
   408.9
   479.3
   504.6
   490.9
   457.9
   547.7
   518.8
   469.2
   450.1
   522.7
   530.2
   451.4
   462.4
   421.2
   532.1
   478.3
   473.7
   492.2
   505.9
   485.4
   477.6
   510.1
   528.6
   493.9
   426.7
   473.7
     500
   470.2
   437.4
   469.9
   488.7
   514.9
   492.9
   529.9
   465.6
   442.6
   437.7
   504.2
   496.5
     452
   441.6
   438.7
   515.3
   486.1
   448.4
   479.3
   511.1
   509.4
     477
   474.1
   507.8
     476
   481.2
   454.6
   444.6
   486.7
   462.4
   472.5
   483.5
   426.4
     464
   444.2
   471.8
   462.1
     477
   450.7
   481.2
   501.6
   461.1
   527.6
     477
   460.4
   450.4
   502.6
   445.9
   482.8
   461.4
   502.3
   500.7
   477.3
   448.1
     524
   468.2
   485.4
   444.6
   492.6
   444.2
   478.6
   500.7
   483.8
   468.9
   497.4
   470.5
   464.3
     464
   467.6
   412.4
   488.3
   455.3
   474.1
   463.4
   474.4
   496.5
   522.7
   461.7
   533.8
   497.1
   467.6
   465.3
   481.5
   540.6
     453
   419.6
   486.1
     466
   490.6
   511.7
   441.6
     551
   480.9
   500.3
   443.3
   468.2
   485.1
   488.7
   523.1
   456.6
   470.8
   484.5
   493.2
   498.1
   504.9
   442.6
   523.7
   447.5
   472.8
   448.8
   509.8
   527.6
   476.7
   492.6
   484.1
   476.7
   431.9
   484.1
   514.3
   483.5
   518.8
   445.2
   442.3
   434.5
     463
   500.7
   497.4
     464
   480.2
   520.5
   473.4
   443.6
   479.9
   461.4
   530.8
   450.4
   484.5
   500.3
   423.8
   460.8
   401.4
   485.4
   485.8
   472.8
   550.6
   543.5
   476.7
     440
   450.4
     440
   472.8
   462.7
   436.1
   424.8
   495.2
   517.9
   450.1
   511.4
   409.2
   523.7
   453.3
   419.2
   477.3
     476
   490.6
   460.4
   474.4
   509.4
   474.1
   481.9
   492.9
   469.2
     463
   472.8
   493.5
   496.5
   476.7
   492.2
   485.1
   511.4
   479.6
   464.3
   496.8
   456.9
   496.1
   492.2
   477.3
   497.4
   496.5
   464.7
     452
   473.7
   463.7
   449.4
   464.3
   479.9
   475.4
   484.8
   455.6
   501.3
   483.8
   463.4
   500.7
   519.8
   487.7
   497.8
   478.9
   479.6
   473.4
   474.1
   457.2
   466.6
   464.7
   479.3
   453.6
   510.7
   457.5
   496.5
   480.2
   478.3
   509.4
   474.1
   533.4
   491.6
   471.8
   486.4
   471.5
   456.9
   507.2
     439
   467.9
   465.3
   443.9
   470.5
   515.6
   445.5
   458.5
   502.3
   433.8
     442
   504.2
   484.8
   449.7
   476.7
   499.4
   483.8
   447.8
   430.6
   491.9
   481.2
   438.1
   491.3
   474.1
   492.9
   469.2
   444.6
   495.5
   438.4
   475.7
   455.3
   482.5
   436.4
   494.2
     487
   484.5
   448.8
   451.7
   476.7
   468.2
   446.5
   491.6
   518.2
   515.3
     489
   510.1
   513.6
   479.9
   465.3
   485.8
   448.8
   450.1
   482.2
   497.1
   456.9
   459.5
   422.2
   434.5
   455.3
   462.1
   476.7
   483.2
     465
   428.3
   454.9
   453.6
   483.8
   448.1
   446.2
   491.3
     476
   491.9
   458.2
   448.4
   479.3
   481.5
   464.3
   501.6
   484.5
   477.3
   514.3
   406.3
   440.7
   481.5
   445.9
   420.2
   485.4
   468.9
   481.9
   432.9
   487.7
   466.9
   514.6
   482.5
   522.7
   476.7
   421.8
   497.1
   456.9
     404
   460.4
   472.8
     440
   462.1
   442.9
   459.8
   541.2
   468.9
   455.3
   511.4
   474.1
   423.5
   454.9
     500
     454
   501.3
   465.6
   435.5
   482.5
   408.5
   493.9
   547.1
   500.3
   478.6
   473.1
   467.6
   511.4
   464.3
   476.3
     478
   460.1
   510.1
   466.3
   492.2
   476.7
   472.5
   472.1
   462.1
   496.1
   459.5
   476.3
   443.9
   451.7
   484.5
   498.1
   491.6
   450.4
   460.4
   476.3
   486.7
   471.8
     513
   447.1
   471.2
   490.6
   499.1
   488.3
   474.7
   505.5
   507.8
   465.3
   502.3
   451.7
   458.8
   554.2
   503.9
   466.3
   507.2
   488.3
   476.7
   534.4
   495.8
   494.5
   497.8
   468.9
   510.4
   476.3
   448.1
   459.5
   515.3
   471.5
     442
   483.8
   485.1
   500.7
   529.9
   461.1
   486.4
   496.5
   529.9
   466.6
   483.5
   514.6
   507.2
   505.9
   470.8
   466.3
     489
   517.2
   502.6
   522.7
     475
   472.5
   456.9
   463.7
   459.5
   478.9
     478
   483.8
   472.5
   450.1
   499.4
   499.1
   497.4
   479.6
   518.5
   452.3
   466.3
     489
   456.6
   513.3
   495.8
   423.1
   439.4
   482.5
   488.3
   496.8
   525.3
   397.5
   469.9
   522.7
   450.4
   469.9
     477
   532.1
   490.6
     466
   425.1
   458.5
   424.8
   449.4
   467.6
   441.3
   464.3
   472.5
   525.3
   504.9
   460.4
   494.8
   481.9
   473.1
   489.6
   461.1
     451
   485.1
   495.5
     427
   452.7
   472.1
   508.1
   484.5
   442.3
   494.5
   510.1
   480.2
   479.9
   498.7
   479.3
   472.1
   497.4
   485.4
   466.9
   490.3
     488
   449.1
   468.9
   485.8
   439.4
   438.1
   452.7
   480.6
   479.9
   485.4
   443.9
   479.9
   471.2
   471.8
   475.7
   481.5
   514.9
   482.5
   532.5
     452
   469.2
   465.3
   491.6
   527.6
   431.9
   462.7
   479.6
     525
   508.8
   488.7
   470.5
   476.7
     464
   508.8
   476.3
     453
   509.4
   474.7
   484.1
   470.5
   471.8
   474.7
     487
     439
   457.9
   499.1
   448.1
   488.3
   468.2
   466.9
   497.8
     487
   444.9
   479.9
   456.6
   525.3
   486.7
   435.8
   477.6
   478.3
   437.4
   484.1
   504.2
   438.1
   487.7
   548.4
     488
   468.2
   534.7
   515.3
   469.2
   463.7
   471.2
   438.1
     477
   437.4
   484.8
   471.8
   457.2
   526.9
     477
   499.1
   527.9
   517.5
   447.8
   504.2
   523.7
   442.9
   441.3
   466.3
   456.2
   469.5
   466.9
   477.3
     427
   446.5
   441.6
   476.3
   482.8
   542.8
   452.3
   461.4
   516.6
     514
   422.2
   496.8
   500.3
   466.3
   540.6
   487.7
   441.6
   471.2
   503.3
   489.3
   490.9
   440.7
   494.2
   525.7
   468.6
   451.4
   463.7
   506.2
     451
   525.3
   439.4
   394.3
     453
   430.9
   504.6
   440.7
   510.7
   473.7
   555.5
   503.9
   470.8
   497.8
   497.4
   489.6
   473.1
   487.7
   499.1
   490.6
   474.4
   472.5
   451.7
     478
   492.9
     524
   494.5
   468.2
   462.7
     487
   479.6
     454
   476.7
   483.5
   505.9
   514.9
   447.1
   532.8
   476.7
   447.5
   505.2
     488
   510.1
   455.9
   530.8
   454.6
   504.9
   485.1
     525
   497.8
   508.5
   467.3
   503.3
   485.4
   475.7
   526.3
   517.9
     488
   466.3
   494.8
   434.2
   481.9
   444.2
   518.8
   529.9
   464.7
   475.4
   523.4
   467.6
   414.1
   451.4
   483.5
   509.4
   469.5
   486.4
   520.5
   483.5
   440.7
   474.4
   518.5
   515.3
   468.2
   470.8
   481.5
   442.9
   468.9
   464.3
   439.7
   456.6
   456.6
   487.7
   455.3
   506.2
   470.2
   465.6
   533.4
   466.9
   459.8
   530.5
   447.1
   474.1
   471.8
   484.5
   479.3
   499.1
   503.6
   528.6
   510.4
     451
   472.8
   497.8
   511.7
     463
   487.7
     490
   489.6
   455.6
   499.7
   453.6
   511.4
     501
   468.9
   514.3
   462.7
     478
   499.1
   537.7
   523.7
   454.9
   470.8
   507.2
   505.9
   440.3
   475.7
   487.4
   476.7
   483.2
   455.9
   479.9
   450.1
     466
   482.8
   489.6
     440
   538.3
   430.3
   441.3
   476.7
   477.6
   490.3
   543.5
   461.7
   475.4
   500.7
   463.4
   496.5
   460.1
   455.3
   461.1
   456.6
   479.3
   426.7
   460.1
   426.4
   423.8
   458.2
   476.3
   468.6
   465.6
   482.2
   434.2
   498.7
   467.3
   461.1
   443.3
   512.7
     466
   453.6
   469.5
   484.1
   509.1
   476.3
   495.5
   464.3
   485.8
   472.8
   467.9
   516.9
   479.9
     465
   504.2
   469.5
   471.5
   497.4
   480.9
   480.6
   461.4
   481.5
     525
   526.6
   490.9
     489
   457.2
   460.8
   427.7
   482.5
   432.9
   431.6
   471.8
   521.4
   425.7
   456.2
     514
   507.2
   492.2
   454.3
   451.4
   482.2
     451
   468.2
   498.7
   434.5
   453.3
   491.6
   487.7
   458.5
   496.5
   518.2
   466.9
   462.1
   488.7
   480.9
   495.8
   504.9
   505.5
   486.4
   515.9
   497.8
   450.1
   477.3
   527.3
   448.4
   488.7
   483.2
   470.8
   452.7
     442
   423.5
   475.7
     490
   435.1
   526.9
   460.1
   451.7
   506.8
   460.4
   545.1
   495.2
   461.7
   473.4
   467.9
   543.5
     463
   480.9
   457.9
   427.4
   448.1
   450.7
   491.9
   450.1
   532.5
   475.7
   467.9
   482.5
   482.2
   490.9
   497.1
   491.9
   484.1
   517.9
   504.6
   466.3
   509.8
   470.5
   497.1
   473.1
   442.3
   477.6
   440.7
   499.4
   437.7
   533.1
     524
   458.5
   452.3
     489
   487.7
     502
   514.6
   575.9
     501
   462.4
   472.1
   467.6
   494.5
   486.4
   495.2
   482.5
   486.4
   497.4
   466.9
     487
     441
   469.5
   460.4
   562.6
   458.8
   479.9
   454.9
     502
     512
   477.6
   492.9
   544.1
     477
   458.8
   430.9
   540.9
   490.9
   460.4
   467.3
   461.7
   474.4
   447.5
   486.4
     512
   463.4
     428
   504.9
   462.7
   473.4
   469.5
   449.1
   472.5
   462.7
     501
   543.2
   458.5
   454.6
   497.8
   510.4
     501
   516.9
   492.6
   533.1
   471.5
   464.7
   460.4
   492.2
     463
   499.4
     490
   472.1
   506.8
   424.4
   448.4
   509.8
   439.4
   468.2
   399.5
   450.4
     476
   470.8
   470.5
   503.6
     475
   508.5
   462.4
   489.6
     477
     452
   462.4
   479.3
   489.3
   455.3
   458.2
   493.2
   505.5
   437.4
   503.3
   482.5
   486.1
   461.4
   505.9
   446.2
   433.2
   492.2
   492.2
     489
   452.3
   462.1
   444.2
   461.1
   505.9
     451
   483.2
   491.9
   518.5
   428.7
   475.7
   526.3
   477.3
   465.3
     463
   460.8
   442.9
   512.7
   504.2
   418.3
   465.6
   445.5
     487
   433.2
   503.9
   499.1
   487.4
   470.8
   472.1
     489
   457.2
   448.8
   448.1
   468.2
   486.1
     475
   503.3
   455.3
   494.5
   500.3
     439
   485.4
   472.8
   456.6
   430.6
   449.7
   478.3
   413.1
   490.6
     525
   450.4
   459.5
   485.4
   484.1
   478.3
   498.1
   490.3
   463.4
   466.6
   504.6
   502.9
   488.7
   430.3
   492.9
   494.2
   473.7
   482.8
   491.9
   492.2
   455.3
   516.2
   441.3
   474.1
   442.3
   495.2
   456.2
   467.6
   454.9
   465.3
   508.8
   464.3
   448.1
   496.5
   436.8
   466.6
   470.5
   448.8
   472.1
     439
   457.2
   440.7
   434.2
   489.6
   504.9
     465
   518.5
   514.6
   453.6
   512.4
   484.5
     441
   511.1
   474.7
   505.5
   444.6
   479.9
     502
   432.5
   483.5
   459.8
     442
   490.6
   495.5
   430.6
   481.9
   444.9
   484.1
   470.5
   501.3
   491.9
   492.2
   494.8
   449.4
   543.8
   447.1
   491.3
   471.8
   443.3
   523.7
   456.2
   476.3
   493.9
   495.8
   484.5
   446.2
   470.2
   489.3
   503.6
   470.8
   481.5
   480.6
   500.7
   528.2
   460.1
   535.4
     453
   451.4
   489.6
   435.5
   456.6
   463.7
   433.2
   488.3
   491.9
   487.4
   487.4
   495.8
   457.9
   453.3
   471.8
   470.2
   402.7
   472.8
   465.3
   434.5
     476
   483.2
   494.5
     489
     477
   524.4
     477
   415.7
     502
     441
   468.9
   455.3
   471.5
   446.2
   467.9
   484.5
     539
   479.9
   469.2
   507.2
   488.7
     466
   496.8
   500.7
   458.2
   458.8
   488.7
   504.2
   493.2
     477
   477.6
     487
   472.5
   484.1
   503.9
   481.9
     416
     418
   440.3
   513.3
   509.4
   509.1
   429.3
   473.1
   496.1
   481.2
   505.9
   435.8
   482.8
   486.4
   473.4
   497.8
   495.2
   468.2
   489.3
   478.3
     442
   493.5
   488.3
   462.7
   448.4
   506.2
   481.5
   399.8
   499.4
   480.2
     502
   506.8
   486.4
   465.6
   497.8
   442.9
   445.9
   449.1
   494.5
   503.3
   482.8
   409.8
   487.7
   485.1
   465.6
   445.5
   443.6
   483.8
   461.4
   494.2
   454.6
   461.4
   515.9
   447.5
   487.7
   491.6
   503.6
   453.3
   493.2
   506.2
   491.6
   443.3
   473.1
   448.1
   495.2
   510.7
   434.5
   432.5
   532.1
   502.3
     539
   483.2
     454
   477.6
   477.3
     454
   460.1
   485.4
   444.2
   483.2
   504.6
   461.4
   431.3
   506.8
   468.6
   478.3
     490
   535.4
   446.8
   433.2
   490.6
   442.6
   482.8
   467.9
     551
   513.3
   491.3
   518.2
   520.1
   473.4
   498.4
   434.8
   493.5
   452.3
   445.2
   464.3
   497.1
   499.7
   459.5
   507.2
   467.3
     501
   442.9
   444.6
   477.3
   502.6
   492.6
   541.5
   467.3
   479.3
   442.6
   522.1
     451
   490.3
   459.8
   514.6
   468.9
   474.1
   454.6
   467.9
   505.9
   457.5
     502
   483.8
   494.2
   450.1
   512.4
   487.4
   478.6
   478.3
   466.9
   514.3
   488.3
   470.2
   486.7
   476.3
   489.3
   471.2
   467.9
   462.4
   454.6
   442.6
   458.8
     490
   480.9
     500
     489
   497.4
   471.8
   421.8
     500
   521.8
   449.7
   474.4
   479.3
   466.6
   451.7
   485.4
   528.2
   503.9
   500.7
   458.8
   520.8
   437.1
   498.1
     539
   456.9
   468.2
   435.1
   497.4
   466.9
   474.1
     428
   511.4
   457.5
   482.2
   532.1
   462.1
   492.2
   468.6
   438.1
   473.1
   414.7
   445.5
   465.6
   488.3
   466.9
   501.6
   462.7
   508.5
   488.3
   479.6
   486.4
     463
   461.4
   496.5
   520.1
   514.3
   508.1
   485.1
   466.9
   442.9
   489.6
   465.6
   475.7
   495.2
     475
   523.1
   485.1
   478.9
   486.7
   478.9
   472.1
   484.1
   498.1
   468.6
   463.4
   478.9
     478
   462.1
   510.1
   494.5
     487
   441.6
   447.1
   486.7
   469.5
   471.2
     416
   473.7
   489.6
     463
   493.5
   519.2
   467.3
   441.6
   509.8
   471.5
   449.7
   532.5
   475.4
   541.2
     440
     501
     514
     502
   444.2
   467.6
   472.8
   463.4
   473.7
   466.9
   503.6
   506.5
   495.2
   481.5
   483.5
   492.6
   510.1
   455.9
   467.6
   485.8
   531.2
   510.4
   471.5
   484.1
   431.9
   470.5
   460.1
   506.2
   477.6
   480.6
   464.3
   437.1
   468.6
   489.3
   440.3
   505.5
   485.8
   449.1
     463
   467.3
   512.4
   430.3
   491.9
   507.8
   466.3
   439.7
   499.7
   448.1
   492.2
   437.4
     490
   529.2
   475.4
   458.2
   491.6
   478.9
   543.8
   471.8
   489.6
   448.8
   462.4
   469.5
     441
     478
   478.3
   504.2
   473.1
   467.3
     489
   526.6
   462.7
   439.4
   480.2
   531.8
   468.6
   468.6
   470.5
   445.9
   498.4
   496.5
     478
   443.9
   468.2
     476
   408.9
   515.9
   433.2
   515.6
   492.2
   445.2
     513
     478
   471.8
   481.9
   511.1
   513.6
   484.8
   479.6
   471.8
   458.2
   531.5
   516.9
   422.8
   517.2
   435.1
   462.7
     466
   450.4
   492.2
     489
   496.1
   484.1
   520.1
   443.6
   425.4
   432.5
   456.2
   414.1
   463.4
   514.3
   510.7
     466
   419.9
   484.8
   488.7
   494.5
   462.4
     487
   469.9
   469.2
   462.7
   484.5
   540.3
     475
   468.6
     513
   446.5
   514.3
   482.8
   486.1
   469.9
     464
   495.5
   434.5
   465.6
   512.7
   497.8
   447.8
   491.9
   503.9
   482.5
   495.5
   511.1
     429
   559.1
     476
     465
   474.7
   491.3
   455.3
   461.7
   494.5
     489
   418.3
     475
   478.9
   453.3
   458.8
   430.6
   432.9
   516.2
   460.1
   446.5
   490.6
     501
   457.9
   444.2
   514.9
   429.6
   475.7
   507.5
   481.9
   499.4
   494.2
     488
     487
   467.3
   499.7
   451.4
   499.1
   471.2
   470.5
   503.3
   478.3
   515.6
   443.6
   445.5
   521.8
   443.6
   451.4
   520.8
   516.2
   443.3
   480.2
   448.1
   517.9
   517.2
   477.3
   462.7
   505.5
   474.7
     465
   478.6
     488
   509.8
   474.1
   470.8
   506.5
   485.1
   507.2
   442.3
   465.3
   460.4
   469.9
   451.4
   483.8
   435.8
   470.2
   457.5
   492.2
   453.3
   477.3
   511.1
   456.2
   494.5
   477.3
   513.3
   484.8
   473.1
   495.2
   522.1
   484.8
   485.1
   458.5
   474.7
   467.3
   479.6
   454.9
   412.8
   463.7
   497.4
   491.6
   495.5
   491.6
   410.8
   483.5
   472.5
   472.1
   471.2
   441.3
   461.7
     428
   493.2
     501
   491.3
   464.3
   454.9
   552.6
     452
   470.2
   473.7
   473.7
   463.7
   499.7
   457.2
   438.4
   477.6
   500.7
   428.7
   454.6
   468.6
   543.8
   495.2
   449.7
     440
   482.2
   457.5
   515.9
   464.3
   450.7
   491.3
   491.6
   431.3
   478.3
   450.1
   468.9
   458.5
   490.9
   498.1
   453.3
   506.8
   515.3
     453
   527.9
   475.7
   495.5
     502
     476
   514.6
     502
   465.3
   520.1
   488.7
   534.4
   515.6
   513.3
   440.7
   456.2
   471.5
   463.7
   479.3
   476.7
   438.1
   484.1
   461.4
     476
   475.4
   499.4
   488.7
   472.1
   471.5
   468.6
   512.7
   504.6
   502.3
   509.1
   511.4
   460.4
   502.9
   460.8
   416.3
   473.7
   476.7
   455.6
   494.2
   485.4
   477.3
   511.1
   447.5
   465.6
   447.8
   526.3
   482.8
     440
   450.1
   465.6
   481.2
     512
   484.8
     478
   465.6
   461.1
   486.1
   447.5
   534.1
   471.2
   481.5
   469.9
     442
   503.6
   534.1
   486.7
   531.2
   467.3
   487.7
   507.5
   480.6
   492.9
   450.7
     490
   499.4
   467.9
   406.3
   447.1
   502.3
   501.3
   482.5
   445.2
   486.7
   476.3
   522.4
     439
   473.7
   535.1
   478.9
   470.2
   523.7
   494.8
   491.6
   467.6
   467.3
   468.6
   471.8
   426.1
   504.9
   445.9
   441.6
   523.7
   514.9
   457.5
     478
   506.8
   444.2
   459.2
   445.5
   479.3
   491.6
   554.2
   457.5
   525.3
   479.9
   488.7
   467.6
   444.2
   461.4
   466.3
   465.6
   516.2
   484.8
   482.8
     451
   583.4
   511.7
   507.8
   486.4
   469.5
   485.1
     454
   527.3
   449.7
   479.9
   476.7
   476.7
   477.6
     464
   496.8
   472.1
   447.1
   503.3
   459.8
   461.7
   474.1
   496.1
   484.5
   468.6
   458.5
   466.6
   532.5
   518.2
   498.7
   504.2
   504.2
   472.5
   449.4
   464.7
     465
   446.5
   443.6
   519.8
   464.7
   461.1
   497.8
   474.4
   488.3
   490.3
   484.1
   449.7
   500.7
   439.4
   456.6
   492.2
     476
   471.2
   495.2
     488
   438.1
   509.1
   449.4
   437.1
   492.9
   424.4
     464
   494.5
   467.6
   482.2
   485.8
   465.3
     477
     465
   472.8
   456.2
   479.3
   463.7
   460.1
   485.4
   482.2
   432.2
   456.6
   505.9
   489.6
     489
     442
   493.2
   562.6
   444.2
   489.3
   492.2
   435.5
   446.2
   513.6
   497.8
   454.6
   518.5
   462.4
   472.5
   456.2
   476.3
     512
   503.9
   467.9
   516.6
     487
   493.2
   483.5
   494.2
   510.1
   508.8
   501.6
   532.5
   516.9
   503.3
   438.7
   491.3
   448.1
   506.8
   453.6
   487.4
   512.7
   476.3
   485.1
   443.6
   439.7
   519.5
     500
   480.9
   503.6
   466.3
   437.7
     488
   466.9
   480.9
   514.3
   482.5
   498.1
   472.1
   437.1
   468.6
   471.2
   508.1
   448.4
   439.4
     489
   454.3
   434.5
   542.2
   485.1
   507.8
   456.2
   462.4
   506.5
   477.6
   471.5
   525.3
   511.1
   487.4
   511.7
   493.9
   479.9
   450.4
   479.9
     490
   418.9
   466.9
   472.1
   509.1
   516.9
   433.2
   513.3
     524
   487.4
   458.2
   483.2
   448.4
   472.8
     463
   493.2
   449.4
   443.9
     477
   434.2
   467.9
   480.6
   495.5
   417.6
   503.9
   457.5
   477.6
   493.2
   468.2
   502.3
   501.6
     466
   483.8
   493.9
   500.7
   474.1
   495.8
     463
   448.8
   460.8
   503.6
     464
   448.4
   498.7
   499.7
   463.7
   495.5
   462.4
   433.2
   450.4
   479.9
   497.4
   517.2
   520.8
   501.6
   426.4
   511.1
   473.1
     476
   490.9
   407.9
   459.5
   455.6
   453.3
   481.2
   477.3
   518.5
   511.4
   455.3
   470.2
   467.3
   484.8
   499.1
   456.2
   473.7
   477.3
   502.6
     477
   455.3
   472.8
   451.7
     453
   464.3
   469.5
   494.8
   454.6
   540.3
   451.7
   474.4
     476
   464.7
     440
   520.5
   477.6
   452.3
   472.5
   471.8
   480.6
   502.6
   490.3
     539
   509.8
   456.6
   477.3
     465
   524.4
   458.2
   520.5
     488
   509.8
   472.8
   496.1
   484.8
   506.5
   482.2
   480.9
   472.1
   439.7
   550.3
   504.6
   471.8
   497.8
   470.2
   465.3
   509.4
   477.6
   466.9
   531.5
   474.7
   502.6
   448.4
   513.6
   484.8
   515.3
   479.3
   518.5
   500.7
     478
   465.6
     451
   456.2
   470.2
   489.3
   422.2
   474.1
   460.1
   478.3
   452.7
   443.9
   462.1
   502.6
   515.6
   444.2
   447.5
   547.4
   474.4
   509.1
   445.9
   467.6
     454
   463.7
   494.5
   491.9
   492.9
   454.6
   436.8
   478.3
   472.1
   528.2
   462.7
   480.9
   499.1
   474.1
   490.6
     463
   505.5
   443.6
   470.5
   461.1
   445.5
   493.2
   464.3
   478.3
   503.9
   415.7
   502.6
   498.4
   463.7
   485.4
   481.5
   456.2
   466.9
   514.3
   453.6
   479.9
   504.2
   486.7
   466.6
     526
   499.4
     464
   470.8
     512
   463.4
   470.5
   492.9
   464.3
   502.9
   421.2
   433.2
   525.3
     441
     476
   453.6
   528.9
   446.5
   522.1
   463.4
   467.3
   497.8
   488.3
   482.8
   482.8
   448.8
   440.7
   457.9
   447.1
   474.1
   407.6
   446.2
   495.8
   442.3
   480.9
   469.9
   449.4
   441.6
   455.3
   501.6
   486.4
   479.6
   523.4
   462.4
   456.2
   414.4
   445.2
   485.4
   481.2
   478.9
   485.1
   481.9
   475.7
     489
   439.4
     538
   480.9
   458.8
   486.1
     514
   475.7
   479.9
   477.3
   465.6
     454
   481.5
   494.8
   475.4
   452.7
   506.2
   514.3
   495.2
   442.6
     475
   495.5
   460.4
   521.4
   421.8
   484.1
   491.6
   468.2
     465
   491.3
   498.1
   472.1
   488.7
   442.9
   474.4
   519.2
   479.3
   460.4
   422.8
   476.3
     489
   490.3
   524.4
   453.6
   504.6
     465
   447.5
   476.7
   462.4
     514
   489.6
   504.9
   445.5
   412.1
   516.2
     477
   506.8
   491.6
   534.4
   496.8
     464
   496.8
     487
     464
     475
   432.9
   462.7
   501.6
   514.6
   495.2
   471.8
   401.7
   491.3
   537.3
   516.6
   431.6
   462.4
     488
   439.4
   443.6
   419.2
   498.1
   494.5
   478.9
   470.8
   456.2
   499.4
     465
   541.2
   498.4
   460.8
   473.7
   556.1
   496.8
   441.3
   441.6
   442.6
   511.7
   503.6
   519.5
   483.8
     442
   463.4
   496.5
   492.2
   467.6
   434.5
   463.4
   451.7
   504.9
   481.5
   515.9
   479.3
   490.3
   497.4
   467.3
   478.9
   496.1
   454.9
   474.4
   495.2
   496.8
   504.6
   465.6
   441.6
   451.4
   511.1
   518.5
   521.8
   464.3
   474.7
   485.8
   500.7
   498.1
   483.2
   438.1
   504.9
   455.9
     463
   470.8
   466.9
   424.8
   425.4
   505.2
   493.9
   516.9
   480.9
   485.8
     514
   480.2
   517.9
   481.5
   446.8
   493.9
   502.6
   455.3
   506.8
   517.2
   452.3
   492.9
   473.4
   467.9
   474.4
   496.1
   452.7
   509.8
   492.2
   461.4
   476.3
   502.3
   453.6
   440.3
   519.2
   518.2
   465.3
   535.1
   458.2
   530.5
   499.4
   438.1
   496.8
   502.9
     465
   549.3
   521.4
   498.1
   418.3
     478
   452.3
   429.6
   496.5
   494.5
     487
   443.3
   478.9
   502.3
   475.7
   476.7
   470.8
     452
   495.2
   521.4
   487.7
   491.3
   480.2
   438.1
   471.8
   498.1
     502
   504.6
   473.7
   471.8
   485.1
   511.1
   524.7
   424.1
   433.5
   508.5
   489.3
   457.9
   511.7
   446.5
   481.9
   517.2
   444.2
   481.2
   481.2
   459.8
   472.8
   529.9
   530.5
   518.8
   417.3
   471.8
   481.2
     418
   460.8
   471.2
   531.2
   504.9
   439.7
   470.2
   468.2
   494.8
   461.4
   470.8
   531.8
   480.2
   450.7
   474.1
   502.6
   481.9
   476.7
   444.2
   439.7
   508.8
   484.8
   480.6
   490.6
   491.9
     514
   494.8
   478.3
     427
   506.2
   501.3
   451.7
   479.3
   480.9
   496.5
   442.9
   509.4
   430.9
   425.7
   488.7
   474.7
   422.8
   417.6
   468.9
   556.5
     463
   462.1
   450.7
   537.3
     454
   552.3
   471.8
   468.6
   511.4
   474.1
   470.8
   485.1
   527.6
   492.2
   470.5
   496.8
   523.1
   447.1
   514.3
   453.3
   455.6
   468.9
   489.6
   473.1
   490.3
   433.8
   456.6
   539.9
   435.5
   491.6
   459.2
   453.6
   469.5
   429.6
   454.9
   485.8
   467.3
   485.1
   466.3
   479.3
   507.5
   441.6
   473.4
     490
   450.1
   422.2
     441
   460.1
     452
   499.1
   473.4
   443.6
   481.2
   479.6
   472.8
   449.7
   462.4
   478.9
   478.3
   470.2
   436.4
   466.3
   494.8
   470.2
   456.9
   541.5
   503.9
   475.7
   490.6
   515.9
   446.2
     451
   495.8
   462.1
   507.2
     524
     487
   506.5
   463.4
   457.2
   467.9
   542.5
     451
   435.1
   481.9
   501.3
   466.6
   511.1
   490.3
   481.5
   512.4
   481.5
   435.5
   456.9
   439.7
   479.9
   487.7
     475
   469.2
   447.8
   462.1
   492.6
   472.8
   484.1
   457.2
   501.6
   500.3
   503.9
   498.1
   460.1
     488
   502.3
     536
     500
   494.5
   473.4
   508.8
   546.1
   458.2
   423.8
   442.6
     465
   508.5
   441.3
   473.7
   468.2
   517.5
   474.4
   428.3
   425.4
   480.2
   489.6
   449.4
   451.7
   495.2
   456.9
     478
   487.4
   491.9
   547.7
   488.7
   485.4
   437.4
   442.6
   484.1
   473.1
   527.6
   450.1
   469.9
   453.6
   482.2
   472.5
   489.3
   544.1
   485.8
   478.3
   508.8
   498.4
   453.3
   469.9
   449.7
   456.2
     489
   469.9
   472.5
   502.6
   496.5
     453
   510.1
   482.2
   484.8
   472.8
   492.2
     488
   439.4
     464
   470.2
   466.3
   467.9
     476
   473.1
     490
   479.9
   478.3
     452
   484.1
   432.9
     487
     526
   507.2
   450.4
   496.1
   458.2
   460.4
     476
   508.8
     487
   505.2
   459.8
     500
   547.1
   525.3
   465.6
   417.6
   484.5
   437.7
   413.7
   515.3
   500.7
   545.1
   459.5
   468.9
   461.7
   496.8
   567.5
   505.9
   458.2
   430.6
   454.9
   472.5
   495.2
   449.1
   468.2
   468.9
     453
   435.8
   497.8
   522.7
   447.1
   466.6
   458.5
   467.9
   478.3
   506.2
   496.8
   514.6
   450.4
   499.4
   460.8
   482.5
     489
   488.7
   500.3
   489.6
   489.6
   468.6
   457.5
   542.2
   497.4
     525
   493.9
   501.3
   451.7
     501
   535.1
   423.5
   481.2
     514
   445.5
   487.4
   506.2
   489.6
   439.4
   486.4
   505.5
   444.6
   472.5
   467.3
   492.2
   518.5
   465.6
   472.5
   519.2
   527.3
   521.8
   520.1
   462.1
   443.3
   504.6
   492.2
   521.1
     487
   444.2
   488.7
     487
   508.5
   441.3
     488
   473.1
   496.8
   554.2
   439.7
   431.9
   475.4
   435.5
   532.1
     478
   451.4
   460.8
   434.2
   447.5
   479.6
   523.1
   444.6
   488.3
   494.5
   472.5
   437.4
   437.7
   444.9
   509.1
   479.9
   448.4
   509.4
   536.7
   469.9
   458.5
   489.3
   488.7
   490.9
   491.9
   441.6
   455.9
   442.6
     477
   514.3
   543.8
   477.3
   482.2
   504.6
   486.4
   442.6
   462.7
     502
   489.3
   483.8
   439.7
   503.3
   499.1
   493.9
   470.2
   483.8
   502.9
   491.6
   442.9
   479.6
   528.9
   534.4
   526.6
   531.2
   525.3
   461.1
   587.9
   414.7
   492.9
   444.6
   474.1
   538.6
   492.2
   445.9
   458.5
   473.1
   466.3
   467.3
   480.2
   549.7
   440.7
   450.1
   475.7
   453.3
   493.2
   443.9
   510.1
   489.3
   519.2
   503.6
   496.8
   445.5
   493.9
   535.7
   479.9
   474.4
   464.7
     465
   471.8
   463.7
   456.9
   460.4
   521.1
     464
   544.8
   516.9
   502.6
     489
     451
   448.8
   451.7
   508.1
   520.1
   498.7
   467.6
   472.5
   470.5
   464.3
   432.2
   500.3
   477.6
   472.1
   481.5
   454.3
   425.4
   519.5
   502.3
   491.9
   483.5
     488
   504.2
   486.4
   476.7
   509.8
   498.7
   492.6
   461.1
   458.5
     501
   493.2
   469.2
   474.7
   462.1
   484.8
   481.5
   447.1
   510.4
   480.6
   494.8
   453.3
   452.3
   484.8
   473.7
   502.6
   490.9
   511.1
   487.4
   481.9
   517.2
   494.8
   454.6
     561
   469.9
   478.9
   459.2
   528.2
   460.4
   477.3
   437.1
   490.6
   453.6
   472.5
   457.9
   489.3
   457.9
     475
   466.6
   459.5
   423.1
   480.6
   466.9
   496.8
   438.1
   511.1
   541.5
   440.7
   463.7
   424.1
   450.7
   454.3
   505.9
   530.2
   444.9
   483.5
   425.7
   511.7
   442.3
   527.9
   463.4
   463.4
   435.1
   469.5
     475
   457.2
     441
   508.5
   482.8
   436.1
   461.1
   491.6
   480.2
   478.9
   481.9
   436.8
   454.6
   446.2
   464.3
   488.7
   418.9
     454
     429
   452.7
   509.4
   496.8
   466.3
     490
     441
   509.1
   508.1
   445.5
   437.7
   510.4
   525.7
   467.9
   484.1
   462.4
   458.5
   506.5
   495.5
   504.9
   523.7
   507.8
     454
   495.8
   491.9
   451.4
   479.9
   544.1
   529.2
   456.2
     464
   455.6
   509.4
   459.8
   499.1
   541.5
     514
   508.5
   459.8
   434.5
   465.3
   486.4
   460.8
   437.4
   556.1
   478.6
     488
   470.8
   504.6
   416.3
     500
   461.4
   474.7
   495.8
   509.1
   481.5
     487
   461.1
   476.7
   479.9
   469.2
   482.8
   490.3
   449.7
   474.4
   508.1
     430
   482.2
   481.5
   471.8
   516.9
   505.2
   444.6
   489.6
   444.9
   478.3
   455.6
   468.2
   502.3
   504.6
   477.6
   445.2
   499.4
   489.3
   425.4
   491.3
   468.6
   494.2
   449.7
   485.1
     489
   506.5
   513.6
   480.2
   510.4
   463.7
   501.3
   483.2
   501.3
   466.9
   473.7
   419.2
   501.6
   493.5
   485.4
   478.9
   494.8
   496.1
   473.1
   464.7
   458.2
   516.6
   444.2
     463
   508.8
   444.6
   547.1
     464
   461.1
     476
   457.5
   459.5
   476.3
   462.4
   480.2
   450.7
   444.9
   446.2
   462.4
   477.6
   463.7
   450.7
   467.9
   436.1
     465
   535.4
   501.6
   426.1
   496.1
   458.2
   470.8
   528.6
   494.2
   464.3
   475.7
     478
   500.7
   442.3
   460.1
     501
   476.3
   502.9
   467.3
   463.7
   478.9
   476.7
   450.7
   460.4
   482.2
     453
   443.6
   525.7
   477.3
   458.2
   455.3
   458.5
   541.9
     464
   421.8
   455.3
   456.6
   502.9
   486.4
   426.4
   503.6
   479.6
   500.3
   507.2
   464.3
   433.5
   438.7
   470.8
   517.5
     501
   486.7
   537.3
   494.2
   482.5
   449.1
   487.7
   505.9
   486.1
   472.5
   462.7
     512
   455.3
   448.1
   445.2
   510.1
   477.6
   484.8
   443.3
   487.4
   468.9
   446.8
   470.2
   471.8
   526.9
     514
   430.3
   447.1
   450.4
   516.9
     551
   501.3
   493.9
   527.9
   504.9
   437.7
   462.4
   481.5
   470.2
   465.3
   448.8
   491.3
   494.8
   507.2
   446.2
   550.6
   465.6
     487
   474.1
   439.4
   460.1
   444.9
   498.1
   474.4
     488
   497.4
   445.5
   421.8
   450.1
   467.9
   473.4
   430.9
   414.4
   456.9
   458.8
   467.3
     475
   459.2
   461.4
   469.2
     489
   505.9
   486.4
   473.7
   519.5
   460.4
   449.4
   409.5
   498.7
   472.8
   488.3
   491.9
   480.2
   474.4
   497.8
   456.6
   457.5
     500
   446.5
   481.9
   480.2
     489
   436.1
     475
   463.4
   461.4
   528.6
   507.8
   450.1
   490.9
   540.6
   454.9
   494.2
   500.3
   441.6
   420.9
   486.7
   482.5
   479.3
     452
   466.6
   513.6
   492.6
   490.9
     488
   472.1
   470.2
   493.9
     452
   446.2
   458.5
   506.5
   471.5
   482.2
   457.5
   473.4
   428.3
   537.3
   413.7
   473.1
   486.7
   501.3
     489
   503.9
   551.3
   450.7
   478.9
   473.7
   479.3
   457.9
   466.9
     428
   468.9
   493.9
   518.8
     501
   444.6
   470.8
   468.6
   483.2
   431.6
     475
   482.2
     536
   511.4
     475
   528.6
     489
   499.1
   519.2
   481.9
   467.9
   491.6
   509.4
   456.6
   482.2
   438.7
   500.3
   442.3
   460.4
   511.7
   462.1
   492.6
   468.2
   489.3
   496.8
     463
     465
   442.9
   475.7
   467.6
   461.4
   474.7
   515.6
   458.2
   471.8
     452
   409.2
   490.6
   507.5
   436.1
   508.8
   465.6
   502.9
     488
   466.9
   487.4
   448.1
   455.6
   419.2
   453.6
   522.1
   489.6
     475
     466
   510.7
   479.6
   426.1
   477.6
   473.4
   546.4
   450.7
   474.7
   489.3
     502
   504.2
   503.9
   455.9
   509.8
     464
     454
   443.6
   462.1
   423.5
   493.5
   476.7
   467.3
   500.7
   463.4
   485.1
   446.5
   512.4
   480.2
   462.4
     475
   495.2
   437.4
   494.2
   483.2
     502
   495.8
   498.7
   474.4
   483.8
   506.8
   483.5
   461.1
   492.2
   477.6
   502.9
     478
   498.1
   459.5
   434.5
   463.7
   454.3
   466.3
   482.5
   456.6
   433.5
   490.9
   427.7
   495.2
   490.6
   499.7
   482.5
   461.4
   472.8
   496.1
   444.9
   492.9
   485.1
   460.1
   462.1
   448.4
   526.3
   493.5
   469.9
   480.6
     488
     488
   483.2
   529.9
   491.3
   479.6
   504.9
     476
   477.6
   459.8
   497.1
   474.1
   485.8
   438.1
   444.9
   529.2
   480.6
   468.6
   452.7
   467.6
     440
   434.8
   497.8
   477.3
   474.4
   488.3
   483.2
   469.9
     501
   460.1
   474.4
   476.7
   471.5
   446.8
   466.6
   481.5
   435.5
   549.3
   441.6
   504.6
   477.3
   470.2
   472.8
   508.5
     429
   469.5
   452.3
   487.7
   461.1
   445.5
   457.2
   468.6
     454
   437.4
   470.5
   477.3
   459.8
     405
   445.5
   475.7
   450.1
   525.7
   471.2
     464
   534.7
     441
   453.6
     488
   474.1
   508.5
   478.9
   472.1
   484.8
   486.4
   445.9
   529.5
   433.8
   408.9
   485.4
   503.3
   493.5
   455.3
   501.6
   479.3
   450.1
   473.1
   456.2
   502.3
     475
   449.7
   475.4
   484.8
   457.5
   456.9
   507.2
   523.1
     441
   452.3
   456.2
   498.7
   462.1
   517.9
   481.5
   475.4
   488.7
   466.6
   526.9
   506.5
   523.1
   497.8
   471.8
   441.3
   504.6
   461.1
   450.1
   485.8
   455.6
   419.2
     538
   455.3
   422.5
   495.5
   468.9
   484.8
   397.5
   462.4
   541.2
   448.1
   450.7
   436.8
   488.3
     463
   437.7
   410.2
   458.2
   505.2
   472.5
   430.9
   428.7
   478.9
   431.3
   460.1
   496.8
   484.5
   478.9
   432.2
   521.4
   486.4
   506.2
   458.8
   495.2
     487
   462.1
   510.4
   502.9
   520.8
   454.3
   505.9
   466.9
   508.8
   472.1
   521.8
   469.5
     502
   502.3
   515.6
   438.7
   455.3
   491.9
     466
   547.4
   510.7
   484.8
   459.2
   529.2
   458.8
   457.2
   445.9
   445.9
   479.6
   454.3
   494.8
   503.6
   481.5
   481.2
   461.1
   433.8
   454.9
     466
   494.2
   457.2
   449.4
   418.6
   431.3
   455.6
   497.4
     478
   500.7
   432.9
   466.6
   471.2
   453.3
   451.7
     452
   520.1
   447.1
   469.5
   475.7
   465.3
   510.1
   446.2
   498.4
   477.6
   486.4
   520.1
     477
   451.4
   447.1
     514
   461.4
   445.9
   505.9
   473.4
   525.7
   469.5
   485.1
     466
     513
   474.7
   511.4
   506.8
   411.1
   493.9
   479.9
   472.8
   419.6
   449.4
   518.2
   470.2
   419.9
   467.9
   491.6
   419.2
   495.5
     465
   552.3
   464.7
   453.6
   501.6
     501
     489
   437.1
   457.5
   483.2
   483.8
   498.4
   486.7
   469.5
   481.5
   448.1
   482.2
   467.3
   454.3
   463.4
   433.8
   507.8
   519.8
   544.1
     466
   473.1
   472.5
   503.9
   525.3
   486.7
   495.2
   482.2
   478.9
   463.7
   461.1
   457.2
   452.3
   478.6
   498.4
   477.3
   475.4
   445.9
   477.3
   485.4
     453
     452
   447.5
   498.1
     490
   454.3
   455.6
   484.8
   473.4
   477.3
     526
   460.8
   422.2
   486.4
   461.4
   473.4
   468.9
   466.3
   474.1
   444.2
   474.1
     478
   498.4
   501.6
   490.9
   448.1
     489
   484.1
   532.5
     488
   472.8
   475.7
   489.6
   452.3
   477.6
   443.9
   440.7
   520.1
   524.7
   563.3
   425.4
   482.2
   475.4
   495.2
   463.7
   497.8
   481.5
   519.5
   392.6
     475
     501
     490
   462.7
   480.6
   467.9
   491.6
   432.2
   532.8
     488
   536.7
   517.2
   464.7
   464.7
   454.6
   437.4
     490
   420.5
   434.8
   453.3
   467.6
     500
   469.2
   449.4
   459.8
   498.1
   455.6
   430.3
   491.6
   499.7
   529.2
   477.6
   473.1
   467.3
   461.7
   466.9
   501.3
   475.7
   552.9
     490
     466
   468.2
   522.1
   397.8
   478.6
     500
   505.9
   494.2
   480.2
   494.5
   473.7
   426.1
   493.9
   519.2
   447.1
   505.2
   484.5
   432.9
   415.7
   463.7
   514.3
   422.8
   475.7
   441.3
   494.2
   454.6
   481.5
   515.3
     488
   436.1
   515.9
   474.1
   480.9
   466.3
   559.7
   430.9
   494.2
   504.2
   442.9
   471.8
   442.6
   477.3
   505.2
   460.4
   486.1
   481.9
   495.2
     550
   452.7
   478.6
   496.8
   503.9
   460.4
   489.3
   447.1
   481.9
   471.2
   484.8
   503.9
   577.6
   480.2
   455.6
   502.9
   440.3
   491.3
   437.7
   476.7
   439.7
   498.1
     490
   469.5
   427.4
   456.6
   454.3
   478.6
   528.2
     466
   452.7
   489.6
   478.3
   508.8
   471.5
   439.4
   519.5
     429
   506.5
   449.7
   497.4
   437.4
   466.9
   481.9
     476
   493.2
   544.5
   492.6
   513.3
     453
   458.2
   498.7
   457.2
   426.4
   473.4
   459.5
   447.1
   479.3
   479.3
   480.2
   484.1
   436.8
   503.3
   487.7
   484.8
   468.6
   481.5
     466
   520.1
   474.4
   464.7
   473.4
   541.2
   436.1
   432.2
   461.7
   452.7
   474.4
   473.1
   463.7
   478.3
     500
   455.9
   484.5
   469.5
   492.6
     430
   464.7
   547.1
   472.8
   525.7
   466.9
   479.6
   480.6
     454
   495.2
   470.8
   487.7
   436.8
   457.5
   450.1
   487.7
     487
   498.7
   455.9
   447.1
     475
   409.8
   469.5
   482.2
   427.7
     525
   507.2
   458.8
     440
   505.5
   479.9
   450.1
   485.1
   516.2
   497.8
   516.2
   503.6
   479.6
   465.6
   489.6
   482.5
   424.4
   430.9
   463.4
   474.1
   453.6
   446.5
   476.3
   461.7
   490.9
   480.2
   449.1
   426.1
   431.6
   483.8
     500
   513.6
   481.9
   431.6
   509.4
   496.8
   447.1
   461.7
   481.2
     451
   464.7
     502
   499.7
   479.3
   498.1
   451.7
   503.9
   473.1
   468.2
   471.8
   525.7
   548.7
   508.8
   429.3
   537.7
   466.6
   494.2
     538
   460.8
   492.9
   520.5
   436.1
   499.1
   463.7
   500.3
   479.6
   535.1
   517.5
   479.9
   468.9
   439.4
   454.9
   487.4
     502
   502.9
   467.3
   451.4
   436.8
     475
   490.3
   433.8
   448.8
   422.2
   535.1
   508.8
   455.9
   482.8
   508.1
   451.4
   509.1
     454
   485.4
   465.3
   511.7
   474.1
   457.9
   444.6
     477
   470.2
     452
   479.6
   427.4
   445.5
   449.1
   491.9
   524.7
     477
   464.3
     466
   462.1
   452.7
   486.7
   492.6
   519.5
   498.7
   476.3
   476.7
   476.7
   474.1
     561
   470.5
   459.5
   490.9
     476
     502
   502.3
   448.4
   474.4
   444.6
   467.3
   481.5
   455.3
   479.9
   431.9
   515.3
   440.7
   498.1
   498.4
     463
   447.8
   484.5
   464.7
   434.8
   449.1
   411.5
   493.5
   470.2
   459.8
   489.3
   513.3
   398.5
   495.2
   526.6
   430.6
   471.2
   511.4
   520.8
   495.2
   443.9
     442
   446.8
   430.3
   482.5
   514.3
   462.7
   484.8
     451
   492.9
   474.7
   479.9
   436.8
   424.1
   479.9
   495.8
   480.2
   510.1
   448.4
   469.2
   484.8
   438.1
   490.9
   481.5
   425.4
   479.9
   481.5
   480.9
   441.6
   470.5
   497.8
   480.6
   522.1
   505.5
   473.7
   511.1
   496.1
   485.8
     452
   500.3
   449.1
   501.3
   505.5
   454.9
   467.3
   510.4
   429.6
   496.8
   415.4
   458.8
   511.1
   508.1
   481.5
   537.7
   474.1
   498.1
   480.6
   401.7
   472.1
   494.2
   427.7
   513.3
   459.2
   443.3
   416.3
   465.3
   471.2
   480.9
   527.6
   501.6
   469.9
   452.3
   456.6
   516.2
   484.1
   480.9
   487.4
   510.4
   468.2
   471.8
     476
   493.9
   478.3
   487.4
   472.5
   466.3
     514
   487.4
   515.6
   481.2
   497.8
     452
   480.2
   528.6
   438.7
   509.4
   460.8
   482.5
   473.4
   505.5
   442.9
   458.5
   501.3
   450.4
   506.8
   493.2
   485.1
   460.8
   431.3
     487
   519.8
   470.2
   523.7
   482.5
   495.2
   483.2
   491.9
   495.2
   515.9
   434.2
   478.6
   511.1
   456.2
   508.8
   462.1
   518.8
   492.6
   501.3
   459.5
   438.7
   483.8
   481.2
   472.5
   444.9
   467.3
   478.9
   491.6
   446.2
   432.2
     466
   482.2
     490
   504.6
     453
     488
   508.5
   543.8
   487.7
   471.2
   497.4
   451.7
   510.1
   495.2
     463
     453
   482.5
   481.2
   455.3
   439.7
   507.8
   456.9
   438.7
     476
   473.7
   463.7
   542.2
   503.3
   499.4
   450.7
   460.4
   499.7
   476.3
   459.5
   463.7
   455.9
   485.8
   493.9
   495.8
   490.6
   471.8
   491.3
   458.8
   438.7
   453.3
   518.8
   472.5
   483.2
   476.7
   443.6
   450.4
   479.3
   477.6
   471.5
   444.9
   473.1
     465
     451
   470.5
   437.7
   523.7
   484.8
   482.2
     488
   503.6
   434.5
   470.8
   491.9
   505.9
   468.2
   475.7
   473.1
   485.4
   473.7
   502.6
   459.2
   483.8
   502.3
     488
   500.3
   439.7
   478.3
   447.5
   495.2
   490.3
     439
   477.6
   482.2
   475.7
   446.5
   449.7
   514.6
     478
   474.1
   475.7
   472.1
   466.9
   421.5
   492.9
   429.3
   469.9
   491.3
   456.6
   494.5
   452.3
   460.1
   500.7
   469.5
   442.9
   444.9
   496.5
   437.1
   471.2
   469.2
   518.5
   490.6
   430.3
   454.6
   433.8
   430.6
   456.2
   478.9
   484.1
   459.5
   484.5
     442
   450.7
   468.9
   498.1
   486.4
   503.9
   532.5
   442.6
     490
   502.9
   461.7
     464
   496.1
   430.9
   455.3
   460.1
   482.5
   438.4
   472.8
   508.8
   565.6
     464
     439
   449.4
   425.7
     475
   407.6
     489
   491.6
   471.2
   471.2
   473.4
   461.7
   503.6
     476
   561.3
   464.7
   434.8
   467.9
   443.9
   456.9
   495.8
   471.2
   472.8
   424.8
   482.2
     513
   446.2
   530.2
   474.7
   523.4
     490
   455.6
   472.8
   505.2
   481.9
     466
   462.7
   492.9
     490
   533.1
   469.5
   448.8
   444.6
   461.4
   467.9
   474.7
   438.1
   478.3
   429.3
   446.5
   462.4
   452.3
   467.9
   438.4
   500.3
   443.3
   533.8
   458.5
   491.3
   470.2
   486.4
   480.9
     440
   469.9
   521.1
   490.6
   486.4
   496.1
   468.6
     477
     428
   479.9
   455.9
   446.8
   495.8
   538.3
   421.2
   495.5
   481.9
   458.5
   492.9
   488.3
   473.7
     475
   478.3
     489
   482.2
   515.9
   504.6
   520.5
   481.2
   464.7
   443.3
   456.2
   510.4
   444.2
   458.2
   446.8
   531.8
   492.9
   513.6
   456.9
   472.8
   455.6
   504.9
     454
   447.8
   477.6
     488
   508.1
   477.3
   558.4
   480.9
   516.6
   535.1
   448.8
   462.1
   503.9
     451
   500.7
   458.5
   483.5
     489
   491.3
   504.6
   473.7
   497.4
   476.3
   459.2
   473.1
   454.6
     487
   510.4
   482.8
   521.4
   484.1
   460.4
     451
   474.1
   486.4
   468.6
     490
   495.8
   463.7
     451
   470.8
   434.8
   426.1
     463
   493.5
   463.4
   479.6
   493.2
   512.4
   489.3
   496.8
   453.6
   482.2
     513
   486.4
   488.3
   500.7
   460.8
   482.2
   492.9
   465.6
   490.3
   452.3
     452
   454.3
   427.7
   468.6
   483.8
   527.6
   481.2
   505.9
   425.1
   499.7
   467.6
     526
   470.8
   438.1
   471.8
   441.3
   490.6
   476.3
   512.4
   469.9
   465.3
   497.1
   497.1
   475.4
   498.1
   485.4
   495.5
   468.9
   423.5
   481.5
   450.1
     512
   432.9
   448.4
   478.9
   445.5
   497.1
   485.4
   475.7
   442.6
   509.8
   457.9
   507.8
   485.8
   511.7
   467.9
   479.6
   583.1
     476
   470.8
   509.8
   471.5
     502
   502.6
   474.4
   435.5
     440
   517.9
   462.4
   469.9
   505.5
     525
   508.5
   498.1
   434.8
   475.4
   445.5
     489
   493.9
   434.2
   515.9
     487
   497.8
   540.6
   456.9
   469.5
   511.1
   503.3
   471.2
   537.7
   493.2
   469.5
   454.6
   476.7
   480.6
   510.4
   527.9
   437.4
     512
   491.9
   454.9
   500.3
   447.5
   436.1
   441.6
   514.6
   503.9
   526.6
   479.9
   442.3
   423.8
   498.1
   475.7
   458.2
   494.5
   499.7
   506.2
     477
   449.4
   450.4
     428
   484.8
   487.4
   466.6
   445.9
   473.4
   425.7
   498.7
     500
   482.2
   496.5
   458.5
   438.4
     514
   481.5
   497.1
   518.8
   554.5
     429
   493.5
   481.9
   489.6
   479.9
   446.2
   450.7
   491.6
   466.9
   521.1
     442
   503.6
   509.4
   396.9
   505.2
   457.2
   490.6
     477
   467.3
   472.1
   465.6
   479.6
   481.9
   556.1
   499.7
   457.2
   471.8
     488
   455.3
   495.8
   445.5
   518.2
   486.7
   447.5
   469.2
   484.8
   483.2
   500.3
   474.4
     478
   454.3
   499.1
   515.6
   473.4
   510.4
   467.6
   491.3
     490
     441
   481.9
     476
   490.3
   459.8
   430.3
     476
   459.2
   460.1
   464.7
   486.4
   439.7
   481.2
   470.5
   468.2
   491.3
   481.5
   446.2
   474.1
   507.5
   521.1
   431.6
   455.3
   502.9
   443.3
   510.1
   537.3
     441
   526.3
   517.5
   480.9
   508.1
   466.9
   462.1
   476.3
   470.2
   454.6
   476.3
   520.1
   468.2
   437.4
   449.7
   498.4
   521.4
   510.4
   453.3
   465.3
   498.4
   466.9
   437.4
   473.4
   453.3
   437.1
   490.6
   454.3
   494.8
   484.1
   408.5
   481.2
   447.1
   482.8
   492.6
   448.8
   472.8
   519.8
     476
   442.3
   511.1
   518.8
   482.2
   470.8
   463.7
   457.2
   504.6
     488
   455.3
   454.9
   472.1
   455.3
   499.1
   468.2
   483.5
     514
   473.7
   476.7
   515.3
   513.3
   461.4
   448.1
   451.7
   484.1
   477.6
     526
   465.3
   487.7
   490.9
   497.8
     463
     427
   475.7
     525
   458.5
   497.1
   488.7
   473.7
   479.3
   458.2
   520.5
   426.1
   503.6
   427.4
   480.6
   520.1
   481.9
   457.5
   437.1
   466.3
     487
   484.5
   492.9
   437.7
   453.6
   474.4
     501
   471.5
   504.6
   490.6
   483.5
   423.8
     452
   479.9
   496.5
   473.4
   480.9
     452
   489.3
   469.9
   450.1
   465.6
   465.6
   474.4
   470.5
   467.3
   454.6
   490.9
   507.5
   471.8
   541.5
   491.3
   461.4
   469.9
   474.7
   509.4
     488
   415.7
   469.5
   480.9
   476.7
   466.3
   465.3
   424.4
   462.7
   477.3
   466.9
   522.1
   424.4
   434.8
   472.5
   458.5
   468.6
   528.2
   452.3
     452
   447.1
   516.9
   414.1
   449.1
   489.3
   442.3
   469.2
   471.5
   415.4
   452.3
   456.6
   492.9
   545.8
   457.5
   473.1
   493.5
   491.6
   488.7
     475
   488.3
   496.1
   440.7
   485.4
   470.2
   466.6
   459.8
   453.6
   432.5
   463.7
   419.9
   508.8
   459.8
   448.1
   455.9
   499.4
   432.9
   501.6
   495.5
   449.7
   492.9
   485.1
   429.3
   462.7
   458.2
   482.5
   479.9
   477.3
   479.9
     475
   518.2
   486.1
   483.5
     466
   495.5
     502
   455.3
   470.5
   483.8
   482.8
   462.4
   507.8
   477.3
   490.6
   511.1
   522.1
   514.6
   461.4
   442.3
   448.4
   476.7
   435.1
   505.2
   523.1
   438.7
   424.4
   486.7
   529.2
   535.4
     429
   408.9
   470.5
   519.2
   462.1
   509.4
   483.8
   477.3
   429.6
   522.1
   449.7
   470.5
   500.7
   458.8
     526
   513.6
   421.2
   492.6
   474.4
   458.5
   498.1
   492.9
   510.4
   449.7
   491.6
   490.3
   509.1
     488
   485.4
   511.7
   497.4
   495.2
   495.2
   474.4
     440
   429.3
   474.1
   485.4
   500.7
   485.8
   499.7
     524
     464
   508.5
   529.5
   434.5
     500
   455.3
     514
   479.3
   429.6
     550
   493.5
   511.4
   497.8
   494.2
   433.2
   460.4
   468.6
   452.7
   514.6
   461.7
   448.8
   531.5
   428.3
   530.2
   485.1
   503.3
   445.2
   516.2
   466.9
   535.1
   456.9
   456.2
   469.9
   423.1
   470.8
   424.4
   494.5
   469.2
   505.9
   481.5
   510.7
     442
   448.4
   471.2
   462.1
     476
   517.2
   453.6
   437.7
   515.3
   502.6
   438.4
   455.9
   496.1
   477.3
   469.9
   444.6
     500
   490.3
   504.6
     452
   457.5
   493.2
   520.5
   532.5
   435.8
   438.1
   527.9
   454.9
   440.3
   524.7
   491.3
   440.3
   433.2
   478.6
     477
   451.4
   450.7
   529.9
   490.9
   482.2
   478.3
     500
   457.5
   458.8
   414.1
     490
   491.3
   526.9
   448.1
   486.7
     538
   479.9
   505.2
   488.7
     464
   507.8
   480.6
   458.2
   468.9
   455.6
   494.5
   498.1
   458.8
   470.5
   476.7
   461.4
   422.5
     453
   517.9
   492.2
   504.9
   461.1
   509.1
   426.4
   439.7
   508.8
   447.1
   507.2
   485.1
   555.5
   458.8
   482.8
     490
   428.7
   520.5
   480.9
   500.7
   473.4
   422.8
   505.9
   445.5
   430.9
     477
   423.5
   497.1
   461.4
   530.5
     465
   467.3
   487.4
   423.8
   541.9
     454
   453.6
   459.2
   506.5
   472.8
   426.7
   502.6
   483.5
   492.6
   474.1
     417
   517.2
   507.2
   487.4
   487.7
   476.3
     441
   502.3
   453.3
   509.8
   497.1
   445.2
   454.9
   510.4
   488.7
     463
   462.7
   533.8
   479.3
     476
   489.3
     502
   412.1
   442.9
   491.6
   483.8
   471.8
   453.3
   473.1
   515.6
   448.8
   473.7
     466
   490.3
   523.7
   462.4
     488
   470.2
   444.9
   484.1
   459.5
   467.3
   489.6
   538.3
   481.5
   442.9
   491.3
   458.8
   457.5
   553.9
   490.9
   459.2
   448.8
   438.1
     512
   490.3
   452.7
   475.7
     451
   546.4
   483.2
   471.8
   512.4
   460.1
   459.2
   454.9
   448.4
   453.6
   471.5
     487
   512.4
   503.6
   490.9
   453.3
   480.9
   484.5
   425.7
   522.4
     451
   497.8
   494.8
     441
   447.1
   500.3
   473.7
   473.4
   514.6
   503.3
   461.4
   463.7
   489.3
   492.9
   467.9
   474.1
   497.1
     451
   458.8
   476.3
   420.9
   535.1
   505.9
     502
   483.5
   472.5
   492.2
   429.3
   482.5
   469.5
   490.6
   484.8
   451.4
   510.1
   497.4
   489.3
     451
   467.6
   478.3
   454.3
   464.7
   502.3
   468.2
     452
   448.4
     475
   455.3
   466.9
   437.1
   481.9
   449.7
   489.3
   469.9
   481.9
   503.6
     490
   451.7
   494.2
   462.4
   522.1
     466
   490.3
   499.7
   472.1
     475
   492.2
     465
   498.4
   449.4
   485.8
   480.6
   455.9
   480.2
   467.6
   439.4
   448.4
     500
   439.7
   445.2
   491.9
   482.5
   480.2
     514
   511.7
   505.2
   494.5
     488
   493.9
   469.5
   443.9
   442.9
     489
   490.9
   476.3
   438.1
   513.6
   442.3
   541.9
     489
   502.6
   463.4
   531.8
     513
   470.8
     500
   464.3
   476.7
   515.9
   479.9
   474.7
   472.5
   452.3
   488.7
     502
   446.5
   435.8
   497.8
     478
   438.1
   465.3
   496.1
   477.3
   453.3
   444.2
   456.2
   470.5
   481.5
   537.3
   523.7
   464.7
   482.8
     512
     502
   499.4
   481.9
   480.6
   483.5
   429.3
   475.7
   504.2
   477.6
   445.2
   441.6
   498.4
     476
   466.3
   462.7
   431.3
     464
   488.3
   507.2
     416
   426.7
   500.7
   501.3
   491.9
   449.4
   517.9
   500.7
   520.8
   465.6
   448.1
   486.7
   481.9
   469.2
   495.8
   443.9
   459.8
   479.3
   472.5
   472.5
   490.3
   486.7
   543.8
   481.5
   482.2
   470.8
   533.8
   442.6
   472.5
   466.6
   458.8
     466
   410.2
   514.3
   473.4
   519.5
   472.5
   479.3
   490.6
   466.9
   507.5
   469.9
   456.9
     430
     489
     514
   459.2
   455.3
   492.2
     489
   497.1
   466.6
   489.3
   539.3
   492.9
   498.7
   494.8
   471.8
   453.6
     476
   456.6
   463.7
   445.5
   452.7
   515.6
   466.6
   489.6
     465
   505.9
   469.2
   504.9
     487
   448.1
   497.1
   494.8
   508.8
   479.6
   499.7
     477
   471.5
   430.9
   485.4
   492.6
   448.8
   459.8
   503.3
   457.5
   445.9
   489.6
   466.6
   495.2
   422.8
   522.7
   484.8
   549.7
   459.8
   454.9
   486.4
   469.5
   485.8
   518.8
   470.2
     454
   528.6
   519.5
   462.7
   458.2
     465
   460.8
   539.6
   456.9
   463.7
   443.6
   468.6
   484.5
   444.9
   473.1
   429.6
   521.4
   506.8
   445.5
   420.5
   446.2
   453.6
     428
   543.8
   455.6
   501.6
   450.4
     441
   481.2
   463.4
   479.9
   442.9
   456.9
   453.6
   482.8
   475.4
   423.5
   442.6
     453
   531.5
     415
   504.6
   495.8
   470.5
   457.9
   515.3
   534.4
     478
   481.9
   465.3
   459.5
   394.6
   456.6
   491.3
   445.2
   478.9
   444.9
   462.4
   423.8
   480.9
   528.6
   459.2
   515.3
   467.3
   520.5
     488
   471.8
   511.4
   499.1
   458.8
   491.9
   506.5
   427.4
   447.5
   478.3
   479.6
   445.9
   497.4
     487
   484.5
   458.8
   455.9
   532.1
   486.1
     478
   459.5
   459.5
   447.8
   505.5
   485.8
   491.9
   443.3
   511.7
   449.1
   453.3
   482.2
   460.4
   488.7
   405.6
   462.4
   476.3
   459.2
   466.3
   491.9
   511.4
   494.2
   475.7
   471.2
   438.4
   483.8
     466
   479.6
   498.1
     500
   491.6
   495.8
   502.3
   511.1
   522.4
   475.7
     513
   474.7
   434.5
   489.6
   446.8
   494.8
   420.9
     488
   450.7
   473.4
   499.7
   465.3
   520.1
   470.2
   457.9
   479.3
   444.2
   486.4
   493.9
   503.3
   444.2
   464.7
   454.3
   482.2
   462.1
   503.6
   445.2
   448.1
   457.2
   472.5
   456.2
     439
   418.6
   453.3
   467.9
   450.1
   479.3
   469.5
   447.5
   530.8
   512.7
   517.5
   430.6
   477.6
   463.7
   490.6
   481.5
   498.4
   473.4
   479.9
   504.2
   477.3
   458.2
   420.9
   510.1
   476.7
   461.1
   489.3
   459.2
   460.4
   462.4
   469.5
   472.1
   476.3
   458.5
   482.8
   488.7
   527.6
   539.3
   471.2
   515.9
   454.6
   499.7
   531.2
   484.1
   417.3
   505.2
   438.1
   480.9
   500.3
   431.3
   430.3
   495.2
   469.2
   503.9
   503.9
   498.1
   487.7
     464
   447.8
   462.1
   502.6
     465
   470.2
   469.5
   432.2
   478.3
   470.8
   452.3
   459.2
   496.8
   435.8
   454.3
   489.6
   476.7
   479.9
   519.5
   497.1
   531.2
   497.1
   448.8
     477
   502.3
   497.8
   482.5
   455.9
   464.3
     454
   449.4
   435.5
   453.3
   442.3
   446.8
   461.1
   491.3
   461.1
   457.9
   519.8
     476
   490.9
   426.4
   489.3
   418.9
   465.3
   459.2
   465.3
   472.8
     488
   503.9
   508.5
   434.5
   455.6
   438.7
   422.5
   483.5
   487.7
   412.1
   468.2
   458.5
   511.7
   428.7
   459.5
   440.7
   433.5
   517.9
   479.9
   481.5
     464
   492.6
   472.8
   511.4
   445.5
   502.9
     489
   464.7
   495.8
   429.3
   465.6
     478
   500.7
   454.6
   416.7
   493.2
   501.3
   496.5
   456.6
   449.1
   518.5
   481.9
   470.8
   475.7
   425.7
   496.1
   481.2
   457.2
   457.5
   443.3
   506.5
   448.1
   491.3
   425.4
   504.6
   459.8
   433.8
   495.2
   458.5
   500.3
   457.2
   471.5
     476
   450.4
     502
   474.4
   468.6
     441
   467.6
   473.7
   498.1
   445.5
   429.6
   478.9
   490.3
   529.5
   469.5
   424.1
   508.1
   501.3
   471.8
   528.9
   473.1
   455.6
   468.9
   474.1
   482.8
   542.2
   473.4
   445.5
   536.7
   426.1
   516.6
   404.3
   457.2
   468.9
   450.1
   490.6
   459.2
   461.1
   453.3
   446.8
   396.9
   489.6
   476.3
   445.2
   459.5
   505.9
   452.7
   488.7
   448.1
   427.4
   527.3
     454
   448.4
   446.2
   466.9
   435.8
   482.8
   505.5
   506.5
   463.7
   494.8
   447.1
   504.9
   467.9
   469.9
   441.3
   476.7
   457.9
   474.4
   398.2
   502.3
   497.4
   480.6
   486.4
   512.4
   467.6
   477.3
   481.9
   468.2
   424.1
   465.6
   421.5
   436.8
   485.8
   488.3
   468.9
   495.2
   530.2
   467.6
   418.9
   458.8
   455.3
   470.2
   453.3
   484.1
   486.1
     440
   506.2
   483.8
   506.5
   503.6
   467.6
   477.6
   467.6
   441.3
   513.6
   420.9
   485.1
   484.5
   481.2
   498.7
   485.8
   449.1
   495.5
   501.6
     475
   498.4
   474.7
   518.5
   465.3
   478.9
   495.8
   430.6
   468.9
   489.3
   441.3
   460.8
   422.5
   485.8
     489
   461.4
   395.2
   461.4
   432.2
   468.6
   528.6
   520.8
   456.6
   438.4
   480.2
   496.1
   490.6
   516.2
   461.4
   528.6
   493.2
   442.9
   458.8
   473.4
   457.2
   472.8
   439.4
   435.1
   466.9
   485.1
     501
   519.5
   541.2
   434.5
   431.3
   488.3
   486.7
   441.3
   523.1
   522.1
   467.3
   477.3
     440
   482.2
   438.1
   480.6
   466.6
   445.5
   469.2
   477.6
   498.4
   480.2
   457.5
     439
   448.1
     451
   479.6
   510.4
   499.1
     452
   459.8
   507.2
   465.6
   432.5
   466.6
   456.9
     442
   474.7
     487
   519.5
   500.7
   452.7
   456.2
   493.9
   490.3
   490.6
   450.7
   446.8
   484.5
   490.9
     452
   460.8
   520.5
   480.6
   505.2
   505.5
   455.3
   400.8
   473.1
   493.2
   461.4
   459.2
   482.5
   448.1
   486.7
   473.4
   479.9
   499.1
   494.2
   510.4
   442.6
   424.8
   515.6
   481.9
   493.9
   486.7
     417
   510.4
     430
   481.9
   490.9
   477.3
   459.2
   476.7
   480.6
   462.4
   466.9
   473.1
   448.4
   506.8
     490
   511.1
   460.1
   492.9
   477.3
   424.4
   471.8
   467.3
     453
   485.4
   485.8
   486.7
   492.2
   425.1
   502.6
   443.6
   457.5
     466
   467.6
   482.8
   487.4
   503.6
   477.6
   506.5
   481.2
   495.5
   492.2
   522.7
   506.5
   465.3
     487
   475.4
     489
     465
     454
   529.9
   489.6
   471.5
   458.2
   440.3
   445.5
   440.7
   460.8
   511.4
   453.3
   499.4
   483.5
   488.3
     488
   483.5
   508.8
   461.4
   478.9
   522.1
   450.7
   473.4
   474.4
   509.1
   538.3
   484.1
   452.7
   481.9
   431.3
   471.2
   490.6
     466
   435.8
   494.5
     452
   505.2
   521.1
   445.9
   542.2
   470.5
   479.3
   532.8
   473.4
   422.5
   423.8
   515.3
   479.6
   458.8
   473.4
     476
   460.4
   476.3
   471.5
   464.3
   493.9
   492.6
   464.7
   423.1
   478.6
     466
   451.4
   487.7
   424.8
   511.4
   507.5
   460.1
   454.3
   493.9
   511.7
   474.1
   489.6
   458.5
   519.8
   439.4
   460.8
   484.5
   457.5
   482.8
   464.3
   490.9
   502.3
   499.4
   481.5
   448.1
   469.5
   453.6
   482.8
   462.7
   454.6
   480.6
   430.6
   434.8
   466.9
   509.1
   495.2
   443.9
   492.2
   474.4
   449.1
   550.3
   487.4
     453
   477.6
   482.2
   479.3
   464.3
     487
     475
   495.2
   487.7
   432.2
     501
   449.4
   487.7
   481.5
   491.6
   443.6
   437.1
   515.9
   442.3
   461.1
   492.9
   521.4
   443.3
   423.8
   480.6
   524.4
   473.1
   491.3
   490.6
   511.1
   473.4
   490.9
   499.1
   430.9
   442.3
   497.4
   451.7
   470.5
   502.3
   489.3
   457.2
   440.3
   472.8
   531.2
   474.1
   482.5
   435.8
   502.6
   388.1
   487.7
   467.6
   479.6
     478
   525.7
   430.6
   478.3
   445.2
   493.2
   474.7
   507.2
   429.6
   468.9
   508.1
   456.6
   429.3
   497.4
   437.7
   478.9
   482.8
     439
     440
   447.5
   464.7
   464.7
   412.8
   509.1
   465.6
   469.5
   471.8
   444.9
   465.3
   514.9
   482.5
   446.2
   448.1
     526
   425.4
   402.4
   470.8
     442
   500.7
   452.3
   519.2
   459.8
   503.3
   462.4
   460.1
   419.6
   492.9
   444.6
   460.1
   457.2
   496.5
   448.8
   478.9
   450.1
   475.4
   510.7
   485.1
   425.4
   517.9
   486.4
   469.9
   425.4
   460.1
   462.4
   509.1
   479.6
   459.2
     488
   519.2
   523.1
   467.9
   531.5
   468.9
   511.7
   494.8
   467.6
   480.9
   491.9
   469.9
   477.6
   446.2
     454
   504.6
   442.3
   482.8
   466.3
   434.5
   474.7
   459.5
   463.7
   506.2
   507.2
   474.7
     478
   448.4
   462.7
   458.5
   476.7
   485.4
     427
   451.4
   454.9
   525.3
   503.3
   530.2
   477.3
   440.3
   503.3
   475.4
   435.1
   493.2
   476.3
   447.5
   485.4
   469.5
     430
   480.6
   493.9
   429.3
   459.5
   531.8
   515.9
   495.5
   458.2
   493.2
   471.5
   485.4
   434.5
   473.4
   485.1
   484.1
   475.7
   422.2
   469.5
   492.2
   434.5
   454.9
   511.7
   447.1
   421.2
   510.1
   483.5
   470.2
   468.2
   478.6
   495.8
   486.7
   474.1
   465.6
   531.5
   524.7
   447.5
   486.1
   461.1
   476.7
   466.6
   484.8
   469.5
   533.8
   450.7
   549.3
   548.4
   474.1
   472.1
     477
   497.1
   495.5
   426.1
   469.2
   501.6
   423.5
   465.3
   459.2
   442.9
   501.3
   462.1
   447.1
   462.1
   460.4
     441
   537.3
   555.2
   477.6
   458.5
     487
   499.1
   485.4
   512.4
   493.2
   499.1
   514.3
   515.3
   459.8
   490.6
   473.4
   526.3
   483.2
   492.6
   530.2
     489
   522.7
     454
   432.2
   466.9
   474.7
   485.1
   486.4
   430.3
   462.7
   490.3
     441
   468.9
   456.9
   468.9
     466
   490.9
   460.4
   447.5
   430.3
   508.1
   474.1
   473.1
   479.3
   457.9
   459.8
   509.8
   521.4
   496.8
   493.2
   481.2
   532.5
   512.7
   442.3
   479.6
   430.3
   438.7
     465
   471.8
   447.1
   483.8
   458.8
   451.7
   516.9
     441
   496.5
   417.6
   472.8
   484.5
   468.2
   447.5
   469.2
   469.9
   470.8
   450.4
     430
   440.3
   489.6
   473.4
   444.6
   513.6
   468.6
   449.1
   458.5
   463.7
   504.6
   446.8
   529.5
   472.5
   493.2
   486.1
   450.7
   512.7
   456.9
   489.3
   495.8
   465.3
   566.2
   495.5
   450.4
     442
   476.7
   456.2
   543.8
   481.2
   453.6
   428.3
   454.6
   429.6
   460.8
     512
   470.8
   509.8
   467.9
   459.8
   523.4
   443.9
     478
     451
     513
   521.1
   479.9
   484.5
   467.3
   509.8
     451
     464
   470.8
   488.7
   469.2
     465
   472.5
   511.4
   413.1
   501.3
   477.6
   419.2
   482.8
   476.7
   411.1
     466
   528.9
   455.9
   438.4
   458.8
   425.1
   447.8
   464.3
   484.1
   450.7
   486.1
   438.4
   446.2
   454.3
   467.6
   465.3
   483.8
   458.5
     466
     441
   506.2
   520.5
   457.5
   486.7
   455.3
   458.5
   442.6
   437.7
   490.6
   504.6
   479.3
   481.5
   492.6
   501.3
   522.1
   489.3
   444.9
   468.2
   455.3
   494.8
   494.5
   522.7
   505.5
   456.6
   474.4
   454.9
   473.4
   441.3
   455.9
   471.5
   507.8
   511.1
   454.3
   498.7
   494.8
   491.6
   474.1
   477.6
   413.7
   443.3
   432.5
   460.4
   455.3
     441
   504.6
   465.3
   510.7
   474.4
     417
   472.1
   507.5
   493.5
     501
   447.8
   477.3
   455.6
   461.1
   469.5
   427.4
   452.7
   494.5
   452.3
   507.8
   519.8
   520.5
   419.6
   466.9
   455.9
   526.6
   496.1
   497.8
   533.1
   493.9
     478
   456.9
   444.2
   458.2
   507.8
   465.3
   512.4
   463.4
   498.4
   550.6
   445.5
   475.4
   475.7
   487.4
   484.5
   493.5
   462.1
   521.8
   469.2
   428.7
   525.7
   468.2
   431.3
   460.8
   490.9
   490.6
   455.3
   439.7
   503.6
   469.2
   414.4
   490.3
   487.7
     513
   444.9
   463.7
   416.7
   492.2
   459.8
   490.9
   521.4
     429
   479.9
   488.3
   550.6
   509.4
   449.1
   459.5
     465
   507.8
   448.1
   553.9
   421.5
   513.3
   446.5
   491.3
   482.8
   438.4
   499.1
   477.6
   451.4
   538.3
   529.5
   462.7
   441.3
   506.2
   426.7
   442.9
   471.2
   493.9
   497.8
   493.2
     440
   494.2
   455.3
   491.6
   497.4
   500.3
   421.2
   456.6
   522.1
   451.7
   489.6
   456.6
   471.5
   519.8
   488.3
   467.3
     463
   473.7
   472.5
     417
   518.8
   472.8
   500.3
   446.8
   469.9
   511.1
   536.4
   437.7
   487.4
   469.2
     451
     451
   483.8
   473.4
   444.6
   493.5
   475.4
   465.6
   479.3
   489.3
   483.8
   473.1
   453.3
   495.5
   481.9
   444.2
   463.4
   458.2
   431.6
   505.5
   498.7
   461.4
   481.2
   478.9
     488
   474.4
   470.2
   503.6
   461.1
   479.3
     463
   484.1
   455.3
   458.2
   465.6
   423.1
   479.6
   453.6
   530.2
   439.4
   484.1
     454
   476.3
   522.4
     513
   480.9
     428
     451
   510.1
   502.6
   508.5
   451.4
   494.2
   469.9
   393.6
   490.6
   470.5
   504.6
   459.8
   556.8
   460.4
     442
   465.6
   448.1
   441.6
   487.7
   503.3
     452
   473.4
   435.5
   491.6
   411.8
   436.1
   471.8
   467.9
   498.7
   468.9
   469.5
     428
   474.1
   459.5
   444.2
     512
   495.2
   478.6
   471.5
   478.3
     463
   469.5
   459.8
   429.3
   474.1
   481.9
   445.9
   462.4
   487.4
   466.3
   504.2
   530.2
   472.8
   420.5
     430
   511.1
   515.6
   755.7
   498.7
     489
   468.9
   478.3
   502.3
   446.8
   508.5
   517.2
   509.4
     454
   503.3
   509.8
     441
   514.9
   503.9
   472.1
   482.2
   508.8
   456.2
     487
   531.8
   497.4
   522.1
     451
   451.4
   459.8
   492.9
   506.2
   445.2
   467.9
   442.9
   475.4
     465
   400.1
   490.3
   487.7
   474.7
   449.4
   473.1
   476.3
   490.3
   453.3
   480.6
   465.3
     453
   507.5
     478
   468.2
   506.8
   444.9
   506.8
   485.1
   483.2
   501.6
   522.7
   477.3
   533.8
   424.1
   445.2
   506.8
   477.3
   467.6
   435.8
   447.1
   490.9
     453
   472.8
   509.8
   514.9
   468.9
     463
   506.8
   484.8
   484.5
   554.8
     452
   491.3
   422.8
   419.9
   455.3
   470.8
   477.6
   443.3
     454
   503.3
   469.2
     476
   496.8
   532.5
     465
   448.8
   484.8
     500
   461.7
     478
   502.9
   470.8
   465.3
   531.2
   455.9
   433.2
   431.3
   505.2
     512
   461.7
   445.2
   488.7
   459.2
   492.6
   498.4
     477
     502
   489.6
   459.8
   494.2
   391.7
     441
   448.8
   453.3
   461.1
   548.7
   529.5
   463.7
   424.8
   497.8
   482.5
   475.7
   448.1
   558.1
   485.4
   458.2
   482.2
   452.3
   430.9
   451.7
   516.9
   469.2
   486.1
     478
     442
   481.9
   509.8
   437.4
   454.3
   509.1
   460.1
   484.1
   502.9
   462.1
   483.8
   438.4
   452.7
   486.4
     463
   496.1
   482.2
     451
   510.4
   556.8
   487.4
   459.2
   489.6
   510.1
   485.8
   479.6
     478
   463.4
     487
     501
   492.2
   514.3
   496.1
   509.8
   486.7
   528.2
   481.2
     441
   456.6
   470.5
   464.3
   441.6
   451.7
   473.7
   499.4
   437.4
   469.2
     464
   483.8
     539
   501.3
   484.1
   448.8
     488
   500.7
   441.3
   505.2
   516.6
   447.5
   496.1
   502.6
     441
   456.2
   509.8
   471.8
   473.7
   480.2
   509.4
   458.8
   485.1
   435.1
   489.6
   494.8
   476.7
   479.3
   480.2
   468.9
   485.4
   536.4
   495.8
     464
   461.4
   484.1
   449.4
   474.1
   442.9
   465.3
   481.2
   496.8
   454.6
   484.1
   442.9
   520.5
   505.5
   460.4
   454.9
   463.7
   456.2
   477.3
   498.4
   493.5
   425.1
   510.7
   434.5
   422.2
     478
   456.6
   470.2
   490.6
   492.6
   493.5
   470.2
   442.3
   486.4
   527.6
   477.6
   508.5
   468.6
   486.7
   446.8
   483.5
   477.3
   449.7
   504.2
   508.1
   427.4
     466
   458.8
   444.9
   487.4
   505.5
   486.7
   448.8
   490.3
   422.2
   491.6
   480.9
   499.7
   464.3
   472.1
   522.4
     465
   493.9
   452.7
   411.8
     465
   445.9
   484.1
   490.3
   492.2
   456.9
   514.6
   458.8
   487.4
   412.8
   458.2
   491.3
   517.5
   492.9
   460.8
   471.8
   465.3
   574.6
   527.6
   444.6
   427.4
   495.5
   503.9
   485.8
   476.7
   502.3
   462.7
   467.9
   454.3
   482.8
   494.8
   457.9
   472.5
   499.4
   448.1
   502.9
   484.5
     463
   507.5
   447.5
   442.3
   436.1
     475
   491.9
   438.1
   487.7
   437.1
   483.8
   476.7
   507.2
   485.8
   494.5
   529.2
   504.2
   522.1
   420.2
   503.9
   495.2
   496.1
   492.2
   437.1
   485.1
   514.9
   496.8
     502
     451
   510.1
     513
   494.5
   512.7
   428.3
   417.3
   508.8
   493.5
   461.1
   499.7
   506.2
   487.4
   451.4
     477
   511.1
   483.2
   471.8
   486.7
   469.2
   444.9
   516.9
   494.8
   479.9
   497.1
   462.7
   470.5
   479.6
   529.2
     500
   436.8
   482.2
   534.4
   498.1
   459.8
   457.5
   508.5
   429.3
     490
   527.6
   500.7
   553.2
   515.3
   471.2
   518.2
   490.3
     476
   474.1
   499.1
   482.8
   507.2
   498.7
   496.1
   473.1
   491.9
   487.7
   444.6
   485.4
   484.5
   506.8
   482.2
   479.6
   503.3
   470.2
   560.4
   464.7
   494.2
   463.4
   459.5
   386.2
     453
   499.1
   480.2
   464.3
   520.1
   528.9
   474.7
   476.3
   459.8
   458.8
   472.1
   480.2
   468.9
   476.3
   486.7
   510.4
   483.8
   477.3
   479.9
     524
   509.4
   467.6
   544.5
   492.6
     478
   473.1
   513.6
   488.3
   466.3
     502
   458.8
   516.2
   418.3
   504.9
     451
   515.6
   510.1
   463.4
   500.3
     488
   415.7
   486.1
   510.4
   515.6
   482.5
   521.4
   449.1
   481.2
   486.1
   433.8
   430.3
   468.6
     489
   438.7
     477
   519.2
   539.9
   462.4
   434.5
   463.7
   476.7
   471.8
   498.4
   472.5
   484.1
   449.7
   448.1
   496.8
   442.9
   448.8
   480.9
     463
   423.1
     466
   413.7
   479.9
   454.6
   479.9
   497.4
   461.4
   499.7
   527.9
   479.9
   492.2
   463.4
   525.7
   460.4
   459.5
   438.7
   477.3
     465
   514.9
   458.8
   468.6
   493.9
   432.5
   491.6
   422.2
   472.8
   482.5
   499.7
   478.6
   514.6
     500
     465
   438.4
   478.9
   444.6
   466.3
     451
   539.9
   465.3
   472.1
   437.1
   454.9
     463
   410.5
   436.8
   486.4
   492.2
     502
   478.6
     465
   441.6
   465.6
   446.5
   487.7
   475.7
   469.9
   473.7
   478.6
   482.5
   479.3
   517.2
   477.3
     451
   516.2
   499.7
   444.6
   493.5
   475.4
   448.4
   494.8
   451.4
   428.3
   501.6
   436.8
   518.5
   458.8
   471.5
     464
   439.7
   466.9
   461.7
   465.6
   452.7
     464
   484.8
   514.9
   472.5
   466.6
   521.4
   537.3
   503.9
   496.5
   482.5
   470.8
   484.8
   506.8
   473.7
   498.1
   469.9
   454.9
   449.1
   432.5
   467.3
   504.2
   482.5
   508.5
   478.3
   512.4
   472.1
   438.7
     487
   502.6
   426.7
   436.8
   509.8
   473.1
   502.6
   491.6
   495.5
   449.1
   480.6
   470.2
   476.3
   469.2
     476
   481.9
   492.9
     526
   509.4
   470.8
   450.4
   493.9
   508.5
   500.7
   436.4
   498.7
   434.5
   490.9
   470.2
   499.4
     439
   486.1
     475
   502.3
   461.1
   445.9
   482.8
   453.3
   474.7
   473.4
   461.4
   479.9
   462.7
   456.9
     477
   426.1
   545.4
   521.1
   473.7
   540.3
     452
   457.5
   445.9
   504.9
   496.5
   506.2
   505.2
   496.1
   457.2
   443.3
   453.6
   445.2
   450.4
   460.8
   501.6
   463.4
     465
     487
   496.8
   448.1
   478.3
   551.9
   479.6
   464.7
   460.1
     549
   494.2
   485.4
   456.6
   470.2
   439.4
   451.4
   528.2
   514.9
   432.5
   475.4
   515.9
     451
     463
   519.2
   518.5
   454.3
   481.5
   538.6
   476.7
   480.2
   457.2
   455.9
   504.2
   425.7
   475.4
   491.9
   467.6
   488.7
   463.4
   456.9
   462.1
   511.1
   517.2
   499.4
   522.1
     477
   474.4
   447.8
   561.7
   495.2
   435.8
   492.6
   468.2
   515.6
   449.1
   484.5
   496.1
   498.7
     464
   470.5
   462.4
   465.6
   523.1
   456.9
   488.7
   454.9
   442.3
   456.9
   462.7
   461.1
   415.4
   486.4
   456.9
   449.1
   482.5
   430.3
   496.8
   459.8
   511.7
   433.8
   448.8
   493.9
   461.1
   465.3
     478
   535.1
     514
   475.7
   460.1
   468.2
   503.3
   442.6
     487
   457.9
   522.1
   466.6
   482.8
   473.4
   480.2
   455.9
   489.6
   479.3
   438.7
   465.3
     475
     466
   484.5
   505.9
   499.1
   500.3
   437.1
   489.3
   488.7
   470.2
     476
     489
   522.7
   478.3
   419.2
   465.6
   460.8
   491.6
   497.8
   504.2
   502.9
   478.6
   467.3
   443.3
   488.3
   388.8
   541.2
   455.9
   540.3
   507.8
   437.4
   480.9
   491.6
   480.9
   498.7
   451.7
   454.3
   495.2
   494.5
   431.9
     464
   481.5
   462.7
   450.4
   474.1
   488.3
   448.1
   510.7
   499.4
   492.2
   496.8
   469.2
   483.5
   510.7
   497.8
   554.8
   511.4
   505.5
   509.8
   482.8
   437.4
     490
   478.9
   519.2
   486.1
   474.1
   508.5
   497.4
   498.1
   488.3
   492.9
   491.9
     490
   537.7
     477
     489
   506.5
   444.2
   464.3
   470.8
     502
   495.2
   469.9
   459.8
   470.8
   471.8
     418
   467.6
     536
   462.1
   498.7
   458.8
     500
   497.4
   478.3
   475.7
   474.1
   459.8
   508.8
   485.8
     442
   489.3
   450.1
   541.2
   507.2
   452.3
   458.2
   508.5
   481.9
   456.2
   467.3
   508.8
   487.4
   482.2
   477.3
   469.5
   471.5
   480.6
     487
   458.8
     442
   484.1
   441.6
   504.9
   468.6
   448.4
   451.7
   468.2
   488.7
   518.8
   549.7
     465
   463.7
   449.7
   505.2
   491.3
   446.5
   485.1
   422.8
   435.8
   472.8
   464.3
   515.6
   472.1
   479.9
   493.2
   507.5
   557.8
   525.7
   494.8
     490
   472.8
   480.6
   506.5
   475.7
   494.2
   511.4
   460.8
   448.1
   447.5
     453
   517.5
   480.9
   418.6
   500.7
   526.6
   452.3
     451
   502.3
   440.7
     453
   447.8
   570.7
   471.8
   451.7
   461.4
   514.9
   477.3
   512.4
   505.9
   491.6
   458.5
   528.2
   469.5
   476.3
     428
     525
   502.9
   489.3
   496.5
   473.7
   483.2
   492.9
   515.3
   465.6
     453
   521.8
   473.1
   480.9
   483.8
   483.5
   496.5
   490.6
   476.3
   496.8
   479.3
   470.8
   509.4
   484.5
     500
   439.4
   489.6
   492.9
   449.1
   484.1
   483.8
   439.4
   477.3
   449.7
     454
   465.3
   505.5
   465.3
     453
   510.7
   474.1
   494.2
   482.2
   442.6
     453
   520.5
   483.5
   485.4
   487.4
   462.7
   442.6
   448.1
   512.4
   452.3
   450.1
   424.4
   484.1
   483.8
   462.7
   465.6
   543.5
   490.9
   515.6
   490.3
   479.9
   488.7
   464.3
   490.9
   483.5
     488
   496.5
   524.4
   504.9
   482.2
   463.7
   478.3
   486.1
   476.7
   492.6
   472.5
   482.8
   499.1
   454.9
   418.6
   492.9
   503.9
   472.8
   460.8
   528.2
   464.7
   460.4
     429
   472.5
   469.5
   488.3
   469.5
   447.1
   541.5
   460.1
   481.2
   476.3
   483.2
   468.2
   491.3
   470.8
   461.4
   469.9
   511.1
   448.4
   509.8
   475.7
   490.3
   487.4
   497.8
   466.3
   450.1
   510.7
     466
   458.5
   445.9
   467.3
   445.9
   480.6
     500
     452
   480.6
   498.4
   485.1
     463
   510.7
   434.8
   447.1
   485.1
   512.7
   448.8
     478
   430.3
   496.8
   472.5
   478.3
   483.5
   501.6
   480.2
   489.6
   484.8
   442.6
   481.9
   485.1
   480.6
   558.1
   444.9
   437.4
   484.5
   460.4
   483.5
   466.6
   516.9
   447.1
   489.6
   426.7
     487
   476.3
   480.6
   430.9
   468.6
   475.7
   451.4
   479.9
   487.7
   476.7
   489.6
   520.5
   507.2
   475.7
   509.8
   486.7
   470.8
   481.9
   455.6
   491.6
   470.5
   493.9
   478.3
   503.3
   452.3
   504.2
   458.8
   506.2
   413.4
   477.6
   479.3
   519.2
     428
   475.4
   477.6
   491.9
   458.8
   473.7
   524.4
   493.5
   498.1
   494.2
   497.4
   481.2
   456.9
     487
   469.9
   436.8
   447.8
   485.1
   482.5
   436.4
   473.4
   482.5
   532.5
     502
   434.5
   467.3
   479.6
   518.2
   486.7
   459.2
   467.6
   548.4
   448.1
   497.4
   496.1
   447.1
   515.6
   480.6
   490.3
   542.5
   451.4
   505.9
   509.1
   515.6
     549
     488
   483.2
   526.9
   466.9
   551.3
   497.1
   496.5
   527.3
   458.2
   479.3
   413.1
   483.5
   474.4
   481.5
   496.5
   456.9
   422.2
   537.3
   535.7
   474.7
   480.9
   612.9
   472.1
   475.7
   479.9
   467.9
   492.9
   486.4
   516.6
   465.6
     475
   469.9
   506.5
   492.6
   508.1
   530.8
   484.5
   444.6
   505.2
   497.4
   495.8
     490
     487
   526.3
   438.7
   478.9
   483.8
   442.3
   535.1
   484.5
   475.4
   456.6
   476.7
   517.9
   484.8
   488.3
   473.1
     429
   475.4
   489.6
   482.5
   527.6
   466.9
   485.1
   481.5
   472.5
   482.8
   490.3
   493.2
   506.5
   476.3
   457.2
   447.5
   508.1
   541.5
   459.8
   511.1
   487.7
   466.6
   517.2
   508.8
   474.7
     466
   494.8
   478.6
   520.5
   476.3
   464.7
   522.1
   417.6
   503.6
   467.9
   549.3
   476.7
     488
   545.4
   474.1
   464.7
   493.9
     514
   522.1
   480.9
   483.5
   461.4
     466
   485.1
   449.1
   479.3
   440.3
   433.5
   517.9
   479.9
   474.7
   503.3
   484.5
   461.4
   481.5
   518.8
   523.7
   501.6
   428.3
   483.5
   484.1
   515.3
   484.8
   489.6
   466.6
   479.3
   529.9
   454.6
   445.2
   481.9
   479.9
   473.4
   495.2
   485.8
   525.3
   451.4
   478.3
     526
   473.7
   475.4
   508.5
   480.6
   487.4
   502.6
   473.4
   500.3
   495.8
   481.2
   482.2
   476.3
   430.6
   494.5
   523.4
   491.3
     452
   471.2
   472.8
     454
   433.8
   474.4
   432.2
   473.4
   466.3
   505.2
   522.1
     487
   499.7
     465
   473.1
     463
   542.2
   512.4
   488.7
   472.5
     478
   531.5
     487
   503.3
   461.4
   451.4
   534.7
   440.3
   549.3
   461.1
   425.1
   452.7
   471.2
   446.8
   480.2
   486.1
   518.5
   451.4
   479.9
   504.9
   461.1
   489.6
   523.7
   527.3
   437.1
   476.7
   502.6
   492.6
   482.2
   545.4
   480.9
   486.1
   470.8
   459.5
   501.3
   433.8
   502.3
   416.3
   504.2
   485.8
   530.5
   451.4
   541.5
   501.6
   458.5
   428.3
   496.1
   414.7
   398.8
   518.2
   436.4
   457.9
     451
   493.2
   454.9
   467.3
   424.1
   457.5
   457.2
   459.8
   515.6
   467.9
   438.4
   444.6
   463.7
   523.4
   444.6
   487.7
   496.1
   498.7
   476.7
   529.5
   450.7
   466.3
   489.3
   451.4
   517.5
   518.2
   502.9
   479.3
   479.3
   507.2
   482.2
   451.4
   453.6
   546.7
   528.6
   545.8
   493.2
   458.8
   480.6
     478
   451.4
   535.7
   434.8
   454.6
   464.3
   471.5
   540.9
   432.2
   432.2
   531.2
   481.2
   482.2
   474.4
   462.4
   488.7
     489
   466.9
     478
   474.4
   482.8
   476.7
   521.8
   499.7
   521.4
   492.2
   445.5
     476
   459.2
   511.7
     463
   436.8
   455.3
   507.8
   453.3
   516.2
   466.6
   456.2
   455.6
   476.3
   497.8
   459.8
   498.4
   506.8
   495.2
   431.3
   411.1
   511.4
   457.5
   485.1
   515.6
   423.8
   493.5
   474.7
   507.5
   449.7
   484.5
   464.3
   491.9
   472.8
   477.6
   526.9
   436.1
   489.3
   479.9
   486.1
     501
   474.4
   465.3
   451.4
   461.4
   458.5
   463.7
   468.2
   513.6
   505.5
   461.7
   489.6
   512.4
   446.2
   454.3
   486.1
   487.7
   506.8
   434.2
   496.5
   514.3
   496.5
   522.1
   482.5
   512.7
   468.2
   514.3
   475.4
   520.5
   535.1
   523.4
   524.4
   473.1
   534.4
   498.1
   491.6
   481.9
   461.4
   517.5
     524
   442.9
   466.9
   518.5
   476.7
   465.3
     476
   490.3
   459.5
   483.2
   497.1
   503.6
   497.4
   463.4
   509.8
   515.9
     477
   480.6
   470.2
     525
   485.1
   476.7
   476.3
   507.2
   472.5
   501.6
   504.9
   464.3
     514
     487
   494.2
     442
   502.3
   485.1
   470.2
   473.7
   525.7
   455.9
     537
   504.2
   503.9
   554.2
   452.3
   504.2
   499.1
   523.4
   482.2
   519.8
   514.9
   495.5
   471.5
   489.6
   460.4
   499.4
   523.1
   492.6
   496.1
   514.9
   479.6
     502
   469.2
   505.9
   461.4
   522.1
   517.2
   530.2
   455.6
   536.7
   516.2
   525.3
     451
   486.1
   524.4
   506.2
   492.2
   605.8
   477.3
   512.4
   534.7
   514.9
   473.1
   556.5
   520.1
   485.4
   519.8
   490.3
   484.1
   498.7
   468.6
   498.1
   511.7
   477.3
   496.8
   510.7
   559.7
   509.4
   498.1
   459.2
   542.2
   562.6
   476.7
   470.8
   491.6
   476.3
   495.2
     512
     476
   444.9
   438.1
   454.3
   446.2
   494.5
   501.3
   463.7
   499.1
   414.4
   446.2
   484.1
   505.5
   495.5
   520.5
   447.8
     500
   543.8
   550.6
   459.8
   474.4
   511.7
   460.8
   564.3
   487.7
   487.4
   519.2
   523.1
   508.5
   498.7
   494.8
   482.5
     488
   520.5
   526.6
   503.3
   541.5
   533.4
   555.2
   517.9
   469.5
     489
   511.7
   533.4
   541.9
     490
   522.1
   486.7
   458.5
   522.4
   485.4
   456.6
   471.8
   462.7
     476
   472.1
   509.4
   487.4
   475.4
   508.1
   502.6
   450.1
   455.3
   507.5
   493.9
   506.5
   497.4
   474.7
   503.3
   534.1
     477
   472.5
   502.9
     488
   532.1
   507.8
   464.3
   511.1
   517.5
   442.6
   522.4
   493.2
   536.4
   456.2
   477.6
     502
   461.7
     488
   530.8
   493.9
   503.9
   506.5
   477.3
   503.9
   495.2
   564.9
   476.7
   513.3
   494.2
   468.2
     488
   445.9
   508.5
   518.2
   469.9
   474.1
     465
   460.4
     463
     477
   496.8
   531.8
     526
   469.5
   407.9
   483.8
     465
     514
   518.5
   488.7
   495.8
   543.5
   490.6
   502.6
   522.7
   593.8
   485.8
   490.3
   476.7
   498.7
     441
   544.8
   515.3
   498.7
   525.3
   528.9
   524.4
   552.9
   520.8
   482.5
   543.5
   489.3
   528.9
   513.3
   521.1
   532.5
   485.8
   458.5
   539.6
   494.8
   505.9
   455.6
   498.7
   499.4
   432.9
   494.5
   488.7
     454
     464
   536.4
   527.3
     477
   475.7
   466.6
   524.7
   516.6
   532.1
   482.2
   495.2
   479.3
   511.7
   499.4
   496.5
   508.5
   499.7
   506.8
   502.3
   503.9
     525
   537.7
   503.6
   477.3
   516.9
   483.5
   457.5
   546.7
   500.3
   482.5
   550.6
   491.9
   535.1
   522.7
   455.3
   431.3
   513.6
     502
   480.9
   575.6
   539.9
   500.7
   532.1
     488
   504.2
   477.6
   568.8
   485.4
   534.1
   563.9
   483.5
   481.5
   526.9
   498.7
   503.6
   478.3
   502.6
   479.3
   534.7
   523.7
   479.6
   507.2
   483.2
   533.4
   550.6
   513.6
   507.2
   509.1
   474.7
   495.5
   520.1
     524
   474.4
     501
   539.6
   433.8
   518.2
     538
   490.9
   496.1
   535.7
   490.3
   478.3
     487
   491.3
   491.3
   467.6
   488.3
   485.1
     502
   504.6
   484.5
   517.9
   489.3
   538.6
   544.8
     524
   454.6
   502.6
   492.6
     513
   472.8
   510.1
   519.5
   481.9
   450.1
   480.6
   454.6
   559.1
   500.3
   472.5
     463
   452.7
   446.8
   570.1
   483.2
   547.1
   487.7
   457.9
     513
     463
   498.4
   483.2
   468.6
   528.9
   463.7
   519.5
   469.9
   517.9
   514.9
   476.3
   491.9
   509.4
   481.9
     463
   493.9
   511.4
   434.2
     465
     454
   471.5
   495.8
   525.3
     548
   512.7
   470.5
   474.4
     512
   479.3
     490
   461.4
   486.4
   500.7
   527.6
   528.6
   463.7
   543.2
   503.3
   461.7
   462.7
     526
   458.8
   558.4
   450.4
   503.9
   471.5
   463.4
   521.4
   494.2
   504.2
   493.2
   543.5
   472.8
   510.4
   477.6
   516.9
   499.7
   480.6
   481.2
   495.2
   471.5
   462.4
   508.5
   482.2
     490
   449.1
   458.8
   454.6
   559.7
   488.3
   484.1
   485.4
   530.5
   539.6
   509.4
   451.7
     500
   469.5
   513.3
     478
   521.8
   471.2
   468.6
   500.7
   475.7
   509.4
   511.1
   483.2
   486.4
   480.9
     501
   490.6
   500.7
   490.9
     487
   504.6
   469.2
   440.7
   469.5
   515.6
   432.2
   465.6
   516.6
   504.9
   491.3
   523.4
   479.3
   531.8
     513
     526
   507.8
   441.6
   471.5
   496.5
   482.5
   490.6
   523.4
   513.6
   509.1
   496.1
   528.6
     452
   482.2
     560
   493.5
   495.5
   473.4
   432.5
     478
   502.9
   475.7
   491.6
   475.4
   477.6
   461.1
     524
   465.6
     514
   577.9
   506.2
   508.5
   486.4
     490
   519.8
   537.3
   446.2
   462.7
   516.9
   468.9
   522.1
   514.6
   500.3
   445.5
   471.8
   513.6
     502
     513
   550.3
   454.9
   545.4
   509.1
   467.9
   464.3
   453.6
   455.6
   508.8
   456.9
   513.3
   494.8
   534.4
   490.9
   509.8
   503.3
   496.8
   472.1
   518.5
     525
   509.8
   441.3
   492.2
   492.6
   459.2
   518.8
   457.2
   510.4
   509.8
   488.7
   505.2
   509.4
   458.8
   513.6
   510.7
     501
   489.6
   517.5
   477.3
   466.3
   475.4
   514.6
   519.5
     454
   504.9
   486.1
   471.2
   461.1
   497.4
   493.2
   485.4
   532.8
   491.3
   450.1
   430.6
   535.1
   479.6
   497.4
   513.3
   467.9
   535.1
     513
   514.9
   537.7
   453.6
   470.5
   478.9
   472.8
   490.6
   468.2
   490.3
   490.6
   516.9
   503.9
   467.6
   550.3
   484.8
   472.1
   466.3
   510.7
   493.5
   560.4
   476.7
   481.5
   469.9
   508.8
   465.3
   522.1
   504.2
   504.6
   543.8
     537
   483.2
   502.6
     525
   514.6
     550
   494.2
   467.6
   509.4
   446.5
   495.2
   469.9
   520.1
   506.5
   519.8
   496.5
     466
   461.1
   502.9
   498.1
   484.8
     475
   502.3
   470.8
   477.6
   477.6
   502.3
   509.4
   526.9
   489.6
   480.2
   517.9
   520.8
     454
   504.2
     478
     551
   506.2
   506.8
   479.9
   470.2
   482.2
   519.2
   522.7
   532.5
   514.3
   512.4
   503.9
   471.8
     488
   519.5
     478
   498.4
   526.3
   518.8
   440.7
   525.7
   515.9
   506.8
   464.7
   544.1
   473.1
   484.5
   481.2
   485.4
   515.6
     489
   496.1
   470.2
   544.5
   476.3
   454.3
   522.1
   523.7
   516.6
   519.2
   485.4
   503.3
   498.4
   473.1
   515.9
   511.7
   512.4
   548.4
   463.7
   444.2
   468.2
   485.1
   471.5
   454.6
   480.2
   503.6
   474.1
   480.9
   514.3
   505.2
   510.1
   521.1
   529.2
   459.5
   505.5
   484.8
     512
   464.7
   517.9
   518.5
   519.8
   461.4
   553.9
   530.5
   459.8
   492.9
   517.2
   499.7
     465
   506.5
   526.6
   516.9
   511.7
   492.9
   508.1
   542.5
   528.2
   472.1
   489.6
   490.3
   505.9
   471.5
   507.2
   523.7
   498.1
   573.7
   519.5
   523.1
   501.6
   492.9
   532.8
   524.4
   468.9
   459.5
   536.7
   458.8
   518.8
   557.1
     478
   471.2
   513.3
   516.9
     500
   537.3
   445.2
   507.2
   557.1
   468.2
   541.5
     502
     490
   500.7
   470.8
     513
   536.4
   505.2
   540.6
   529.5
   521.4
     502
   504.6
   517.9
   524.4
     489
   482.5
   498.1
   498.1
   514.3
   508.1
   454.9
   475.7
   498.1
   536.7
   490.9
   501.3
   519.8
   500.3
   501.6
   498.7
   552.3
   464.7
   509.4
   510.4
   518.5
   491.6
   569.8
   522.7
   486.7
   551.6
   518.5
   512.7
   464.3
   486.1
   524.7
   471.8
   504.6
   549.3
     514
   509.4
   543.2
   515.9
   488.7
   475.4
   507.5
   482.8
   526.6
   501.3
   526.3
     500
   541.5
   479.3
   522.4
   483.8
   449.7
   532.5
   503.6
   446.2
   496.1
   539.9
     512
   504.6
   520.8
     560
   479.9
   474.4
     465
   450.7
   500.7
   533.1
   474.1
   511.7
   494.2
   528.9
   523.7
   482.5
     539
   453.6
   505.5
   478.3
   542.8
     478
     465
   535.7
   507.8
   480.9
   506.2
   532.1
   542.2
   508.5
   484.5
   461.7
   518.8
   539.6
   480.6
   533.8
   486.4
   484.5
   515.9
   498.1
   497.1
   534.7
   393.9
     536
   504.2
   513.6
   518.2
   529.9
   478.3
   484.5
   543.8
   458.8
   551.3
   491.3
   498.7
     476
   499.7
   563.9
   490.9
   530.2
   543.2
   485.8
   518.5
   484.1
   499.7
   519.5
   438.7
   466.3
   517.9
     477
   462.4
   520.8
   503.6
   498.7
   472.5
   492.2
   511.4
   493.2
   518.2
   495.2
   527.3
   470.2
   520.5
   481.2
   455.9
   539.6
   447.1
   491.9
   483.8
   479.3
   508.5
   508.5
   512.4
   476.3
   488.3
   470.2
   486.7
   486.1
   517.9
   529.2
   469.2
   535.4
   595.4
   507.8
   468.6
   542.2
   459.2
   509.4
   523.7
   469.9
   492.6
   514.9
   511.7
   489.6
   541.5
   436.4
   481.2
   463.7
   470.2
   482.2
   495.2
   503.6
   506.8
   449.4
   468.6
   491.3
   541.5
   523.1
   487.4
   518.8
   503.6
   523.4
   525.7
   511.4
   507.2
   482.8
   507.8
     536
   488.3
   498.7
   520.5
   485.1
     514
   543.5
   487.7
   471.8
   467.3
   481.5
     463
   460.1
   505.9
   526.3
   466.9
   467.6
   535.4
   567.5
   498.1
   497.8
   492.6
   517.9
   510.1
   526.9
   530.5
   496.8
   495.2
   514.3
   535.7
   519.8
   515.9
   529.9
   520.5
   515.3
   522.7
   498.1
   533.1
   469.5
   488.7
   563.9
   466.6
   540.6
   505.9
   538.3
   485.8
   518.5
   514.3
   465.3
   467.6
   513.6
   473.7
   495.5
   536.4
   514.9
   552.9
   481.5
     451
   495.8
   511.4
   507.2
   534.1
   515.9
     476
   519.8
     539
   545.4
     487
   521.8
   497.4
     538
   540.3
   540.3
   527.6
   482.2
   468.9
   551.3
   443.3
     514
   572.4
   516.9
   541.2
   575.6
   494.5
   498.1
   531.2
   490.3
   487.4
   501.3
   527.9
   526.6
   510.7
   472.5
   540.3
   473.1
   504.6
   493.9
   509.8
   511.7
   479.6
   484.5
   501.6
   502.9
   482.8
   508.5
   506.8
   554.2
   559.7
   539.9
   466.3
   512.7
   501.6
   501.3
   534.4
   534.1
   486.1
   498.4
   507.5
   436.1
   499.1
   553.2
   490.3
   490.9
   453.3
   499.4
   512.4
   492.9
   476.3
   557.4
   496.8
   525.3
   525.3
   481.5
   514.6
   479.3
   522.1
     500
   505.5
   507.8
   482.5
   524.7
   539.6
   478.3
   494.2
   501.6
   489.6
   500.7
   529.2
   484.1
   519.8
   516.6
   542.8
   515.9
   539.6
   506.5
   494.2
     514
     487
     501
   503.3
   531.8
   464.3
   528.2
   514.9
   476.3
   528.6
   608.4
   552.3
   492.6
   507.8
   493.5
     488
   505.9
   484.1
   557.8
   543.2
   534.7
   565.2
   518.8
   515.6
   467.6
   507.2
   521.4
   485.1
   496.1
   570.4
   530.5
   525.3
   547.1
     488
   561.3
   461.7
   475.4
   504.9
   466.3
   488.3
   589.9
   479.3
   515.3
   500.3
     466
   520.5
   539.9
   477.3
   497.4
   517.9
   502.3
   495.8
   469.5
   523.1
   524.7
   448.8
   516.2
   501.6
   528.6
   535.7
   505.2
   499.7
     429
   545.8
   510.4
   546.4
   530.2
   517.5
   507.2
   472.5
   537.7
   542.2
   509.4
   491.9
   473.7
   515.9
   479.6
   507.2
     490
   483.8
   516.6
   495.5
   480.9
   495.5
   530.5
   482.2
   517.2
   481.9
   515.9
   513.6
   476.7
   490.3
   509.8
   504.6
   501.6
   525.7
   525.7
   479.9
   461.7
     465
   475.4
   518.5
     551
   490.9
   523.7
   564.3
   449.1
   475.4
   480.9
   541.2
   491.9
   497.1
   532.5
   448.1
     551
   492.6
   462.1
   502.9
   522.1
   504.2
   518.5
   478.6
   511.7
   539.6
   486.1
   502.3
     501
   532.1
   495.2
   564.6
   494.2
   474.1
   506.8
   471.5
   479.6
   510.1
   465.3
   507.2
   501.3
   506.5
     524
   506.5
   533.8
   485.4
     575
   498.7
   469.2
   493.5
   502.9
   505.9
   516.6
   498.7
   514.3
     512
   489.6
   469.5
     524
   508.8
   511.7
   545.8
   544.1
   500.7
   510.1
   499.1
   488.3
   532.1
   504.6
   542.5
   492.2
   539.3
   466.9
   520.1
   497.8
     502
   520.5
   475.4
   530.5
     536
   507.2
     488
   490.3
   456.6
   503.6
   493.2
   509.1
   558.7
   517.2
   488.3
   526.6
   470.5
   555.8
   523.1
   485.1
     524
   531.8
   504.6
   531.8
   487.4
   541.5
     513
     502
   512.4
   543.8
   504.2
   530.8
     476
   556.8
   486.1
   514.6
   496.1
   476.3
   489.6
   499.7
   546.1
   451.4
     501
   509.4
   495.8
   532.1
   487.7
   594.4
   558.1
   511.1
   484.1
     500
   488.3
   548.4
   546.7
   537.3
   520.1
   560.4
   522.7
   519.5
   524.4
   489.6
   487.7
   518.8
   557.4
   557.8
   550.3
   558.1
   574.3
   562.3
   534.7
   614.2
   600.6
     477
   535.7
   509.1
   510.4
     526
   568.8
   569.1
   552.3
   578.5
   571.7
   546.7
   557.1
   582.1
   623.9
   559.1
   590.9
   607.4
   580.2
     587
   562.6
     587
   564.3
   560.4
   599.3
   580.5
   596.4
   612.3
   613.2
   562.6
   606.8
   557.4
   596.7
   615.8
   578.2
   540.9
   656.1
   671.3
   616.2
   590.2
   620.1
     596
   627.5
   640.8
   654.4
   640.2
   677.8
   673.9
   600.3
   652.5
   657.7
   602.9
   620.7
   626.9
   689.5
   661.9
   597.7
   591.8
   656.1
   666.1
   678.8
   659.6
   761.5
   626.9
   640.8
   647.3
   686.6
   662.5
   648.6
   668.7
   711.9
   668.1
     657
   621.7
   635.9
   662.5
   636.3
   655.1
   622.3
   658.3
   693.7
   659.3
   654.8
   634.3
     646
   649.2
   651.5
     669
   602.2
   624.3
   650.9
   621.3
   668.7
   637.6
   623.9
   657.7
   661.3
   666.8
   641.1
   615.8
     561
   632.4
   635.6
   632.7
     705
   625.6
   618.1
   595.4
   599.3
   579.2
   643.7
   606.1
   600.9
   577.9
     599
   611.9
   632.1
   630.1
   630.8
   676.5
     572
   576.3
     574
   584.7
   619.1
   547.7
   610.3
   545.1
     596
   613.2
     586
   592.2
     599
   610.6
   609.7
   576.3
   575.9
   559.7
   572.7
   570.7
   554.5
   587.3
   611.6
   603.5
   587.3
   549.7
   597.7
   612.6
   601.9
   569.4
   543.5
     573
   538.3
   544.8
   576.9
   589.2
     562
   515.3
   617.8
   554.5
     563
   571.4
   566.2
   578.9
   628.8
   497.4
   535.1
   572.4
     537
   504.9
   543.2
   523.1
     524
   578.2
   555.8
   551.9
   566.2
   559.4
   570.4
   577.9
   570.1
   550.3
   589.2
   492.2
   558.4
   508.8
   535.1
   549.3
   554.5
   532.8
   522.4
   496.5
   562.6
   514.3
   516.2
   560.7
   531.5
   505.2
   511.7
   504.9
   622.3
     549
   503.9
   484.1
   504.6
   467.6
   528.6
   512.4
   513.3
   492.2
   553.9
   502.3
   507.2
   511.7
   500.3
     537
   519.8
   552.3
   520.5
   565.2
   545.4
   571.7
   544.8
   517.2
   506.5
   467.6
   484.5
   519.2
   516.6
   558.7
   571.4
     526
   559.1
   525.3
   490.9
   562.3
   504.9
   499.7
   486.1
   506.2
   493.9
   510.7
   556.8
   529.9
   523.7
   524.4
   537.7
   557.8
   543.8
   519.5
   543.5
   516.2
   522.1
   536.4
   511.1
   516.6
   526.3
   547.4
   551.9
   540.9
   515.3
   503.9
   550.6
     525
   529.5
   510.4
   576.9
   469.2
   513.3
   493.2
   495.8
   452.3
     526
   508.8
   535.4
   509.1
   503.9
   469.2
   531.8
   522.7
   535.4
   473.1
   503.6
   553.2
   500.3
   552.3
   529.9
   451.4
   531.8
   549.7
   529.9
   558.7
   473.7
   518.8
   514.3
   516.9
   534.7
   493.9
   495.2
   491.9
   505.2
   522.1
   483.2
   497.1
   482.5
     512
   474.4
     537
   533.8
   501.6
   509.1
   484.5
   504.9
   517.9
   517.5
   462.1
   467.3
   545.8
     526
   516.6
   470.8
   496.5
   483.2
   501.3
   469.2
   579.5
   525.7
   544.5
   547.1
   507.8
   485.4
   507.2
   479.3
   556.8
   487.7
   522.1
   527.6
   531.5
   492.6
   521.4
   571.7
   518.5
   540.3
   519.8
   568.5
   499.7
   489.6
   508.8
   509.4
   533.1
   521.1
   517.9
   485.4
   462.4
   539.6
     512
   510.1
   487.4
     478
   512.7
   457.2
   551.3
   494.5
   486.1
   482.8
   517.2
   482.2
   503.3
   522.4
     512
   533.1
   495.8
   564.6
   557.8
   494.8
   484.5
   465.6
     463
   514.3
   514.3
   551.9
     525
   525.3
   505.9
   511.4
   476.3
   528.2
   525.3
   506.5
   513.3
   519.2
   511.7
   519.8
     536
   544.5
   502.6
   541.2
   471.2
   518.5
   479.9
   521.4
     524
   518.5
   566.2
   511.4
   469.9
   506.2
   530.2
   515.3
   497.1
     538
   509.1
   523.1
   492.2
   497.1
   460.4
   494.8
   520.1
   531.5
   537.7
   560.4
   432.2
   519.2
   531.5
   532.8
   523.4
   502.9
   540.9
   487.4
   559.4
   481.5
   556.5
   464.3
   519.2
   497.4
     536
   546.7
   543.8
     548
   492.2
   473.4
     487
   516.6
   507.8
   543.8
   546.1
   497.4
   493.2
   521.1
   516.9
   510.1
   571.7
     489
   507.2
   512.7
   546.4
   543.5
   534.1
   477.3
   504.2
   502.6
   512.7
   493.9
   481.9
   547.7
   476.3
   521.8
   551.3
   483.8
   537.3
     453
   538.6
   528.2
   521.8
   521.8
   522.7
   526.9
   530.8
   469.5
   511.1
   487.7
   559.4
     537
   508.5
   497.4
   558.7
     478
   516.9
   531.5
   474.7
   488.3
   526.3
   512.7
   523.4
   516.6
   492.2
   540.3
   509.4
   505.2
   512.4
     512
     489
   519.8
   503.9
   508.5
   462.4
   565.6
   486.1
   445.9
   547.7
   485.4
   478.9
   491.3
   496.8
   496.1
   514.3
   516.2
   607.7
   533.1
   571.7
   456.9
   541.2
     487
   523.1
   544.5
   483.2
   538.6
   495.5
   517.2
   530.2
   557.1
   510.1
   494.2
   544.5
   484.5
   518.5
   506.5
   498.4
   507.5
   551.9
   491.9
   507.2
   508.1
   517.2
   501.3
   505.9
     537
   542.5
   534.7
   447.8
   502.9
   542.8
   478.9
   520.8
   505.9
   528.9
   512.7
     487
   512.7
   504.6
     452
   535.7
   503.6
   501.6
     525
   476.3
   518.2
   504.2
     514
   539.9
   498.7
   503.9
   540.6
   534.4
   539.6
   459.5
     442
   512.7
   443.9
     574
   571.1
   489.3
   473.1
   505.5
   505.2
     538
   505.2
     501
   539.9
   532.5
     563
   472.1
   482.8
   471.8
   522.7
   507.5
   472.8
   457.2
   481.5
   484.8
   513.3
   535.7
   520.8
   508.1
   460.4
   482.2
   540.6
   529.5
   529.2
     451
   532.5
   527.9
   511.7
     539
   616.8
   514.9
   500.7
   487.4
   516.6
   564.6
   442.6
   547.7
   528.9
   558.7
   531.8
   530.5
   526.3
   534.7
   505.5
     525
   543.8
     597
   476.7
   528.9
   484.1
   511.1
   532.5
   502.3
     478
   534.4
   475.4
   519.2
   493.2
   480.2
   475.4
     475
   531.5
   460.8
   605.8
   529.9
   496.5
   499.4
   537.3
   515.6
   503.6
   530.8
   466.3
   533.8
   499.7
   533.8
   492.6
   513.6
     477
   525.3
   489.3
   557.8
   497.8
   497.4
   498.4
   556.1
     539
   507.8
   510.7
   510.7
   471.8
   480.9
   491.3
   536.7
   468.2
   547.1
     539
   513.3
   517.2
   498.7
   509.1
     524
   520.1
   527.6
   535.7
   498.4
   483.2
   527.6
     502
   520.1
   517.2
   526.9
   541.5
     550
   457.2
   491.3
   516.6
   496.8
   502.6
   519.8
   493.5
   507.8
     525
     477
   488.3
   512.7
   506.2
   509.8
   510.4
   448.1
   486.4
   488.3
   515.9
   516.2
   505.5
     490
   450.1
   478.3
   506.2
   519.2
   498.1
   483.2
   520.8
   519.8
   502.9
   558.7
   534.7
   512.7
   485.4
   509.4
   539.6
     487
   587.6
   545.8
   484.5
   473.1
   575.6
   593.5
   559.4
   540.9
   518.5
   525.3
   494.5
   465.3
   486.1
   521.4
   492.6
   511.1
   538.6
   542.2
   494.2
   554.8
   571.1
   556.1
   492.9
   496.5
   532.1
   513.6
   510.4
   486.7
   459.5
   511.7
   516.2
   554.2
   520.5
   518.8
   555.8
   511.1
   489.6
   543.5
   531.8
   523.7
   557.1
   501.6
   562.6
   515.3
     488
   538.6
   531.8
   525.3
   466.9
   482.8
     489
   538.6
   509.8
   515.3
     490
   505.5
   527.3
   551.3
   545.8
   594.4
   545.1
     550
   532.8
   454.9
   504.2
   526.6
   508.8
   535.4
   499.7
   581.8
   547.1
   526.3
   507.2
   535.7
     500
   471.5
   538.3
   557.4
   528.6
   530.2
   524.4
     513
   512.7
     551
   483.5
     574
   557.8
   536.7
   506.8
   530.5
     538
   538.6
   515.6
   544.5
   561.7
   537.3
   528.6
   519.2
   539.3
   517.5
   529.2
   554.8
   532.1
   553.6
   475.7
   471.8
   509.1
   555.2
   571.4
   544.5
   544.5
   565.6
   500.7
   515.6
   502.9
   517.2
   529.9
   495.8
   528.6
   502.3
     536
   527.6
   538.3
   544.8
   560.7
   482.8
   537.7
   553.2
     513
   505.2
   505.5
   480.2
   542.8
   555.5
   496.5
     477
   495.2
   593.5
   495.8
   546.1
     512
   478.3
   542.8
     539
   571.4
   587.6
   545.4
   530.5
   538.6
   540.3
   528.9
     502
   539.3
   572.4
   568.5
   507.5
   517.9
   566.9
   540.6
   556.5
   504.2
   467.9
   519.5
   503.9
   489.3
   494.2
     513
   526.9
   544.1
   548.7
   500.7
   503.3
   479.6
   498.7
   492.2
   505.2
   519.5
   516.6
   555.5
   520.5
   518.5
   520.8
   521.4
   502.9
   482.2
   516.2
   556.1
   539.9
   481.9
   523.7
   538.6
   495.2
   535.7
   520.5
   512.4
   533.1
   503.9
   533.4
   525.7
     454
   498.4
   548.7
   551.3
   525.3
   517.9
   534.1
   542.2
   533.4
   541.9
   498.1
   556.8
   572.7
   580.5
   532.1
   513.6
   510.1
   563.9
   501.6
   538.3
     477
   518.5
   495.2
   534.4
   517.9
   472.1
   505.5
   503.6
   464.7
     501
   538.3
     560
   538.3
   531.5
   534.7
   553.2
   540.6
   496.1
   500.3
   487.4
   506.2
   555.5
   506.2
   533.8
   486.4
   570.4
   528.9
   553.6
   535.4
   555.5
   555.5
   566.5
   502.9
   482.2
     512
   525.7
   496.8
   507.8
   518.5
   554.2
   519.5
   561.3
   523.1
   571.7
   572.4
   533.8
   520.1
   550.6
   513.6
   556.5
   612.6
   472.8
   553.2
   531.8
   527.3
   483.8
   496.8
   561.3
   535.4
     525
   481.5
   533.4
   539.6
   520.1
   492.9
   537.7
   531.2
   530.8
   522.4
   583.4
     539
   556.8
   554.5
   532.5
   525.7
   566.2
   537.3
   523.4
     501
     487
   531.2
   547.1
   504.6
   493.5
     525
   538.6
   507.2
     551
   496.8
   529.2
   506.5
   480.6
   566.5
   552.3
   526.9
     560
   576.3
   508.5
   527.9
   557.8
   571.1
   492.2
     561
   558.1
   536.7
   519.2
   553.2
   544.8
   525.3
   512.4
   576.6
   565.6
   527.3
   565.2
   543.2
   510.7
   525.3
   573.7
   518.2
     550
   516.6
   537.3
   566.9
   539.9
   564.3
   574.3
   558.7
   569.8
   583.1
   572.4
     549
   583.7
     524
   544.1
   619.4
   544.8
   566.9
   576.6
   554.5
   518.5
   537.3
   561.3
   558.7
   528.2
   524.7
   604.5
   553.2
     633
   577.9
   587.3
   552.6
   577.6
     560
   527.3
   493.2
   542.2
   485.4
   578.5
     549
   541.9
   479.3
   521.1
   528.9
   516.6
   548.4
   576.6
     560
   528.2
   554.8
   516.6
   558.1
   579.2
   514.9
   517.2
   556.1
   569.8
   523.1
     475
   537.7
   522.7
   528.9
   531.2
   530.5
   557.1
   568.5
   565.9
   537.7
   529.5
   556.1
   558.4
   553.6
   538.6
   498.1
   509.8
   542.8
   579.2
   502.6
   604.5
     549
   566.9
   543.8
     525
   519.8
   511.4
   508.1
   481.2
   533.1
   533.8
   605.5
   564.6
     500
     513
     512
   572.7
   565.6
   520.8
   517.2
     575
   543.5
     537
   513.6
   566.5
   572.7
   543.2
   526.9
   502.9
   554.2
     550
     490
   577.9
   528.2
   506.2
   501.6
   506.2
   531.8
     551
   499.7
   530.2
   509.1
   562.3
   541.5
   527.9
   506.5
   507.5
   570.7
   554.5
   516.6
   530.5
   485.4
   541.5
   494.2
   492.6
   543.8
   495.2
   473.4
   556.1
   535.4
   495.5
   546.4
   496.1
   493.5
   555.2
   495.8
   496.8
   517.9
   539.6
     501
     512
   568.5
     562
   553.2
   514.6
   522.1
   474.4
   477.6
   577.6
   494.8
   544.1
   556.8
     514
   514.9
   437.7
   503.6
   490.9
   510.1
   523.1
   550.6
   516.2
   495.2
   525.3
   542.5
   540.6
   498.1
   548.7
   502.3
   517.2
   461.4
   533.4
   554.2
   520.5
   525.7
   499.4
   503.3
   539.6
   513.6
     525
     539
   504.6
   551.6
   519.8
   515.3
   529.9
   490.3
   502.3
   573.7
   540.9
   507.5
   503.9
   470.5
   506.8
   521.4
     551
   504.2
   563.3
   489.3
   522.7
   506.5
   500.7
   517.2
   565.6
   494.5
   517.9
   552.3
   511.1
   541.9
   530.8
   564.6
   523.7
   557.8
   509.1
   489.6
   544.8
   539.9
   544.1
   503.9
   514.6
   534.7
   515.9
   542.5
   571.7
   518.5
   506.8
   518.5
   506.8
   518.2
   581.8
   497.8
   513.3
   547.4
   557.4
   540.3
   518.5
   514.6
     536
   507.2
   589.2
   497.4
     489
   598.6
   511.1
   530.2
   541.5
   461.7
   501.3
   530.2
   499.4
   558.1
   541.9
   510.1
   605.8
   516.9
   582.4
   538.6
   509.1
   617.5
   574.6
   490.9
   580.8
   543.8
   530.8
   497.8
   499.7
   589.6
     585
   570.7
   601.2
   554.8
   546.7
   508.5
   547.7
   589.9
   552.9
     548
   555.8
   628.2
   578.9
   601.6
   604.8
   624.3
   579.5
   618.8
   593.5
   608.4
   615.2
   624.3
   712.8
   624.3
   658.3
   711.5
   628.5
   619.7
   716.1
   686.2
   673.9
   643.7
   690.4
   713.2
   694.3
   655.4
   687.5
   723.5
   783.5
   744.3
   741.1
   725.2
     743
   736.2
     708
   788.4
   722.6
   777.1
   762.8
   811.1
   801.7
   806.3
   772.2
   875.4
   742.4
   855.2
   870.8
   777.1
     841
     864
   899.4
   817.9
   844.5
   940.9
   858.8
   869.2
   913.6
   946.7
   908.1
   909.4
   927.9
   896.8
   936.3
   919.8
   948.7
   975.9
   913.3
   941.5
   940.6
   962.6
   914.3
   946.4
   944.5
   978.5
   941.5
   972.7
   924.3
   968.8
   937.6
   961.6
   954.5
    1018
    1001
   957.1
    1014
   979.2
   950.3
   866.6
   999.3
   943.2
   962.6
   920.1
   966.5
     959
    1020
     950
   917.8
   927.6
   948.7
   953.5
   931.1
   998.9
     938
   970.4
   943.5
     913
   975.3
   869.8
   963.6
   909.1
   995.4
   914.3
   942.8
   917.2
   929.5
   938.6
   903.6
   928.2
   921.7
   913.3
   869.5
   911.7
   896.8
   853.6
     888
   876.7
   795.2
   812.1
   892.9
   833.5
   861.4
   870.2
   770.6
   895.5
   824.4
     841
   891.2
   770.2
   866.9
   835.1
   813.7
     853
   740.1
   863.4
   841.3
   758.9
   720.6
   725.2
   721.3
   726.1
   714.5
   761.5
   772.8
   696.3
   716.1
   750.5
   686.2
   736.2
   785.5
   685.3
   762.5
   775.1
   741.4
   689.8
   800.7
   708.6
   745.3
   721.6
   671.3
   745.3
   689.1
   700.5
   657.7
   713.8
   639.2
   664.5
   621.3
   701.2
   657.7
     683
   649.6
   654.8
   650.2
   620.4
   695.3
     635
   677.5
   685.6
   661.9
   609.3
   611.6
   617.1
   698.6
   685.9
   608.7
     608
   602.2
   679.4
   624.3
   702.4
   657.7
     681
   603.8
   640.8
   631.1
   630.8
   612.3
   638.2
   643.1
   630.1
   691.4
     623
   598.6
   580.2
   631.4
   649.9
     585
   609.7
   591.5
   585.3
   569.1
   579.8
   553.6
   579.5
   579.5
   562.6
     586
   612.3
   639.8
     609
   563.9
   540.3
   631.4
   659.3
   638.5
   581.1
     573
   543.2
   585.7
   606.4
   623.6
   558.1
   600.9
   616.5
   565.6
   556.8
   574.6
   522.7
   603.5
   558.1
   539.3
   592.5
   625.6
   570.7
   599.9
   623.3
     635
   526.3
   589.6
   565.2
   631.4
   580.2
   615.2
   526.3
   532.1
     575
   607.1
   602.2
   559.4
   623.3
   581.1
   639.5
   525.3
   559.4
   591.2
   593.8
   631.7
   643.4
   543.5
   581.1
   551.3
   546.4
   554.8
   610.6
   608.4
   625.2
   601.2
     561
   591.5
     596
   605.5
   569.8
   606.1
   552.6
   581.4
   562.3
   604.5
   550.3
     549
     586
   573.7
   557.8
   567.2
   523.1
   554.2
   573.3
   587.3
   580.5
   577.6
   554.2
   510.7
     574
   583.1
   493.5
   555.8
   553.6
   566.9
   530.8
   511.4
   587.6
   562.3
   568.1
   590.2
   553.6
   564.3
   544.5
     538
   530.2
   606.1
     539
   597.3
   495.5
   600.6
   562.6
   556.8
   539.6
   583.1
   540.3
   587.6
     538
   576.3
   568.5
   508.1
   551.6
   594.7
   545.4
   553.9
   559.1
   547.7
   585.3
   569.1
   546.1
   499.7
   558.7
   587.6
   554.8
   572.4
   584.7
   541.9
   552.6
   558.7
     526
   541.9
   592.8
   593.1
   588.3
   518.8
   553.6
     585
   544.8
   543.2
   618.1
     596
   545.4
     573
   515.9
     563
     597
   583.1
   548.7
   523.7
   582.4
   553.2
   497.1
   504.9
   580.2
   535.1
   580.8
   571.4
   584.4
   613.2
   552.3
   534.7
   567.2
   675.8
     598
   591.2
   572.4
   612.6
   574.3
     560
   584.4
   624.6
     572
     610
   594.1
   576.6
     573
   502.9
   592.5
   652.5
   579.5
   640.8
   591.8
   583.1
   619.4
   559.7
   609.7
   588.3
   578.5
   520.5
   596.4
   590.2
     596
   562.3
   569.8
   624.9
   588.6
   571.7
   608.4
   628.5
   605.8
   632.7
   659.3
   635.3
   606.4
     634
   643.7
   620.7
   615.8
   611.9
   591.5
   648.9
   626.9
   628.5
   656.7
   626.2
   665.8
   607.1
   627.5
   640.5
     622
   615.5
   646.7
   589.2
   631.4
   615.8
   539.9
   620.4
   582.7
   599.9
   605.8
   669.7
   639.2
   595.1
   596.7
   684.6
   650.2
   653.8
     646
   589.9
   578.9
   639.8
   591.2
   642.1
   612.9
   563.3
   667.4
   666.4
   613.9
   632.1
   672.3
   651.8
   623.9
   620.1
   673.9
   641.5
   630.8
   657.7
   636.6
   650.5
   675.5
   609.7
   648.6
   634.6
   621.7
   628.5
   652.2
   642.4
   621.3
   700.8
   686.9
     635
   648.3
   607.1
     611
   625.2
   650.5
   577.6
   607.4
   573.7
   574.3
   600.3
   634.3
     658
   594.7
   579.5
   631.1
   586.3
   589.6
   591.5
   630.4
     574
   610.3
   604.2
   595.4
   613.2
   581.1
   624.6
     647
   600.9
   563.6
   574.6
   543.5
   577.9
   629.8
   596.7
   613.6
   648.6
   580.2
   537.7
   564.9
   629.1
   605.1
   597.7
   594.4
   606.8
   574.3
   598.3
   595.7
   581.8
   593.5
   609.3
   606.4
   591.5
   492.6
   537.7
   547.7
   585.7
     548
   536.4
   578.9
     586
   562.6
     599
     549
   616.2
   608.7
   544.5
   586.3
   551.3
   575.3
   617.8
   601.2
   568.1
   612.9
   613.6
   638.5
   567.2
   625.9
     634
     621
   618.8
   619.4
   589.9
   599.6
     634
   683.3
   575.6
   567.5
   659.6
   606.1
   586.6
   612.6
   590.9
     633
   653.8
   614.2
   579.5
   665.1
   672.3
   684.3
   651.8
   616.5
   652.2
   729.7
   648.3
   653.1
   685.6
   713.8
   614.2
   638.2
   704.7
   681.4
   680.7
   640.5
   662.9
   647.6
   648.3
   620.4
   691.1
   707.6
   690.4
   743.3
     719
     756
     707
   701.2
   682.7
   729.7
   643.7
     718
   668.1
   734.2
   703.7
   690.1
   716.1
   738.8
   672.9
   721.9
   733.9
   741.7
   705.7
   673.6
   804.3
   744.6
   698.2
   728.1
   796.5
   794.6
   699.9
     840
   781.9
     717
   752.1
     743
   744.6
     744
   778.4
   759.5
   760.8
   727.4
   721.6
   736.5
   742.7
   781.9
   666.4
   744.3
   771.2
   673.6
   737.5
   775.8
   802.7
   691.1
   694.7
   743.6
   788.7
     767
   720.9
   670.3
   709.6
   685.9
   712.5
     756
   748.2
   799.8
   776.1
   728.4
     732
   762.8
   772.8
   721.3
   724.5
   728.4
     682
   699.5
   751.8
   759.5
   726.1
   737.8
   734.6
   727.1
   781.9
   769.9
   793.6
   738.5
   732.3
   727.1
   742.4
   765.4
   693.7
   725.2
   800.7
   772.5
   751.1
   782.9
   794.6
   773.8
   808.5
   849.7
   869.2
   812.7
   826.4
   842.9
     863
   869.5
   864.3
   866.3
   946.4
   890.3
   905.5
   880.5
   941.5
   910.7
    1003
   976.2
   928.2
    1010
   950.3
    1061
    1095
    1101
    1104
    1103
    1113
    1086
    1157
    1212
    1223
    1266
    1212
    1215
    1309
    1354
    1387
    1391
    1510
    1456
    1572
    1604
    1604
    1581
    1625
    1596
    1665
    1852
    1888
    1751
    1828
    1900
    1968
    1968
    2030
    2171
    2106
    2182
    2191
    2229
    2407
    2340
    2480
    2459
    2446
    2503
    2475
    2558
    2549
    2770
    2722
    2756
    2810
    2972
    2742
    2877
    2992
    2874
    2927
    3089
    2987
    3043
    3155
    3135
    3290
    3273
    3228
    3371
    3423
    3417
    3454
    3479
    3495
    3406
    3495
    3572
    3595
    3674
    3521
    3759
    3634
    3504
    3724
    3583
    3765
    3523
    3663
    3698
    3696
    3714
    3734
    3686
    3742
    3682
    3562
    3645
    3623
    3694
    3562
    3686
    3736
    3571
    3666
    3521
    3499
    3419
    3548
    3506
    3389
    3502
    3556
    3224
    3374
    3339
    3385
    3304
    3217
    3299
    3180
    3278
    3246
    3132
    3155
    3066
    3104
    3065
    3039
    2896
    2939
    2739
    2885
    2818
    2780
    2693
    2736
    2670
    2553
    2613
    2697
    2596
    2592
    2476
    2460
    2424
    2525
    2387
    2267
    2335
    2302
    2263
    2321
    2149
    2192
    2186
    2076
    2184
    2092
    2060
    1909
    1993
    1869
    1937
    1784
    1903
    1837
    1903
    1834
    1801
    1733
    1737
    1779
    1821
    1708
    1629
    1687
    1598
    1652
    1532
    1637
    1570
    1487
    1585
    1583
    1458
    1555
    1494
    1479
    1435
    1380
    1369
    1394
    1306
    1386
    1303
    1324
    1322
    1281
    1330
    1273
    1224
    1282
    1214
    1116
    1264
    1296
    1182
    1209
    1158
    1153
    1111
    1087
    1166
    1148
    1137
    1111
    1135
    1066
    1118
    1056
    1163
    1041
    1027
    1085
    1093
    1019
    1010
    1034
    1014
    1011
   956.1
   951.9
   978.5
    1018
    1014
   994.4
   966.8
     890
   973.6
   973.6
   948.7
   922.4
   987.9
   914.6
   900.3
   884.1
   891.9
   893.2
   888.3
   859.8
   866.9
   873.7
   859.8
   943.8
   869.5
   818.6
     972
   862.4
     827
   817.6
   878.6
   770.9
   885.4
   793.6
   827.3
   849.4
   874.4
   753.4
   872.8
   775.8
   741.7
   836.7
   795.6
   805.3
   862.1
   761.2
     838
   828.6
   809.8
   777.1
   703.1
   754.4
   745.9
   828.3
   803.7
   751.8
   796.5
   775.8
   768.3
   787.8
   727.8
   745.6
   776.4
   741.7
   745.9
   762.8
   687.5
   768.3
   723.9
   720.6
   745.6
   738.8
   751.1
   703.1
   782.9
   707.3
   703.4
   703.1
   756.9
   705.7
   765.1
   683.6
   723.5
   763.4
   680.4
   669.7
   667.7
   761.5
   732.6
     731
   710.2
   656.1
   725.8
   741.4
   690.4
   624.3
   711.2
   675.8
   677.8
   636.9
   753.4
   708.3
   768.3
   714.8
   735.9
   711.9
   613.9
   706.3
   710.6
     681
   689.5
   732.3
   687.2
   657.7
   713.8
   723.9
   664.2
   660.6
   690.1
   659.3
   625.6
     694
   685.6
   650.5
   630.1
   665.1
   616.2
   630.1
     660
   681.4
   652.5
   636.6
   656.1
   644.4
   706.7
   637.2
   669.4
   672.9
   685.9
   647.6
   738.5
   666.8
   611.9
   627.2
   630.8
   668.4
   644.7
   641.1
   643.1
     635
     659
   631.4
     646
   626.5
   662.9
     658
   644.4
   644.1
   664.5
   661.6
     634
   686.2
   664.2
   609.3
   647.6
   679.1
   603.8
     599
   623.6
   665.1
   591.2
   593.8
   608.4
   642.4
   651.5
   673.6
   620.1
   683.6
   619.4
   600.6
   583.1
   645.4
   625.6
   678.8
   663.5
   679.7
   679.1
   675.5
   635.6
   633.7
   588.3
   588.9
   675.8
   630.8
   643.1
   649.2
   680.1
   613.2
   571.7
   634.6
   660.6
   645.4
   613.6
   645.4
     598
     633
   672.3
   639.2
   554.5
   644.7
   639.2
   592.5
   672.9
   618.8
   615.2
   604.8
   616.5
   613.6
   626.5
   619.4
   606.1
   589.9
   676.8
     672
   645.7
   604.5
   607.7
   669.4
   620.1
   649.6
   620.4
   668.1
   624.9
   616.8
   653.8
   611.9
   632.1
   615.2
   620.4
   606.8
   665.5
   618.1
   602.2
   664.2
     574
   722.2
   587.6
   595.4
   637.6
   680.1
   644.7
   664.2
   642.8
   623.9
   650.5
   658.7
   590.2
     608
   640.5
     621
   586.3
   640.5
   624.6
   643.7
   625.6
     672
   656.7
   650.5
     623
   557.4
     584
   648.9
   667.7
   633.7
   627.8
     548
   615.8
   648.3
   590.2
   655.4
   556.8
   667.1
   684.9
   628.5
   610.3
   612.6
   577.6
   578.5
   674.9
   601.6
   679.1
   611.9
   676.2
     599
   592.2
   691.4
   616.8
   679.1
   607.7
   649.2
   656.7
     622
     660
   627.2
   605.1
     633
   654.4
   640.5
   648.3
   631.4
   664.8
   703.4
   683.3
   719.6
   644.4
   642.8
   639.8
   642.4
   660.6
   683.6
   612.9
   643.1
   649.6
   696.9
     682
   666.1
   678.4
   650.5
   744.9
   641.5
   685.3
   653.1
   681.7
   653.1
   680.1
     708
   670.3
   740.7
   683.6
   714.5
   687.5
   688.2
   714.8
   663.2
   731.3
   709.6
   721.3
   701.2
   737.2
   743.6
   704.4
     729
   737.2
   709.6
   718.7
   689.5
   776.1
   697.6
   667.4
   699.5
   738.5
   742.4
   716.4
   728.7
   642.8
   670.3
   744.3
     729
   747.2
   683.6
   724.2
   722.6
   780.6
   709.3
   729.4
   711.2
   710.6
   747.9
   708.9
   774.1
   715.1
     731
   751.4
   710.9
   706.3
   766.7
     778
   749.5
   735.2
   701.8
   772.8
   753.7
   791.7
   815.3
   752.1
   704.7
   778.4
   751.4
   745.6
   760.5
   742.7
   745.6
   761.5
   696.9
   784.8
   776.7
   748.5
   793.9
     791
   760.8
     803
   801.1
   784.8
     779
   813.1
   828.6
   778.7
   809.8
   801.7
     840
   833.8
     793
   833.2
   873.7
   865.6
   817.6
   836.7
   936.3
   898.7
   904.9
   830.3
   928.9
   922.1
   916.2
   937.6
   927.6
   931.8
   931.1
   971.7
   968.8
    1052
    1063
    1023
    1056
    1046
   955.5
    1031
    1152
    1096
    1124
    1151
    1121
    1141
    1176
    1197
    1197
    1234
    1209
    1283
    1308
    1312
    1381
    1342
    1395
    1358
    1399
    1373
    1472
    1429
    1436
    1405
    1485
    1494
    1539
    1489
    1485
    1567
    1561
    1526
    1587
    1676
    1655
    1747
    1674
    1585
    1621
    1739
    1632
    1774
    1819
    1817
    1784
    1858
    1767
    1843
    1800
    1961
    1951
    1778
    1935
    2024
    1826
    1972
    1943
    2043
    2014
    1910
    1966
    1946
    1943
    1896
    1997
    2087
    2020
    2020
    2044
    2016
    1985
    2004
    1974
    2038
    2078
    2022
    2098
    2069
    2070
    2039
    1969
    2036
    2052
    1958
    2099
    2047
    1993
    2133
    2008
    1973
    1957
    2111
    1974
    2059
    2089
    1992
    1957
    2018
    1959
    1957
    1927
    2045
    1895
    1862
    1837
    1865
    1895
    1869
    1899
    1901
    1894
    1879
    1768
    1720
    1911
    1717
    1822
    1735
    1698
    1746
    1844
    1728
    1698
    1759
    1688
    1697
    1609
    1560
    1597
    1703
    1605
    1574
    1584
    1592
    1662
    1559
    1540
    1513
    1546
    1582
    1446
    1524
    1588
    1543
    1421
    1466
    1408
    1505
    1467
    1502
    1430
    1509
    1384
    1359
    1476
    1316
    1371
    1366
    1310
    1305
    1347
    1282
    1258
    1346
    1297
    1319
    1262
    1282
    1250
    1239
    1223
    1169
    1232
    1140
    1180
    1161
    1161
    1245
    1189
    1168
    1151
    1207
    1106
    1111
    1115
    1024
    1039
    1087
    1116
    1139
    1129
    1115
    1141
    1043
    1087
    1055
    1052
    1053
    1051
    1001
    1003
    1053
    1023
    1003
   970.4
    1011
    1028
   962.6
   986.6
   950.9
     959
    1001
   945.4
   991.5
   956.8
    1013
   941.9
   956.1
   962.9
   891.9
   942.2
   932.4
   916.9
     889
   883.5
   997.3
   896.4
   980.8
   909.1
   879.2
   836.7
   860.4
   882.8
   899.7
   939.9
   857.5
     826
   858.8
   870.2
   867.6
   904.9
   890.9
     875
   873.7
   847.5
   861.4
   819.9
   822.5
   796.5
   828.6
   894.8
   849.1
     803
   884.1
   825.1
   886.4
   819.2
   843.2
   819.2
     778
     793
   840.3
   830.6
   794.3
     815
   785.8
   805.9
   793.3
   741.1
   852.3
   795.6
   828.3
   832.9
   773.5
   750.8
     781
   798.8
   745.3
   723.5
   790.4
   733.6
   743.3
   760.2
   785.5
   770.2
   679.4
   764.1
   753.1
   749.5
   726.5
   752.7
   778.7
     790
   740.4
   831.2
   708.3
   732.9
   746.9
     732
   791.3
   760.8
   723.2
   706.7
   792.3
     756
   739.1
     669
     767
   771.2
   731.6
   779.3
   789.4
   702.8
   704.7
     731
   756.3
     729
   732.3
   756.3
     731
   727.4
   791.3
   707.3
   696.9
   729.4
     693
   699.9
   755.3
   687.5
     744
   687.5
     720
   710.6
   717.7
   747.2
   699.2
   673.6
   719.3
   628.2
   676.2
   658.7
   729.7
     693
   696.6
   754.7
   657.4
   737.2
   708.3
   731.3
     720
     730
   688.5
   693.4
   664.5
   750.1
   667.7
   676.8
   622.3
   665.8
   655.7
   672.9
   654.1
   671.3
     682
     718
   633.4
   597.3
   631.4
   705.7
   640.8
   629.1
   740.4
   655.7
   692.4
   666.4
   678.4
   636.6
   703.4
   641.8
   642.1
   732.6
   671.6
   668.7
   674.9
   703.7
   668.1
   722.9
   686.6
   696.6
   640.5
   674.2
   689.1
   683.3
   636.3
   642.8
   653.1
   738.1
   646.3
   643.1
   643.1
   631.4
   672.6
   674.2
   648.3
   631.1
   662.9
   728.7
   668.7
   623.6
   652.8
     705
   679.4
   605.1
   693.4
   647.6
   699.5
     648
   618.1
   675.8
   640.8
   654.4
   635.9
   606.8
   625.6
   670.3
   686.6
   655.7
     684
     621
   608.4
   640.2
   618.1
     610
   664.2
   653.8
   636.6
   637.2
   623.6
   653.5
   714.1
   614.2
   668.4
   687.2
   689.8
   619.4
   634.3
   644.4
   636.3
   680.1
   637.9
   600.9
   671.6
   645.4
   661.6
   655.1
   638.9
     683
   662.9
   679.4
   628.2
   639.8
     659
     694
   629.1
   635.9
   704.1
   614.9
   648.6
   611.3
   661.9
   661.6
   651.8
   633.7
   598.6
   599.6
   594.7
   628.5
   619.1
   662.2
     572
   655.1
   676.8
   646.3
   597.3
   635.9
   651.8
   698.6
   624.9
   699.9
   631.4
   620.4
   615.2
   581.4
   593.1
   554.8
   628.5
   656.7
   678.8
   654.8
   655.1
   615.5
   659.6
     597
   677.5
   644.1
   659.3
   630.1
   614.2
   642.8
   638.9
   660.9
   613.6
   627.2
   672.3
   664.2
   635.6
   631.4
     622
   660.9
   635.6
   601.6
   656.4
   661.6
   623.9
     550
   624.9
   644.7
   615.2
   612.9
   587.6
     658
   652.5
   630.4
   580.8
   578.9
   619.1
   556.5
     596
   666.8
   600.9
   585.3
     646
   603.5
   620.4
   587.9
   627.2
   647.3
   635.6
   649.2
   593.8
     584
   644.4
   624.6
   594.1
   579.5
   605.8
   636.3
   621.3
   639.8
   563.9
   547.4
     648
     599
   628.5
   624.3
   622.6
   658.7
   660.3
   584.4
   614.2
   601.6
   575.9
   613.6
     585
   621.3
   624.6
   636.3
   613.2
   637.2
   652.2
   603.8
   591.2
   594.7
   646.3
   611.9
   638.9
   632.4
   637.2
   619.4
   606.1
   646.3
   653.8
   591.8
   614.5
   681.7
   627.2
   581.8
   625.9
   559.7
   606.4
   707.3
   636.3
   618.4
     609
   643.7
   556.8
   625.6
     621
   580.8
   628.2
   619.4
   597.7
   608.4
     634
   599.9
   632.1
   622.6
   654.8
   591.8
   587.9
     671
   585.3
   603.2
   640.5
   616.5
   617.1
   620.4
   666.4
   552.6
   616.2
   595.7
   576.9
   628.2
   626.9
     657
   615.5
   607.4
   685.6
   714.8
   632.1
   604.8
   617.5
   581.8
   636.9
   555.8
     562
   576.6
   609.7
   664.5
   608.7
   568.1
   656.7
   649.9
   621.7
     634
   613.6
     562
   605.8
   600.9
   665.8
   609.3
   621.7
   636.6
   623.3
   583.7
   561.7
   642.4
   613.9
   624.6
   594.4
     648
   624.3
     610
   608.7
     572
   678.8
   585.7
   597.3
   654.4
   601.9
   599.6
   611.9
   618.1
     574
   564.3
   646.7
   658.7
     597
     633
   631.4
   667.4
   630.8
   601.2
   639.8
   559.7
   602.9
   606.1
   602.2
   663.5
   613.2
   627.2
   611.3
   616.2
   610.6
   611.6
   578.9
   655.1
   651.8
   632.4
   626.2
   696.3
   658.7
   623.3
   583.7
   619.4
   635.3
     610
   623.6
   636.9
     598
   727.4
   617.1
   591.5
   644.4
   650.2
     634
   655.4
     693
   676.2
   660.3
   625.9
   654.1
   637.6
   700.8
   660.9
   698.6
   620.1
   661.3
   668.1
   659.6
   694.7
   653.1
   616.2
   689.5
   591.2
   673.9
   688.2
   695.6
   651.8
   669.7
   677.8
   619.7
   668.7
   593.1
   697.6
     648
   641.5
   684.6
   632.7
   660.9
     717
   652.2
   725.8
   688.2
   712.8
   679.7
   685.3
   684.9
   708.9
   749.2
   694.7
     672
   747.5
   760.5
   608.4
   671.6
   727.4
   656.7
   675.5
   675.5
   662.5
   680.4
   672.6
   686.9
   684.3
   743.6
   687.2
   684.3
   719.3
   740.1
   717.7
   676.5
   718.3
   668.1
   748.2
   690.4
   732.9
   737.8
   728.1
   768.3
   684.9
     729
     742
   727.1
   759.9
   793.3
   670.7
   793.3
   753.4
   820.2
     743
   718.3
   697.6
   813.4
   824.4
   705.7
   767.3
   762.8
     756
   797.2
   806.6
   750.8
   747.5
   868.2
   782.6
   782.3
   776.1
   779.7
   747.2
   899.7
   843.9
   847.5
   855.9
   802.4
   807.6
     778
   797.2
   822.8
   860.4
   853.3
   883.1
   855.2
   867.6
   883.1
   894.8
   893.5
   836.4
   911.4
   874.4
   937.3
   896.4
   894.8
   931.8
   962.6
   966.8
   921.4
   919.5
   972.7
   901.6
   966.5
    1054
   990.5
   986.6
   946.4
    1024
    1073
    1065
    1007
    1068
    1023
   952.9
    1025
    1069
    1070
    1040
    1025
    1144
    1112
    1097
    1123
    1059
    1104
    1161
    1189
    1094
    1142
    1185
    1170
    1201
    1148
    1191
    1197
    1183
    1232
    1219
    1211
    1173
    1303
    1164
    1142
    1194
    1237
    1258
    1190
    1207
    1252
    1186
    1165
    1233
    1173
    1132
    1273
    1331
    1294
    1260
    1267
    1301
    1160
    1238
    1243
    1305
    1240
    1292
    1182
    1191
    1253
    1359
    1214
    1268
    1284
    1280
    1212
    1207
    1225
    1264
    1255
    1246
    1333
    1188
    1260
    1220
    1201
    1187
    1193
    1238
    1269
    1186
    1150
    1166
    1107
    1225
    1100
    1168
    1119
    1104
    1108
    1185
    1132
    1028
    1118
    1166
    1166
    1140
    1082
    1087
    1114
    1122
    1207
    1106
    1181
    1021
    1051
    1091
    1064
    1059
    1099
    1100
    1147
    1127
    1028
    1142
    1045
    1172
    1083
    1120
    1127
    1059
    1141
    1024
    1032
    1095
    1079
    1111
    1127
    1175
    1187
    1162
    1164
    1151
    1136
    1162
    1123
    1176
    1273
    1192
    1163
    1168
    1196
    1149
    1136
    1194
    1261
    1279
    1239
    1178
    1278
    1303
    1242
    1307
    1354
    1315
    1292
    1389
    1282
    1333
    1271
    1318
    1359
    1449
    1322
    1325
    1336
    1402
    1368
    1422
    1418
    1418
    1520
    1424
    1530
    1422
    1484
    1454
    1510
    1499
    1447
    1508
    1415
    1427
    1557
    1604
    1507
    1438
    1545
    1581
    1482
    1546
    1593
    1503
    1503
    1561
    1574
    1533
    1511
    1486
    1527
    1567
    1443
    1543
    1511
    1544
    1464
    1617
    1532
    1564
    1596
    1548
    1544
    1463
    1472
    1540
    1547
    1479
    1509
    1520
    1523
    1470
    1499
    1463
    1503
    1495
    1527
    1426
    1421
    1421
    1440
    1370
    1447
    1386
    1469
    1380
    1434
    1420
    1380
    1390
    1404
    1354
    1385
    1358
    1259
    1316
    1305
    1326
    1297
    1350
    1293
    1292
    1318
    1270
    1214
    1187
    1315
    1274
    1269
    1165
    1294
    1239
    1202
    1202
    1282
    1253
    1169
    1171
    1158
    1184
    1109
    1223
    1199
    1190
    1233
    1193
    1194
    1144
    1166
    1193
    1177
    1143
    1164
    1291
    1211
    1136
    1237
    1186
    1107
    1177
    1185
    1138
    1169
    1171
    1131
    1182
    1135
    1177
    1091
    1234
    1154
    1259
    1189
    1140
    1227
    1179
    1197
    1144
    1191
    1196
    1163
    1211
    1254
    1164
    1208
    1205
    1211
    1299
    1291
    1268
    1195
    1242
    1218
    1178
    1139
    1223
    1270
    1280
    1202
    1290
    1318
    1256
    1273
    1253
    1264
    1266
    1293
    1259
    1290
    1245
    1284
    1259
    1294
    1252
    1224
    1336
    1269
    1323
    1260
    1274
    1351
    1311
    1318
    1379
    1368
    1317
    1255
    1330
    1337
    1323
    1382
    1320
    1341
    1320
    1347
    1424
    1361
    1437
    1380
    1349
    1350
    1377
    1403
    1397
    1428
    1391
    1425
    1366
    1375
    1430
    1437
    1448
    1409
    1467
    1378
    1398
    1413
    1487
    1482
    1429
    1397
    1483
    1459
    1429
    1405
    1491
    1557
    1472
    1553
    1502
    1496
    1454
    1499
    1513
    1461
    1534
    1463
    1488
    1506
    1481
    1438
    1511
    1497
    1501
    1611
    1510
    1426
    1618
    1548
    1607
    1481
    1463
    1536
    1607
    1465
    1556
    1541
    1520
    1544
    1562
    1517
    1563
    1584
    1529
    1558
    1580
    1628
    1595
    1581
    1482
    1564
    1614
    1649
    1648
    1575
    1654
    1747
    1520
    1626
    1729
    1651
    1620
    1678
    1705
    1669
    1741
    1653
    1670
    1644
    1776
    1654
    1683
    1633
    1658
    1734
    1705
    1729
    1685
    1804
    1667
    1805
    1816
    1719
    1815
    1701
    1763
    1753
    1794
    1796
    1798
    1760
    1721
    1752
    1736
    1807
    1734
    1778
    1750
    1749
    1904
    1732
    1775
    1689
    1824
    1665
    1745
    1732
    1778
    1806
    1764
    1778
    1833
    1744
    1723
    1700
    1684
    1693
    1742
    1726
    1646
    1652
    1799
    1740
    1737
    1726
    1656
    1648
    1798
    1698
    1733
    1778
    1620
    1755
    1716
    1731
    1570
    1725
    1753
    1709
    1785
    1594
    1652
    1582
    1647
    1627
    1591
    1575
    1521
    1605
    1488
    1599
    1595
    1490
    1552
    1581
    1503
    1523
    1594
    1535
    1505
    1443
    1487
    1533
    1536
    1481
    1395
    1424
    1475
    1443
    1492
    1364
    1366
    1376
    1342
    1332
    1367
    1296
    1365
    1266
    1381
    1338
    1321
    1374
    1334
    1273
    1282
    1265
    1310
    1270
    1247
    1235
    1268
    1229
    1313
    1193
    1202
    1066
    1194
    1143
    1120
    1187
    1228
    1132
    1170
    1108
    1181
    1144
    1089
    1086
    1092
    1042
    1130
    1057
    1096
    1082
    1076
    1028
    1082
    1088
    1126
    1103
    1025
    1088
    1018
    1020
    1089
    1075
   971.7
    1057
    1100
    1027
    1048
   941.5
   962.3
   925.3
   983.7
    1015
   981.4
   934.1
    1007
   995.1
   982.7
   976.2
   966.5
   942.5
   973.3
     924
   955.2
   932.8
    1006
   989.9
   864.3
   952.2
   960.3
   976.9
   921.4
   977.2
   902.9
   934.7
   883.8
   922.1
   945.1
   927.9
   897.1
   923.4
   976.9
   889.3
   945.4
   866.9
   873.7
   857.2
   919.5
     852
   796.8
   829.9
   880.9
   903.9
   850.1
   887.4
   876.7
   829.9
   879.9
   823.1
   835.5
   857.2
   859.8
   887.7
   834.2
   866.6
   819.2
   861.4
     853
   917.8
   792.3
   843.2
   789.7
     804
   796.2
     767
   819.2
   895.1
   831.9
   836.4
   801.7
   849.7
   879.9
   751.8
   809.2
   776.4
   770.9
   821.8
   809.8
   824.7
   815.3
   794.6
   795.2
   749.2
   781.6
   758.9
   760.8
   775.8
   791.3
   717.7
   811.8
   689.8
   775.4
   733.6
   806.6
   734.9
   688.5
   715.4
   715.7
     756
   788.4
     732
   755.7
   775.8
   783.2
   685.3
     766
   781.3
   739.1
   741.7
   769.3
   677.1
   672.3
   699.2
   763.8
   767.3
   711.2
   733.6
   711.2
   686.9
   700.5
     729
     707
   732.3
   676.8
   698.9
   722.2
   718.7
   776.7
   739.4
   719.3
   705.4
   718.7
   673.6
   629.8
   727.1
   687.2
   754.4
   703.1
   756.9
   636.6
   684.9
   722.6
   737.5
   677.8
   737.5
   711.9
   699.5
   715.7
   627.5
   653.1
   713.8
   708.6
   684.9
   696.6
     669
   664.8
   670.3
   640.8
   727.1
   664.8
   643.1
   677.5
   713.5
   642.1
   662.5
   691.4
   627.2
   667.1
   605.8
   658.3
   699.5
     683
   723.5
   656.7
   671.6
   652.8
   651.2
     695
   643.4
     695
   651.8
     598
   636.9
   723.5
   698.2
   670.3
   657.4
   614.9
   561.7
   679.1
   635.3
   610.3
   690.8
   632.1
   660.3
   652.8
   674.9
   632.4
   664.8
   661.9
   639.8
   632.1
   613.6
   628.5
   680.7
   659.3
   697.3
   661.9
   672.9
   673.3
   644.1
   649.9
   643.1
   601.6
   649.6
   628.8
   632.7
   670.7
   634.3
   606.1
   663.5
   653.1
   632.4
   660.6
     659
   684.6
   669.7
   640.2
   642.8
   621.7
   630.1
   581.8
   638.2
   656.4
     681
   595.7
     633
   632.4
   642.4
   650.9
   660.6
   590.2
   619.4
   653.8
   636.9
   639.8
   633.4
   641.1
     660
   664.5
   620.7
   643.1
   595.7
   615.2
   667.7
   624.9
   601.9
   614.5
   638.2
   617.5
   606.8
   590.5
   624.9
   659.3
   657.7
   618.1
   626.5
   640.5
   650.5
   596.7
   595.1
   691.1
   634.6
   637.9
   614.5
   626.2
   630.1
   645.4
   648.6
   614.5
   666.8
   634.3
   631.1
   653.8
   592.2
   545.4
   649.2
   592.5
   618.4
   623.6
   631.4
   649.9
   599.9
   631.1
   649.9
   650.2
   616.2
   630.4
   641.1
     609
   663.2
   641.5
   606.4
   663.8
   642.4
   691.7
   642.4
   636.6
   611.6
   655.4
     634
     634
   613.9
   651.8
   627.2
   609.7
   593.5
   615.8
   572.7
   708.9
   596.4
   612.3
     610
   664.2
   619.1
   659.6
   606.8
   596.7
   689.8
   625.9
   655.1
   613.6
   680.4
   591.5
   689.5
   592.5
   661.9
   624.6
   654.8
   669.4
   662.9
   626.2
   546.4
   612.9
   655.7
   667.7
   613.6
   659.6
     634
   689.5
   608.7
   663.8
   609.3
   659.3
   650.9
   648.9
   611.6
   563.9
   631.1
   631.1
   575.6
   631.7
   629.1
   581.8
   692.7
   627.2
     634
   610.3
   641.5
   635.6
   648.9
   575.3
   642.4
   671.6
   667.1
   651.8
   593.5
   603.5
     669
   652.2
     621
   649.9
     645
   625.2
   603.8
   618.4
   650.2
   631.7
   578.5
   582.7
   643.7
   639.5
   606.8
   592.8
   596.4
   620.1
   576.9
   564.3
     660
   614.9
   610.6
   600.9
   647.3
   559.1
   592.5
   628.5
   664.5
   664.5
   614.2
   636.9
   651.5
   607.7
   578.5
     608
     635
   667.4
   547.1
   622.3
   598.6
   627.5
   641.1
   623.3
   631.4
   584.4
   594.7
     610
   574.6
   676.8
   624.6
   631.1
   611.3
   642.8
   642.1
   645.7
   612.9
   598.3
   638.2
   616.5
   603.8
   627.2
   558.4
   593.5
   627.2
   606.4
   571.1
   653.8
   644.4
   572.4
   588.9
     599
   584.4
   596.7
   680.4
     633
   666.8
   652.5
   629.8
   618.4
   640.5
   596.7
   608.4
   683.6
   633.4
   605.8
   643.7
     646
   635.9
   692.4
   693.4
     634
   596.4
   639.8
   616.5
   660.9
   699.9
   636.9
   615.8
   654.4
   628.5
   634.3
   623.9
   582.7
   665.8
   624.9
   613.6
   612.9
   666.4
   584.4
   619.7
   603.5
   622.6
   674.9
   626.5
   592.2
   680.1
   624.6
     599
   641.5
   684.6
   605.1
     610
   663.2
   612.9
   674.9
   607.7
     635
   673.6
   642.8
   669.4
   649.2
   624.3
     646
     634
   722.2
   679.1
   679.7
   628.5
   658.3
     611
   635.3
   614.5
   624.9
   673.3
   584.7
   606.8
   651.2
   626.9
     587
   696.3
   653.1
   618.4
     672
   574.3
     646
   639.5
   620.7
   654.8
   634.6
   674.2
   678.1
   714.5
   669.7
   714.1
   603.8
   685.3
     622
   608.7
   659.3
   668.4
   701.5
   653.5
     634
   680.4
   652.2
   580.2
     671
   646.7
   649.9
   651.2
   606.1
   685.3
   599.3
   691.4
   658.3
   603.8
   642.1
   686.2
   649.6
   706.3
   624.9
   652.5
   662.5
   626.9
   625.6
   598.3
   643.4
     682
   639.2
   637.9
   692.7
   676.8
   644.4
     729
   619.4
     646
   665.5
   663.8
   659.6
   648.6
   578.9
     633
   666.4
     633
   617.5
     659
   633.4
   619.4
   729.4
   644.7
   636.6
     657
   649.6
   606.8
   616.2
     682
   622.6
   631.7
   697.6
   621.3
     671
   579.8
   661.9
     672
   624.6
   648.6
   719.6
   598.6
   640.5
   632.1
   691.4
   608.7
   668.1
   583.4
     621
   693.4
   636.6
   683.6
   629.5
   631.7
   716.7
   639.8
   676.8
     694
   643.1
   590.5
   597.3
   691.1
   672.6
   640.5
   640.2
   703.4
   631.7
   684.3
   641.8
   590.2
   671.6
   655.7
   585.7
   656.1
   602.2
     669
   667.1
   665.5
   640.5
   606.8
   615.2
     648
   637.9
   642.1
   653.8
   627.5
   648.6
   661.9
   662.5
   636.3
   657.4
   663.8
   664.5
   629.5
   628.5
   659.6
   655.1
   651.8
   621.7
   675.2
   649.9
   626.2
     707
   667.1
   649.2
   713.2
   641.8
   704.1
   629.1
   598.6
   669.4
   675.5
     646
   649.2
   654.4
   650.9
   715.7
   659.6
   704.7
   735.9
   728.7
   631.4
   677.1
   690.4
   667.4
   662.2
   682.3
   666.4
   711.9
   681.4
   651.2
     705
   655.7
     608
   629.5
   697.6
     719
   661.9
   636.3
     669
   664.2
   686.6
   725.8
   708.3
   691.4
   690.4
   600.9
   705.4
   729.7
   727.8
   720.9
   660.9
   676.2
   688.8
   706.3
   732.9
   697.9
   692.1
   720.9
   714.8
   631.1
   696.6
   696.9
   684.9
   709.3
   682.7
   660.6
   685.6
   645.4
   714.1
   697.6
   651.8
     681
   674.2
     755
   673.9
   695.6
   674.2
   695.6
   686.6
   645.7
   701.2
   709.3
   701.5
   657.7
   678.1
   619.4
   648.9
   725.5
   660.3
   772.2
   702.8
   689.5
   765.4
   699.5
   687.9
   707.6
   702.8
   652.5
   745.3
   704.7
   655.1
   723.2
   706.7
   679.4
   787.8
   680.7
   722.9
   711.9
   727.8
   737.8
   667.1
   718.3
   674.9
   770.6
   689.8
   730.3
   697.9
     658
   705.7
   736.2
   687.5
     684
   715.7
   747.5
   694.3
   694.7
   717.4
   677.8
   721.3
   726.8
   737.2
   663.8
   731.3
   684.9
   691.7
   677.8
   750.5
   724.5
   682.3
   744.3
   669.7
     694
   696.6
   698.6
   702.1
   719.6
   683.3
   697.9
   673.6
   736.8
   714.5
     634
   693.4
   708.3
   717.4
   725.5
   715.7
     744
   704.7
   635.6
   738.8
   746.9
   742.7
     660
   756.9
   675.5
   675.5
   724.8
   694.3
   667.7
   771.2
   729.4
   675.5
   656.7
   764.7
   732.9
   675.5
   775.1
   679.1
     719
   709.9
   738.1
   758.9
   687.5
   701.2
     729
   703.4
   659.6
   760.2
   742.4
   723.9
   666.4
   769.9
   737.8
   703.1
   751.4
   797.2
   702.8
   663.2
   692.1
   665.8
   778.4
   727.4
   680.7
   727.8
   704.4
   663.2
   760.8
   736.8
   701.8
   656.1
     694
   698.6
   736.2
   676.2
   670.7
   714.8
   684.3
   703.1
     635
   664.8
   647.6
     706
   720.9
   722.2
   678.8
   684.3
   677.8
   678.8
   676.5
   619.7
   678.1
   648.9
   664.5
   681.7
   685.3
   711.5
   703.4
   722.9
   691.7
   690.8
   702.8
     681
   634.3
   679.4
   717.4
     658
   632.1
   663.2
   652.5
   711.2
   667.7
   737.5
   723.2
     732
   678.1
   650.5
   603.2
   687.9
   703.4
   749.8
     672
     681
   676.8
   722.9
   669.4
     706
   676.2
     646
   627.8
   669.7
   678.1
   655.4
   689.1
   666.1
     645
   632.1
     659
   662.5
   680.7
   704.1
   614.2
     621
   662.9
   687.5
   660.3
   637.2
   678.1
   647.6
   705.7
   623.9
   666.8
   705.7
   652.5
   546.7
   672.9
   630.4
   684.3
   661.9
   600.6
   613.6
   639.2
   661.3
     669
   635.6
   589.6
   654.1
   601.6
   636.6
   593.1
   624.9
   670.7
   629.1
   669.7
   635.6
   686.6
   614.2
   669.7
   645.7
     645
   710.6
   675.8
   633.4
   679.4
   650.5
   657.7
   664.2
   619.4
   668.1
   717.7
   651.5
   617.8
   639.5
   653.8
   644.7
   611.9
     586
   618.1
   707.6
   600.6
   677.5
     672
   674.6
   612.9
   662.9
   656.1
   637.9
   659.3
   630.8
   636.9
   721.6
     660
   696.6
   711.5
   727.1
   700.2
   632.4
   682.3
     684
   650.5
   652.8
   685.6
   727.1
   640.2
     693
   743.3
   662.5
   599.9
   701.5
   655.1
   629.5
   686.6
   680.4
   622.3
   745.6
   656.4
   670.7
     660
   711.9
   641.1
   631.7
   675.5
     717
   696.9
   628.5
   634.3
   652.8
   645.4
     659
   633.4
     671
   616.8
   637.9
   689.5
   672.3
   634.6
   704.4
   676.5
   666.1
   631.7
   687.9
   655.1
     683
   645.4
   663.2
   681.7
   709.9
   721.9
     682
   659.3
   652.8
   740.1
   665.8
   669.4
   635.3
   711.9
   617.5
   631.1
   714.5
   650.5
   620.4
   640.5
   649.9
   703.1
   661.3
   672.3
   638.2
   752.7
   656.7
   670.3
   650.2
   669.7
   671.3
   678.8
   677.1
     718
   669.4
   711.5
   655.7
   649.9
   629.8
   655.4
   601.9
     684
   692.1
   737.2
   716.1
   640.5
   637.6
     646
   653.1
   655.1
   660.9
   660.6
   683.3
   700.8
   663.5
     672
   638.5
   632.7
   699.9
   699.5
   588.6
   706.7
   696.9
   698.2
   599.9
   622.6
   662.9
   644.1
   651.8
   685.9
   639.2
   644.1
   656.7
   675.5
   614.9
   636.6
   664.8
   636.6
   649.2
   649.6
   668.1
     671
     670
   674.9
   623.9
   576.6
   647.6
   651.8
   660.9
   691.1
     597
   592.2
     683
   589.6
   690.8
   639.2
   673.6
   663.2
   676.2
   665.8
   665.5
     646
   673.3
   664.8
   700.5
   639.8
   693.4
   694.3
   682.7
   640.5
     681
   656.1
   666.8
   662.9
   638.9
   665.1
   632.1
   701.5
   679.7
   666.1
   703.1
     684
   718.7
   701.8
   675.2
   718.7
   708.3
     705
   657.4
   725.2
     720
     719
   663.8
   660.9
   639.2
   664.8
   668.1
   751.4
     718
   703.4
   713.5
   715.4
   670.3
   757.9
   691.7
   713.5
   748.8
   781.3
   710.2
   808.2
   736.8
   688.2
   691.4
   727.1
   747.9
   698.9
   752.4
   728.1
   703.1
     682
   692.1
   747.5
   703.7
   770.6
     683
   752.7
   776.7
   748.2
   764.4
   751.8
     815
   821.8
   752.1
   805.9
   757.6
   818.9
   758.2
   752.4
   826.7
   780.3
   763.4
   833.2
   805.6
   810.1
   806.9
   819.2
   762.1
   777.4
   769.3
   859.1
     829
   817.3
   809.8
   818.3
   834.5
   846.5
   869.5
   828.6
   868.5
   856.5
   857.5
     887
   879.6
   902.9
   900.7
   820.9
   855.2
   886.7
   895.5
   906.5
   830.9
   895.1
   965.5
   901.3
     911
   909.4
   888.3
   921.4
   898.7
   943.2
   921.7
   916.6
   980.5
   976.6
   971.4
   998.6
    1023
   944.5
    1001
    1008
   984.7
   921.7
   965.5
    1024
   991.5
   950.9
   990.5
    1033
   940.6
    1031
   960.3
   990.5
    1055
   971.4
   920.4
    1038
   983.4
   975.3
    1004
    1027
    1139
    1039
    1076
     961
    1048
    1061
    1025
    1073
    1097
   970.4
    1065
    1071
    1079
    1103
    1101
    1016
    1038
    1039
    1147
    1071
    1120
    1043
    1113
    1035
    1046
    1080
    1100
    1023
    1086
    1009
    1084
    1028
    1095
    1082
    1094
    1071
    1121
    1090
    1041
    1046
    1064
    1083
    1170
    1016
    1082
   968.1
    1158
    1070
    1116
    1097
    1027
    1030
    1107
    1143
    1140
    1021
    1061
    1064
    1036
    1079
    1080
   990.2
    1136
    1093
   982.7
    1013
    1066
    1131
    1035
    1028
    1085
    1102
    1046
    1052
    1039
    1070
    1043
    1001
    1023
    1066
    1015
    1130
    1057
   998.3
   949.3
    1010
    1016
    1082
   979.2
    1059
    1015
   973.6
    1031
   955.5
   942.8
    1052
    1008
    1011
    1018
   942.2
   967.8
    1105
    1028
   960.3
    1018
   967.5
   987.9
   981.4
    1027
   940.2
   993.4
   956.1
   958.7
    1046
   969.4
     986
    1018
   987.6
    1018
   922.1
   969.8
    1035
    1007
   992.8
    1002
   973.6
   974.3
     950
   989.9
   992.1
   917.8
    1025
    1012
   958.7
   942.5
   931.8
   917.8
   951.9
     938
   944.1
   919.5
   914.6
   915.6
   962.9
   917.8
   981.4
   966.2
   954.8
   959.7
   976.9
   967.5
   929.9
   893.2
   926.9
   910.1
   922.1
   937.6
   938.6
   881.8
   933.7
   923.7
     914
   882.2
   891.2
   952.2
   938.9
   839.7
   902.3
    1021
   913.6
   894.2
     890
     949
   873.1
   887.7
   956.5
     865
   914.6
   874.4
   873.7
   840.6
     875
   887.4
     899
   843.2
   823.4
     888
   878.9
   896.4
   919.1
   858.8
   882.5
   906.8
   791.3
   797.8
     924
   858.5
     887
   855.9
   871.5
   868.5
   876.3
   822.2
   849.4
   863.7
   818.9
   813.7
   821.5
   838.7
   735.9
   878.6
   818.3
   807.9
   784.5
     840
   773.8
   795.9
   804.6
   817.9
   794.6
   771.9
   736.8
   756.6
   794.3
   851.3
   786.8
   825.7
   726.5
   843.9
   808.2
     793
     817
   806.6
   752.4
   759.9
   731.3
   735.2
   773.5
   794.3
   785.5
   781.3
   712.8
   772.2
     742
   720.6
   753.1
   773.8
   772.5
   704.7
     708
   688.2
   739.1
   696.3
     731
   720.6
   757.6
   727.4
   722.9
   740.4
   722.6
   728.7
   655.7
   770.2
   696.9
   698.9
   645.7
   714.1
   724.2
   700.2
   748.8
   650.9
     695
     681
     719
   696.3
   656.7
   765.1
   687.5
   624.9
   710.9
   724.5
   698.9
   664.5
   680.7
   711.5
   721.3
   699.5
   715.4
   719.3
     681
   665.1
   654.1
   696.6
   670.3
   678.8
   660.3
   654.8
   644.1
     693
     695
   707.6
   711.2
   612.9
     683
   653.5
   660.3
     657
   660.9
   706.3
   632.7
   663.2
   615.8
     647
   686.9
   653.5
   654.8
   680.7
   636.6
   638.9
   654.1
   612.3
   624.3
   631.4
   656.4
   617.5
   616.8
   643.1
   673.9
     633
   679.1
   674.2
   650.9
   670.7
   676.2
   676.8
   712.5
     696
   709.6
     681
   648.9
   710.9
     645
   701.5
   683.6
     622
   632.4
   671.3
   723.2
   698.2
   644.4
   694.3
   689.5
   711.2
   689.1
   740.1
   696.3
   757.3
   695.3
     729
   707.3
   696.6
   693.4
   807.6
   714.8
   775.1
   752.1
   692.7
   720.6
   772.5
   710.9
   691.7
   742.4
   763.4
     743
   753.1
   726.5
   761.2
   780.6
   784.8
     816
   845.5
   795.9
   794.6
     817
   765.4
     877
     841
   837.1
   790.7
   903.3
   822.2
   858.2
   873.4
   929.2
   898.7
   920.4
   912.7
   858.8
   857.5
   923.4
   935.4
   921.4
   949.6
     924
   953.5
    1007
   948.3
   970.7
    1011
   991.5
    1051
    1012
    1072
    1098
    1076
    1078
    1069
    1024
    1087
    1126
    1108
    1138
    1191
    1095
    1136
    1218
    1164
    1140
    1137
    1190
    1136
    1207
    1162
    1218
    1184
    1269
    1298
    1179
    1344
    1228
    1236
    1302
    1218
    1273
    1381
    1290
    1252
    1332
    1341
    1303
    1367
    1342
    1358
    1333
    1315
    1311
    1404
    1370
    1354
    1353
    1380
    1457
    1401
    1367
    1437
    1444
    1447
    1371
    1423
    1373
    1395
    1393
    1422
    1379
    1440
    1421
    1387
    1409
    1427
    1478
    1446
    1396
    1405
    1379
    1357
    1375
    1394
    1391
    1408
    1344
    1330
    1320
    1411
    1400
    1354
    1408
    1392
    1352
    1253
    1354
    1286
    1340
    1311
    1292
    1304
    1348
    1357
    1290
    1170
    1283
    1235
    1275
    1294
    1207
    1259
    1244
    1215
    1225
    1205
    1124
    1212
    1224
    1191
    1133
    1241
    1128
    1062
    1136
    1106
    1124
    1146
    1124
    1010
    1142
    1105
    1055
    1112
    1079
    1016
    1038
    1065
    1048
   982.7
   973.6
   963.3
    1005
   964.9
   997.7
   966.8
   920.8
   958.7
   860.8
   910.4
   930.2
   879.9
   932.8
   870.2
   854.3
   909.4
   901.3
   886.4
     863
   873.1
   848.1
   826.7
   802.7
   858.2
   864.3
   867.2
   840.3
   828.3
   801.7
   831.9
   824.7
   756.6
   757.9
   772.8
   829.6
   785.2
   836.4
   763.4
   717.7
   735.9
   783.2
   680.1
   746.6
   775.8
   740.7
   708.9
   693.4
   795.2
   811.4
     742
   678.1
   694.3
   689.5
   746.6
   713.2
   743.3
   691.1
     705
   694.3
   645.4
   651.5
   657.7
     695
   712.5
     720
   667.1
   670.7
   703.1
   676.5
   644.7
   682.3
   699.9
   625.6
   665.5
   695.6
   630.8
     634
   630.4
   682.3
   678.8
   678.1
   647.3
     647
   682.3
   624.6
   700.2
     648
   652.8
   598.6
   666.1
   640.2
   670.7
   669.4
   651.2
   646.3
     635
   665.8
   662.5
   621.3
   685.6
   676.2
     672
   646.3
   700.2
   624.3
   610.3
   630.1
   713.2
   644.1
   676.8
   704.4
     695
   637.2
   624.6
   659.3
   665.5
   638.9
   674.6
   612.3
   643.4
   622.3
     635
   663.2
   691.7
   624.9
   651.5
   689.8
   689.5
   652.5
   653.8
   670.3
   627.2
   654.1
     718
   648.6
   663.8
   682.7
   674.2
     669
   703.4
   666.4
   692.4
   622.6
   655.1
     708
   692.1
   684.6
   737.2
   684.6
   687.9
   651.8
     671
   689.1
   674.9
   716.7
   693.7
   624.6
   617.1
   634.3
   725.5
     657
     705
   652.5
   684.6
   621.7
   677.1
   661.6
   697.3
   688.2
   652.2
   652.5
     693
   653.1
   680.4
   665.5
   711.2
   665.5
   641.5
   745.9
   654.1
   643.1
   636.9
   746.9
   715.1
   640.5
   660.9
   703.4
   686.2
   648.3
   673.9
   658.7
   698.2
   680.1
   691.4
     672
   578.5
   648.3
   653.8
   664.8
   687.9
   650.9
   616.2
     658
   681.7
   655.7
   699.9
   709.3
   679.4
   721.6
   629.8
   614.5
   703.7
   690.4
   685.9
   737.2
   623.9
     683
   620.7
   642.1
   649.9
   597.3
   669.4
   654.4
   671.3
   703.1
   676.2
   653.1
   688.8
   672.9
   617.1
     657
   682.3
   698.2
   687.9
   624.3
   615.5
   667.4
   675.5
   618.1
   684.6
   687.5
     645
   738.8
   678.4
   728.1
   639.8
   688.2
   643.4
   661.6
   686.6
   681.7
   669.7
   620.7
     707
   764.1
   654.8
   729.7
   669.7
   633.7
   668.7
   676.5
     634
   623.9
   674.6
     672
   678.4
   709.9
   737.5
   590.9
   652.5
   700.8
     682
   661.3
   755.3
     708
   724.8
   643.7
   659.6
   700.2
   639.8
   637.9
   656.7
     707
     648
     705
   643.1
   703.4
   685.3
   659.3
   690.4
   675.8
   667.4
   649.6
   681.7
   674.6
   608.4
   708.3
   618.1
   664.8
     720
   654.1
   691.4
   691.4
   655.7
   702.4
     717
     693
   674.2
     648
   634.3
   668.1
   676.2
   648.6
     659
   621.7
   679.1
   692.4
   697.9
     658
   704.1
   656.7
   699.5
   660.3
   642.4
   657.7
   627.5
   658.3
   630.8
   681.4
   641.8
   651.2
   633.4
   664.2
   702.8
   653.5
   720.3
   620.4
   618.8
   589.6
   639.5
   679.4
   627.8
   672.3
   669.7
   700.8
   651.2
   704.7
   695.6
   673.3
     706
   710.2
   726.1
   658.7
   656.4
   641.1
   712.5
   651.8
   676.2
   722.2
     645
   655.4
   683.3
   661.6
   673.6
   588.3
   709.9
   703.4
   707.3
   605.5
   620.4
   670.3
   659.6
   712.5
   665.1
   701.5
   656.1
     611
   651.8
   742.4
   676.5
   677.1
   649.6
   700.5
   669.4
   690.1
   762.5
   707.6
     706
   699.2
   685.3
   711.9
   707.3
     717
   732.9
   696.9
   725.8
   744.3
   675.2
   739.4
   775.4
     729
   767.3
   747.2
   761.8
   769.6
   723.9
   815.3
   763.8
     790
   725.5
   751.8
   853.9
   789.7
   844.5
   819.9
   767.3
   848.1
   886.7
   937.6
   843.2
   843.2
   876.3
   858.5
   772.8
   873.4
   829.3
   948.7
   905.5
   914.6
   888.3
   977.5
   913.6
   891.6
   940.6
   929.5
   949.6
    1021
   983.4
    1047
    1050
   947.4
   965.2
    1085
    1071
    1078
    1075
    1130
    1040
    1028
    1012
    1122
    1117
    1124
    1086
    1173
    1093
    1067
    1226
    1152
    1276
    1214
    1157
    1176
    1293
    1289
    1274
    1291
    1314
    1381
    1307
    1304
    1306
    1303
    1389
    1299
    1313
    1422
    1397
    1327
    1476
    1387
    1422
    1464
    1500
    1521
    1518
    1456
    1536
    1511
    1547
    1550
    1515
    1540
    1625
    1647
    1530
    1654
    1638
    1671
    1516
    1657
    1715
    1688
    1685
    1597
    1610
    1620
    1739
    1672
    1715
    1670
    1613
    1745
    1736
    1741
    1647
    1719
    1766
    1683
    1741
    1625
    1774
    1745
    1731
    1675
    1737
    1751
    1849
    1736
    1770
    1732
    1823
    1735
    1776
    1741
    1679
    1784
    1724
    1693
    1871
    1737
    1763
    1706
    1730
    1706
    1647
    1608
    1743
    1767
    1667
    1646
    1714
    1717
    1625
    1682
    1614
    1627
    1619
    1576
    1600
    1584
    1632
    1565
    1588
    1499
    1533
    1487
    1447
    1580
    1485
    1458
    1447
    1525
    1505
    1398
    1511
    1403
    1449
    1337
    1371
    1356
    1367
    1323
    1380
    1382
    1315
    1289
    1280
    1320
    1263
    1216
    1269
    1274
    1234
    1196
    1301
    1180
    1176
    1079
    1240
    1153
    1096
    1176
    1120
    1150
    1171
    1074
    1033
    1044
    1103
    1056
    1056
    1070
    1037
    1052
     947
    1009
    1046
    1027
   980.1
     912
   951.9
   944.1
   954.8
   927.3
   927.9
   923.7
   914.9
   940.2
   956.8
   921.4
   942.8
     827
   893.5
   884.8
   910.1
   849.4
   857.2
   829.6
   861.1
   779.3
   811.4
   931.1
   862.7
   799.4
   873.4
   794.6
   783.9
     742
   883.1
   801.1
   819.2
   794.6
   782.3
   805.6
   759.2
   777.4
     803
   799.1
   763.1
   749.8
   773.8
   771.9
   693.7
   787.8
   777.4
   785.2
   745.9
   780.3
     768
   690.4
   747.9
   743.3
   770.9
   743.6
   724.5
   694.3
   764.1
   751.4
     707
   743.6
   774.8
   698.9
   749.5
   745.6
   706.7
   686.9
   712.5
   699.5
   744.3
   739.8
   766.4
   730.7
   739.1
   693.4
   703.7
   776.4
   756.3
   728.4
   850.7
     694
   699.5
   741.1
   713.2
   763.4
   735.5
   782.9
   731.6
   726.8
   712.2
   784.8
   675.8
   753.7
   782.9
     695
   744.6
   677.5
   723.9
   700.5
   736.5
   738.5
     718
   703.1
   709.6
   724.5
     706
   713.5
   725.2
   729.4
   655.4
   703.4
   735.5
   750.1
   688.5
   749.2
   764.4
   717.4
   743.6
   643.1
   726.5
   709.9
   677.5
     755
   689.5
   722.2
   728.4
   660.3
     768
   753.4
   715.1
     683
   759.9
   667.4
   767.7
   720.3
   771.2
     743
   737.5
   749.5
   665.5
   752.7
   732.3
   734.2
   732.9
   703.4
   729.7
   764.1
     695
   676.8
   633.7
   632.1
   705.7
   605.1
   684.9
   694.3
   652.5
   664.8
   723.2
   694.3
   741.4
   688.2
   706.7
   681.7
   721.3
   725.8
   645.4
   702.8
   713.8
   734.6
   668.1
   698.2
     657
   725.5
   673.9
   708.6
   666.8
   716.1
   718.3
   726.1
   699.2
   623.3
   676.8
   691.1
   618.4
     707
   735.9
   715.1
   714.5
   675.8
   628.5
   618.4
   706.3
   704.1
   662.5
   680.1
   663.2
   677.5
   726.8
   680.1
   693.4
   698.6
   695.3
   706.7
   716.7
   706.7
   728.1
   637.6
   707.3
   623.3
     669
   683.3
   738.8
   683.6
   651.8
     597
   666.1
   710.6
   621.7
   700.2
     646
   598.6
   644.1
     633
   661.6
   691.7
   664.8
   640.2
   696.6
   666.8
   648.3
   649.2
   649.9
   601.2
   692.1
   700.2
   680.1
   641.1
   645.7
   674.9
   683.6
   604.8
   669.7
     670
   673.3
   714.8
   635.3
     658
   677.1
   628.8
   684.9
   707.6
   701.5
   643.4
   678.4
   649.2
   725.8
   658.3
   604.2
   625.2
   600.6
   629.8
   697.6
   664.5
   661.6
   665.5
   695.3
   711.2
   736.8
   626.2
   653.8
   677.1
   633.4
   746.2
   662.2
   692.1
   639.5
   667.7
   672.9
   654.1
   719.6
   686.2
   655.4
   660.6
     696
   696.3
   629.1
   695.6
   660.6
   669.4
   646.7
   653.5
   675.5
   614.5
   659.3
   675.8
   657.4
   601.9
   632.7
   731.3
   672.3
     694
   655.7
   674.6
   618.4
   642.4
   684.3
   695.3
     648
   604.2
   684.3
   652.8
   672.9
     696
   673.3
   691.7
   617.5
   651.2
   704.1
   642.1
   651.8
   735.5
   668.4
   732.6
   671.6
   644.7
   759.5
   625.9
   670.7
   721.6
   592.2
   660.3
   654.4
   642.4
     608
   624.6
   674.9
   606.1
   643.7
   636.6
   636.3
   623.9
   659.6
   644.1
   662.5
   653.8
   643.4
   654.8
   642.4
   672.9
     696
   652.5
   642.8
   621.3
   639.8
   627.8
   693.4
   651.8
   708.6
   602.2
   666.4
   587.3
   667.4
   650.9
   632.4
   618.1
   596.7
   644.1
   616.2
     657
   660.9
   630.4
   625.9
   676.2
   646.7
     623
   614.2
   635.6
   701.8
   672.6
   705.7
   654.1
   685.3
   624.9
   641.8
   637.2
   676.2
     633
   623.9
   621.7
     648
   616.8
   672.3
     587
     646
   602.2
   636.6
   650.2
   581.4
   593.5
   618.8
   611.6
   624.6
   613.9
   680.4
   631.7
   648.3
   672.3
   605.8
   675.2
   642.8
     659
   680.4
   695.3
   618.1
   610.6
   629.5
   563.6
   592.5
   664.5
   601.9
   656.7
   708.3
   680.1
     608
   629.8
   653.5
   643.4
   619.4
   602.9
   659.3
   619.1
     633
   643.4
   665.8
   587.9
   676.2
     633
   610.3
   666.1
   627.5
   686.6
   643.4
     623
   615.5
   640.2
     645
     646
   591.5
   630.4
   664.5
   665.8
     658
   603.5
   626.5
   711.9
   663.2
   650.9
   685.6
   663.5
   631.4
   617.1
   595.7
   624.9
   691.7
   658.7
   663.8
   599.3
   664.5
   555.2
   668.4
     598
   647.6
     730
   643.1
   634.3
   617.1
   642.8
     695
   663.2
   672.6
   631.7
   632.4
   651.2
   663.8
   660.3
   649.2
   586.6
   666.4
   635.9
   644.4
   623.3
   657.7
   697.6
     682
   648.6
   680.1
   663.2
   718.3
   634.6
   637.2
   712.2
   726.8
   623.9
   673.3
   659.6
   701.2
   678.4
   628.2
   666.4
   667.4
   708.3
   665.8
   696.9
   709.3
   685.6
   639.5
   662.2
   703.4
   654.1
   681.4
   703.7
   709.6
   698.2
   707.6
   696.6
   681.4
   690.4
   684.3
     648
   676.2
   709.9
     670
   661.9
   666.1
   745.3
   711.9
   716.7
   708.6
   730.3
   652.8
   713.8
     707
   701.2
   723.9
   677.5
   711.5
   688.5
   685.9
   695.3
   730.3
   693.4
   715.7
     647
     769
   645.7
   720.3
   693.4
   700.2
   761.5
   679.7
   641.8
   756.9
   689.5
     791
   738.5
   666.1
   775.1
   756.6
   656.4
     693
   713.8
     769
   711.5
   759.5
     767
   770.2
   772.5
   775.4
   723.2
   713.5
     743
   790.4
   740.1
   700.8
   774.8
   732.3
   729.7
   733.6
   748.2
   679.4
   776.4
   771.2
   753.4
   719.3
   728.4
   720.3
   770.2
   716.4
     744
   728.1
   737.5
   755.7
   760.5
   716.4
   737.2
   773.5
     708
   708.6
   743.3
   661.3
   731.3
   735.5
   742.7
     695
   727.1
   769.3
   700.2
   682.3
   757.9
   687.5
   707.6
     694
   717.4
   704.1
   671.6
   740.7
   693.7
   789.1
   740.7
   710.6
   696.9
   734.9
   795.6
   684.9
   685.3
   728.4
   719.3
   737.8
   714.8
   731.6
   661.6
   686.6
   715.7
   701.5
   668.1
     659
   694.7
   727.1
   663.2
   702.8
   634.3
   678.8
   679.7
   646.7
   689.5
   768.6
   640.2
   661.6
   690.1
     671
   677.1
   678.1
   646.3
   645.4
   605.5
   680.1
   660.9
   660.6
   661.6
   705.7
   672.3
   670.7
   719.3
   623.3
   682.3
   649.2
   689.5
   654.1
   652.5
   649.9
   678.1
   567.8
   670.3
   677.8
   621.3
   655.1
   698.2
   632.7
   597.3
     622
     635
   645.4
   694.7
   659.6
   699.2
   633.7
   611.9
   631.4
   631.7
   649.6
   659.6
   640.5
   664.2
   624.3
   633.7
   646.3
   637.6
   661.6
   590.5
   693.7
   664.2
     658
     648
     672
   632.1
   603.8
     596
   618.4
   628.5
   632.4
   644.1
   674.6
   712.2
   654.4
   696.3
   640.2
   679.4
   653.1
     635
   688.5
   690.8
   705.4
   672.6
   629.8
     681
   713.2
   639.5
   684.3
   680.1
   706.3
   684.9
   712.2
   611.6
   700.5
   698.9
   698.2
   703.1
   677.1
   681.4
   670.7
   768.3
   679.1
   695.3
   716.7
   680.4
     682
   687.2
   682.7
   665.5
   737.8
   683.6
   674.2
   685.3
   736.5
   656.4
   690.4
   730.7
   706.3
     730
   699.5
   734.9
   734.6
   702.8
   753.7
   755.7
   722.2
   753.7
   765.4
   782.6
   788.1
   785.8
   713.5
   654.8
   799.4
   723.2
   728.4
   777.4
   726.8
   787.4
   743.6
   787.1
   736.2
   695.3
   700.8
   770.2
   782.3
   797.2
   774.8
   777.7
   739.8
   780.3
   824.4
   834.8
     768
   828.6
   817.6
   783.5
   806.6
   775.8
   859.5
   784.8
   782.3
   857.5
   760.2
   804.6
   823.1
   796.5
   808.5
   814.7
   831.2
   832.5
   785.5
   815.3
   788.4
   824.7
   861.1
   854.3
   814.7
   870.8
   819.6
   750.5
   885.7
   778.7
   838.4
   783.9
   738.1
   806.6
   805.9
   822.5
   834.5
   833.2
   818.3
     817
   798.8
     793
   796.8
   906.2
   873.7
   782.9
   853.3
   896.4
   823.1
   763.4
   826.7
   808.5
   804.3
   896.8
   869.2
   820.5
   854.6
   821.5
   800.4
   796.8
   824.7
   796.5
   787.1
   806.6
   845.2
   829.9
   824.4
   799.1
   820.9
   742.7
   811.8
   784.5
   758.9
   799.8
   789.4
   823.1
   808.9
   806.6
   807.9
   799.1
   777.1
     804
     756
   805.3
   810.8
   785.2
   804.3
   802.7
   813.1
   783.9
   772.2
   801.1
   750.5
   781.6
     802
   818.9
   766.7
   750.5
   815.7
   803.3
   789.7
     718
   750.8
   726.1
   765.4
     802
   720.9
   706.7
   763.4
   772.5
   744.6
   746.2
   742.4
   769.3
   778.7
   726.1
   779.3
   743.3
   704.4
   704.1
   698.9
   807.2
   696.6
   740.4
   763.1
   758.2
   684.9
   700.8
   747.9
   750.5
   670.7
   737.2
   730.7
   684.9
     682
   715.4
   638.5
   697.3
   659.3
   667.1
   671.6
     729
     731
   661.3
   703.4
   716.1
   629.5
   690.8
   657.4
   729.4
   640.8
   639.5
   650.5
   649.9
   662.5
     707
   655.4
   665.8
   662.2
   651.2
   684.6
     695
   625.6
   593.5
   599.9
   633.7
   652.2
     610
   655.1
   655.7
     597
     658
   602.5
   615.8
   641.8
   599.9
   620.1
   625.9
   668.1
   651.5
   626.9
     718
   649.2
   639.5
   654.1
   628.8
   686.2
   659.3
   612.6
   699.5
   639.5
   672.3
   595.1
   581.1
   606.8
     621
   600.3
   623.3
   638.5
     598
   674.9
   639.8
   610.6
   637.9
   590.5
   593.1
   627.5
   639.5
   606.1
   576.6
   635.3
     635
   658.7
   664.8
   663.8
   626.9
   605.5
   624.3
   629.5
   619.1
   630.1
   612.9
     621
   601.9
     597
   589.6
   606.8
   594.7
   634.3
   612.6
   612.6
   676.5
     682
   624.6
   593.5
   688.2
   593.5
   631.7
   679.1
   656.1
   585.7
   628.5
   602.2
   665.8
   655.7
   630.1
   653.8
   622.6
   640.5
   647.3
   582.7
   592.8
   593.1
   647.3
   546.4
   678.8
   593.8
   651.8
   628.2
   645.7
     657
   617.5
   635.3
   643.7
   666.4
   608.4
   603.8
   598.3
   626.9
   586.3
   638.5
   642.4
   634.3
   614.9
   645.7
   646.3
   614.5
   595.1
   622.6
   626.9
   655.4
   616.5
   589.9
   610.6
   629.8
   636.9
   602.2
   632.7
     635
   644.7
   643.4
   618.1
   647.6
   600.9
   690.1
   600.9
   655.7
   662.9
   656.1
   656.7
   643.1
   566.2
   608.7
   625.2
   684.3
   648.9
   606.4
   640.5
   615.5
   634.6
   622.6
   638.9
   676.8
   640.2
   660.6
   662.2
   649.2
   640.2
   693.4
   663.5
   597.7
   661.6
   642.8
   632.7
   639.2
   629.8
     659
   655.4
   640.2
   682.3
   675.8
   564.3
   592.8
   674.6
   698.6
   642.4
   619.1
   619.1
   629.5
   669.4
   651.8
   637.6
     670
   631.7
   685.9
   640.2
   682.7
   636.6
     646
   620.4
   650.5
   648.3
     587
   682.7
   582.1
     634
   601.9
   680.1
   628.8
   661.3
   720.9
   601.6
   637.6
   632.7
   586.3
   614.5
   598.3
     660
   637.2
   599.3
   612.6
   686.9
   711.9
   635.6
   668.4
   620.1
   642.1
   692.7
   648.3
   634.6
   624.6
   627.8
   652.8
   627.8
   641.8
   653.8
   606.1
     658
   657.7
   729.4
   635.3
     671
   668.4
   648.9
   574.6
     659
   628.5
   676.5
   631.7
   623.3
   623.9
   612.3
   662.9
   656.7
     621
   653.8
   616.8
   651.8
   636.9
   611.9
   624.6
   657.7
   632.1
   676.2
   638.9
     659
   631.1
   619.4
   663.2
   713.8
   606.4
   646.7
   605.1
   624.9
   682.7
   642.4
   650.2
   607.1
   626.5
   655.1
   629.1
   673.6
     611
   615.5
   638.9
   670.3
   665.5
   627.2
   696.6
     659
   630.1
   619.4
   581.4
   683.3
   601.6
   657.4
   655.4
   606.4
   633.4
   651.2
   654.4
     586
   624.3
   657.7
   603.2
   651.5
   632.1
   730.3
     669
   665.8
   611.6
   650.9
     599
   649.9
   631.7
   593.8
   698.9
   628.5
   621.3
   620.7
   638.2
   685.9
   616.5
     622
   615.2
   646.3
   676.2
   691.7
   678.8
   636.9
   636.9
   610.6
   692.7
     660
   699.2
   688.2
   678.1
   666.4
     695
   700.5
   684.9
   710.9
     693
   694.3
   718.7
   713.5
   685.3
   712.2
   823.8
   744.6
   677.8
   736.8
   743.6
   681.7
   667.4
   672.9
   747.9
   674.2
   697.9
   694.7
   722.9
   706.3
   738.5
   685.9
   753.7
   711.9
   748.2
   682.3
   680.7
   787.8
   683.6
   706.7
   772.8
   709.6
   751.8
   651.2
   740.4
   778.4
   752.7
     826
   683.3
     767
   714.5
   746.9
   721.3
   745.6
   784.8
   732.9
   764.4
   722.2
   730.7
   766.7
   737.2
   740.7
   790.4
   728.1
   756.9
   753.1
   759.2
   756.3
   783.2
   728.7
   758.6
   766.4
   697.6
   768.6
   792.3
   804.3
   760.8
   773.2
   760.5
   759.2
   748.8
   788.7
   757.6
     780
   744.6
   777.4
     743
   746.2
   775.1
   765.1
   799.1
   759.9
     756
   718.3
   736.8
     817
   795.2
   798.1
   836.7
     756
   781.9
   821.8
   807.9
   777.7
   768.6
   721.3
   750.1
   797.8
   769.9
   728.7
   726.1
   736.5
   715.7
   794.3
   742.7
   800.4
   768.3
   834.5
   757.6
   808.5
   690.8
   726.8
   744.9
   774.8
   725.2
   748.5
   722.2
   726.8
   781.9
   778.4
   692.4
   757.9
   763.4
     681
   719.3
   752.1
   717.4
   740.7
   750.5
     743
   694.3
   661.9
   684.3
   678.8
   745.3
   672.9
     718
   698.9
   737.5
   700.5
   707.3
   748.8
   719.6
   689.1
   676.2
   711.2
   689.5
   711.5
   664.8
   639.2
   686.9
   687.5
   701.5
   667.1
   649.9
   686.2
     706
     671
   649.2
   605.1
   653.5
   660.3
   670.7
   686.6
   682.3
   616.5
   692.1
   695.3
   698.9
   637.2
   702.4
   635.9
   689.8
   663.8
   683.3
   691.4
   654.4
     660
   678.1
   696.9
   653.5
   624.6
   680.4
   627.8
     696
   651.8
   567.8
   599.3
   671.6
   637.6
   678.8
   615.2
   642.4
   679.1
   696.6
     608
   673.9
   617.5
     634
   615.8
   632.4
     647
   663.2
   674.2
   602.2
   630.1
   614.2
   664.8
   668.4
   591.5
   613.6
   603.8
   607.4
   635.6
   617.1
   574.6
   617.5
   592.8
   646.3
   599.6
   596.4
   628.2
   600.6
   639.8
   613.2
   624.9
   595.7
   635.9
   576.9
   645.7
     646
   613.6
   588.9
   613.2
   610.6
   636.3
   613.9
     586
   614.5
   642.8
   622.3
   585.7
   604.2
   608.4
   623.9
   621.3
   620.1
   619.4
   616.5
   623.3
   622.6
   603.2
   565.2
     670
   562.3
   589.2
   577.6
   567.2
   616.8
   587.3
   560.7
   581.1
   601.6
   590.5
   669.7
   588.6
   615.5
   599.6
   620.1
     622
   605.1
   624.9
   603.8
   547.7
   627.8
   591.5
   559.1
   573.7
   604.5
   585.7
     609
   600.3
   639.8
     598
   590.5
   620.1
   589.9
   601.6
   618.1
   591.5
   602.9
   580.2
   622.6
   611.6
   581.4
   544.1
   626.9
   586.6
   565.9
   610.6
   617.1
   608.7
     549
   624.9
   630.4
   596.7
   639.5
   573.3
   592.5
   589.6
   610.3
   627.8
   607.1
   577.9
   615.8
   601.2
   549.3
   542.2
   551.9
     598
   583.1
   581.1
   574.3
   550.3
   635.6
   601.6
   613.2
   601.9
   564.9
     658
   613.2
   590.5
   617.5
   544.1
   608.4
   533.1
   573.3
   568.8
   635.9
     610
   589.6
   615.8
   595.7
     551
   568.8
   593.8
   594.7
   611.6
   602.5
   631.4
   615.2
   543.5
   558.4
   559.7
   485.4
   546.7
   622.3
   557.8
   612.6
   602.2
   602.2
   559.1
   644.4
   553.6
   561.3
   606.8
   622.3
   587.3
   604.2
   602.2
   581.4
   577.9
   500.7
     610
   581.1
   631.4
   581.8
   638.9
   585.7
   562.6
   596.4
   614.5
   587.6
   586.6
   601.6
   543.8
   626.2
     648
   563.6
   627.5
   628.8
   551.6
   639.5
   604.5
   612.3
   593.5
   556.5
   615.5
   578.9
   633.7
   631.1
   596.7
   630.4
   622.6
   557.1
   619.4
   588.9
   626.5
   591.2
   570.1
   610.6
   587.9
   558.4
   588.6
   612.9
   603.8
   590.9
   542.5
   608.4
   572.7
   582.4
   590.2
     611
   577.2
   547.7
   575.3
   595.1
   580.5
   601.6
   579.2
   624.3
   584.7
   570.1
   580.5
   574.3
   577.6
   575.3
   577.2
   565.9
   590.5
   596.7
     598
   595.7
     610
   613.6
   553.6
   601.6
   626.2
     586
   572.4
   648.9
   507.2
   594.4
   543.8
   577.6
   553.9
   598.3
     548
   571.7
   589.2
   600.3
   588.9
     609
     633
   614.2
   701.2
   594.4
   585.7
   608.4
   569.1
   569.1
   558.4
   587.9
   645.7
   637.9
   630.1
   587.9
   515.3
   599.3
   613.6
   635.3
   614.5
   630.8
   610.6
   552.6
   650.5
   607.7
   562.3
   599.6
   599.6
   560.4
   602.5
   612.6
   625.9
   628.8
   553.6
   593.8
   557.8
     586
   629.5
   685.9
   550.3
   623.3
   605.1
   621.7
   589.2
   597.7
   628.8
   605.5
   605.8
   590.5
   570.1
   620.4
   585.7
     671
   615.5
   607.1
   605.8
   643.7
   604.8
   652.2
   628.8
   613.2
   601.9
   635.3
   619.4
   590.5
   628.5
   606.8
   615.5
   585.3
   649.2
   650.2
   603.2
   632.1
   611.6
   639.5
   630.4
   620.7
   669.4
   652.5
     597
   582.7
   642.4
   641.8
   631.1
   642.4
     610
   628.2
   674.2
   635.3
   632.4
   639.2
   612.6
   672.6
   672.3
   622.3
   669.7
     646
   678.8
   627.8
   664.8
   677.5
   673.6
   666.8
   685.9
     646
   723.9
     755
   727.1
   665.8
   725.8
   708.6
   757.9
   732.6
   695.3
   696.3
   700.5
   780.3
   834.5
   761.5
   696.3
   725.8
   792.3
   739.4
   768.6
     780
   715.1
   765.4
   791.7
     790
   819.6
   829.6
     768
   865.3
   756.3
   820.5
   798.1
   823.8
   832.9
   816.3
   909.1
   887.7
   874.4
   930.5
   859.5
   917.8
   871.1
   920.8
   951.9
   972.3
   948.7
   904.9
   918.5
   978.2
   976.6
   927.6
    1008
    1007
    1035
    1024
    1072
   999.3
    1033
    1089
    1067
    1052
    1088
    1113
    1080
    1120
    1159
    1157
    1141
    1092
    1159
    1185
    1162
    1181
    1263
    1269
    1151
    1198
    1275
    1256
    1308
    1260
    1293
    1239
    1258
    1329
    1335
    1372
    1435
    1391
    1451
    1426
    1342
    1418
    1486
    1428
    1395
    1483
    1493
    1599
    1544
    1461
    1548
    1516
    1562
    1605
    1693
    1573
    1575
    1553
    1629
    1673
    1677
    1816
    1778
    1780
    1649
    1738
    1697
    1756
    1837
    1734
    1796
    1894
    1869
    1750
    1806
    1865
    1798
    1811
    1862
    1963
    1924
    1978
    2079
    1995
    2042
    1968
    2014
    1986
    2174
    2068
    2041
    2169
    2189
    2172
    2071
    2153
    2052
    2163
    2224
    2182
    2327
    2223
    2246
    2325
    2281
    2226
    2355
    2323
    2310
    2373
    2369
    2315
    2407
    2493
    2416
    2477
    2394
    2634
    2601
    2572
    2482
    2471
    2666
    2716
    2686
    2643
    2604
    2665
    2800
    2804
    2878
    2798
    2934
    2880
    3012
    2831
    3059
    3031
    2939
    2968
    2964
    3156
    3152
    3155
    3191
    3299
    3266
    3306
    3253
    3417
    3454
    3527
    3548
    3565
    3691
    3602
    3770
    3506
    3720
    3832
    3826
    3922
    3872
    4091
    4048
    4149
    4092
    4137
    4286
    4235
    4260
    4365
    4297
    4430
    4489
    4647
    4563
    4732
    4680
    4810
    4895
    4826
    5075
    4975
    5240
    5063
    5263
    5331
    5363
    5336
    5417
    5532
    5671
    5516
    5639
    5740
    5768
    5714
    5922
    6110
    5998
    6189
    6194
    6345
    6191
    6334
    6534
    6505
    6443
    6438
    6630
    6550
    6774
    6502
    6680
    6963
    6910
    6967
    6994
    7116
    7136
    7374
    7272
    7256
    7242
    7456
    7420
    7494
    7311
    7624
    7594
    7620
    7439
    7506
    7618
    7832
    7838
    7664
    7648
    7681
    7782
    7868
    7685
    7868
    7781
    7757
    7838
    8017
    8108
    8090
    7955
    8055
    8071
    7990
    8074
    8218
    8129
    8202
    8042
    7980
    8174
    8175
    8075
    8095
    8027
    8110
    8152
    8063
    7897
    8104
    7800
    7999
    7951
    7954
    7803
    7651
    7652
    7772
    7912
    7667
    7478
    7597
    7614
    7490
    7552
    7548
    7488
    7236
    7390
    7204
    7267
    7192
    7025
    7154
    7199
    7061
    6863
    6887
    6782
    6728
    6815
    6819
    6561
    6718
    6388
    6242
    6440
    6393
    6233
    6066
    6176
    5988
    6036
    5982
    5889
    5762
    5701
    5640
    5488
    5420
    5552
    5407
    5302
    5429
    5289
    5141
    5216
    5105
    5043
    4840
    4810
    4896
    4883
    4623
    4443
    4456
    4424
    4439
    4345
    4334
    4305
    4168
    4238
    4118
    4222
    3958
    4012
    3911
    3851
    3741
    3661
    3573
    3706
    3584
    3475
    3391
    3392
    3374
    3348
    3148
    3135
    3056
    3101
    3055
    2835
    2923
    2860
    2828
    2801
    2607
    2641
    2613
    2608
    2631
    2480
    2518
    2512
    2506
    2401
    2359
    2380
    2244
    2118
    2209
    2061
    2018
    2022
    2074
    1947
    2032
    1929
    1937
    1800
    1874
    1832
    1771
    1861
    1664
    1720
    1762
    1732
    1714
    1687
    1538
    1653
    1598
    1515
    1572
    1587
    1447
    1433
    1442
    1425
    1480
    1428
    1343
    1417
    1381
    1380
    1319
    1323
    1278
    1269
    1322
    1236
    1235
    1248
    1248
    1233
    1245
    1198
    1211
    1225
    1112
    1146
    1180
    1083
    1136
    1196
    1111
    1079
    1102
    1117
    1021
    1078
    1035
    1053
    1044
    1017
   993.1
    1027
    1018
    1089
    1040
   991.8
   940.6
   971.1
    1035
    1004
     972
    1026
   954.5
    1052
   929.9
   986.6
   928.2
   986.6
   950.6
   880.2
   874.1
   884.1
   967.2
   881.2
   872.1
   886.1
   935.7
   918.8
   922.4
   885.4
   933.7
   952.6
   910.7
   911.4
   878.6
   930.8
     959
   888.3
   851.7
   904.5
   901.6
   883.8
   930.2
   844.9
   854.9
   890.9
   861.4
   857.5
   854.9
     840
   854.3
   934.1
   810.1
   902.9
   888.3
   810.1
   805.6
   822.2
   901.3
   851.7
   830.6
   861.1
   830.6
   860.1
   894.8
   765.1
   824.4
   837.1
     851
     840
   853.6
   863.7
   812.1
   839.3
   808.5
   836.1
   884.1
   780.6
   804.6
   810.5
   853.3
   746.2
   836.7
   791.7
   845.2
   859.1
   744.6
   792.6
   836.4
   884.8
   818.6
   819.9
   853.6
   802.4
   827.7
   794.6
   845.8
   786.1
   784.8
   795.2
   781.3
   788.4
   766.4
   804.6
   863.4
   865.6
   856.9
   754.4
   775.1
   700.5
   744.3
   819.2
   794.6
   756.3
   758.2
     841
   810.1
   790.4
   837.4
   825.4
   767.7
   840.3
   765.1
   780.3
   812.7
   824.4
   787.1
   761.8
   789.1
   696.9
   857.5
   756.9
   820.5
   877.9
   823.1
     815
   804.3
   844.9
   749.2
   796.8
   759.9
   799.8
   776.1
   727.1
   798.1
   802.7
   864.3
   774.8
   794.3
   785.5
   785.8
   840.6
   795.2
   760.8
   788.7
   746.2
   773.5
   759.2
     815
     768
   828.3
   867.6
     756
   754.4
     694
   776.1
     743
   782.9
   774.1
   759.9
   783.5
   763.1
   797.8
   700.2
   770.6
   818.6
   706.7
     792
   740.4
   818.3
   804.6
   733.3
   822.2
   716.4
   841.3
   716.7
   795.9
   801.4
   759.5
   813.7
   758.6
   770.9
   836.7
   856.5
   789.1
   819.9
   725.5
   748.2
   751.8
   800.4
     779
   796.8
   788.4
   782.3
   774.8
   782.6
   813.7
   803.7
     852
   740.4
   800.4
   821.5
   758.9
   816.6
   762.1
   747.5
   807.6
   807.2
   778.4
   787.8
   764.1
   779.7
   757.9
   732.6
   718.7
   792.3
     793
   858.8
   729.4
   740.7
   720.6
   842.6
   783.5
   833.2
   830.3
     767
   787.8
   787.4
   763.4
   763.4
   817.6
   826.4
   791.7
   772.5
   761.5
   835.1
   817.9
   784.5
   771.5
   799.4
   815.3
   741.1
   798.5
   737.5
   725.8
   877.3
     729
   839.7
   750.8
   835.8
     803
   717.7
   729.7
   839.7
   719.6
   793.3
   842.3
   754.4
   722.9
   794.3
   780.3
   737.2
   797.8
   831.6
   747.5
   706.3
   834.8
   815.7
   759.5
   789.4
   792.3
   782.9
   741.4
   752.4
   827.7
   763.4
   809.2
   728.1
   747.5
   853.9
   803.3
   749.8
   744.6
   809.5
   738.1
   735.5
   767.3
   783.2
   794.3
   797.5
   788.1
   708.3
     754
   774.1
   781.6
   752.1
   811.8
     768
     778
   690.1
   765.4
     780
   745.6
   748.8
   764.1
   787.4
   716.4
   741.4
   714.1
     766
   781.9
   716.4
     791
   747.2
     756
   783.5
   726.8
   700.5
   728.1
   720.6
   768.6
   709.3
   760.5
   765.1
   761.8
   775.4
   735.5
   758.6
   713.8
   757.9
   685.6
   745.3
   772.5
   777.4
   673.6
   785.2
   702.1
   768.6
   787.1
   721.3
   673.6
     693
   715.1
   690.4
   795.2
   667.4
   749.2
   697.9
   690.4
   658.3
   685.9
   739.8
   711.5
   694.7
   780.3
   700.2
   637.2
   689.5
   744.3
   724.8
   728.7
   740.4
   739.1
   629.5
   792.6
   684.9
   676.5
   728.7
   737.5
   662.5
     706
   753.4
   710.9
   688.5
   766.4
   722.6
     769
   701.2
   694.3
   710.9
   745.3
   704.7
     648
   697.6
   688.5
   734.6
   691.7
   699.9
   690.4
   661.3
     683
   684.9
   734.9
   709.3
   714.1
   663.8
   728.1
   675.5
   723.9
   664.5
   685.9
   749.5
   666.8
   690.1
     669
   698.2
   701.5
   709.9
   701.8
   726.5
   699.9
   702.1
   699.5
   697.9
   682.3
   713.5
   697.3
   761.2
   649.9
   676.5
   717.4
   600.6
   656.1
   713.5
   657.4
   709.6
   723.5
   727.4
   715.7
   689.8
   689.1
   711.5
   621.7
   760.5
   751.4
   692.7
   702.1
   715.4
   616.2
   670.7
   710.2
   714.1
   673.9
   692.4
   670.3
   758.6
   706.3
   736.5
   688.5
   636.6
   717.4
   702.4
   698.6
   684.6
   692.4
     693
   640.5
   700.8
     669
   677.5
   650.9
   733.3
   708.3
   682.7
   684.6
   726.8
   687.2
     718
   738.1
   716.1
   757.6
   655.7
   653.5
   698.9
   689.5
     731
   654.4
   709.3
   709.3
     696
   686.9
   699.5
   698.6
   653.5
   716.7
   725.2
   753.7
   690.8
   698.9
     707
   691.7
   672.9
   669.7
   682.7
   655.7
   696.3
   669.7
   638.2
   691.7
   694.7
   693.4
   677.5
     669
   720.6
   715.1
   682.3
   648.6
   691.7
   656.1
   653.8
   698.6
   712.8
   662.9
   658.7
   662.2
   676.5
   709.3
   723.9
   708.9
   747.2
   648.6
   738.1
   661.9
   691.4
   662.2
   716.1
   681.4
     705
   636.3
   690.1
   640.2
   707.6
   648.9
   740.1
   691.1
   620.4
   694.7
   715.1
   697.9
   680.4
   647.6
   650.2
   748.2
   701.2
   668.4
   669.4
   697.3
   747.9
   660.3
   678.4
   698.9
   664.8
     696
   647.6
   622.6
   661.6
   661.3
   695.6
   690.4
   701.2
   666.8
   658.3
   656.7
   688.8
   605.8
   703.4
   667.7
   710.6
   705.7
   663.5
     681
   681.4
   660.9
   668.1
   652.5
   735.2
   648.6
   697.9
   640.8
   671.6
     708
   687.2
   700.2
     645
   643.1
   676.5
   714.8
   648.3
     693
   763.4
   766.4
     681
   668.1
   688.8
   715.4
   640.8
   619.1
   695.6
     660
   664.2
   658.7
     695
   692.4
   711.9
   629.1
   642.4
   627.5
   697.6
   662.9
   667.1
   676.5
     696
   673.6
   672.6
   693.7
   752.7
   715.7
   706.3
     659
   699.5
   682.7
   658.7
   639.5
   629.1
   680.1
   632.7
   694.3
   741.4
   648.6
   676.2
   705.4
   669.4
   665.5
   671.6
   726.8
   746.6
   666.1
   696.9
   711.2
   684.9
   697.3
   657.4
   670.3
     648
   747.2
   695.3
   679.4
     660
   710.6
   665.5
   687.5
     717
   682.3
   619.7
   688.2
   652.5
   688.2
     634
   716.1
     694
   691.7
   700.2
   705.4
   686.2
   632.7
   686.6
   721.9
   692.1
   668.4
   653.5
   632.7
     672
     708
   630.8
   681.7
   681.4
     705
   673.6
   686.9
   659.3
   717.7
   669.4
   697.6
   720.6
   624.3
   670.7
   675.2
   705.7
     658
   699.9
   624.9
   724.8
   733.9
   668.1
   656.4
   705.7
   667.1
   701.2
   707.3
   667.4
   668.7
   709.6
   773.8
   723.9
   690.4
   693.7
   679.4
   656.7
   658.7
   640.2
   642.1
   726.8
   710.9
   727.1
   737.8
   615.8
   718.3
   695.6
     646
   665.1
   686.2
   713.8
   666.1
   616.5
   698.6
   673.3
     659
   701.8
   692.1
   694.3
   669.7
   681.7
   659.3
   649.2
   692.1
   656.1
   698.6
   679.4
   698.2
   663.5
   684.3
   669.4
   723.5
   696.6
   642.8
   746.9
   728.7
   683.6
   690.8
   650.5
   759.2
     683
     671
   649.9
   677.5
     658
   709.3
     693
   622.6
   718.7
   667.4
   726.5
   638.5
   674.2
   603.5
   642.8
   702.4
   692.1
   690.4
   681.4
   681.7
   655.1
   649.6
     705
   704.7
     622
   650.2
   658.3
   688.5
   682.7
   755.3
   666.1
   649.6
   647.3
   667.1
   700.8
   626.5
   659.6
   703.1
   648.6
   624.9
   678.8
   666.4
   608.4
     682
   660.9
     645
   731.6
     645
   660.9
   661.9
   641.1
   664.2
   602.2
   702.4
   650.5
   697.6
     672
   626.2
   676.5
   660.3
   605.1
   660.9
     683
   705.4
   662.9
   650.2
   636.6
   652.8
   626.5
   653.1
   709.9
   630.8
   653.5
   635.9
   725.2
   700.5
     657
   686.6
   672.6
   622.3
   637.6
   638.9
   656.7
   589.9
   715.4
   672.3
   675.8
   624.6
   687.5
   666.1
     659
   643.4
   673.6
   703.4
   674.9
   602.2
   711.9
   691.1
   621.7
   693.4
   643.4
   682.3
   652.2
   669.4
   726.8
     693
   726.8
   671.6
   712.8
   665.8
   686.2
   744.6
   701.8
   641.5
   677.1
     658
     681
   630.4
   651.2
   695.3
   634.6
     707
   648.6
   714.5
   702.4
     657
   650.2
   637.9
   677.8
   620.1
   679.1
     705
   741.7
   701.2
     682
   744.6
   634.6
   642.4
     657
     645
   665.8
   649.2
   662.9
   678.8
   682.7
   642.4
   663.2
   698.6
   686.6
   689.8
   711.5
   720.3
   662.2
   720.3
   660.3
   695.3
   686.9
   676.2
   694.7
   670.7
   686.6
   639.8
   705.7
     732
   758.2
   688.8
   660.6
   681.4
   664.8
     696
   677.8
   703.7
   708.6
   701.8
   684.6
   703.7
     706
     696
   702.8
   687.9
   695.3
   749.5
   710.9
   690.1
   691.1
   669.4
   696.9
   708.3
   634.6
   677.1
   660.3
   728.4
   704.4
   672.3
   698.2
   699.5
   714.5
   652.8
     658
   665.1
   715.4
   724.2
   695.6
     705
   709.9
   731.6
   686.2
   694.3
   663.5
     660
   710.6
   736.5
     670
   700.5
   753.7
   696.3
   691.1
   697.6
   662.9
   670.3
   701.2
   664.2
   728.7
   689.1
   747.2
     669
   672.3
   641.1
   666.4
   664.2
   707.6
   631.1
   692.7
   661.9
   681.4
   694.3
   688.2
   692.4
   657.4
   718.7
   745.6
   652.2
   677.5
   659.6
   659.6
   676.2
   691.7
   701.2
   704.1
     611
   703.4
   672.6
   742.7
   745.3
   693.7
   687.9
   662.9
   664.5
   714.8
   685.9
   675.5
   691.4
   742.7
   695.6
   688.8
   707.6
   713.5
     696
   760.8
     706
   726.1
     707
   716.7
   785.8
   739.1
   704.7
   738.5
     670
   735.5
   709.3
   710.6
   739.4
   683.3
   747.2
   746.6
     742
   693.7
   728.4
   701.2
   772.2
   808.2
   773.2
   744.3
   758.6
   692.7
   746.6
   792.3
   756.9
   759.2
   678.4
   716.1
   763.8
   775.8
   740.4
     802
   752.7
   804.3
   790.4
   738.8
   764.1
   737.8
   781.3
   754.7
   769.3
   801.4
     768
   797.8
   786.1
   760.2
     804
   821.2
     852
   866.9
   818.3
   825.4
   876.7
   779.3
   851.7
   908.8
   880.9
   847.1
   913.6
   902.3
   956.8
   934.7
   923.4
    1016
    1001
   911.7
   882.5
   917.8
   954.8
   994.7
   959.4
   971.4
    1013
    1084
    1021
   952.2
    1006
    1058
    1034
    1009
    1029
    1106
    1057
    1086
    1107
    1151
    1221
    1129
    1096
    1173
    1178
    1188
    1216
    1104
    1212
    1217
    1206
    1155
    1342
    1335
    1301
    1310
    1367
    1384
    1362
    1336
    1470
    1427
    1472
    1485
    1548
    1517
    1473
    1534
    1480
    1563
    1523
    1510
    1588
    1708
    1668
    1727
    1701
    1735
    1682
    1742
    1771
    1805
    1835
    1810
    1906
    1868
    1945
    1921
    1964
    2031
    2092
    2085
    1975
    2038
    2123
    2074
    2200
    2060
    2331
    2249
    2280
    2391
    2305
    2442
    2389
    2425
    2556
    2400
    2525
    2481
    2516
    2576
    2574
    2594
    2663
    2737
    2740
    2688
    2708
    2808
    2819
    2760
    2871
    2939
    2862
    2949
    3012
    2964
    3038
    3154
    3162
    3110
    3202
    3117
    3141
    3285
    3409
    3321
    3506
    3378
    3380
    3428
    3355
    3360
    3548
    3539
    3479
    3547
    3550
    3582
    3613
    3722
    3532
    3814
    3672
    3668
    3805
    3780
    3831
    3802
    3777
    3862
    3810
    3751
    3890
    3973
    3868
    3999
    3995
    3963
    4002
    3930
    3954
    3902
    4117
    4040
    4014
    3978
    4045
    4165
    4065
    4188
    4180
    4199
    4241
    4111
    4079
    4272
    4161
    3948
    4031
    4112
    4195
    4114
    4049
    4001
    4022
    4064
    4080
    4104
    4027
    4071
    3962
    4123
    4088
    4007
    4062
    3939
    4095
    3929
    3915
    3998
    3843
    3864
    4017
    3828
    3906
    3870
    3948
    3752
    3764
    3797
    3777
    3659
    3817
    3715
    3751
    3742
    3651
    3687
    3715
    3570
    3432
    3392
    3525
    3574
    3552
    3427
    3458
    3369
    3454
    3434
    3368
    3312
    3222
    3285
    3146
    3188
    3214
    3144
    3149
    3051
    2996
    3135
    2934
    2988
    2940
    3000
    2996
    2940
    2865
    2751
    2757
    2802
    2718
    2708
    2677
    2685
    2647
    2540
    2538
    2483
    2471
    2441
    2500
    2368
    2337
    2312
    2343
    2407
    2255
    2184
    2270
    2099
    2172
    2146
    2079
    2071
    2029
    2048
    1943
    2103
    1904
    1895
    1960
    1904
    1898
    1900
    1817
    1897
    1790
    1810
    1726
    1738
    1693
    1699
    1764
    1681
    1647
    1692
    1660
    1504
    1511
    1545
    1605
    1592
    1460
    1493
    1456
    1532
    1406
    1373
    1330
    1336
    1444
    1349
    1403
    1327
    1290
    1300
    1309
    1286
    1292
    1223
    1224
    1237
    1266
    1150
    1148
    1168
    1210
    1140
    1201
    1141
    1069
    1100
    1037
    1158
    1089
    1121
    1072
    1104
    1079
    1042
   970.7
    1077
    1069
    1027
    1002
   952.6
   967.8
    1001
    1045
    1015
   983.4
   996.4
    1049
    1021
   962.6
   941.2
   974.9
    1017
   984.4
   929.9
   987.9
     973
   938.3
   862.7
   868.9
   895.1
   918.5
   891.9
     887
   880.2
   916.2
     876
   951.9
   895.8
   830.6
   886.1
   892.5
   870.8
   916.2
   888.3
   865.9
   836.1
   940.6
   805.9
   817.9
   880.2
   779.7
     877
   866.9
     793
   849.1
     864
   861.4
   858.5
   894.5
   866.3
   801.4
   829.3
     804
   822.5
   846.5
   865.9
   897.4
   835.5
   800.4
   821.2
   906.8
   842.6
   774.8
   844.5
     911
   751.4
   849.1
     817
   778.7
   826.4
   778.4
   828.3
   823.8
     840
   833.8
   810.5
   830.3
   837.7
   860.1
   786.1
   929.5
   845.8
   744.3
   849.7
   746.9
   812.4
   839.7
   732.6
     755
   825.1
   776.4
   815.7
   823.4
   799.4
   851.7
   838.4
   796.5
   827.7
     815
   860.1
   808.2
   766.7
   870.2
     814
   887.7
     839
   833.8
   841.9
   791.7
   876.3
   784.2
     756
   849.4
   820.5
   828.3
   821.5
   815.7
     767
   818.9
   787.1
   835.5
   856.5
   804.3
   840.3
   853.3
   864.6
     888
   833.5
   859.8
   828.3
   904.2
   836.7
   761.5
   829.3
   834.2
   857.5
   860.1
   841.6
   806.6
   884.8
   836.4
   898.1
   832.5
     863
   894.5
   814.7
   850.1
   926.3
     826
   850.4
   796.8
   987.6
   862.4
   877.3
   900.7
   913.3
   852.3
   890.6
   929.9
   903.6
   957.8
   928.9
   798.8
   939.3
   860.8
   904.2
     986
   898.1
   939.9
   983.7
   921.7
    1006
     937
   963.9
   983.1
    1019
   943.2
    1001
   949.6
     998
    1038
   999.9
    1071
    1034
    1045
    1075
    1045
    1012
   996.4
    1044
    1071
    1058
    1061
    1034
    1078
    1124
    1068
    1155
    1107
    1071
    1095
    1108
    1149
    1181
    1147
    1094
    1107
    1117
    1070
    1076
    1197
    1204
    1150
    1172
    1175
    1188
    1169
    1177
    1216
    1166
    1206
    1172
    1187
    1220
    1191
    1269
    1195
    1233
    1221
    1249
    1291
    1280
    1237
    1285
    1288
    1231
    1303
    1254
    1219
    1419
    1269
    1269
    1287
    1318
    1384
    1281
    1358
    1359
    1366
    1360
    1372
    1330
    1369
    1340
    1385
    1419
    1334
    1434
    1309
    1388
    1312
    1410
    1351
    1358
    1368
    1356
    1372
    1336
    1356
    1393
    1334
    1445
    1435
    1331
    1364
    1363
    1364
    1333
    1433
    1355
    1502
    1465
    1452
    1351
    1453
    1308
    1375
    1310
    1355
    1318
    1380
    1366
    1394
    1401
    1355
    1396
    1372
    1360
    1420
    1327
    1314
    1387
    1361
    1400
    1401
    1362
    1293
    1343
    1417
    1364
    1358
    1399
    1290
    1342
    1290
    1255
    1294
    1302
    1334
    1318
    1294
    1282
    1273
    1298
    1259
    1168
    1294
    1233
    1216
    1203
    1222
    1196
    1274
    1168
    1238
    1157
    1232
    1164
    1186
    1172
    1197
    1167
    1130
    1236
    1135
    1198
    1110
    1182
    1168
    1123
    1042
    1089
    1051
    1159
    1122
    1024
    1080
    1094
    1101
    1077
    1069
    1050
    1022
    1038
    1055
    1063
    1026
    1001
    1076
    1068
   966.5
   995.4
    1016
   991.8
   991.5
   901.6
   984.4
   995.1
   942.5
    1003
   982.1
   995.1
   901.3
   967.8
   929.5
   944.8
     876
   936.7
   946.1
   931.8
   950.6
   893.5
   845.2
   905.8
   916.6
   914.6
   861.7
   872.8
   945.7
   890.3
   923.4
   846.8
   922.4
   924.7
   877.3
   947.7
   839.7
   808.2
   844.9
   821.2
     863
     889
   867.9
   825.7
   904.2
   790.4
     803
   824.7
   818.6
   822.5
   894.2
   820.9
   830.9
   785.8
   813.4
   874.1
   812.7
   839.3
   790.7
     791
   796.5
   799.8
   822.5
   788.1
   816.6
   772.8
   844.5
     743
   782.6
   803.7
   691.4
     805
   835.8
   841.3
   722.2
   727.4
   793.3
   750.1
   806.3
   798.8
   786.8
   755.3
   835.5
   715.1
   768.3
   799.4
   815.3
   773.8
   766.4
   751.1
   794.3
   796.5
   724.2
   776.7
   817.6
   770.2
     742
   763.1
   765.4
   834.5
   793.6
   714.1
   796.5
   748.5
   855.6
   784.8
     792
   776.1
     779
   788.7
   810.5
   805.9
   761.5
   761.5
   783.9
   752.1
   794.3
   737.5
   771.9
   743.6
   745.6
   807.9
   808.2
   720.6
   746.6
   755.7
   770.6
   762.1
   812.4
   773.2
   725.2
     768
   725.5
   735.2
   723.9
   748.8
   829.3
   798.1
   758.2
   692.4
   822.2
   760.2
     779
   725.8
   688.5
   755.7
   730.3
   785.2
     790
   769.6
   756.3
   725.8
   772.8
   756.6
     744
   673.3
   730.3
   731.3
   704.7
     744
   737.8
   746.6
     768
   758.2
   777.7
   711.5
   694.3
   724.8
   699.2
   801.7
   785.2
   754.4
   760.8
   714.5
   703.7
   728.1
   764.1
   763.8
   782.9
   738.8
   689.8
   689.8
   704.7
   753.4
   740.7
   733.9
   713.5
   647.6
   714.8
   707.3
   714.8
     719
   778.4
   732.6
   740.1
   739.1
   769.6
   722.9
   764.4
   746.6
   763.8
   742.7
   746.9
   794.3
   717.4
   745.9
   751.1
   752.4
   706.3
   763.1
   727.8
   696.9
   726.8
   756.6
   721.6
   672.9
   684.9
   809.8
     729
   728.1
   738.8
   778.4
   752.4
   770.6
   747.9
   728.4
   753.1
   660.9
     684
     684
   700.2
   712.5
     742
   732.9
   747.9
   742.4
   772.8
   750.5
   701.5
   714.1
   776.4
   693.4
   684.9
   786.1
   710.9
   701.8
   654.1
   703.4
   737.2
     768
   715.7
   760.5
   733.9
     729
   740.1
   750.8
   752.4
   674.6
   708.6
   776.1
   701.5
   721.3
   736.5
   721.9
   726.8
   751.8
   710.6
   721.3
     695
   698.2
   722.9
   711.5
   727.8
   752.7
   720.9
   673.6
   717.4
     670
   746.2
   784.5
   749.8
   774.8
   712.5
   631.7
   753.4
   711.9
   701.8
   638.5
   747.5
   729.7
   675.5
   789.1
   710.9
   724.5
   680.1
   781.6
   737.2
   767.7
   741.7
   772.2
   728.4
     719
   727.4
   701.8
     731
   738.8
   724.8
   784.5
   724.5
   701.5
   714.1
   695.6
   732.6
   708.3
   727.8
     731
   719.3
   793.3
   672.9
   758.2
   709.3
   716.1
   748.8
   739.8
   729.7
   750.8
   727.8
   728.1
   679.1
   756.3
   748.8
   765.1
     682
   764.4
   738.1
   757.9
   740.1
   758.2
   760.2
   785.5
   696.6
   683.3
   751.4
   725.5
   733.6
   726.8
   681.7
   757.9
     683
     696
   721.6
   758.9
   672.6
   715.7
   734.9
   757.6
   731.6
   712.5
   744.6
   758.9
   718.7
   755.7
   744.6
   721.3
   745.6
   745.9
   783.9
   724.5
   750.1
   854.9
   772.5
   721.3
   789.7
   714.5
   780.6
     730
     793
   722.2
   762.8
   851.3
   750.8
   699.2
   744.3
   716.4
   738.1
     791
   748.5
   737.2
   711.9
   749.5
   749.2
   760.2
   784.5
   724.8
   789.7
   736.8
   798.8
     693
     742
   736.8
   691.1
   737.8
   789.1
   762.8
   783.5
   755.7
   793.9
   716.4
   787.1
   760.5
   692.1
   745.9
   801.1
     766
   769.6
   754.7
     719
   783.9
   777.1
   786.8
   739.4
   720.3
   734.6
   787.8
   763.1
     768
   732.9
   751.1
   794.3
   733.3
   721.3
   743.6
   741.4
   726.8
   771.5
   736.2
   749.2
   754.4
   726.1
   802.7
     729
   779.3
   739.8
     684
   733.6
   771.2
   668.1
     766
     756
   740.1
   734.2
   764.1
   819.9
   714.8
     781
   846.8
   760.2
   687.9
   717.4
   715.7
     769
   660.6
   723.5
   726.1
     805
     768
   751.8
   717.4
   776.4
   776.7
   760.8
   715.4
   760.2
   746.2
   730.3
   777.4
   769.3
     742
   799.8
   732.9
   777.4
   735.9
   752.1
   709.9
   815.7
   761.8
   773.2
     730
   725.2
     720
   751.8
   799.8
   745.9
   770.9
   798.5
   717.7
   737.8
   696.3
     682
   722.6
   776.7
   746.2
   778.7
   742.7
   738.5
   706.7
   727.8
   712.8
   790.4
     754
   697.3
   685.9
   751.4
   763.1
   723.2
   642.8
   766.4
   709.3
   755.3
   740.1
   784.8
   766.7
   708.9
   721.9
   700.2
   690.8
   741.1
   676.8
   726.5
   745.6
   732.6
   741.1
   720.6
   696.9
     742
   690.4
   753.1
   689.1
   666.1
   702.8
     719
   651.8
   739.1
   738.5
   725.5
   722.2
   683.6
   708.9
   691.7
   705.4
   655.7
   727.4
     706
   716.7
   712.5
   644.1
   717.4
   649.9
   711.5
   697.6
   761.8
     730
   721.9
   700.8
   723.9
   694.3
   690.1
   706.3
   715.7
   688.8
   692.1
   736.8
   703.1
   748.5
   727.4
   669.4
   704.4
   734.9
   698.6
     717
   708.3
   725.5
   759.9
   730.3
   700.2
   711.2
   684.6
   803.3
   682.3
   709.9
     742
   727.1
   774.5
   781.6
   759.9
   713.5
   752.4
   716.7
   757.6
   638.2
   801.7
   733.3
   710.2
   709.6
   741.4
   789.7
   714.1
     731
   692.1
   743.3
   742.4
     708
   782.3
     732
   738.5
   783.2
   716.7
   772.2
   779.7
   700.8
   794.9
   757.3
   819.9
   696.6
   741.7
   708.9
   844.2
   725.5
   750.5
   758.6
     778
   680.7
     780
   774.5
   731.3
   760.2
   805.6
   760.5
   850.4
   796.5
   814.4
     742
   766.7
   772.5
   748.5
   786.8
   776.4
   799.8
   779.7
     732
   777.1
   849.1
   835.5
   835.1
   873.7
   795.6
     790
   823.4
   832.9
   767.7
   778.7
   854.3
   819.2
   712.5
   791.7
   836.1
   795.2
   760.8
   788.1
   829.3
   845.2
   868.2
   847.5
   845.5
   795.9
   779.7
   854.9
   851.7
   884.1
     766
   852.6
   835.8
   861.1
     875
   837.1
   841.3
   886.7
   859.8
   858.8
   942.8
   927.3
   884.1
   814.7
     829
   904.9
   823.8
   859.1
   928.2
   898.4
   843.2
   913.6
   829.3
   882.2
   870.5
   889.3
   950.9
   966.5
   893.8
   965.2
   920.4
   933.7
   946.7
   856.9
   914.3
   884.1
   948.7
   938.6
   867.6
   996.7
   901.3
   861.4
     925
   907.5
   946.4
   916.2
     887
   950.6
   920.4
   912.7
     888
   892.5
   918.2
   973.3
    1001
     949
   819.6
   953.9
   912.7
   914.9
   974.6
   902.3
     902
   986.9
   918.2
   900.7
   953.2
   874.1
   901.3
   969.4
   955.8
   976.9
    1012
    1014
   940.6
   974.9
   923.7
     890
   916.6
   951.3
   950.9
   978.5
   854.3
   963.6
   889.3
   946.7
    1020
   949.3
     950
   975.6
   909.4
   963.6
   881.5
   924.3
     911
   951.9
   920.4
   925.6
     974
     961
   904.2
   884.8
   967.2
   897.7
   948.3
     902
   885.4
   917.5
   873.7
   895.1
   875.7
   934.1
   892.2
   903.6
     900
   950.6
   895.1
     926
   930.8
   903.9
   890.9
   850.7
   916.2
   890.3
     972
   896.4
   834.2
   909.4
   846.2
   939.3
   919.5
   833.8
   878.3
   850.4
   906.5
   918.2
   829.3
   878.3
   864.3
   865.6
   857.5
   902.9
   845.5
   877.6
   893.2
   826.4
   842.9
   872.1
   848.1
   933.7
   866.6
   891.9
   886.4
   846.8
   871.8
   858.8
     814
   902.6
   860.4
   847.1
   879.2
     841
   861.1
     827
   843.2
   853.6
   874.4
   899.4
   798.5
   822.8
   832.2
   821.2
   843.6
   831.2
   845.8
   807.2
   855.9
   811.1
   886.1
   893.2
   861.1
   854.9
   848.4
   835.1
   851.3
   823.4
   810.5
   798.8
   880.5
     901
   877.6
   853.6
     839
     754
   820.2
   884.1
   798.8
   873.4
   855.6
   810.1
   819.9
     768
   856.2
   900.3
   873.1
   892.5
   851.7
   865.3
   799.8
   944.5
   894.5
   883.1
   882.5
   865.3
   895.8
   894.2
   880.9
   880.2
   880.9
   892.2
   807.6
   898.4
   877.3
   946.1
   821.8
   925.3
     864
   909.4
   916.6
   954.8
   848.8
   905.5
   910.7
     949
   952.6
   899.4
   880.2
   977.5
   868.9
   969.4
   929.9
   963.9
   919.1
   871.5
   970.1
   965.2
   943.2
    1049
   935.7
    1002
   984.7
    1025
     972
   927.6
    1017
   934.7
   981.1
    1027
    1031
   961.6
    1045
    1009
    1123
   998.3
    1061
    1059
    1098
    1055
   996.7
    1087
    1114
    1101
    1114
    1140
    1065
    1066
    1202
    1096
    1206
    1119
    1189
    1166
    1169
    1162
    1124
    1206
    1111
    1173
    1256
    1137
    1197
    1073
    1128
    1187
    1242
    1133
    1202
    1172
    1264
    1240
    1219
    1200
    1255
    1204
    1277
    1165
    1231
    1209
    1242
    1194
    1274
    1219
    1237
    1336
    1200
    1225
    1299
    1378
    1355
    1236
    1308
    1302
    1388
    1253
    1258
    1270
    1298
    1290
    1342
    1364
    1315
    1374
    1314
    1347
    1297
    1405
    1345
    1367
    1394
    1348
    1354
    1404
    1330
    1377
    1311
    1340
    1281
    1422
    1307
    1403
    1319
    1344
    1321
    1391
    1362
    1332
    1362
    1362
    1356
    1350
    1312
    1316
    1383
    1333
    1314
    1366
    1474
    1264
    1402
    1252
    1391
    1342
    1392
    1348
    1333
    1295
    1271
    1328
    1275
    1314
    1292
    1333
    1309
    1166
    1318
    1276
    1310
    1362
    1261
    1318
    1215
    1273
    1301
    1330
    1271
    1275
    1244
    1236
    1335
    1304
    1263
    1207
    1286
    1285
    1214
    1241
    1242
    1220
    1121
    1214
    1195
    1250
    1117
    1177
    1181
    1155
    1147
    1077
    1223
    1186
    1171
    1081
    1131
    1138
    1090
    1119
    1047
    1096
    1109
    1198
    1161
    1126
    1090
    1084
    1120
    1047
    1042
    1080
    1060
    1077
    1023
   943.2
   974.9
    1028
    1037
    1112
   987.9
    1045
    1005
     986
    1004
    1015
   964.2
     986
   998.9
    1004
   979.8
   975.9
   920.1
   964.2
     902
   942.5
     899
   958.1
   988.9
   962.9
   956.1
   903.9
   897.1
   919.8
   908.4
     888
   902.9
   882.5
   915.9
   979.8
   867.9
   882.8
   896.4
   828.6
   874.4
   870.8
   878.3
   838.4
   844.2
   876.3
   841.3
   811.8
     755
   888.7
   798.5
   827.3
   907.1
   775.1
   844.2
     841
   845.5
     778
   848.8
   801.4
   769.6
   808.5
   778.4
   773.2
     744
   748.2
   822.5
   745.9
     817
   823.1
   858.8
   787.1
   748.8
   737.2
   778.7
   767.7
   715.4
   776.4
   758.6
   776.4
   769.3
   829.6
   765.1
     743
   771.5
   709.9
   772.5
     756
   776.4
   744.6
   751.1
   814.7
   810.1
   796.2
   809.5
   703.7
   732.9
   740.7
   738.8
   752.4
     731
   720.6
   690.1
   727.4
   741.1
   718.7
   729.7
   698.9
   708.9
   764.7
   738.1
   741.1
   698.6
   751.1
   744.6
   748.5
   772.8
   712.5
   693.7
     781
   693.7
   701.5
     683
   683.6
   666.8
   700.8
   673.9
     744
   697.9
   791.7
   657.7
   735.2
   714.1
   699.9
   726.5
   657.7
   669.4
     718
   708.9
   688.8
   729.4
   696.3
   693.4
     731
   672.9
   742.4
   685.9
   688.2
   758.6
   697.6
   723.9
   634.3
   701.2
   753.1
   692.1
   666.1
   691.4
   732.3
   669.4
   674.2
     756
   698.2
   663.8
     646
   676.2
   730.3
   751.4
   714.8
   724.2
   693.7
   698.2
   661.9
   654.4
   689.1
   699.2
     658
     660
   664.5
   781.3
   708.6
   679.1
   682.3
     658
   704.4
   711.2
   734.6
     669
   711.5
   695.3
     705
   655.7
     647
   726.8
   704.7
   677.8
   717.4
   694.3
   679.1
   709.6
   689.5
   715.7
   702.1
   701.8
     743
   673.6
   730.3
   664.2
   683.3
   679.4
   692.1
   667.7
   667.4
   697.6
   713.2
   687.2
   703.4
   676.5
   686.9
   692.4
     647
   639.8
   693.4
   639.8
   724.8
   673.9
   675.8
   671.6
   679.4
   612.3
   661.6
   677.8
   667.4
   740.7
   643.4
     684
   630.1
   612.3
   704.1
   687.2
     707
   666.4
   705.4
   709.3
   656.7
   661.9
   689.1
   734.9
   631.1
   673.9
   784.8
   629.8
     694
   650.5
     718
     732
   677.5
   694.3
   689.5
   635.6
   666.8
   732.3
   631.4
   688.5
   656.1
   714.5
   631.1
   670.7
     705
   653.1
     683
   704.7
   690.4
   699.2
   723.5
   726.5
   661.9
   697.3
   679.7
   711.9
   648.9
   706.3
     693
   724.8
   700.8
   660.9
   696.9
   612.3
   656.1
   617.5
   680.1
   699.2
   652.2
   626.2
   636.9
   669.7
   631.1
   702.4
   694.7
   705.7
   631.4
   682.3
   678.4
   666.1
   699.5
   681.7
   686.9
   682.7
   668.7
   704.1
   720.9
   674.6
   699.9
   613.6
   713.8
   667.1
   636.3
   699.2
   686.6
   717.7
   651.5
   699.9
   646.7
   681.7
   704.7
     646
   646.7
   664.8
   654.4
   682.3
   688.2
   680.4
   652.8
   637.2
   636.3
   670.3
   665.8
   657.7
   611.6
   646.3
     645
   649.9
   675.8
   703.7
   665.8
   652.5
   646.3
   689.1
   647.3
   682.7
   726.1
   705.7
   695.6
   684.6
   701.2
   701.5
   636.3
   675.5
     719
     681
   659.6
   673.3
   635.9
   654.8
   725.5
   673.6
   668.4
   651.5
   665.5
   709.9
   620.7
   654.8
   605.8
   645.4
   687.9
   687.5
   680.7
   749.2
     731
   686.9
   684.9
     694
   649.2
   678.8
   706.7
     657
   659.3
   691.4
   690.4
   629.5
   694.3
   630.8
   708.6
   654.4
   706.3
   675.5
   700.8
   650.5
   683.6
   630.8
   647.3
   601.2
   627.5
   710.2
   722.6
   724.8
   634.6
   704.7
   665.1
     693
   700.8
   702.1
   690.1
   690.4
   686.6
   746.6
   711.2
   704.7
   668.4
     682
   680.4
   712.2
   637.9
   692.4
   676.5
   675.2
   730.3
   632.4
   687.2
   721.9
   716.1
   682.3
     720
   716.4
   701.8
   729.7
   661.3
   727.1
   697.3
   676.8
     694
   682.7
   677.8
   713.8
   674.6
   662.2
   703.4
   712.5
   689.8
   647.3
     648
     659
   670.3
   658.3
   740.7
   660.6
   664.2
   640.8
   721.3
   704.7
   699.5
   690.8
   630.8
   647.3
   711.9
   688.8
   677.1
   649.9
   694.3
   744.9
     635
   683.3
   673.3
   700.5
   670.3
   653.8
   743.6
   718.3
     695
   676.2
   637.9
   719.3
   664.5
   664.8
   713.2
   789.1
   722.2
   701.5
   676.8
   677.5
   738.5
   657.4
   680.7
   734.2
     671
   703.4
   680.7
   747.9
   657.7
   701.8
   668.7
   667.4
   704.7
     646
   692.7
   658.7
   717.4
   714.8
   718.3
   687.5
   661.9
   666.1
   677.5
   695.6
   731.3
   687.2
   760.8
   716.1
   747.5
   693.4
   725.5
   697.6
   659.3
   736.8
   644.7
   603.8
   644.4
   703.1
   673.9
   667.4
   746.9
   685.9
   690.8
   686.2
   673.9
   707.3
   686.2
   673.3
   657.7
   681.4
   655.4
   654.8
   770.2
   723.5
   648.6
   687.9
   664.2
   662.9
   741.7
   708.6
   664.8
   709.3
   633.7
   655.1
   702.8
   672.9
   645.7
   680.4
   764.4
   650.2
   741.1
   677.8
   682.7
   630.4
   686.2
   657.7
   666.1
   655.1
   673.9
   675.2
   631.4
   686.6
   704.1
   665.1
   673.9
   645.4
   669.4
   635.6
   688.5
   686.2
   757.3
   703.7
     669
   672.9
   700.5
   600.6
   721.3
   681.7
   717.4
   680.4
   649.6
   655.1
   598.6
   731.3
   616.5
   615.2
   694.7
   725.5
   719.6
   668.4
   714.5
     706
   667.1
   674.9
   710.6
   738.8
   675.8
   717.4
   728.7
   667.7
   656.7
     598
   642.1
     732
   626.2
   641.1
   750.5
   723.2
   620.4
   724.5
   635.6
   674.6
   617.5
   692.4
   688.8
   624.3
   694.3
   684.6
   675.8
   592.8
   744.3
   644.1
   668.4
   696.9
   730.7
   638.5
   694.7
   694.3
   649.2
   702.4
   688.2
     768
     658
   714.1
   716.4
   722.9
   690.4
   646.3
   733.9
   624.6
   651.2
   688.8
   606.4
   667.4
   688.2
   614.2
   685.3
   725.8
   658.3
   699.2
   643.1
   633.7
   670.7
   679.1
     743
   653.8
   653.1
   638.2
   690.4
   657.4
   690.8
   660.9
   703.7
   721.3
   650.2
   711.9
     693
   654.1
     658
   653.5
     682
   683.6
   605.1
   741.1
     660
   712.2
   685.9
   722.6
   658.3
   693.4
   692.4
     648
   696.6
   670.3
   648.9
   629.5
   642.8
     672
   653.8
   674.9
   661.9
     695
   697.3
   678.8
     635
   675.8
   612.6
   703.4
   676.8
   748.5
   709.6
   685.6
   638.5
   706.3
   639.5
   644.7
   656.7
   718.7
   697.3
   696.3
   673.9
   655.4
     719
   656.1
   689.1
     634
   683.6
   725.2
   685.6
   679.1
   634.6
   741.4
   628.2
   663.2
   656.4
   675.5
     659
   735.9
   676.2
   710.9
   701.2
   675.8
   655.1
   689.5
   736.8
   651.2
   633.4
   699.5
   720.3
   654.8
   643.7
   716.1
   779.3
   696.6
   644.4
   754.7
   689.8
   675.8
   727.8
     693
   643.7
   680.7
   691.4
   681.4
   694.7
   724.5
     719
   704.7
   695.3
   681.7
   759.2
   637.6
   686.2
   676.8
     696
   701.2
   662.5
   731.3
     672
   664.5
   637.9
   681.4
     657
   696.9
   746.2
   702.8
   767.3
   752.7
   662.9
   765.1
   755.3
     756
   703.1
   626.2
   767.3
   679.1
   704.1
   680.7
   741.1
   676.5
   665.5
   682.3
   702.1
   717.7
   616.8
   733.6
   726.8
   716.4
     730
   679.1
   715.4
     767
     708
   664.2
   737.8
   657.7
   688.2
   637.9
   678.8
     683
   672.9
   711.9
   739.8
   645.7
   712.2
   676.5
     684
   727.4
   724.2
   650.2
   631.1
   667.4
   698.6
   648.3
   770.2
   706.7
   721.9
   709.6
   661.3
   653.5
   713.2
   692.4
   654.1
     645
   681.7
   697.3
   686.2
   651.5
   679.7
   663.5
   721.9
   713.5
   679.7
   701.2
   721.9
   734.2
   712.8
   704.7
   674.2
     633
   658.7
   663.5
   698.2
   654.4
   680.4
   710.6
   639.2
   636.9
     720
   793.9
   690.8
   705.4
   678.4
   723.5
   652.2
   685.6
     671
   714.8
   722.2
   711.9
   677.1
   731.6
     645
   723.5
   737.2
   635.6
   673.9
   715.7
   691.1
   676.8
   720.6
     743
   670.7
     693
   695.6
   707.6
   628.8
   755.3
   698.9
   640.5
   672.3
   769.9
   702.4
   739.4
     717
   699.9
   691.4
   705.4
   687.2
   700.5
   718.7
   676.5
   667.7
   727.1
   643.1
   714.1
   671.6
   722.2
   694.3
   715.4
   714.1
   692.4
   669.4
   712.2
   660.3
   652.8
   677.1
   685.9
   649.2
   670.3
   663.5
   660.3
   645.4
   724.2
   663.2
   647.6
     659
   678.4
   684.3
   614.2
   715.1
   716.7
   676.8
   641.1
   747.5
   689.8
   745.3
   685.6
   678.1
   744.6
   692.4
   698.9
   688.2
   742.7
   628.8
   707.3
   709.6
     695
   677.5
   663.2
   710.2
   680.1
   695.3
   674.6
   729.4
   667.1
   755.7
   677.8
   691.1
   717.7
     657
   702.8
   681.4
   700.2
   669.7
   657.4
   739.8
   698.6
   707.3
   636.6
   690.4
   692.7
   682.7
   678.1
   685.6
   654.1
     671
   682.3
   653.1
   669.7
   675.8
   668.7
   629.5
   742.4
   665.1
   680.1
   685.3
   619.1
   643.4
   713.2
   701.2
   700.2
   700.2
   631.1
   710.9
   628.8
   676.8
   677.1
   703.1
   647.3
   686.6
   691.1
   605.5
   637.6
   642.1
   700.2
   655.7
   749.5
   686.2
     671
   698.9
   676.2
   605.5
   685.3
   725.5
   629.5
   621.7
   638.9
   689.1
   673.9
   678.8
   658.3
   731.6
   646.7
   648.6
   654.8
     623
   706.7
   635.3
   612.9
   711.5
   665.8
   654.4
     660
   734.9
   653.1
   655.1
   655.4
   676.2
   685.9
   624.3
   706.7
   676.8
   722.2
   685.3
   669.7
   652.8
   666.1
   702.1
   619.1
   679.7
   660.6
   758.9
   637.6
   615.2
   713.2
   665.8
   621.7
     693
   735.5
   692.1
   665.5
   621.3
     693
   653.5
     695
   662.9
   673.3
   637.9
   747.2
   658.7
   671.6
   642.4
   635.3
   680.7
   694.3
   667.4
   680.1
   702.8
     621
   622.3
   706.7
   640.2
   706.3
   622.3
   647.6
   680.4
   665.5
   668.7
   635.3
   696.6
   724.2
   711.9
   612.3
   653.8
   675.8
   684.9
   650.9
   700.8
   624.3
   630.8
   665.1
   615.2
   720.3
     671
     681
   681.7
   652.5
   637.9
   691.4
     609
   696.3
     621
   600.6
   701.5
   666.8
   634.3
   726.8
   650.9
   636.3
   693.7
   729.7
   679.7
   626.2
   676.8
   649.9
   691.1
   624.3
   676.5
     705
   673.3
   726.8
   672.3
     660
   682.3
   702.8
   689.8
   717.7
   673.9
   655.1
   643.4
   699.2
   653.5
   733.6
   650.9
   723.9
   681.7
   655.4
   653.5
   686.9
   632.4
   656.4
   661.6
     671
   714.5
   680.4
   650.5
   652.8
   734.9
   677.1
     635
   690.8
   650.2
   681.7
   604.8
   646.3
     707
   689.1
   678.1
     610
   670.7
   673.3
   673.3
   678.8
   741.1
     621
   670.3
   657.4
   676.5
   612.6
     719
   691.1
   697.3
   640.5
   679.7
   640.8
   724.8
   726.1
   681.4
   703.4
   685.3
   677.5
   677.5
   678.8
   686.2
   676.8
   683.6
   617.1
   628.2
   671.3
   713.2
     684
   652.2
   639.8
   654.4
     719
     621
   679.4
   656.4
   639.5
   674.6
   726.1
     672
     634
   660.3
   659.6
   647.6
   641.1
   744.9
   714.5
     658
   643.1
   672.6
   725.8
   695.3
   702.4
   612.6
     708
   684.9
   686.2
   684.3
   669.4
   714.5
   637.2
   658.7
   638.5
   717.4
     647
   667.4
   714.8
   674.9
   616.8
   681.7
     657
   667.7
   722.6
   707.6
   658.3
   684.6
   663.8
   687.9
   671.3
   683.3
   715.1
   666.1
   684.6
   605.8
   690.1
   617.5
     684
   669.7
   694.3
   676.5
   726.1
   708.3
   672.9
   688.5
   659.6
   700.2
   708.9
   677.8
   644.4
   720.6
   729.4
   690.8
   649.6
   714.8
   711.5
   700.8
   728.4
   716.4
   650.9
   656.4
   670.7
   666.8
   735.2
     683
   678.8
   660.9
     743
   753.4
   683.3
   717.7
   677.8
   721.9
   702.8
   654.8
     646
   752.7
   687.5
   680.1
   714.5
   720.9
   733.3
   743.3
   666.4
   740.7
   780.3
   687.5
   686.2
   745.9
   711.5
   684.6
   727.1
   687.9
   676.5
   697.3
   723.5
     694
   698.6
   735.9
     732
   711.2
   697.3
   668.1
   653.5
   626.9
   720.9
   737.5
   699.2
   730.3
     693
   676.2
   684.6
   710.9
   711.9
   686.9
   735.5
   751.8
   700.8
   757.9
     706
     707
   698.9
   749.8
   624.6
     729
   682.7
   665.8
     730
   717.7
   733.3
   693.4
   720.6
   695.6
     754
   708.6
   724.8
   775.8
   712.8
     719
   723.5
   737.8
   727.4
   737.2
   717.7
   731.3
   748.5
   753.7
   744.3
   754.7
   766.4
   679.4
   684.9
   667.4
   687.9
   727.4
   735.2
   648.6
     718
   723.2
   729.4
   622.6
   685.6
   755.7
   735.2
   617.1
   688.8
   655.1
   685.3
   724.2
   644.4
   711.5
   708.6
   746.2
   784.8
   726.8
   665.8
   662.2
   712.5
   691.1
   679.7
   670.7
   753.1
   748.5
   658.7
   674.9
   730.7
   697.6
   704.1
   686.9
   694.7
   737.8
   673.3
   680.1
   741.4
   682.3
   716.4
   763.4
   678.1
   671.6
   691.4
   754.4
   661.9
   740.1
   725.5
   659.6
   674.9
   731.6
   653.5
   667.7
   702.1
   684.9
   648.6
     672
     672
   693.4
   603.2
   761.8
   660.3
   682.3
   692.1
   666.8
   680.1
   740.1
   704.1
   685.6
   641.5
   699.9
   643.4
   658.7
   679.1
   671.6
   768.3
   690.1
   695.6
   652.8
   635.6
   703.7
   693.7
   653.5
   740.4
   625.2
     669
   676.2
   678.4
   685.6
   716.7
   665.8
   684.9
   703.1
   654.4
   712.5
   661.6
   673.9
   696.9
   626.2
   659.3
   711.9
   656.4
   684.3
   683.6
   649.6
   745.6
   672.3
     708
   643.1
   652.5
   672.6
   676.2
   656.4
   660.3
   650.9
   637.2
   640.5
   633.4
   672.3
   686.2
   682.3
   666.1
   716.7
   674.9
   662.2
   633.4
   678.1
   631.4
   639.5
   689.8
     742
   684.6
   741.7
   675.2
     670
   696.3
   690.4
   647.3
   688.5
   678.8
   654.1
     669
   630.8
   629.1
   659.6
   652.8
   678.8
   650.5
   656.4
   680.7
   634.6
   595.4
   653.1
     597
   700.2
   670.7
   625.9
   641.5
   602.9
   650.5
   672.6
   628.2
   667.4
   646.7
   637.2
   660.3
   637.6
   681.4
   696.9
   628.2
   608.4
   640.2
   672.6
     672
   653.5
   653.8
     634
   709.3
   669.4
   721.3
   650.2
   624.3
   692.7
   686.2
   665.5
   627.5
   698.2
   683.6
   622.3
   631.1
   635.9
   624.3
   725.5
   621.7
   672.9
   656.1
   634.3
   660.6
   676.5
   658.3
   651.8
   652.8
     609
   699.5
   653.5
   643.4
   638.9
   712.8
   676.2
   693.4
   681.4
   649.6
   676.2
   673.9
   667.1
   640.5
   654.1
   686.2
   718.3
   679.7
   719.6
   698.6
   693.4
   723.9
   660.3
     707
     596
   682.3
   646.3
   720.9
   647.3
   663.2
     646
   634.6
     657
   642.1
   684.6
   675.8
   647.6
   711.9
   705.4
   725.5
   619.1
   653.1
   650.9
   703.7
   639.5
     648
   692.1
   708.3
   693.4
   652.8
   752.1
   663.5
   699.5
   674.9
   674.9
   640.8
   724.8
   653.5
   656.1
   665.1
   670.7
   697.6
   620.1
   666.8
   708.9
   735.2
   719.3
   692.7
   719.6
     657
   685.3
   740.7
   675.2
   688.2
     744
   676.2
   701.5
   700.5
   711.2
   651.8
   701.5
   659.3
   641.8
   746.6
   708.9
   628.2
     633
   648.9
   701.2
     730
   682.3
   728.7
   671.6
   686.9
   716.1
   757.9
     720
   697.3
   700.5
   651.5
   698.2
   687.2
   667.1
   754.7
   768.3
   728.4
   643.1
   738.8
   733.9
   738.8
   675.2
   714.8
   691.7
   678.8
   709.9
   668.4
   712.8
   703.4
   711.2
     660
   704.1
   673.3
   730.3
   690.4
   651.5
   676.8
   723.9
   668.4
     705
   708.3
   677.1
   684.9
   703.1
   735.2
   795.2
   701.5
   652.8
   711.5
   682.3
   677.8
   688.8
   692.4
   764.7
   725.5
   740.1
     729
   678.8
   702.8
   733.9
   648.6
   749.5
   707.6
   720.6
   746.9
   698.6
   686.2
   689.8
   703.7
   665.8
   691.4
   721.9
   741.7
   678.1
   738.8
     719
   691.1
   736.8
   701.8
   677.1
   698.6
   674.2
   736.5
   737.2
     684
   743.6
   756.9
   734.6
   723.9
   746.9
   697.9
   658.7
   753.7
   735.5
   748.2
     840
     744
   767.3
     696
   749.5
   813.4
   691.7
   773.2
   788.7
   727.1
   699.2
   797.2
   742.7
   769.9
   723.5
   784.5
   741.1
   748.8
   746.9
   742.4
     708
     805
   779.7
   786.1
   740.7
   727.1
   737.2
   734.2
   740.4
     779
   793.6
   765.7
   784.8
   779.3
   745.6
   792.6
   744.9
   696.6
   823.4
   720.9
   751.8
   721.6
   811.4
   772.8
   742.7
   753.1
   807.6
   822.8
   748.5
     755
   812.4
   786.5
   745.9
   764.7
   734.2
   774.5
     780
   777.1
   728.7
   786.8
     720
     742
   770.9
   748.5
   744.3
   777.7
   761.8
   733.3
   782.6
   731.6
   801.7
     790
   770.6
   730.3
     780
   797.5
   734.6
   748.8
   831.2
   763.1
   702.8
   735.5
     780
   788.4
   724.5
   775.8
     780
     729
   847.1
   754.4
   763.8
   813.7
   818.3
   760.2
     829
   794.3
   776.7
   777.1
   770.6
   747.2
   797.8
   787.4
   805.6
   721.9
   761.5
   748.5
   805.9
   819.6
   722.9
   742.4
   799.1
   767.3
   802.4
     755
     720
   782.3
   810.5
   798.5
   820.5
   766.4
   734.6
   751.1
   798.1
   772.8
   733.9
   762.1
   750.5
   797.8
     792
     781
     779
   756.9
   798.8
   742.7
   718.3
   743.3
   734.2
   757.6
   778.7
     693
   761.8
   780.6
   725.2
   770.2
   773.8
   708.3
     792
   770.2
   742.4
   718.7
   770.2
   719.3
   773.5
   726.5
   747.5
     706
   768.3
   740.7
     755
   747.5
   753.7
   735.9
   704.7
   775.1
   706.7
   793.3
   781.3
   822.2
     729
   771.9
   814.7
   730.3
   716.1
   722.9
   811.1
   762.8
   774.1
   732.3
   759.2
   677.1
   803.7
   737.2
   665.5
   703.7
   710.9
   764.7
   751.4
   681.4
   756.6
     731
   699.9
   683.3
   792.3
   690.1
     742
     731
   736.8
   733.6
   769.3
   685.3
   700.2
   703.1
   746.6
   793.3
   720.9
   709.6
   806.6
   751.1
   748.5
     717
   725.2
   800.1
   750.5
   697.6
   773.8
   714.8
   756.6
   705.7
     743
   717.4
   773.5
   751.8
   710.2
   759.5
   733.3
   725.2
   682.3
   714.5
   721.9
   729.7
   718.3
   721.9
   703.1
     768
   798.1
   686.2
   667.7
   678.4
   685.3
   744.9
   739.8
   741.1
   688.8
   730.7
   696.9
   703.7
   698.6
   687.9
   723.5
   691.1
   723.5
   700.2
   689.1
   701.5
   686.2
   732.6
   751.8
   690.4
   740.4
     719
   756.9
   713.8
   699.5
   711.5
   713.8
   674.2
   714.8
   746.9
   724.5
   763.4
   713.2
   716.7
   687.2
   690.1
   696.3
   740.4
     707
   721.3
   692.7
   756.9
   703.4
   676.8
   664.5
   783.9
   738.8
   661.3
   796.8
   702.8
   694.7
   768.6
   713.2
   728.4
   744.6
   715.7
   724.2
   687.5
   754.4
   692.4
   734.6
     718
     719
   753.4
     706
   737.5
   720.9
   673.9
   690.1
   751.1
   701.2
   736.8
   726.5
   797.8
   697.3
   723.5
   807.9
   675.5
   721.3
   721.6
   760.2
   715.1
   700.8
   726.8
   700.2
   753.7
   703.4
     767
     731
   709.3
   746.6
   700.5
   721.3
   742.4
   769.9
   715.7
   755.7
   745.9
   715.1
   683.6
   787.8
     790
     814
   745.6
   676.2
   692.1
   689.5
   676.8
   723.5
   687.5
   773.8
     694
   710.6
   704.4
   698.2
   761.8
     717
   817.6
     767
   703.1
   698.6
   705.7
   711.2
   769.3
   724.5
   711.9
     694
   727.4
   702.4
   717.4
   734.2
   693.7
   711.9
   736.8
   757.9
   712.8
   750.5
   704.1
   723.5
   698.6
   733.3
   665.1
   724.5
   744.6
   780.6
   716.4
   718.7
   725.2
   705.4
   734.2
   750.8
   739.4
   686.6
   733.9
   781.3
   749.5
   740.1
   760.8
   714.5
   726.5
   759.9
   702.8
   756.9
   745.9
   769.6
   739.4
   724.5
   722.6
   767.3
     754
   728.4
     732
   716.7
   771.9
   693.7
     695
   715.4
   705.4
   750.5
     778
   705.7
   718.7
   719.3
   791.7
   710.2
   722.6
   733.3
   705.7
   759.2
   679.7
   716.4
   750.5
   674.2
   731.3
     730
   768.6
   718.7
   716.7
   686.2
   701.8
   704.1
   763.1
   753.4
   762.5
   690.8
     720
     669
   697.3
   701.2
   745.6
   699.5
   741.1
   716.4
   690.4
   675.8
   776.4
   686.2
   706.7
   687.5
   756.6
     720
   676.5
   674.2
   710.9
   718.7
   652.5
   693.7
   696.9
   686.6
   697.3
   667.7
   737.8
   713.8
   710.2
   747.9
   710.6
     669
   687.2
   737.5
   671.6
   700.2
   741.4
   694.7
     694
   760.8
   752.7
   664.2
   717.7
   658.7
   677.8
   737.8
   709.9
   683.6
   685.9
   701.2
   715.1
   717.4
   680.4
   688.5
     730
   691.4
   655.4
   768.3
   777.4
   745.9
   712.8
   680.4
   673.6
     705
   704.4
   718.7
     672
   703.1
   739.1
   685.3
   684.3
     718
   731.6
   656.4
   754.4
   709.6
   667.7
   690.8
   691.1
   704.7
   675.2
   658.3
   744.9
   745.3
   643.4
   708.9
   685.9
   645.4
   705.7
   680.7
   687.5
   680.7
   739.8
   730.7
   685.3
   783.9
   677.1
   678.8
   770.6
   671.6
   702.8
   731.6
   700.2
   708.9
   716.1
     681
   645.7
     717
   704.4
   644.1
   786.5
   725.5
   679.7
   722.6
   733.3
   704.1
   709.6
   704.7
   676.2
   776.1
   716.4
   743.6
   648.9
     672
   713.5
   765.1
   671.6
   768.6
   673.9
   731.3
   728.4
   681.4
     683
   733.3
   720.6
   638.5
   671.6
   623.6
   696.9
   679.1
   783.9
   689.8
   729.7
   728.1
   607.4
   635.6
   678.8
   699.9
   662.9
   664.5
   724.5
   690.1
   734.6
   696.9
   742.4
   688.8
     729
   684.6
   653.1
   708.9
   635.9
   665.1
   653.1
     683
   727.1
   696.6
   705.4
   665.1
   668.7
   669.7
   673.6
   727.1
   670.3
   676.2
   636.3
   637.6
     670
     684
   694.3
   682.3
   625.2
   743.6
   650.9
   611.3
   699.2
   699.5
   743.6
   649.9
   685.3
   669.4
   669.4
   683.6
   666.4
   581.4
   625.9
   684.3
   708.3
   661.3
   672.9
   714.5
   709.9
   730.7
   758.9
     681
   714.5
   691.7
   669.4
   704.1
   701.2
   723.2
     670
     633
   717.7
   702.8
     767
   667.7
   674.9
   672.9
   734.2
   738.8
   707.6
   685.6
   673.6
   654.8
   641.5
   584.7
   685.6
   662.9
   724.2
   666.1
   642.8
   681.4
   624.3
   598.3
   710.9
   716.4
   742.4
   701.2
   709.3
   660.6
   679.4
   684.3
   708.6
   655.7
   709.3
   689.8
   739.8
   687.5
   646.7
   676.5
   698.2
   718.7
   617.8
   718.3
   615.2
   725.2
   708.9
   670.3
   644.4
   628.2
   658.7
   660.6
   650.9
   723.5
   656.7
     706
   660.9
   656.7
   664.2
   692.1
   648.9
   662.2
     646
   630.1
     623
   662.9
   679.4
   668.4
   702.4
   664.2
   666.4
   688.8
   641.5
   631.7
   704.4
   672.6
   690.1
   615.8
   642.8
   677.5
   679.7
   657.7
   689.8
   683.3
     717
   723.5
   733.3
     669
   676.5
   660.6
   701.5
   693.4
     717
   662.2
   715.1
   687.5
   689.1
   662.2
   704.1
   616.8
   655.7
   606.1
   650.5
   632.7
   685.3
   624.6
   643.4
   598.3
   664.5
   661.6
   688.8
   668.7
   675.5
   637.6
   676.5
   693.7
   666.1
     634
   665.1
     647
   688.8
     696
   657.4
   626.5
   703.1
     646
   638.2
   664.5
   683.6
   685.3
   672.9
   648.9
   686.9
   674.6
   725.2
   629.5
   636.6
   679.7
     706
   669.4
   712.2
   648.9
   635.3
   666.1
     672
   649.2
   623.6
   641.5
   660.3
   655.1
     694
     623
   601.9
   699.2
   657.4
   618.8
     646
   649.6
   632.1
   640.8
   676.8
   659.3
   624.9
   631.7
   646.3
   675.8
   614.9
   673.6
   626.2
   686.6
   641.1
   678.1
   626.5
   689.5
   696.6
   663.2
   612.3
   631.7
   697.9
   695.3
   628.8
   625.2
   665.5
   652.2
   627.2
   657.7
   643.7
   635.6
   680.7
   694.7
   612.9
   652.2
   639.2
   678.4
   668.7
     671
   639.8
   627.5
   650.5
   660.3
   631.7
   647.6
   661.6
   568.5
   651.8
   692.4
   659.3
   625.6
   642.1
   655.7
   678.8
     623
   618.8
   600.9
   653.1
   689.5
     648
   667.1
   622.6
   627.5
   635.3
   686.2
   663.5
   732.6
   686.9
   611.3
   631.7
   631.1
   674.2
   596.4
   645.4
     705
   636.3
     683
   600.6
   628.5
   637.6
   643.4
   686.2
   698.2
     623
   683.3
   649.6
   659.3
   703.1
   666.1
     672
   634.6
   675.5
     622
   624.9
   620.1
   628.8
   625.2
   584.7
   652.5
   641.8
   666.1
     658
   712.2
   689.1
   664.5
   621.7
   672.6
   652.2
   655.1
   648.3
   631.1
   653.5
   666.1
   626.5
   666.8
   587.9
   665.5
   601.6
   629.1
   624.9
   630.1
   622.6
   636.6
   681.4
   615.8
   676.2
   594.1
   628.2
   694.7
   655.7
   652.5
   648.9
     719
   653.8
     659
     622
   642.4
   614.5
   664.5
   664.2
   688.8
   716.1
   683.3
   654.8
     635
   608.7
   734.9
   665.5
   598.3
   684.3
   658.7
   667.1
   635.9
   745.6
   662.2
   651.5
   620.4
   651.2
   630.8
   612.6
   675.5
   619.4
     657
   688.8
   667.7
   629.1
   679.7
   624.6
   679.1
     610
   694.7
   655.1
   653.8
   665.5
   673.9
   662.5
   649.6
   620.4
   657.7
   683.3
   608.4
     671
   647.6
   661.6
   680.7
   654.1
   694.7
   732.3
   598.3
     707
     670
   714.5
   654.4
     635
   644.4
   680.1
   639.5
   635.3
   629.5
   713.5
   672.6
   619.7
   703.1
   665.8
   684.6
   683.3
   681.4
   629.1
   631.7
   612.9
   643.4
   644.1
   618.8
   673.3
     647
     658
   668.1
   678.4
     718
     658
   685.3
     682
   635.6
   649.2
   684.9
   699.2
   654.8
   673.6
   654.1
   658.3
   727.4
   662.9
   659.3
   599.3
   696.3
   673.3
   662.2
   667.1
   649.6
   616.2
   653.5
   680.1
   682.7
   696.3
   672.3
   654.1
   690.8
   639.8
   618.8
   650.2
   686.9
   626.2
   661.6
   707.3
   686.6
   686.9
     671
   650.5
   620.1
   685.9
   675.2
   614.5
   619.7
   618.4
   578.9
   681.7
   671.6
     669
   627.2
   637.6
   642.4
   664.2
   612.3
   615.2
   656.4
   673.6
     633
   702.8
   683.6
   655.7
     646
   703.7
   579.2
   624.6
     683
   672.3
   655.1
   675.5
   580.8
   720.9
   631.7
   647.3
   676.2
     608
   693.7
   636.3
   697.6
   605.8
   663.8
   701.8
   660.9
   668.1
     670
   675.8
   648.9
   623.3
   644.7
   668.1
     681
   712.2
   626.5
   681.7
   675.5
   640.2
   699.5
   655.4
   771.2
   682.3
   670.3
   591.8
   647.3
   644.7
   627.8
   622.3
   636.3
   639.5
   698.9
     622
   612.9
   625.9
   668.1
   617.5
   621.3
   628.2
   604.8
   663.5
   685.9
   680.1
   640.2
   622.3
   680.7
   604.2
   633.7
   675.2
   700.5
   637.9
   632.1
   666.1
     670
   697.3
   704.4
   687.2
   734.2
   657.4
   633.4
   601.2
   650.2
   677.5
   640.5
   636.6
   625.9
   675.2
   658.3
   678.4
   734.6
   646.7
   673.6
   624.3
   618.1
   643.1
   692.7
   690.8
   637.9
   649.9
   622.6
     695
     683
   628.2
   673.3
   692.1
   702.1
   606.1
     696
   627.8
   662.9
   631.7
   655.7
   637.6
   652.8
   615.5
   653.8
   675.5
   633.7
   666.1
   658.7
   664.8
   657.4
   644.7
     659
   626.5
   643.7
   634.3
   697.3
     708
   699.5
   652.5
   617.8
   690.1
   661.3
     670
   714.1
   743.3
     669
   660.6
     611
   681.7
   689.1
     623
     718
     717
   646.3
     744
   667.1
   761.8
   645.4
   641.8
   676.8
   681.7
   692.7
   688.2
   651.8
     682
   648.3
   652.5
   622.6
     693
     693
   641.8
   679.7
   599.6
   679.4
   647.6
   654.8
     681
   664.8
   646.7
   679.4
   627.8
     645
   662.9
   681.4
   754.4
   692.7
   683.6
   682.7
     671
   687.9
   682.7
   678.8
     720
   669.7
   703.7
   721.3
   721.3
   629.8
   684.9
   697.3
   702.1
   686.2
   664.8
   620.7
   689.5
     622
   673.9
   668.1
   650.9
   681.7
   639.5
   723.9
   679.1
   691.4
   692.1
   680.1
   731.3
   663.5
   633.4
   673.3
   680.4
   679.4
   731.6
   708.3
   683.6
   678.8
   667.7
   675.2
   661.6
   707.6
   730.7
     731
   618.1
   692.7
   681.4
   676.5
     681
   676.5
   676.8
   663.5
   683.3
   681.7
   705.7
   696.6
   667.7
   707.6
   657.7
   599.9
     660
   712.5
     717
   698.6
   708.3
     609
     682
   664.8
   681.7
   635.9
   690.8
   669.4
   698.6
   682.7
   634.6
     669
   630.4
     660
   679.1
   706.7
     634
   721.3
   676.2
     660
   731.6
   686.6
   591.2
   720.6
   721.6
   684.6
   704.1
   738.5
   720.6
   709.3
   685.9
   669.7
     646
   694.3
   658.7
   709.9
   632.4
   692.7
   687.9
   673.6
   591.8
   710.2
   638.2
   709.3
   648.3
   630.4
   659.6
     659
   674.9
   652.2
   692.4
   621.7
   690.4
   698.6
   636.3
   717.7
   707.3
   687.2
   662.9
     766
   690.4
     683
   624.9
   677.1
   629.5
   708.9
   632.4
   701.5
   638.2
   716.4
   711.2
   712.8
   680.4
   686.2
   700.8
   712.8
   696.6
   654.4
   739.4
     633
   626.9
   707.3
   654.4
   661.9
   637.9
     708
     633
   675.8
   664.5
   669.4
   618.1
     657
   671.3
   655.7
   689.1
   671.3
     768
   654.4
   662.5
     657
   676.2
   676.5
   725.5
   668.1
   666.8
   673.6
   705.4
   685.9
   661.6
   654.4
     717
   734.2
   630.4
   647.6
   700.5
   635.3
   720.9
   690.8
   654.1
   650.5
     634
   688.5
   638.9
   697.3
   587.3
   686.6
     669
   756.9
   667.1
   637.6
   711.2
   719.3
   671.6
     669
   631.7
   677.1
   727.1
     647
   666.4
   673.3
   688.8
   680.1
     696
     696
   726.1
   712.8
   632.1
   679.4
   688.2
     695
   602.5
     694
   714.8
   738.5
   731.6
     623
     645
   698.6
   700.8
   704.1
   665.1
   654.4
   664.2
   729.7
   600.9
   677.5
     634
   672.3
   689.1
   663.2
   665.8
   726.5
     682
   762.5
   668.4
   677.1
   622.3
   649.9
   712.8
   689.8
   692.7
   669.7
   690.4
     694
   679.7
   677.1
   698.2
   684.9
   759.2
   664.2
   719.3
   745.9
   695.6
   672.6
   698.9
   717.4
     718
   642.4
   688.2
   675.5
   641.1
   690.1
   732.9
   674.6
   660.9
   647.3
   712.2
   709.6
   706.3
   694.3
   719.6
   734.9
   669.4
   716.4
   720.3
   716.7
   654.8
   712.8
     719
   724.2
   716.7
     693
   745.6
   686.2
   709.3
   723.5
   713.2
   672.9
   750.8
   689.5
   685.3
   721.9
     744
   672.6
   701.5
   709.3
   703.1
   679.7
   725.5
   755.3
   805.6
   720.3
   723.2
   711.5
   707.6
   756.3
   648.3
   680.1
   702.4
   786.5
   701.2
   718.3
   715.7
   763.8
   711.5
   727.1
   733.6
   766.4
   692.1
   717.4
   777.1
   725.5
   744.9
   705.7
     732
   716.4
   770.2
   719.6
     769
     778
     755
   708.6
   762.5
   743.6
   854.9
     802
   797.5
   762.8
   803.3
   769.9
   732.3
   762.5
     755
   730.3
   772.2
   698.6
   738.5
   767.7
   785.8
   863.7
   747.2
   798.1
   768.3
   757.9
   771.9
     790
   790.4
   750.1
   759.5
     838
     769
     744
   777.1
   855.2
   753.7
   763.4
   769.3
   734.9
   783.2
   756.9
   730.3
   775.4
   799.8
   847.8
     826
   755.7
   829.9
   770.9
   745.9
   731.6
     755
   774.8
   785.5
   781.3
   842.6
     781
   810.5
   775.4
   816.3
   762.5
   772.2
   782.9
   814.4
   781.6
   734.2
   812.1
     743
   872.4
   803.3
   816.6
   807.9
   822.8
   862.7
   800.4
   794.3
   823.4
   743.6
   780.6
   752.1
     743
   798.8
   791.7
   791.7
   787.8
   789.1
   751.4
   766.4
   751.4
   753.1
     802
   837.7
   794.6
   779.7
   796.8
   777.7
   800.4
   777.7
   791.7
   795.2
   783.2
   823.4
   780.3
   812.7
   782.3
   723.9
   720.9
   799.4
   819.6
   769.3
   726.1
   822.8
   766.7
   781.6
   725.8
   739.4
   798.5
   717.7
     826
   839.7
   753.7
   833.8
   797.2
   727.1
   763.4
   747.9
   803.7
   819.6
   717.4
   780.6
   812.7
   763.1
   721.9
     742
   820.2
   743.3
   732.9
   739.8
   736.5
   723.9
   758.2
   668.4
   737.5
   766.7
   805.6
   752.7
   769.6
   756.6
   754.4
   723.5
   701.5
   771.9
     756
   769.9
   707.3
   729.7
     708
   714.5
   755.3
   769.6
   705.7
   687.5
   732.9
   704.1
   716.4
     693
   702.4
   712.2
   713.2
   699.2
   789.4
   679.4
   703.7
   763.4
   726.8
     754
   715.1
   699.9
   775.4
   724.2
   756.9
   785.2
   709.9
   735.5
     719
   676.8
   667.1
   709.9
   672.3
   711.2
   680.4
     720
     694
   689.8
   745.6
   648.9
   699.9
   662.2
   644.7
   642.1
   699.2
   707.6
   729.4
   697.9
   690.1
   663.8
   708.6
   649.6
     645
   682.3
   716.1
   664.5
   664.5
   690.4
   689.1
   718.3
   679.7
   708.3
   672.3
   718.7
   726.5
   656.4
   703.1
   735.2
   707.3
   695.6
   736.2
   684.9
   659.3
   684.9
   721.9
   642.1
   680.4
     705
   665.5
   695.3
   656.1
   689.8
   684.6
   667.7
   691.7
   648.6
   700.8
   684.3
   654.8
   694.7
     645
   630.1
   626.2
   685.6
   667.1
     647
   655.7
   683.6
   658.3
     669
   632.4
   642.1
   644.1
   715.7
     708
   629.8
   667.1
   604.5
     684
   680.1
   660.9
   655.1
   694.7
   632.4
     682
   653.5
   684.3
   639.2
     695
   675.5
   704.1
   689.5
   694.7
   721.6
   672.9
   620.7
   622.6
   598.6
   681.7
   639.8
   638.2
   638.2
   720.3
     646
   634.3
   644.4
   685.3
   626.9
   675.5
   654.1
   639.5
   690.4
   677.1
   685.9
   681.7
   641.1
   657.7
   638.5
   642.8
     660
   652.5
     646
   648.6
   647.6
   723.5
   680.4
     672
   672.3
     657
   732.3
   672.6
   682.7
   755.3
     670
   636.3
   686.9
   607.1
   628.8
   655.4
   708.6
   627.8
   642.1
   667.7
     672
     708
     608
   647.3
   642.4
   631.4
   669.4
   606.8
   691.1
   644.7
   588.9
   636.9
   658.7
   745.3
   635.6
   671.3
   673.9
     707
   638.9
   695.6
   583.7
   655.1
   694.7
   643.4
   702.1
   672.3
     633
   704.1
   676.2
     670
   708.6
   698.2
   726.1
   641.1
   684.3
   661.9
   611.9
   635.6
   666.4
   648.6
   660.3
   667.1
   668.7
     683
     756
   663.2
   621.3
   678.1
   597.7
   727.4
   677.8
   667.1
     646
   629.5
   639.5
   670.3
   721.9
   666.4
   709.6
   668.7
   697.9
   706.7
   692.1
   637.9
   648.6
   618.8
   635.6
   687.5
   666.4
   641.5
   655.1
   680.7
     671
   722.2
   611.3
     621
   630.4
   667.7
   622.3
   637.9
   654.1
     609
   653.5
   635.3
   655.4
   676.2
     659
   695.6
   744.6
   643.4
   695.6
     683
   668.7
   651.5
   665.5
   691.4
   646.3
   686.6
   650.2
   668.7
   615.5
   655.4
   674.6
   700.5
   669.4
   764.7
   659.3
   678.1
   648.3
   621.3
     755
   742.4
   671.6
   716.7
   669.7
   678.4
   713.8
     608
   663.5
   628.2
   649.2
   694.3
     646
   685.9
   632.1
   662.5
   615.8
   740.7
   733.6
   688.5
   673.6
   677.1
     672
   725.5
     660
   660.6
   661.6
   670.7
   716.1
   678.8
     658
   681.7
   680.1
   679.4
   703.7
   701.5
   656.4
   693.4
   699.9
     743
   702.1
   696.3
   708.6
   663.2
   688.5
   700.2
   618.4
   731.3
   636.9
   648.3
   670.3
   632.4
   680.4
   604.5
   709.6
   697.6
   668.1
   613.2
   646.3
     681
   658.7
     658
   676.2
   667.7
   602.9
   689.8
   600.9
   653.8
   719.6
   654.8
   679.4
   668.7
   679.4
   610.6
   675.2
   709.9
     648
   673.3
   655.1
   681.7
   621.3
   704.7
   666.4
   635.3
   697.9
   667.4
   697.3
     669
   681.4
   697.3
   626.5
   685.9
     683
   637.2
   688.8
   627.8
     729
   616.2
   651.2
   672.9
   704.4
     659
   685.6
     684
     660
   699.5
   650.2
   670.7
   660.9
   619.7
   677.1
   725.8
   725.2
   668.1
   651.8
   676.8
     684
     670
   653.5
   644.7
   669.4
   658.7
   703.1
   673.6
   672.9
     645
   692.1
   640.5
   679.7
   748.2
   687.2
   706.3
   679.7
   706.3
   694.7
   710.6
   662.9
   639.5
   672.6
     646
   653.1
   681.7
   653.5
     646
   725.8
   690.8
   699.2
   638.2
   693.4
   754.7
   676.2
   656.7
   697.6
   686.2
   648.3
   760.8
   622.3
   671.3
   711.5
   650.2
   649.9
   700.5
     705
   691.1
   629.1
   668.1
   632.1
     693
   672.9
   695.6
   709.3
   700.8
   685.3
   645.4
   652.8
   659.6
   684.9
   650.9
   712.8
   694.7
   715.7
   685.9
   717.4
   685.9
   736.5
   688.5
   653.1
   669.7
   652.8
     729
   680.7
   690.1
   769.9
     670
   691.1
   685.3
   711.5
   670.3
   706.3
   696.3
   710.6
   771.2
   741.1
   760.2
   698.2
   771.9
   716.4
   698.6
   650.2
   703.4
     706
   661.9
   748.2
   692.4
     694
   720.9
   673.3
   668.1
   658.3
   738.5
   658.7
     730
   666.4
   690.1
     729
   715.4
   687.9
   698.9
   685.3
   696.3
     646
   701.8
   697.3
   681.4
   658.7
   699.9
   724.8
   673.9
   743.6
   774.5
   724.5
   742.4
   715.4
   739.1
   709.6
   702.4
   685.3
   711.9
     754
   680.1
   698.6
   653.5
   715.7
   692.1
   654.1
   671.3
   741.7
   677.5
   740.1
     648
   713.8
   703.4
   689.1
   744.9
   700.2
   699.9
   693.4
   639.5
   717.4
   723.2
   738.5
   663.8
   645.7
   712.5
   708.3
   723.9
   762.1
   694.3
   684.3
   639.5
   642.4
   711.9
   749.8
   726.8
   693.4
   645.4
   725.2
   668.7
     684
   639.2
   660.3
   733.9
   682.3
   665.8
     754
   702.4
   682.3
   697.6
   666.8
   663.2
   698.9
   673.9
   653.8
     780
   689.5
     684
   709.3
   680.4
   665.8
   702.4
   680.1
   698.2
   629.5
   710.9
   689.1
     586
   665.1
   687.9
   700.5
     681
   654.4
   666.1
   665.1
   649.6
   687.5
   661.6
   748.2
   676.5
   665.5
     729
   699.2
   653.5
   663.2
   708.6
   669.4
   692.7
   625.9
   750.8
   694.3
   771.5
   661.3
   673.9
   670.7
   700.8
   667.4
   671.3
   657.4
   733.9
   684.6
   672.6
     660
   658.3
   638.9
   647.6
   745.3
     660
   731.6
   700.2
   751.4
   622.6
   628.5
   674.2
   652.5
   695.3
   700.5
   696.9
   634.3
   595.7
   687.5
   694.7
   721.9
   688.8
   688.5
   648.3
   702.4
   666.8
   776.4
   642.4
     706
   659.6
   649.2
   684.3
   711.5
   679.1
   687.9
   618.1
   673.9
   664.2
   627.2
   737.8
   699.9
     634
     658
   660.6
   605.5
   694.3
   665.5
   601.9
   606.8
   645.4
   654.8
   699.5
   681.7
   678.8
   743.3
   644.4
   687.2
   703.1
   672.3
   688.2
   663.2
   606.4
   584.7
   677.5
   645.4
   693.7
   686.6
   693.7
   665.1
   657.4
   631.4
   655.1
   690.4
   604.5
     669
   701.8
   622.3
   663.2
   643.1
   618.1
   647.6
   693.7
   623.6
   667.4
   684.3
   667.4
   628.8
   686.9
   588.9
   627.8
   679.7
   720.9
   704.7
   656.7
   642.8
   721.6
     671
   668.4
   660.9
   662.2
   667.7
   630.1
   653.1
   654.1
     658
   671.3
   616.5
   701.5
   677.8
   658.7
   715.1
   639.2
   691.1
   680.7
   640.2
   637.9
   689.1
   725.8
   696.9
   618.4
   691.7
   613.6
   622.3
   693.7
   712.2
     683
   675.8
     648
   631.1
   613.9
   698.6
   632.1
   676.8
   663.8
   649.9
   603.2
   653.8
   732.6
     670
   719.3
   690.8
   623.9
   624.9
   693.4
   708.6
   657.4
   655.7
   699.5
   708.6
   714.1
   677.8
   618.1
   653.8
     660
   685.3
   694.3
   627.5
   675.8
   645.7
   644.1
   618.8
   604.8
   701.2
   671.6
     681
   673.3
     693
   613.9
   678.8
   666.1
   655.7
   662.2
   706.7
   628.5
     660
   688.5
   730.7
   631.4
   701.8
   667.4
   683.6
     696
     694
   679.7
   640.2
   744.3
   697.9
   614.2
   689.8
   636.3
   678.4
   696.6
     693
   626.5
   680.1
   691.4
   689.1
   694.3
   693.7
     647
   684.3
   732.3
   673.3
   616.2
   660.3
   652.5
   615.2
     707
   644.4
   685.6
   603.2
   703.1
   662.9
   636.9
   663.5
   680.1
   712.5
   687.9
   704.7
   645.4
   686.2
   653.8
   638.2
   645.4
   719.6
   630.8
   660.3
   653.1
   671.3
   753.1
   660.3
   644.4
   658.7
   650.5
   731.3
   718.7
   674.9
   669.4
   668.7
   700.2
   660.9
   684.9
   716.7
   625.9
   655.4
   667.1
   714.1
   688.8
   687.5
   670.7
   656.4
   675.8
   653.8
   679.4
   662.2
   691.1
   648.6
   651.8
   632.1
   692.4
   676.5
   618.4
   638.5
   668.1
   648.9
   685.9
     634
   666.4
   653.1
   655.4
   651.5
   705.7
   630.4
   659.6
   688.2
   659.6
     695
   657.4
   617.5
   661.6
   700.8
     693
   690.4
   697.3
   643.4
     669
   615.2
   705.7
   701.2
     621
   664.2
     681
   675.2
   710.6
   659.3
   677.5
   699.2
   647.6
   680.4
   700.2
   625.9
   615.8
     705
   689.8
   650.2
   681.7
   664.8
   697.6
   675.5
   671.6
   650.9
   715.1
   698.2
   653.5
   623.3
   673.9
   613.6
   662.5
   618.1
   709.9
   674.9
   702.4
   655.1
   673.6
   702.4
   635.6
   686.9
   661.6
   650.9
   625.2
     717
   659.3
   670.7
   628.8
   688.5
   699.9
   686.6
   708.9
   686.6
   713.8
   721.9
   686.6
   640.2
   644.7
   710.2
   694.7
   764.1
   685.9
   662.5
   655.7
   720.6
   665.1
   671.3
   635.6
   690.8
     672
   689.8
   680.1
   688.8
   710.6
   704.1
     719
   672.9
   736.5
   760.8
   721.3
   684.6
   722.6
   648.9
   658.3
   703.1
   704.1
   674.2
   739.1
   727.8
   702.8
   718.7
   741.7
   747.2
   702.8
   770.2
   704.4
   751.1
   732.9
     717
     708
   696.9
   708.9
   753.7
   681.7
     693
     743
   656.1
   666.4
   727.8
   740.1
   676.8
   692.4
   757.3
   728.1
   715.7
     779
   708.9
   733.9
   700.5
   763.8
     815
   748.8
   736.2
   809.8
   789.7
     791
     743
   745.3
   727.1
   818.3
   725.2
   808.5
   769.6
   775.8
     804
     767
   840.6
   808.2
   794.6
     790
   836.4
   826.4
   799.8
   812.4
   768.6
   788.1
   805.6
   842.3
   770.2
   826.7
   749.8
   825.7
   795.9
   750.1
   835.8
     814
   801.1
   779.3
   811.4
   842.6
   859.5
   765.4
   899.4
   862.7
   898.4
   801.1
   813.4
   855.9
     827
   796.5
   864.3
   814.4
   829.6
   850.4
   788.1
   809.5
   831.2
   877.3
   857.2
   848.8
   829.3
   848.4
     875
   835.1
   905.2
   849.4
   808.5
   821.5
   859.8
   872.4
   807.2
   911.7
   942.2
   882.5
   926.3
     841
   921.4
     876
   865.9
   880.5
   886.4
   907.1
   852.3
   883.1
   945.1
   874.7
   897.7
   882.5
   944.8
   894.8
   868.9
     949
   850.1
   933.4
   959.7
     935
   930.2
     911
   917.2
   914.9
   999.9
   931.1
   892.5
   895.8
   936.3
   903.3
   926.3
   885.1
   856.5
   859.5
   934.1
   876.7
   940.9
   952.2
   934.1
   919.8
   953.5
   926.3
   928.6
   906.2
   904.9
     948
   915.6
     914
   964.2
     828
   870.5
   893.8
   944.5
   861.7
   922.1
   916.6
   831.6
   947.7
   859.1
   881.2
   881.5
   927.6
   897.7
   923.7
   945.4
   864.6
   967.8
   908.1
   913.6
   893.5
   982.4
   920.8
   843.2
   871.8
   918.8
   879.9
   944.1
   827.7
   886.1
   862.1
   879.2
   892.2
   873.1
   952.9
   938.3
     863
   884.4
   899.4
   880.5
   890.3
   909.1
   971.4
   910.7
   920.4
   795.6
   848.8
   836.4
   928.9
   830.3
     865
   844.2
   921.7
   854.3
   890.6
   900.3
   885.1
   848.8
   844.5
   873.4
   862.7
     900
   809.2
   871.5
     841
   745.9
   763.4
   890.6
   848.8
   849.4
   869.8
     889
   824.7
   899.4
   817.6
   842.6
     816
   793.9
   805.3
   795.6
   855.6
   781.9
   934.1
   848.4
   794.6
   886.4
   806.3
   855.9
     816
   838.4
   784.8
   846.2
   860.8
     852
   818.9
   794.6
   810.5
   823.1
   795.2
   809.8
   791.7
   769.6
   834.8
   785.8
   877.9
   774.5
   745.9
   811.4
   844.2
   789.7
   798.8
   783.9
   747.9
   763.1
     851
     804
   774.8
   785.2
   825.7
   817.6
   829.3
   721.9
   776.1
   764.7
   776.7
   850.7
   758.2
     817
   738.1
   756.6
   808.2
   779.7
   738.1
   760.5
   750.1
   767.7
   751.1
   732.9
   780.6
   753.1
   753.4
   797.5
   760.2
   719.3
   793.6
   785.2
   742.7
   696.6
   784.2
   739.1
   772.5
   775.4
     730
   750.5
   725.2
   797.5
   729.4
   726.1
   764.1
     720
     635
   708.3
   713.8
   762.1
   687.2
   727.8
   690.1
   688.8
   720.6
   732.9
   682.3
   748.2
   738.5
   720.3
   664.8
     695
   694.7
   724.8
   694.7
   759.5
   683.3
   729.4
   726.5
   722.2
   738.8
   712.2
   762.8
   703.1
   700.5
   767.3
   686.2
   709.6
   748.2
   708.3
   770.2
   698.9
   691.4
   714.5
     672
   754.7
     731
   692.7
   742.7
     672
     744
   674.2
   762.8
   720.3
   750.1
   689.5
   703.7
   689.5
     683
   733.3
   714.8
   715.1
   676.8
   647.3
   714.8
   680.7
   687.5
   733.3
   697.6
   640.5
   746.2
   727.4
   715.7
   741.4
   715.1
     708
   679.4
   653.1
   701.5
   688.5
   700.2
   649.9
   709.9
   748.8
   721.9
   726.5
   727.8
   687.2
   733.6
   716.1
   654.4
   691.7
   703.1
   740.1
   690.8
   672.3
   730.7
   641.5
   731.3
   671.3
   696.9
   707.3
   736.8
     659
   675.5
   683.3
   734.6
     707
   681.4
   736.8
   770.6
   678.1
   696.3
   719.3
   740.7
   664.8
   718.3
   664.2
   712.2
   754.7
   691.1
   685.9
   669.7
   663.5
   642.8
   684.9
   676.8
   711.2
   709.3
   659.6
   697.6
   658.3
   649.6
   678.4
   683.6
   692.4
   678.8
     659
   712.2
   652.5
     623
   700.8
     681
   684.6
   615.2
   668.1
   704.4
   702.1
   755.7
   731.6
   672.6
   684.6
   750.8
   690.4
     732
   697.3
   701.5
   686.9
   718.7
   731.3
   680.1
   661.6
   668.1
   753.4
   688.8
   695.6
   680.7
   721.6
   748.2
   731.6
   727.1
   699.2
   685.6
   698.6
   735.5
   704.1
   772.2
   739.1
   696.9
   715.4
   797.2
   708.3
   742.7
   737.5
   758.9
   738.1
   768.3
   736.8
   727.4
     671
     792
   692.1
   688.2
   666.8
   729.4
     742
   739.4
   736.5
     708
   735.5
   733.6
   753.1
   780.3
   680.4
   721.3
   762.1
   703.7
     744
   786.5
   725.5
   680.7
   665.8
   733.6
   700.8
   757.3
   777.4
   793.3
   796.2
   699.9
   752.1
   726.5
   704.4
   752.4
   712.2
   713.2
   701.5
   768.3
   741.7
   785.5
     781
     768
   786.1
   696.9
   700.8
   771.2
   750.8
   736.5
     766
   731.3
   740.7
   763.4
   803.3
   790.4
   759.9
   746.9
   769.6
   764.1
   736.5
   775.4
   807.2
   806.3
   784.5
   779.3
     729
   799.8
   819.9
   863.4
   771.9
   757.9
   756.3
   792.3
   858.8
   837.1
   730.3
   798.8
     853
   777.7
   836.7
   753.4
   804.6
   818.6
   833.8
   815.3
   802.4
     790
   784.8
   818.6
   885.7
   817.3
   831.9
   805.6
   813.4
   740.7
   809.2
     804
   791.7
   842.3
   815.3
     793
   818.9
   824.4
   880.2
   806.3
   868.9
   832.5
     853
   868.5
   811.4
   911.4
   866.3
   900.3
   879.2
   898.4
   909.4
   817.9
   858.5
   821.8
   900.7
   890.6
   910.4
   926.6
   957.8
   913.3
   881.5
   891.9
   935.7
   898.7
   920.1
     997
   833.8
   947.7
   876.3
   897.7
   972.7
   843.9
   916.2
   957.8
   994.1
   926.9
   955.2
   920.1
   951.6
   914.9
   954.8
   905.8
    1017
   929.5
   864.3
   865.9
   915.9
   937.6
   993.8
   966.8
   982.1
     997
    1001
     877
   996.4
   952.2
   995.1
   993.4
   944.5
   943.2
   962.6
    1045
   956.8
   990.5
   985.3
    1009
   937.3
   882.2
   988.6
    1009
    1023
   970.4
   986.9
    1010
   950.3
   965.9
    1088
    1003
    1023
   976.9
    1075
   980.1
    1058
    1083
    1031
    1064
    1080
    1080
   974.3
    1107
    1013
   953.5
    1106
    1131
   998.9
    1064
    1060
    1099
    1010
    1116
    1058
    1098
    1140
   989.9
    1044
    1128
    1007
    1096
    1104
    1081
    1050
   995.1
    1040
    1037
    1080
    1066
    1151
    1077
    1075
    1060
    1078
    1075
   991.5
    1081
    1069
    1022
    1069
    1102
    1068
    1047
    1087
    1080
   966.5
    1065
    1028
    1110
    1065
    1065
    1055
    1076
    1117
   995.1
    1065
    1070
    1042
    1127
    1125
    1098
    1037
    1049
    1069
    1087
    1070
    1096
    1093
    1074
    1108
    1011
    1096
    1089
    1046
    1075
    1003
    1057
   995.7
    1053
    1109
    1080
    1005
    1020
    1041
    1016
    1011
    1045
    1053
    1040
     997
    1060
   966.8
    1096
    1088
    1027
    1056
    1085
    1040
   967.2
    1062
    1016
    1065
    1005
    1082
    1039
   991.5
   991.5
    1039
   959.4
   972.7
    1086
   985.6
    1025
   983.4
    1051
   954.8
    1013
   909.7
   936.7
    1009
   980.5
   960.7
   974.6
   980.1
    1005
     938
   986.3
   994.7
   919.8
   942.2
   922.1
    1006
   933.7
   902.9
   938.3
   916.2
   935.7
   923.7
   950.6
   964.6
   981.1
   945.4
   937.6
   912.7
   924.3
   954.2
   913.6
     875
     913
   950.3
     914
   929.9
   892.2
   867.2
   823.4
   843.2
     876
   890.6
   876.3
   917.5
   885.4
   857.5
   837.1
   886.4
   897.7
   870.5
   991.5
   838.7
   951.9
   879.2
   895.1
   878.6
   902.9
   946.1
   868.9
     876
   780.6
     853
   896.8
   864.3
   845.5
   814.7
   906.5
   852.6
   941.2
   799.4
   823.8
   880.9
   829.6
   883.5
   898.7
   898.1
   884.4
   816.3
   757.6
   892.5
   850.7
   906.5
   889.6
   828.3
   799.1
     790
   861.7
   823.4
   855.6
   772.5
   821.2
   812.4
   830.3
   832.2
   797.5
     826
   774.5
   851.3
   827.3
   870.5
   796.8
   777.1
   822.5
   866.3
   822.5
   813.1
   813.1
   805.6
   743.3
   792.6
   807.6
   859.8
   810.1
   845.2
   804.3
   793.6
   861.7
   736.5
   745.3
   758.9
   750.8
   802.7
     730
   771.5
   788.1
   792.6
   771.5
   811.8
     841
   768.6
   735.9
   831.9
   777.4
   819.9
     826
   761.5
     805
   717.7
   819.6
   761.5
     718
   759.9
   812.1
   722.6
   768.3
   819.9
   848.4
   762.5
   811.4
   831.2
   840.3
   767.3
   818.6
   890.6
   812.7
   794.3
   779.7
   867.6
     817
   760.8
   805.6
   757.9
   783.2
   787.8
   789.4
   849.4
   840.6
   868.9
   818.3
   787.4
   797.8
   797.2
   794.3
   827.7
     877
   886.1
     791
     829
   817.6
   830.3
   769.9
   761.5
   857.8
   934.1
   847.8
   847.5
   818.9
   892.2
   872.8
   812.7
   823.1
   895.5
   846.2
     840
   853.3
   871.8
   823.8
   847.1
   890.3
   926.6
   879.2
   842.6
   877.9
   831.9
   829.9
   859.5
   879.9
   913.3
   928.6
   920.8
   875.4
   872.8
   902.6
     961
   868.2
   891.9
   859.5
   959.7
   923.7
   875.4
   837.4
   939.9
     986
     900
   902.9
   921.1
   905.5
   998.3
   837.4
   904.2
   957.8
    1002
   918.8
    1005
   848.8
   938.3
   910.7
   890.6
   973.3
   914.6
   970.7
   944.1
   933.7
   988.9
   989.2
   954.2
    1004
   921.7
    1029
   976.9
   958.1
    1016
   952.6
    1028
    1018
     950
   962.9
   962.3
   931.8
    1011
   976.2
    1004
    1018
    1012
   983.7
   997.3
    1049
    1054
    1023
    1092
   989.2
   980.1
    1006
    1035
    1046
   981.8
    1048
    1117
    1020
    1078
    1042
    1048
    1011
    1089
    1071
    1014
    1021
    1027
    1063
    1028
    1101
    1046
    1043
    1064
    1119
    1114
    1100
    1119
    1029
    1022
    1093
    1069
    1060
    1095
    1052
    1054
    1151
   976.9
    1102
    1117
    1102
    1079
    1071
    1124
    1132
    1122
    1086
    1073
    1085
    1118
    1141
    1095
    1061
    1112
    1098
    1038
    1121
    1100
    1102
    1057
    1089
    1106
    1179
    1129
    1131
    1086
    1116
    1088
    1114
    1054
    1095
    1161
    1125
    1088
    1161
    1130
    1074
    1021
    1066
    1046
    1043
    1171
    1131
    1151
    1145
    1179
    1072
    1048
    1115
    1087
    1138
    1098
    1060
    1104
    1082
    1088
    1081
    1194
    1168
    1091
    1142
    1177
    1162
    1143
    1061
    1109
    1138
    1071
    1154
    1107
    1166
    1158
    1126
    1136
    1138
    1111
    1096
    1108
    1056
    1116
    1166
    1081
    1104
    1129
    1117
    1131
    1102
    1192
    1035
    1145
    1182
    1158
    1130
    1060
    1027
    1091
    1104
    1134
   982.1
    1049
    1051
    1070
    1047
    1059
    1046
    1058
    1055
    1055
    1177
    1027
    1120
    1049
    1109
    1066
    1045
    1067
    1070
   965.2
    1014
    1017
    1003
   999.3
    1048
   981.4
    1058
    1140
   980.5
    1036
    1090
    1094
    1009
   986.9
   983.1
    1090
   959.4
   995.4
    1091
    1015
    1027
   993.1
   989.9
   967.8
   979.8
    1014
    1006
   957.4
    1021
    1033
   937.3
   999.6
   946.4
   998.6
   994.4
    1062
   947.7
   964.6
   949.6
   954.2
    1018
   980.1
   974.9
    1010
   929.9
   994.1
   956.8
   971.4
     948
   885.1
   969.8
   946.7
   961.3
     949
   984.7
   837.4
   930.5
   918.5
   946.1
   949.6
   925.3
   968.8
   897.7
   959.4
   929.2
     972
   977.9
   927.6
   947.4
   899.7
   845.5
     900
   905.2
   844.5
   843.6
   908.4
   903.3
   800.7
   898.4
   946.4
   827.3
   869.8
   844.5
   870.8
   910.1
   890.3
   926.9
   829.6
   938.9
   913.3
   875.7
   858.5
   904.5
     839
   825.4
   901.3
   895.1
   925.3
   881.5
   964.9
     887
   893.2
   806.6
     852
   929.5
   884.4
   866.3
   875.4
   862.1
   901.3
   859.8
   907.8
   826.4
   847.8
   877.6
   867.6
   916.6
   845.2
   820.9
   844.2
   894.2
   855.9
   857.5
   813.7
   856.9
   842.9
     804
   822.5
   829.3
   851.3
   860.8
   805.6
   806.6
   810.5
   830.6
   808.9
   847.1
   825.7
   841.6
   813.1
   860.8
   831.9
   834.2
   818.3
     804
     863
   877.3
   823.4
   885.1
     805
   823.8
   836.7
     816
   839.3
   823.8
   789.4
   824.4
   866.3
   800.4
   860.4
   791.7
   799.4
   796.2
   816.3
   835.8
   844.2
   764.1
   855.2
   897.4
   766.7
   853.9
     804
   853.3
   794.3
     767
   829.9
   785.5
   788.7
   754.4
     828
     851
   697.3
   744.6
   811.1
   789.1
     829
   791.7
   843.9
   824.7
   807.9
   788.7
     793
   773.8
   823.1
   834.8
   836.1
   792.3
   794.3
   820.5
   782.6
     839
   755.3
   807.2
   758.2
   783.5
   819.2
   789.4
   760.8
   810.1
   791.7
   773.8
   797.5
   832.2
   801.1
     851
   748.5
   800.7
   837.1
   762.5
     732
   796.5
   777.7
     803
   811.4
   768.3
   770.9
   765.4
   850.1
   828.3
   789.1
   803.7
     804
   767.7
   835.5
   784.8
   759.2
   814.4
   854.6
   797.2
     817
   764.1
   845.5
   829.9
   829.6
   719.3
   781.3
   750.5
   784.2
   762.1
     755
   829.3
   814.4
   828.3
   789.4
   845.5
     817
   771.2
   792.3
   789.4
   818.6
   723.2
   796.8
   815.7
   783.5
     814
   787.1
   840.6
   758.6
   814.7
   792.6
   818.3
   768.3
   780.6
   787.8
   830.6
   808.9
   830.6
   814.7
   793.9
   827.3
   832.2
   744.9
   845.2
   872.8
   819.2
   830.3
   793.9
   752.7
   785.5
   792.6
     851
   774.5
   795.6
   775.8
   807.6
   834.2
   773.8
   817.3
   856.2
   822.2
   831.6
   867.6
   870.2
   892.9
   771.9
   910.7
   874.4
   813.7
   783.9
   813.1
   835.1
   816.3
   844.5
   898.4
   879.2
   869.8
   938.9
   879.9
   908.8
   868.9
   891.9
   801.1
   912.7
   831.2
   877.3
   875.7
     911
     815
   867.2
   871.5
   829.6
   881.8
   893.8
   860.1
   872.1
     865
   802.4
     900
   844.2
   864.3
   880.2
   934.7
     949
   921.1
   925.3
   942.5
   882.5
   899.7
   915.6
   907.8
   925.6
   948.3
   918.8
   920.1
   917.8
     912
     901
   942.5
     949
   853.9
   969.4
     924
     950
   934.1
   963.6
   914.6
   936.7
   944.8
   942.2
   900.3
    1048
   989.9
   931.1
   907.5
   967.2
   956.8
   957.1
    1014
   944.1
   936.7
    1003
   942.8
    1018
   987.6
    1008
   958.7
   970.1
    1027
    1001
   996.4
    1015
   967.5
    1033
    1054
   968.8
   983.7
    1075
   961.3
    1015
   959.7
   998.6
   964.2
    1003
    1012
    1011
    1077
   997.7
    1025
    1015
   957.1
    1014
   922.4
   939.6
   960.7
    1061
   975.9
    1068
    1022
    1010
    1070
   993.4
   985.6
     935
    1015
    1070
   977.9
    1036
    1065
   947.7
   999.9
    1006
    1022
    1075
    1044
    1046
    1079
    1004
    1009
    1024
    1042
    1052
   987.9
    1059
    1100
    1042
    1046
    1058
   957.8
    1027
    1069
   993.1
    1043
    1083
    1044
    1034
    1059
    1028
    1098
   969.1
    1019
     959
    1020
    1007
   994.4
    1021
    1077
    1055
   993.1
    1043
   949.6
   970.7
   999.3
   990.8
    1023
    1058
   996.7
    1033
    1033
   968.8
    1011
   976.6
    1016
    1056
    1031
    1067
    1042
   938.6
    1028
    1002
   937.6
    1066
   992.1
   960.7
     972
   982.4
    1025
   960.3
   972.3
     913
   918.8
   983.7
   990.5
   999.3
   910.1
   972.7
   912.3
    1042
    1004
   951.3
   892.5
     961
   977.2
   911.4
   930.5
   956.8
   958.1
   981.1
   958.4
    1023
   966.2
   921.4
   854.3
   906.5
   937.6
   953.5
   854.6
   844.5
   938.6
   877.6
   915.9
   909.4
   887.7
   875.7
   955.8
   865.9
   828.3
   883.8
   866.3
   891.2
   950.6
   872.4
   899.7
   900.7
   935.7
   856.9
   908.1
   801.7
   847.1
   865.9
   955.5
   875.7
   816.6
   906.2
   862.1
   896.4
     914
   900.3
   839.3
   918.5
   890.6
   814.4
   828.3
   868.2
   846.8
   813.1
   762.5
   851.3
   847.5
   904.5
   832.5
   872.1
   826.4
   906.8
   780.6
   801.1
   799.1
     852
   856.9
   837.4
     841
   842.3
   895.8
   806.6
   817.6
   829.6
   855.9
   906.2
   812.1
   783.9
   817.6
   773.2
   855.2
   775.8
   767.7
   812.4
   764.7
   830.6
   840.3
   813.1
   841.9
   794.6
   829.3
   817.3
   796.5
   799.4
   819.9
   801.7
   799.8
   807.2
   767.7
   740.1
   808.9
   840.6
   718.7
   818.9
   827.3
   798.8
   836.1
   759.9
   714.8
   772.2
   778.7
   745.6
   791.7
   780.6
   752.1
   776.1
   767.3
   735.2
   720.9
   756.6
   749.8
   822.5
   781.6
   750.1
   764.1
   760.8
   753.1
   724.2
   801.7
   744.6
   735.2
   781.3
     755
   748.5
   720.6
   677.8
   748.8
   768.3
   757.6
     767
   761.5
   751.1
   779.3
   807.2
   706.7
     705
   798.5
   754.7
   725.8
   686.9
   785.5
     780
   762.8
   713.8
   758.9
   797.8
   735.5
   831.9
     756
   756.9
   769.6
   767.3
   777.1
   707.6
   770.6
   702.8
     682
   726.1
   713.5
   702.4
   752.4
     755
   719.3
   745.3
   682.3
   718.3
   769.9
   713.2
     705
   765.7
   735.9
   746.6
     779
     803
   808.9
   744.6
   784.8
   734.9
   741.4
   730.7
   714.1
   733.9
   772.5
   773.8
   782.6
   802.4
   728.4
   755.3
   765.7
   775.8
   789.4
   720.3
     768
   743.3
     769
     718
   765.4
   720.6
   794.3
   796.8
   860.4
   783.5
     814
   806.3
     768
     769
   726.5
   783.9
   822.8
   834.8
   787.1
   750.1
   746.9
   837.7
     841
   751.4
   838.4
   768.3
   841.3
   854.6
   777.1
   796.2
   732.9
   869.5
   755.3
   758.9
   811.1
   770.9
   733.3
   835.5
   817.3
   786.8
   768.3
   769.3
   813.7
   803.3
   837.1
   859.1
     803
   829.6
   819.6
   820.2
   885.4
   801.4
     864
   869.2
   821.2
   784.8
   782.9
   813.4
     817
   858.5
   825.4
   822.8
   843.2
   871.1
   835.8
   861.4
   910.1
   856.5
   875.7
   853.9
   820.2
   933.1
   847.5
   866.3
   885.4
   890.6
     852
   838.4
   929.2
   866.3
   921.7
   896.4
   939.3
   883.5
   899.4
   964.2
   897.1
   969.1
   905.2
   965.2
   986.3
   956.5
     961
    1032
   908.1
   942.5
   971.1
    1008
   966.2
    1052
    1030
    1027
   977.9
   950.9
     959
   993.1
    1043
    1076
    1027
    1039
    1118
    1079
    1050
    1041
    1057
    1024
    1067
    1089
    1093
    1096
    1046
    1105
    1174
    1135
    1076
    1113
    1062
    1226
    1153
    1115
    1155
    1198
    1203
    1177
    1199
    1164
    1167
    1243
    1233
    1219
    1230
    1293
    1308
    1329
    1272
    1279
    1224
    1308
    1307
    1331
    1307
    1304
    1287
    1352
    1350
    1289
    1315
    1380
    1368
    1492
    1389
    1437
    1453
    1411
    1461
    1446
    1457
    1509
    1487
    1522
    1604
    1517
    1481
    1516
    1469
    1486
    1582
    1649
    1667
    1584
    1666
    1673
    1578
    1665
    1600
    1629
    1652
    1718
    1652
    1636
    1674
    1738
    1744
    1822
    1702
    1817
    1762
    1809
    1806
    1778
    1840
    1838
    1916
    1837
    1788
    1891
    1952
    1850
    1919
    1946
    1898
    1851
    1980
    1927
    1940
    1942
    2054
    1915
    1961
    1949
    1998
    2000
    2115
    2035
    2093
    1985
    2011
    2040
    1981
    1989
    2060
    2082
    2135
    2066
    2120
    2153
    2129
    2061
    2063
    2073
    2133
    2130
    2286
    2230
    2053
    2246
    2169
    2235
    2241
    2243
    2105
    2266
    2211
    2309
    2271
    2238
    2258
    2090
    2196
    2169
    2276
    2187
    2164
    2209
    2349
    2314
    2335
    2243
    2219
    2225
    2254
    2225
    2326
    2332
    2224
    2282
    2284
    2284
    2355
    2199
    2231
    2182
    2287
    2210
    2334
    2157
    2297
    2257
    2244
    2238
    2317
    2331
    2223
    2205
    2257
    2165
    2261
    2369
    2341
    2177
    2292
    2200
    2268
    2211
    2226
    2288
    2221
    2188
    2307
    2134
    2229
    2270
    2221
    2191
    2183
    2165
    2064
    2139
    2044
    2230
    2174
    2121
    2120
    2187
    2246
    2122
    2136
    2110
    2022
    2153
    2064
    2164
    2099
    2010
    2117
    2089
    2077
    2035
    2088
    1980
    2118
    2061
    2068
    2046
    2010
    2041
    2067
    2008
    2010
    1921
    2036
    2013
    2022
    1914
    1883
    1891
    1911
    1858
    1935
    1805
    1860
    1787
    1872
    1868
    1857
    1942
    1875
    1873
    1768
    1792
    1833
    1671
    1702
    1783
    1755
    1678
    1673
    1691
    1698
    1735
    1639
    1735
    1602
    1690
    1651
    1605
    1627
    1574
    1616
    1611
    1620
    1514
    1599
    1597
    1560
    1458
    1511
    1541
    1512
    1472
    1504
    1464
    1495
    1500
    1463
    1432
    1420
    1445
    1401
    1465
    1451
    1410
    1408
    1408
    1429
    1344
    1397
    1431
    1415
    1389
    1421
    1257
    1307
    1306
    1366
    1322
    1400
    1378
    1303
    1327
    1262
    1193
    1290
    1318
    1277
    1238
    1235
    1232
    1254
    1234
    1244
    1247
    1167
    1235
    1187
    1132
    1127
    1176
    1211
    1201
    1155
    1151
    1238
    1136
    1180
    1137
    1112
    1155
    1091
    1146
    1137
    1085
    1184
    1090
    1092
    1113
    1112
    1112
    1056
    1100
    1071
    1091
    1111
    1098
    1094
    1069
    1041
    1012
    1043
   984.7
    1103
    1104
    1087
     985
   991.8
   992.8
    1012
   998.3
    1061
    1025
    1066
   977.9
    1034
    1023
   986.9
    1039
   961.3
    1019
    1049
    1006
   979.2
    1041
    1064
     972
   992.5
    1013
   926.6
   983.1
   968.5
   950.6
   986.6
    1032
   910.4
   937.3
   976.6
    1004
   988.2
   951.9
    1082
   932.1
     926
   906.5
    1001
   960.3
   984.4
   943.8
     974
   968.5
   945.4
   955.8
   997.7
   956.5
   903.3
   965.5
   925.3
   881.8
     875
     923
   946.4
   983.4
   987.9
   991.2
   986.3
   909.7
   959.7
   997.7
   935.4
   925.6
   952.2
   951.3
   843.6
   879.9
   979.8
   980.5
   959.4
   982.4
   936.7
   928.2
   905.5
     937
   954.5
   967.5
   942.5
   937.3
   925.3
   862.1
   929.2
   927.3
   955.8
   944.5
   948.3
   976.2
   902.6
   885.1
     949
   887.4
     863
   921.4
   979.2
   951.6
   915.6
     925
   933.1
    1011
   891.6
   902.6
   942.2
   914.9
   964.9
   908.4
   873.4
   955.5
   916.6
     996
   941.9
   940.2
   932.1
   880.5
   954.5
     852
   915.6
   936.3
   836.1
   909.7
   859.1
   918.8
     911
     876
   917.2
   850.1
   905.2
    1002
   907.8
     924
   847.1
   852.3
   825.1
   922.1
   889.3
   919.8
     889
   918.8
   972.7
   845.8
   882.5
   917.2
     900
     887
   857.8
   963.9
   849.7
   871.1
   780.6
   864.3
   895.1
     938
   926.3
   892.2
   934.4
   878.3
   835.1
     899
   819.6
   842.6
   855.6
   848.4
   883.1
   925.6
   946.1
     950
   940.9
   901.6
   830.3
     853
   839.3
   842.6
   881.2
   810.8
   839.3
   914.3
   865.9
   882.8
   886.7
   853.9
   878.3
   821.2
   842.9
   903.6
     841
   832.5
   954.5
   799.1
   855.2
   932.4
     865
   864.3
   899.4
   896.8
   848.8
   809.8
   880.2
   832.9
   828.6
   881.2
   867.9
   876.3
   855.2
   866.3
   900.7
   833.2
   776.4
   849.1
   813.7
   869.5
   870.5
   803.7
   817.6
   833.8
   813.4
   810.8
   841.6
     829
   841.6
   867.2
   920.4
   792.6
   868.9
   829.3
   818.3
   820.9
   868.9
   811.1
   896.1
   799.8
   867.9
   902.6
   821.2
   937.3
   857.8
   756.6
   846.8
   861.4
   857.2
   842.9
     841
     877
   858.8
   859.1
     876
   882.5
   815.7
   819.6
     840
   844.5
   823.8
   861.1
   826.7
   831.6
   813.4
   799.4
   804.3
     853
   836.7
   865.6
     814
   797.5
   862.7
   826.7
   866.3
   845.5
     851
   859.8
   843.2
   820.9
   810.8
   868.5
   793.3
   850.1
   825.1
   904.5
   865.9
   856.5
   831.9
   867.2
   946.1
   761.5
   788.1
   812.7
   832.5
   835.5
   813.7
   843.9
   879.2
   850.7
   819.9
   774.8
   834.2
     851
   806.3
   823.8
     732
   846.5
   780.3
   809.8
   835.8
   870.2
   884.8
   846.8
   822.2
     744
   835.1
     756
   849.7
   903.3
   840.6
     828
   815.7
   816.6
   877.6
   813.1
   805.6
   819.9
   826.7
   783.5
   851.3
   841.9
     826
   849.1
     826
   836.1
   872.1
   786.1
     804
     792
   868.5
   822.2
   825.7
   794.3
   829.6
   787.8
     803
   827.3
   825.4
   916.9
   844.2
     876
   823.4
   833.8
   847.1
   822.2
   842.9
   819.6
   825.1
   795.6
   795.6
   865.3
   780.3
   843.2
   872.4
     828
     853
   800.4
   786.5
   852.3
     804
   863.4
   797.5
   847.8
   832.2
     853
   846.2
   900.7
   850.1
   822.5
   870.2
   880.2
   893.2
   822.8
   894.5
   927.6
   815.7
   843.9
   831.2
   892.5
   813.1
   865.3
   847.1
   845.2
   843.9
   833.5
   885.7
   919.1
     838
   878.6
   818.6
   821.8
   786.1
     853
   938.6
   807.2
     902
   925.3
   889.3
   880.5
   862.1
   895.5
   843.9
   915.3
   835.8
   962.9
   959.7
   865.9
   882.2
   904.5
   861.7
   963.9
   906.8
     890
     913
   962.9
   913.6
   970.1
   910.7
   892.9
   945.1
   876.3
   915.9
   869.5
   927.6
   920.8
   974.6
   906.5
   919.8
   878.3
   992.1
   874.1
   954.2
   996.4
   879.2
   904.9
   919.1
   959.4
   943.5
   919.1
   954.2
   957.8
   934.4
   945.4
     948
   980.1
   993.8
    1008
   966.2
     960
   868.2
   930.5
    1029
    1026
    1051
   961.3
    1031
   913.6
    1009
     972
   969.4
    1015
   990.8
    1011
    1021
    1042
    1020
   954.5
    1089
   975.3
    1036
    1077
   983.1
    1074
    1005
    1003
    1018
   990.5
    1025
    1020
    1105
    1014
    1105
    1053
   986.9
   994.4
    1092
    1072
    1092
    1061
    1021
    1146
    1113
    1063
    1092
    1041
    1104
    1189
    1124
    1111
    1139
    1167
    1108
    1057
    1142
    1087
    1082
    1136
    1097
    1119
    1088
    1079
    1142
    1138
    1141
    1071
    1114
    1148
    1103
    1242
    1132
    1046
    1108
    1141
    1122
    1113
    1087
    1126
    1092
    1142
    1091
    1180
    1105
    1178
    1201
    1234
    1117
    1115
    1207
    1186
    1110
    1100
    1159
    1112
    1205
    1174
    1227
    1218
    1166
    1155
    1111
    1183
    1157
    1243
    1161
    1176
    1132
    1153
    1250
    1102
    1249
    1161
    1155
    1190
    1204
    1204
    1167
    1135
    1169
    1198
    1208
    1156
    1087
    1208
    1207
    1206
    1147
    1196
    1159
    1142
    1198
    1245
    1223
    1182
    1185
    1171
    1129
    1191
    1212
    1139
    1236
    1265
    1196
    1206
    1162
    1199
    1150
    1197
    1192
    1123
    1180
    1181
    1145
    1130
    1094
    1157
    1175
    1156
    1161
    1132
    1183
    1194
    1112
    1202
    1126
    1206
    1197
    1237
    1201
    1114
    1174
    1214
    1151
    1136
    1201
    1142
    1150
    1197
    1138
    1187
    1250
    1183
    1134
    1209
    1100
    1159
    1155
    1153
    1167
    1131
    1207
    1059
    1135
    1144
    1110
    1209
    1076
    1147
    1074
    1130
    1168
    1115
    1147
    1168
    1095
    1113
    1108
    1182
    1092
    1107
    1133
    1159
    1044
    1108
    1050
    1088
    1117
    1084
    1071
    1050
   994.1
    1102
    1109
    1095
    1021
    1056
    1154
    1041
    1078
   978.8
    1121
    1076
    1093
    1086
    1017
    1065
   982.1
    1139
    1025
    1098
    1012
    1073
   994.1
    1027
    1027
     974
    1017
     997
    1044
    1016
    1072
    1041
    1012
    1004
    1080
    1079
    1084
    1054
    1007
   990.2
   996.7
    1015
   974.6
   961.6
    1016
    1047
   969.4
     973
    1094
    1001
   953.2
    1030
    1008
   966.5
    1015
   932.8
   950.9
    1035
   986.6
   901.3
   928.2
     914
    1031
   965.2
   960.7
   962.6
    1001
    1034
   939.9
     923
   972.3
   951.9
     935
   972.3
   993.8
   917.8
   910.1
   929.5
    1010
    1001
   981.1
   927.6
   984.4
   915.3
    1029
     888
   962.3
   967.8
   917.8
   991.2
   883.1
   944.1
   817.9
   887.7
    1012
    1025
     924
   970.4
   967.5
   887.7
   881.5
     902
   990.8
   900.7
   932.4
   862.7
   878.3
   887.4
     938
   901.6
   959.4
   877.3
   862.7
   907.8
   845.2
   870.8
     947
   900.7
   897.1
   851.3
   898.7
   950.9
   928.9
   906.5
   872.1
   878.3
   862.1
     840
   939.6
     875
   854.6
   855.2
   929.5
   880.2
   867.2
   880.5
   886.7
     865
   874.4
     863
   896.1
   913.6
   901.3
   903.6
   961.6
   925.6
     913
   876.7
   879.2
   870.2
   836.4
   886.7
   886.1
   827.3
   933.1
   812.4
   877.3
   828.6
     899
   865.9
   809.2
   789.1
   897.7
   901.6
   879.9
   831.9
   895.5
   904.5
   787.1
   901.6
   824.7
   902.6
   894.5
   869.8
   922.7
   865.9
     899
   861.1
   872.4
   801.4
   863.7
   926.3
   849.7
   928.2
   823.4
   878.6
   920.8
   893.5
   860.8
   927.3
   824.7
   841.6
   853.6
   931.8
   859.1
   850.1
   930.8
     901
   873.7
   822.2
   843.6
   906.8
   853.6
   877.6
   834.8
   788.4
   879.2
   865.6
   901.6
   842.6
   797.8
   879.6
   818.9
   934.4
   892.9
   857.5
   822.8
   824.4
   914.9
   865.6
   906.2
   829.9
   879.2
   874.4
   907.1
   819.6
   829.3
   802.7
   873.7
   840.6
   796.8
     851
   855.2
   878.9
   890.9
   866.6
   846.5
   917.8
     901
   887.7
   880.9
   861.1
   817.6
   833.5
   869.8
   824.4
   891.9
   786.5
   873.1
   893.5
   825.7
   902.9
   831.2
   823.1
   848.1
   856.2
   882.8
   872.4
   879.2
   856.5
   820.5
   829.9
   905.5
     852
   823.4
   871.5
   853.6
   849.7
   835.8
     816
   849.7
   853.6
     935
   855.6
   797.2
   872.1
   880.2
   844.9
   886.7
   877.9
     839
   833.8
   829.3
   875.4
   854.6
     889
   899.4
   829.9
   818.6
   776.4
   845.2
   829.6
   856.9
   820.9
   830.9
   811.4
   816.6
   838.7
   837.1
   796.2
   831.9
   833.2
   883.8
   875.7
   855.9
   852.3
   742.4
   805.9
   920.4
   843.6
   845.8
   832.5
   763.4
   818.6
   810.1
   904.5
   856.2
   906.5
   818.3
   849.4
   861.1
   913.3
   762.5
   833.5
   909.7
   816.3
   776.1
   813.7
   788.4
   837.1
   914.3
   837.7
   858.8
   844.9
   833.8
     841
   931.1
   810.5
   849.1
   876.3
   833.5
   845.8
     838
   867.2
   802.4
   853.3
   858.2
   878.3
   941.5
   961.6
   860.8
   904.9
   898.7
   860.8
   819.9
   870.2
   880.5
   886.4
   824.4
   860.4
   839.7
   895.1
   805.3
   831.6
   941.9
   919.1
   850.4
   947.4
   866.6
   812.1
   942.5
   849.7
     826
   913.3
     838
   898.4
   978.2
   846.2
   857.8
   879.9
     875
   873.1
   947.4
   883.8
   841.6
   838.4
   956.5
   865.3
   901.6
     923
   881.8
   865.9
   910.4
   904.5
   872.8
   995.4
   951.3
   943.5
   934.1
   976.2
   911.4
     889
   952.2
   930.8
   963.6
    1010
   967.2
   931.1
   958.4
   991.5
    1037
    1009
   949.3
   988.9
    1012
   958.4
     960
    1027
   955.8
   928.6
   991.8
    1036
   979.8
    1080
   961.3
   988.9
    1031
    1065
    1126
    1021
    1007
    1127
   967.5
    1096
    1008
    1043
    1064
    1057
    1038
    1104
    1126
    1114
    1122
    1076
    1118
    1151
    1091
    1133
    1129
    1110
    1142
    1152
    1160
    1134
    1133
    1248
    1165
    1139
    1246
    1193
    1201
    1223
    1166
    1203
    1233
    1238
    1237
    1259
    1321
    1254
    1346
    1332
    1253
    1288
    1348
    1391
    1348
    1357
    1322
    1404
    1406
    1425
    1259
    1440
    1319
    1377
    1414
    1412
    1451
    1447
    1409
    1469
    1451
    1466
    1487
    1519
    1462
    1539
    1454
    1468
    1443
    1504
    1498
    1502
    1515
    1541
    1640
    1554
    1627
    1564
    1560
    1487
    1513
    1663
    1559
    1591
    1685
    1629
    1652
    1660
    1709
    1637
    1704
    1629
    1657
    1673
    1786
    1716
    1831
    1699
    1714
    1759
    1744
    1748
    1730
    1789
    1783
    1819
    1929
    1783
    1770
    1792
    1763
    1803
    1908
    1765
    1889
    1864
    1805
    1838
    2004
    1746
    1824
    1870
    1904
    1924
    1885
    1996
    1926
    1974
    2001
    2000
    2078
    2019
    2019
    2074
    2033
    2000
    1975
    2017
    2100
    1975
    2028
    2006
    2046
    1888
    2006
    2133
    2027
    2088
    1977
    2020
    2106
    2051
    1996
    2111
    2118
    2048
    2099
    1930
    2081
    1995
    2101
    2034
    2221
    2102
    2071
    2128
    2146
    2021
    2041
    2058
    2054
    2238
    2062
    2205
    2155
    2176
    2030
    2052
    2085
    2165
    2152
    2141
    2083
    2091
    2137
    2104
    2190
    2126
    2239
    2068
    2034
    2112
    2150
    2106
    2190
    2128
    2113
    2167
    2205
    2105
    2106
    2095
    2176
    2126
    2149
    2180
    2201
    2059
    2197
    2196
    2122
    2137
    2116
    2194
    2071
    2094
    2149
    2076
    2063
    2090
    2137
    2238
    2162
    2164
    2141
    2137
    2063
    2035
    2177
    2097
    2035
    2096
    2069
    2060
    1928
    2138
    2055
    2073
    2072
    2036
    2015
    2027
    2111
    2150
    2086
    1973
    2094
    2093
    2034
    2016
    1994
    1912
    2065
    2113
    1972
    1997
    2019
    1929
    1980
    1863
    1978
    1899
    1870
    1916
    1909
    1925
    1996
    1952
    1945
    1862
    1912
    1883
    1949
    1819
    1974
    1880
    1897
    1879
    1832
    1942
    1820
    1825
    1825
    1872
    1844
    1865
    1871
    1866
    1828
    1797
    1872
    1804
    1774
    1812
    1748
    1696
    1873
    1773
    1735
    1715
    1729
    1749
    1642
    1699
    1710
    1690
    1793
    1598
    1684
    1730
    1650
    1687
    1696
    1645
    1746
    1706
    1635
    1633
    1672
    1711
    1637
    1681
    1683
    1644
    1648
    1616
    1605
    1684
    1628
    1570
    1613
    1643
    1547
    1486
    1567
    1597
    1516
    1550
    1507
    1629
    1613
    1557
    1531
    1519
    1546
    1487
    1506
    1458
    1427
    1487
    1524
    1453
    1557
    1533
    1454
    1467
    1425
    1482
    1456
    1481
    1412
    1421
    1519
    1371
    1407
    1439
    1460
    1402
    1441
    1338
    1425
    1361
    1386
    1389
    1451
    1378
    1311
    1414
    1411
    1240
    1386
    1316
    1352
    1364
    1254
    1374
    1278
    1393
    1379
    1301
    1311
    1282
    1341
    1361
    1264
    1365
    1342
    1282
    1306
    1343
    1194
    1298
    1338
    1211
    1236
    1234
    1336
    1298
    1283
    1291
    1347
    1276
    1292
    1169
    1297
    1358
    1240
    1313
    1275
    1265
    1197
    1222
    1171
    1161
    1205
    1205
    1203
    1184
    1246
    1189
    1197
    1280
    1189
    1196
    1240
    1153
    1263
    1120
    1164
    1195
    1156
    1170
    1184
    1088
    1208
    1169
    1138
    1111
    1184
    1152
    1082
    1166
    1102
    1126
    1192
    1113
    1094
    1146
    1134
    1126
    1075
    1128
    1111
    1114
    1081
    1115
    1110
    1052
    1094
    1120
    1067
    1094
    1106
    1095
    1072
    1053
    1024
    1071
    1034
    1065
    1061
    1041
    1097
    1005
    1048
    1084
    1116
    1031
    1018
    1052
    1003
    1091
    1088
    1066
    1144
    1029
    1022
    1047
    1097
   977.2
    1042
    1030
    1046
    1004
    1116
    1023
    1085
   985.6
    1027
    1039
    1013
    1081
   986.6
    1069
   998.6
   993.1
    1075
    1036
    1079
    1028
    1035
   967.8
    1012
    1013
    1010
   997.7
    1034
   988.2
    1015
   933.1
    1003
    1027
    1024
    1019
   938.9
   985.3
   985.3
   976.2
   942.2
     938
    1004
    1002
    1025
     914
   970.1
   949.3
   924.7
    1010
   985.3
    1025
    1002
    1049
   951.9
   965.2
   979.2
    1042
     925
   999.9
    1023
   935.4
   978.5
   965.5
   925.3
    1076
   957.8
    1012
   928.6
   979.8
     984
   951.9
   919.1
   930.2
   995.1
    1001
   931.1
   969.4
   913.6
   928.2
   934.1
   948.7
   920.8
    1029
   966.8
   979.8
   909.1
   937.6
   907.5
   920.8
   881.2
   938.3
   969.4
   942.5
   917.5
   952.6
   905.8
   942.5
   993.1
   972.7
   946.1
   966.8
   885.1
     926
    1001
   865.6
   937.3
   936.7
   941.2
   935.7
   968.5
     851
   964.6
   931.8
   855.9
   916.9
   921.7
   942.8
   904.9
   997.3
   953.9
   917.8
   942.8
   937.3
   967.5
    1008
     914
   915.3
   939.3
     949
   863.4
   902.6
   896.1
   917.5
     911
   946.4
   952.2
    1003
   957.4
   945.7
   939.9
   960.7
     948
   907.5
   933.4
   904.5
   876.3
     925
   924.3
   956.8
   921.4
   931.1
     901
   893.5
   897.7
     925
   904.2
   919.1
   944.1
   899.4
   929.5
   988.2
   965.2
   917.2
   922.4
   974.3
   922.7
   881.5
   939.6
   976.2
   970.4
   954.8
     936
   928.6
   979.8
   890.6
   964.2
    1010
   909.4
   920.1
   958.7
   968.5
   917.8
   966.2
   975.6
   929.5
   972.7
   931.8
   940.9
   849.1
   913.3
   951.6
   966.8
   941.5
   966.5
   974.6
   906.5
   919.8
   973.6
   960.3
   953.9
   997.3
   919.5
   993.1
   944.5
   989.5
    1017
   908.4
   948.3
    1019
   992.1
     997
   956.5
   914.3
   968.5
   967.2
   994.1
   921.1
   978.8
   994.4
   943.2
   914.3
   938.9
   995.1
    1009
    1031
    1042
    1001
    1010
    1025
    1027
   965.9
    1009
    1048
    1025
    1077
    1054
    1042
    1019
    1033
    1019
    1027
    1102
    1014
    1086
    1085
    1004
    1032
    1061
    1092
    1038
    1043
    1080
    1118
    1111
    1129
    1130
    1145
    1076
    1121
    1079
    1121
    1144
    1141
    1090
    1189
    1226
    1156
    1219
    1225
    1202
    1164
    1245
    1228
    1257
    1232
    1242
    1304
    1322
    1286
    1315
    1321
    1272
    1265
    1353
    1358
    1321
    1402
    1437
    1339
    1463
    1380
    1487
    1435
    1476
    1481
    1435
    1471
    1531
    1460
    1480
    1563
    1504
    1514
    1563
    1633
    1599
    1615
    1598
    1705
    1721
    1719
    1666
    1745
    1725
    1707
    1735
    1720
    1824
    1800
    1812
    1893
    1923
    1922
    1939
    1921
    2029
    1957
    1910
    2043
    2064
    2065
    2055
    2100
    2097
    2207
    2235
    2278
    2219
    2153
    2284
    2327
    2312
    2338
    2226
    2353
    2375
    2417
    2407
    2572
    2471
    2507
    2467
    2702
    2597
    2762
    2716
    2799
    2722
    2800
    2763
    2850
    2947
    3039
    2906
    3047
    3075
    2996
    3008
    3096
    3251
    3140
    3212
    3206
    3265
    3288
    3372
    3523
    3464
    3472
    3548
    3571
    3688
    3641
    3796
    3669
    3844
    3812
    3882
    3914
    3898
    4025
    4192
    4005
    4082
    4194
    4148
    4147
    4246
    4340
    4440
    4268
    4343
    4439
    4429
    4482
    4575
    4623
    4678
    4571
    4827
    4660
    4919
    4949
    5105
    4948
    5119
    5205
    5145
    5309
    5358
    5418
    5464
    5555
    5555
    5476
    5610
    5558
    5557
    5606
    5559
    5876
    5924
    5972
    5863
    5936
    6017
    6045
    5964
    6089
    6242
    6308
    6326
    6220
    6305
    6359
    6433
    6581
    6592
    6739
    6655
    6731
    6815
    6794
    6836
    6869
    7096
    7095
    7056
    7084
    7148
    7180
    7279
    7217
    7415
    7319
    7345
    7347
    7532
    7283
    7703
    7511
    7440
    7744
    7552
    7781
    7709
    7647
    7696
    7781
    7738
    8016
    7921
    8005
    7986
    8017
    8176
    7907
    7879
    8056
    8318
    8361
    8302
    8411
    8244
    8209
    8275
    8287
    8388
    8449
    8432
    8490
    8438
    8590
    8318
    8476
    8379
    8776
    8622
    8526
    8555
    8761
    8751
    8794
    8642
    8787
    8826
    8822
    8805
    8649
    8759
    8896
    8894
    8923
    9085
    8929
    9041
    8922
    9071
    8860
    8968
    9046
    9229
    9005
    9061
    8966
    9184
    8991
    9053
    8995
    9394
    9122
    8868
    8956
    9088
    9000
    8876
    8884
    9015
    9306
    9258
    8881
    8983
    8998
    8988
    8988
    9048
    8799
    8841
    9027
    8749
    8838
    8923
    8885
    8820
    8688
    8897
    8629
    8688
    8836
    8707
    8596
    8763
    8546
    8488
    8647
    8583
    8348
    8447
    8364
    8520
    8185
    8378
    8334
    8398
    8312
    8346
    8198
    8019
    8265
    8264
    8129
    8068
    8117
    8006
    8049
    7944
    8152
    7703
    7765
    7944
    7814
    7817
    7722
    7460
    7553
    7409
    7636
    7437
    7501
    7332
    7623
    7441
    7295
    7458
    7328
    7345
    7270
    7304
    7067
    7256
    7213
    7141
    7060
    6770
    7082
    6837
    6951
    6896
    6939
    6775
    6670
    6721
    6741
    6406
    6473
    6594
    6436
    6200
    6589
    6338
    6388
    6254
    6436
    6021
    6233
    6220
    6101
    6205
    6083
    6044
    6013
    5800
    5983
    5780
    5952
    5831
    5855
    5870
    5729
    5671
    5596
    5536
    5420
    5579
    5348
    5438
    5490
    5500
    5311
    5241
    5322
    5299
    5272
    5133
    5325
    5125
    5129
    5168
    5108
    5083
    5107
    5051
    4936
    4753
    4827
    4843
    4857
    4695
    4775
    4794
    4518
    4698
    4485
    4564
    4728
    4539
    4609
    4395
    4358
    4353
    4548
    4536
    4377
    4295
    4321
    4151
    4314
    4210
    4204
    4077
    4216
    4267
    4247
    4183
    4058
    4131
    4074
    4154
    4085
    4063
    4049
    3928
    3913
    3949
    3916
    3794
    3756
    3757
    3847
    3885
    3766
    3709
    3755
    3686
    3678
    3665
    3672
    3690
    3542
    3672
    3592
    3714
    3486
    3527
    3508
    3577
    3535
    3370
    3397
    3366
    3502
    3454
    3387
    3481
    3324
    3360
    3368
    3237
    3248
    3110
    3276
    3209
    3251
    3143
    3218
    3216
    3256
    3069
    3040
    3120
    3138
    3085
    3189
    3202
    3166
    3172
    3174
    3152
    3196
    3157
    3178
    3118
    3025
    3145
    3082
    3200
    3033
    3016
    3025
    3222
    3078
    3013
    3089
    3049
    3008
    3124
    3071
    3086
    3041
    3024
    3070
    2920
    3158
    3017
    2993
    3064
    3081
    3088
    3072
    2928
    2959
    3020
    2910
    2959
    2824
    3001
    2777
    2789
    2789
    2928
    3001
    2858
    2738
    2825
    2894
    2681
    2900
    2876
    2722
    2819
    2755
    2699
    2701
    2809
    2728
    2716
    2648
    2705
    2800
    2747
    2807
    2793
    2662
    2623
    2755
    2698
    2615
    2603
    2715
    2621
    2647
    2639
    2601
    2422
    2555
    2637
    2542
    2444
    2557
    2577
    2523
    2504
    2430
    2432
    2504
    2436
    2462
    2583
    2495
    2455
    2619
    2443
    2503
    2382
    2336
    2389
    2486
    2308
    2387
    2366
    2305
    2393
    2474
    2390
    2350
    2349
    2386
    2515
    2327
    2226
    2226
    2380
    2233
    2265
    2233
    2251
    2334
    2207
    2257
    2177
    2227
    2173
    2222
    2109
    2138
    2119
    2225
    2142
    2211
    2077
    2118
    2112
    2178
    2143
    1988
    2075
    2139
    2087
    2095
    2055
    1909
    1986
    2102
    1954
    1964
    2116
    1953
    1987
    2004
    2026
    1918
    1948
    2008
    1987
    2054
    1906
    1847
    1887
    1932
    1900
    1881
    1759
    1826
    1818
    1884
    1768
    1852
    1874
    1778
    1826
    1774
    1823
    1840
    1705
    1790
    1718
    1700
    1690
    1700
    1726
    1665
    1734
    1695
    1571
    1589
    1612
    1696
    1647
    1635
    1685
    1613
    1701
    1676
    1650
    1548
    1662
    1605
    1645
    1568
    1598
    1507
    1528
    1613
    1513
    1523
    1554
    1552
    1539
    1568
    1508
    1550
    1512
    1453
    1439
    1527
    1454
    1465
    1378
    1451
    1405
    1414
    1479
    1496
    1351
    1346
    1396
    1468
    1396
    1364
    1303
    1361
    1401
    1312
    1377
    1413
    1337
    1384
    1368
    1374
    1415
    1323
    1241
    1302
    1328
    1367
    1234
    1320
    1346
    1307
    1274
    1242
    1330
    1296
    1329
    1300
    1269
    1228
    1265
    1316
    1303
    1327
    1320
    1261
    1219
    1251
    1269
    1363
    1276
    1192
    1232
    1322
    1179
    1192
    1224
    1131
    1325
    1250
    1152
    1298
    1209
    1236
    1122
    1195
    1148
    1260
    1204
    1250
    1116
    1207
    1151
    1249
    1198
    1133
    1138
    1127
    1100
    1119
    1218
    1093
    1119
    1153
    1215
    1178
    1153
    1202
    1127
    1157
    1232
    1206
    1115
    1128
    1058
    1087
    1052
    1098
    1049
    1144
    1058
    1074
    1079
    1130
    1076
    1148
    1087
    1112
    1065
    1032
    1054
    1105
    1134
    1114
    1037
    1008
    1106
    1052
    1050
    1002
    1073
    1085
    1039
    1112
   967.2
    1003
    1055
   981.4
    1044
    1107
    1122
    1129
    1011
    1073
    1061
    1007
    1085
    1024
    1010
    1028
    1087
    1062
    1076
    1029
    1025
    1094
    1166
   967.5
    1073
    1035
    1093
    1096
    1060
    1097
    1035
    1055
    1083
    1051
    1042
    1100
    1014
    1074
    1006
    1022
    1050
    1067
    1002
    1036
    1040
    1078
   939.3
    1013
    1018
    1094
   995.1
    1027
    1006
    1034
    1030
    1112
    1056
    1037
    1027
    1044
    1044
    1022
    1050
    1059
    1068
    1125
    1080
    1021
    1027
    1105
    1062
    1069
    1062
    1129
    1095
    1092
    1049
    1040
    1112
    1102
    1095
    1059
    1103
    1068
    1018
    1054
    1096
    1115
    1056
    1133
    1124
    1121
    1102
    1115
    1114
    1109
    1183
    1141
    1136
    1234
    1143
    1110
    1090
    1113
    1171
    1136
    1099
    1122
    1223
    1114
    1161
    1174
    1191
    1108
    1154
    1180
    1185
    1227
    1193
    1175
    1242
    1155
    1217
    1201
    1123
    1210
    1230
    1318
    1237
    1250
    1304
    1250
    1232
    1310
    1283
    1312
    1369
    1277
    1186
    1263
    1352
    1257
    1279
    1233
    1222
    1289
    1355
    1443
    1346
    1341
    1368
    1358
    1427
    1444
    1419
    1457
    1355
    1398
    1459
    1455
    1477
    1394
    1404
    1414
    1404
    1354
    1434
    1494
    1439
    1621
    1450
    1492
    1605
    1460
    1669
    1623
    1604
    1495
    1634
    1576
    1629
    1635
    1681
    1623
    1660
    1719
    1668
    1667
    1774
    1785
    1759
    1738
    1632
    1698
    1711
    1726
    1835
    1881
    1809
    1903
    1838
    1915
    1883
    1840
    1906
    1923
    1963
    2005
    1872
    1959
    1872
    1940
    1938
    2022
    2016
    2051
    2127
    2015
    2111
    2055
    2109
    2159
    2087
    2133
    2121
    2174
    2164
    2370
    2243
    2329
    2464
    2287
    2281
    2323
    2245
    2439
    2388
    2330
    2474
    2417
    2485
    2431
    2513
    2385
    2625
    2592
    2472
    2579
    2606
    2562
    2505
    2682
    2712
    2843
    2687
    2674
    2728
    2771
    2764
    2924
    2889
    2922
    2933
    2846
    2903
    2938
    2960
    2910
    3022
    3050
    3048
    3040
    3159
    2978
    3105
    2992
    3198
    3135
    3199
    3257
    3200
    3298
    3276
    3313
    3410
    3433
    3446
    3419
    3494
    3576
    3420
    3441
    3492
    3545
    3536
    3563
    3729
    3554
    3564
    3539
    3689
    3676
    3668
    3690
    3678
    3771
    3697
    3810
    3916
    3831
    3818
    3910
    3950
    3861
    3884
    3898
    3942
    3978
    3914
    4088
    4000
    4102
    4094
    4022
    4118
    4074
    4069
    4017
    4250
    4034
    4158
    4210
    4222
    4248
    4160
    4138
    4187
    4293
    4202
    4172
    4183
    4295
    4356
    4352
    4361
    4367
    4485
    4401
    4308
    4327
    4348
    4469
    4410
    4395
    4435
    4533
    4457
    4530
    4504
    4476
    4641
    4562
    4584
    4447
    4541
    4523
    4404
    4634
    4565
    4633
    4665
    4688
    4480
    4630
    4599
    4464
    4493
    4602
    4679
    4721
    4628
    4572
    4656
    4503
    4685
    4595
    4805
    4630
    4674
    4817
    4619
    4702
    4748
    4767
    4694
    4587
    4649
    4684
    4647
    4690
    4697
    4740
    4737
    4592
    4721
    4635
    4704
    4681
    4766
    4500
    4684
    4834
    4606
    4724
    4636
    4507
    4773
    4462
    4633
    4628
    4649
    4593
    4654
    4624
    4696
    4682
    4661
    4568
    4662
    4759
    4690
    4500
    4526
    4593
    4476
    4493
    4527
    4533
    4454
    4445
    4549
    4429
    4459
    4518
    4537
    4534
    4383
    4484
    4379
    4243
    4479
    4524
    4464
    4450
    4333
    4313
    4281
    4313
    4180
    4365
    4483
    4389
    4318
    4415
    4273
    4222
    4258
    4289
    4206
    4131
    4247
    4106
    4196
    4080
    4062
    4165
    4068
    3989
    4020
    4048
    4051
    4063
    4076
    3950
    3971
    3946
    4040
    3885
    3885
    3955
    4019
    3898
    3764
    3899
    3854
    3864
    3773
    3751
    3746
    3708
    3735
    3620
    3604
    3583
    3572
    3663
    3593
    3522
    3499
    3544
    3600
    3399
    3452
    3501
    3452
    3369
    3459
    3481
    3242
    3320
    3260
    3266
    3288
    3231
    3094
    3161
    3301
    3129
    3112
    3083
    3069
    3082
    2947
    3044
    2945
    3120
    2980
    2983
    2982
    2842
    2961
    2906
    2855
    2940
    2835
    2688
    2847
    2726
    2747
    2697
    2840
    2602
    2855
    2698
    2680
    2762
    2765
    2504
    2626
    2629
    2564
    2510
    2522
    2422
    2431
    2410
    2504
    2480
    2557
    2344
    2476
    2452
    2434
    2271
    2556
    2360
    2267
    2346
    2310
    2230
    2256
    2203
    2218
    2185
    2163
    2155
    2169
    2282
    2127
    2090
    2101
    2087
    2134
    2173
    2124
    2074
    2044
    2012
    1958
    2057
    1989
    2027
    2011
    2003
    1935
    2040
    2066
    1999
    1942
    1874
    1926
    1831
    1767
    1947
    1827
    1827
    1849
    1761
    1832
    1822
    1829
    1808
    1770
    1831
    1846
    1826
    1737
    1673
    1793
    1757
    1699
    1695
    1705
    1654
    1687
    1744
    1620
    1594
    1669
    1679
    1652
    1584
    1612
    1660
    1653
    1656
    1610
    1594
    1571
    1571
    1522
    1651
    1656
    1565
    1582
    1561
    1632
    1549
    1468
    1528
    1580
    1516
    1498
    1530
    1502
    1492
    1556
    1445
    1573
    1493
    1366
    1414
    1493
    1421
    1441
    1452
    1470
    1483
    1395
    1421
    1476
    1457
    1440
    1438
    1407
    1445
    1416
    1457
    1444
    1507
    1375
    1440
    1457
    1375
    1439
    1467
    1435
    1370
    1428
    1379
    1497
    1505
    1402
    1359
    1493
    1328
    1389
    1420
    1435
    1460
    1322
    1390
    1405
    1416
    1376
    1449
    1417
    1483
    1337
    1409
    1449
    1369
    1325
    1421
    1400
    1447
    1385
    1403
    1392
    1356
    1418
    1367
    1433
    1390
    1405
    1436
    1427
    1404
    1352
    1458
    1443
    1424
    1343
    1385
    1433
    1477
    1372
    1506
    1370
    1481
    1462
    1476
    1430
    1445
    1461
    1441
    1366
    1506
    1463
    1442
    1518
    1506
    1533
    1437
    1443
    1490
    1547
    1503
    1439
    1586
    1554
    1462
    1490
    1553
    1576
    1595
    1512
    1575
    1496
    1508
    1529
    1522
    1494
    1606
    1615
    1684
    1587
    1594
    1558
    1638
    1701
    1577
    1653
    1697
    1672
    1657
    1617
    1576
    1684
    1664
    1613
    1629
    1707
    1652
    1636
    1722
    1747
    1728
    1733
    1763
    1763
    1736
    1668
    1661
    1765
    1759
    1721
    1774
    1765
    1775
    1765
    1907
    1880
    1799
    1860
    1808
    1774
    1870
    1800
    1787
    1895
    1912
    1943
    1887
    1958
    1894
    2043
    1935
    1909
    1925
    1983
    1913
    1935
    1971
    1990
    2087
    1973
    1944
    2110
    2136
    2163
    2037
    2018
    2044
    2042
    2109
    2010
    2139
    2139
    2111
    2127
    2094
    2137
    2111
    2175
    2185
    2189
    2171
    2210
    2104
    2236
    2222
    2229
    2078
    2267
    2043
    2243
    2279
    2199
    2191
    2211
    2206
    2189
    2192
    2204
    2224
    2246
    2341
    2206
    2224
    2266
    2230
    2262
    2381
    2244
    2359
    2379
    2291
    2301
    2310
    2424
    2331
    2319
    2312
    2272
    2323
    2420
    2376
    2441
    2468
    2439
    2349
    2372
    2335
    2360
    2507
    2334
    2447
    2501
    2394
    2396
    2536
    2468
    2546
    2516
    2400
    2498
    2543
    2465
    2519
    2447
    2517
    2502
    2454
    2609
    2582
    2418
    2514
    2605
    2494
    2481
    2420
    2470
    2419
    2515
    2601
    2578
    2528
    2552
    2545
    2601
    2567
    2605
    2506
    2557
    2444
    2615
    2483
    2553
    2634
    2563
    2467
    2572
    2503
    2511
    2564
    2534
    2546
    2545
    2573
    2551
    2507
    2455
    2581
    2503
    2518
    2492
    2467
    2540
    2537
    2555
    2525
    2541
    2457
    2444
    2425
    2529
    2551
    2523
    2517
    2510
    2554
    2510
    2399
    2422
    2403
    2470
    2445
    2435
    2322
    2416
    2432
    2447
    2333
    2504
    2422
    2359
    2398
    2384
    2392
    2348
    2296
    2295
    2315
    2345
    2474
    2291
    2339
    2395
    2399
    2359
    2279
    2303
    2296
    2266
    2324
    2215
    2170
    2304
    2171
    2252
    2197
    2267
    2134
    2215
    2200
    2168
    2083
    2114
    2119
    2145
    2068
    2138
    2104
    2032
    2173
    2187
    2100
    2135
    2141
    2060
    2017
    2129
    1981
    2034
    2022
    2083
    1961
    1965
    2063
    1975
    1932
    1962
    1978
    1994
    1867
    1838
    1856
    2041
    1892
    1922
    1875
    1860
    1883
    1874
    1907
    1831
    1737
    1830
    1858
    1814
    1883
    1788
    1805
    1826
    1811
    1797
    1711
    1827
    1844
    1794
    1727
    1712
    1716
    1682
    1666
    1781
    1659
    1776
    1672
    1626
    1634
    1695
    1720
    1703
    1618
    1621
    1604
    1594
    1637
    1608
    1634
    1642
    1684
    1607
    1614
    1607
    1594
    1600
    1517
    1554
    1556
    1517
    1494
    1549
    1467
    1535
    1461
    1517
    1427
    1501
    1490
    1512
    1441
    1548
    1457
    1453
    1462
    1442
    1425
    1516
    1449
    1401
    1476
    1451
    1423
    1338
    1391
    1402
    1462
    1384
    1368
    1413
    1365
    1387
    1312
    1328
    1374
    1379
    1336
    1378
    1374
    1386
    1398
    1215
    1361
    1326
    1308
    1389
    1381
    1327
    1252
    1285
    1312
    1324
    1256
    1300
    1315
    1248
    1315
    1374
    1346
    1259
    1296
    1350
    1309
    1266
    1233
    1350
    1216
    1276
    1299
    1243
    1234
    1245
    1285
    1318
    1329
    1253
    1230
    1306
    1269
    1261
    1289
    1177
    1286
    1262
    1213
    1306
    1281
    1311
    1201
    1252
    1295
    1182
    1246
    1219
    1229
    1336
    1188
    1192
    1235
    1219
    1233
    1198
    1327
    1221
    1262
    1239
    1131
    1227
    1220
    1207
    1300
    1190
    1178
    1251
    1230
    1212
    1236
    1204
    1178
    1238
    1184
    1163
    1160
    1143
    1165
    1195
    1222
    1159
    1209
    1217
    1173
    1192
    1195
    1193
    1227
    1156
    1155
    1148
    1246
    1202
    1192
    1188
    1250
    1189
    1164
    1260
    1188
    1209
    1237
    1219
    1216
    1220
    1204
    1173
    1129
    1239
    1189
    1323
    1189
    1258
    1282
    1208
    1132
    1251
    1247
    1240
    1216
    1189
    1199
    1239
    1239
    1266
    1172
    1216
    1318
    1247
    1244
    1203
    1182
    1165
    1210
    1245
    1141
    1181
    1256
    1209
    1195
    1228
    1235
    1220
    1173
    1255
    1240
    1232
    1236
    1187
    1269
    1211
    1247
    1216
    1225
    1222
    1208
    1116
    1216
    1203
    1235
    1183
    1280
    1182
    1327
    1143
    1238
    1275
    1227
    1202
    1209
    1235
    1181
    1209
    1182
    1222
    1208
    1263
    1275
    1318
    1236
    1190
    1298
    1260
    1213
    1241
    1245
    1251
    1191
    1236
    1232
    1232
    1185
    1305
    1318
    1224
    1224
    1312
    1195
    1202
    1288
    1203
    1231
    1188
    1296
    1226
    1284
    1177
    1264
    1211
    1232
    1238
    1255
    1242
    1262
    1234
    1240
    1243
    1247
    1243
    1249
    1216
    1171
    1252
    1334
    1250
    1251
    1266
    1274
    1321
    1286
    1316
    1285
    1289
    1265
    1281
    1248
    1229
    1257
    1292
    1260
    1278
    1251
    1269
    1238
    1318
    1249
    1295
    1187
    1279
    1231
    1208
    1173
    1212
    1254
    1212
    1285
    1281
    1234
    1201
    1262
    1174
    1211
    1259
    1221
    1311
    1323
    1294
    1295
    1274
    1280
    1245
    1251
    1310
    1292
    1283
    1324
    1275
    1270
    1231
    1276
    1186
    1222
    1275
    1206
    1261
    1320
    1269
    1245
    1286
    1379
    1473
    1426
    1509
    1285
    1304
    1182
    1295
    1312
    1315
    1252
    1220
    1263
    1275
    1213
    1241
    1270
    1193
    1236
    1267
    1253
    1258
    1246
    1202
    1273
    1305
    1267
    1134
    1176
    1261
    1254
    1235
    1169
    1207
    1185
    1203
    1144
    1187
    1206
    1226
    1245
    1232
    1232
    1194
    1294
    1272
    1215
    1273
    1182
    1201
    1288
    1279
    1189
    1218
    1178
    1174
    1230
    1232
    1223
    1162
    1198
    1223
    1250
    1185
    1142
    1278
    1160
    1187
    1207
    1205
    1243
    1130
    1212
    1205
    1149
    1136
    1158
    1231
    1206
    1208
    1179
    1193
    1114
    1205
    1170
    1136
    1115
    1180
    1173
    1223
    1168
    1217
    1178
    1169
    1178
    1138
    1135
    1206
    1146
    1160
    1160
    1114
    1107
    1180
    1153
    1115
    1060
    1145
    1067
    1209
    1140
    1069
    1149
    1058
    1177
    1053
    1087
    1133
    1087
    1125
    1098
    1150
    1136
    1155
    1211
    1077
    1116
    1082
    1052
    1158
    1134
    1095
    1163
    1122
    1162
    1079
    1106
    1100
    1020
    1096
    1154
    1062
    1050
    1150
    1077
    1084
    1084
    1132
    1096
    1110
    1110
    1041
    1048
    1129
    1107
    1067
    1138
    1121
    1069
    1087
    1095
    1108
    1054
    1097
    1098
    1114
    1092
    1088
    1059
    1069
    1191
    1016
    1080
    1117
    1076
    1112
    1073
    1111
    1045
    1060
   952.2
    1044
    1119
    1096
    1140
    1100
   995.1
    1089
    1072
    1056
    1039
    1072
    1055
    1100
    1097
    1064
    1025
    1090
    1097
    1017
    1142
    1126
    1005
    1079
   995.4
    1038
    1030
    1010
    1012
    1025
    1044
    1021
    1066
    1025
    1015
    1041
    1060
    1074
    1003
    1045
    1034
     974
    1086
    1092
    1103
    1001
    1040
    1036
    1073
   972.3
   989.9
    1047
   970.1
    1023
   995.4
    1039
   961.6
   944.1
    1048
    1026
    1013
    1068
    1040
    1012
    1023
    1036
    1075
    1076
    1004
    1064
    1033
    1106
    1077
    1050
    1073
    1036
    1055
   960.3
    1067
    1049
    1074
   993.8
    1022
    1013
    1003
    1071
    1070
   982.1
    1058
    1071
    1052
    1047
   994.1
    1118
    1007
    1028
   976.6
    1048
    1084
    1066
    1067
    1034
   976.2
    1109
    1033
    1055
    1024
    1082
    1042
    1021
    1001
    1088
    1038
    1066
    1054
    1015
    1070
    1091
    1038
    1096
    1051
    1054
    1057
    1079
    1018
    1018
    1035
    1088
    1062
    1018
    1025
    1056
    1038
    1001
    1058
    1083
    1043
    1061
    1146
    1023
    1070
    1005
    1027
    1028
    1086
   999.3
    1000
    1013
    1016
    1018
    1133
    1083
    1021
    1032
    1002
    1062
    1095
   978.8
    1084
   989.9
    1034
    1066
    1058
    1006
    1077
    1096
    1011
   957.8
    1058
    1032
    1014
    1042
    1023
    1059
    1064
    1082
    1054
    1106
    1076
    1066
    1059
    1109
    1066
    1096
    1026
    1136
    1048
   954.2
   990.2
    1012
    1054
    1039
    1074
    1076
    1095
    1035
    1013
    1121
    1039
   979.2
    1085
    1073
   918.8
    1078
    1105
   938.3
    1004
    1029
   969.8
   977.2
    1098
    1072
    1107
    1027
    1038
   992.8
    1093
     985
    1051
    1150
    1065
    1023
    1050
    1045
    1032
    1096
    1077
    1003
    1008
    1038
    1110
    1058
    1035
    1075
    1109
    1070
    1049
    1108
    1032
    1054
    1059
    1103
    1117
    1068
    1007
    1048
    1041
    1059
   991.2
    1093
   969.1
    1093
    1045
    1052
    1088
    1084
    1035
    1027
    1054
    1119
    1089
    1114
   980.8
    1059
    1072
    1089
    1079
    1016
    1100
    1067
    1053
    1098
    1123
    1026
    1052
    1006
    1010
    1095
    1064
    1110
    1110
    1051
    1092
    1087
    1075
    1098
    1003
    1021
    1052
    1077
   995.1
    1076
    1130
    1087
    1008
    1094
    1047
    1054
    1057
    1056
    1042
    1046
    1160
    1094
    1081
    1064
    1028
    1094
    1108
    1129
    1077
    1123
    1029
    1089
    1067
    1119
    1161
    1057
    1084
    1097
    1118
    1066
    1131
    1130
    1076
    1095
    1022
    1123
    1133
    1060
    1074
    1043
    1036
    1013
    1018
    1099
    1081
    1100
    1163
    1136
    1134
    1081
    1099
    1038
    1060
    1144
    1061
    1104
    1123
    1083
    1087
    1153
    1104
    1137
    1081
    1188
    1087
    1071
    1124
    1199
    1097
    1094
    1161
    1165
    1134
    1148
    1150
    1129
    1165
    1087
    1044
    1144
    1065
    1110
    1174
    1152
    1085
    1104
    1172
    1146
    1124
    1159
    1062
    1116
    1096
    1108
    1154
    1123
    1104
    1154
    1161
    1153
    1186
    1137
    1082
    1158
    1185
    1153
    1125
    1163
    1113
    1198
    1189
    1133
    1146
    1122
    1161
    1098
    1139
    1199
    1116
    1148
    1143
    1130
    1245
    1228
    1175
    1148
    1081
    1200
    1148
    1148
    1105
    1125
    1164
    1200
    1184
    1190
    1140
    1159
    1212
    1143
    1140
    1196
    1148
    1173
    1203
    1108
    1239
    1161
    1142
    1272
    1125
    1153
    1182
    1182
    1152
    1207
    1203
    1163
    1151
    1128
    1167
    1209
    1222
    1170
    1134
    1139
    1201
    1150
    1150
    1083
    1212
    1210
    1215
    1138
    1202
    1142
    1239
    1199
    1208
    1182
    1184
    1176
    1159
    1213
    1179
    1169
    1175
    1198
    1224
    1170
    1188
    1193
    1217
    1162
    1173
    1223
    1148
    1243
    1189
    1289
    1182
    1224
    1231
    1109
    1246
    1181
    1216
    1231
    1166
    1173
    1206
    1146
    1186
    1224
    1224
    1243
    1229
    1229
    1218
    1240
    1296
    1210
    1192
    1200
    1103
    1117
    1208
    1257
    1241
    1156
    1208
    1158
    1275
    1260
    1283
    1234
    1230
    1176
    1191
    1265
    1142
    1224
    1190
    1268
    1203
    1265
    1203
    1260
    1209
    1224
    1157
    1199
    1211
    1212
    1225
    1173
    1195
    1244
    1195
    1226
    1130
    1209
    1198
    1225
    1258
    1183
    1184
    1200
    1276
    1140
    1189
    1247
    1089
    1151
    1210
    1223
    1201
    1185
    1164
    1201
    1207
    1232
    1291
    1180
    1313
    1212
    1243
    1242
    1194
    1176
    1188
    1213
    1185
    1165
    1146
    1217
    1211
    1162
    1255
    1138
    1293
    1167
    1123
    1199
    1140
    1146
    1301
    1239
    1130
    1213
    1268
    1214
    1192
    1148
    1180
    1127
    1217
    1148
    1183
    1196
    1163
    1203
    1241
    1202
    1182
    1268
    1230
    1223
    1196
    1185
    1203
    1169
    1121
    1241
    1199
    1218
    1176
    1144
    1197
    1134
    1157
    1184
    1114
    1189
    1171
    1183
    1211
    1047
    1148
    1117
    1148
    1122
    1178
    1240
    1132
    1108
    1095
    1182
    1194
    1193
    1144
    1145
    1057
    1136
    1166
    1144
    1176
    1129
    1174
    1102
    1114
    1132
    1122
    1115
    1098
    1057
    1205
    1148
    1141
    1123
    1142
    1061
    1103
    1101
    1139
    1201
    1120
    1141
    1115
    1163
    1134
    1038
    1131
    1164
    1146
    1071
    1157
    1095
    1079
    1100
    1039
    1154
    1110
    1090
    1145
    1133
    1145
    1127
    1081
    1085
    1084
    1083
    1132
    1047
    1066
    1134
    1064
    1093
    1165
[truncated: 464,304 more chars]
