# Supplementary material for: A machine learning approach to predict pancreatic islet grafts rejection versus tolerance
Source: PLoS One. 2020 Nov 5;15(11):e0241925. doi: 10.1371/journal.pone.0241925 (PMC7644021; doi:10.1371/journal.pone.0241925)
Supplement: S1 File — (ZIP) [file pone.0241925.s001.zip › Supplementary Information/Raw CZE data from aq.H samples/rejected/T3 muestra 677 1 in 16.crm]

40
  -19.01
   -14.8
   21.54
   176.9
     441
   388.8
   421.8
   425.1
   443.9
   508.1
   501.3
   491.9
   463.7
   444.2
   453.6
   456.9
   467.9
   498.7
     392
   421.2
   540.9
   522.1
   498.1
   492.2
   428.3
   458.2
     476
   434.2
   497.4
     489
   427.7
   459.2
   452.7
   435.8
   492.9
   459.5
   443.3
   456.9
   464.3
   504.2
   438.4
   476.3
   493.5
     465
   494.8
   458.5
   430.9
   495.2
   442.3
   460.4
   449.1
   538.3
   461.1
     452
   507.8
   448.4
   451.7
   490.9
   439.7
     478
     430
   486.4
   467.6
   446.8
   465.6
   494.8
   501.6
   453.6
   466.3
   470.8
     454
   569.8
   457.2
   473.7
   471.8
   504.6
   433.2
   470.8
   479.6
   449.7
   510.4
   449.1
   440.3
   460.1
   502.9
   474.4
   491.3
   485.4
   435.8
   483.2
   509.4
   435.8
   501.3
   463.4
   473.4
     475
   446.8
   407.9
   447.1
   446.8
   494.8
   437.4
   436.4
   503.6
   532.1
   424.8
   494.8
   496.5
   521.1
   433.5
   478.3
   469.5
   452.3
   490.3
   422.2
   522.1
   467.9
   452.7
   458.5
   478.3
   414.4
   514.9
   450.7
   494.2
   497.4
     475
   495.2
     487
   476.7
   499.4
   469.9
   454.9
   454.3
   478.9
   443.3
   477.3
   471.8
   489.3
   494.8
   496.1
   480.6
   466.9
   437.1
   478.6
   501.6
   494.5
   476.3
     440
   490.6
   480.2
   444.2
   445.9
   494.8
   446.5
   472.5
   469.9
   460.1
   483.8
   410.8
   478.3
   437.4
   422.5
   490.9
   491.3
   478.3
     488
   411.5
   454.6
   458.8
     439
   458.2
   489.3
   496.1
   469.5
   473.7
   487.7
   438.1
   500.7
   489.6
   434.2
   432.5
   474.4
   498.4
   458.5
   438.4
     430
   471.2
   406.6
   454.3
     463
   444.6
     453
     475
   461.1
   396.9
   495.5
   450.7
   475.7
   457.9
   496.5
   438.7
   503.9
   497.8
   483.2
     463
   468.6
   502.9
   476.3
   465.6
   438.4
   477.6
     440
   482.5
   487.7
   513.3
   483.8
   475.7
   466.9
   436.1
   480.9
   471.5
   424.4
   442.9
   436.4
   454.9
   422.8
   429.6
   482.2
   437.1
   422.2
   478.3
   498.7
   443.3
   417.3
     478
   465.3
   492.9
   459.5
   438.1
   521.8
   480.6
   504.6
     464
   420.5
   496.5
   491.9
   453.3
     453
     463
   455.9
   448.8
     478
   467.9
   472.1
   499.1
   445.2
   405.3
   475.4
     465
   445.9
   468.2
   463.7
   483.5
   506.5
   469.2
   503.6
   480.9
   457.5
   444.9
   502.3
   468.9
   486.1
   497.1
   481.5
   467.3
   499.1
   442.6
   482.8
   442.9
   473.1
   445.2
   474.1
   433.2
   445.9
   482.5
   477.6
   517.2
   467.9
   468.2
   504.9
   470.5
   480.9
   457.5
   448.4
   519.8
   484.5
   421.5
   442.3
   443.9
   507.8
   477.6
   487.4
   491.3
   486.1
     490
   464.7
   481.2
   452.3
   506.5
     463
   436.4
   489.6
   484.8
   454.6
     487
   504.6
   507.8
   483.8
   487.4
   445.5
   495.5
   461.7
   479.6
   495.5
   514.6
     500
   485.4
   464.7
   477.3
   462.4
   505.2
   480.6
   479.3
   490.9
   521.8
   502.3
   443.6
   484.8
   522.7
   511.4
   478.6
   431.3
   479.6
   474.1
   428.3
   472.5
   504.9
   438.7
   490.6
   438.7
   463.7
   513.6
   457.9
   456.2
   498.7
     488
   511.4
   441.3
   524.7
   486.4
   409.8
   477.3
     466
     451
   512.4
   457.5
   464.3
   472.1
     442
   501.3
   429.6
     466
   476.7
     427
   421.8
   509.1
   449.4
   460.4
   433.5
     465
   451.4
   479.3
   481.2
   505.2
   450.7
   462.4
   457.5
   467.6
   447.5
   473.1
   479.3
   528.9
   474.1
     441
   488.3
   489.3
     514
   455.6
   435.1
   496.5
   431.6
   493.5
   422.8
   474.7
   457.2
   488.7
   546.4
   487.7
   508.8
     452
     475
     488
   458.5
   451.7
   469.9
   482.5
     452
   478.3
   414.1
   473.7
   513.6
   464.3
   461.1
   480.6
   479.6
   476.7
   482.8
   504.6
   474.1
   463.7
   480.6
     490
   456.9
   508.1
   459.2
   467.3
   496.5
   432.2
   517.9
   474.1
   462.1
   418.3
   449.7
   436.8
   445.2
   481.9
   457.9
   412.8
   447.5
   496.5
   477.3
   481.2
   471.8
   476.7
   494.2
   474.7
     475
   471.8
   521.8
   480.2
   437.7
   462.1
   458.8
   433.2
   465.6
   471.8
   418.9
   516.6
   472.8
   499.1
   505.5
   458.8
   442.9
   460.1
   486.1
   406.3
   435.8
   482.2
   479.6
   430.9
   469.5
   496.8
   483.2
   476.7
   450.4
     477
     536
   484.1
   500.7
   504.9
   434.5
     475
   465.6
   483.2
   483.8
     453
   506.5
   478.3
   426.7
   447.8
   469.9
   519.5
   479.9
     452
   497.8
   481.9
   524.4
   463.7
   494.2
   444.2
   533.4
   436.8
   468.2
   445.2
   457.5
   435.1
   493.5
   469.9
   501.3
   474.7
   459.2
   436.4
   498.1
   514.6
   476.7
     466
   488.3
   421.2
     502
   477.3
   457.9
   499.1
   449.7
   497.1
   474.1
   450.4
   474.4
     476
   508.1
   409.5
   475.7
   485.1
   465.3
   450.4
   479.6
   492.6
   433.2
   411.8
   488.3
     477
   460.8
     536
   441.3
   457.9
     465
   410.8
   493.5
   473.4
   465.3
   496.8
     463
   454.3
   439.7
     489
   448.8
   477.3
   401.7
   498.1
   466.6
   463.7
   502.9
   463.7
     487
   479.6
   472.8
   469.2
   474.4
   434.8
   526.6
   453.3
   505.5
   516.2
   442.6
   446.5
     501
   504.2
   468.9
   427.4
   502.6
   482.2
   511.4
   460.4
   442.9
   511.4
   431.3
   526.3
   486.1
   511.4
   523.7
   510.7
   521.4
   480.9
   449.1
   469.5
   478.6
   498.1
   498.7
   473.7
   522.7
   469.2
   488.7
   513.3
   481.2
   495.2
   440.7
   423.1
   489.3
   469.5
   468.6
   467.9
   445.5
   432.5
   429.6
   488.7
   482.2
   447.1
   475.4
   423.1
   507.2
   492.2
     452
   455.6
     454
   464.7
   463.4
   475.7
   436.4
   507.2
   483.2
   472.1
   450.4
   527.9
     439
   446.5
   475.7
   492.2
     441
   495.2
   481.9
   416.7
   407.9
   444.2
   467.3
   440.3
   459.2
   435.8
   474.4
   420.2
   472.8
   448.1
   474.7
     465
   409.8
   474.1
   473.4
   416.7
   471.5
   471.5
   494.2
   455.3
   442.6
   486.1
   436.1
   507.8
   497.1
   462.7
   456.6
   494.5
     428
   455.3
   479.3
   473.7
   465.3
     405
   503.9
     476
   458.8
   457.5
   485.1
   467.9
   450.4
   527.6
   474.7
   464.3
   438.7
   532.8
     418
   478.9
   461.7
   461.1
   459.2
   468.9
   471.2
   496.5
   463.7
   436.1
   480.2
   440.3
   435.5
   516.2
   493.2
   500.7
   488.7
   468.6
   467.9
     403
   506.8
   467.3
   520.8
   517.5
   493.5
   458.2
   486.1
   478.6
   447.1
   438.4
   465.6
   495.8
   489.3
   457.5
   487.7
   443.6
   535.7
     428
   473.7
   502.9
     489
   448.4
   474.7
   467.6
   517.5
     452
   472.1
   521.1
   461.7
   446.5
   493.9
     464
   489.3
   473.1
     465
   455.3
   479.9
   455.6
   493.2
   456.2
   490.9
   491.9
   469.9
   477.3
   471.2
   500.3
   447.5
   454.6
   481.5
   466.3
   492.9
   456.9
   473.4
   424.1
   447.8
   477.3
   417.6
   437.1
   458.8
   459.5
   485.4
   491.3
     512
   477.3
   478.9
     475
   485.1
   502.9
   511.4
   473.4
   484.8
   519.5
   483.5
   453.3
   445.5
   473.4
   476.3
   459.8
   483.2
   491.6
   471.2
   495.8
   452.3
   456.2
   504.9
   425.7
   485.4
   471.5
   420.2
   445.5
   536.7
   470.2
   463.4
   509.8
   489.3
   437.7
   527.3
   493.9
   446.8
   449.4
   477.6
   390.4
   480.2
   435.5
   483.8
   502.3
   447.1
   489.6
   463.4
   432.5
   456.6
   492.6
   510.7
   456.2
   460.4
   446.8
     416
   501.3
   523.1
   473.4
   488.7
   444.2
   486.1
   471.5
   515.9
   406.6
   469.5
   454.3
     453
   433.2
   513.3
   473.7
   455.3
   470.8
   507.2
   429.3
   457.5
   457.5
   458.5
   515.6
   447.5
   467.6
   469.5
   486.7
   430.9
   441.3
   514.6
   467.9
   450.1
   516.2
   516.9
   510.1
   449.4
   478.6
   459.5
   438.4
   476.3
   470.8
     487
   456.6
   519.8
   471.2
     464
   459.2
   502.6
   479.3
   451.7
   487.7
   463.4
   445.2
   449.7
   491.6
   474.7
   467.3
   534.1
   459.2
   460.4
   471.5
   429.6
   499.1
   480.9
   523.4
   477.3
   469.5
   480.9
     429
   448.8
   481.5
   399.5
   450.7
   488.7
   521.1
   488.3
   459.5
   482.5
   460.4
     439
   476.7
   430.6
   457.2
   505.5
   485.1
   481.2
   462.7
   482.2
   469.9
     442
   478.3
   507.2
   449.4
   503.6
   494.2
   455.3
     525
   477.6
   495.2
   487.4
     489
   448.8
   480.2
   481.9
     500
   452.7
   461.4
   465.6
   500.7
   476.3
   428.7
   437.7
   496.8
   482.5
   487.4
     441
   433.5
   521.8
     487
     416
   477.6
     464
     487
   486.7
   462.7
   484.5
   418.6
   441.3
   483.5
   442.6
   474.4
   449.7
   497.4
   446.8
   504.2
   542.2
   504.2
   454.3
     442
   478.9
   449.7
   461.7
   489.6
   483.2
   541.2
   477.6
   474.7
   503.6
   446.2
   498.4
   498.7
   491.6
   493.9
   462.4
   468.9
   514.3
   469.2
     537
   559.1
   407.9
   459.2
   465.3
   437.7
   476.7
   478.6
   440.3
     478
   463.7
     502
   492.6
   482.2
   484.1
   515.6
     453
   472.5
   477.3
   482.2
   455.3
   474.7
   471.5
   484.8
   515.3
   486.4
   494.8
   469.9
   461.1
   508.8
   457.5
   426.1
   469.9
   456.2
   472.1
     464
   447.8
     464
   419.2
   471.2
   474.1
   517.9
   492.9
   500.7
   438.1
   525.7
   481.2
   433.2
   476.3
   469.2
   492.2
   434.2
   455.3
   450.7
   491.6
   515.3
   459.5
   490.3
   444.2
   436.1
   462.1
   483.2
   447.8
   492.9
   509.8
   462.4
   471.8
   448.8
   497.4
   492.6
   485.1
   494.2
   508.1
   476.3
   493.9
   460.8
   449.4
   471.5
   496.8
   476.3
   435.1
   415.4
     454
   479.6
   461.7
   537.3
   473.4
   420.9
   488.7
   444.9
     502
     452
   486.1
   474.1
   457.9
   471.8
   520.5
   460.1
     475
   480.9
   471.2
   465.3
   457.5
   475.4
   467.6
   481.9
   414.7
   494.2
   439.4
   458.8
   494.5
   448.1
     476
     430
   529.5
   466.9
   456.6
   406.9
   432.5
   424.1
   485.4
   487.7
   533.1
   528.2
   430.3
   487.7
   434.8
   452.7
   444.9
   462.4
   449.7
     463
   510.7
   447.5
   481.9
   476.7
   514.6
   502.6
   470.8
   477.3
   471.5
   439.7
   471.2
   468.6
     476
   482.5
   468.2
   515.3
   484.5
   518.8
   454.9
   416.3
   462.1
   497.1
   458.8
   509.4
   482.2
   502.6
   456.2
   472.5
   503.3
   470.8
   458.8
   483.5
   473.4
   511.7
   453.3
   445.5
   499.4
   483.2
   495.8
   534.7
     453
   447.8
   477.6
     466
     475
   482.2
   508.5
   471.5
   546.4
     487
   487.7
   464.7
   464.7
   444.6
   469.5
   470.2
   446.8
   453.6
   476.7
   465.6
   454.9
   442.3
   484.5
   426.4
   467.9
     501
   408.2
   435.8
   454.6
   515.9
   518.2
   447.8
   461.4
   480.6
   467.9
   464.3
   471.5
   468.6
     487
   490.9
   484.1
     440
   444.6
     512
     477
   428.7
   475.7
   488.3
   532.1
     478
   474.1
   471.5
   465.6
   467.6
   447.5
   485.1
     536
   493.9
   438.7
   464.7
     489
   467.9
   491.9
     427
   450.1
   459.5
   493.5
   450.7
   499.4
   445.2
   471.2
   467.6
   497.8
   505.9
   494.8
     453
   448.8
   455.3
   502.3
   515.9
   443.6
   459.8
   505.2
   482.2
     451
   492.9
   483.5
   431.6
   472.1
   477.3
   437.4
   454.9
   478.3
   448.1
   458.2
   430.9
   459.5
   458.5
   467.3
   453.3
   431.6
   461.4
   427.4
   442.3
   507.2
   474.1
   419.2
   428.7
     452
   481.5
   509.1
     475
   489.3
   494.2
   434.2
   497.1
   466.3
   478.9
   510.4
   475.7
   469.5
   438.4
   482.2
   498.7
   467.6
   446.8
   528.9
   450.7
   482.8
   453.3
   482.5
   480.9
   474.4
   500.3
   493.5
   486.7
   442.3
   448.8
   506.5
   436.8
   495.8
   461.7
   461.1
   478.9
   512.7
   446.2
   448.8
   466.6
   489.3
   459.8
   479.9
   480.2
   457.5
   485.1
   456.9
   462.7
   459.8
   492.9
   467.6
   446.8
   440.3
     454
   471.2
   479.6
   485.8
   482.2
   523.4
   449.7
     476
   437.7
   557.1
   460.8
   444.6
   513.3
   449.4
   481.2
   469.5
   483.2
   497.1
   505.2
   499.1
   453.3
   515.6
   538.3
   450.4
   463.4
   467.6
   478.9
   473.7
   521.8
   485.8
   506.8
   484.8
   483.5
   458.8
   495.2
     453
     463
   444.2
   525.3
   445.2
   461.4
   466.9
   484.5
   493.9
     513
     463
     439
   467.6
   486.7
   479.9
     514
   435.5
   469.9
   459.2
   471.8
   481.9
   457.9
   499.1
   438.1
   467.3
   458.8
   480.2
   478.9
     465
   484.5
   458.8
     502
   472.5
   480.6
   482.2
   470.2
   451.4
   400.1
   462.7
   512.4
   462.1
   498.4
   444.2
   434.2
   436.4
     466
   516.6
     490
   462.1
   427.4
   475.4
   453.3
   452.3
   439.4
     442
   469.9
   479.6
   457.2
   462.4
   428.7
     451
   470.8
   474.7
   465.3
   444.2
   513.6
   529.2
   472.8
     428
   511.7
   454.9
   477.6
     466
   421.8
   490.9
   491.9
   427.4
   490.9
   439.7
   493.5
   481.2
   481.2
   485.8
     430
   451.7
   482.8
   430.9
   422.8
     502
   516.9
   478.9
   445.5
   474.4
   457.5
   456.9
   514.9
   494.2
   457.5
   479.9
   485.1
   514.6
   442.9
   505.9
   480.9
     478
   484.8
   492.9
   451.7
   479.3
   501.6
   457.2
     500
   467.3
   444.9
   473.7
   459.2
   483.5
   468.9
   528.6
   494.8
   496.8
   461.1
     478
   445.2
   432.9
   521.1
   452.7
     454
   486.7
   423.8
   470.2
   460.8
   452.3
   502.9
   435.1
   451.4
   450.7
   436.4
   514.6
   527.9
   474.7
   464.3
   478.9
   472.5
   469.2
     452
   435.5
   465.6
   454.3
   481.5
   485.1
   513.6
   462.7
   475.4
   499.7
   458.8
   492.6
   478.9
   485.1
   425.7
   372.9
   435.8
   499.1
   478.3
   464.3
   466.9
   456.2
   461.4
   498.1
   483.8
     487
   446.5
   461.1
   471.8
   479.6
   471.2
   479.6
   421.5
   459.5
   465.3
   492.9
     403
   475.4
   496.5
   458.5
     466
   446.5
   461.7
     440
   470.2
   450.7
   435.8
   437.1
   473.7
   462.7
   488.7
   512.7
   438.7
   456.6
   486.7
   430.3
   481.5
   472.8
   457.2
   483.5
   500.3
   472.1
   490.3
   509.4
   490.6
   461.4
   424.1
     465
   422.5
   494.5
   446.5
     466
   502.6
     428
   473.1
   496.5
   460.1
     490
   468.2
   475.7
   479.3
   505.5
   459.8
   477.6
   466.3
     487
   434.5
     466
   448.8
   463.4
   434.8
   443.3
   437.1
   469.5
   482.2
   457.9
   515.6
   419.9
   486.7
   479.3
   466.3
   510.1
   462.4
   498.4
   439.7
   509.1
   449.4
   478.3
   481.9
     476
   494.8
   460.4
   500.7
     464
   481.9
   437.1
   452.3
   420.2
   468.9
     463
   521.4
   457.9
     452
   464.3
   502.3
   447.5
   430.9
   462.4
   512.4
   469.2
   470.2
   424.8
   445.5
     477
   431.6
     417
   443.3
   447.5
   463.4
   478.6
   431.3
   511.7
   486.4
   521.8
   527.9
     512
   455.3
   483.2
   497.1
   460.8
   463.4
   518.5
   457.5
   514.9
     465
   488.7
   448.1
   442.3
   472.8
   456.6
     415
   499.1
   492.6
   521.1
     475
   453.6
   522.1
   467.6
   461.4
   460.8
   472.1
   483.8
   496.1
   454.6
   431.3
   446.2
   473.7
     476
     451
   461.7
   487.7
   414.4
   490.3
   457.5
   493.5
   479.3
   418.6
   490.6
   440.3
   489.3
   517.2
   484.8
   458.2
   520.5
   480.2
   484.8
   474.7
   458.2
   482.2
   487.4
   436.1
   471.8
   407.9
   445.9
   460.8
   487.4
   472.8
   468.2
   424.1
     442
   443.3
   512.7
   493.9
   435.5
   471.2
   490.3
   491.3
   432.5
     453
   456.2
   414.4
   502.6
   422.8
     428
   440.3
   449.7
   438.1
     451
   523.1
   484.5
   483.5
   432.9
   476.3
   458.8
   462.4
   492.2
   465.6
     475
   521.1
   473.7
   481.9
   442.3
   462.7
     442
   464.7
   452.3
   529.9
   455.9
   471.2
   461.7
   504.6
   479.9
   474.7
   484.5
   478.9
   506.5
   544.8
     463
   458.8
   462.7
   472.8
   443.3
   436.1
   514.3
   472.8
   443.6
   490.6
   447.5
   425.7
   508.8
   440.7
   420.9
   464.3
   477.6
   447.8
   485.1
   494.2
     465
   532.5
   475.7
   448.1
   456.9
   479.9
   473.7
   455.6
   474.1
   530.8
     524
   470.5
   438.1
   431.9
   439.4
   465.3
   482.5
   481.9
   497.8
   442.6
   518.8
   488.3
     427
   454.3
   501.6
   506.8
     502
   464.7
   491.9
     478
   460.1
   430.3
   426.7
   450.7
   473.1
   419.2
   490.6
   433.8
   458.2
   448.8
   489.3
   451.4
   474.1
   469.2
     490
   462.1
   430.3
   500.3
   510.7
     476
     463
   471.8
   425.7
   474.4
   528.2
   444.2
   458.8
   491.6
   482.8
   457.5
     440
   520.8
     465
   447.5
   458.5
   499.4
   475.4
   429.3
   448.4
   506.5
   485.8
   462.4
   432.9
   452.3
   528.6
   462.7
   469.9
   472.5
   450.7
   504.2
   475.4
   478.6
   523.4
   483.5
   460.4
   553.2
   474.1
   451.7
     500
   489.3
   445.9
   517.5
   429.6
   436.1
   494.2
   461.4
   459.8
   470.8
   446.5
   524.4
   459.2
   439.4
   490.3
   468.2
   443.9
   512.4
   544.8
     451
   469.2
   494.8
   480.9
   478.6
     488
   411.1
   441.6
   481.9
   493.5
     489
   478.9
   516.9
   451.4
   425.1
   449.1
   505.2
   511.7
   427.4
   449.7
   481.2
   452.3
   439.4
   434.2
   500.7
   458.2
   462.1
   501.6
     500
   438.1
     487
   499.1
   462.7
   481.9
   481.9
   461.1
   514.9
   468.2
   502.6
   498.7
   509.8
   467.6
   510.1
   449.1
   489.3
   494.5
   531.5
   482.5
   487.4
   445.2
   494.8
   498.1
   494.5
   480.9
   468.6
   496.1
   507.8
   468.2
   440.7
   469.9
   479.6
   435.1
   485.1
   484.5
   465.6
   483.8
     440
   488.3
   472.8
   486.7
   470.5
   471.2
   458.2
   473.1
   469.5
   454.6
   454.9
   491.6
   463.7
   457.2
   481.5
   493.2
   487.4
   451.7
   435.8
   521.4
   427.4
     502
     502
   441.3
   476.7
   447.8
   483.8
   459.8
   492.6
     416
   503.6
   457.5
   427.7
   460.8
   528.2
   471.5
   444.2
   467.9
   445.9
   454.9
   500.3
   393.3
   454.3
   495.5
     466
   486.7
     477
   509.1
   463.4
   468.2
   435.5
   463.4
   437.7
   478.3
     489
   539.3
     463
   446.5
   509.1
   483.5
   421.5
   468.2
   490.3
   439.4
   471.8
   496.5
   505.5
     537
     477
   471.8
   450.7
   449.4
   481.2
   517.5
   459.8
   471.8
     464
   482.2
   505.9
     442
   428.7
   449.1
   503.9
   465.3
   488.7
   479.9
   506.2
     489
   434.2
   484.8
   449.4
   474.4
   456.6
   438.7
   451.4
   490.3
   493.9
   496.8
   460.8
   458.5
     405
   488.3
   503.6
     452
   461.1
   445.9
   449.1
   503.9
   514.6
   411.8
   429.3
   473.1
   450.7
   491.9
   469.5
   479.9
   446.2
   480.2
   519.5
   420.5
   461.7
   483.5
     439
   481.2
   476.7
     477
   461.7
   465.3
   426.1
     439
   482.5
   466.6
   482.5
     417
   429.6
   498.4
   504.9
   510.1
     404
   487.4
   456.9
   485.1
   515.3
   506.2
   426.1
   476.3
   557.4
   471.8
   451.4
   459.5
     440
   460.8
   512.7
   462.1
   438.1
   433.8
   509.8
   495.5
   479.9
   493.9
   434.2
   413.1
   499.1
     477
   466.3
   508.1
   494.5
   461.7
   460.8
   463.7
   465.6
   448.8
   486.7
   486.1
   461.7
   515.3
     466
   469.9
   485.8
   499.7
   422.5
   487.4
   503.6
   484.5
   512.4
   493.9
   450.7
   450.1
   443.9
   467.9
   483.5
   458.5
   493.9
   485.8
   470.5
   478.3
     477
   485.4
     430
   495.5
   439.7
   433.2
   484.1
   478.9
   449.1
     439
   462.7
   483.5
   456.9
   498.7
     452
   420.5
     429
   508.1
   460.8
   489.6
   433.2
   491.3
     501
   412.8
   460.4
   459.2
   438.4
   466.9
   445.2
     488
   455.6
   515.3
   437.1
   479.6
   505.2
   475.7
   480.2
   458.5
   468.6
   480.2
   461.7
   481.9
   441.6
     418
   495.5
   517.5
   450.4
   432.5
   479.9
   435.5
   444.9
   468.6
   405.3
   546.1
   479.3
   490.6
   520.1
   473.1
   469.9
   436.4
   458.2
   503.3
   483.2
   506.5
   546.4
   429.3
   463.7
   454.9
   510.1
   481.5
   494.8
   438.7
   522.7
   535.7
   470.5
   479.6
   464.3
   455.3
   489.6
   442.3
   479.9
   456.9
   504.6
   493.2
   472.8
   503.3
   419.6
   491.6
   436.8
   431.9
   474.7
     418
   441.6
   459.8
   452.3
     430
   526.3
   444.6
   485.4
   444.6
   459.8
   498.1
   425.7
   530.8
   425.4
   470.5
   490.3
   457.5
     490
   475.4
   516.2
   496.1
   498.7
   484.1
   483.5
     466
   515.6
     442
   506.5
   405.9
   461.7
   465.6
   478.6
   488.3
   470.2
   456.9
   453.6
     501
   507.8
   504.6
   463.7
   442.6
     490
   468.2
   534.4
   475.7
   459.2
   487.7
     512
   470.5
   452.7
   449.4
   475.4
   476.7
   504.6
     451
   459.2
   510.1
   433.2
   507.2
   468.2
     465
   464.3
   470.8
   477.6
   474.7
   463.7
   479.9
   472.1
   478.9
   472.1
     429
   464.7
   502.3
     428
   435.8
   500.3
   500.3
   409.5
   484.8
   433.8
   465.6
   466.6
   491.3
   455.9
   469.9
   424.8
   452.7
   474.7
   489.6
     478
   450.7
   459.2
   438.4
   468.2
   458.5
   490.9
   475.4
     488
   435.1
   496.1
   468.9
   531.2
     478
   504.6
   522.4
   457.5
   484.8
   482.2
   457.2
   442.9
   483.2
   496.8
   469.2
   494.5
   480.9
   494.5
   397.2
   440.7
   443.6
   453.6
   504.6
   494.2
   469.2
   442.3
   507.8
   502.6
   478.9
     465
   508.8
   452.3
   453.3
   473.1
   455.3
   444.2
   447.8
   464.7
   505.2
   468.6
   504.2
   471.8
   497.1
   451.7
   512.4
   529.9
     464
   515.6
   434.5
   500.3
   466.6
   499.7
   472.5
   436.4
   480.9
   468.9
   470.8
   486.4
   474.7
   504.9
   481.9
   496.5
   458.5
   523.4
   464.3
   443.6
   461.4
   482.8
   468.9
   506.2
   426.4
   517.5
   486.1
   496.5
   475.7
   498.4
   494.2
   482.5
   533.1
   415.7
   468.9
   477.3
   455.9
   524.7
   505.5
   456.6
   498.4
   452.7
   513.3
   471.8
   460.1
   426.4
   471.8
   452.3
   470.8
   504.9
   498.4
   455.3
     477
     489
   472.1
   466.6
   490.9
   478.6
   396.5
   515.6
   509.1
   480.9
   438.1
   443.6
     488
     430
   405.3
     451
   449.7
   459.8
   472.8
     488
   504.6
   502.9
   496.8
   409.8
   498.4
   440.7
   455.9
   461.7
   487.7
   501.3
   469.2
   472.8
     490
   435.5
   506.5
   494.2
   434.8
   433.5
   454.3
   426.4
   473.7
   447.5
   435.1
     490
   467.9
   478.9
   482.5
   507.2
   435.5
     463
   489.6
   471.2
   467.3
   490.3
   510.7
   474.7
   495.2
   479.6
   495.8
   472.8
   494.5
     466
   513.3
   466.9
     478
   484.8
   477.3
   457.2
   455.3
   447.8
   482.2
   424.1
   461.1
   466.6
   498.4
   500.3
   485.4
   460.1
   491.9
   461.1
   490.9
     451
   468.9
   482.2
   477.6
   467.9
   517.2
     465
   449.1
   457.2
   476.3
   488.7
   503.6
   508.1
     489
   528.6
   503.6
   507.2
   445.9
   472.5
   471.2
   441.3
   460.1
   478.9
   477.3
   446.2
   488.7
   439.4
   485.4
   435.5
   491.9
   471.5
   480.6
   444.2
   448.1
   450.4
   436.4
   485.1
   477.6
   523.1
   455.3
   401.7
   441.3
   459.5
   421.2
     477
   493.5
     439
   481.2
   424.1
   485.1
   468.6
   477.3
   450.4
   497.8
   470.5
   459.5
   474.7
   491.9
   456.9
     454
   449.7
   455.6
   482.8
   478.3
   449.1
   556.1
   455.3
     466
   452.7
   426.1
     439
   438.7
   476.3
   467.3
   482.8
   448.1
   480.2
     489
   450.1
   498.4
   449.1
   480.6
     427
   482.5
   493.5
     502
   461.1
   482.2
   435.8
   439.7
     478
   442.3
   465.3
   505.9
   492.6
   469.5
   495.5
   488.3
   503.3
   441.3
   434.2
   485.8
   459.8
   507.8
   452.7
   476.3
   474.1
   488.7
   491.3
     465
   449.1
   481.2
   459.8
   497.4
   430.9
   498.1
   465.6
   492.2
     453
   450.4
   471.5
   438.1
   473.7
   491.6
   488.7
   495.2
   446.2
   464.7
   494.5
   482.2
     466
   502.6
   489.6
   434.8
   505.9
   455.6
   469.9
   504.2
   462.4
   490.3
   467.6
   409.8
   461.1
   513.3
   471.5
   426.7
   495.8
   398.5
   492.6
   447.5
   433.8
   474.4
   471.5
   446.2
   496.5
   458.2
   460.1
   531.8
     488
   532.8
   514.9
   470.8
   467.9
   541.2
     489
   451.7
   496.1
   441.3
   477.3
   446.2
     488
   490.9
   485.1
   515.3
   506.8
   443.9
   475.4
   481.5
   466.3
   540.6
   474.4
   456.9
   434.8
   499.4
   468.6
   508.1
   434.8
   483.2
   523.7
   481.9
     501
   470.5
   488.7
   532.8
   482.8
   505.9
   454.9
   473.7
   471.5
   499.7
   430.6
   489.3
   489.6
   473.7
     427
   492.9
   503.9
   485.4
   514.6
   467.3
   426.7
   483.8
     478
   495.2
   449.7
   526.3
   443.9
   460.8
   412.1
   459.8
   519.8
   461.7
   505.5
   459.8
   425.7
   485.4
   473.1
   443.3
   472.8
   449.1
   509.8
     452
   450.4
   436.8
   471.2
   466.6
   511.7
   483.5
   464.3
   473.7
   472.1
   479.6
   500.3
   449.1
   449.7
   502.3
   481.2
   428.7
   470.2
   455.6
   447.8
   502.9
   496.5
   438.7
   472.5
     430
     549
   418.6
     489
   482.5
   494.5
   466.9
   492.9
   450.4
     452
   463.7
   467.9
   419.6
   422.2
   446.8
   446.5
   451.4
     453
   448.1
   457.2
   432.2
   472.5
   484.8
   468.2
     501
   502.9
   523.1
   480.6
   485.8
   461.4
     477
   421.5
   468.2
   444.2
   449.7
   509.4
   450.1
   437.7
   473.1
   490.3
   443.9
   521.1
   512.4
   449.7
   459.2
   466.9
   473.7
   449.4
   446.8
   498.7
   488.7
   474.1
   497.1
   473.1
   479.6
   497.8
   433.2
   427.7
   449.1
   450.1
   467.3
   474.7
   454.6
   468.2
     538
   452.7
     464
   469.9
   449.4
   467.6
   493.2
   416.7
   412.4
   461.7
   504.9
   449.1
   495.5
   471.2
   455.3
   462.4
   481.5
   487.7
   470.2
   447.1
   478.3
   475.7
   465.3
   470.5
   419.9
   481.5
   533.4
   405.6
   442.3
   459.2
   482.2
   479.9
   501.6
   433.5
   464.3
   488.3
   479.3
   456.6
   491.6
   504.2
   466.6
   447.5
   455.3
   449.4
     488
     489
   445.2
   449.7
   475.4
   447.1
   492.2
   431.3
   526.6
   490.9
   495.5
   452.7
   477.6
   447.1
   460.8
   485.4
   436.4
   491.6
     476
   511.1
     427
   441.6
   491.9
   468.6
   445.5
     501
   490.6
   472.8
   473.1
   480.9
   460.1
   458.8
   454.6
   496.5
   507.8
   520.5
   464.3
   449.1
   492.9
   484.1
   483.8
   459.8
     463
   473.7
   486.4
   436.1
   450.7
   466.6
   426.7
   461.4
   461.4
   499.7
   473.4
   481.9
   455.9
   508.8
   472.1
   434.8
   486.4
   474.1
   484.8
   486.4
   428.7
   464.7
   441.3
   456.6
   452.7
   458.5
     476
   472.8
   467.6
     477
   494.8
   467.3
   452.7
   510.7
   461.1
   532.1
   478.9
   426.7
   438.4
   460.8
     475
   506.8
   418.3
   450.4
   502.6
   516.9
   522.4
   472.5
   451.4
   487.4
   466.6
     454
   507.5
   517.5
   496.8
   466.3
   472.5
   467.9
   467.6
   468.6
   490.6
   500.3
   489.6
   459.5
   503.3
   436.1
   533.4
   448.8
   462.1
   440.3
   474.1
   472.8
   522.7
   496.1
   499.4
   477.3
   490.9
   476.7
   473.7
   473.7
   431.3
   455.9
   488.7
   442.9
   447.1
   460.8
   467.6
   482.2
   463.4
   512.4
   439.7
   490.9
   458.5
   459.8
   477.6
   454.3
   459.2
   554.2
   462.7
   452.3
   519.8
   498.7
   435.1
     452
   498.7
   491.9
   496.5
   485.4
   476.3
   467.9
   498.7
   479.3
     465
   480.9
   496.8
     539
   444.6
   463.4
   466.3
   455.3
   479.6
   494.2
     453
   467.6
   424.4
   475.7
   430.6
     466
   444.2
   505.9
   430.3
   467.3
   487.7
   422.8
   442.3
   469.2
   475.7
   482.8
   494.5
   457.2
   516.6
   467.3
   480.9
   492.9
     477
   496.5
   475.7
   475.4
   523.4
   516.9
   472.1
   496.8
   450.7
   555.5
   502.6
   474.4
   472.5
     466
   502.3
   474.4
     465
   452.3
   472.8
   465.3
   433.5
   472.1
   442.9
   443.3
   538.6
     488
   468.9
   395.2
   475.7
   457.5
   441.3
   457.9
     489
   464.7
   421.5
   488.7
   476.3
   467.9
   473.1
   490.9
   472.8
   435.8
     524
     489
   488.3
   444.9
   502.6
   456.9
   445.2
   471.2
   482.2
   466.3
   472.8
     466
   492.2
   462.1
     452
   491.3
   429.3
   465.6
   444.6
   435.5
   491.9
   456.2
   434.5
   469.9
     476
   452.7
   461.4
   505.9
   480.9
   505.9
     466
     454
   483.2
   458.2
   413.4
     478
   440.7
     500
   538.6
   457.2
   487.7
   476.7
   460.4
   492.9
   471.5
   463.4
   507.8
   452.3
   440.7
   511.1
   425.1
   460.4
   509.4
     475
   495.5
   438.7
   449.1
   446.8
   494.2
   501.6
   456.6
   495.8
   453.6
   446.5
   448.4
   448.4
   464.3
   476.3
   423.1
     451
   502.3
   493.5
   433.5
   512.4
   466.3
   457.5
   478.3
   466.9
   526.6
   498.4
   460.8
   510.4
     453
     476
   445.2
   532.1
   459.5
   449.1
   521.8
     514
   479.3
   471.8
   516.2
   512.7
   433.2
   496.8
   514.6
   504.2
     466
   455.6
   478.3
   503.3
   483.2
   490.9
   499.4
   471.8
   490.6
     476
   469.9
   524.4
   497.8
   504.6
   471.2
   483.8
   491.6
   460.1
   472.8
   486.7
   484.8
   500.3
   469.2
   449.7
   522.7
   429.6
   411.8
   451.4
   437.1
   453.6
   481.5
   459.5
   467.9
   504.9
   468.9
   454.6
   446.2
   478.6
   435.5
   451.7
   487.4
   534.4
   459.5
   482.2
   442.9
   448.8
   468.9
   482.5
   485.4
   529.9
   477.6
     464
   454.3
   459.5
   456.6
   469.2
   482.2
   479.3
   491.6
   445.5
   441.6
   455.9
   469.5
   507.5
   456.6
   518.2
   484.8
   477.6
   479.6
   399.8
   505.2
   458.8
   454.3
   514.3
   541.5
   470.8
   426.1
   497.8
   436.1
   507.5
   504.2
   526.3
   437.1
   477.3
   432.2
   420.5
   453.6
   502.3
     500
   437.7
   464.3
     478
   483.8
   442.6
   480.9
   478.3
   528.6
   498.1
     428
   491.3
   469.9
   495.8
     501
   480.9
   481.5
   477.3
   506.5
   455.3
   488.3
     416
   410.8
   459.5
   472.5
   481.9
   499.7
   438.1
   490.9
   496.1
   480.2
   555.2
   495.2
   507.5
   454.9
   445.5
   453.3
     464
   473.4
   474.7
   471.2
   477.6
   475.7
   460.8
   485.4
   503.6
   459.8
   505.2
     488
   468.9
   450.7
   469.9
   460.1
   470.5
   496.5
   516.9
   456.6
     464
   471.8
     476
   425.7
   462.7
   459.2
   445.2
   457.2
   482.8
   490.9
   448.1
   448.1
   512.7
   497.4
   497.4
   449.1
   461.1
     574
   490.9
   525.7
   514.6
   424.1
   485.4
   434.5
   499.1
   459.2
     488
   418.6
   515.6
   513.6
   438.7
   462.7
   476.7
     490
   517.2
   482.2
   499.4
   444.2
   504.2
     477
   483.2
     465
   486.4
   469.9
   476.7
   484.8
   453.6
   463.7
   435.1
   464.7
   481.5
   494.8
   503.6
   504.9
   486.1
   449.7
   446.5
   476.3
   493.5
   470.5
   482.8
   473.7
     501
   467.3
   461.7
   462.1
   477.6
   461.4
   446.5
     501
   469.5
   449.4
   442.9
     442
   492.6
   474.4
   485.1
   491.6
   466.6
   467.6
   497.4
   425.1
     451
   512.7
   489.6
     454
   486.4
   463.7
     502
     502
   467.6
   488.3
   463.7
   477.3
   457.5
   477.3
   501.6
   450.1
   504.2
   519.8
   447.1
   447.5
   440.7
     488
   445.9
   506.2
     477
   482.2
   485.4
     465
   427.4
     439
   454.3
   428.3
   475.7
   463.7
   504.6
   501.6
   469.2
   449.4
   472.8
   376.8
   512.7
   450.4
   466.3
   507.5
   531.8
   487.7
   428.3
   507.8
   475.4
     500
   482.8
     429
   425.7
     475
   398.5
   428.7
   425.1
   473.1
   502.3
   478.6
     466
     476
   489.6
   456.6
   476.3
   475.7
   491.6
   425.7
   507.8
   453.6
   446.8
   491.9
     466
   498.7
   484.1
   482.8
   485.8
     489
   492.2
   449.1
   488.7
   458.5
   443.6
   450.7
   441.6
   510.4
     501
   480.2
   449.1
     451
   501.3
   456.9
   476.7
   434.5
   461.7
   485.1
   417.3
   517.5
   476.3
   465.6
   460.8
   478.3
   473.4
   542.5
   453.3
     490
   467.9
   485.4
   491.3
   475.7
   469.2
   467.9
   461.4
   425.7
   421.2
     427
     463
   462.7
   470.2
   461.7
   467.3
   440.3
   497.1
   449.4
   522.7
     500
   456.2
   474.4
   474.1
   456.6
   475.4
   481.5
   477.6
     464
   468.2
   466.3
   483.8
   456.2
   453.6
   487.7
   511.4
   510.7
   491.9
   436.4
   473.4
   458.8
   420.5
   451.4
   522.7
   447.8
   425.4
   452.3
     440
   494.2
   449.1
   404.7
   425.7
   467.6
   489.6
   506.8
   443.6
   477.3
   502.9
   470.2
   488.3
   491.3
   517.2
   456.2
   494.5
   484.8
     441
   531.8
   449.1
     441
   504.6
   449.7
   494.8
   492.6
   480.2
     514
   476.3
   555.8
   474.1
   494.5
   486.1
     488
   490.6
   495.5
     538
     489
   483.2
   516.2
   525.7
   530.5
   471.2
   438.4
   522.4
   501.6
   439.7
   438.7
   477.6
   459.8
   483.2
   413.1
   502.6
   485.1
   508.5
   432.9
   433.2
   460.1
   466.3
   483.2
   523.7
   453.3
   483.5
   466.6
   477.6
   473.1
   521.1
   479.9
   497.8
   474.4
   466.3
   473.1
   456.9
   461.1
   471.8
   418.3
   482.2
   451.4
     453
     439
     501
   469.5
   480.9
     488
   468.6
     477
   469.9
   474.7
   440.3
     415
   474.4
   468.6
     452
   491.9
   508.8
   464.3
   448.4
   490.6
   454.3
   493.5
   499.1
   448.8
     501
   433.2
   493.5
   457.2
   472.1
   494.5
   459.8
   449.7
   512.4
   499.1
   473.1
   436.4
   489.3
   448.4
   479.6
   487.7
     452
   455.6
   458.2
   453.6
   499.4
   439.4
   469.5
   447.1
   502.9
   484.5
   491.3
   482.5
     453
   481.2
   526.9
   471.5
   445.5
   430.6
   499.4
   463.7
   480.6
   498.7
   489.6
   505.9
   439.7
   437.7
   443.3
   447.1
   456.2
   501.6
   445.9
   456.6
   494.8
   424.8
   447.8
   449.1
   505.9
   495.8
   428.3
   464.3
   447.8
   447.1
   441.6
   392.3
     452
   493.2
   509.8
   478.3
   409.2
   472.8
   497.1
     466
   442.6
   479.3
     463
   488.3
   485.8
   460.8
   478.6
   466.6
   502.6
   469.9
     490
   530.2
   492.2
   555.5
   442.3
   471.8
   480.9
   475.7
     442
     451
   487.4
   475.4
   456.6
     476
   485.4
   471.2
   506.2
   475.7
     452
   505.5
   474.4
   480.2
   463.7
   429.3
   482.8
     451
   469.5
     477
   505.2
   490.9
   495.8
   441.6
   469.5
   472.1
   437.7
   513.6
   523.1
   533.8
   451.4
     466
   505.5
   482.5
   506.8
   490.3
     525
     452
   481.2
   497.8
     502
   480.2
   521.1
   447.8
   454.3
   431.3
   471.2
   441.6
   467.9
   459.8
   520.5
   455.6
   478.3
   457.2
   484.5
   493.5
   448.8
   511.1
   477.3
   457.2
   469.5
   489.3
   484.1
   482.2
   452.3
   461.7
   438.1
   467.6
     477
   504.9
   473.4
   460.4
   475.7
   452.3
   440.7
   415.4
   453.3
   457.2
   500.3
   516.2
   474.1
   446.2
   437.1
   419.2
   516.2
   494.8
   490.9
   457.2
   480.6
   472.8
     429
   480.9
   466.6
   511.1
   483.5
   418.6
   474.7
   518.2
   470.5
   447.1
   492.6
   469.5
   516.6
   450.7
   475.4
   467.3
   473.4
   423.8
   442.3
     476
   472.5
   482.8
   435.1
   435.8
   483.8
   590.9
   457.2
     464
   519.2
   466.6
   496.1
   492.2
     500
   457.5
     452
   486.1
   453.6
     466
   456.2
   456.9
   444.6
   487.7
   431.9
   468.9
   478.3
   406.9
   474.1
   444.2
   437.7
   472.1
   484.5
   510.4
   435.1
   471.2
   460.8
   473.7
   480.2
     475
   505.9
   461.4
   493.5
   488.3
     477
   439.4
   421.5
   458.5
   434.5
   498.7
   411.1
   470.2
   460.1
   494.5
   514.3
   433.2
   519.5
   497.4
     466
   465.3
     489
   468.6
   446.8
   483.2
   431.3
   489.3
   410.5
   517.5
   432.9
     464
   437.7
   461.1
   450.4
     502
   523.1
   461.1
   458.8
   408.9
   504.6
   484.5
   461.4
   454.3
   428.3
     466
   456.2
   482.5
   442.3
   423.5
   459.8
   495.8
   478.9
   525.3
   529.9
   492.9
   510.4
   471.5
   455.3
   483.5
   428.7
   498.7
   456.9
   447.1
   461.7
   480.6
     537
   479.9
   455.3
     430
   440.7
   519.2
   435.1
   504.6
   503.3
   486.7
   503.3
   458.2
   417.3
   454.3
   485.4
   447.8
   544.5
   480.2
   494.2
   506.2
   469.9
   481.5
     488
     451
   466.3
   470.8
   449.1
   425.1
   467.3
   469.9
   420.9
   471.2
   479.3
   472.1
   469.2
   443.6
   432.2
   432.2
   494.2
     463
   489.3
   508.1
   511.1
     440
   478.6
   543.8
   470.5
   458.5
   459.2
   444.6
   438.1
   469.5
   531.5
   519.2
   473.1
   406.6
   480.2
   443.6
     453
   450.4
   431.6
   447.5
   423.8
   447.8
   509.8
   474.1
   468.2
   435.8
   479.6
   499.1
   500.7
   517.2
   518.8
     452
     427
   461.1
   462.7
   424.8
   489.6
   492.6
   419.9
     452
   433.5
   467.9
   444.2
   537.7
   453.3
   450.4
   414.4
   413.4
   463.7
   491.3
   450.7
   522.4
   442.3
   454.9
   466.3
   437.1
     478
   481.2
     489
   439.7
   469.5
     464
   479.3
   503.6
   472.1
   499.1
   471.8
   501.3
   431.3
   485.1
   495.8
   500.7
   470.2
   478.6
   477.6
   471.8
   434.2
   402.4
   422.8
     475
   472.5
   415.7
   492.9
   481.9
     476
   484.8
   461.1
   508.8
   495.2
     476
   462.4
   489.6
   508.8
   461.4
   480.9
   447.1
   454.9
   466.9
   457.2
   438.7
   462.1
   486.7
   453.3
     487
   460.8
   428.7
   445.2
   485.8
   472.5
     442
     489
   492.6
   392.3
   423.1
     475
   468.6
   455.9
   498.7
   461.1
   486.4
   453.6
   424.8
   486.7
   469.5
     428
     478
   450.4
   495.5
   459.5
   491.9
   469.5
   463.7
   464.3
   492.6
   504.6
   446.2
   465.3
   472.8
   463.7
     440
   455.6
   521.1
     464
   477.6
   455.9
   447.1
     453
     513
   503.3
     488
   439.7
   480.2
   472.8
   460.4
   459.2
     490
   467.3
   505.5
   443.3
     466
   482.5
   464.7
   482.5
   488.7
   500.7
   456.6
   421.5
   522.7
     439
     442
   477.3
   516.6
   470.2
   483.5
   480.2
   451.7
   465.3
   426.1
   476.7
   463.4
   479.6
   456.6
   434.5
   501.3
     453
   482.2
   480.6
   466.6
   448.8
     466
     560
   457.9
   456.9
   468.2
   465.3
   438.7
   435.5
   467.9
   503.9
   479.6
   459.5
   457.2
   486.7
   461.7
   444.2
   479.9
   454.6
   459.8
   460.8
     536
     525
   474.7
   492.6
   495.2
   441.6
   431.6
     441
   458.2
   460.4
     475
   456.6
   498.7
   502.6
   656.4
   580.5
   499.7
   479.9
   505.2
   452.3
   470.8
   495.5
   456.6
   468.2
   486.4
   456.6
     488
   440.3
     512
   528.2
   472.8
   485.4
   437.4
   431.3
   498.1
   456.6
   482.5
   444.2
   486.1
   478.6
   488.7
   470.8
   479.3
   423.5
   479.3
   482.2
   422.2
   469.9
   494.2
   525.3
   455.6
   481.9
   430.9
   521.1
   442.6
   478.3
   492.2
   470.8
     442
   497.4
   440.7
   455.6
   450.1
   468.2
   457.5
   502.9
   507.5
   461.1
   478.6
   502.6
   457.9
   530.2
   433.5
   486.7
   476.7
   493.5
   495.5
     465
   478.6
   397.2
   438.4
   442.9
     464
   462.1
   491.6
   454.9
   460.4
   493.2
     451
   529.9
   462.7
   405.9
   476.3
     490
   479.6
   407.9
   446.5
   477.3
   531.8
   460.8
   494.2
   503.9
   501.6
   470.8
   516.2
   495.5
   502.3
   496.8
   498.7
   503.6
     500
   469.5
     451
   438.1
     487
   479.6
   475.7
   459.8
   474.7
   477.3
   451.4
   484.1
   458.2
     500
   466.6
   495.2
     488
   480.2
     475
   465.6
   480.9
   470.8
   450.4
   483.2
     429
   508.5
   512.4
   473.1
   433.5
   506.2
   508.8
   500.7
   472.1
   497.1
   469.5
   484.1
     417
     464
   421.5
   461.4
   443.9
   452.7
   494.5
   466.3
   430.9
   456.9
   527.3
   446.8
   460.1
   450.7
   493.9
   476.7
   459.2
   451.7
   493.5
   464.3
   528.2
   450.7
   488.7
   494.8
   490.6
   492.2
   445.5
   493.2
   459.8
   496.5
   448.4
   470.5
   505.5
   495.5
   466.9
   438.4
   469.5
   510.1
   477.6
   491.6
   480.6
   456.9
   447.8
   449.4
   473.4
   495.5
   439.4
   478.6
     428
   416.3
   420.5
   466.9
   473.4
   461.7
   485.4
   492.2
   443.3
   490.6
   451.4
   454.3
   466.6
   420.9
   457.2
   437.4
   445.9
   449.7
   462.1
   471.8
   446.8
   433.8
   491.6
   479.3
   427.7
     405
   429.3
   427.4
   451.7
   504.2
   437.7
   481.5
   497.4
   489.6
   478.3
   448.1
   429.6
   447.5
   467.9
   511.7
   437.7
   498.4
   537.3
   484.5
   456.9
     464
   433.5
   520.8
     476
   454.9
   437.7
   554.5
     476
   473.1
   498.4
   466.6
   486.4
   437.7
   501.3
   473.4
     477
     487
   535.4
     452
   480.9
   468.2
   524.4
   438.7
   484.5
   464.3
   428.3
   497.8
   508.5
   462.7
   492.6
   471.2
     453
   498.1
   444.2
   467.9
   497.8
   493.9
   454.9
   406.3
   494.2
     466
   502.3
   485.8
   465.3
   467.9
   505.2
   492.9
   467.3
   484.5
   434.2
   491.9
   457.2
   458.8
   490.3
   482.8
   490.6
   503.6
     488
   481.5
   524.7
   439.7
   540.3
   437.4
   460.8
     463
   453.3
   461.7
   503.3
   457.9
   466.3
   464.3
   473.1
   454.6
   445.2
   490.6
   491.6
   432.5
   452.3
   458.2
   456.2
   464.7
   438.1
   456.9
   449.7
   466.9
   499.4
   435.1
   474.7
   456.9
   460.1
   480.6
   521.4
   482.8
   470.8
   471.2
   448.8
   485.1
     537
   473.4
     475
   461.1
   439.4
   475.4
     466
   456.6
     454
   480.9
   474.1
   463.4
   452.3
   453.6
   457.9
   462.4
   514.3
   478.3
   467.6
   509.8
   474.4
   499.1
     500
   422.5
   451.4
     514
   420.2
   468.6
   460.1
   445.5
   453.3
   509.8
   496.5
   490.9
   497.8
   452.3
   457.5
   475.4
   476.3
   468.2
   486.7
   472.8
   467.6
   447.5
   514.3
   447.5
   480.2
   480.2
   470.8
   459.2
   489.3
   402.4
   433.5
   534.4
   493.9
   453.6
   502.3
   500.3
   484.5
     442
   467.9
   526.9
     502
   516.9
   449.7
   486.1
   510.7
   567.5
   425.4
   523.1
   450.1
   452.7
   461.1
   454.3
   482.8
   496.5
   469.2
   455.9
   483.5
   524.7
   434.2
   514.3
   446.2
   442.9
   525.3
   454.3
   479.6
   497.1
   408.9
   519.2
   497.1
   469.9
     475
   511.1
   460.1
   476.3
   437.4
   458.5
   485.1
     451
   477.6
   436.1
   474.1
   466.9
   426.7
   411.8
   520.8
   504.6
   504.6
   469.5
   484.1
   512.7
   501.6
   496.1
   452.7
   478.3
   489.6
   470.5
   482.8
   492.6
   442.3
   485.4
   529.5
   462.4
   480.2
   471.2
   501.6
   458.8
   512.4
     501
   464.7
     489
   579.2
   498.1
   466.3
   433.8
   461.7
   480.6
   455.6
   435.5
   450.7
   497.1
     512
     513
   447.8
   490.3
   483.8
   465.6
   490.3
   466.3
   492.2
   455.9
   450.4
   459.2
   458.5
   451.4
   460.4
   493.5
   445.9
     478
   487.4
   496.1
   449.1
     478
   472.1
   485.8
   477.3
   487.4
   443.6
   446.5
   456.9
     440
   517.2
   469.9
   458.2
   493.2
   495.8
   433.5
     428
   488.7
   473.7
   434.5
   450.4
   445.5
   494.2
   455.6
   457.5
   474.7
   467.9
   433.5
   474.7
   452.7
   451.4
   458.2
   519.5
   487.4
   482.5
   472.5
   443.6
   496.1
   459.2
   458.8
   479.9
   495.8
   480.2
   434.5
   483.2
   493.2
   426.4
   457.9
   480.9
   492.6
   523.4
   456.6
     478
   502.6
   510.4
   497.8
     464
   448.8
   500.7
   428.7
   485.8
   442.9
   463.7
   510.7
   443.6
   456.6
   425.7
   476.7
   498.1
   424.1
   460.4
   517.2
   491.3
   436.8
   456.6
   460.8
   523.1
   495.8
   501.3
   479.3
   505.9
   459.2
   493.9
   508.8
     476
   458.8
   507.2
     442
   429.6
   428.3
     477
   518.2
   453.6
   457.5
   444.9
   464.7
   467.6
   476.3
   478.9
   516.2
   530.2
   455.6
   505.5
   442.6
   508.8
   473.4
   469.5
   497.8
   543.8
   440.3
   505.9
   455.9
   471.5
   515.9
   512.4
   469.2
   462.4
   460.1
   467.6
   481.2
   456.2
   455.6
   435.8
   455.3
     466
   466.3
   463.4
   483.5
   450.7
   516.6
   510.7
   494.8
   488.3
   456.6
   466.6
   505.2
   470.2
   438.7
   539.6
   481.9
   485.4
   481.5
   442.9
   481.2
   482.8
   464.3
   480.6
   447.5
   459.8
     454
     463
   486.4
   450.4
   441.3
   518.8
   472.5
   433.5
   433.2
   467.3
   466.6
   479.9
     430
   428.3
   454.9
   461.7
   473.4
     489
   489.3
   466.3
   519.5
   454.3
   497.4
   508.1
   423.5
   468.2
   483.8
   499.1
     453
   471.2
     502
   503.6
   466.3
   519.2
   463.7
     489
   464.7
   478.3
   465.3
   469.2
   496.1
   533.1
   453.3
   466.9
   423.8
     551
     415
   489.6
   530.5
   466.6
     439
   454.3
   483.2
   463.7
   488.7
   471.2
   459.8
   478.9
   482.2
   483.8
   432.2
   484.1
   510.4
   449.4
   470.8
   471.8
   505.5
   503.3
   501.3
   484.8
   476.7
   448.8
   456.2
   465.3
   493.5
   514.6
   456.9
   443.3
   476.3
   488.7
   498.4
   539.9
   476.7
   513.3
   437.4
   479.6
   460.1
   459.2
   519.8
   455.6
   474.1
   463.7
   482.5
     500
   421.5
   492.9
   493.5
   494.5
   476.7
     501
   432.5
   492.9
   530.5
     478
     452
   513.3
   451.7
   511.4
   485.4
   456.2
   464.7
   453.3
   481.2
   484.5
   533.8
   442.6
   484.8
     501
   474.7
   514.3
   455.9
   458.2
   469.2
   447.5
   498.4
   478.6
   511.4
   427.4
   478.9
   479.3
   501.3
   487.7
   502.3
   450.4
   473.1
   494.5
   551.9
   438.4
   463.7
   496.1
   518.5
   471.8
   438.4
   444.6
   493.2
   427.4
     489
   472.1
   458.2
   490.9
   485.4
   460.8
   459.2
   469.2
   426.7
   536.7
   499.4
   449.1
   448.1
   488.7
   428.3
   468.2
   458.8
   514.9
   502.6
   515.9
   485.4
   490.9
     417
     488
   463.7
   509.4
   457.9
   471.2
   479.9
   481.2
   534.7
   506.2
   409.5
     489
   485.8
   485.4
   495.8
   421.2
   494.8
   466.3
   459.8
   493.9
     466
     487
   483.2
     500
   457.9
   492.9
     454
   481.5
   455.3
     478
   453.6
   422.8
   383.9
   488.3
   480.9
   405.6
   497.1
   496.8
   493.5
     500
   483.8
   483.8
   482.2
   466.3
   496.5
   496.5
   514.3
   474.7
   501.6
   458.2
   523.4
   494.5
   458.5
   484.1
   502.9
   467.6
   486.1
   483.5
     440
   491.6
   523.4
   463.7
     478
   400.4
   463.7
   529.9
   510.7
   473.1
   464.3
   491.9
   540.6
   480.6
   493.2
   481.5
   446.8
   405.3
   454.3
   474.7
   444.9
   433.2
   461.4
   434.8
   523.1
   451.7
   451.4
   455.3
   437.7
   474.4
   496.8
   410.2
     453
   504.6
   479.6
   468.9
   483.8
     561
   527.6
   496.1
   474.7
   424.1
   488.3
   460.4
   495.5
   486.1
   476.3
   458.8
     441
     440
   493.5
   461.7
   504.2
   511.7
     403
   514.6
   476.3
   427.7
   449.4
   470.2
   508.5
   479.6
   483.8
   471.8
   470.2
   463.7
   470.8
   469.5
   508.5
   543.5
     475
   468.6
   447.8
   468.6
   481.2
   431.6
   493.5
   457.2
   463.4
   507.8
   445.2
   467.9
   500.7
   473.7
   468.9
     427
   494.5
   442.3
   472.5
   447.5
   480.6
   457.2
     476
   481.2
   511.1
   508.5
   505.2
   463.7
   459.2
   498.4
   510.4
   454.9
   485.4
   496.5
   479.9
   480.9
   504.6
   479.6
     429
   579.8
   465.3
   440.3
   478.6
   476.3
     477
   488.3
   515.6
   476.3
   476.7
   474.7
   419.6
   448.1
   460.8
   456.9
   475.7
   480.9
   424.1
   430.9
   453.6
   462.4
     452
   477.6
   460.1
   498.1
   482.8
   467.9
   471.2
   481.9
     476
   514.6
   455.6
   489.6
   493.9
   447.5
   520.5
   446.2
   468.9
   460.1
   440.7
   507.2
   443.6
   479.6
   470.8
   487.4
   473.1
   510.7
   448.4
   498.7
   424.1
   464.3
   474.1
   473.4
   474.4
   470.8
     478
   441.6
   468.9
     466
   463.4
   479.6
   485.1
   425.4
   518.2
   430.9
     502
   481.9
   489.6
   444.6
   458.8
     451
   483.5
   472.8
   440.7
   469.2
   461.1
   466.6
   430.6
   498.4
     452
   474.4
   479.6
   447.5
   491.3
   520.5
   467.9
   455.6
     475
   509.4
   492.9
     429
   459.5
   470.2
   468.2
   499.4
   454.3
   494.8
   455.3
   411.5
   509.4
   483.2
   502.3
   458.5
   520.8
     454
   478.3
   430.6
   474.7
   532.8
   483.8
   478.3
   474.4
   480.2
   473.1
   416.3
   509.1
   485.8
   479.6
   471.8
   543.2
     514
   467.3
   456.6
   472.5
     490
   485.1
   468.9
   488.3
   485.1
   486.4
   498.4
   448.8
   449.4
   480.9
   420.9
   451.4
   445.9
   481.2
   461.1
   478.9
   454.9
   459.2
   486.4
     427
   436.4
   435.1
   478.6
   473.7
   477.6
   467.6
   515.9
   467.3
   486.4
   511.4
   461.1
   451.7
   462.7
   504.6
   480.9
   437.7
   457.5
   492.9
   484.1
     478
   498.7
   489.6
   482.8
     478
   491.9
   448.8
   525.7
   454.9
   434.2
   456.6
   496.1
   501.6
   486.1
   502.9
   494.8
   466.9
   468.6
   499.7
   511.1
   460.4
   474.4
   458.8
   467.9
   456.9
   450.7
   462.4
     476
   481.2
   468.6
   445.5
   506.8
   497.1
   524.4
   471.8
   514.9
   433.2
   499.7
     502
   480.9
   483.5
   417.6
   421.8
   492.2
   480.9
   514.3
   415.7
   487.4
   462.7
   512.4
   473.7
   409.8
   473.1
   420.9
     513
   466.9
   464.3
     476
   511.7
   515.6
   503.9
   463.7
   449.4
   458.5
   426.1
     489
     478
   513.6
   469.5
   438.1
   481.2
   490.9
   464.7
   515.9
   477.6
   481.9
   476.3
   533.8
   508.5
   474.4
   463.4
   454.9
   514.9
   423.5
   485.4
   466.6
   468.2
   533.4
   435.1
   460.4
   491.3
   491.6
   472.5
   485.4
   456.9
     514
   479.3
   488.3
   502.9
   482.2
   467.3
   462.1
   468.6
   487.4
   483.2
   428.7
   490.3
   496.8
   434.5
   458.8
   422.5
   496.8
   484.8
   447.5
   491.3
     489
   432.9
   486.1
   462.7
   522.4
     525
   479.6
   534.7
   464.3
   466.6
   447.5
   472.5
   443.9
   504.6
   458.2
   464.3
   434.5
   448.8
   432.5
   494.5
   436.8
   547.1
   452.3
   495.2
   427.4
   498.7
   496.1
   510.7
   492.6
   447.1
   471.8
   439.7
   541.9
   478.3
   472.1
   411.5
   461.1
   479.9
   442.6
   459.8
   496.8
   452.7
   469.2
   472.8
   480.6
   494.8
   447.5
   442.9
   442.3
   477.6
     477
   447.8
   461.4
     442
   487.4
   465.3
   454.3
   462.4
   470.5
   478.3
   496.1
   504.9
   491.9
   484.5
   474.1
     415
   513.6
   452.3
   494.5
   482.2
   486.7
     476
   468.6
   448.8
   484.8
     464
   452.7
   454.3
   492.9
   400.8
   415.7
   466.6
     524
   458.8
   449.4
     416
   436.8
   433.5
   459.5
   465.3
   514.9
   549.3
   528.6
   458.5
   458.5
   446.8
   436.4
   486.4
   535.7
   445.2
   422.5
   486.7
   511.4
   471.8
   506.5
     475
   446.5
   448.4
   485.8
   481.2
   450.4
   477.6
   451.4
   479.9
   436.1
   481.2
   487.4
   506.8
     514
   451.7
   411.5
   481.5
   499.1
   477.6
   487.4
   451.4
   510.4
   445.2
   484.8
   509.1
   476.3
   467.3
   438.4
   487.4
   493.2
   505.9
   472.8
   490.9
   469.9
   491.3
   472.1
   480.9
   477.6
   447.8
   530.2
   488.7
   461.7
   480.2
     465
   420.9
   461.7
   462.7
   454.3
   493.9
   462.1
   528.6
   439.7
     465
   455.6
   468.6
     440
     451
   482.2
   500.3
   473.1
   464.3
   480.6
   519.8
   448.1
   522.7
   435.8
   501.3
   466.3
   468.6
   492.2
   477.6
   498.1
   470.8
   488.3
   450.4
     453
   503.3
   462.4
   524.4
   514.9
   484.1
   450.1
   433.5
   410.8
   484.1
   450.1
   434.8
   459.5
   453.6
   467.6
   474.4
   485.4
   461.7
   457.5
   501.3
   423.5
   508.8
   499.1
   461.7
   470.2
   503.3
   487.4
   461.7
   438.1
   460.8
   450.4
   512.4
     454
   469.9
   470.8
   504.2
   483.5
   410.2
   482.5
   516.6
   457.5
   499.4
   466.9
   459.8
     463
   484.1
   468.6
   469.5
   485.1
     454
   466.9
   457.2
   482.5
   448.4
   486.7
   530.5
   414.4
   438.4
   424.4
   463.7
   485.8
   463.7
   549.3
   458.8
   502.9
   483.2
   461.4
   473.4
     487
   487.4
   488.3
   498.1
   523.1
   493.5
   453.3
   507.8
   507.8
   481.5
   437.1
   468.2
   480.2
   470.8
   483.8
   499.7
   445.9
   472.1
   458.8
   495.2
   499.1
   487.7
   484.1
   437.7
   446.5
   501.3
   457.9
   484.8
     500
   520.8
   453.6
   480.2
   473.7
   494.5
   458.8
   462.7
   461.7
   453.3
   408.9
   516.6
   478.9
   466.9
   501.6
   453.6
   473.4
   536.4
   469.9
   410.8
   524.4
     501
   468.6
   453.3
   491.6
   479.3
   474.4
   457.9
   509.4
   502.9
   495.5
   442.3
   501.3
   456.9
   494.2
   469.9
   452.3
   522.4
   484.8
   496.1
   479.9
   470.2
   458.8
   494.8
   411.1
   431.3
   468.6
     453
   469.5
     440
   500.7
   460.8
     490
     488
   525.3
   464.7
   475.4
   468.9
   477.3
   472.1
   511.7
   460.4
     463
   509.1
   463.7
   453.6
   399.5
   471.8
   490.9
   468.9
   461.4
   481.2
   469.2
     440
   461.1
   465.3
   521.1
   473.7
   456.2
   491.6
   449.4
   447.1
   526.6
   436.8
   457.5
   482.8
   444.2
   505.9
   457.5
   438.1
   466.6
   470.8
   493.5
   449.7
   484.1
   450.1
   412.4
   435.5
   473.1
   435.1
   437.4
   463.7
   460.4
   434.8
   459.5
   500.7
   491.9
   430.6
   467.3
   501.6
     442
   500.3
   527.6
   456.9
   466.6
   466.6
   474.7
   518.5
   498.4
   415.7
   480.2
   459.5
   484.1
   448.8
   443.9
   475.4
   482.2
   406.9
   468.6
   480.2
   442.3
   471.8
   458.5
     476
   504.9
   487.7
     501
   457.5
   427.7
   433.5
   484.1
   453.3
     465
   481.2
   497.1
   452.7
   442.9
     439
   443.3
   505.2
   421.2
   418.6
   448.4
   458.8
   463.7
   484.8
   428.3
   495.5
   466.6
   447.8
   442.3
   519.5
   468.6
   526.3
   480.6
   466.3
   460.8
   516.9
   469.5
   519.8
   460.4
   443.6
   432.2
   458.2
   473.7
   464.7
   442.6
   501.3
   480.9
     475
   509.1
   446.8
   459.8
   398.2
   490.3
     442
   460.8
   440.7
   483.5
   488.7
   506.8
   518.5
   456.2
   476.7
   508.8
   518.5
   505.9
   500.3
     490
   445.2
   518.8
   396.2
   447.8
   461.1
   432.9
   456.9
   520.5
   492.6
   534.4
   480.2
     463
   446.5
   500.7
   450.1
   423.1
   430.9
   476.7
   485.1
   489.6
   471.5
   430.9
   481.5
     452
   447.5
   476.3
     476
     453
     453
   409.8
   427.4
   472.8
   491.3
   428.3
   506.5
   497.4
   480.9
     465
   490.3
   519.5
   475.7
   436.1
   484.8
   486.7
   421.2
   433.8
   478.9
     442
   474.1
   428.7
   473.4
   490.3
   496.1
   475.4
   460.4
   482.5
   477.6
   462.4
   460.8
   486.7
   441.6
   501.6
   493.5
   417.3
   437.4
   459.8
   502.6
   447.1
   431.6
   484.1
   450.7
   447.1
   494.2
   511.4
   473.4
   483.8
   532.8
   456.9
     512
   443.9
   454.3
   467.9
   432.5
     490
   476.7
   498.1
     454
   504.2
   480.9
   441.6
     548
   455.9
   453.6
   450.1
   517.5
   442.6
   477.6
   476.7
   448.4
   451.7
   434.5
   445.5
   499.1
   465.3
     463
     452
   478.3
   491.6
   512.7
   515.3
   455.9
   469.2
   442.6
   463.4
   486.7
   471.2
     465
   519.8
   476.7
   436.4
   520.5
   442.9
   463.7
   452.7
   433.5
   484.8
   433.8
   446.8
   498.4
   450.4
   466.6
   454.6
   491.6
   524.4
   487.4
   510.1
   482.2
   494.8
   490.3
     477
   550.3
   464.7
   468.6
   417.6
   421.2
   462.7
   460.1
   453.6
   438.1
   468.2
   531.5
   440.3
   451.4
   449.4
   473.1
     441
   470.8
   456.9
   469.5
   474.4
   510.7
   420.5
   454.9
   494.2
   459.8
   426.4
   465.3
   492.6
   459.2
   497.8
   519.8
     561
   498.1
   437.1
   442.9
   509.1
   446.5
   485.8
   481.2
   434.8
   511.1
   502.6
   493.9
     477
   440.3
   450.4
   473.4
   503.3
   484.5
     452
   455.9
   538.6
   450.7
   497.1
     466
   488.7
   417.3
   466.3
     477
   507.2
   450.4
   456.9
   470.8
   461.7
   469.9
   479.6
   460.4
   438.7
   457.2
   446.8
   467.9
   553.2
   459.5
   485.8
   468.6
     487
   497.4
   447.1
   467.3
   498.4
   493.5
   465.6
   438.4
   488.3
     440
   451.7
   491.9
   467.3
   475.4
   438.7
     451
   492.9
   492.9
     490
   468.2
   471.8
   462.4
   513.3
   504.9
   470.5
     476
   504.2
     451
   483.8
   461.7
   479.6
   427.7
   463.7
   493.2
   458.2
   432.9
   466.6
   439.7
   500.3
     475
   467.6
   480.9
   460.1
   444.9
   510.4
   483.5
   474.7
     464
   470.5
   489.6
   523.7
   498.1
   442.6
   445.9
   500.7
   515.9
   465.3
   437.1
   508.8
   466.3
   527.6
     475
   483.5
   455.3
   458.2
   464.7
     476
   414.4
   467.6
   420.9
   467.3
   455.9
   444.6
   503.3
   483.2
   450.1
   485.1
   439.4
   478.3
   436.8
     453
   479.6
   546.4
   423.5
   478.3
   492.9
   460.4
   510.1
   448.4
   465.6
   427.4
   505.9
   500.3
   386.5
   475.4
   431.3
   498.7
     502
   466.9
   457.5
   494.8
     487
   455.3
   480.6
   413.1
   475.7
   466.3
   467.9
   468.6
   498.1
   479.3
     488
   488.7
   494.5
   435.5
   433.5
   466.9
   480.9
   435.5
   488.7
   529.5
   437.7
   482.8
   456.6
     489
     490
   459.5
   506.8
   483.5
     478
   502.3
     477
   476.7
   466.3
   496.8
   453.3
   478.3
   451.7
   392.6
   485.4
   510.4
     427
   486.1
   458.5
   522.1
   485.4
   455.6
   502.6
   478.6
   518.5
   519.8
   421.8
   485.4
   473.4
   480.6
   442.6
   467.3
   442.6
     502
   533.4
   408.2
   456.2
   458.8
   511.1
   474.1
   462.7
   479.3
   456.9
   466.3
   507.8
   442.3
   486.7
   469.9
   527.9
   475.4
   468.9
   499.1
   496.5
   486.1
   485.8
   467.9
   509.8
     489
     440
   481.5
   491.3
   484.1
   441.6
   505.5
   458.8
   510.7
   479.3
   503.6
   454.3
   464.3
   462.1
   498.4
   419.9
   472.5
   458.5
   515.3
   491.6
   469.2
   503.9
   448.4
   504.2
   490.3
   525.3
   463.7
   432.9
   486.4
   476.7
   482.5
   476.3
   463.7
   500.3
   471.8
   498.1
   468.6
   454.3
   470.2
   456.9
   474.4
   528.9
   494.2
     476
   493.2
   502.6
   484.5
   530.2
   486.4
   478.3
   472.1
   474.4
   455.3
   508.5
   500.7
   482.5
   471.5
   474.7
   496.8
   445.9
   468.2
   457.9
   494.8
   488.7
   449.4
   467.3
   472.8
     490
   458.5
   537.7
   563.6
   450.7
   467.6
   462.4
   523.4
     512
   484.1
   512.7
   481.2
   492.2
     475
     487
   414.4
   459.8
   493.5
   445.5
   474.1
   468.2
   470.8
   444.9
   417.3
   517.9
   448.8
     478
   477.6
   452.3
   477.3
   470.5
   464.3
   406.9
     526
   504.9
   509.1
   439.7
   461.1
   486.7
   470.8
   483.5
   452.7
   507.8
   442.9
   502.6
   435.1
   498.1
   441.6
     476
   468.6
   469.9
   431.3
   450.1
   465.6
     525
   443.9
   465.6
   457.2
   461.4
   508.5
   506.5
   478.9
   447.8
   453.3
   493.9
   495.8
   527.3
   484.8
   447.8
   500.7
   456.9
   485.4
   466.9
   460.4
   482.2
   462.7
   482.8
   500.3
   491.9
   483.8
   458.5
   472.1
   466.9
   461.1
   505.5
   491.9
   450.4
   450.7
   497.1
   414.7
     489
   442.6
   451.7
   535.1
   456.6
   525.3
   471.2
   474.4
   460.1
   484.5
   453.3
   426.1
   513.6
   486.4
   527.9
   493.9
   472.1
   487.4
   472.5
   461.4
     452
   506.5
   476.3
   501.3
   479.6
   458.5
   478.3
   529.5
     487
   485.1
   477.3
   490.6
   492.9
   504.2
   438.4
   505.2
   502.3
   480.2
   455.9
   442.9
   484.8
   484.1
     441
   465.3
   512.7
   482.8
   466.3
   413.4
   469.2
   481.9
   487.7
     487
     477
   507.2
     501
   518.8
     478
   451.7
   494.5
   497.1
   452.7
   421.5
   490.3
   461.4
     454
   468.9
   430.9
   467.3
   474.4
   521.8
   470.2
   500.3
   500.3
     442
   454.6
   472.8
   445.9
   485.8
   448.8
   508.8
   481.2
   475.4
   482.5
   483.5
   501.6
   420.9
   530.2
   488.3
   506.2
   530.8
   435.1
   439.4
   501.3
   494.8
   450.4
   470.5
   468.6
   461.7
   456.6
   448.4
   466.6
   498.1
   448.4
   479.6
   492.2
   445.9
     477
   498.1
   504.9
     463
   440.3
     489
   491.6
   496.5
   440.7
   496.1
   432.5
   502.6
   478.6
   554.8
   449.1
   416.3
   480.6
   469.5
   458.2
     476
   463.4
   470.8
   464.3
   474.7
   495.8
   482.5
     488
   502.9
   466.6
   472.5
   471.5
   455.6
   476.3
   485.4
     501
   480.2
   498.7
   477.6
     478
   475.4
   545.8
   481.9
   492.6
   481.5
   488.3
   442.6
   484.8
   493.2
   480.2
   509.8
     453
   468.9
   466.3
   496.5
   433.8
     489
   461.7
   499.7
   484.8
   433.8
   467.9
   491.6
   484.5
   442.3
   474.1
   471.2
     439
   468.6
   520.8
   420.9
   450.1
     478
   433.2
   493.5
   444.2
   505.2
   481.2
   499.1
   446.8
   507.2
   469.5
   461.7
   483.2
   448.1
   474.7
   447.1
   448.4
   454.9
   502.6
   472.8
   469.9
   508.1
   482.2
   456.6
   511.1
   456.6
   470.2
   408.2
   461.4
   447.8
   479.6
   493.5
   475.7
   474.1
   486.7
   472.8
   490.3
   428.3
   527.9
   532.5
   503.9
     465
   466.6
   478.3
     478
   414.1
     452
   527.3
   416.3
   474.7
   480.2
   436.8
   492.9
   492.6
   447.5
   488.3
   481.5
   434.8
   446.8
     429
   461.1
   425.4
   473.1
     440
   506.5
   446.5
   481.2
   466.3
   479.3
   427.4
   505.5
   521.4
   500.3
   434.5
   494.5
   482.2
   491.9
   453.6
   479.9
   463.4
   467.3
   439.4
   491.3
   455.9
   417.6
   463.7
   453.6
   483.8
   466.3
   508.8
   483.8
   429.6
   457.2
   477.6
   516.9
   452.7
   438.4
     475
   424.4
   461.7
   518.5
   456.9
   456.6
   471.5
   519.2
   455.3
   466.9
   481.9
   466.3
   467.6
   495.8
   452.3
   454.3
   492.2
   494.8
   508.1
   493.9
   459.5
   531.8
   512.4
   477.6
   435.5
   479.9
   460.8
   490.6
   457.2
   439.4
   461.1
   460.4
   505.5
   466.3
   482.8
   498.1
   480.9
   446.8
   464.7
   459.2
   450.4
     488
     502
   495.2
   533.8
   468.6
   497.4
   442.6
   455.9
   490.6
   442.3
   469.2
   479.6
   509.1
   455.9
   457.9
   474.1
   467.6
   469.2
   449.4
   435.8
   457.9
   516.2
   437.1
   444.6
   491.9
   447.5
   474.1
     487
   469.2
   446.5
   432.2
   485.8
   489.3
   503.9
   428.7
   528.2
   495.5
     490
   531.8
   462.1
   462.1
   473.4
   475.7
   482.2
   420.9
   468.6
   454.6
   480.9
   450.4
   488.7
     416
   469.9
   426.4
   482.2
   487.4
     453
   460.4
   481.9
   431.3
   474.4
   471.8
     465
   487.7
     477
   479.9
   474.7
   496.8
   494.8
     501
   523.1
   457.5
   449.7
   498.4
   444.9
     488
   472.1
   474.4
   426.1
   506.8
     416
     476
   446.2
   467.3
   471.8
   463.4
   437.1
   471.2
   466.9
   477.3
   512.4
   473.4
   516.9
     440
   446.8
   484.1
   437.7
     427
   484.5
   428.7
   517.5
   514.3
   493.2
   438.7
   463.7
   448.8
   448.4
   454.9
   473.1
   451.4
   486.1
   430.6
   504.2
   532.1
   470.8
     475
   449.1
   503.9
   539.6
   465.6
   456.9
   469.2
   417.6
   494.8
   481.9
   485.1
   507.2
   412.8
   496.8
   499.1
   507.5
   459.2
   466.3
   449.7
   452.7
   485.1
   508.1
   450.7
   472.5
   503.9
     466
   505.2
   498.4
   455.3
   488.7
   463.4
   454.6
   463.4
   416.7
   506.5
   455.3
   523.1
   449.1
     465
     489
   504.9
   490.3
   458.5
   454.3
   457.2
   440.3
   462.4
   515.3
   432.9
   496.5
   499.7
   486.1
   507.5
   430.9
     439
   460.8
   553.6
   402.7
   415.4
   502.6
   519.8
   490.6
   507.5
   450.7
     489
     501
   457.5
   483.5
   453.3
   424.1
   496.5
   537.7
   486.7
     430
   458.8
   460.8
   464.3
     501
     487
   490.6
     430
   421.5
   423.5
     476
     428
   482.5
   479.9
   472.5
   485.1
   435.8
   470.2
   465.6
   510.1
     465
   444.6
   489.6
   460.8
   471.5
   453.6
   423.1
   431.6
   492.6
   498.1
   425.1
   445.2
   424.1
   497.4
     500
   467.3
   463.4
   485.1
     465
   481.5
   508.8
   518.8
   439.4
   429.6
   454.9
   442.9
   418.3
   481.9
   477.6
   437.7
   460.8
   466.3
   425.7
   495.2
   431.6
   405.6
     454
   504.2
   446.2
   437.1
   479.3
   463.7
   449.1
   459.2
   481.9
   446.8
   478.6
   456.9
     476
   474.4
   450.4
   446.2
   473.7
   527.3
   557.4
   409.5
   463.4
   441.6
   469.2
   458.2
   472.5
   472.5
   439.7
   451.7
     454
   460.1
   505.5
   477.3
   442.6
     477
   479.9
   485.8
   481.5
   474.1
   445.5
   490.3
   513.6
   468.6
   518.5
     487
   436.8
   449.7
   517.9
   484.1
   429.6
   468.2
   484.5
   509.1
   447.5
   449.1
   498.7
   439.4
   470.5
   440.7
   446.2
   486.4
   468.9
   461.7
   449.7
   488.3
   448.8
   447.8
   458.8
     466
   484.8
   467.9
   431.3
   463.4
   442.9
   474.1
     487
     514
   460.8
   508.1
   470.8
   470.8
     442
   480.6
   461.7
   513.6
   499.1
   452.3
   488.7
   501.3
     477
   465.6
   466.3
   439.7
   502.3
   474.7
     439
   518.2
   480.6
   498.7
   475.4
   535.7
   503.6
   474.7
   432.2
   458.5
     477
   472.8
   460.1
   478.3
   479.9
   503.9
   497.8
   458.2
   492.2
     464
   481.2
   457.9
   432.5
   453.3
   502.9
   515.3
   484.5
   473.1
   459.8
   478.9
   448.4
   469.9
   460.8
     439
   508.8
     466
   473.4
   541.2
   457.9
   490.6
   485.8
   469.9
   496.8
   451.4
   526.9
   495.5
   447.1
   450.4
   443.9
     477
   471.8
   486.4
   468.6
   516.6
   460.4
     488
     502
   444.9
   407.6
   479.3
   458.8
   453.6
     442
   464.3
   458.2
   432.2
   480.2
     512
     476
   424.8
   500.7
   519.5
   466.3
   469.9
   473.4
     501
   442.3
   506.2
   431.9
   449.4
   483.8
   450.1
   456.2
   497.8
   484.8
     500
   488.7
   430.3
     465
   486.7
   481.5
   451.7
   497.1
   476.7
   492.2
   406.6
   509.1
   465.3
     489
   421.2
   480.6
   487.7
   490.6
   482.8
   452.3
   500.7
   482.5
   472.8
   406.9
   436.4
     488
   462.1
   414.7
   452.7
   466.6
   494.2
   468.2
   467.3
   475.7
   458.8
   481.5
   444.2
     442
     454
   496.5
   460.8
   479.6
   497.1
   486.1
   440.7
   435.5
   461.4
     489
   514.6
   468.2
   451.4
   440.3
   448.1
   497.8
   481.9
   475.4
   511.7
   450.4
   495.5
   446.2
   462.7
   524.7
   448.1
   443.3
   392.3
   453.6
   480.6
   446.5
   479.6
   432.9
   523.1
     440
   485.1
   470.2
   453.3
   499.1
   527.6
   442.3
   488.7
   461.7
   526.3
   463.7
   443.3
   437.4
   469.2
   471.2
     478
   480.2
   456.9
   445.5
   479.6
   459.2
   491.6
     501
   446.8
   509.4
   482.8
   499.4
   473.4
   482.8
   480.2
   514.9
   483.8
   480.2
   466.3
   481.9
   499.4
     430
   501.6
   472.5
   470.5
   431.6
   528.9
   474.7
   443.9
   524.7
   500.7
   466.3
   495.5
   495.8
   453.3
   480.6
   467.9
   449.4
   495.5
   497.8
   470.2
   508.1
   471.5
   468.2
   478.9
   424.4
   445.9
     475
   445.5
   455.3
   510.4
   509.8
   462.7
   512.4
   481.5
   516.6
   441.6
   456.6
   508.8
   461.1
   530.2
   469.2
   492.9
     475
   485.1
     452
   481.5
   535.4
   460.1
   470.2
   431.3
   471.2
     537
   459.2
     464
   515.3
   478.9
     430
   481.9
   499.7
   481.9
   488.7
   440.7
   410.2
   471.8
   547.7
   458.2
   427.7
   436.1
   467.6
     441
   515.9
   489.3
   479.3
   498.7
     487
   467.6
     418
   525.7
   468.2
   445.9
     430
   544.5
     502
   473.7
   465.6
   443.3
   486.7
   429.6
   528.9
   507.5
   463.4
   449.4
   473.7
   481.9
   444.9
   515.6
   486.7
   495.8
     488
   469.5
   429.3
   462.7
   446.2
   472.8
   412.1
   447.8
   475.7
   449.1
   503.6
   458.5
   472.5
   514.9
   510.1
   518.5
   447.8
   426.1
   458.8
   483.2
   508.8
   548.4
   473.7
   460.8
   457.5
   457.5
   452.3
   485.8
   448.4
   466.3
   517.2
   506.8
   461.4
   478.9
     417
   454.9
   488.7
   476.3
   486.4
   503.6
   444.2
   516.6
   467.3
   432.2
   464.3
   460.1
   509.4
   473.1
   506.8
   446.2
   456.2
   494.8
   462.4
   446.2
   503.6
   469.5
   488.3
     416
   486.7
   475.4
   495.2
   489.3
   448.4
   441.3
   494.5
   491.3
     451
     478
   459.8
   414.7
   470.5
   443.6
   490.3
   407.2
   488.3
   461.4
   442.9
   468.6
   433.2
   470.5
   494.8
   483.5
   453.6
   457.2
   500.3
   434.2
   450.4
   529.5
   523.4
   500.7
     452
   483.5
   485.4
   479.3
   479.6
   475.4
   505.9
   481.2
   483.8
   408.5
   467.3
   448.8
   482.8
   444.9
   485.1
   440.7
     440
   482.8
   452.3
   471.5
   482.2
   476.7
   470.8
   484.5
   487.4
   407.9
     538
   447.1
   480.6
   449.7
     465
   505.2
   474.4
   468.9
   481.2
   483.2
   470.8
   478.3
     489
     454
   494.5
   459.2
   478.6
   510.7
     478
   460.1
   481.5
   472.5
   457.9
   498.1
   419.2
   506.2
   429.6
   431.3
   462.1
     441
   478.3
   454.9
   481.9
   462.1
   419.9
   481.9
   468.2
   470.8
   445.2
   434.2
   440.7
   475.4
   448.1
   462.7
   412.1
   466.9
   431.3
   472.8
     512
   479.9
   461.1
   495.2
   493.9
   535.4
   409.2
   419.2
   449.1
   471.2
   466.3
   482.8
   466.3
   478.9
   465.6
     500
   465.3
   473.7
   536.4
   449.1
   480.9
   459.8
   475.4
   451.7
   491.3
   526.9
   486.1
   468.2
   433.8
   437.7
   445.5
     452
   474.4
   486.4
   474.4
   471.5
   444.6
   415.4
   492.9
   460.1
   457.2
   489.3
   500.3
   451.4
   485.8
   500.7
     478
   544.8
   463.7
   450.7
   460.1
   464.7
   458.8
   450.7
     441
   446.8
   483.5
     536
   517.5
   485.8
   441.3
   452.7
   462.4
   439.4
   469.5
   453.6
     490
   488.7
     537
   461.4
     513
   452.7
   446.2
   414.1
   437.4
   464.3
   506.8
     463
   486.1
   465.6
   492.9
     463
     442
   486.1
   501.6
     488
   480.9
     500
   462.7
   458.5
     464
   408.9
   458.5
   469.2
   455.9
     490
   468.9
   492.6
   484.5
   490.9
   496.1
     441
   485.4
   473.4
   485.4
   446.2
   505.5
   470.2
   473.1
   420.9
   499.4
   451.4
   456.2
   438.1
   471.5
   469.5
   475.4
   465.6
   511.4
   478.3
   472.1
   491.9
   495.5
   522.7
   435.8
   472.1
   491.9
   474.4
     453
   458.2
   481.9
   469.2
   463.4
   469.5
   429.6
   503.9
   454.9
   475.4
   490.9
   445.2
   486.7
   463.7
     490
   480.6
   433.2
     453
   460.1
   474.7
   450.7
   446.8
   469.9
     464
   433.8
   484.8
   452.7
   462.7
   476.3
   439.7
   458.5
   463.7
   442.9
   476.3
     500
   427.7
     500
   470.8
   472.5
   461.1
   437.4
   483.5
   414.7
   475.7
   492.6
   516.6
   452.7
   468.9
   455.9
     488
   473.4
   491.3
   517.2
   469.2
   481.5
   451.4
   540.3
   436.8
   478.9
   464.3
   470.2
   443.6
   482.2
   499.7
   465.6
   503.3
   461.4
   488.3
     454
     451
     465
   492.9
   446.2
   541.5
   426.1
   432.9
   434.8
   405.9
   459.8
   472.5
   486.7
   467.9
   467.3
     475
   474.7
   463.4
   427.4
   497.8
   418.9
   481.2
   482.8
   496.1
   457.5
   420.5
   452.7
   519.8
   449.7
   515.9
   465.6
   485.4
   484.8
   494.5
   510.4
   502.6
   435.8
   487.4
   492.6
   454.9
   433.5
   520.5
     464
   455.3
   489.3
   455.6
     512
   486.1
   497.8
   484.1
   475.7
   456.2
   506.5
     463
     478
   434.5
   453.6
   487.4
   465.6
     487
   466.3
   466.3
   471.2
   517.9
   494.2
   491.6
   477.6
   441.6
     418
   442.3
   489.6
   486.7
   487.7
   485.1
   479.3
   454.9
     464
   527.3
   486.7
   435.5
   426.4
   466.3
   461.7
   484.1
   410.2
   491.9
   482.2
   473.7
   429.3
   447.5
   478.9
   461.7
   485.8
   464.3
   431.3
   483.2
   481.5
   469.5
   481.2
   477.3
   481.5
   452.3
     489
   498.4
   444.2
   520.8
   444.2
   502.6
   494.5
   528.6
   481.9
   482.5
   433.5
   486.4
   471.8
   479.6
   444.2
   468.2
   444.2
   460.1
   431.3
   475.7
   434.5
   462.7
   471.5
   450.7
   484.8
   445.5
   490.9
   496.8
   458.2
   484.1
   501.6
     502
   474.7
     453
   471.5
   461.7
     489
   473.1
   461.4
   447.1
   462.4
   508.8
   489.6
   459.8
   426.4
   476.3
   414.7
   458.2
     512
   445.5
   445.9
   492.2
   493.5
   486.4
   470.2
   491.3
     525
   467.3
   490.6
   423.8
   449.1
   464.3
   484.5
   497.1
   504.6
   522.7
   439.4
   484.8
     463
   437.7
   444.9
   460.8
   479.3
   528.9
   442.6
   520.8
   470.8
   459.5
   480.6
   447.1
   479.6
   418.9
   470.8
     403
   425.4
   461.4
   487.4
   495.5
   464.3
     475
   462.7
     453
   480.2
   501.3
   480.2
   444.6
   481.2
   505.2
   479.6
     440
   436.4
     442
   475.4
   476.3
   432.9
   473.1
   433.5
   455.9
   469.9
   422.8
   461.4
   505.9
   448.4
   456.9
   463.4
   466.9
   450.7
   480.9
   470.2
   482.8
   465.3
   475.4
   520.5
   407.9
   465.6
   443.9
   466.6
   492.9
     466
   453.3
   459.8
   457.9
   499.1
   523.1
   468.9
   523.4
   458.5
   471.5
   462.1
   448.1
   475.4
   455.3
     451
   453.3
   447.1
   515.3
   491.3
   468.6
   481.5
   460.8
   461.1
   464.3
   509.4
   468.2
   495.2
   485.1
   447.1
   485.8
   495.2
   482.5
   500.3
   515.3
   546.4
   470.8
   458.2
   489.3
   480.6
   467.6
   510.1
   498.1
   470.8
   544.1
   522.4
   498.1
   424.8
   459.8
   448.1
   439.7
   441.6
   467.6
   443.9
   430.6
     442
   518.5
   505.2
   463.7
   498.7
   500.7
   509.8
   496.5
   466.6
   505.9
   488.3
     525
   502.9
   435.5
   499.4
   473.4
     428
     514
   449.7
   501.6
   531.8
   449.1
     429
   443.6
   464.3
   509.8
   500.3
     477
   486.4
     430
   459.2
   471.8
   494.8
   494.2
   440.3
   455.9
   479.9
   458.8
   461.1
   505.2
   486.4
   421.2
   511.7
   471.2
   462.7
   469.9
   489.6
   408.2
   497.4
   446.8
   474.4
   409.8
   462.1
   483.5
   525.3
   434.2
   485.4
   428.7
   493.5
   422.8
   396.2
   487.7
   425.7
   507.5
   476.7
   465.3
   432.5
   503.9
   497.1
   468.6
   475.7
   484.5
     440
   496.5
   455.3
   460.8
   481.2
   459.8
   465.6
   474.4
   470.2
   452.7
     440
     487
     440
   516.2
   494.5
   409.8
   441.3
   560.7
   442.9
   420.2
   435.1
   433.8
   445.2
   479.6
   430.9
   493.2
   470.2
   470.5
   458.8
   478.3
   534.1
   442.9
   468.9
   480.2
   452.7
   483.8
   434.8
   467.6
   468.6
   483.8
   513.6
   442.9
   485.8
     416
   439.4
   438.4
   504.6
   461.1
     512
   439.7
   489.3
   413.1
   457.2
   502.9
   477.3
     453
   557.4
   473.4
   451.4
   437.1
   463.7
   502.6
     476
   462.7
   514.9
   433.5
   461.4
   430.9
   467.9
     463
   461.7
   504.9
     441
   406.6
   465.3
   448.1
   489.6
   448.4
     466
   457.9
   469.5
   501.3
   517.2
     525
     490
   491.9
   481.9
   520.1
   480.6
   531.5
   469.5
     465
   444.2
     442
   498.1
   438.7
   471.5
   493.2
   490.3
   495.5
   436.8
   512.7
   471.5
   422.8
   469.9
   477.6
   493.2
   492.6
   422.2
   503.9
   447.1
   482.2
     465
   446.2
   462.1
   453.3
   469.5
   471.5
   459.2
   421.5
   463.4
   474.4
   478.3
   487.4
   404.3
     514
   446.2
   499.1
   483.2
   474.4
   495.2
   467.9
   449.4
   418.3
   461.1
   441.3
   459.5
   454.3
   496.5
   463.4
   454.3
   482.2
   450.1
   426.7
   421.5
   477.6
     465
   499.1
   489.3
   451.4
   518.5
   471.2
   469.9
     478
   493.5
   484.1
   456.9
   507.5
   483.2
   476.3
   539.6
   494.2
   432.9
   479.6
     478
   485.1
   466.3
   439.7
   465.6
   513.6
   474.4
   502.6
   448.4
   470.5
   505.9
   532.1
   465.3
   487.7
   507.2
   441.6
   495.8
   470.2
   450.7
   458.2
   460.4
   505.5
   497.1
   477.3
   466.9
   506.2
   445.5
   423.5
   444.9
   479.6
   502.9
   419.2
   495.8
   496.5
   490.3
     487
   410.5
   481.9
   470.8
   483.5
   462.7
   446.2
     463
     428
     488
   448.8
   462.4
   471.2
   470.8
   445.2
   487.4
   471.5
   492.9
   499.1
   419.6
   488.7
   467.6
     488
     465
   443.3
     501
   491.6
   455.9
   455.9
     512
   474.7
   459.5
     488
   446.8
   409.2
   487.7
   453.6
   496.5
   442.3
   493.5
   493.9
   457.9
   508.1
     463
   515.3
   492.2
   497.8
   434.5
   474.4
   484.5
   449.1
     501
   462.1
   393.9
   471.5
     478
   444.6
   456.9
   450.4
   425.7
   474.7
   474.7
   460.4
   459.2
   471.5
     477
     440
   490.3
   501.6
   461.1
   440.3
     405
   464.3
   491.9
   442.6
     453
   480.2
   466.3
   478.3
   479.3
   423.5
   499.4
   459.8
   447.5
     452
   448.1
   546.7
   460.8
   498.7
   426.1
   469.5
   423.1
     514
   501.6
   516.2
   470.8
   446.5
   460.1
   448.8
   461.1
     429
   486.7
   442.6
   492.2
     452
   477.3
   489.6
   470.2
   488.3
   474.1
   445.9
   500.3
   485.1
   482.2
   518.8
   472.8
   504.6
   505.2
   514.9
   488.3
   454.3
   449.1
   500.7
   515.3
   459.5
   469.5
   463.4
   483.5
   434.2
   485.4
   481.9
     440
   497.1
   515.9
   454.9
   486.7
   461.4
   467.3
   452.3
   457.5
   499.7
   423.1
   480.9
   481.5
   492.9
   484.8
   533.4
   465.6
   443.6
   469.5
   486.7
   481.9
   472.5
   455.3
   494.8
   470.5
     501
   498.1
   436.8
   492.6
   470.2
   449.1
     539
     454
   428.3
   426.7
     513
   426.4
   416.7
   457.9
   445.9
   451.4
   466.6
   516.9
   501.3
   464.3
   559.4
   452.7
   457.2
   483.2
   484.8
   453.3
     525
   480.2
   475.4
   511.1
   468.9
   437.1
     466
   492.2
   490.3
     487
   445.9
   439.4
   493.9
   481.5
   450.4
   474.4
   448.8
   433.8
     478
   505.2
   459.2
   449.4
   474.4
   480.9
   455.3
   449.7
   546.4
   469.2
   567.8
   471.5
   506.8
   481.5
   440.3
   433.5
     526
   467.6
   432.5
   495.5
   497.4
   496.8
   523.1
   500.3
   422.2
   480.9
   467.6
   542.2
     475
   465.6
   467.9
     451
   450.7
     415
   482.2
   468.6
   468.9
   482.5
   463.7
   492.2
   502.3
   491.3
   492.9
   433.2
   458.8
   476.7
   451.7
   453.3
   492.6
   491.9
   410.2
   480.6
   456.6
     500
     501
   466.3
   493.9
   497.1
   458.5
   440.3
   447.1
   484.5
   441.3
   474.4
   441.6
   470.8
   470.5
     465
   455.3
   464.3
     526
   457.5
   489.6
   442.3
   484.5
   461.7
   480.9
   467.9
   466.9
     463
     478
   468.2
   457.5
   474.7
   483.5
   444.6
   494.2
   479.3
   473.4
   486.4
   427.7
   492.6
     429
   485.8
   450.1
   421.5
     464
     513
   492.6
   444.6
   497.4
   463.4
   509.1
   471.5
   468.6
   428.7
     502
   469.9
   504.9
   421.2
   480.2
   457.9
   424.8
   479.6
   514.3
   466.9
   446.8
   481.9
   460.4
   420.5
   510.4
   486.1
   411.1
   503.6
   487.7
   474.4
   510.1
   478.9
     477
   445.9
     439
     524
     476
   455.9
   441.3
   477.3
   488.7
   502.3
   521.1
   448.4
   474.4
   434.5
   481.9
   452.7
   500.3
   475.4
   503.3
   472.8
   430.9
   498.7
   443.9
   482.2
   487.7
   417.3
   481.2
   431.9
   477.3
   516.2
   505.9
   474.4
   457.2
   514.6
   435.8
   478.6
     478
   449.1
   493.9
   474.7
   449.7
   521.4
     538
   436.8
   482.5
   460.8
   518.5
   427.7
   493.2
   476.7
   481.5
     513
   493.5
   408.2
   479.9
     451
   475.7
   451.4
   438.4
   489.3
   416.7
   464.7
   461.4
   480.2
   493.9
   482.5
   432.2
   487.4
     440
   502.9
   435.1
   482.2
   466.9
   474.7
   409.8
   453.3
     466
   433.8
   445.5
   450.7
   475.7
   431.6
   478.9
   481.2
   426.1
     490
   476.3
     476
   432.5
   506.2
     464
   472.1
   487.7
   546.7
   479.6
   461.7
   461.4
   474.4
   447.8
   461.7
   459.5
   507.5
   472.5
   467.6
   473.7
   460.4
   461.4
   434.5
   449.7
   532.8
   442.3
     477
   443.9
   520.5
   469.2
   482.8
   492.9
   467.9
   464.3
   443.6
   455.6
   506.5
   466.6
   469.2
   442.9
     514
   455.3
   456.9
   469.9
   471.8
   491.3
   476.7
   491.6
   483.5
   514.3
   488.7
     488
   516.6
   481.2
   446.2
   469.5
     453
     489
   480.2
   480.2
   495.2
   471.8
   519.8
   472.1
   465.6
   514.6
   453.6
   508.8
   512.4
   439.7
   445.9
   421.8
   466.3
   467.9
   477.3
   484.1
   490.3
   456.2
   476.7
   437.4
   458.8
     464
     477
   506.5
   469.5
     488
   483.8
     488
   414.4
   461.1
   394.6
   472.8
   446.5
   458.5
   444.9
   412.1
   468.2
   479.3
   480.6
   435.5
   435.5
   450.4
   445.9
   458.8
   497.1
   486.4
   469.9
   490.6
   460.8
   488.3
   556.1
   483.8
   469.9
     526
   495.8
   501.6
   455.3
   449.7
   517.2
   471.8
   437.4
   471.5
   454.3
   426.7
   512.7
   462.4
   458.2
   480.2
   484.5
   473.7
   467.6
     476
   452.7
   431.3
   481.2
   473.7
   442.9
   445.9
   510.7
   459.8
   479.9
   475.4
   421.5
   491.9
   468.9
   493.9
   486.4
   434.8
   450.1
   452.3
   493.5
   453.6
   457.9
   476.3
   469.9
   504.2
   486.4
   470.5
   451.4
   503.6
   413.1
   501.6
   457.5
   498.1
   490.3
   458.8
   416.7
   481.9
   434.8
   478.3
   464.3
   485.4
   435.8
   457.2
   493.9
   462.1
   497.8
   477.6
   500.3
   489.6
   467.6
   505.2
   450.7
   519.8
   454.6
     478
   482.8
   504.6
   529.2
   495.5
     463
   497.4
   477.3
   460.8
   473.7
   462.7
     463
   462.4
   429.3
   512.7
   468.9
   470.8
     464
   463.4
     439
   421.8
   468.6
   501.3
   385.2
   492.6
   487.7
   502.3
   484.5
   478.3
   449.4
   481.9
   449.4
   444.9
   463.7
   463.4
   439.4
   455.9
   537.7
   456.9
   467.6
   470.2
   490.3
   466.3
   473.1
   466.3
   486.4
   436.4
   486.7
   462.7
   516.2
   487.7
   504.6
   515.6
   436.8
   492.2
   513.6
   483.2
   533.1
   450.4
   466.3
     501
   490.9
   474.4
   455.6
   498.4
   469.5
   471.8
     452
   433.2
   475.7
   459.8
     463
   512.7
   432.5
   537.7
   497.8
   473.7
   455.3
     440
   477.6
   504.2
   466.9
   469.2
   450.4
   466.3
   445.9
   472.8
   505.9
   464.7
   426.4
     428
   442.9
   457.5
   459.2
   422.8
   494.2
   507.2
   496.5
     427
   469.2
   444.6
   466.3
   487.7
   440.3
     452
   455.9
   450.4
     416
   442.9
   466.6
   470.8
   462.4
   493.9
   449.4
     465
     430
   472.1
   522.4
   405.3
   506.8
     463
   443.9
   468.6
   519.2
   506.5
   451.7
     453
   486.1
   418.6
   481.5
   504.9
     439
   472.8
   455.6
   478.3
     478
   461.1
   442.9
   461.7
   426.1
   474.7
   429.6
   440.7
   442.3
   489.6
   458.8
   450.4
     487
   525.7
   481.5
   443.6
     464
     488
   480.2
   460.8
   469.5
     487
   462.7
   471.5
   420.5
   461.7
   479.9
   466.9
   453.6
   504.6
   459.8
   502.6
   405.9
   492.2
   503.6
   453.3
   457.5
   458.8
   413.4
   468.9
   488.3
   458.8
   503.9
   438.7
   523.7
   447.5
   486.4
   525.7
   503.3
     451
   495.8
   471.5
   464.7
   443.6
   488.3
     501
   472.1
   474.7
   458.2
   480.6
   457.9
   441.6
   470.8
   408.2
   485.1
   420.2
   477.6
   480.2
   444.9
   413.7
   448.4
   460.8
   469.2
   496.1
   495.2
   494.2
   441.6
   483.2
   449.7
   436.8
   495.5
     502
   470.2
   453.6
     477
   481.5
   503.9
   453.6
   503.9
   472.5
   482.2
   515.3
   456.9
   470.5
   483.8
   440.3
   502.6
     466
   463.7
     478
   431.3
   442.6
   422.5
   467.6
   481.9
   451.7
   454.6
   458.2
     391
   424.1
   467.9
   464.7
   503.6
   460.1
   521.1
   438.7
   482.5
   486.1
   453.6
   514.3
   447.8
   492.2
   510.4
   471.5
   434.8
     477
   457.2
   494.2
   472.1
   506.8
   460.8
   513.6
   468.2
   484.5
   462.7
   484.1
   428.7
   443.6
   489.3
   481.9
   452.3
   511.4
   483.8
   504.9
   493.2
   491.6
   431.9
   547.7
   449.4
   474.1
   474.7
     440
   434.5
   539.3
     452
   511.1
   484.8
   458.8
   446.8
   439.4
   457.2
   459.2
   404.7
   488.3
   461.7
   519.5
   517.2
   434.2
   465.6
     453
   475.7
   448.8
   506.8
   536.7
     476
   507.5
   469.2
   509.4
   527.9
   464.3
   481.9
   516.9
   497.4
     512
   460.4
   509.4
   474.4
   503.6
   520.5
   441.6
     490
   428.7
   464.3
   480.2
     441
   482.8
   421.2
   466.6
     441
     524
   467.3
   446.2
   539.3
   386.8
   491.6
   481.5
     464
   458.5
   477.3
   447.1
   511.7
   478.9
     454
   474.7
   455.9
   475.4
   495.2
   484.1
   467.3
   476.3
   463.4
     441
   502.6
   467.9
   448.4
   492.9
   445.2
   499.1
   491.3
   452.7
   490.3
   427.7
   444.9
   426.7
   502.6
   461.7
   486.1
   490.3
     490
   496.8
   478.9
   449.7
   456.9
   437.7
   501.3
   495.5
   482.2
   443.9
   497.1
   430.6
   511.4
     478
   489.3
   475.7
   521.8
   442.3
   410.5
   463.7
   511.4
     430
   514.9
   442.9
   482.8
   468.6
   445.9
   458.8
   459.5
   451.7
     487
   528.6
   472.1
   473.1
   442.9
   445.9
   483.2
   466.3
   482.8
   485.8
   470.2
   445.2
   457.9
   488.3
   493.5
   461.1
   447.1
   468.9
   532.8
   476.3
   440.3
   479.9
   473.7
   427.4
   446.5
   462.4
   452.3
   490.3
   498.7
   472.5
   478.9
   508.1
   464.3
   497.4
     454
   502.9
   464.3
   471.8
     451
   445.5
   440.7
   462.4
   454.3
   499.7
   482.8
     575
     476
   461.7
   465.3
   504.9
   512.4
   426.7
   457.5
   479.6
   444.2
   532.8
   449.1
   438.1
   486.1
     466
   448.1
   438.4
   472.5
   517.2
   491.3
   520.1
   469.9
   483.2
   457.9
     465
   424.1
   476.7
   413.4
   496.8
   416.7
   460.8
   436.8
   459.5
   482.5
   516.9
     475
   513.6
   478.9
   543.8
   431.6
   550.6
   497.4
   440.3
   509.1
   438.7
     526
   467.9
   487.4
   501.6
     476
     466
     513
   451.4
   523.7
   529.9
   474.1
   517.9
   502.9
   476.3
   479.6
   470.5
   498.7
   444.6
   443.6
     441
   511.7
   443.3
   460.8
   465.6
   499.7
   472.5
   453.6
   467.6
   425.1
     536
   484.8
   479.6
   451.4
   442.3
     500
     476
   470.5
   483.2
   495.2
   434.5
   534.4
   474.4
   454.3
   491.6
   492.6
   467.3
   496.1
     501
   484.5
     490
   444.2
   506.2
     442
   504.6
   445.5
   507.2
   471.5
   418.9
   455.3
     454
     487
   531.2
   522.4
   506.5
   517.9
   449.7
   398.5
     451
   453.3
   473.7
   438.7
   445.5
   454.9
   463.7
   448.4
   469.2
   497.4
   470.8
   448.1
   466.3
   435.5
   461.1
   490.9
   447.8
   477.3
   457.5
   437.7
     512
   481.2
   427.4
   470.5
   467.9
   407.6
   444.2
   504.9
     452
   500.3
   448.1
   505.2
   443.6
   522.7
   464.7
   474.4
   456.9
   488.3
   462.1
   493.2
   473.4
   507.5
   446.5
   477.6
   514.6
   486.4
   436.8
     476
   445.5
   467.6
     465
   472.8
     451
   442.6
     415
   479.6
   468.9
   490.9
   476.3
   522.7
   461.7
   461.4
     452
   503.3
   445.5
   514.3
     452
   438.4
   463.4
   432.2
   419.2
   481.5
   453.6
   459.8
   431.6
   503.9
     466
   469.2
   514.6
   426.1
   476.7
   479.6
   449.7
   453.6
   442.3
   480.2
   445.5
   495.5
   458.5
   500.7
   476.3
   507.2
   456.6
     442
   483.2
     442
   491.9
   478.9
   464.3
     475
   493.9
   490.9
   466.6
   456.2
   452.3
   450.1
     475
   532.5
   485.8
   484.1
   481.9
   491.6
   488.3
   478.9
   473.1
   459.2
   473.1
   505.9
   467.3
   467.6
   459.5
   407.6
   443.6
   490.3
   441.3
   512.7
   495.5
   490.9
   473.1
   513.6
   457.9
   448.1
   520.8
   461.7
     490
     489
   471.8
   440.3
   490.3
   461.4
   478.3
   452.7
   483.5
   474.7
   488.7
   474.1
   473.7
   457.9
   434.8
   511.1
   482.5
   459.8
   485.4
   495.8
   499.4
   491.3
   495.8
     452
     451
   474.4
   474.7
   472.1
   435.5
   503.6
   500.3
   447.1
   460.1
   472.8
   482.5
   465.6
   481.2
   495.2
   508.5
   471.8
     475
   448.4
   455.3
   468.9
   491.9
   482.2
   460.1
   423.5
   504.6
   476.3
   451.4
   429.6
   503.6
   435.5
   505.2
   464.3
   432.5
   442.9
   504.9
   505.9
     463
   454.3
   433.2
   462.4
   443.6
   482.8
   462.7
   468.9
   438.1
   481.9
   460.1
   480.9
   504.6
   432.5
   459.2
   440.7
   454.9
   471.5
   480.2
   501.6
   474.1
     526
   440.7
   478.3
   443.6
   507.8
     441
   476.7
   517.5
   470.8
   441.3
   496.1
   431.9
   441.3
   471.5
   485.8
   496.8
   423.1
   482.5
   448.4
   495.2
   486.4
   495.5
   490.3
   479.3
   462.7
   489.3
   426.4
   453.3
     500
     487
   435.5
     464
   444.2
   547.1
   494.2
   468.6
   515.9
   451.4
   489.3
   456.9
   447.5
   467.9
   475.7
   461.1
   468.6
   444.6
   511.4
   504.6
   466.6
   493.5
     512
   459.5
   454.3
   412.1
   447.5
   446.2
     442
   476.7
   497.1
   451.7
   482.5
   489.3
   445.5
   546.7
   485.1
   506.5
   474.4
   449.4
     452
   481.2
   489.6
   464.7
   491.6
   512.7
   473.1
   463.7
   507.8
   480.6
     451
   464.3
     488
   445.2
   471.5
   527.6
   437.4
   443.9
   476.7
   470.5
   543.8
   426.7
   483.8
   475.7
   480.6
   466.6
   435.1
   461.7
     465
   470.8
   455.6
     441
   469.9
   470.2
   482.5
   443.3
   436.8
   456.9
     478
   456.6
   446.8
   460.8
   429.6
   466.6
   421.5
     466
     454
   480.6
   419.6
   447.5
   414.4
   483.2
   472.5
   450.7
   442.3
   529.5
   454.6
   434.2
   481.9
   518.2
     501
   493.5
   499.7
   481.9
   475.4
     439
   467.9
   457.5
   501.6
   483.8
   444.9
   472.5
   520.1
     489
   433.8
     442
   490.9
   470.5
   415.7
   464.7
   472.8
   422.2
   462.1
   510.4
   474.7
   410.5
     464
   452.3
   517.5
   460.1
   519.5
     439
   543.8
   452.3
   478.3
     490
   463.7
   479.9
   445.5
   474.1
   519.2
   486.7
   447.1
   529.9
   425.4
   462.1
   487.7
   446.5
   509.8
   480.9
   423.1
   467.6
   463.7
   488.3
     466
     478
   455.3
   463.4
   507.2
   473.1
   532.5
   447.5
   488.7
     454
   437.1
   498.7
   474.7
     476
   498.1
   486.1
     488
   445.9
   450.1
   424.8
   474.1
   455.3
   450.1
   467.9
   468.2
   438.4
   440.3
   454.6
   469.2
   510.4
   432.5
   495.8
   472.1
   480.6
   477.3
   439.7
   461.7
   496.8
   449.1
   448.1
   486.7
     501
   515.6
     500
   465.3
   466.6
     490
   456.2
   480.9
     512
   476.7
   426.1
   469.2
   428.7
   451.4
   455.6
   457.5
   445.9
   443.6
   467.9
   484.5
   441.6
   480.2
   459.5
   514.6
   430.9
   504.6
   472.1
   488.3
   467.6
   459.2
   495.5
   442.6
   467.3
   498.4
   474.1
   462.7
   473.1
   478.3
     429
   468.6
   479.3
   431.9
     454
   466.9
   473.1
   463.4
   472.8
   433.8
   444.9
   500.7
     418
   470.8
   459.8
   412.8
   466.3
     560
   469.2
   411.1
   438.4
   468.9
   502.3
   481.2
   425.4
     465
   463.4
   502.9
   468.9
   481.9
   417.6
   503.9
   478.6
   470.8
   465.6
   462.1
   496.5
     464
   481.2
   468.9
   447.1
   427.7
     489
   458.8
     464
   480.2
   468.9
   479.9
   484.1
   467.3
   504.9
   496.5
   457.9
   467.3
   463.4
     478
   499.4
   445.9
   493.2
   497.4
   489.6
     429
   544.1
   521.1
   420.2
   461.7
   507.5
   444.6
   441.3
   502.6
   493.5
   497.1
   447.1
   439.7
   456.6
   469.2
   473.4
   456.9
   485.8
   446.5
     452
   482.5
   431.6
   455.6
   396.2
   492.9
     454
   504.2
   495.2
   483.2
   483.8
   482.5
   472.1
   436.1
   469.5
   463.4
   463.4
   533.8
   556.5
   441.3
   483.8
   495.5
   485.1
     463
   465.3
   462.7
   473.7
   453.6
   492.6
   458.8
   456.2
   454.3
   508.8
     487
   430.3
   472.8
   447.8
   471.8
   493.9
   428.3
   475.7
     417
     500
   444.9
   470.2
   466.3
   507.2
   502.3
   542.8
   458.2
   460.4
   527.9
     453
   428.7
   447.1
   423.8
   422.5
   425.7
     430
   479.3
     441
   468.2
   432.5
   498.1
   486.1
   457.5
   527.6
   475.4
   494.8
   434.8
   442.6
   443.3
     488
   472.5
   486.7
   449.4
   467.3
   467.9
   431.3
   469.2
   455.9
   444.9
   480.2
   424.1
     487
   437.7
     452
   492.6
   472.8
   509.1
   498.1
   487.7
   482.2
   485.8
   482.5
     440
   460.8
   459.5
   478.9
   448.4
     428
   436.8
   468.9
   442.9
   465.3
   430.6
   431.9
     451
     463
     487
     512
   469.2
   480.2
   442.9
   503.9
   426.1
   494.5
   475.7
   467.3
   468.6
   508.5
   531.8
   438.7
   455.6
   469.2
     500
   498.4
   499.4
   471.8
   444.9
   482.2
   462.1
   533.1
   455.3
   434.8
   472.1
   460.4
   555.5
   497.4
   478.3
   513.6
   457.9
   475.7
   508.5
   434.2
   458.5
     452
   434.8
   433.2
   507.5
   497.4
   494.5
   465.6
   467.6
   467.9
     465
   492.2
   439.7
   490.9
   480.2
   504.6
   467.6
   527.6
   397.8
   450.1
   533.1
   461.4
   475.4
   454.3
   476.3
   486.7
   446.5
   470.2
   461.4
   461.4
   454.3
   506.2
     478
   437.7
   483.2
   488.3
   464.7
     441
   517.9
   464.7
   484.1
   476.3
   480.2
   477.6
   484.5
   486.1
   467.3
   443.9
   444.2
   446.8
   478.6
     430
   443.6
   470.8
   471.2
   520.5
     453
   429.3
   486.1
   476.3
   438.4
   481.9
   420.2
   510.7
   453.3
   496.5
   449.7
   468.6
   444.2
   450.1
   434.5
     428
   441.3
   525.3
   420.5
   439.4
   466.6
   486.4
   457.5
   471.8
   443.3
   467.9
   418.3
   482.2
   458.2
   447.1
   451.4
   480.2
   436.4
   473.7
   480.2
   493.5
   484.5
   487.4
   454.6
   469.2
   505.2
   417.3
     440
   509.8
     478
   464.3
   464.7
   450.7
   475.7
   491.3
   449.4
     441
     440
   450.7
   478.6
   463.4
   460.4
     439
   473.7
   499.7
   445.2
   478.9
   459.2
   493.9
   464.3
   490.9
   470.8
     524
   451.7
   438.1
   446.2
   435.8
   484.1
   455.3
   484.1
     490
   466.9
   457.9
   469.5
   501.6
   502.3
   448.1
   434.5
   460.4
   452.7
   496.5
   454.3
     454
   444.6
   457.9
   472.5
   434.2
   468.2
   505.5
   483.2
     439
   462.7
   480.6
   465.3
   476.3
   480.6
   505.9
   493.9
   493.2
   461.1
     487
   424.1
   450.7
   501.6
   459.8
   455.9
   481.9
   486.1
   420.5
   482.5
   469.5
   500.3
   451.4
   465.6
   471.8
   437.1
   469.5
     439
   493.9
     452
   475.4
   449.4
   493.5
   481.2
   476.3
   485.4
   483.5
   459.2
   441.3
   438.7
   478.9
   466.6
   430.6
   481.5
   453.6
   426.7
     453
   437.7
   445.5
   469.2
     475
   503.3
   455.3
   456.9
   488.7
     466
   448.1
   470.2
   470.8
   500.3
     463
     466
   490.6
   481.9
     442
   437.1
   484.1
   503.9
   433.2
   470.2
     452
   437.1
   434.2
   490.3
   421.2
   506.5
   480.9
   472.5
   471.8
   514.9
     490
   462.7
   449.1
   474.4
   390.7
   455.9
     454
   494.5
   488.7
   484.1
   461.1
   492.6
   432.9
   508.5
     452
   519.8
   432.9
     524
   519.5
   436.4
   436.4
   442.3
   488.3
   456.6
     453
   446.5
   474.4
     439
   443.9
   442.9
   506.5
   480.9
   452.7
   494.5
   472.5
     524
   427.4
   442.9
   455.3
   478.3
   485.8
   443.9
   487.7
   462.4
     487
   515.3
   445.2
   482.8
   517.9
   477.6
   460.1
   477.6
   471.2
   483.5
   461.4
   473.1
   491.9
   451.7
   460.1
   454.6
   449.7
   479.6
   491.6
   444.2
   514.3
   406.3
   454.3
   466.3
   493.9
   478.6
     465
   510.1
   492.2
   487.7
   485.8
   440.3
   473.1
   480.2
   447.1
   432.9
   448.4
   446.5
   494.8
     427
   425.4
   447.1
   444.6
   469.2
   452.3
   422.2
   448.4
   439.7
   480.6
   510.7
   489.3
   506.2
   438.4
     429
   483.2
   465.3
   480.6
   475.7
   486.4
   481.5
   473.1
   463.7
   447.8
   482.5
   447.5
   501.6
   429.3
   448.4
   486.7
   455.3
   443.3
     478
   483.5
   448.8
     415
   458.5
   429.3
   467.6
   423.5
   444.2
   466.3
   493.2
   482.2
   457.5
   478.3
   484.8
   436.1
   469.2
   469.2
   480.9
   458.8
   427.7
   476.7
   464.7
   490.3
   409.5
     512
   405.9
   423.8
   505.9
   489.3
   444.2
   484.8
   392.3
   447.1
   447.1
   468.6
   464.7
   447.5
   458.2
   515.9
     454
   439.7
   503.6
   453.3
   468.6
   432.9
   455.6
   455.3
   485.8
   461.7
     429
   513.6
   455.3
   445.5
   456.6
   435.8
   439.7
   458.8
   480.6
   495.8
   485.8
   464.3
   474.1
     476
   416.7
   454.3
   496.5
   491.3
   457.2
   496.5
   459.2
     466
   515.3
   465.3
   448.4
   483.2
   461.4
   527.6
   447.8
   475.4
   422.2
   456.9
   491.9
   472.5
   459.2
   469.2
   446.2
     466
   468.6
   448.8
   501.3
   473.1
   473.1
   467.3
     489
   456.9
   506.8
   446.2
   398.2
   442.3
   501.3
   448.8
   502.6
   486.1
   479.3
   498.4
   500.3
   462.7
   514.3
   468.9
   458.8
   462.7
     429
   567.8
   483.2
   485.4
   439.7
   412.4
   460.4
   548.4
   426.4
   455.3
     440
   450.4
   453.3
   528.6
   496.1
     403
   449.1
   474.4
   423.5
     489
   444.9
   469.5
     525
   433.2
   466.6
   453.3
   450.7
   434.8
   474.4
   472.8
   465.3
   485.1
   463.7
   471.8
   473.7
     427
     489
   473.1
   486.7
   457.2
   485.8
   420.5
   470.5
   454.3
   462.4
   485.4
     500
   516.6
   447.8
   445.9
   473.7
   506.2
   497.4
   473.4
   427.7
   460.4
   428.7
     476
   441.3
     441
     487
   479.9
   432.9
   473.1
     478
   514.9
   456.9
   518.8
   427.4
     478
   489.6
   448.1
   417.3
   442.6
   470.2
     513
   491.3
   411.5
   453.6
   430.6
   501.6
   479.6
   438.1
   518.8
   404.3
   482.8
   471.5
   470.5
   481.9
   521.1
   476.3
   461.7
   503.9
   473.7
     454
   515.6
   467.6
   454.3
   492.9
   463.7
   471.8
   419.2
   450.4
   455.6
     464
   503.9
   506.2
   441.6
   477.3
   473.1
   509.4
   479.9
   510.7
   476.3
   496.8
   466.6
   454.9
   423.1
   467.6
   487.7
   501.3
   422.8
   448.1
   493.9
   422.2
   465.3
     464
   473.7
   482.8
   512.4
   461.1
   458.5
   468.6
   514.3
   473.4
   423.8
   494.5
   472.8
   484.5
   509.4
   438.4
   475.4
   461.1
   441.6
   450.4
   527.6
   506.2
     452
   447.5
   457.9
   508.1
   450.7
   454.6
   480.2
   480.2
   515.6
   464.7
   401.1
     490
   443.6
   463.7
   410.8
   418.3
   454.9
   520.5
   485.4
   447.1
   436.8
   448.4
   518.8
     466
   450.4
   484.1
   471.8
   483.2
   467.3
   469.2
   492.9
   482.5
   426.7
   436.4
   443.6
   458.2
   434.5
   470.5
   474.7
   452.7
     490
     475
   480.6
   508.1
   471.8
   440.3
   466.6
   444.6
   442.3
   500.3
   487.7
   448.8
   483.2
   477.3
   441.6
     451
   461.1
     465
   545.1
   493.9
   485.1
   524.7
   475.7
   406.3
   479.6
   454.3
   468.6
   472.8
   450.7
   449.1
   472.1
   455.9
   471.5
   432.9
   428.7
     463
   461.7
   436.1
   464.3
     476
   484.5
   470.5
   443.3
   503.6
   501.6
   463.7
   472.1
     466
   484.8
   454.3
   462.1
     477
   452.3
   460.8
   451.4
   432.5
     451
   449.1
     487
   421.2
   414.1
   477.6
   492.9
   456.9
   456.9
   488.7
   426.4
   448.1
   459.2
   464.3
   440.3
   466.3
   407.2
     475
   455.3
   457.9
     475
   459.2
   438.4
   443.6
   453.3
   469.5
     466
   470.2
   493.9
   436.4
   448.8
   449.7
   460.1
   482.2
   434.8
   446.2
   412.8
     489
   411.5
   461.7
   447.8
   443.9
   418.9
   494.8
     463
   493.5
   460.1
   454.6
     502
   427.7
   481.2
   455.6
   462.7
   449.1
     512
   473.1
     478
   467.3
   441.6
   488.7
   503.9
     500
   488.7
     501
   445.2
   449.1
   445.9
   474.1
   491.3
     466
   443.9
   485.4
   454.6
   444.9
   436.1
   438.7
   453.3
   486.1
   456.9
   495.8
   446.8
   485.4
   473.1
   477.3
     500
   469.9
     488
   521.4
     463
   470.2
     478
   511.4
   451.4
   442.3
   534.4
   461.4
   420.9
   470.2
   442.3
   498.1
   437.1
     489
   463.4
   451.7
   517.5
   490.6
     454
   472.8
   468.9
   458.5
   499.4
   464.3
     451
   449.4
   491.9
   480.2
   464.3
   432.9
   459.2
     453
   402.1
   487.4
     451
     500
   421.5
   456.6
   495.2
   462.4
   508.8
   444.2
   473.7
   547.4
   493.9
   483.5
   418.6
   401.7
   456.2
   423.8
     488
   485.4
   479.9
   504.6
   421.8
   467.6
   448.8
   448.8
     478
   453.3
   472.5
   479.3
   444.9
   526.6
   486.1
     453
   488.7
   494.2
   520.8
   478.6
   438.4
     490
   448.1
     416
   450.7
   435.5
   431.6
   461.4
     465
   457.9
   416.3
   434.8
   449.4
   485.8
   479.9
     489
     451
   425.4
   426.1
   424.4
   418.6
     478
   458.5
   447.5
   463.7
   431.6
   492.9
   414.7
   447.5
   453.3
   474.1
   478.9
   482.8
   502.9
   480.9
   443.6
   486.1
   471.8
   490.3
   434.2
   423.5
   436.8
   458.5
   460.1
   476.7
     501
   457.9
   477.3
   511.7
   429.6
   501.6
   480.2
   448.4
   450.7
     501
   458.8
   508.8
   433.8
   460.8
     429
   432.9
   462.4
   427.7
   474.7
     466
   451.7
   456.6
   474.1
   471.8
   488.3
   456.6
   449.4
   489.6
   498.1
     466
   490.6
   447.1
   429.3
   479.3
     442
   480.6
   421.5
   489.6
   449.4
   474.1
   445.2
   459.5
   415.4
   455.6
   462.1
   420.5
   435.1
   445.9
   431.9
   485.8
   469.2
   445.2
   448.1
   472.1
     417
   458.5
   435.1
   494.5
   434.5
   398.8
   475.7
   415.4
   455.3
   484.5
   463.4
   476.3
   509.4
   460.1
   462.4
   473.4
   477.6
     465
   456.2
     417
   433.2
   469.9
   427.4
   438.7
   492.2
   444.2
   467.6
   442.6
   505.2
   477.3
     453
   510.1
   473.1
   447.1
   426.7
   445.9
   470.8
   467.3
   448.8
   454.6
   445.5
   484.8
     430
   437.4
   421.5
   492.9
   444.9
   457.9
   463.7
   495.8
   523.4
   471.2
   436.8
   470.2
   460.1
     477
   485.8
   481.5
   440.3
   431.9
   473.4
   477.6
   466.9
   480.9
   450.4
   493.2
   435.8
   502.9
     452
   472.5
   410.2
   431.6
   475.4
   498.4
   502.6
   473.1
   462.7
     477
   465.6
   505.5
   420.2
   486.4
   464.7
   473.4
   441.6
   480.9
   489.6
   477.6
   503.6
   495.8
   432.5
   496.5
   452.7
   502.6
   490.6
   483.2
   446.8
   506.8
     451
   493.9
   450.7
   450.4
   447.8
   459.8
   483.2
   447.5
   522.1
   469.2
   451.7
   481.2
   479.6
   462.1
   460.1
   492.6
   460.4
   531.2
   466.9
   429.3
   481.5
   503.9
   458.2
     501
   441.6
   463.7
   472.1
   458.2
   495.8
   463.4
   476.7
   531.5
     487
   468.2
   431.6
   436.1
   444.2
   462.4
   439.7
     477
     429
   419.6
     430
   490.6
   458.5
   441.3
     454
   444.6
   482.5
   448.1
   481.5
   468.2
   505.5
   463.4
   484.5
   506.2
   430.9
   469.5
     465
     476
   458.2
   455.3
   471.2
   523.4
   473.7
   468.9
   435.5
     452
   483.2
   509.8
   444.6
   503.6
   482.2
   438.7
   487.4
   494.5
   437.4
   467.3
   474.7
     454
   446.8
   466.3
   482.8
   505.2
   522.4
   481.9
   414.4
   475.4
     453
   485.4
   446.5
   459.5
   491.9
   458.5
   442.3
   422.8
   475.7
   473.1
     439
   490.6
   446.8
   492.6
   444.2
   455.9
   471.5
   471.5
   459.5
   497.4
   459.2
   460.8
   445.9
   450.1
   501.3
   504.2
   505.9
   440.3
     513
   491.3
   432.5
   425.1
   508.1
   457.5
   497.1
   460.8
   407.2
   427.4
   456.2
   511.4
   509.4
   447.5
   487.4
   481.2
   447.8
     453
   518.5
   460.4
   494.5
   478.6
   470.8
   461.4
   437.1
     451
   454.9
   451.4
   422.2
   478.9
   456.6
   480.6
   443.6
   426.4
   508.1
   411.5
   483.8
     466
   439.7
   475.4
   462.7
   517.9
   468.6
   493.2
   495.5
   528.9
   475.7
   439.4
   432.2
   495.5
   502.9
   456.9
   485.4
   479.9
   505.9
     465
   471.5
     418
   461.1
   469.9
   485.4
   445.2
     428
     465
   492.6
   434.2
     465
   438.4
   461.4
   432.2
   422.5
   390.7
   480.6
   491.6
   466.9
   485.8
   475.7
   509.8
   430.3
   426.4
   458.8
   429.6
   448.4
     475
   471.5
   439.4
   484.5
   468.2
   402.1
   461.4
   445.2
   456.6
   467.6
   449.4
   484.8
   501.6
   450.7
   544.8
   459.2
   462.7
   439.4
     500
   430.6
   426.4
   450.1
   493.9
   485.8
   468.6
   472.8
   431.9
   418.3
   457.9
   484.5
   436.8
   476.7
   447.8
   461.7
   465.3
   430.9
     465
   509.4
   491.3
   488.3
   448.1
     514
   469.5
   468.6
   466.6
     441
   482.2
   420.5
   455.3
   481.9
     513
   472.8
   413.4
   487.7
   465.6
   497.8
   461.1
   478.9
     463
   438.7
   481.9
   503.3
   519.8
   439.7
   434.2
   542.2
   497.4
   491.3
     501
   490.3
   463.7
   417.3
   442.9
   454.6
   477.6
   473.7
   512.4
   508.5
   458.2
     442
   450.1
   478.9
   484.1
   467.9
   474.1
   433.8
   474.4
   466.3
   506.8
     442
   502.9
   456.2
   473.4
   435.8
   432.9
   446.5
   467.6
   482.5
   447.8
   517.5
   490.6
   447.8
   445.9
   424.4
   452.7
   455.3
   457.9
   472.8
   428.7
   439.4
   416.3
   489.6
   486.1
   505.9
   523.7
   480.9
   456.2
     514
   443.3
   485.8
   496.5
     466
   461.4
   485.4
   466.6
   476.7
   465.6
     441
   467.6
   467.9
   455.9
   483.5
   460.4
   458.5
     441
   490.6
   522.1
   471.8
   471.5
   434.2
   474.7
   507.8
   434.5
   446.8
   476.7
   486.7
   481.9
   499.7
   482.2
   446.8
   446.8
   478.9
   484.8
   488.3
   467.3
   498.4
   438.7
   462.1
   457.5
   449.1
   444.2
   506.5
   471.5
   456.6
   450.4
   484.1
   502.9
   505.5
   485.8
   438.4
   507.5
   492.9
   468.6
     465
   457.5
   504.9
   424.1
   478.9
   444.2
   458.5
   425.1
   449.4
   483.5
   450.4
   478.6
   455.3
   496.5
   437.7
   473.4
   507.2
   455.6
   457.5
   465.6
   467.3
   441.6
   479.9
   453.6
   492.9
     500
   447.8
   529.2
   445.5
   528.9
   442.9
   468.2
   441.3
   413.4
   444.6
   433.5
   406.6
   444.6
   507.8
     429
   430.6
   419.9
   491.9
     501
   434.8
   435.1
   450.7
   514.6
     452
   468.2
   482.8
   461.7
   519.8
   402.4
     475
     475
   443.9
   487.7
   479.6
   481.2
   480.2
     452
   511.1
   445.2
   484.5
   491.9
   460.4
   513.3
   458.8
   436.1
   456.9
   519.2
   444.9
   507.2
     488
   420.2
     454
     463
   498.1
   470.5
   468.2
     478
   438.4
   472.5
   510.4
   457.2
     451
   498.7
   478.9
   433.2
   461.7
   461.7
   453.6
   473.1
   427.7
   458.8
   469.9
     464
   461.7
   453.3
   447.5
   509.8
   511.7
   472.1
   444.6
   501.3
   479.6
   454.3
   511.4
   494.2
   444.2
   404.7
   470.8
     430
   492.2
     466
   485.8
   449.4
   443.6
   480.2
   470.8
     429
   493.2
   445.2
   491.6
   518.2
   476.7
   534.7
     453
   498.4
   459.8
   449.4
   473.7
   466.9
   455.6
   460.4
   439.4
   480.2
     418
   437.7
   442.9
   468.9
     454
   455.3
   422.8
   470.2
   472.1
   496.8
   461.1
   493.5
   482.8
     466
   459.8
   448.1
   507.2
   489.6
   478.9
   423.5
   442.6
   420.2
   445.2
   498.7
   453.6
   449.1
   488.3
   491.9
   482.8
     465
   474.4
   408.9
   471.5
   416.7
   508.5
   461.4
   482.5
   469.9
   445.5
   449.4
   464.3
   474.1
   438.4
   505.9
   462.4
   476.7
   454.9
   432.2
   423.5
   481.2
   453.3
   479.9
   498.1
     463
   456.9
   473.4
   500.3
   475.7
   427.4
   460.1
   475.7
   460.1
   450.7
   417.6
   508.8
   450.1
   473.4
     475
   439.4
   510.1
     478
   485.4
   464.3
   450.7
   517.5
     475
   494.5
   456.2
   451.4
   495.5
   448.1
   408.5
   465.6
   511.1
   487.7
   450.4
     466
   494.5
   453.3
   467.9
   496.5
   455.9
   536.4
   500.7
   444.2
   454.6
   482.5
   471.5
   494.8
     441
   430.3
   478.9
   441.3
   494.5
   430.9
   502.6
   458.2
   494.2
   455.9
   479.6
   475.7
   459.2
   456.6
   501.3
   497.8
   428.7
   484.1
   486.1
   513.3
   455.6
   497.8
   444.9
   496.8
   461.7
   528.6
   491.6
   463.7
   488.7
     477
   481.2
   482.5
   432.5
   470.2
   445.2
   473.7
   455.3
   473.7
     453
   493.2
   463.4
   399.1
   511.1
   462.4
   447.5
   471.8
   471.8
   438.1
   470.5
   480.6
   465.6
   446.5
   482.8
   438.7
   484.1
   446.8
   501.6
     429
   455.3
   459.5
   474.1
   453.6
   492.9
   470.2
   430.9
   471.8
   478.9
   505.9
   480.2
   467.9
   483.8
   449.7
   424.4
   508.1
   479.3
   446.5
   486.7
   496.8
   484.5
   443.6
   455.9
   508.5
     441
   459.5
   455.3
   475.7
   518.8
   470.5
   470.5
   514.9
   421.8
   491.9
   454.3
   480.6
   479.6
   450.1
   481.5
   481.2
   476.7
   503.9
   461.7
   482.8
   421.5
   510.1
   439.7
   480.2
   462.4
   447.8
     452
   437.4
   500.3
   444.9
   491.3
   420.2
   454.3
     478
   483.2
   482.2
   448.4
   511.1
   490.3
   473.1
   472.1
     466
   493.5
   455.9
   488.3
   432.5
   462.4
   469.2
   495.2
   454.6
   456.6
   498.1
   471.5
   465.6
   455.6
   489.6
   454.9
   460.4
   429.6
   441.3
   433.8
   515.9
   441.6
   508.5
   427.4
   490.3
   475.4
   471.2
   504.9
   502.3
   472.5
     442
   437.4
   518.5
   514.3
   466.3
     442
   506.2
   431.6
   456.6
   429.6
   491.3
   509.8
   504.9
   472.1
   481.9
   488.3
   466.3
   467.6
   486.7
   536.4
   443.9
   537.7
   491.9
   459.2
   473.4
   507.8
   501.3
     465
   472.8
   509.4
   454.9
   463.7
   490.6
   516.9
   426.4
   443.3
   476.3
   470.2
   479.6
   467.3
   430.6
   480.6
   498.7
   527.3
   437.4
   433.8
   436.1
   482.5
   416.7
   478.3
   461.7
   505.5
   457.2
   498.7
   483.8
     475
   510.1
   501.6
   459.8
   447.1
   418.3
   434.8
   522.1
   491.6
   494.5
   480.9
   474.1
   430.9
   454.9
   508.8
   456.6
   448.8
   477.3
   477.6
   491.9
   439.7
   472.8
   450.4
   454.6
   513.3
   492.6
   467.3
   425.1
   456.2
   444.2
   442.9
     440
     490
     466
   466.3
   471.5
   482.2
   464.3
     463
   475.7
   425.1
   497.4
   503.6
   484.8
   460.4
   446.2
   449.1
   521.4
   468.9
     488
   472.1
   468.2
   436.1
   440.3
   514.6
   473.4
   501.6
   473.1
   479.3
   456.6
   475.7
   471.2
   445.5
   466.9
   484.8
   425.1
   483.8
   471.2
   504.9
   501.6
   494.5
   484.5
   457.2
   465.6
   456.9
   468.2
   504.6
   431.9
   478.3
   410.2
   445.9
   498.1
   463.7
   522.7
   491.3
   439.7
   499.7
   491.3
   495.5
   479.9
   493.9
   454.6
   467.3
   481.2
   417.6
   464.3
     427
     439
   481.9
   444.2
   462.7
   459.8
   447.1
   428.3
   454.9
   466.3
   519.2
   499.1
   484.5
   459.5
     428
   433.5
   421.8
   480.2
   438.4
   453.6
   468.6
   470.8
   462.4
   455.9
   462.7
   482.8
   490.6
   410.2
   432.9
   474.4
   502.9
     490
   431.6
   483.8
   506.2
     464
   462.4
   491.9
   476.3
   531.2
     477
   456.2
   416.7
     526
   463.4
   473.1
     441
   448.4
   524.4
   465.6
   415.4
   446.5
   470.2
   474.1
   492.6
   458.8
     463
   466.6
   432.5
   397.8
   463.7
   499.4
     475
   440.7
   493.9
   474.1
     465
   476.7
   406.6
   450.4
   514.6
   461.1
   480.9
   412.4
   450.4
   456.2
   488.7
   458.5
     487
   447.5
   485.8
   468.9
   488.7
   465.3
   448.1
   459.5
   443.9
   504.6
   488.3
   460.4
   434.2
   454.3
   491.3
   506.2
   438.4
   466.3
   458.8
   483.2
   472.1
   490.6
   480.2
   453.3
   500.3
   461.7
   455.3
   435.5
   454.9
   453.3
   493.5
   499.7
   497.1
   456.9
   533.4
   448.1
   518.5
   509.4
   441.6
   465.6
   431.9
   448.8
   540.3
   467.3
     454
     476
   473.1
   492.2
   505.5
   507.2
   460.1
   471.8
     487
   455.9
     501
   481.9
   429.3
   469.2
   460.8
   460.1
     428
   452.7
   449.4
   507.8
   460.4
   501.3
   402.1
   503.3
   453.6
   444.2
   468.9
     454
   460.4
     368
   465.6
   507.5
   472.8
   418.6
     478
   434.8
   406.6
   502.3
   476.3
   450.7
   407.2
   465.6
   452.3
   472.5
   454.6
   430.6
   505.5
   423.1
   442.6
   448.4
     476
   449.4
   461.7
   473.4
     475
   475.7
   489.6
   461.4
   497.4
   459.5
   477.3
   480.6
   478.6
     464
   441.3
   466.6
   469.5
   495.5
   492.9
   468.2
   472.5
   445.2
     465
   497.1
     524
   449.1
   504.2
   451.4
   467.6
   450.1
   467.6
   493.5
     500
   461.7
   513.6
   492.6
   438.4
   462.7
     477
   447.1
     488
   454.6
     513
   484.5
     463
   457.9
   455.3
   477.3
   502.6
   479.3
   435.1
   485.8
   464.7
   444.9
     417
   463.7
   450.4
   428.7
   435.1
   455.6
   468.9
     463
   479.9
     465
   444.2
   468.9
   481.5
   447.5
   441.6
   441.3
   482.8
     416
   426.4
   432.9
   447.8
   494.5
     439
   502.9
   466.3
   473.7
   394.3
   489.3
   481.5
   442.6
   468.9
   478.9
   437.1
   424.4
   521.4
   469.9
   453.3
   489.3
   465.3
   440.7
   455.9
     441
   505.2
   438.1
   429.3
     440
   518.8
   423.8
   439.4
     417
   462.4
   486.4
   459.8
   494.8
   497.4
   438.7
   430.6
     464
   483.5
   446.8
     477
     439
   463.7
   498.1
   453.3
   421.8
   469.2
   461.4
   449.7
   494.5
     487
   499.7
   464.7
   419.2
   449.7
   411.1
   489.3
   462.1
   485.4
     442
     500
   483.5
     428
   496.1
   439.7
   415.4
   497.8
     451
   504.9
   476.7
   403.7
   437.4
   465.3
   493.9
   458.8
   497.4
   469.9
   492.2
     477
   504.6
   483.5
     514
     502
   482.5
   416.3
   476.3
     451
   486.1
   446.8
   472.8
   464.7
   450.1
   448.4
   514.6
   481.9
   513.3
   447.5
   474.7
   482.2
   472.1
   467.6
   482.5
   485.4
   448.8
   453.6
   509.8
   452.7
   455.9
   503.9
   446.5
   404.7
   434.8
   492.6
   452.3
   456.9
   458.2
   422.5
   459.8
   509.1
   517.9
   431.9
   533.1
   479.3
   506.8
   443.9
   472.8
   517.2
   450.4
   513.3
     487
   458.8
   406.3
   474.1
   508.5
   509.8
   484.8
   466.3
   450.4
   466.9
   501.3
   428.7
   492.6
   482.2
   422.8
   499.1
   432.9
   430.6
   504.6
   466.9
   474.1
   477.3
     465
   515.9
   427.4
     453
   489.3
   439.7
   451.4
   489.3
   503.6
   445.9
   440.3
   474.4
   466.9
   454.3
   452.7
   470.5
   455.6
   516.6
   429.3
   442.6
   454.6
   435.5
   466.9
   506.8
   408.2
   440.7
     477
   502.6
   542.5
   488.3
   462.4
   485.4
   509.8
   493.9
   451.7
   434.2
   454.6
   533.1
   528.9
   499.1
   468.6
   445.5
   488.3
   514.9
     488
     430
   445.9
   474.1
   456.2
   484.1
   430.6
   487.4
   445.9
   422.8
   478.6
   410.2
     466
   484.8
   431.3
   445.9
     463
   442.6
   457.9
     489
   491.3
   495.5
     439
   467.3
   444.2
   474.1
   397.8
   422.2
   468.6
   481.9
   461.4
   487.4
     466
   516.6
   474.4
   484.5
     502
   484.8
   499.1
   489.6
   457.5
   432.2
     453
   460.4
   444.9
   458.8
     502
   493.9
   464.7
   469.9
   449.1
     454
     440
   446.8
     478
   433.5
   445.5
   449.4
   465.6
   479.3
   485.4
   477.3
   449.4
   436.1
   449.1
   454.9
     478
   437.1
   466.9
   478.3
   450.4
   436.4
   492.9
   442.3
   423.5
   482.5
   461.7
   513.6
   455.6
   451.7
     525
   470.2
   442.9
   435.1
   453.6
   446.2
   447.8
   446.8
     476
   456.2
   464.3
     466
     490
   428.3
     440
   462.4
   474.4
   493.5
   456.9
   484.5
   454.9
   477.3
   457.5
   434.5
   435.8
   442.6
   445.2
   422.5
   462.4
   460.8
   462.1
     466
     488
   453.6
     453
   459.5
   471.8
   521.8
     453
   450.4
   502.6
   413.4
   489.6
   425.1
     463
   466.3
   525.3
   467.3
   461.4
     502
   507.5
   474.1
   470.2
   482.5
   463.7
     475
   460.4
     465
   495.5
   418.3
   468.9
   438.1
   447.5
     475
   473.1
   455.3
   526.3
   416.7
   485.8
   508.5
   468.2
     466
   455.9
   425.1
   476.3
   477.6
   444.6
   461.1
     475
   457.5
   442.9
   428.7
   468.9
   484.8
   396.2
   542.2
   507.5
   444.2
   454.3
   445.9
   462.4
   481.9
   471.5
   438.4
   462.4
   469.9
   441.3
   488.7
   436.4
   438.1
   505.2
   456.9
   459.2
   469.2
   495.5
   504.2
   417.3
   418.3
   480.2
   471.5
   483.5
   472.1
   461.7
   424.8
     453
   433.2
   486.4
     477
   427.7
   483.2
   464.7
     441
   476.3
   439.7
   464.7
   481.5
   465.6
   520.1
   495.5
   466.6
   493.9
   484.5
   447.1
   464.3
   445.5
   441.6
   482.5
   469.2
   447.5
   479.3
   497.1
   464.3
     452
   430.9
   500.3
     514
   441.3
   458.5
   491.3
   452.3
   417.6
   442.6
   422.5
   475.4
   417.6
   447.5
   481.9
   453.3
   439.4
   449.1
   487.7
   446.2
   453.6
   413.4
   452.3
   514.3
   418.3
   509.4
     452
   531.2
   442.3
   496.1
   496.8
   486.7
   406.3
   435.1
   438.4
   423.8
   433.8
     442
   468.6
   491.9
   400.1
     464
   438.4
   471.2
   456.9
   442.9
   467.3
   497.1
   473.1
   480.9
   471.2
   448.4
   481.2
   426.7
   499.4
   441.3
     488
     463
   483.5
   427.7
   458.8
   441.3
   481.5
   471.2
   448.8
   452.7
   519.8
   478.6
     465
   481.2
   471.2
   468.2
   518.5
   497.4
   461.7
   525.3
   492.2
   467.9
     454
   485.4
   476.3
   461.7
   438.4
   469.9
   418.9
   499.7
   453.3
     416
   484.8
   499.1
   521.4
   487.7
   480.9
   494.5
   494.2
   450.7
   451.7
   513.3
   500.3
   482.8
   471.5
   440.3
   477.3
   483.5
   453.3
   456.9
   457.2
   429.6
   460.4
   432.5
   464.7
   426.1
   500.7
     453
   530.5
   439.7
     475
   504.9
   440.7
   515.6
   422.5
     453
   459.5
   486.4
   428.7
   455.3
   473.1
   519.2
   486.1
   463.7
   481.5
   491.3
   488.3
   515.6
   503.3
   494.2
   454.9
   454.3
     476
   472.8
   448.4
   438.1
   421.2
   463.7
   490.9
   455.9
   443.6
   425.7
   495.8
   482.5
   409.5
     442
   502.3
     463
   474.4
   466.9
   525.3
   481.9
   455.3
   442.6
   461.7
   413.1
   497.4
   450.1
   468.6
     476
     416
   411.5
   519.8
   483.2
   475.4
   477.6
   509.1
   429.3
   435.1
   461.1
   485.1
   517.5
   443.3
   447.1
   454.6
   472.8
   474.1
   447.5
   460.4
   458.2
   496.1
   472.5
   463.7
   483.2
   493.9
   456.9
   458.2
   472.1
   442.6
   406.6
   486.1
   475.7
   406.3
   450.7
   434.2
   449.1
   454.3
   493.2
   418.9
   486.1
   436.1
   507.2
   461.4
   423.8
     465
   424.1
   422.2
   438.4
   516.2
   511.4
   483.8
   466.6
   423.8
   475.7
   430.3
   404.7
   454.6
   443.9
   498.7
   438.4
     502
   490.6
   480.9
     451
   449.7
   459.2
   461.1
     477
   504.6
   433.5
   439.4
   519.5
   504.9
   505.2
   464.3
   459.2
   412.4
   435.1
   495.8
   477.3
   491.6
     441
   412.4
   501.6
   499.7
   520.1
   432.9
   465.3
   468.9
   449.7
     454
   466.9
   454.9
   511.4
   478.3
   533.8
   504.2
   450.1
   468.9
   440.7
   455.6
   449.4
   471.2
     465
   474.4
   430.6
   403.4
   498.7
   469.2
   479.9
   478.9
   461.4
   517.9
   430.9
   458.5
   502.9
   495.5
   508.8
     464
     475
   446.8
   491.6
     487
   479.3
   467.9
     490
   521.1
   470.2
   462.7
   482.8
   472.1
   446.5
   485.4
   422.5
   490.3
   414.7
   446.8
   498.7
   393.3
   404.3
   456.6
   483.8
   435.1
     487
   444.2
   407.6
   452.7
   458.2
   480.9
   475.4
   469.9
   492.6
   440.7
   475.7
   437.7
   455.6
     476
   426.1
   464.3
   466.3
   457.2
   434.2
   484.1
   445.2
   434.5
   449.4
   506.8
   515.6
   427.4
   437.7
   439.4
   507.2
   486.4
   469.9
   436.8
   485.8
   456.2
   469.9
     442
   449.4
     454
   504.6
   478.9
   479.9
   495.2
   505.5
     488
   455.3
     441
   429.6
   430.6
   436.8
   480.9
     500
   463.7
   460.1
   408.5
     439
   473.4
   450.7
   487.4
   448.1
   461.4
   479.3
   454.6
   469.2
   451.7
     536
   490.6
   456.6
   447.1
   459.8
   458.8
   452.7
   427.7
   462.7
   441.6
   472.1
   471.5
   456.2
   526.9
   472.8
   493.2
   452.7
   465.3
   474.7
   461.1
   472.5
   448.8
   437.4
   480.9
   441.6
   438.1
   470.8
   457.5
   431.6
     418
   496.5
   447.5
     501
   491.6
   471.5
   449.4
   466.3
   484.8
   454.6
   443.3
   477.6
   495.8
   458.5
   520.5
   466.9
   443.3
   501.6
   443.3
   474.7
   476.3
   479.9
   432.5
   477.3
   467.6
   466.9
   479.9
     513
   428.7
     451
     478
   455.9
   465.6
   437.7
   454.3
   436.1
   399.1
   442.9
     478
   447.8
   458.5
   475.7
   492.6
   461.4
   438.1
   495.5
   486.7
   479.6
   485.4
   478.9
   461.7
   471.5
     466
     418
   485.4
     439
   399.5
   455.9
   484.8
   504.2
     451
   475.4
   448.1
   436.8
   453.3
   460.4
   479.9
     464
   486.4
   470.5
   459.5
     464
   457.5
   501.3
   467.9
   402.7
   569.8
   551.3
   502.6
     454
   507.2
   448.4
     464
   483.8
   464.7
   477.3
   440.7
   460.1
   462.4
   452.7
   465.6
   403.4
   484.1
     465
   471.2
   459.8
   440.3
   445.9
   489.3
   446.5
     452
   440.7
     442
   468.6
   511.7
   446.5
     514
   474.7
   480.2
   515.9
     488
   478.9
   401.7
   494.5
   493.5
   442.3
   433.5
   402.4
   479.9
   446.2
   533.8
   448.1
   410.8
   431.3
   460.8
   535.1
   449.1
   479.3
   485.4
   461.1
   469.2
   470.2
   442.9
   441.3
   457.5
   449.7
   500.3
   460.1
   421.2
   467.6
   448.8
   456.9
   443.3
   473.4
   439.7
   459.2
     416
   475.4
   455.3
   455.3
   492.2
   472.8
   428.3
     452
   486.1
   420.5
   515.6
   509.4
     451
   461.7
   430.6
   478.9
   474.4
   461.1
   491.6
   461.1
   458.2
   459.5
     453
   483.2
   418.6
   457.2
     476
   418.9
   501.3
   465.6
     418
   427.7
     464
   455.9
   466.6
     476
   413.4
   473.4
     442
   471.5
   430.9
   464.7
     464
   412.8
   456.6
   444.6
   437.7
   486.4
   460.4
     466
     513
   432.2
   408.9
   430.9
   462.4
   485.4
   468.6
   437.4
   484.1
   518.2
   443.6
   478.3
   441.6
   444.2
   462.7
   467.6
   485.4
   520.5
   462.1
     465
     475
   443.3
   485.8
   486.1
   522.4
   376.1
   555.8
   442.9
   438.7
   489.6
   445.9
   471.2
   469.9
     476
   491.3
   502.3
   449.1
   457.9
   514.6
   498.1
   432.9
   468.2
   455.9
   521.1
   463.4
   499.4
   431.6
   476.3
     451
   517.9
   495.8
     490
   471.8
   461.7
   485.8
   460.4
   445.9
     463
   430.9
   444.9
   458.2
   434.8
   456.9
   469.9
   504.2
   461.1
   425.7
     429
     429
   511.7
   464.7
   527.9
   512.7
   506.5
   459.8
   501.6
   458.8
     514
   450.1
   498.1
   437.7
   474.1
   469.5
   467.6
   471.8
   485.1
   478.6
   463.7
   450.7
   530.5
   491.6
   448.4
   482.2
   450.1
   436.1
   471.5
   483.2
   466.3
   459.2
   435.8
   444.2
     416
     427
   452.7
   461.7
   438.4
   510.1
   475.4
   489.3
   443.6
   501.6
   444.6
   410.2
   479.9
   470.5
   519.5
   449.7
   485.8
   486.7
     451
   465.6
   471.8
   492.2
   435.1
   399.8
   445.2
   486.1
   466.3
   458.5
   494.8
     463
   502.6
   495.5
   463.4
   443.3
   504.2
   420.2
   450.4
   486.4
   523.4
   460.4
     453
   443.9
   452.7
   436.4
   480.2
     476
   492.9
   497.1
     476
     488
   488.7
   485.1
   446.2
   457.9
   492.9
   496.5
     478
   479.9
   502.6
     478
   455.6
   477.6
   426.7
   453.6
   520.5
   470.8
     502
   445.2
   484.8
   472.8
   475.7
   439.7
   446.5
   473.4
     418
   576.6
   478.6
   426.7
   433.8
   497.1
   480.2
   511.4
   472.8
   482.2
   472.8
   486.7
   455.3
   418.3
   451.4
   462.1
   447.1
   435.1
   498.1
   446.8
   494.5
   473.1
   465.6
   461.1
   431.9
   549.7
   462.4
   492.2
   484.8
   489.6
     427
   447.1
   477.6
   455.3
   438.7
   411.8
   450.4
   498.7
   494.8
     463
   424.1
   496.1
   520.5
   438.4
   480.9
     464
   456.9
   423.5
   458.2
   471.8
   461.1
   496.8
   469.5
   492.6
   428.7
   441.3
   499.1
   478.6
   456.2
     454
   464.7
   445.5
   519.8
   441.3
     478
   455.9
   495.2
   449.4
   460.8
   447.5
   464.3
     488
   488.3
   483.8
   409.5
   458.8
   483.2
   511.4
   453.6
   471.5
     475
   486.4
   469.5
   466.9
   423.1
   472.8
   441.6
   452.3
     465
   440.7
   481.2
   483.8
   468.9
     476
   472.1
   470.5
   447.8
   486.1
     440
   442.3
   479.9
   482.8
   438.7
   481.9
   486.4
   506.8
   419.6
   446.2
   484.1
   443.6
   497.8
     439
   461.7
     453
   477.3
     452
   484.1
   477.3
   432.2
   506.5
   457.9
   506.2
   464.7
   453.3
     465
   458.8
   496.8
   493.9
   422.5
   483.8
   467.6
   445.9
   494.5
   471.8
   422.5
   465.3
   483.5
   459.5
     440
   472.1
   465.6
   466.3
   471.2
   418.3
   472.1
   486.1
   459.5
   511.7
   458.2
   527.6
   481.9
   436.4
   461.1
   495.5
   415.4
   518.5
   518.5
   461.7
   443.9
   517.2
   498.1
   452.7
   482.8
     478
   439.7
   422.2
   481.2
   492.6
   472.8
     451
   460.4
   481.2
   503.6
   452.3
   474.1
   471.5
   511.4
   427.7
   468.6
   442.3
   466.9
   443.3
   467.3
   429.6
   445.5
   470.8
   482.5
   445.9
   473.4
   502.3
   487.4
   481.5
   410.5
   470.8
   466.6
   473.7
   494.2
   522.4
   435.8
   431.3
     526
   423.5
   524.4
   435.5
   448.8
   424.1
   448.1
   495.8
   437.4
   436.8
   463.4
   460.8
   448.4
   467.9
   445.2
   453.3
   434.5
   458.8
   455.6
   423.1
   486.7
   493.2
   475.7
   466.6
   462.7
   458.8
   518.5
   466.6
   454.3
   445.2
   473.4
   413.1
   458.8
   460.8
   507.5
   493.5
     465
   443.9
   435.5
   471.5
   484.5
   488.7
   417.3
   469.2
   447.5
   473.4
   450.4
   500.3
   439.7
   453.3
   474.1
     475
   452.7
   451.7
   470.2
   494.5
   474.1
   461.4
   485.1
   424.8
   467.6
   492.6
   475.4
   510.4
     428
   493.9
   453.6
   438.1
   493.9
     475
   495.8
   514.6
   455.9
     453
   464.7
   473.7
   450.1
   464.3
   455.3
   462.4
   486.1
   461.4
   427.4
   441.3
   446.8
   448.4
   495.5
   425.7
   506.8
   467.3
   448.1
   450.4
   526.3
   466.3
   496.8
   459.2
   462.4
   528.9
   499.1
   457.9
   430.3
   480.6
   530.2
   490.9
   445.5
   444.9
   442.9
   434.2
   465.6
   444.2
   485.4
   459.2
   456.6
   432.5
   484.8
   481.5
   457.5
   481.9
   481.2
   456.9
   508.5
   482.5
   471.2
   452.7
     440
   486.1
   420.2
   450.1
   460.8
   450.1
     489
   486.1
   446.5
   473.7
   439.4
   498.7
     463
   426.7
   517.2
   469.9
   425.4
   479.9
     441
   486.1
   493.9
   456.2
   437.1
   470.2
     427
   434.5
   476.3
   447.5
   454.6
   468.6
   445.2
   457.9
   438.4
   471.8
   428.3
   463.7
   447.5
   435.1
     475
   488.3
   459.8
   458.8
   445.2
   447.5
   473.4
   433.2
     488
   467.6
   475.4
   432.2
     451
   440.3
   484.5
     489
   449.1
   459.8
   501.3
   438.4
   424.4
   437.7
   455.6
   429.3
   449.1
   450.1
   442.3
   491.9
   452.7
   423.8
   437.4
   493.9
     514
   420.5
   458.5
   464.3
   495.5
   447.8
   479.9
   517.2
   427.4
   432.2
   480.2
   500.7
   454.9
   405.3
   444.9
   497.4
   461.4
   423.1
   510.7
   522.1
   448.8
   483.8
   469.5
   479.3
   456.2
   498.7
   495.2
   452.7
   450.4
   466.3
   461.1
   441.3
   474.4
   420.5
   448.1
   431.3
   438.4
   499.4
   458.8
   460.1
     490
   461.1
   510.7
   451.7
     526
   459.5
   487.7
   456.2
   437.1
   454.3
   453.6
   483.8
   396.2
   425.4
     490
   461.4
   462.1
   478.3
   461.7
   451.4
     476
   468.2
   444.6
   462.4
   429.6
   446.2
   504.6
   464.3
     451
     451
   470.2
   461.4
   475.4
   491.3
   459.2
   477.3
     453
   454.3
     475
   469.5
   434.5
   415.4
   469.2
   452.7
     442
   427.7
   471.8
   398.8
   454.9
   503.9
   449.4
   435.8
   457.9
   481.9
   441.3
   463.4
   472.1
   489.6
   459.8
   484.5
   474.4
   454.3
   478.6
   442.9
   509.8
   432.2
   449.1
   502.3
   481.2
   455.9
   452.3
   459.5
   430.3
   480.6
   424.8
   454.6
   451.7
   449.4
   455.3
   508.1
   492.2
     487
   426.1
   466.9
   498.4
   458.2
   467.9
   499.4
   470.2
   466.6
   433.8
   471.5
   456.6
   453.3
   383.2
   449.1
   414.7
   414.7
   480.6
     513
   456.2
   442.9
   448.4
   469.9
     428
   480.9
   516.6
   484.8
   455.6
   471.8
     500
   444.2
   445.2
     465
   471.5
   481.9
   473.7
   492.9
     502
   479.9
   486.4
   449.1
   466.9
   447.5
   457.2
   457.9
   506.8
   535.4
   426.4
   400.1
   453.6
     454
   422.5
     452
   462.4
   456.6
   472.8
   440.7
   457.9
   504.9
   458.5
   431.6
   452.7
   454.3
   438.1
   507.2
   467.6
   489.3
   444.9
   485.1
   520.1
   445.9
   510.1
     442
     463
   486.4
   457.5
   458.5
   503.6
   552.6
   483.2
     478
   451.7
   498.1
   403.7
   449.4
   456.6
   445.5
   459.8
   474.1
   414.4
   449.7
   469.9
     464
   478.3
   491.9
   435.1
   461.1
   474.1
   501.6
   386.8
   434.8
   489.3
   509.4
   473.4
   428.3
   478.3
     489
   453.6
   501.6
   506.2
   436.4
   475.4
   455.3
   469.5
   477.3
     452
   470.5
   479.9
   487.7
   471.2
   442.3
   440.7
   463.7
     463
   405.3
   466.6
     477
   451.4
   458.8
   449.1
   432.2
   443.6
   466.3
   477.3
   491.9
   450.4
   526.6
   409.8
   436.1
   408.2
   480.2
   410.2
   476.3
   491.6
     439
     440
   424.1
     490
   467.3
   443.9
   435.8
   457.5
   454.6
   432.9
   460.8
   456.2
   474.1
   440.7
   443.6
   428.3
   432.2
   469.2
   425.4
   479.9
   530.2
     454
   444.2
   496.5
     513
   461.4
   449.1
   464.3
   460.4
   447.8
   461.4
   476.7
     441
   494.2
   499.1
   469.5
   423.8
   438.1
   475.7
   508.5
   420.2
   502.3
   433.2
   480.2
   453.6
   477.6
   463.7
   485.8
   485.8
   453.6
   472.8
   461.1
   494.2
   510.7
   473.1
   432.5
   431.3
   443.9
     478
   474.7
   486.4
     415
   467.9
   453.3
   446.5
   457.9
   482.5
   416.3
   437.4
   456.2
   451.4
   493.2
   474.4
   493.9
     440
     487
   465.6
   454.9
   470.2
   446.2
   464.7
   452.3
   448.1
   399.1
   460.4
   459.2
   476.3
     464
   516.2
   443.9
   437.1
   477.3
   452.3
   442.3
   483.5
   418.6
   467.6
   479.3
     427
   467.3
   465.3
   496.5
   470.8
   459.5
   445.2
   472.5
   470.5
   457.5
   478.3
   414.7
   468.2
   424.8
   462.4
   454.6
   495.2
   443.9
   476.7
   473.7
   478.3
   459.8
   491.9
   445.9
   502.9
   491.9
   483.8
   471.8
   466.3
   467.6
   508.5
   402.1
     430
   480.9
   484.1
     465
   498.4
     490
   443.3
   468.2
   440.3
   491.3
   463.4
   414.1
   436.1
   462.1
   502.9
   481.2
   493.2
   472.1
   421.5
   471.5
   471.5
   490.6
   467.6
   461.1
   446.2
   461.1
     440
   484.5
   470.5
   526.9
   449.7
   480.6
   445.5
   438.7
   439.7
     427
   414.7
   461.1
   424.1
   447.1
   491.3
   454.9
   426.7
   500.3
   479.6
     478
   464.3
   491.9
   448.1
   475.4
   451.4
   480.9
   451.4
   399.8
   494.8
   442.3
   469.2
   462.7
   445.5
   518.5
   444.2
   438.1
   443.6
   459.5
   465.3
   468.9
   445.2
     464
   462.7
   470.5
   486.4
   471.2
   436.8
   465.6
   467.9
   462.1
   503.9
   457.2
   465.3
   462.1
   486.4
   518.2
   489.6
   464.3
   472.1
   456.6
   432.2
   481.2
   492.9
   430.6
   493.5
   422.2
   446.2
   421.5
   471.5
   442.6
   482.5
   444.6
   424.1
   454.6
   449.7
   515.6
   465.3
   454.9
   432.9
     488
   481.2
   442.6
     477
   444.2
   466.3
   465.6
   497.1
   436.1
     452
     415
   445.2
   487.7
   484.8
   420.9
   423.1
   469.9
   473.4
   444.9
   469.9
   479.9
   434.2
   454.6
   417.3
   407.2
   458.5
   479.3
   483.2
   454.3
   501.3
   451.4
   460.8
   408.2
   479.3
   452.3
   432.5
   462.4
     478
   467.3
   473.4
   471.5
   457.5
     487
   447.1
     488
   407.9
   510.4
     430
   476.3
   488.7
     464
   472.1
   473.7
   452.3
   437.4
   427.4
   467.6
   452.7
   462.1
   436.8
   498.7
   443.6
   469.5
   468.2
   448.8
   401.7
   433.8
   501.6
   424.4
   421.8
   461.1
   470.5
   465.3
   492.9
   482.8
     477
   492.2
   473.1
   502.9
   449.7
   453.6
   418.9
   456.6
   484.8
   476.3
   474.1
   480.9
   473.1
   462.1
     490
   488.3
     501
   462.7
   503.9
   469.9
     463
     453
   480.9
   433.8
   455.6
   437.4
   483.8
   487.4
   452.3
   455.9
   465.3
   435.1
   513.6
   476.3
   479.6
   471.2
     489
   508.5
   459.2
   479.6
   408.9
   449.7
   410.2
     487
   455.6
   462.7
   483.5
   444.2
   455.6
   500.7
   442.6
     537
     488
   495.2
   462.4
   471.5
   416.7
   496.8
     441
   417.6
   442.9
     427
   429.3
     430
   454.3
   462.4
   484.1
   423.1
   446.8
   458.8
     489
   448.8
   461.4
   431.6
   475.4
   450.1
   454.6
   430.6
   508.1
   455.6
   416.3
   486.4
   475.4
   461.7
   432.9
   483.5
     463
   466.6
   473.1
     466
   459.8
   447.8
   496.8
   441.3
   497.1
   449.1
   470.8
   468.2
   476.7
   500.7
   490.9
   488.7
   465.3
   456.2
     475
   451.7
   484.5
   487.4
   483.5
   432.5
   473.1
   422.5
   440.7
   492.6
   457.9
   439.4
   479.3
   472.5
   468.6
   496.8
   503.3
   457.9
   480.2
   450.1
   425.1
   463.7
   459.8
   445.2
   474.7
   469.2
   495.2
   486.4
   440.7
   468.2
   453.3
   445.2
   434.2
   494.5
   468.2
   493.2
   464.3
   527.3
   460.8
   496.8
   424.8
   423.5
   510.7
   429.6
   500.3
   479.9
   461.7
   478.9
   474.7
   486.1
   449.7
   458.5
   456.9
   461.7
   442.9
   454.9
   480.9
   472.1
   460.4
   432.5
   443.3
   484.1
   496.5
   473.7
   461.4
   480.6
   486.7
     478
   448.1
   479.6
     453
   459.8
     514
   480.9
   444.6
   447.8
   461.4
   410.5
   517.2
     451
   479.6
   445.2
   481.5
   484.5
   479.6
   440.3
   440.7
   437.4
     466
   439.4
   405.9
   459.5
   441.6
   451.7
   454.9
   463.7
   441.3
   440.7
   487.4
   482.8
   539.3
   422.2
   445.5
   450.4
   467.9
   502.3
   494.2
   448.1
   531.5
     417
   485.8
   498.4
   485.1
   474.7
   448.8
   428.3
   474.4
   472.5
   451.4
   468.9
     430
     501
   463.4
   446.2
   418.3
   460.1
   449.1
   516.9
   467.9
   466.6
   458.5
     464
   479.9
   446.5
   481.5
   501.6
   463.7
   385.2
   465.6
   469.5
   462.1
   454.3
   423.5
   458.8
   496.8
   488.7
   488.3
   492.6
   443.6
   508.5
   516.6
   460.8
   438.4
   502.3
   480.9
   491.6
   438.7
   461.4
   475.7
   488.3
   472.8
   525.3
   469.5
   490.6
   460.1
   473.1
   467.6
   465.6
     439
   448.4
   450.4
   475.7
   474.4
   440.7
   469.2
   494.8
   505.2
   456.9
   466.3
   473.7
   491.9
   419.2
   506.2
   434.5
   490.3
   468.6
   517.5
   496.5
   471.2
   510.7
     429
   478.3
   446.5
   519.5
   492.6
   455.6
   505.9
   504.9
   443.3
   435.5
     454
   454.3
   456.2
   446.8
   478.9
   431.3
   448.8
   496.1
   465.6
   453.6
   506.8
   464.3
     465
   434.5
   484.1
   478.9
   442.3
   466.3
   511.4
   483.5
   502.6
   454.6
   478.3
   468.2
   425.1
   474.1
   466.6
   457.2
     501
   475.7
     487
   457.9
   435.1
   491.9
   421.5
   452.7
   422.8
   485.8
   464.7
     451
     463
   530.2
   473.1
   461.4
     512
   445.9
   440.7
   511.7
   478.6
   427.7
   477.3
   403.4
   434.2
   480.9
   465.3
   474.4
   469.2
   427.7
   491.9
   524.4
   438.4
   470.8
   500.7
   401.4
   499.4
   478.3
   410.8
   438.4
   462.1
   422.5
   515.6
   479.9
   465.6
   457.2
   444.9
   440.3
   456.6
     453
   416.7
   549.3
   438.7
   465.6
   450.7
   512.4
   458.5
   468.9
   437.4
   443.6
   458.5
   464.3
   462.7
   481.2
   497.4
   432.2
   450.7
   470.2
   489.3
   435.1
   439.7
   496.1
   444.9
   468.9
   443.9
   487.4
   498.4
   435.5
   469.9
   449.7
   458.5
   391.7
   449.1
     439
   467.3
   488.3
   442.9
   443.9
     404
   467.6
   457.9
   417.3
   491.6
   455.9
   459.5
     500
   497.4
   420.2
   505.5
   491.9
   476.7
   450.7
   433.2
   500.7
   504.2
     429
   428.3
   433.8
   444.9
   467.3
   432.9
     463
   460.4
   513.3
   509.4
   409.8
   471.5
   408.9
     439
   473.4
   478.3
   468.9
   448.8
   444.6
   431.9
   459.8
     466
     487
   439.4
   456.9
   432.2
   443.6
   495.2
   506.2
     463
   432.2
     475
   477.6
   444.6
   447.5
   472.1
   457.9
   442.6
   449.4
     442
   447.1
   496.1
   447.8
   492.2
   472.5
   471.2
   474.4
   435.1
   454.6
   487.7
   416.7
     464
   437.1
   493.9
   502.6
   484.8
     488
   487.7
   449.1
   446.5
     489
   490.9
     501
   443.6
   476.7
   443.3
   467.9
   505.2
   493.9
   454.3
   472.1
   456.2
     417
   442.9
   472.1
   472.1
   515.9
   443.9
     440
     475
   492.2
   431.3
   461.1
     477
   457.5
   499.1
   483.5
   434.5
     453
   463.7
   494.5
   482.2
   448.4
   402.4
   456.6
   457.2
   473.1
   439.4
   448.4
     502
   430.9
   500.3
   483.5
   462.7
   518.5
   435.1
     476
   497.8
   424.4
   457.2
   479.6
   475.7
   469.5
   474.1
   453.6
   463.4
   460.8
   449.7
   483.8
   469.5
     464
   441.3
   454.6
   466.6
   492.2
   476.3
     487
   406.6
   446.2
   482.2
     501
     452
     489
   473.7
   470.2
   474.7
   494.5
   447.5
   438.4
   438.7
     428
   466.6
   501.3
     476
   444.9
   443.6
   488.7
   466.6
   484.8
     475
   447.5
   448.1
   469.5
   487.7
   423.8
   498.1
   473.4
   472.1
   460.8
   478.3
   459.2
   467.6
   485.1
   406.6
   462.1
   467.3
   488.7
   508.5
   471.5
   432.2
   497.1
   454.3
   485.4
     488
   510.7
     430
   454.3
   431.9
   420.2
   501.3
   458.2
     513
   490.3
   448.8
   469.5
   461.1
   459.2
   458.5
   457.9
   457.2
   489.3
   454.9
   483.2
   487.7
   481.9
   462.4
   519.8
   393.6
   455.3
   494.2
   447.8
   471.5
   453.6
     490
   480.2
   533.4
   509.1
   477.6
   517.9
   519.2
   483.8
   459.5
   509.1
   536.4
   499.1
   461.4
   490.6
     465
   436.1
   462.4
   517.9
     548
   475.4
   456.6
     476
   522.4
   478.3
   491.6
   462.7
   511.4
   492.2
   451.7
   482.5
   457.9
   462.1
     490
   513.6
   475.7
   414.1
     464
   453.6
   513.3
   462.7
   534.1
   455.6
   496.5
   437.1
   513.3
   505.9
   483.5
   460.4
     512
   485.1
   450.1
     477
   474.4
   465.3
   488.3
   485.1
   484.8
   494.2
   496.5
   449.1
   423.8
   482.5
     453
   525.7
   483.8
   468.2
   460.4
   459.2
   472.5
   494.2
   502.3
   473.4
   455.3
   515.3
     442
   410.5
   508.5
   487.4
   494.5
     439
   430.9
   485.4
   443.9
   440.3
   545.8
   495.5
   503.6
   481.2
   468.2
   514.9
   490.6
   512.7
   451.4
   502.3
   444.2
   468.6
   459.5
   498.7
   471.2
   474.1
   522.4
     487
   473.4
     439
   461.1
   499.7
   508.5
   500.7
   456.2
   422.2
   491.9
   497.4
     440
   449.4
   471.5
   500.3
   491.9
   481.5
     442
   471.5
   473.4
   492.9
   481.5
   502.6
   485.1
   493.9
   468.2
   525.7
   463.7
   476.3
   482.8
   491.9
   501.3
   454.6
   450.4
   491.6
   507.2
   501.3
   465.3
   504.6
   490.6
   476.3
   519.8
   439.4
   483.5
   417.6
   469.9
   442.6
   502.3
   467.3
   491.6
   447.1
   467.6
   450.1
   468.9
     488
   431.6
   456.6
   510.7
   490.3
   519.5
   496.1
   459.2
   480.2
     538
   499.4
   473.1
   498.1
   467.6
   408.2
   448.1
   471.5
   497.1
   516.9
   438.7
   435.8
   539.9
   465.3
   486.4
   494.2
   416.7
   503.3
   477.6
   485.4
     500
   542.5
   469.2
   475.4
   443.9
   465.3
   499.1
   461.7
   492.6
   405.3
   460.1
   458.5
   486.1
   457.9
   518.2
   444.9
   469.2
   535.1
   487.7
   519.5
   492.9
   433.8
   416.3
   481.2
   509.8
   465.6
   458.5
   494.2
     501
   463.7
   520.5
   461.7
   455.9
   489.6
   440.7
   470.5
   525.3
     464
   472.8
   457.5
   495.8
   477.3
   495.8
   484.1
   476.7
   508.1
   485.8
   480.2
   492.9
   462.7
   486.1
   494.2
   450.7
   483.5
   483.5
   491.6
   521.8
   467.3
   484.8
   493.2
   490.3
   490.6
   470.2
     464
   499.4
   478.3
   508.8
   483.2
   510.7
     478
   492.9
   479.6
   431.3
   452.3
   443.9
   541.5
   477.3
     475
   483.8
     466
   500.7
   460.4
   426.7
   507.5
   437.4
   492.6
   502.6
   446.2
   553.6
   466.6
   508.8
   493.5
   502.6
   497.8
   504.2
   449.7
   497.4
   468.6
     476
   448.1
   485.4
   475.7
   500.3
   502.9
   490.9
   465.6
     487
   473.4
   446.2
   510.1
   499.1
     551
   491.3
   476.7
   467.6
   502.3
   480.2
   460.4
     487
   419.6
   426.7
   497.1
   465.3
   463.4
   507.2
   458.8
   472.5
   472.8
   479.3
   467.3
   459.5
     475
   483.8
   474.1
   510.1
   485.4
   473.7
     466
   521.4
   507.8
   471.2
   472.1
   473.7
   482.8
   482.8
   462.7
   506.2
   488.7
   514.6
   498.4
   467.6
   545.4
   483.8
   465.6
   478.6
   454.3
     478
   483.8
   494.2
     513
   449.1
   464.7
   485.8
   522.1
   460.1
   478.6
   466.6
   462.7
   510.7
   494.8
   511.7
   459.2
   535.4
   502.9
   468.2
   507.5
   463.4
   463.4
   445.2
   481.2
   463.7
   484.1
   498.1
   489.3
   475.4
   458.2
   492.2
   487.7
   447.5
   451.7
   483.5
   436.4
   458.2
   490.3
   475.4
   502.6
   430.3
   478.6
     526
   461.1
   437.7
   505.9
   475.4
   462.4
   454.3
   518.8
   514.9
   461.7
     465
   489.6
   483.8
   498.1
   451.7
     487
   447.5
     451
   440.7
   451.7
   487.7
   467.3
   513.6
   441.6
   456.6
   478.3
   512.4
   413.4
   422.8
   490.9
   552.6
   507.2
   460.8
   447.8
   503.6
   486.1
   455.9
   495.8
   399.8
   497.4
   478.9
   491.3
   502.6
   496.8
     501
   508.5
   473.1
   517.2
   490.3
   437.7
   530.8
   502.6
   493.5
   427.7
     489
     487
     478
   498.4
     476
   448.4
   502.3
   513.6
   496.5
   449.7
   519.5
   491.9
   504.6
   433.8
   492.9
   455.3
     502
   467.3
   453.3
   442.3
   490.3
   495.2
   472.1
   463.4
   436.8
   446.5
   449.1
   512.4
   473.4
   478.9
   484.5
   468.9
   469.5
   497.1
   496.5
   481.5
   458.8
   498.7
   499.4
     502
   474.1
   490.6
   508.5
   514.6
   480.9
   481.2
   491.9
   481.9
   482.5
   488.3
   479.3
   456.2
   448.8
   504.6
   471.2
     501
   470.2
   486.7
   509.1
   508.8
   472.8
     451
   482.8
   498.1
   466.6
   451.4
   456.9
   502.9
   446.5
   507.2
     453
   463.7
   437.4
   447.5
   460.8
   464.3
   453.3
   547.1
     477
   517.5
   467.3
     442
   455.9
   465.3
   439.4
   448.8
   477.3
   471.5
   462.7
   495.2
   493.9
   531.5
   453.3
   504.2
   487.4
   490.6
     465
   439.4
   422.8
   521.8
   496.1
   484.8
   508.8
   491.9
     439
   466.3
   469.9
     442
   434.2
   502.6
   526.3
   478.6
   485.8
   471.2
   526.3
   504.9
   511.1
     476
   486.1
   533.1
   504.6
   487.4
   453.6
     502
   450.4
   458.8
     442
   500.3
   454.9
   497.4
   469.5
   491.9
   491.3
   465.6
   488.7
   473.7
   462.4
   421.8
   481.2
   454.3
   484.1
   511.4
     465
   470.2
   452.7
   455.6
   476.7
   459.5
   487.4
   441.3
   451.4
   476.3
   487.7
   469.2
   459.2
   492.9
   472.5
   465.3
   497.8
   485.4
     463
   470.8
   481.2
     477
   466.3
   439.4
     466
   448.4
   454.3
   495.5
   489.3
   509.1
   436.1
   528.6
   481.5
     439
   527.6
   490.6
   499.1
   517.2
     487
     502
   441.3
   498.4
   508.1
   443.3
   445.5
   432.2
   528.9
   512.7
   479.9
   479.6
   514.6
   490.9
   478.9
   440.3
   471.2
   493.5
     500
   503.9
   546.1
   444.6
   520.1
   481.5
   503.9
     488
   506.8
   428.3
   460.4
   473.7
   434.5
   528.2
     463
   515.9
   484.1
   492.9
   483.5
   532.5
   505.2
   482.8
     502
   491.3
     488
     490
   509.4
   437.4
   535.4
   480.2
     451
   456.6
   443.3
   504.9
   468.9
   458.5
   447.8
   479.6
   480.6
   485.1
   506.2
   488.3
   509.4
   538.6
   460.4
   526.3
   424.4
   516.9
   467.6
   496.8
   492.6
   496.5
   446.8
   470.8
   466.9
   505.9
     538
   441.6
   493.5
     538
   483.5
   468.2
   427.4
   483.5
   488.3
   470.2
   484.5
   495.5
   485.4
   466.3
   492.2
   429.6
   443.6
   469.2
   509.8
   450.4
   494.5
   496.5
   526.6
     489
   430.9
   486.4
   504.6
   477.6
   492.6
   518.2
   476.7
   443.6
     478
   479.6
     514
   488.7
   457.2
   434.5
   459.2
   522.1
   484.1
   446.2
   551.6
   470.5
   410.5
   508.1
   462.4
   472.1
   485.4
   493.5
   506.2
   483.5
   518.5
   519.5
   485.1
     501
   443.9
   472.5
   518.2
   473.1
   434.5
   463.4
   475.4
   436.1
   480.2
   492.9
   493.5
   438.7
   446.2
   470.2
   444.6
   554.8
   525.3
   467.6
   480.9
   472.8
   484.5
   485.4
   446.5
     466
   467.9
   446.5
   494.8
   522.1
   464.3
   479.6
   491.9
   440.7
     451
   488.7
   433.5
   474.1
     525
   457.9
   483.8
   518.5
   490.9
   435.5
   503.3
   474.1
   521.1
   498.1
   494.5
   475.4
   499.7
   550.6
   461.7
   457.2
   426.1
   449.4
     464
   459.2
   438.4
   494.2
   531.2
   472.5
   516.6
     451
   496.5
   473.4
   483.2
   514.9
   450.4
   505.9
   481.5
   495.2
   446.2
   518.5
     429
   497.4
   469.2
   483.8
   460.1
   509.8
   505.2
   465.3
   504.2
   465.3
   481.5
   471.2
     500
   505.9
   482.2
   483.8
   505.5
   478.6
   490.9
   458.8
   462.7
   492.6
   478.6
   456.2
   477.6
   445.5
   477.3
   523.4
   478.9
   487.7
   477.3
   515.3
   478.9
   532.8
   462.4
   548.4
     464
   496.8
   498.7
   522.1
   428.3
   515.6
   456.9
   504.2
   496.5
   501.6
   444.9
   472.8
   479.3
   437.7
   450.4
   473.4
     453
   445.5
   438.4
   468.9
   510.1
   521.4
   498.1
   502.3
   461.4
   520.8
   474.1
   481.9
   461.4
   486.7
   491.3
     551
   465.6
   496.8
   512.7
   481.2
   494.8
   544.8
   462.7
   483.2
   430.6
   480.2
   491.3
   524.7
   476.3
   490.3
     525
   473.4
   481.9
   446.2
   505.9
   442.3
   469.5
     464
   477.6
   455.9
   442.9
   453.6
   458.2
     475
   518.2
   471.5
   462.1
   478.3
   512.7
   430.6
     487
   465.6
   518.8
   471.8
   481.9
   486.1
   471.2
   515.3
   460.1
   483.8
   462.4
   501.3
   466.9
   424.8
   473.4
   471.5
   478.3
   492.9
   458.8
   498.7
   473.1
   459.8
   454.6
   519.5
   508.8
   478.9
   517.9
   436.8
   498.7
   455.6
   456.9
   442.9
   538.6
   472.1
   444.2
   519.8
   507.5
   534.7
   447.1
   468.6
   444.2
     442
   516.2
   494.5
   492.2
   465.6
   486.7
   441.6
   498.7
   429.6
     487
   457.5
   457.2
   444.2
   464.3
   470.8
   496.5
   521.4
   501.6
   506.5
   458.2
     476
   477.3
   467.3
   497.1
   468.9
   457.5
   472.5
   483.5
   493.9
   482.8
   432.2
   454.3
   496.8
   487.4
   494.2
   473.4
   508.5
     442
   433.5
   490.6
   539.9
   452.3
   461.1
   449.4
   456.6
   460.8
   454.6
   461.7
   473.4
   479.9
   453.3
   459.8
   483.5
   477.3
   461.4
   457.2
   473.7
   501.6
   433.2
   489.6
   490.3
   484.8
     476
   462.7
     464
   479.9
     475
   486.7
     466
   501.3
     489
   459.5
   428.3
   451.4
   450.7
   437.7
   561.3
   469.2
   454.9
   483.5
   457.9
   500.3
   512.7
   523.1
   479.9
   471.2
   475.7
   467.6
   494.2
   447.5
   492.2
   484.8
   471.2
   469.2
   503.6
   512.7
   495.2
   492.2
   467.9
   483.8
   479.6
   441.3
   510.7
   490.6
   498.1
   448.1
     466
   480.6
   465.3
   471.2
   523.1
   479.9
   503.6
   491.9
   438.4
   470.2
   402.4
   500.3
   532.5
   467.9
     464
   466.6
   491.9
   522.7
   491.3
     464
   494.5
   473.4
   504.6
   440.3
   435.8
   520.8
   448.4
   440.7
   512.7
   457.9
   496.5
   447.8
   479.9
   520.1
   485.8
   410.2
     451
   467.6
   466.6
   453.6
   492.2
   493.2
   481.5
   481.2
   443.6
     466
   517.5
   462.7
   481.9
     454
   509.1
   465.3
   472.5
   505.5
     501
     489
     514
   494.8
   494.5
   482.5
   509.4
   498.4
   456.9
   426.1
   480.9
   473.4
   454.3
   445.9
   447.5
   470.8
   491.6
   421.2
     475
   482.5
   465.6
   464.3
   517.2
     454
   455.3
   454.9
   517.2
     502
   527.3
   486.1
   494.8
   468.6
     487
   454.3
   417.6
     463
   516.9
   470.2
   490.3
   451.4
   480.2
   479.3
   460.4
   455.3
   496.8
   437.1
   510.1
     476
   456.2
   471.2
   436.1
   446.2
   517.2
   511.7
   468.2
   470.2
     440
   515.3
   475.7
   498.1
   492.9
   508.5
   480.6
   446.8
   473.1
   464.7
   477.3
   462.4
   468.2
   461.1
   472.1
   502.3
   457.2
   465.6
   474.1
     490
   522.4
   463.7
   469.2
   444.6
   454.3
   475.4
   411.1
   490.9
   528.2
   430.3
   486.1
   505.9
   434.2
   400.1
   478.3
   413.7
   510.1
   516.6
   454.6
   460.4
   471.8
   493.9
     465
   472.1
   472.5
   471.2
   416.3
   488.7
   516.6
   493.2
   509.8
   532.5
   528.6
   437.7
   471.8
   498.4
   444.2
   457.2
   478.6
   483.2
   430.3
   449.7
   489.6
   481.2
   542.2
   465.3
   463.7
     478
   447.1
   499.1
   485.4
   511.4
   481.9
   492.2
   534.1
   506.5
     452
   472.1
   496.5
   488.7
   464.7
   503.3
   470.8
   457.9
   495.8
   509.8
   484.1
   491.6
   480.2
   467.9
   445.2
   478.3
   508.8
   509.4
   528.6
   457.5
   473.1
   489.6
   466.9
     441
     500
     490
   459.2
   521.8
   428.3
   500.7
   421.2
     430
   508.8
   485.8
   492.6
   511.7
   521.1
   502.9
   466.9
   526.3
   471.2
   455.6
   466.3
   500.3
   519.8
   446.2
   519.2
   426.7
   484.8
     427
   478.9
   466.9
   465.6
   512.7
   453.3
   503.6
   465.6
   459.2
   484.8
     489
   539.3
   479.9
   495.5
     490
   515.9
   508.1
   493.2
   489.3
   458.2
     454
     442
   436.4
   484.5
   461.7
   510.7
     514
   487.7
   459.2
   482.5
   481.2
   480.9
   480.6
   478.3
   419.9
   445.5
   453.3
   519.2
   469.9
     464
   514.6
     536
   486.7
   468.9
     466
     489
   526.3
   462.1
   454.9
     512
   419.9
   471.5
   514.3
   529.9
   461.7
   461.7
   487.4
   501.3
   492.2
     513
   449.4
   459.5
   488.3
   472.8
   436.8
   479.6
   503.9
   478.9
   540.6
     488
   467.3
   459.2
   502.3
   474.7
   509.4
     418
   486.4
   502.9
   449.7
   492.6
   473.7
   483.5
   469.5
   486.4
   407.9
   485.8
   454.6
     539
   465.6
   503.3
   456.9
   483.8
   540.6
   484.1
     478
   468.2
   486.4
     452
     465
   443.3
   506.2
   499.1
   519.8
   471.5
   474.4
   412.4
   514.3
   491.6
   526.9
     490
   482.5
   458.8
   488.7
   508.5
   473.1
   489.6
   458.8
   464.3
   486.7
   449.4
   515.3
   512.4
   476.3
     453
     463
   494.2
   467.3
     487
     502
   509.8
   478.3
   430.9
   530.5
   446.8
   511.7
   466.3
   496.8
   465.6
   508.5
   481.9
   452.7
   445.2
     452
   503.6
   453.6
   503.9
   506.2
   538.3
   494.5
     487
   436.8
   505.5
   471.2
   517.2
   474.4
   483.5
   453.3
   455.3
   463.7
   476.7
   483.8
   476.3
   499.7
   425.4
   466.3
   518.2
   504.2
   484.5
   493.5
   449.7
   518.2
   485.1
   466.6
   496.8
   486.1
   507.5
   459.8
   404.3
   466.6
   493.5
   475.7
   505.2
   468.2
   441.3
   524.4
   502.9
   533.4
   491.6
   435.8
   471.2
   518.5
   508.1
   474.4
   443.3
   414.7
   471.2
     453
   545.1
   513.6
   453.6
   488.3
   520.8
   459.8
   449.7
   462.1
   503.3
     417
   458.8
     477
   487.7
   461.7
   459.2
   496.8
   514.6
   458.8
   466.3
   461.7
   510.4
   459.2
   500.3
     415
   507.8
   508.8
   482.8
   453.3
   456.9
   499.7
   508.5
   462.7
   458.8
     536
     475
   530.8
   504.2
   477.3
   478.3
   497.1
   499.7
   505.9
   484.5
   481.5
   433.5
   459.8
   472.8
   448.1
   466.3
   492.9
   485.1
   445.5
   450.1
   491.6
   485.1
   468.6
   462.7
   462.1
     490
   487.4
     477
   456.9
   466.6
   488.3
   469.2
   454.9
   446.2
   479.3
   441.3
   467.9
   465.6
   417.3
   535.1
   493.9
   462.1
   470.5
     536
   457.5
     501
   498.1
     477
   514.6
   484.1
   467.9
     502
   464.7
   492.6
     439
   505.2
   479.6
   441.3
   463.7
   463.7
   473.7
   465.6
     502
   456.9
   466.6
   470.8
   502.6
   496.8
   497.4
   483.5
   491.3
     525
   492.6
   508.1
   465.6
   524.4
   508.8
     487
     514
     441
   457.5
   502.9
   516.6
   467.6
     502
   410.8
   448.8
   515.6
   499.1
   442.3
   466.3
   470.5
     454
   555.5
   508.8
   480.2
   472.8
   443.6
   529.5
     513
   502.3
   436.8
   480.9
   472.8
   477.6
   442.9
   461.1
   485.1
   482.5
     487
   466.3
   456.9
   506.8
   530.2
   502.6
   516.6
   450.1
   482.5
   463.7
     487
   426.7
   463.4
   518.8
   462.4
   432.9
   471.2
   512.7
   467.9
   460.8
   426.7
   458.8
   473.1
   474.4
     500
   467.9
   476.7
   526.6
   471.8
   494.8
   522.1
   526.9
     487
   480.9
   449.7
   422.8
   446.8
   503.6
   495.2
   498.1
   493.5
   458.2
   448.1
   434.2
   514.9
   493.2
   448.4
   520.8
   507.5
   465.3
   495.5
   484.1
   528.2
   442.3
   528.2
   457.2
   470.8
   508.8
   462.7
   432.5
   536.4
   444.9
   409.5
   473.1
   461.1
   500.7
   494.8
     463
   495.2
   482.5
   486.1
   510.7
   490.3
   495.5
     440
   474.4
   477.3
   465.3
     500
   480.6
   484.8
   464.7
   510.4
   496.5
     501
   489.3
   459.8
   507.2
   484.8
   563.3
     500
   502.3
   468.9
   511.1
   450.1
   487.4
   470.8
   479.6
   455.3
   485.4
   479.9
   509.4
   467.6
   461.1
   476.3
   504.6
   505.2
   488.7
   519.2
   443.9
   458.8
   502.3
   480.2
   446.2
   459.2
   484.5
   470.5
   479.3
   537.3
   546.7
   496.1
   408.5
   471.2
   478.9
   503.6
   519.8
   480.6
   459.5
   545.4
   478.9
   455.6
   449.4
   482.8
   457.9
   485.1
   463.7
   494.8
   481.5
   474.4
   541.5
   456.2
   489.3
   524.4
   451.4
   504.6
   542.8
   510.1
   450.4
   471.5
   454.9
   461.1
   486.4
   450.4
   511.1
   448.8
   467.6
   442.9
   444.6
   480.2
   490.3
   483.2
   483.2
   467.9
   489.6
   507.2
   422.5
   461.7
     536
   503.3
   519.8
   496.5
   434.2
   464.7
   455.9
   483.2
   459.8
   479.9
   493.2
   511.7
   485.1
   444.9
   456.9
   466.6
   488.7
   505.2
   449.7
   423.1
     502
     452
   456.6
   528.2
   485.8
   499.1
     463
   470.5
   461.1
     489
   440.7
   495.5
   454.3
     502
     490
   519.5
   431.3
   495.2
   460.8
   440.7
   474.4
   504.6
   526.6
   487.4
   458.2
   472.1
   465.3
   454.6
   514.6
   435.5
   525.7
   486.4
   532.1
     525
   461.1
   485.8
   479.6
   455.9
   430.6
   437.7
   498.1
   477.3
   468.2
   522.7
   447.5
   476.3
   433.2
   450.7
   469.5
   514.6
   510.1
   489.6
   464.3
   486.1
   419.6
   510.7
   526.9
   437.4
   458.2
   510.7
   467.3
   511.7
   508.1
   457.9
   445.2
   443.9
   481.5
   465.3
   456.9
   483.8
   441.6
     488
   483.5
   459.5
   483.5
   487.4
   472.5
   513.3
   497.8
   467.9
   501.6
   492.9
   531.2
   471.2
   486.4
   488.7
   463.4
   528.9
   430.9
   448.8
     501
   507.5
   488.3
   476.3
   486.1
   515.3
   494.5
   511.1
   465.6
   485.1
   462.7
   471.8
   458.2
   482.2
   495.8
   481.9
   476.7
   524.4
   522.1
   482.8
   466.9
   450.4
   497.8
   514.3
     489
   504.2
   478.6
   461.1
   518.8
   508.5
   539.9
     490
   542.8
   493.5
   494.8
   464.3
   460.4
   435.5
     548
     475
   517.5
   472.5
   478.6
   497.4
     476
   521.4
   454.9
   447.1
   508.8
   459.8
   483.8
   514.3
   417.6
   481.5
   549.3
   447.1
   434.8
     478
   518.5
   506.8
   431.9
   452.7
   518.5
   499.4
   495.2
   553.6
   478.6
   494.5
   473.1
   475.4
   534.1
   466.9
   487.4
   509.8
   483.2
   510.4
     478
   431.6
   502.6
   493.9
   514.6
   493.5
   486.1
   503.3
   435.8
   490.9
     488
   509.4
   474.7
   459.8
   457.9
     463
   471.5
   434.5
     487
   437.7
     513
   478.3
   454.9
   498.4
   488.3
   497.8
     476
   449.7
   484.8
   532.8
     464
   528.9
   433.2
   448.8
     453
   500.3
   485.8
   476.3
   510.1
   498.1
   471.8
   470.8
   493.9
   536.4
   483.5
     514
   516.6
   442.9
   478.9
   490.9
     537
   483.8
   496.5
   492.6
   484.1
   494.2
   456.2
   482.5
   481.9
   474.4
   471.2
     475
   454.9
   502.9
   446.8
   473.4
   466.9
   443.6
   472.5
   465.6
   429.6
   422.8
     490
   469.5
   486.1
   442.9
   480.2
   492.2
   502.3
   496.8
   518.5
   490.3
   497.1
   510.1
   500.7
   473.7
   459.2
   513.6
   460.4
   519.8
   449.7
   487.4
   459.2
     439
     464
   444.9
   472.1
   511.4
   505.2
   478.9
   521.8
   474.7
   466.3
     464
   472.1
   434.5
   449.7
     454
   479.3
   478.9
   525.3
   501.3
   484.8
     466
   487.7
     525
     513
   464.7
   470.2
   510.7
   509.1
     488
   461.7
   466.6
   541.2
   536.4
   435.8
   501.3
   504.6
   506.5
   514.3
   484.8
   485.4
   503.9
     453
   449.4
   511.1
   431.9
   513.6
     501
   516.9
   485.1
   461.1
   501.3
   524.4
   466.9
   469.9
     501
   467.6
   487.7
   491.6
   439.7
   454.9
   443.3
   478.6
   508.5
   474.1
   512.4
   463.7
     442
   472.5
   497.8
     500
   517.5
   508.1
   480.9
   475.7
   482.5
   459.8
     476
   477.3
     440
   507.8
   471.5
   504.2
   533.1
   478.9
   464.3
   475.4
   473.4
     466
   481.2
   438.1
     490
   507.5
     525
     488
   480.2
   499.1
   494.5
   456.6
   569.4
   437.1
   502.9
   461.4
   513.3
   515.6
   482.2
   433.2
     454
   507.8
   485.1
   503.9
   472.8
   443.6
     475
   491.9
   521.4
   545.8
   501.3
   429.3
   484.1
   535.4
   459.8
   496.1
   481.2
   538.6
   445.2
   490.9
   490.3
   460.8
   504.6
   471.5
   503.3
   495.5
   484.1
   482.2
   549.7
     452
   488.3
   489.6
     453
   493.5
     501
   468.9
     501
   496.8
   469.2
   539.6
   481.9
   500.7
   521.8
   515.6
   518.8
   541.5
   456.6
   472.5
   483.2
   503.3
   506.5
   494.8
   461.7
   485.4
   538.3
   496.1
   461.4
   443.3
   518.2
   464.3
   491.9
   458.8
   518.8
   484.1
   534.4
   489.3
   537.7
   462.4
   487.4
   435.8
   534.7
   585.7
   500.3
   472.8
   456.6
   534.1
   544.8
   468.9
     440
   481.9
   444.9
     475
   488.7
   499.7
   494.5
   506.8
   486.7
     536
   544.5
     475
   457.9
   478.6
   462.7
   481.2
     490
   498.4
   484.1
   486.4
   510.1
   496.5
   473.7
     502
   526.3
   478.3
   508.5
   479.3
   441.6
   479.6
   473.1
   473.1
   471.5
   501.6
     488
   489.3
   457.5
   475.4
   511.1
     442
   469.2
   494.8
   485.1
   520.5
   476.7
     562
   494.5
   518.5
   482.8
   472.1
   499.1
   492.9
   507.5
   474.1
   540.6
   467.9
     465
   454.3
   538.6
   499.4
   563.9
   459.8
   465.6
   472.1
   514.3
   558.1
   468.2
   460.8
   475.4
   478.9
   531.8
   442.3
     488
   518.5
   499.1
   480.6
   474.4
   522.1
   510.7
     478
   449.1
   515.3
   515.6
   481.5
   474.4
   486.7
   478.6
   485.4
   512.7
   483.2
   488.7
   508.1
   502.9
   443.3
     502
     452
   516.6
   517.5
   483.2
   411.1
   476.3
   492.9
   450.1
   508.1
   503.3
   494.5
   544.8
   460.4
   470.2
   473.4
   514.6
   524.7
   508.8
   491.6
   511.1
   508.5
   479.3
   477.6
   507.8
   534.1
   488.3
   492.9
     452
   470.5
   519.8
   511.1
   487.4
   520.8
   450.4
   415.7
   530.5
   499.7
   528.9
     464
   458.8
   475.7
   510.7
   496.5
   496.1
   502.9
   502.3
   464.3
     452
   528.9
   461.1
   479.3
   447.1
   463.4
   534.7
   508.1
   474.7
   502.3
   506.2
   464.7
   509.4
   531.5
   458.5
   461.7
   498.7
   506.2
   495.2
   515.6
   518.2
     454
   534.1
   466.3
   470.2
   469.2
   551.6
   536.7
     476
   481.2
   455.6
   453.6
   472.8
   499.1
   512.7
   488.7
   456.6
   497.1
   484.8
   487.7
     478
     487
   495.5
   498.4
   501.6
   466.3
   505.9
   494.8
   466.9
   484.5
   491.6
   469.9
   496.5
   456.9
     539
   487.4
   526.3
     466
   494.5
   491.6
     452
   490.6
   509.8
   485.8
   473.7
   514.6
   507.2
   479.3
   491.3
   503.6
   494.5
   462.4
   499.1
   489.6
   476.3
   499.7
     501
   479.6
   576.6
   451.4
   518.5
   470.5
   516.2
   495.5
     525
   479.9
   456.9
   552.9
     526
   481.9
   569.8
   495.8
   501.3
   495.5
   502.9
   507.8
   500.3
   517.2
   491.6
   447.8
   505.2
   423.1
     538
   530.8
   450.7
   498.1
   517.9
   509.8
   496.8
     513
   545.4
   495.8
   509.8
   527.9
     549
     478
     501
   493.9
     489
   496.5
   559.7
   475.7
   499.4
   473.1
   486.4
   490.6
   492.2
   515.3
   494.2
   532.5
   498.7
   464.7
   491.3
   486.1
     538
   467.9
   533.4
   527.3
   483.2
   462.1
   507.2
     466
   525.3
   479.9
   504.9
   486.1
   500.3
   555.2
   530.5
   457.2
   540.9
   495.5
   476.7
   503.3
   526.3
   456.6
   505.2
   500.7
     513
   480.6
     501
   538.3
   510.7
   500.7
   491.6
   479.9
   529.9
   452.7
   531.5
   457.9
   510.7
     526
   450.4
   523.4
   513.3
   521.8
   499.4
   514.3
   535.4
     514
   510.1
   485.8
   482.2
   506.8
     490
   435.8
   496.1
   493.5
   556.1
   515.6
   454.6
   524.4
   498.7
   487.7
   432.9
   511.7
   496.1
   469.9
   520.1
   474.4
     489
     488
   472.1
   492.9
     514
   493.5
   480.6
   477.6
   496.1
   458.5
   491.3
   431.9
   506.5
   491.6
   504.6
   555.2
   512.4
   480.6
     453
   518.5
   520.8
   516.9
   521.8
     537
   545.1
   459.5
   486.4
   481.9
   490.9
   477.6
   506.2
   502.9
   469.2
   487.7
   467.6
     477
   487.4
     525
   509.8
   502.3
   492.9
   482.2
   541.9
   497.1
   466.6
   529.2
   523.4
   460.4
   467.3
   463.7
   480.2
   502.9
   494.2
   490.9
   496.8
   515.6
   482.2
   506.5
   531.2
   500.3
   517.5
   451.7
   497.1
   423.8
   534.1
   467.9
   547.4
   494.8
   501.3
   454.9
   467.3
   507.2
   520.5
   515.3
   495.2
   513.3
   493.9
   494.8
   493.5
   498.1
   502.3
   504.2
   487.7
   444.6
   494.8
   541.9
   462.7
   518.8
   486.4
   517.2
   483.8
   502.6
   454.3
   530.5
   523.7
   501.6
   471.8
   461.4
   499.1
   514.6
   471.8
   473.7
   464.7
   471.8
   468.2
   482.5
   520.5
     512
   435.5
   465.3
   470.2
   503.9
   480.6
   578.9
   464.7
   467.6
   546.7
   520.8
   485.8
   473.7
   504.9
   539.9
   483.5
   509.1
   517.9
   455.6
   517.2
   460.4
   448.4
   501.3
   521.4
   521.4
   440.7
   478.9
   509.1
   474.4
     490
   461.1
   477.3
   558.1
   497.4
   482.8
   512.4
   478.9
     477
   477.6
   545.1
   503.3
     476
   483.5
     487
   517.5
   518.5
   518.2
   466.9
   521.1
   492.9
   510.1
   490.6
     441
   500.3
   491.9
     502
   472.8
   470.5
     488
     464
   463.4
   477.6
   483.2
   501.3
   496.8
   510.7
   462.7
   498.4
   490.6
   490.6
   490.9
   518.2
   484.1
   459.2
   479.3
   524.4
   474.7
   497.4
   479.9
   487.4
   469.5
   467.9
   482.8
   477.6
   485.4
   469.5
   497.4
   473.4
     439
   454.6
   491.3
     475
     478
   492.6
   464.3
   469.5
   519.5
   481.2
   456.2
   496.8
   495.8
   524.4
   463.4
   436.8
   578.9
   508.8
   479.3
   485.8
   450.4
   468.6
   512.7
   482.2
   505.5
   478.6
   468.2
   472.5
   491.6
   535.7
   498.1
     490
   526.3
   494.2
   473.4
   479.3
   521.4
     514
   438.7
   470.8
   470.5
   477.3
   424.4
   431.6
   503.6
   528.6
   520.5
     524
   480.6
     463
   472.5
   512.4
   498.4
   457.2
   505.5
   457.2
   485.8
   455.6
   485.1
   482.2
   541.2
   514.6
   414.7
   506.5
     489
   481.2
   436.8
     489
   527.9
   520.1
   443.3
   496.1
   517.2
   493.9
     501
   499.4
   507.5
     513
   486.4
     501
   451.4
     489
   491.3
   484.1
   511.4
   522.7
   487.4
   540.6
   504.2
   443.9
   471.8
   496.5
   482.2
     525
   494.8
   509.1
   454.9
   516.6
   472.1
   492.9
   459.2
   500.3
   467.9
   492.9
   459.8
     488
   492.6
   484.8
   466.6
   467.6
   490.9
   535.4
   480.2
   462.1
   475.4
   441.3
   547.4
   541.5
   514.6
   528.9
   459.8
   441.3
   469.9
   501.3
   561.7
   529.9
   500.7
   486.1
   483.5
     501
   486.7
   501.3
   485.8
   455.6
   516.2
   472.8
   478.6
   524.7
   516.6
   451.7
   493.2
     501
   504.9
   508.5
   482.2
   536.7
   525.7
   506.2
   479.3
   450.7
   509.4
   507.5
   444.9
   465.6
     478
     477
   456.6
   478.6
   455.9
   516.2
   498.1
   534.1
   474.4
   446.2
   490.9
   515.6
   494.5
   503.3
   486.1
   502.9
   491.9
   523.4
   468.9
   503.9
   450.4
   466.6
     524
   471.5
   526.9
   498.4
   474.1
   544.8
     500
   516.6
   517.2
   509.1
   510.1
   481.2
   500.7
   500.7
   480.6
     477
   447.5
   477.6
   514.3
   534.1
   539.9
   485.8
   500.7
   454.3
     525
   526.3
   494.5
   474.7
   494.8
   464.7
     561
   497.4
   461.1
   498.1
   485.8
   432.9
   511.1
   525.7
   459.5
   474.4
   449.4
   540.9
   455.3
   478.6
   482.5
   486.4
     514
   456.2
   508.5
   491.9
   471.8
   490.6
   503.3
     502
   506.2
   492.9
   478.3
   507.2
   449.4
   467.9
   469.5
   483.2
   514.6
   482.2
   448.4
   490.6
   455.6
   520.5
   480.9
     466
   492.9
   504.6
   545.1
   421.5
     451
   514.9
   473.1
   507.5
   519.5
   481.2
   504.6
   489.6
   500.7
   542.5
     513
     477
   507.5
   490.6
   460.4
   446.5
   575.6
   477.3
   463.4
   501.6
   504.9
   480.2
   491.9
   481.2
   494.5
   471.5
   472.5
   531.5
     466
   510.7
   499.7
   573.3
   546.4
   532.1
   515.3
   471.2
   475.7
   537.7
   457.2
   491.9
   515.9
   473.4
   501.3
   474.4
   496.5
   522.1
     475
   500.3
     478
   484.1
   509.1
   545.8
   539.9
   529.9
   510.4
   499.4
   485.4
   505.9
   483.2
   468.6
   485.1
   501.3
   505.2
   465.3
   492.2
   458.8
   517.5
   489.6
     513
     463
   493.5
   471.2
   493.2
   458.8
   520.8
   489.6
   498.4
   493.5
   451.7
   500.7
   511.1
   466.6
   464.7
   437.1
   497.4
   505.9
   494.2
   484.5
   480.6
   505.9
   529.9
   463.7
   510.1
   529.9
   444.9
   419.2
   456.9
   501.3
   478.3
     489
   511.1
   492.6
   518.5
   490.9
   477.6
   496.5
   503.3
   506.5
   459.8
   485.8
   510.4
   553.2
   491.3
   451.7
   535.1
   425.7
   541.2
   458.5
   437.4
   450.4
   530.5
   498.4
   509.4
   497.4
   472.8
     490
     537
   486.4
     526
   468.9
   445.9
     475
     489
   507.8
   535.4
   441.6
   548.7
   463.4
   479.6
   492.2
   587.9
   483.5
   466.3
   514.6
   482.8
   491.6
   488.7
   489.3
     487
   475.4
   486.1
     500
   480.6
   493.5
   511.1
   531.8
   493.2
   482.2
   507.2
   489.6
   552.3
   489.3
   506.2
   456.9
   572.7
   508.8
   509.8
   492.9
   433.2
   511.1
     464
   450.4
   503.9
     502
   498.1
     537
   518.5
   480.2
   491.3
   493.5
   502.3
   532.1
   503.9
   482.5
   450.4
   534.4
   443.3
   495.8
   522.1
   500.7
   495.5
   526.9
   496.1
   479.3
   510.4
   505.5
   457.9
   522.7
   504.9
   491.6
   462.7
   486.7
   463.4
   488.7
   511.4
   465.3
   460.8
   521.4
   471.5
   485.1
   431.6
   535.1
   504.9
   514.3
   493.2
   509.8
   460.4
   555.2
   527.6
   472.1
   513.3
   513.6
   517.9
   414.1
   486.7
   481.9
   484.1
   517.5
   462.1
   446.8
     463
   468.6
   469.5
   522.1
     524
   466.9
   535.1
   545.8
   495.5
   474.7
   540.6
   524.7
   479.3
   492.6
   465.6
   507.5
   494.8
   439.7
   489.3
   547.1
   486.7
   492.6
   503.9
   505.2
     478
     537
   515.6
   514.6
   450.7
   474.4
   525.3
   551.3
   480.6
   528.2
   504.6
   469.2
     512
   494.5
   521.8
   459.2
   497.8
   495.8
   525.7
   546.7
   498.1
   510.7
   550.6
   475.4
   520.5
     550
   484.5
     526
   530.5
   487.4
   520.5
   462.4
   581.4
   483.5
   507.5
   449.4
   530.8
   491.3
   467.6
   497.4
   485.8
   531.5
   552.9
     538
   539.9
   523.1
   509.1
   500.3
   520.1
   485.1
   528.9
   494.8
   463.7
   507.5
   507.5
   478.3
   494.8
   498.1
   484.8
   489.6
   482.5
   517.9
   494.2
   488.7
   506.5
   535.1
   508.5
   495.8
   523.1
   488.3
   489.3
   490.6
   562.6
   509.4
   461.4
   480.6
   471.8
   502.3
   503.9
   532.5
   506.2
   509.1
   487.7
   505.9
   472.5
   511.1
   486.7
   465.6
   471.2
   557.8
   499.1
   542.8
   518.5
   455.6
     514
   483.8
   584.7
   503.3
   499.4
   507.8
     512
   513.3
     490
   466.3
     514
   535.7
   503.9
   552.3
   528.2
   461.1
   509.4
   473.4
   545.8
   479.9
   457.2
   530.5
   535.4
   518.2
   514.6
     489
   521.4
   503.3
     549
   508.1
   502.9
   533.8
   454.6
   478.3
   482.5
   470.2
   495.2
   484.8
   497.4
   525.3
   484.5
     512
   460.4
   489.3
   492.9
   460.4
   481.2
   542.5
   462.1
   517.5
   481.2
   499.4
   463.7
   547.1
   466.6
   502.9
   481.5
   469.2
   505.9
   526.9
   517.9
   473.1
   517.5
   519.8
   533.4
   518.2
   511.1
   508.8
   514.9
   496.8
   478.6
   460.1
   541.5
   538.3
     537
   492.6
   546.7
     525
   486.7
   503.3
   517.2
   513.6
   542.5
   477.3
   503.3
   509.1
   497.8
   542.2
   499.7
   443.3
   434.5
   505.5
     466
   469.9
   462.4
     551
   536.7
   499.4
   504.2
   511.7
   501.3
     560
   510.1
     502
   463.4
   517.2
   566.2
   523.4
   538.3
   454.3
   528.6
   526.6
   527.9
     465
   535.7
   487.7
   505.9
   482.8
     476
   501.3
   522.7
   477.6
   463.7
   449.7
   466.3
   498.4
   475.7
   451.7
   506.8
   517.9
   478.3
   505.5
   471.8
   492.9
   462.7
   475.4
     487
   530.5
   500.3
   465.3
   504.2
   530.2
   501.3
   480.9
   522.7
   523.1
   497.1
   494.5
   508.1
   474.7
   553.2
   515.9
   494.8
   543.2
     487
   507.5
   521.4
   518.8
   534.1
   504.2
   572.4
   469.9
   516.2
   503.6
   495.8
   509.4
   487.4
   462.1
   531.8
   540.9
   496.1
   500.7
   526.3
     488
   509.1
     454
   502.6
     478
   494.2
   506.2
     502
   496.5
   455.3
   495.5
   454.9
   560.7
   523.1
   540.3
   497.4
   436.1
   491.3
     477
   484.8
   534.4
   564.9
   522.7
   526.9
   503.9
   468.2
   511.4
   510.1
   511.4
   512.4
   515.3
   480.9
   494.2
   516.9
   523.1
   491.6
   519.5
   510.1
   467.3
   511.7
   507.2
   521.4
   473.1
     465
   494.8
   503.9
   492.2
   504.9
   496.8
   526.3
   545.8
   481.5
   477.3
   480.9
   515.6
   439.4
     548
   460.4
   458.2
   473.1
   485.4
   485.8
   431.9
   540.6
   521.4
   510.7
   523.1
   604.5
   519.5
   468.2
   522.4
   454.6
   535.1
     477
   506.2
   527.9
   479.6
   545.8
   507.2
   460.4
   494.2
   503.3
   463.7
   520.1
   519.5
   538.6
   517.5
   495.2
   468.6
   461.1
   498.1
   549.7
   466.9
   542.5
   504.9
   497.8
   503.9
   531.2
   469.5
   482.5
   466.6
     526
   523.7
   522.7
   475.7
   492.6
   513.6
     489
   503.6
   508.8
   485.4
   512.7
   526.3
   544.5
     464
   472.1
   469.9
   476.7
     551
   507.2
   431.3
   543.2
   515.6
   471.5
   497.8
   543.2
     551
   483.2
   471.5
   527.9
   506.8
     430
   488.3
   508.8
   533.4
   535.1
   480.6
   544.5
   454.9
   481.9
   504.2
   460.1
   482.2
   492.9
   520.8
   497.8
   510.7
   502.3
   551.3
   474.4
   546.7
     524
     466
   519.2
   527.3
   460.8
   512.4
   521.8
     488
   487.7
   493.2
   449.1
   486.4
   509.1
   469.9
   474.7
   506.2
   451.4
   519.2
   507.8
   521.4
     489
   527.6
     514
   499.7
   489.6
     489
     501
     463
   509.8
     524
   512.4
   527.9
   456.6
   528.2
   480.9
   513.3
   505.5
   544.1
   456.2
   491.6
   506.5
   477.6
   563.3
   474.1
   521.8
   493.2
   490.6
   508.1
   493.9
   549.3
   508.5
   536.4
   479.9
   498.7
   460.8
   487.7
   487.7
   463.7
   512.7
   485.4
   487.7
   516.9
   536.7
   463.4
   504.6
   479.3
     501
   501.3
   459.2
     478
   470.8
     585
   546.4
   501.3
   507.5
   541.9
   455.6
   522.7
   530.5
     539
   503.6
   486.4
   522.7
   486.1
   516.2
   563.3
   490.3
   507.8
   487.4
   494.5
   459.8
   467.9
     500
   534.4
     538
   496.8
   467.9
   432.5
   575.6
   456.9
   540.3
   478.9
   509.8
     526
   524.7
   519.2
   503.9
   514.3
   517.5
     490
   514.3
   517.9
   459.2
   499.7
   493.2
   529.2
   484.5
   471.2
   488.3
   508.8
   457.2
   532.1
   557.4
   544.1
   486.4
   496.1
   497.1
   468.9
     538
   517.5
   556.8
   526.6
   517.9
   515.3
   561.3
     524
   499.4
   496.1
     572
   521.4
   496.5
   519.2
   443.9
   544.5
   543.5
   501.3
   532.8
   506.2
   581.1
   538.3
   565.6
     525
   503.3
   502.6
   497.8
   494.8
   500.7
   510.1
   543.8
   492.2
   540.3
     526
   462.7
   507.5
   529.2
   545.4
     512
   525.7
   486.1
   557.1
   469.5
   496.1
   477.6
   507.5
   498.1
   482.2
   455.6
   545.4
   523.4
   565.9
   558.7
   504.9
   571.4
   497.1
   470.2
   551.6
   481.5
   457.5
   468.2
   559.1
   487.4
   506.2
   492.2
   515.3
   464.7
   568.5
   480.6
   545.4
   520.5
   523.4
   481.9
   462.1
   504.9
   463.7
   475.7
   489.6
   498.1
   473.7
   555.8
     512
   497.4
   450.7
   481.2
   528.6
   547.1
   481.5
     490
   455.9
   577.2
   499.7
   521.1
   465.6
   543.8
     488
   480.9
   546.1
   481.9
   465.6
   435.1
   517.2
   462.4
   471.8
   529.2
     538
   501.6
   498.1
   554.2
   499.4
   488.3
   545.4
   530.2
     466
   477.3
   507.5
   496.1
     512
   446.5
   516.9
   487.4
   487.7
   487.7
   534.4
   571.4
   495.5
   461.7
   479.3
   505.2
   517.5
   481.5
   488.7
   493.2
   517.2
   516.2
     526
   508.5
     548
   500.7
   497.4
   523.1
   477.6
   535.7
   530.5
   492.6
   517.2
   494.8
   495.2
   479.6
   472.8
   505.5
   498.4
     502
   512.7
   463.7
   483.2
   538.3
     502
     490
   491.6
   455.3
   526.9
   490.6
     537
   504.9
   467.3
   499.7
   479.3
   509.8
   521.1
     464
   568.5
   508.8
   493.5
   486.4
   485.4
     524
   510.7
   490.6
   504.9
   535.1
   538.6
   521.4
   499.1
   511.4
   485.8
   521.8
   505.5
   505.9
   532.8
   530.5
   492.9
   587.9
   514.3
   531.2
   513.3
   471.5
   469.9
   494.5
   489.6
   483.8
   521.1
   468.9
     536
   505.5
   443.3
   505.5
   557.4
   490.6
   518.2
   542.2
   476.7
   512.4
   472.8
   478.3
   514.9
   508.8
   509.1
   523.4
   510.7
   512.4
   565.6
   527.3
   492.9
   516.9
     573
   520.5
   531.5
   533.4
   520.1
   497.4
   469.2
   522.7
   485.4
   523.1
   511.7
   490.9
   523.7
   484.5
     488
   495.5
   497.4
   447.5
   553.6
   524.7
   486.4
     487
   527.9
     524
     500
   489.6
   494.2
   494.2
     538
   529.5
   495.5
   518.2
   568.1
   501.3
   485.4
   510.7
   509.1
   464.3
   547.7
   575.9
   533.4
   508.5
     488
   462.1
   498.4
   474.7
   510.7
   477.3
   517.2
   511.4
   553.6
   536.4
   491.9
   507.2
   492.6
   473.4
   508.1
   492.6
   511.1
   515.6
   527.9
   449.7
   519.2
   549.7
   564.9
   499.4
   431.3
   457.2
   495.2
   529.2
   495.5
   527.3
   526.9
   570.7
   457.9
   485.4
   504.9
   514.6
     513
     489
     454
   563.9
   520.5
   479.3
   518.5
   530.2
   495.2
   519.5
     454
   494.5
   492.6
     524
   571.4
   507.5
   480.2
   471.8
   505.2
     526
   493.2
   457.2
   532.8
   507.2
   551.3
     478
   442.9
   501.6
   472.1
   447.5
   510.1
   460.8
   516.9
   493.2
   493.2
   484.1
   449.4
   496.1
   494.8
   418.6
   496.5
   485.1
   545.8
   475.7
   485.4
   541.5
   511.7
   514.6
   474.1
   474.1
   497.8
   521.4
   490.9
   544.8
   543.8
     475
   516.2
   523.4
   515.6
   456.2
   490.3
   471.5
   546.7
   479.6
   481.2
     477
   530.5
   524.7
     513
   515.9
   470.5
   496.5
   526.3
   544.1
   478.3
   484.5
   502.9
   519.2
     501
   501.3
   518.2
   511.1
   542.8
   516.9
   516.2
   514.3
   486.4
   568.8
   495.8
   541.2
   499.7
   489.6
   502.6
     487
   484.5
   485.4
   454.9
   529.5
   497.1
     513
   520.1
   452.3
   491.6
     478
   565.9
     501
   518.8
   531.8
   520.5
   496.5
   508.1
   501.3
   588.6
   550.6
   485.4
   470.5
   546.1
   519.8
   481.9
   499.1
   568.1
   431.6
   459.5
   486.7
   479.9
   511.7
   523.7
   507.2
   502.6
   479.3
   491.9
   432.2
   466.6
   522.1
   500.3
     526
   532.1
   553.6
   469.2
   494.5
   530.8
   504.9
   466.9
   516.6
   544.8
   484.1
   529.2
   505.2
     502
   530.2
   490.6
     502
   548.4
   588.6
   514.6
   468.2
   480.2
   484.1
   479.6
   514.9
     487
   475.7
   547.1
   503.3
   528.6
   515.9
   505.9
   519.8
   508.8
     501
   551.3
   485.1
     501
   466.6
   531.5
   495.8
   479.3
   521.1
   491.9
     466
   536.7
   483.2
   502.9
   473.7
   493.5
   482.5
   535.1
     524
     536
   494.5
   497.4
   565.2
   524.4
   481.2
   515.6
   505.2
   527.3
     551
   481.9
   433.5
   466.6
   481.2
   511.4
   484.8
   503.3
   527.3
   499.7
   501.6
   542.5
   470.5
   490.6
   484.1
   532.1
   528.2
   556.8
   461.4
     514
   514.9
     514
   454.3
   523.7
   508.1
   522.7
   509.4
   476.3
   520.8
     488
   522.1
   484.8
   501.6
   473.7
   529.2
   481.2
   530.8
   520.5
   470.2
   511.7
   511.7
   555.2
   485.4
   508.1
   529.5
   494.8
   511.1
   511.1
   559.7
   472.5
   520.5
   520.1
   518.2
   502.9
   499.7
   521.1
   521.4
   480.2
   527.6
   573.3
   491.3
   515.3
   500.7
   492.2
   490.9
   521.8
   485.4
   565.9
     489
   497.1
   549.7
   482.5
   537.3
   470.8
   579.8
   508.1
   486.7
   530.5
   491.6
   543.8
   499.4
   499.1
   492.6
     478
   533.8
   534.1
   539.9
   488.7
   495.8
   504.6
   500.3
   539.6
   501.3
   543.2
   508.1
   530.8
   501.6
   512.7
   561.3
   483.2
   538.6
   500.7
   569.1
     537
     539
   518.2
   509.1
   517.5
   531.8
   525.3
   542.8
   509.4
   540.6
   532.1
   505.9
   526.6
   559.1
   588.3
   521.8
   545.1
   554.5
   542.5
   565.2
   532.1
     526
   519.5
     514
   619.7
   547.7
   547.7
   537.7
   612.6
   543.2
   540.3
   587.9
   537.3
   520.8
   551.3
   575.9
   604.8
   577.6
   587.9
   622.6
   604.8
   583.4
   557.1
   594.1
   613.2
   573.3
   595.4
   563.3
   599.9
   576.9
   585.7
   544.1
     573
   605.8
   664.8
   614.5
     587
   597.3
   612.9
   636.3
   598.3
   693.4
   639.5
   634.3
   619.1
   609.3
   620.4
   620.7
   576.3
   611.9
   660.3
   662.2
   689.1
   620.1
   626.5
   646.7
   603.5
   666.4
   655.4
   668.4
   652.8
   627.5
   666.4
   642.1
   654.4
   639.8
   601.9
   648.6
   604.8
   643.1
   642.8
   624.3
   635.6
   632.7
   632.7
   629.8
   715.7
   738.5
   661.6
   642.1
   640.8
   588.6
   607.4
   639.8
   628.2
   615.5
   663.2
   592.8
   688.5
   695.3
   622.6
   625.9
   642.8
   613.9
   638.5
   591.2
   625.9
   583.7
   617.1
   601.9
   608.4
     585
   629.1
   640.8
   626.9
   581.1
   558.7
   602.9
   625.9
     635
   581.1
   599.6
   591.2
   605.8
   610.3
   571.1
   626.9
   645.4
   619.4
   633.7
   600.3
   600.3
   578.5
   599.9
   593.8
   607.7
   567.5
   611.3
   562.3
   590.9
   599.6
     597
   629.8
     560
   599.6
   583.1
   551.3
   540.9
   590.2
   595.4
   627.5
   609.3
   609.7
   570.7
   539.9
   565.6
   542.5
     610
   558.7
   616.8
   551.3
   575.3
   508.5
     539
   590.9
   587.6
   533.8
   552.9
   530.2
   529.2
   533.8
     573
   532.5
   529.2
   604.8
   502.9
   570.1
   588.6
     514
   566.9
   548.7
   532.5
   546.1
   519.5
   556.1
   554.8
     572
   524.4
   557.8
   510.7
   624.6
   495.8
   565.6
     598
   532.8
   596.7
   572.4
   576.3
   517.2
   538.6
   529.2
   544.1
   567.8
   542.5
   590.5
   543.5
   512.7
   479.9
   523.7
   510.4
   486.1
   543.5
   504.6
   545.1
   490.9
   501.6
   531.2
   549.3
     573
   558.1
   549.3
   540.3
   534.4
   530.5
   522.1
   573.3
   480.9
   539.6
   528.6
   478.6
   529.9
   545.4
   578.2
   564.6
   567.2
   526.6
   520.1
     586
     560
   557.4
     598
   482.5
   532.8
   460.8
   602.9
   498.1
     525
   560.4
   490.9
   564.3
     550
   541.9
   501.3
   483.2
   505.5
   553.9
   514.6
     548
   553.6
   534.4
   555.2
   526.6
     489
     538
   519.2
   531.2
   528.2
   549.3
   539.3
   544.8
   482.2
   545.4
     525
   517.9
   533.1
   520.5
   553.2
   504.9
   532.5
     512
   529.9
   504.9
   502.3
     575
     512
     539
   512.4
   484.5
   514.6
   582.7
   553.9
   553.6
   508.1
   534.7
   530.2
   459.5
   491.6
   568.5
   498.4
     514
   489.3
   552.9
   508.8
     550
   516.9
   585.7
     537
   518.5
   522.7
   505.2
   532.5
   522.4
     573
   506.5
   486.4
   512.4
   479.6
   549.3
     488
   558.4
   522.7
   510.4
   556.5
   504.2
   493.2
   532.5
   532.1
   458.8
   532.8
   475.7
   470.5
   504.6
   548.7
   551.9
   564.3
   523.7
   479.9
   541.2
   507.5
   555.2
   517.9
   530.8
   484.1
     537
   496.1
   504.2
   523.7
   552.9
   549.7
     502
   523.4
   501.3
   545.1
   524.7
   545.8
   474.1
   579.8
   511.1
   526.9
   536.7
   508.5
   518.8
     561
   614.2
   528.9
   528.9
   554.5
   506.5
   543.8
   546.4
   496.5
   514.3
   473.4
   555.8
   573.7
   543.5
   542.2
   501.3
     487
   470.2
   485.8
     487
   511.4
   482.8
   554.5
   530.2
   502.6
   573.3
   529.9
   574.3
   505.9
   538.6
   501.3
   542.5
   499.7
   481.2
     562
   536.4
     514
   534.4
   558.7
   505.5
   519.2
   478.6
   517.2
   526.6
     548
   535.7
   519.2
   523.4
   523.4
   531.5
   518.5
   557.4
   512.7
   475.4
   500.3
   497.1
   502.3
   498.7
   515.3
   518.8
     465
   533.1
   547.7
   471.2
   494.8
   510.4
   494.5
   546.4
   495.5
   556.1
   493.2
   547.7
   487.7
   528.9
   495.2
   536.7
   530.5
   555.2
   531.8
   532.1
   528.6
   523.1
   522.7
   506.5
   549.3
     538
   530.2
   524.7
   528.6
   488.7
   507.2
   481.5
   604.2
     524
   531.8
   514.3
   505.2
   482.8
   529.9
   509.1
   491.9
   552.6
   500.3
   530.5
   478.3
   575.9
     513
   545.8
     513
     550
   534.4
   493.2
     502
   491.9
   519.2
   556.5
   493.2
   540.6
   515.9
   578.2
   503.3
   559.7
   523.7
   551.9
   552.9
   521.8
   540.9
   477.6
   532.8
   533.1
   486.1
   564.6
   502.3
   501.3
     551
   499.1
   485.4
   540.9
   532.8
   514.9
   573.3
   521.8
     524
   576.9
   515.6
   511.1
   507.8
   534.4
   498.7
   545.4
   507.8
   507.5
   510.4
   526.6
     549
   541.9
   555.5
   491.3
   519.2
   515.3
   520.5
   592.8
   507.2
   517.5
   525.3
   530.2
   522.4
   481.9
   565.2
   544.8
   496.8
     513
   493.5
   544.1
   524.4
   509.1
   537.7
     524
   517.2
   486.4
   493.5
     562
   536.4
   551.6
   518.2
   527.6
   505.9
   551.3
   530.2
   536.7
   551.9
   533.1
   562.6
   520.5
   521.4
   581.4
   503.6
   556.5
   529.2
   540.3
   556.1
   546.4
   505.5
   548.7
   485.4
   509.8
   522.7
   587.9
   506.2
   508.1
   539.3
   508.5
   470.8
     514
   540.6
   496.8
   540.3
   524.4
   484.5
   511.1
   538.6
   496.1
   490.3
   470.5
   548.4
   529.9
   526.9
   519.2
   535.7
   493.9
     502
   489.6
   529.9
     526
     501
   560.7
   503.3
   532.1
   528.9
     574
   498.4
   488.3
   513.6
   528.6
   529.9
   538.3
   562.6
   482.8
   487.7
     548
   581.4
   516.9
   547.4
   527.6
   540.9
   506.2
   518.2
   570.4
   558.4
   521.8
   507.5
   549.3
   526.3
   494.2
   490.9
   532.1
   571.4
   501.6
   474.4
   480.9
   581.1
     551
   483.5
   475.4
   563.3
   500.3
   518.5
   559.1
   568.5
   487.4
   514.6
   538.6
   493.5
   479.3
   502.6
   527.6
   506.5
   556.8
   515.3
   537.3
   488.3
   544.1
   521.1
   490.6
   492.9
     524
   506.2
   506.2
   523.7
   500.3
   547.4
   576.9
   518.5
   521.4
   481.9
   546.7
   569.1
   526.3
   460.8
   530.5
   478.9
   547.4
   543.5
   468.6
   494.8
   515.3
   559.7
   458.8
   539.3
   567.2
   527.9
   503.9
   548.4
   556.8
   558.7
   561.3
   544.1
   485.8
     488
   514.9
   535.7
   478.6
   493.2
   492.2
   521.4
   562.3
   542.8
   503.3
   511.4
   529.2
   524.7
   555.2
   564.3
   503.9
   531.8
   481.2
   451.7
   559.7
   554.5
   504.6
   517.5
   502.6
   528.6
   518.5
     551
   502.6
   508.1
   511.4
   516.9
   490.9
   501.6
   542.2
   514.9
   510.7
   491.9
   530.5
   474.4
   444.6
   514.6
   499.7
   575.6
     465
   592.5
   567.8
   473.1
   546.7
   547.4
   535.7
   493.2
     536
     524
   557.8
   500.3
     477
   502.3
   517.2
     536
   532.1
   515.3
   558.7
   580.2
     538
   531.5
     560
   577.2
     596
   553.6
   521.4
     514
   566.5
     548
   504.2
   514.3
   484.8
   507.2
   497.4
   494.5
   512.7
   543.5
   533.8
     513
   515.6
     475
   522.7
   519.2
     585
   555.8
   549.3
   494.8
   559.7
   594.1
   491.3
   542.5
   516.9
   558.1
   531.2
   522.7
   513.6
   538.6
   557.1
   492.6
   515.9
   573.7
   477.6
     560
   494.2
   503.9
   468.6
   537.7
   522.1
   530.8
   553.2
   493.9
   512.7
   531.2
   528.2
   538.6
   536.7
   518.8
   492.9
   529.2
   550.3
   624.6
   522.4
   501.3
   503.6
     586
   553.9
     548
   515.9
   515.9
   538.6
   487.4
   547.7
     524
   584.4
   503.9
   547.1
   535.1
   536.7
   566.9
   470.5
   558.4
   549.3
   461.7
     524
   501.3
   523.4
   527.3
   487.7
   502.3
   577.2
   545.8
   557.1
     512
   565.9
   511.1
   489.6
   499.7
   527.9
   472.8
   480.6
     563
   564.6
   546.1
   526.3
   526.6
   528.6
     487
   578.2
   540.6
   505.2
   578.5
   532.5
   496.1
   533.8
   574.6
   546.7
   592.5
   511.1
   546.1
   545.1
   524.4
   481.5
   479.9
   509.1
     513
   492.9
   505.9
   536.4
   478.6
   524.4
   500.3
   496.1
   511.1
   499.1
   503.6
   507.8
   577.6
   538.3
   540.3
   534.7
   544.5
   557.4
   504.2
   487.4
   516.6
   543.2
   564.6
   487.4
   529.9
   532.8
   515.3
   542.2
   555.2
   545.1
   466.6
   567.5
     514
   486.1
   537.3
   567.5
   553.6
     608
   530.2
   525.7
   521.4
   548.4
   568.1
   518.2
   541.5
   516.6
   574.3
   554.2
   499.7
   518.8
   489.6
   544.5
   502.3
   537.3
   534.4
   581.1
   520.5
   520.8
   569.4
   569.1
   559.4
   506.8
   512.7
   530.2
   496.5
     476
   531.8
   559.4
   515.6
   551.6
   553.2
   568.5
   500.7
   571.1
   485.1
   507.5
   548.7
   569.1
   551.6
   507.2
   508.5
   546.7
   515.6
   496.1
   481.9
   565.6
     599
   518.2
   559.1
   583.4
   495.5
   537.7
   506.5
   576.9
   581.4
   562.6
   557.4
   504.9
   561.7
   564.3
   532.8
     514
   480.2
     537
   478.3
   593.8
   523.4
   537.3
   500.7
   524.7
   567.8
   530.8
   546.7
   601.2
   523.7
   520.1
   504.9
   523.7
   535.7
   545.8
   560.7
   532.5
   550.6
   524.4
   503.6
   530.8
   511.4
   564.6
   541.9
   545.1
   530.2
   494.5
   577.2
   531.2
   523.1
   589.6
   552.9
   521.1
   509.8
     539
   577.9
     536
   553.9
   515.6
   578.9
   504.6
   484.8
   565.6
   518.2
   524.7
   527.3
   547.7
   502.6
   502.6
   549.3
   515.6
   563.9
   551.9
   506.5
   537.3
   519.2
   552.9
     514
   508.1
   510.4
   520.5
   552.9
   526.3
     550
   544.5
   540.3
   540.9
   502.6
   542.2
   558.7
   477.6
   534.7
   491.3
     548
   515.3
   519.5
     550
   535.1
   544.8
   539.9
   536.4
   505.2
   549.7
   521.8
   504.2
   558.1
   553.9
   542.2
   522.7
   553.6
   561.3
   541.2
   523.4
   545.4
   597.3
   472.5
   499.7
   563.3
     490
   549.7
   490.3
   575.6
   522.1
     610
   551.9
   531.2
   530.5
   520.8
   515.9
   511.1
   525.7
   513.6
     536
   527.6
   546.1
   514.6
   541.2
   516.2
   500.7
   513.6
     584
   553.6
   542.2
     550
   555.5
   511.7
   590.5
   541.2
   570.7
   523.4
   549.7
   531.2
   507.5
   566.5
   552.6
   493.5
   541.5
   506.8
   492.6
   517.5
   489.6
   577.6
   559.4
   559.1
   546.1
   574.3
   543.2
   512.7
   479.3
   539.9
   484.5
   521.4
     548
   522.4
   557.8
   605.8
   603.5
   532.1
   526.9
   542.2
   506.8
   554.2
   579.8
   542.5
   594.4
   521.8
     572
   520.5
   577.6
   521.8
     549
   512.4
   574.3
   506.5
   504.6
   578.5
   557.1
     587
   514.6
   528.9
   553.6
     597
   492.2
   526.6
   568.8
   587.3
   496.5
   529.5
   588.9
   523.1
   587.3
   573.7
   525.7
   552.9
   509.8
   581.1
   565.2
   510.1
   523.7
   544.1
   597.7
   542.2
   553.6
   553.2
   544.1
   586.6
     548
   559.1
   563.9
     561
   596.7
   618.1
   543.5
   536.7
   607.7
   538.6
   556.1
   603.2
   537.7
   524.4
   552.9
   517.9
   516.6
   526.3
   567.5
   543.8
   535.1
   590.2
   529.2
   547.4
   520.5
   577.9
   565.6
   542.8
   566.2
   562.6
     573
   564.6
   497.1
   537.3
   569.1
     550
   527.9
   561.3
   570.7
   587.3
   511.1
   502.6
   502.6
   544.8
   543.5
   534.1
   571.1
   529.2
   521.1
   538.3
   559.1
   592.2
   569.4
   529.9
   623.3
   557.1
   631.4
   520.5
   521.8
   581.8
   577.6
   505.2
   484.1
   510.7
     563
   570.1
   542.2
   543.5
   509.1
   511.1
     562
   517.5
   527.6
   537.3
   534.1
   522.7
   579.2
   543.5
   577.2
   543.5
   542.2
   517.5
   524.7
   522.1
   548.7
     548
   567.8
   519.2
   529.9
   559.7
   528.6
   566.2
   573.3
   542.5
   528.6
   534.4
   538.3
   559.4
   541.9
   581.1
   566.5
   576.3
   527.3
   547.4
     525
     548
     563
   508.5
   555.5
   591.8
   554.8
   551.9
     502
   496.1
   548.4
   528.6
   561.3
   547.7
   529.5
   507.8
   548.4
   535.4
   526.6
   555.2
   499.4
   533.8
     550
   549.7
   539.6
   534.4
   491.3
   531.8
   551.6
   555.2
   507.8
   588.9
   537.7
   509.4
   522.1
   509.8
   530.2
     548
   543.2
   482.8
   529.9
   611.6
   578.2
     598
   552.3
   511.1
   510.7
   554.5
   493.2
   544.8
   545.8
   469.9
   537.3
   577.2
     548
   582.1
   505.9
   587.6
   509.1
     478
   551.3
   536.4
   563.3
   551.9
   548.4
   509.1
   597.3
   554.2
   566.2
   518.8
   499.4
   563.9
   486.4
   567.2
   556.5
   534.7
   590.5
   562.3
   552.3
   566.2
   508.8
   480.6
   529.9
   557.1
   496.1
   544.5
   487.7
     584
   589.9
     550
     548
   577.2
     561
   549.3
   556.1
     560
   537.3
   517.5
   603.8
   522.1
     599
   586.3
     549
   560.7
   535.1
   567.2
   582.7
   544.5
   576.9
   589.2
   602.5
     608
   641.1
   593.5
   592.5
   616.2
   564.9
   596.4
   581.4
   595.1
   597.7
   679.4
     610
     681
   675.2
   630.1
   603.8
   618.8
   633.7
   693.4
   625.6
   642.4
   673.6
   672.6
     659
   652.2
   638.5
   659.3
   694.3
   783.2
   670.7
   707.6
   678.8
   679.1
     717
   757.9
     768
   738.5
     732
   692.1
   784.2
   713.2
     793
     817
   801.1
   749.8
   734.9
   812.4
   829.9
   784.2
   835.8
   806.9
   779.3
   802.4
   849.7
   845.2
   806.9
   799.4
   816.3
   809.5
   842.3
   770.6
   802.7
   858.8
   901.6
   875.7
   848.4
   858.5
   910.7
   926.6
   877.6
   892.5
   833.5
   909.4
     900
   837.7
   884.1
   873.7
   889.3
   932.1
   927.9
   882.2
     889
   913.6
   927.6
   929.5
     889
   891.6
     913
   853.6
   924.3
     925
   923.4
   954.2
   904.9
     838
   962.9
   943.2
   833.2
   924.3
   843.2
   801.4
   830.3
   889.6
   749.5
   808.5
   881.5
   891.9
   855.9
   868.5
   845.8
   807.6
   788.7
   835.5
   846.8
   795.2
     793
   831.9
   862.4
   780.6
   772.5
   843.6
   841.3
   871.8
   824.4
   870.2
   759.5
     744
   794.6
   793.3
   773.8
   726.8
     744
   744.6
   746.9
   713.5
   763.4
   736.2
   752.1
   693.4
   756.3
   763.1
   698.9
   786.1
   728.4
   649.2
   762.1
   748.8
   705.7
   698.2
   724.2
   651.5
   679.4
   717.7
   739.4
   702.4
   702.1
     682
     682
   713.2
   644.7
   652.5
   638.5
   627.8
   681.4
   688.2
   672.9
   638.9
   653.8
   611.3
   682.3
   598.3
   596.4
   639.2
   625.6
   664.8
   615.2
   665.1
   624.6
   614.9
     611
   637.9
   617.5
   657.4
   597.7
   595.7
     623
   628.8
   608.7
   582.1
   636.3
   651.8
     633
   641.8
   618.4
   676.8
   626.5
   655.1
   647.6
   627.8
   584.4
   635.9
   604.2
   617.8
   650.2
   578.5
   579.5
   567.8
   565.2
     537
   626.5
   645.7
   620.1
   645.7
   635.6
     596
   671.6
   545.8
   533.8
   603.2
   652.8
   665.5
   622.3
   569.8
   599.9
   592.5
   615.5
   592.8
   627.5
   609.3
   640.5
   564.9
     645
   606.4
   679.7
   599.3
   638.5
   624.3
   627.8
   568.5
   614.5
   623.6
   632.4
   641.5
   620.7
   583.4
   595.4
   615.8
   587.6
   578.5
   613.9
   559.4
   615.2
   680.1
   578.9
   595.1
     608
   557.4
   593.8
   563.3
   532.8
   600.3
   574.3
   576.6
     549
   607.7
   517.5
   611.6
   591.2
     608
   602.5
   591.5
   657.4
     598
   523.4
     645
     599
   589.9
   607.4
   548.7
   581.8
     525
   648.6
     585
   575.9
   595.7
   591.8
     551
   624.3
   588.9
   577.6
   608.4
   529.2
   599.6
   616.2
     622
   542.5
   592.8
   586.3
   572.7
   607.7
   594.7
   596.4
   580.2
     587
   615.8
   625.2
   540.9
   611.3
   565.9
   578.5
   572.7
   552.6
   550.3
   578.9
   597.3
   590.2
   526.9
   613.2
   592.2
   609.7
   566.5
   542.2
   551.9
   493.5
     539
     551
   561.3
   551.6
   580.2
   518.5
   544.5
   604.2
   571.4
   627.8
     573
   624.3
     537
   626.9
   565.6
   546.1
     562
   585.3
   570.1
   545.8
   540.9
   555.8
   583.4
   616.5
   589.9
   585.7
   583.7
   559.4
   605.5
   536.4
   556.8
   556.8
   568.8
   582.4
   567.5
   538.6
   519.8
   529.2
   581.8
   622.6
   575.3
   521.4
     623
   581.1
     575
   531.5
   632.1
   624.9
   625.9
     598
   572.4
     599
   571.7
   600.6
   567.8
   613.2
   591.2
     609
   600.6
   617.5
   592.8
   632.1
     657
   588.9
   604.2
   650.5
   588.9
   654.4
   711.5
   654.1
   576.6
   663.5
   653.5
   628.8
   664.2
   562.3
   639.8
   642.4
   663.8
   671.3
   661.6
   618.4
     705
   639.8
   668.1
   709.6
     622
   648.3
   642.1
   714.5
     659
   687.2
     694
   701.8
   680.7
   703.1
   691.7
   686.9
   694.7
   685.9
   690.8
   681.4
   683.6
   667.4
     706
     658
   683.6
   719.6
   672.6
   733.6
   726.8
   704.1
   695.3
   724.5
   720.3
   733.3
   744.3
   697.3
   717.7
     719
   747.2
   681.7
     646
   727.4
   670.7
   724.5
   688.2
   729.4
   746.2
   679.4
   727.8
   745.3
   714.5
   745.3
   782.6
     706
   758.2
     708
   728.4
   668.1
   748.8
   704.1
   736.8
     693
   697.9
     696
   713.2
   666.1
   687.9
     730
   721.3
   705.4
   687.2
   704.4
   713.2
   659.6
   647.6
   696.9
   644.1
   660.3
   592.8
   678.1
   655.7
   687.9
   647.3
   660.6
   724.2
   679.1
   725.5
   685.9
   677.5
   643.1
   630.1
   655.4
   662.2
   679.1
   649.6
   672.6
   617.5
   607.7
   670.3
   639.5
   648.6
   722.9
   686.2
   677.5
   637.2
   646.3
   627.8
   655.4
   674.2
   640.8
   621.3
   671.6
     681
   678.1
   668.4
   636.9
   668.7
   631.7
     669
   609.3
   702.4
   628.8
   694.3
   637.2
   618.1
   664.5
   698.2
   733.9
   620.7
   646.3
   735.9
   631.4
   708.6
   639.5
   704.1
   712.8
   805.9
   680.1
   650.5
   703.7
     695
   699.9
   752.4
   668.4
   687.2
   751.4
   708.9
   707.6
   707.3
   747.2
     756
   742.4
   708.9
     744
     730
   728.1
   652.5
   721.3
   727.1
   719.6
   744.3
   726.5
   773.5
   798.1
   756.6
   746.2
   755.7
   796.8
   784.2
   807.6
     816
   784.2
   788.7
   743.6
   790.4
   794.9
     756
   788.1
   752.4
     863
   861.7
   797.5
   813.1
   782.9
   760.2
   783.2
   825.7
   772.5
   767.7
     755
   841.6
   785.2
     851
   824.4
     863
   849.1
   763.4
   855.2
   785.2
   775.8
   773.8
   867.9
   760.2
   785.2
   766.4
   845.5
     732
     791
   753.4
   782.3
   753.1
   830.9
   801.7
   749.2
   759.2
   733.9
   742.7
   754.7
   801.1
   757.9
   797.5
   737.5
     780
   821.2
   715.1
   714.5
   724.8
   745.9
   793.6
   742.4
   743.6
   707.3
   777.7
   698.2
     730
   772.5
   721.6
   669.4
   784.5
   695.3
   758.6
   711.5
     768
   652.2
   637.9
   713.8
   661.3
   664.5
   711.5
   716.7
   733.9
   726.1
   639.8
   641.5
   676.2
   681.4
     729
     705
   697.3
   739.4
   639.8
   664.8
     695
   659.3
     681
   765.1
   696.6
   659.6
   751.8
   770.2
   696.6
   710.6
   734.6
   742.7
   746.9
   726.5
   709.6
   755.3
   722.2
   796.5
   771.9
   753.1
   767.7
   834.8
   895.5
     853
   806.3
     888
   824.1
   879.6
   903.3
   923.7
   939.9
   946.4
   906.8
     911
    1002
   992.5
     925
    1061
   983.1
    1073
    1048
    1033
    1070
    1134
    1121
    1164
    1290
    1153
    1240
    1310
    1361
    1346
    1372
    1290
    1479
    1430
    1513
    1592
    1494
    1562
    1712
    1641
    1698
    1756
    1769
    1806
    1766
    1868
    1891
    1930
    2032
    1938
    2195
    2097
    2165
    2130
    2256
    2225
    2380
    2395
    2350
    2577
    2475
    2482
    2617
    2511
    2660
    2647
    2763
    2765
    2921
    2887
    2900
    2803
    2989
    3019
    2960
    3079
    3067
    3125
    3153
    3121
    3210
    3139
    3229
    3318
    3246
    3349
    3356
    3291
    3404
    3408
    3525
    3458
    3422
    3580
    3651
    3473
    3560
    3467
    3674
    3513
    3531
    3487
    3429
    3549
    3499
    3541
    3491
    3574
    3516
    3509
    3302
    3375
    3472
    3439
    3544
    3442
    3404
    3484
    3364
    3501
    3363
    3361
    3321
    3393
    3379
    3215
    3299
    3089
    3024
    3180
    3181
    3071
    3145
    3023
    2940
    3062
    2912
    2972
    2921
    2910
    2832
    2746
    2871
    2708
    2695
    2726
    2629
    2615
    2652
    2526
    2567
    2496
    2413
    2447
    2451
    2269
    2263
    2369
    2253
    2244
    2228
    2143
    2141
    2158
    2054
    2076
    1953
    1996
    1900
    1965
    1905
    1875
    1865
    1840
    1750
    1822
    1775
    1686
    1639
    1644
    1708
    1639
    1631
    1507
    1652
    1514
    1552
    1577
    1566
    1391
    1458
    1426
    1523
    1365
    1348
    1420
    1399
    1363
    1416
    1359
    1315
    1344
    1250
    1290
    1239
    1282
    1232
    1209
    1168
    1141
    1231
    1176
    1112
    1107
    1100
    1142
    1050
    1080
    1123
    1115
    1105
    1085
    1055
    1039
    1041
    1044
   979.5
   956.1
   986.6
   881.8
   939.9
     998
   957.4
   968.5
   969.1
   959.4
   952.9
   884.1
   994.1
   930.2
   990.5
   902.9
   818.9
   987.6
   861.7
   905.2
   876.7
   881.2
   850.1
   855.9
   924.7
     805
     838
   819.2
   866.3
   872.4
     781
   817.6
     803
   807.2
   847.8
   848.4
     790
   802.7
   735.2
     779
   778.4
   765.4
   800.7
   799.8
   772.8
   805.6
   738.8
   767.3
   754.7
   740.4
   708.9
   781.6
   744.3
   773.5
   762.5
   786.5
   756.6
   749.5
   697.9
   776.7
   691.1
   722.9
   752.4
   729.4
   751.8
   714.8
   677.8
   776.1
   755.7
   770.6
   705.4
   709.3
   752.1
   707.6
   673.6
   689.5
   785.2
   697.3
   667.7
   733.9
   757.3
   651.5
   675.8
   695.6
   673.9
   635.9
   697.3
   641.1
   761.2
   599.9
   624.9
   734.6
   667.1
   679.4
   692.4
   674.2
   711.2
   656.4
   589.6
   673.3
   700.8
   684.3
   639.5
   713.8
   670.7
     646
   708.3
   701.8
   613.9
   672.6
   669.7
   605.5
   609.3
   662.2
     645
   637.9
   567.5
   699.2
   697.9
   680.7
     622
   679.1
   646.3
   627.8
   686.6
   606.4
   627.8
   636.3
   641.1
   592.5
   626.5
   658.7
   653.5
   653.1
   642.8
   661.6
   663.8
     599
   608.4
   671.6
   625.9
     623
   619.4
   669.7
   679.7
   594.7
   628.8
   655.7
   599.6
   605.8
   568.5
     622
   570.1
   593.8
   552.3
   630.1
   644.4
   626.5
   601.2
   619.4
   614.2
   661.3
     635
   588.9
   626.5
   597.7
   587.3
   576.9
     633
   591.8
   615.2
   579.2
   653.1
   633.4
   601.6
   624.6
   584.7
   639.5
   655.7
   608.4
   600.9
   598.6
   607.4
   585.7
     633
   592.8
     609
   613.2
   639.8
   596.4
   596.7
   607.4
   632.7
   620.4
   612.6
   610.6
     584
   626.5
   575.6
   631.1
   596.7
     562
     611
   604.5
   607.4
   578.2
   642.8
   639.2
   617.1
   643.4
   587.3
   631.7
   606.1
   601.2
   574.6
   593.8
   659.3
   625.9
     611
   582.7
   615.8
   564.6
   580.5
   658.3
   559.7
   605.8
     560
   628.5
   603.8
   582.7
   557.4
   618.4
   544.1
   579.5
   590.2
   612.6
   678.8
   597.3
   599.9
   578.5
   555.2
   595.4
   588.6
   623.6
   554.2
   606.8
   632.7
   629.8
     645
     610
   621.3
   577.6
   590.9
   641.1
   599.3
   613.9
   655.4
   589.6
   614.9
   623.6
   642.1
   618.8
   606.8
   601.6
   638.2
   631.7
   567.5
   612.6
   625.2
   649.9
   620.7
   644.1
   635.3
   691.1
   619.1
   613.9
     611
   558.7
   683.6
     670
   729.4
   662.9
   614.5
   676.2
     634
   644.1
   644.4
   655.1
     706
   661.6
   676.5
   654.4
   683.3
   635.3
   632.4
   728.1
   679.7
   677.1
   635.9
   716.4
   700.2
   704.1
   703.4
   761.2
   635.3
   721.9
     769
   728.1
   710.6
   712.2
     707
   736.5
   703.1
   689.5
   757.6
   751.8
   710.9
   718.7
   674.6
   744.6
   711.5
   777.1
   749.5
   765.7
   782.9
   732.3
   765.1
   788.4
   802.4
   836.7
     803
     816
   862.7
   844.5
   834.2
   764.1
   860.1
   832.2
   888.7
   899.4
   859.5
   860.8
   902.3
   900.3
   931.8
   881.5
   933.4
   970.4
   907.1
   932.8
     986
   996.4
   920.4
   975.3
    1003
   993.4
    1021
    1005
   957.8
    1037
    1112
    1048
   957.1
    1075
    1054
    1063
    1082
    1188
    1163
    1100
    1160
    1136
    1211
    1100
    1215
    1208
    1187
    1259
    1288
    1327
    1350
    1386
    1304
    1353
    1348
    1363
    1318
    1423
    1365
    1466
    1446
    1426
    1471
    1510
    1499
    1462
    1637
    1681
    1571
    1615
    1645
    1667
    1653
    1709
    1673
    1625
    1698
    1630
    1691
    1767
    1831
    1738
    1801
    1777
    1792
    1835
    1822
    1874
    1919
    1803
    1791
    1936
    1880
    1832
    1945
    1889
    1900
    2029
    1880
    1909
    1914
    1999
    2077
    1974
    1935
    1999
    2087
    2015
    2040
    1944
    1965
    2046
    1939
    2045
    2058
    2132
    1999
    2049
    2085
    2004
    2061
    2024
    2019
    1975
    1897
    2081
    2187
    2096
    1996
    1998
    1940
    2098
    2074
    2061
    2042
    2031
    1968
    1959
    2005
    1989
    1955
    2075
    2021
    2065
    2017
    2019
    1908
    1981
    2011
    2127
    1974
    2043
    2007
    2097
    2097
    2068
    1948
    2163
    2082
    2039
    1960
    1997
    1962
    2134
    1970
    1982
    2030
    2070
    1932
    2070
    1956
    1945
    1971
    2069
    2076
    2116
    2021
    2039
    2074
    2100
    2113
    2100
    2044
    2034
    1996
    2074
    2107
    2036
    1901
    2094
    1945
    2009
    2049
    1977
    1923
    2057
    2110
    2058
    1961
    1999
    2016
    1899
    1926
    2014
    2008
    1919
    2008
    2012
    1886
    1960
    1955
    1835
    1998
    1815
    1913
    1842
    1909
    1925
    1848
    1791
    1890
    1873
    1865
    1803
    1807
    1832
    1830
    1832
    1779
    1777
    1716
    1685
    1788
    1761
    1733
    1699
    1662
    1670
    1560
    1639
    1648
    1660
    1583
    1633
    1637
    1587
    1556
    1637
    1521
    1639
    1540
    1496
    1574
    1443
    1541
    1461
    1549
    1394
    1457
    1464
    1445
    1414
    1400
    1416
    1352
    1381
    1409
    1335
    1425
    1351
    1334
    1321
    1328
    1377
    1288
    1336
    1289
    1178
    1246
    1244
    1240
    1255
    1277
    1228
    1256
    1235
    1291
    1180
    1160
    1301
    1181
    1122
    1211
    1165
    1153
    1103
    1127
    1066
    1169
    1066
    1043
    1050
    1123
    1110
    1095
    1032
    1001
   963.6
    1024
    1072
    1084
    1035
   940.6
    1016
   972.7
   959.4
    1043
   953.9
    1012
   956.1
   946.4
   942.2
   984.4
    1020
   987.9
   982.7
   961.3
   873.7
   965.5
   865.9
   946.7
   853.9
   851.7
   962.6
   920.1
   976.9
   865.6
   891.9
   904.9
   838.7
   951.3
   907.8
   892.2
   869.2
   846.5
   899.4
   949.3
   872.4
     851
   800.1
   834.2
   818.6
   817.3
   827.3
   796.8
   841.9
   784.2
   888.3
   834.5
   797.5
   797.8
   838.4
   819.2
   792.3
   840.6
   806.9
   816.6
   825.4
   770.9
   762.8
   805.9
     768
   763.4
   826.7
     769
   786.5
   802.7
   752.7
   716.7
   785.5
   742.7
   726.5
   743.6
   759.9
   787.1
   776.4
   712.2
   769.6
   769.6
   738.5
   738.1
   741.7
   686.9
   738.5
   731.3
   716.1
   796.8
   733.9
   692.4
   678.4
   757.6
   737.8
   735.5
   753.7
     756
   663.5
   744.3
   725.5
   730.7
   735.9
   698.9
   718.3
     695
   756.3
   696.9
   701.8
     706
   726.5
   685.6
   646.3
   725.5
   704.1
   699.9
   665.5
   657.4
   677.8
   685.9
   760.8
   710.2
   706.3
   665.8
   669.7
   725.2
   733.9
   677.8
   698.2
   701.5
   696.3
     694
     657
   696.3
   629.1
   651.8
   679.7
   642.8
   667.4
   666.1
   684.9
   655.7
   681.4
   672.9
   640.2
   665.5
   680.1
   571.1
   717.7
   676.5
   615.2
   715.4
   616.2
   661.3
   684.6
   672.9
   691.7
   668.4
   709.9
   672.6
   627.5
   639.5
   668.1
   672.9
   654.8
   620.1
   704.7
   651.5
   632.7
   595.1
   615.8
   642.8
   644.4
   704.7
   686.2
   600.3
   649.2
   674.2
   637.6
   657.7
   631.4
   675.5
     646
   652.2
   629.5
   670.3
   667.1
   682.3
   624.9
     596
   650.2
   627.8
   641.1
     670
   672.3
   610.6
   618.4
   667.4
   627.5
   677.1
   604.5
   627.2
   587.6
   674.2
   634.6
   663.2
     610
   595.1
   593.1
   601.2
   647.6
   620.7
   636.6
   672.9
   620.7
   617.5
   633.7
   603.2
   586.3
   633.4
   644.4
   619.7
   684.3
   578.5
   610.6
   712.8
   635.3
   595.1
   601.6
   638.2
   591.2
     658
   643.7
   621.7
   633.4
   674.9
   554.2
   621.3
   622.3
   659.6
   640.5
   582.7
   651.5
     598
   599.9
   625.6
   548.7
   618.8
   638.9
   602.5
   647.3
     561
   686.9
   624.9
     572
   650.2
     634
   653.8
     611
   635.6
     599
   639.5
   610.6
   621.3
   602.2
   589.6
   614.9
   664.5
   626.9
     597
   606.8
   556.5
   580.2
     609
   610.3
   607.7
   616.8
   600.3
   635.9
   603.8
   692.1
   623.9
   642.4
   637.9
   606.8
   631.4
   655.7
   608.4
   569.4
   647.3
   558.4
   593.5
   603.8
   642.1
   599.9
   618.4
     646
   655.4
     587
   639.5
     670
   635.3
   647.3
   636.9
   619.1
   546.7
   605.5
   599.3
   632.7
   572.4
   645.4
     647
   577.2
   616.2
   621.3
   619.1
   606.4
   633.4
   605.1
   593.8
   619.7
   688.8
   666.8
   547.1
   641.5
   632.7
   622.3
   613.9
     596
   635.3
   644.1
   660.3
     596
   644.7
   641.5
   618.4
   609.7
   657.4
   589.2
   608.4
   632.4
   591.2
   624.3
   576.6
   627.2
   586.3
   543.5
     572
   634.3
     658
     646
   639.2
   590.2
   644.4
   672.6
   668.1
     621
   654.4
   630.1
   652.5
   658.3
   647.3
   612.6
   628.2
   623.6
   635.6
   575.9
   669.7
   672.3
   696.6
   555.8
   579.2
   624.9
   653.5
   632.4
   637.6
   630.8
   625.6
   571.1
   571.1
   643.1
   620.7
   574.6
   621.7
   648.6
   680.4
   654.8
   628.8
   575.6
   614.9
   643.1
   637.2
   656.7
   617.1
   619.1
   591.8
   592.5
   627.2
   627.8
   657.7
   582.4
     608
   616.5
   557.4
   650.2
   582.7
   619.7
   637.6
   628.2
   571.1
     587
   562.3
   646.3
   590.9
   629.8
   611.3
   620.1
   633.4
   624.9
     586
     635
   602.2
   585.3
   588.6
   604.8
   630.4
   668.1
   628.8
   597.7
   591.8
   642.4
     622
   632.1
   555.5
   588.3
   605.5
   610.6
   603.2
   654.8
   572.7
   593.8
   595.7
   598.6
   558.7
   552.9
   619.1
   591.5
   593.5
   564.9
   630.8
   585.3
   606.1
     635
   588.3
   612.3
     621
   589.2
   568.8
     585
     599
   618.8
   612.6
   581.4
   596.7
   641.8
   606.1
   612.3
   628.8
   636.6
   599.3
   613.6
   574.6
   578.2
   552.3
   645.7
   691.4
   625.6
   642.4
   580.5
   626.2
   589.2
   593.1
   581.8
   587.6
   572.7
   576.9
   657.4
   574.6
   603.2
   615.8
   655.1
   631.4
   633.4
   636.3
   615.5
   610.3
   570.4
   575.9
   605.1
   616.8
   619.4
   605.5
   580.8
   648.6
     670
   626.5
   665.8
   646.3
   637.6
   594.1
   622.3
   651.2
   591.2
   612.6
   603.2
   622.6
   588.6
   638.9
   633.4
   648.9
   649.9
   692.4
   704.1
   657.7
   599.3
   685.3
   621.7
   665.5
   617.1
   611.9
   712.2
   644.4
   620.1
   577.2
   656.7
   647.3
   704.4
   661.6
     717
   667.7
   613.2
   579.2
   711.9
   680.1
   633.4
   677.5
   694.7
   687.9
     672
     621
   722.6
   682.7
   673.6
   725.8
   701.2
   720.6
   713.2
   708.3
   693.4
   762.5
   697.9
   701.5
   695.3
   743.6
   738.8
   776.4
   742.4
   783.9
   814.4
     756
   760.2
     754
   740.1
   751.8
     804
   796.5
   792.6
   832.9
     793
   929.5
   808.5
   838.4
   792.3
   810.1
     817
   822.8
   898.4
   820.2
   836.4
   845.8
   823.4
     828
   918.5
   825.7
   893.5
   924.3
   980.5
   905.5
     950
   906.8
   939.3
   920.4
   882.8
   915.9
   919.1
   949.6
   933.7
   914.9
   982.7
   916.9
   935.7
   943.8
    1038
    1002
    1009
   959.4
    1005
   969.1
    1044
    1060
    1090
    1027
    1098
    1058
    1048
    1023
    1020
    1033
    1050
    1064
    1019
    1090
    1074
    1075
    1113
    1106
    1109
    1139
    1098
    1124
    1077
    1061
    1108
    1173
    1170
    1103
    1123
    1119
    1140
    1146
    1208
    1172
    1088
    1176
    1114
    1147
    1076
    1131
    1099
    1162
    1100
    1182
    1150
    1129
    1131
    1139
    1110
    1064
    1153
    1071
    1130
    1106
    1098
    1064
    1093
    1139
    1065
    1034
    1049
    1064
    1145
    1027
    1067
    1127
    1065
    1107
    1128
    1104
    1032
    1061
    1109
    1071
    1035
    1110
    1092
    1100
    1088
    1088
    1053
    1078
    1074
    1071
    1102
    1067
    1024
    1031
    1121
    1063
    1079
    1107
    1136
    1065
    1154
    1162
    1046
    1065
    1063
    1058
    1087
    1107
    1044
    1184
    1162
    1150
    1203
    1041
    1155
    1042
    1153
    1096
    1110
    1136
    1138
    1130
    1098
    1118
    1121
    1227
    1103
    1123
    1202
    1126
    1167
    1203
    1192
    1196
    1221
    1139
    1079
    1103
    1157
    1163
    1261
    1199
    1160
    1178
    1131
    1163
    1251
    1193
    1260
    1252
    1193
    1286
    1208
    1146
    1188
    1169
    1278
    1248
    1247
    1249
    1086
    1217
    1213
    1242
    1256
    1216
    1174
    1136
    1205
    1245
    1263
    1199
    1208
    1171
    1242
    1138
    1213
    1209
    1171
    1111
    1175
    1155
    1144
    1091
    1123
    1205
    1176
    1103
    1148
    1160
    1162
    1103
    1129
    1100
    1076
    1091
    1121
    1022
    1027
   972.3
    1002
    1103
    1034
    1045
    1055
    1085
    1024
    1076
    1058
    1051
    1002
    1062
    1080
   913.6
   919.5
   976.9
   973.3
   980.1
    1003
   953.2
   992.5
   934.1
   993.1
   956.1
   923.7
   991.8
   967.8
    1015
   987.9
   993.4
   915.9
   894.5
   989.5
   942.5
    1037
    1001
   963.9
   982.7
    1026
    1056
    1013
   932.4
    1028
   953.2
   960.3
   950.9
   943.5
   926.3
   946.1
   966.2
   957.4
   944.5
    1006
   968.5
   968.1
    1046
    1001
   953.9
   986.9
    1042
    1013
    1044
   987.3
    1049
    1058
    1003
   974.3
   963.9
    1069
    1008
    1077
    1139
    1106
    1144
    1068
    1141
    1098
    1116
    1134
    1145
    1056
    1186
    1116
    1119
    1240
    1109
    1156
    1181
    1104
    1164
    1209
    1141
    1165
    1137
    1221
    1234
    1202
    1209
    1188
    1177
    1197
    1277
    1266
    1134
    1260
    1301
    1294
    1214
    1250
    1211
    1224
    1321
    1302
    1323
    1224
    1270
    1221
    1238
    1270
    1250
    1305
    1307
    1279
    1264
    1313
    1338
    1227
    1204
    1241
    1267
    1281
    1229
    1257
    1355
    1276
    1279
    1270
    1203
    1298
    1239
    1176
    1258
    1322
    1207
    1321
    1224
    1215
    1255
    1231
    1253
    1171
    1226
    1160
    1169
    1195
    1141
    1163
    1160
    1138
    1131
    1137
    1117
    1119
    1135
    1122
    1083
    1050
    1092
    1081
    1090
    1061
    1040
    1038
    1035
    1025
    1017
    1053
    1010
    1004
   975.3
     961
    1062
   979.8
    1002
   984.7
   932.4
   992.5
   956.1
   995.1
    1011
    1000
   858.2
   976.6
   944.5
   858.5
     960
   869.2
   912.7
   895.8
   931.1
   897.7
   916.2
   860.1
   913.6
   868.5
     890
   857.5
   936.7
   834.5
   814.7
   883.1
   822.8
   793.3
     778
   855.6
   846.5
   859.5
   878.3
   857.5
   818.6
   760.2
   751.8
   819.6
     791
   779.7
   806.3
   759.9
   817.9
   827.7
   793.6
   782.6
   749.5
   800.1
   816.6
   827.3
   734.9
   791.3
   769.9
     839
   819.9
   793.3
   778.4
   797.8
   914.6
   788.7
   816.6
   803.3
   846.8
   831.9
   873.1
   816.3
   855.9
   868.9
   851.7
   803.7
   909.7
   879.9
   797.5
   810.5
   870.5
   932.4
   851.7
   933.7
   966.8
   942.5
   953.5
   934.1
   970.1
     913
   969.8
     961
    1016
   992.5
    1056
    1039
    1006
    1004
    1105
    1058
    1026
    1079
    1124
    1030
    1054
    1124
    1177
    1112
    1244
    1191
    1120
    1166
    1160
    1162
    1163
    1261
    1217
    1180
    1260
    1241
    1280
    1248
    1323
    1215
    1290
    1295
    1339
    1379
    1309
    1281
    1428
    1321
    1361
    1421
    1401
    1396
    1388
    1444
    1468
    1430
    1494
    1449
    1451
    1449
    1492
    1521
    1513
    1552
    1564
    1529
    1502
    1554
    1460
    1597
    1561
    1463
    1567
    1543
    1525
    1623
    1515
    1626
    1610
    1565
    1592
    1538
    1588
    1593
    1579
    1510
    1544
    1565
    1524
    1614
    1548
    1558
    1545
    1553
    1563
    1617
    1529
    1541
    1616
    1505
    1565
    1523
    1648
    1578
    1554
    1580
    1517
    1502
    1492
    1541
    1550
    1545
    1419
    1468
    1456
    1463
    1570
    1477
    1496
    1469
    1432
    1509
    1417
    1445
    1396
    1358
    1334
    1291
    1460
    1491
    1326
    1395
    1377
    1316
    1311
    1369
    1373
    1283
    1275
    1294
    1331
    1286
    1272
    1278
    1287
    1311
    1245
    1229
    1208
    1268
    1248
    1224
    1225
    1245
    1141
    1325
    1233
    1195
    1157
    1184
    1233
    1205
    1148
    1190
    1070
    1175
    1115
    1116
    1125
    1115
    1120
    1135
    1148
    1147
    1076
    1085
    1129
    1090
    1073
    1015
    1011
    1011
    1090
    1021
    1067
    1034
    1031
    1100
   991.5
    1010
   957.8
   982.1
   994.1
     973
    1017
   968.8
   994.7
   979.5
   981.8
   977.2
   982.4
   901.6
   925.6
   963.9
   904.9
   869.2
   940.9
   943.8
   897.4
   887.4
   928.6
   923.7
   976.2
   971.7
     901
   898.1
   894.2
   931.8
   827.3
   906.5
   886.4
   916.6
   886.1
   897.7
   854.3
   926.3
   920.1
   855.9
   870.8
   806.6
   871.1
   843.9
   867.9
   858.8
   790.7
   764.7
   743.3
   777.1
   831.9
   759.5
   800.4
   801.7
   857.2
   807.2
   784.2
   724.2
   786.1
   776.4
   762.5
   786.5
   870.5
   785.5
   764.1
   763.1
   799.4
   692.1
   724.2
   734.6
   737.8
   787.4
   777.1
   735.9
   753.4
   796.2
   742.4
   674.9
   802.7
   773.5
   723.9
   716.7
   663.8
   755.3
     706
   701.2
     730
   762.8
   731.6
   732.9
   671.6
   669.4
   625.6
   723.9
   717.4
   689.5
   680.7
   713.2
   688.5
   679.1
   684.9
   656.1
   709.6
   701.8
   695.3
   702.1
   635.9
   587.9
   680.1
   722.6
   720.9
   638.2
   656.7
   645.4
   604.2
   672.3
   638.9
   640.8
   655.7
   681.4
   668.4
   639.2
   645.7
   653.8
   650.2
   614.9
   642.8
   625.6
     646
   649.6
     645
   641.1
   609.7
   632.4
   619.4
   646.3
   687.5
   616.5
   587.3
     646
   634.6
   623.6
   630.8
   642.8
   628.2
   686.6
   605.8
   579.5
   619.4
   591.2
     633
   591.2
   678.1
   604.8
     647
   636.9
   611.9
   628.5
   678.4
   661.3
   593.8
   663.2
   597.7
     597
   594.4
   593.8
   660.6
   591.8
   594.4
   663.8
   612.6
   599.9
   665.1
   628.2
   615.8
   596.7
   674.2
   622.6
   567.8
   639.8
   574.6
   612.3
   613.2
     586
   662.9
   563.6
   622.3
   577.6
   646.3
   655.7
   571.4
   588.9
     633
   613.6
   586.3
   632.7
   647.6
   590.9
   593.5
   652.5
   630.8
   629.1
     598
   663.5
   594.4
   567.5
   566.5
   614.2
   601.9
     635
   639.2
   631.7
   605.1
   549.7
     584
   585.7
   601.2
   588.9
   673.3
   517.5
   589.2
   564.3
   604.2
   604.2
   600.9
   604.5
   579.5
   628.2
   592.2
   592.8
   623.6
   615.8
     621
   613.2
   549.3
   628.2
   602.2
   579.5
   621.3
   624.6
   602.2
   596.4
   547.7
   555.2
   625.6
   586.6
   612.9
   559.4
   628.2
   603.2
   619.1
   582.7
   648.6
   624.9
   600.9
   568.1
   630.8
   599.6
   602.5
   556.8
   573.3
   614.9
   644.1
   561.3
   590.9
   634.6
   606.1
   544.8
   622.6
   565.2
   643.1
   544.5
   583.1
   599.6
   640.5
   607.1
     596
     550
   614.2
   614.5
   644.1
   608.7
   622.3
   546.7
   637.6
   581.1
   542.8
   561.3
   584.4
   686.6
   589.6
   530.5
   599.9
   592.8
   617.5
   568.5
   595.1
   608.7
     645
   571.4
   593.8
   583.4
   593.5
   564.3
   611.6
   573.7
   664.8
   589.2
   643.1
   592.5
   585.7
   628.2
   588.3
   563.9
   602.5
   626.5
   590.5
   543.5
   622.6
   623.3
   613.9
   521.4
   533.1
   591.5
   649.9
   554.2
   574.6
   606.8
   620.4
   582.4
   588.6
   606.8
   550.3
   565.2
   542.5
   551.9
   635.3
   662.2
   660.9
   659.6
   616.2
     623
   547.7
   519.8
   612.3
   627.8
   594.1
     610
     621
   643.7
   575.3
   587.3
   581.4
     561
   630.8
     645
     611
   645.4
   595.1
     609
   633.7
   593.8
     623
   589.2
   577.9
   605.8
   549.7
   594.1
   645.7
   622.6
   626.9
   639.8
   590.5
   622.3
   680.1
   557.8
   643.1
   584.7
   600.9
   580.8
   606.4
   647.3
   591.2
   603.8
   627.5
   558.1
   557.8
   601.9
   587.3
   546.7
   621.3
   638.5
   593.1
   632.4
     608
     584
   602.2
   577.9
   643.1
   606.8
   658.3
   588.9
   566.2
   580.2
   613.9
   565.9
   590.5
   635.6
   610.3
   659.6
   595.4
   545.4
   599.3
   643.1
   631.1
   575.6
   570.7
   639.5
   586.6
   626.5
   607.1
   582.7
   620.4
   647.3
     647
   619.1
   674.6
   652.8
   612.9
   596.7
   649.6
   600.9
   578.2
   597.7
     608
   641.1
   601.6
   604.8
   643.7
   577.2
   625.2
   601.9
   638.5
   562.3
   640.2
   625.2
   645.7
   647.6
   649.6
   615.5
   640.5
   549.7
   688.5
   637.6
   599.3
   649.9
   613.2
   649.2
   618.4
   565.9
   611.9
   648.3
   603.8
   616.8
     681
   631.7
   554.8
   645.7
   642.1
   611.9
   611.6
   663.5
   668.7
   639.5
   595.7
   627.8
   566.5
   606.8
   634.6
   615.5
   637.9
   627.2
   666.4
   574.6
   656.1
   627.2
   675.2
   616.2
   618.1
   617.8
   636.6
   676.5
   647.6
   680.1
     647
   685.6
     658
   649.2
   625.9
   615.8
   619.1
   658.3
   632.1
   641.8
   610.6
   635.6
   597.3
   633.7
   640.5
   590.5
   604.5
   630.4
   618.8
   649.6
   617.1
     645
   664.2
     720
   655.4
   582.1
   643.1
   648.9
     657
   618.1
   620.4
   657.7
   587.3
   601.9
   616.5
   681.7
   671.6
   644.7
   623.6
     708
     707
   583.1
     670
   692.4
   654.1
   675.8
   630.8
   628.2
   647.3
   680.7
   640.5
   663.2
   671.3
   640.2
   639.2
   678.1
   698.9
   616.5
   647.3
   654.8
   617.5
     633
   590.5
   627.8
   611.9
   658.3
     695
   614.2
     634
   661.6
     657
   688.2
   633.7
   667.1
   640.5
   635.9
   618.4
   629.1
   675.2
   699.9
   603.2
   631.4
   628.5
   652.2
   649.2
   680.7
   677.1
   650.9
   629.1
   692.4
   672.3
   628.5
   744.9
   636.6
     660
   652.5
     635
   664.8
   639.8
   679.1
   666.8
   635.3
   726.5
   688.8
     669
   693.4
     672
   662.5
   607.1
   691.7
   648.6
   655.7
   684.3
     682
   674.2
   677.5
   684.6
   678.1
   703.7
     669
   673.3
   655.7
   746.6
   685.6
   738.5
   649.9
   647.3
   686.6
   683.6
     682
   650.5
   643.7
   666.4
   652.2
   672.9
   738.1
   641.5
   728.7
   774.5
   703.4
   696.3
   645.7
   713.5
   663.2
   704.4
   676.5
   679.4
   643.1
   699.5
   683.6
   717.4
   730.3
   683.6
   709.9
   718.3
   632.4
   739.8
   728.4
     717
   659.6
     694
   704.1
   696.9
   721.6
   706.3
   661.9
   753.4
   677.5
   737.5
     659
   696.3
   686.2
   672.3
   708.3
   678.4
   684.9
   688.2
   719.6
   665.8
     705
   707.6
   678.1
   649.9
   667.4
   694.7
   630.8
   711.2
   738.5
   733.3
   638.2
   720.3
   728.7
   683.3
   631.4
   716.7
     682
   699.5
   694.7
   680.1
   715.1
   679.1
   712.2
   672.9
   742.4
   675.2
   690.8
   688.8
     684
   712.8
   678.1
   659.6
   739.8
   659.6
   643.1
   691.1
   697.3
   659.3
   736.8
   704.4
   673.9
   660.3
   648.6
   629.1
     708
   697.3
   657.4
   698.6
   683.6
   643.7
   680.4
   654.4
   696.9
     645
   711.5
   667.7
   707.6
   693.4
   607.4
   605.8
   679.1
   667.1
   662.9
     635
   669.4
   666.8
   614.5
   656.4
   602.5
   712.2
   736.8
     705
   640.2
   662.2
   631.7
   665.5
   629.1
   645.7
   684.9
   733.3
   675.2
   658.7
     694
   673.9
     645
   685.6
   628.5
   645.4
   639.5
   650.2
   677.8
     743
   681.7
   594.1
   629.5
   651.8
   592.5
   620.4
   709.3
   635.6
     648
   635.9
   597.3
   638.2
     633
   594.4
   594.1
   643.1
   719.3
   667.1
   738.8
   696.9
   611.3
     696
     575
   676.5
   623.6
   681.7
   614.9
   617.5
   631.1
   715.7
   642.8
   591.5
   624.9
   612.6
   634.6
   678.1
   619.4
   654.4
   636.6
   597.7
   675.5
   677.8
   686.2
   609.3
   696.9
   668.1
   641.5
   702.4
   594.7
   699.5
   656.4
   667.4
   661.3
   650.2
   629.1
   661.9
   639.8
   664.8
   684.3
   675.5
     681
   630.1
   675.5
   642.1
   628.8
   687.5
   711.9
     683
   630.4
   634.6
   605.5
   685.3
   632.4
   654.4
   644.4
   599.9
     633
   653.1
   652.8
   591.2
   669.4
   650.2
     708
   664.8
   640.5
   653.5
   686.9
   660.3
   707.3
   650.5
   698.6
     635
   642.4
   662.5
   661.9
   679.4
   637.6
   698.9
   667.7
     647
   707.6
   696.3
     648
   689.5
   615.8
   703.1
     596
   643.4
   666.8
   703.7
   606.4
     646
   658.3
   682.7
     646
   713.2
   736.5
   654.4
   631.7
   683.6
   680.7
   647.3
   660.6
   642.1
   670.3
     730
   651.8
   676.2
   653.1
   689.5
   690.1
   657.4
   637.6
     623
   656.7
   669.7
   685.3
   666.1
   641.1
   677.1
   616.5
   662.5
   720.3
   654.4
   703.7
   584.4
   663.8
   627.2
   685.9
   664.8
   663.5
   679.4
   650.9
   635.6
   646.3
   632.4
   654.8
   685.9
     623
   687.9
   666.1
   655.1
   671.3
     681
   576.6
   703.4
     598
   620.1
     696
   722.9
   663.2
   678.1
   628.8
     671
   626.9
   713.5
   648.3
     681
   723.9
   717.7
     707
   625.9
   652.2
   737.5
   685.6
   685.9
   714.5
   652.5
   640.2
   722.2
   737.8
   620.7
     695
   683.3
   656.4
   677.5
     609
     717
   672.9
     658
   674.6
   664.5
   662.5
   701.2
   691.1
   658.7
   672.9
   649.2
   642.1
   715.4
   674.6
   692.1
   649.9
   619.7
   639.8
   720.6
   627.2
   666.4
   644.4
   725.8
   719.3
   684.3
     731
   713.5
     707
   639.8
   630.8
   637.6
   651.8
     563
   652.8
     671
   615.5
   629.5
   690.4
   653.5
   666.1
   669.7
   725.8
   689.5
   647.6
   712.8
   583.7
   625.2
   604.5
   685.9
   631.1
   605.5
   620.1
   655.1
   626.5
   603.8
   639.8
   639.5
   629.8
   640.5
   611.3
   666.1
   675.2
   715.4
   704.4
   715.4
   642.1
     645
   684.3
   655.7
   695.6
   634.3
   689.5
   645.7
   618.8
   673.6
   637.9
     574
   621.3
   666.4
   614.2
   638.2
   614.5
   666.4
   622.3
   643.4
   639.8
   665.5
   676.2
     634
   635.6
   617.8
   616.8
     608
   627.8
   645.4
   661.9
   635.3
   634.3
   640.8
   660.6
   654.1
   674.6
   650.5
   686.9
   568.8
   605.5
   643.4
   623.6
   638.2
     671
   680.1
   552.6
     660
   632.1
   620.4
   690.8
   638.5
   662.2
   621.7
   649.2
   628.2
   669.7
   656.7
   611.9
   634.3
   639.2
   619.1
   645.4
   529.9
     647
   685.3
   636.6
   614.5
     634
   630.1
   618.4
   612.3
   603.8
   676.8
   638.2
     647
   630.8
   692.7
   644.4
   634.3
   614.2
   625.6
     645
   623.6
     670
   629.8
     610
   659.3
   719.3
   629.1
   701.2
   591.5
   625.2
   618.8
   598.3
     635
   637.2
   666.4
     671
   606.1
   675.5
   663.2
   650.9
   638.9
   657.4
     706
   648.3
   658.3
   635.3
   607.1
     597
     621
   650.9
   621.7
   674.2
   700.8
   630.8
   704.4
   579.5
   681.7
   714.8
   668.7
   620.7
   675.2
     657
   647.3
   700.2
   602.5
   656.4
   637.6
   629.1
   631.7
   605.1
     657
   616.8
   639.5
     742
   634.6
   629.8
   607.7
   628.8
   675.8
   619.7
   677.5
   611.6
   665.8
   616.5
   616.2
     573
   675.8
   606.1
   661.6
   683.6
   600.6
   611.6
   616.5
   623.3
   620.7
   628.2
   641.1
   599.6
   668.1
     657
   673.9
   678.1
   603.8
   635.3
   705.7
   601.9
   602.2
   638.2
   604.5
   646.3
     659
   656.7
   587.3
   688.2
     597
   695.3
   599.3
   623.6
   619.4
   649.9
   660.9
   682.3
   628.5
   679.7
   668.7
   662.9
     681
   675.8
     717
   624.9
   683.3
   654.1
   684.6
   623.6
     671
   621.7
     622
   645.4
   687.9
     659
     706
   673.3
   642.8
   600.9
   683.3
   685.9
   590.5
   712.8
   726.1
   587.3
   689.8
   675.2
   618.4
   666.1
   678.4
   704.4
   732.3
   681.7
   734.6
   665.8
   703.1
   612.3
   689.5
   745.3
   738.8
   729.4
   708.3
   698.6
   704.1
   712.8
   767.3
   708.6
   749.2
   728.4
   747.5
     829
   761.2
   785.5
   800.4
   786.1
   751.1
   781.9
   798.5
     791
   834.8
   870.5
   765.4
   781.3
   830.6
   791.7
   872.1
   787.1
   778.7
   759.5
     816
   850.7
   862.7
   843.9
   794.9
   878.9
   811.1
   836.7
   870.5
   907.5
   877.3
   876.7
   818.3
   908.8
     902
   934.1
   915.9
   948.7
   971.7
   969.1
    1018
   896.8
   928.9
   930.8
   932.1
   990.2
   963.9
   936.3
    1018
     888
   941.2
    1067
    1030
    1107
    1072
     996
    1073
    1043
    1020
    1003
    1023
    1037
    1119
    1008
    1046
    1065
    1063
    1019
    1047
    1118
    1100
    1105
    1108
    1137
    1079
    1165
    1140
    1107
    1189
    1178
    1137
    1190
    1282
    1171
    1187
    1216
    1253
    1225
    1246
    1242
    1202
    1228
    1226
    1323
    1345
    1291
    1276
    1292
    1251
    1251
    1318
    1268
    1283
    1250
    1370
    1328
    1274
    1347
    1382
    1339
    1511
    1334
    1402
    1333
    1356
    1397
    1421
    1339
    1382
    1381
    1410
    1396
    1420
    1329
    1476
    1460
    1440
    1462
    1453
    1403
    1466
    1376
    1500
    1463
    1421
    1521
    1415
    1571
    1467
    1463
    1451
    1470
    1432
    1440
    1454
    1431
    1503
    1558
    1391
    1433
    1492
    1417
    1481
    1430
    1456
    1398
    1548
    1492
    1403
    1410
    1404
    1450
    1482
    1474
    1427
    1481
    1401
    1487
    1440
    1415
    1431
    1355
    1442
    1420
    1405
    1444
    1370
    1399
    1410
    1365
    1363
    1446
    1337
    1439
    1451
    1399
    1342
    1253
    1376
    1385
    1382
    1311
    1258
    1312
    1365
    1311
    1318
    1350
    1261
    1259
    1260
    1243
    1209
    1204
    1268
    1217
    1192
    1123
    1227
    1134
    1221
    1109
    1201
    1122
    1135
    1106
    1114
    1055
    1125
    1150
    1090
    1068
    1052
    1086
    1042
    1000
    1066
    1083
    1058
    1050
    1023
   959.7
     985
     997
    1019
   996.4
   942.8
   903.6
    1021
   932.1
   904.5
   910.1
   884.4
   922.1
   832.2
   941.2
   922.1
     864
   869.2
   892.2
   835.1
   841.3
   854.9
   980.5
   771.5
   872.1
   836.1
     827
   869.2
     804
   797.8
   853.9
   802.4
   788.1
   804.3
   858.2
   732.9
   861.7
   798.1
   772.5
   859.5
     829
   800.4
   762.5
   820.9
   760.2
   761.8
   782.6
   773.2
   787.1
   772.8
   769.9
   784.2
   804.3
   848.8
   836.7
   760.5
   884.8
   728.7
   760.2
   757.9
   741.7
   745.6
   750.1
   778.7
   732.3
     792
   790.4
   785.8
   780.6
     817
   845.8
   767.3
   752.1
   796.5
   885.4
   766.7
   837.4
   796.5
   766.4
   747.9
   787.8
   832.5
   855.9
   886.1
   769.9
   826.4
   838.7
     828
   874.7
   867.9
     864
     888
   942.5
   861.1
   941.2
   949.3
   889.6
   877.6
   895.8
   885.4
   918.2
   964.2
   943.2
   917.8
   991.8
   954.5
     972
   968.5
     974
   949.3
    1096
     984
    1034
    1052
    1061
    1028
    1064
    1052
    1088
    1093
    1162
    1108
    1067
    1144
    1116
    1175
    1129
    1099
    1183
    1120
    1240
    1214
    1153
    1206
    1181
    1191
    1164
    1280
    1309
    1300
    1327
    1309
    1302
    1286
    1377
    1283
    1296
    1318
    1357
    1269
    1361
    1346
    1381
    1317
    1303
    1284
    1407
    1352
    1361
    1379
    1299
    1365
    1352
    1407
    1289
    1455
    1394
    1349
    1453
    1403
    1421
    1378
    1463
    1428
    1460
    1403
    1477
    1495
    1390
    1451
    1463
    1389
    1484
    1343
    1331
    1419
    1439
    1342
    1363
    1381
    1406
    1344
    1447
    1430
    1348
    1372
    1356
    1382
    1281
    1368
    1300
    1357
    1319
    1257
    1293
    1268
    1264
    1232
    1260
    1198
    1185
    1257
    1199
    1195
    1267
    1227
    1209
    1189
    1175
    1168
    1257
    1120
    1214
    1108
    1093
    1098
    1114
    1086
    1136
    1089
    1121
    1084
    1027
    1109
    1036
    1040
    1048
   912.3
    1014
    1012
    1016
    1012
   994.7
   961.3
   952.9
   969.4
   879.6
   952.9
    1017
   918.5
   912.7
   932.4
     912
   904.5
   914.3
   881.2
   890.6
   890.9
   814.4
   870.8
   835.5
   823.4
   796.8
   846.8
   786.8
   766.4
   857.8
   785.5
   808.9
   746.2
     708
   709.3
   775.8
   766.4
   726.8
   819.9
   712.8
   749.8
   679.4
   757.9
   695.6
   700.5
   714.1
   774.1
   686.2
   721.3
   745.9
   677.5
   675.8
   728.1
   716.1
     729
   656.1
   684.3
   655.7
   656.7
   683.6
   679.7
   703.1
   620.7
   679.4
   675.8
   680.7
   643.4
   665.8
   664.2
   628.2
   659.3
   660.6
   640.5
   659.6
   691.1
   677.1
   580.8
   638.5
   626.9
   595.4
   687.5
   631.7
   620.7
   552.3
     610
     609
   631.1
   659.3
     670
   590.2
   657.7
   618.4
   624.9
     646
   667.7
   631.4
   654.4
     658
   655.4
   625.9
   712.2
   637.6
   635.3
   598.6
   679.7
   602.2
   651.5
   642.1
   694.7
   661.3
   697.3
     610
   649.6
   665.5
   634.3
   600.9
   590.2
   655.4
   659.6
   677.8
     621
   595.1
   660.3
   628.2
   605.8
   698.6
   655.4
   666.4
   619.7
   647.6
   619.7
     609
   642.8
   681.7
     706
     598
   647.6
   579.8
   628.8
   688.5
   699.5
   680.1
   635.3
   612.9
   636.9
   615.5
   654.1
   697.3
   672.9
   655.7
     635
   675.2
   645.4
   633.4
   680.7
   695.3
   655.1
   670.7
   612.6
   687.2
   712.2
     634
   673.6
   643.1
   645.4
   696.9
   675.5
   616.2
   687.2
   671.6
   646.7
   654.4
   633.4
   658.3
     681
   689.1
   671.3
   661.3
   686.2
   644.1
   612.9
   635.6
   644.4
   705.4
   660.6
   696.3
   647.6
   646.3
     671
   666.8
   625.6
   631.1
   697.6
   689.5
   632.4
   696.3
     730
   664.5
   698.2
   639.5
   706.3
   663.8
   650.2
   654.8
   581.8
   649.6
     596
     572
   674.2
   704.4
   647.6
   698.9
   654.1
   697.3
   753.7
   578.5
   672.6
   681.7
   629.5
   688.8
   704.7
   706.7
   678.8
   641.8
   636.9
   679.7
   668.7
   684.9
   659.6
   741.7
   622.6
   625.6
   656.7
   580.2
   629.8
   641.5
     648
   638.5
   671.6
   684.9
   606.8
   696.3
   697.6
   708.3
   599.6
   642.8
   626.5
   631.1
   577.6
   665.8
   690.4
   620.1
     731
   650.5
   601.2
   628.2
   653.1
   607.1
   592.2
   674.6
     621
   651.5
   594.7
   644.4
   595.1
   614.5
   632.4
   673.6
   611.6
   639.8
   720.3
     621
     684
   618.4
   617.1
   601.6
   681.4
   585.3
   686.9
   672.3
   635.9
   709.3
     622
   661.9
   602.9
   651.2
   647.3
   569.4
   620.1
   637.9
   634.3
   692.1
   674.6
   587.9
   640.8
   637.6
   618.4
   683.6
   683.6
   652.5
   652.5
     684
   584.7
   632.7
   624.9
   707.3
   701.5
   702.1
   625.2
   652.2
   615.5
   611.6
   621.3
   678.4
   660.3
   641.5
   629.1
     682
   672.6
   640.2
   587.6
   655.1
     693
   641.8
   618.4
   664.5
   621.7
   669.4
   649.9
   685.9
   645.7
   673.3
   650.2
   665.5
   680.4
   575.6
   693.7
   704.1
   664.2
   655.7
   650.2
   677.8
   670.3
     621
   607.1
   663.8
   679.7
   640.8
   719.3
   705.7
     648
   662.9
   628.8
   688.2
   662.2
   747.2
   675.2
     672
   667.7
   643.4
   672.6
   697.3
   771.2
   679.1
   703.7
   656.7
   698.2
     608
   620.4
   700.5
   671.6
   722.9
   695.6
   733.9
   653.1
     684
   689.5
   744.9
   745.6
     696
   695.3
   704.7
   705.7
   716.1
   804.6
   774.8
   749.5
     781
     693
   693.7
     684
   740.7
   748.2
   764.4
   783.2
   735.9
   740.1
   776.4
   810.1
   812.7
   849.7
   842.3
   830.6
   823.8
   714.5
   867.2
   857.8
   858.8
   788.4
   885.4
   834.2
   881.8
   847.8
   909.7
     912
   974.3
   900.7
   912.7
   935.4
   919.5
   969.8
   956.8
   977.5
   977.5
   964.2
    1047
   964.6
   999.6
    1068
    1012
    1066
    1063
    1020
    1056
    1100
    1079
    1061
    1132
    1133
    1161
    1163
    1132
    1230
    1147
    1219
    1210
    1183
    1287
    1292
    1341
    1275
    1324
    1338
    1275
    1373
    1362
    1354
    1425
    1389
    1455
    1464
    1445
    1417
    1347
    1447
    1457
    1438
    1600
    1509
    1482
    1452
    1435
    1579
    1562
    1579
    1609
    1612
    1593
    1563
    1685
    1658
    1653
    1633
    1624
    1608
    1670
    1665
    1679
    1734
    1742
    1703
    1748
    1680
    1818
    1760
    1730
    1796
    1815
    1866
    1735
    1789
    1765
    1878
    1744
    1814
    1788
    1872
    1811
    1882
    1879
    1914
    1791
    1935
    1879
    1781
    1844
    1778
    1793
    1764
    1734
    1816
    1748
    1728
    1842
    1778
    1831
    1796
    1787
    1776
    1765
    1816
    1749
    1874
    1709
    1795
    1684
    1673
    1688
    1722
    1769
    1657
    1737
    1636
    1639
    1606
    1661
    1609
    1566
    1568
    1603
    1650
    1600
    1569
    1598
    1627
    1546
    1492
    1617
    1467
    1476
    1428
    1480
    1425
    1394
    1495
    1424
    1447
    1436
    1291
    1316
    1296
    1373
    1306
    1268
    1357
    1239
    1249
    1269
    1239
    1207
    1270
    1222
    1223
    1143
    1198
    1201
    1101
    1167
    1067
    1021
    1094
    1029
    1049
    1087
    1100
    1095
    1036
    1039
   981.8
   982.1
    1048
   994.4
    1012
    1031
   951.6
    1002
    1039
   927.3
   957.1
   907.8
   890.6
    1010
   919.8
   922.4
   955.2
   885.7
   926.6
   870.5
     911
   959.4
   819.6
   823.1
   881.8
   799.4
   810.8
   789.7
   794.9
   824.1
   806.6
   830.3
   836.4
   835.8
   854.6
   818.3
     778
   834.8
   757.9
   825.7
   795.2
   807.6
   739.1
   814.7
   772.5
   722.6
   747.2
   814.4
   785.5
   784.2
   709.9
   765.7
   785.8
   764.1
   782.3
   736.2
   752.4
   819.2
   695.6
   768.6
   732.6
     755
   736.5
   760.8
   685.6
   779.3
   772.5
     756
   754.4
   736.8
   740.1
   803.3
   791.7
   795.6
   671.3
   727.8
   692.1
   687.9
   758.2
   653.8
     705
   733.6
   655.7
   736.2
   800.4
   655.7
   747.2
   715.7
   740.4
     720
   714.8
   753.7
   676.5
   734.6
   706.3
   674.6
   685.3
   722.9
     696
   734.9
   701.5
   735.5
     659
   706.3
   703.1
     658
   692.4
   704.7
   746.9
   719.3
   771.9
   680.4
   706.7
   700.5
   691.1
   641.1
   676.2
   710.9
   704.1
   694.7
   682.7
   660.6
   762.5
   695.6
     696
   674.2
   726.8
   619.7
   686.2
   697.3
   679.4
   674.9
   668.1
   727.1
   724.2
   717.7
     682
   705.4
   773.5
   688.2
     732
     706
   689.1
   713.5
   684.6
   636.6
   762.8
   673.3
   680.7
   664.8
   646.3
   681.7
   652.5
   656.4
   703.4
   672.6
   651.5
   641.8
   678.4
   673.6
   674.2
   643.4
   641.5
   634.3
   689.1
   688.2
   595.7
   711.2
   677.1
   668.7
   605.8
   645.7
   650.5
   691.7
   705.7
   692.7
   708.3
   625.2
   650.5
   642.4
     660
   662.9
   645.4
   619.4
   580.5
   642.4
     657
   647.6
   665.1
   604.5
   656.4
   623.9
   672.3
   568.1
   662.5
   630.4
   649.6
   655.7
   653.5
     598
   662.5
   615.5
   591.2
   641.8
   646.7
   653.8
   726.1
   633.7
   643.1
   619.1
   581.1
   600.6
   624.9
   662.5
   636.9
   675.5
   656.1
   583.7
   623.3
   680.7
   632.4
   644.7
     648
   659.6
   669.4
   675.5
   667.1
   653.8
   698.9
   637.6
   665.5
     681
   601.6
   635.6
   649.2
   662.9
   612.6
   618.4
   599.3
   696.9
     729
   628.2
   663.5
   627.8
   629.1
   566.9
   634.6
   652.8
   644.1
   717.7
   680.1
   726.1
   655.7
   648.6
   670.3
   659.6
   683.6
   689.8
     621
   614.5
   652.2
   691.4
     672
   683.6
   686.9
   692.7
   687.5
   693.4
   624.9
   668.7
   652.5
   689.8
   645.4
   688.5
   662.5
   595.7
   650.5
   675.5
   707.6
     694
   699.5
   629.8
   707.3
     633
   636.9
   654.4
   675.2
     646
   680.1
   705.4
   651.2
     694
   677.5
   711.5
   727.1
   694.3
   674.9
   623.9
   618.1
   685.9
   684.9
   609.7
     647
   642.8
   653.1
   638.9
   732.9
   637.6
   639.2
   647.3
     646
     657
   697.3
   681.4
   684.3
   713.8
   651.8
   701.5
   669.7
   685.3
   638.5
   684.6
   734.6
   625.6
   688.8
   664.5
   690.4
     659
   691.7
   639.2
   649.9
   626.5
   655.7
   701.2
   698.9
   760.2
   596.7
   672.3
   639.8
   692.1
     694
   640.2
   654.8
   596.4
   691.1
   632.1
   650.2
   656.1
   724.2
   712.2
   617.1
     682
   721.9
   667.4
   674.2
   633.4
   688.2
   691.4
   693.4
   688.2
   619.4
   753.4
   633.7
   625.6
   627.2
   736.2
   652.8
   677.8
   711.9
   649.6
     693
   628.2
   697.6
   627.2
     598
   673.6
   635.9
   655.1
   665.5
   619.7
   690.8
     645
   669.7
   649.2
   685.9
   678.4
     683
   713.2
   654.4
     669
   655.7
   650.5
   650.9
   636.9
   629.1
   669.4
   613.6
   641.5
   658.3
   617.1
   705.7
   680.7
   667.7
   655.7
   687.9
   616.5
   661.3
     671
   651.5
   635.6
   669.7
   653.8
   654.1
   699.5
   655.7
   672.9
   638.9
   647.3
   635.3
   684.3
   662.9
   724.5
   645.7
   660.6
   660.6
   684.6
   650.9
   643.1
   648.6
   652.5
   656.1
     682
   717.4
   656.4
   705.7
   638.2
   697.6
   656.1
   693.4
   676.8
   643.1
   659.6
   639.5
   628.8
   691.7
   607.7
   658.7
   691.1
   667.7
   657.7
   666.4
   719.3
   669.4
   648.3
   686.9
   658.7
   629.1
   680.7
   583.4
   740.4
   650.9
   664.8
   616.2
   654.8
   700.5
   643.7
   656.1
   674.2
     648
   677.1
     730
   679.7
   637.6
   728.4
   663.8
   657.7
   641.1
   706.3
   629.5
   642.8
   640.8
   689.8
   660.3
   652.8
   698.2
   654.4
   667.7
   642.8
   681.4
   658.3
   648.9
   631.1
   667.1
     608
   715.4
   667.1
   575.9
   632.1
   667.4
   680.1
   709.9
   704.4
     623
   685.9
   674.2
     671
   678.4
   632.4
   638.5
   625.2
   664.2
     574
     693
   645.7
   679.4
   652.5
   656.7
   722.6
   657.7
   691.4
   683.6
     621
   662.9
   672.9
   678.4
   650.2
   612.3
   668.1
   704.4
   643.4
   710.6
   629.8
   666.4
     635
   600.3
   668.7
   628.8
   704.7
   557.1
   649.9
   614.9
   635.9
   654.4
     635
   697.6
   665.8
   725.5
   682.7
     658
   642.4
   689.1
   669.7
   667.7
   667.7
   681.7
   663.8
   669.7
   666.1
   713.5
   643.1
   674.9
   626.5
   730.7
   672.3
   568.5
   675.2
   659.6
   626.9
   703.7
   660.3
   639.8
   691.7
   661.9
     769
   631.7
   580.5
   690.1
   759.9
   667.1
   687.5
     635
   729.4
   667.4
   660.9
   680.7
   673.3
   673.3
   665.8
   701.5
   733.9
   699.2
   653.8
   612.9
   619.1
   690.4
   741.7
   711.9
   657.4
     681
   745.3
   684.3
   756.3
   710.9
   740.4
   634.6
   713.2
   709.3
   693.4
   642.8
   672.3
   678.1
   795.2
   724.2
   680.7
   736.5
   706.7
   696.6
     693
   649.6
   644.7
   729.7
   711.2
     683
   745.6
   706.7
   610.6
   704.1
     645
   703.4
   640.2
   714.1
   662.2
   706.7
   772.2
     684
   668.1
     622
   745.6
   668.4
     683
   671.3
   697.9
     730
   659.6
   681.7
   698.6
   720.6
   706.7
   703.7
   690.8
   719.6
   739.1
   723.9
   671.3
   684.6
   679.7
   683.3
   726.5
   701.5
   662.9
   688.2
   748.8
   677.5
   699.2
   738.8
   714.8
   682.7
   678.1
     682
     719
   655.4
     718
     718
   691.7
   644.1
   729.7
   738.8
   670.3
   666.8
   711.2
   660.3
   685.6
   672.3
   687.5
   725.2
   667.1
   700.2
   689.1
   745.6
   728.1
   737.8
   686.2
   696.3
   696.6
     717
   716.7
   718.7
   701.2
   681.7
   740.1
   720.3
   688.8
   774.8
   727.4
   750.1
   783.5
   674.9
   769.3
   687.5
     790
   741.7
     730
   772.8
   795.2
   823.1
     802
   776.1
   774.8
   736.5
   800.1
   773.2
   732.9
   776.4
   754.4
   767.3
   834.2
   797.8
   794.9
   818.6
     793
   829.3
     791
   782.3
   830.3
   865.6
   887.4
   782.9
   810.1
   827.3
   840.6
   882.5
   858.5
   816.6
   847.8
   881.8
   896.1
   829.3
   859.8
   844.2
   827.7
   864.3
   924.3
     948
   896.4
   950.9
   801.7
   899.7
   855.9
   902.6
   844.9
   872.8
     913
   862.4
   877.6
   916.2
   893.2
    1004
   966.2
   922.4
   896.4
   996.4
   987.3
     924
   921.7
   905.5
   992.5
   965.5
   922.7
   940.2
   968.5
   934.7
   909.7
   983.4
   914.3
   990.5
   990.2
   941.2
   930.5
    1011
     947
     947
   962.6
   980.1
   990.5
   994.4
   978.5
    1027
   970.1
     948
     959
   931.5
     949
    1062
   975.6
   916.9
    1006
   990.8
   976.9
     973
   940.6
     913
   934.4
    1023
    1033
    1049
   965.5
   909.1
   925.6
   965.5
   925.6
   969.8
   976.6
   932.1
   874.4
   902.9
   980.1
   898.4
   934.4
   908.4
   907.1
   932.8
   849.7
   959.4
     961
     924
   903.9
   964.2
   931.1
   922.4
   881.2
     961
   872.4
   913.6
   930.5
   857.2
     875
   856.9
   941.2
   917.5
     875
   867.6
   859.1
   800.7
   855.6
   900.7
   861.1
   868.5
   825.1
   807.2
   817.6
   831.2
   890.6
   867.2
   799.1
   809.8
   765.4
   776.4
   861.7
   850.1
   818.3
     766
   820.2
     828
   759.2
   765.4
   797.2
   769.9
   825.7
   764.1
   824.1
     756
   764.4
   717.7
   841.9
   749.5
   798.8
   678.4
     717
   765.1
   757.3
   705.4
   713.8
   686.6
     720
   748.2
   669.7
   708.3
   712.5
   691.1
   738.5
   730.3
   746.6
   743.3
   688.8
   758.9
   711.2
     660
   627.8
   725.8
     720
   660.9
   708.3
   620.7
   676.8
   696.9
   612.3
   649.9
   659.3
   671.6
   649.2
   701.2
   601.2
   624.9
   649.9
     672
   651.8
   644.7
     719
   604.5
   677.1
   605.5
   654.8
   652.2
   672.9
     717
   571.7
   590.9
     609
   675.2
   610.3
   655.1
   594.4
   610.3
   628.2
   656.4
   628.5
   550.6
   637.9
   590.9
   666.1
   584.7
     645
   610.6
   654.4
   596.4
     596
   655.1
   657.7
   617.8
   636.6
   599.6
   637.2
   615.5
   634.6
   578.5
   570.4
   626.2
     610
   603.8
   616.2
     621
   592.2
   630.1
   580.5
     586
   575.6
   639.2
   583.1
   605.1
     608
   631.4
   581.4
     575
   636.6
   594.7
   628.8
   639.5
     611
   606.4
   624.9
   635.9
   587.3
   633.4
   603.8
   619.1
   595.4
   583.4
   632.1
   656.1
     622
   620.7
   594.7
   673.9
   627.2
   604.5
   661.6
   611.9
   575.3
   630.1
   606.1
   566.5
   569.1
   595.4
   608.4
   594.4
   576.9
   602.2
   596.7
   663.8
   600.9
   652.8
   641.5
   593.8
   623.9
   646.3
   686.9
     572
   619.1
   597.7
   626.2
   584.7
   607.1
   627.8
     609
   618.4
   597.7
     597
   595.1
   623.3
   557.8
   617.1
     585
   625.9
   592.8
     611
   544.5
   643.7
   652.8
   662.9
   678.1
   588.9
   622.3
   588.3
   596.4
   617.1
   616.8
   638.5
   641.5
     660
   632.1
   602.5
   582.4
   629.1
   575.3
   642.4
   624.3
   612.6
   608.7
   609.3
   579.8
   603.5
   611.9
   667.1
   680.1
     645
   612.3
   623.9
   640.2
     622
   611.3
     658
   665.5
   599.3
   591.2
   640.8
   619.4
     621
   595.4
   666.4
   638.2
   642.1
   635.9
   632.1
   608.4
   684.6
   679.1
   612.3
   617.8
   607.4
   635.6
   622.6
   653.8
   620.7
   684.6
   628.5
   692.4
   613.9
   613.9
   673.6
   606.8
   666.1
   610.3
   633.7
   630.8
     646
   674.6
   645.7
   726.1
   666.4
   680.1
   630.4
   645.4
   580.2
   618.4
   674.9
   685.3
   632.7
   586.6
   612.6
   673.3
   637.6
   590.9
   652.5
   616.5
   583.4
     599
   593.8
   638.2
   615.8
   582.7
   660.3
   632.7
   642.8
     647
   680.4
   604.5
   626.9
   656.4
   710.2
   641.5
   655.1
   639.5
   609.3
   631.1
   622.6
   622.3
   626.5
   669.4
   615.2
   642.1
   657.7
   667.7
     658
   626.5
   665.5
   652.8
   663.5
   661.9
     660
   697.6
   624.3
   652.8
   696.9
   631.1
   664.5
     719
   641.5
   651.5
   606.1
   636.6
     634
   698.9
     598
   653.1
   662.9
   625.9
   638.5
   658.3
   664.8
   689.5
   652.5
   652.2
   727.8
   703.4
   575.6
     634
     646
   671.3
   660.6
   658.7
   704.7
   685.3
   601.9
   641.1
     729
   604.5
     657
   648.3
   695.6
     695
     730
   660.9
   686.2
   702.4
   741.1
   666.1
   643.1
     694
   667.7
   673.9
   721.9
   751.1
   713.2
   691.1
   700.5
   704.4
   705.4
   804.6
   715.4
   723.5
   696.6
   736.8
   715.7
   710.2
   716.1
   716.7
   783.2
     769
     732
   749.2
   688.2
   722.2
   783.2
   746.6
   744.9
   735.5
   792.3
     706
   754.4
   747.2
   789.7
   796.5
   726.1
   755.7
   783.2
     731
   745.6
     826
   750.8
     767
   757.6
   762.1
   745.9
   819.2
   786.8
   821.2
   764.7
   768.6
   798.1
   781.6
   761.2
   765.7
   812.1
   744.6
   770.2
   820.5
   811.1
     817
   839.3
   783.9
   787.8
   794.9
     767
   852.3
   841.6
     707
   703.1
     729
   795.6
   790.7
   765.1
   834.8
   804.3
   771.5
   772.8
   761.5
   821.2
   762.1
   769.3
   708.6
   720.3
   738.8
   803.3
   723.2
   785.8
   785.8
   778.7
   793.9
   685.3
   818.6
   713.5
   760.2
   782.9
   722.9
   747.9
   758.2
   798.8
   740.4
   721.3
   704.1
   713.8
   720.6
   743.3
   764.7
   752.7
   697.3
   710.2
   692.1
   761.8
     780
   766.7
   747.5
   772.2
   761.2
   775.8
   696.3
   702.8
   673.9
   725.8
   726.8
   712.8
   786.8
   690.1
   755.7
   744.6
   707.6
   746.6
   718.3
   666.4
   645.7
   739.8
   768.3
     660
   727.8
   715.1
   681.7
   663.5
   728.4
   669.7
   691.4
   695.3
   700.2
   699.5
   654.4
   669.4
   655.4
   611.9
   699.2
   655.1
   660.6
   672.9
   651.5
   693.7
   663.5
   668.1
   698.6
     660
   649.9
   628.8
   666.4
   603.8
     671
   726.8
   616.5
   691.1
   636.9
     683
   600.3
   610.6
     608
   674.6
   669.4
   650.5
   623.9
   661.3
   624.3
   648.3
   616.2
   640.8
   627.8
   674.2
     681
   613.9
   675.8
   620.4
   620.7
   523.1
   613.9
   616.5
   627.8
   652.8
   615.5
   626.9
   636.9
   588.3
   557.4
   578.5
   644.4
   645.7
   559.7
   655.4
   635.9
   594.1
   572.4
   616.5
   570.7
   619.4
   643.7
   638.2
   599.3
     634
   601.9
   569.8
     597
   624.3
   623.9
   593.5
   615.5
   604.5
   655.1
   673.9
     647
   618.8
   570.4
   661.6
     575
   614.9
     596
   585.3
   518.5
   637.9
   617.8
   606.8
   565.9
   625.6
     635
     585
   609.3
   581.1
   533.1
   620.4
     597
   559.7
   625.9
   606.8
   614.2
   619.4
   589.9
   601.2
   600.6
   554.8
   574.3
   578.5
   619.7
   559.4
     609
   606.1
   539.9
   619.1
   589.2
   580.2
   619.1
   571.1
   632.4
   649.9
   606.8
   527.6
   555.2
     683
   616.5
   699.2
   551.6
     611
   616.8
   555.8
   632.1
   638.5
     609
   666.1
   581.8
     551
   589.2
   570.4
   569.1
   602.9
   525.3
   620.4
   577.6
   590.9
   558.4
   643.4
   578.5
     586
   633.7
   580.2
   616.2
   550.3
   610.6
   569.1
   642.8
   614.2
   642.4
   629.8
   630.1
   673.6
   542.5
   578.2
   686.2
   589.6
   660.9
   602.2
   621.3
     623
   591.8
   619.4
   623.9
   525.3
   604.2
   601.2
   600.3
   543.2
   547.1
   655.1
   592.2
   611.3
   571.1
     550
     608
   582.1
   617.1
   627.8
   636.6
   640.8
   564.3
   603.5
   627.8
   547.4
   615.5
   553.6
   557.1
   587.3
   625.6
   562.6
   594.4
   585.3
   609.7
   599.9
   620.7
   557.8
   611.3
     572
   544.1
   596.4
   563.9
     560
   616.8
   597.7
     574
   639.2
   630.8
   558.4
   562.3
   618.4
   568.5
   621.3
   579.5
   577.2
   598.3
   566.9
   558.7
   607.4
   590.9
   608.4
   579.5
   561.3
   555.2
   533.1
   555.8
   637.6
   600.3
     585
   593.1
   576.9
   665.8
   566.9
   558.4
   603.8
   610.6
   614.9
     609
   600.6
   563.3
   535.1
   644.1
   558.4
   608.4
   597.7
   622.3
   625.9
   601.2
   559.1
   571.7
   596.4
   586.6
     635
   567.2
   606.8
   625.6
   588.3
   592.5
   556.1
   577.9
   596.7
   639.5
   610.6
   614.5
   578.9
   581.4
   540.3
     611
   573.3
   609.7
   576.3
   576.3
   598.6
   543.8
   568.8
   541.5
   585.3
     608
   554.8
   578.9
   613.9
   585.7
   580.5
   549.3
   588.3
   581.8
   590.5
   548.4
   615.8
   576.9
   598.3
   525.7
   623.3
   587.9
     562
   599.3
     596
   565.6
   552.3
     586
     621
   572.7
   606.4
   546.4
   585.3
   577.2
     562
   589.2
     573
   595.1
   597.7
   573.3
   623.9
   577.6
   686.6
   583.1
   617.8
     585
   579.5
   632.7
   522.4
   564.9
   591.5
   623.3
   567.2
   626.2
   558.4
   572.4
   581.4
   556.8
     573
   566.2
     572
   565.2
   542.2
     609
     598
     587
   532.1
     608
   547.7
   591.5
   573.3
   581.1
   661.9
   573.3
   577.2
   593.1
   579.2
   608.7
   562.6
   598.3
   578.2
   545.8
   644.4
   577.6
   550.6
   575.6
   619.4
   608.4
   564.9
     536
   600.9
   573.7
   579.8
   612.6
   595.1
   611.6
   617.5
   598.3
   544.1
   589.9
   639.8
   653.8
   639.8
   606.1
     610
   571.1
   574.6
     573
   618.4
     573
   555.5
     659
   686.6
   599.3
   690.8
   598.3
     633
   615.5
   632.1
     621
   621.3
   619.4
   666.1
   624.3
   643.4
   614.9
   606.8
   607.1
   564.3
   594.1
   616.2
   658.7
   603.5
   677.5
   650.2
   672.6
   650.5
   637.9
   655.1
   664.5
   632.4
   667.4
   626.5
   622.6
   729.7
   685.6
   642.1
   602.9
   677.5
   675.5
   704.1
   705.4
     766
   712.5
   720.9
   736.8
   622.6
   686.2
   707.6
     707
     696
   683.6
   743.6
   769.9
   723.9
   780.3
   792.6
   776.7
   728.7
   739.8
   736.5
   841.3
   777.4
   783.5
   731.6
   770.2
   774.8
   748.2
   801.1
   793.6
   802.4
   840.6
   824.4
   840.6
   825.7
   829.6
   842.9
   882.2
   823.8
   784.8
   836.4
   859.5
   891.6
   851.3
   921.7
   874.7
   843.2
   897.1
   929.5
     925
   952.9
   890.3
   970.7
     949
   971.7
   962.9
   965.2
   978.5
     984
    1005
   995.1
    1002
    1071
    1094
   962.9
   953.5
    1055
    1048
    1030
    1078
    1033
    1044
    1146
    1129
    1069
    1146
    1198
    1140
    1084
    1100
    1188
    1193
    1182
    1176
    1201
    1132
    1225
    1263
    1208
    1199
    1209
    1227
    1215
    1365
    1243
    1218
    1283
    1379
    1365
    1362
    1300
    1280
    1301
    1359
    1368
    1475
    1434
    1397
    1406
    1347
    1440
    1386
    1447
    1471
    1501
    1511
    1483
    1476
    1444
    1511
    1488
    1409
    1541
    1428
    1558
    1495
    1594
    1440
    1554
    1510
    1509
    1554
    1616
    1565
    1598
    1553
    1490
    1552
    1592
    1591
    1660
    1629
    1659
    1644
    1669
    1680
    1738
    1590
    1663
    1778
    1677
    1751
    1849
    1742
    1759
    1789
    1778
    1794
    1778
    1878
    1826
    1902
    1846
    1914
    1838
    1877
    1891
    1966
    1966
    1908
    1923
    2022
    1998
    2060
    2012
    1995
    2080
    2109
    2139
    2106
    2160
    2191
    2169
    2141
    2250
    2166
    2389
    2313
    2380
    2315
    2402
    2417
    2481
    2495
    2458
    2495
    2513
    2531
    2596
    2704
    2706
    2597
    2473
    2572
    2898
    2779
    2802
    2795
    2816
    2815
    2953
    2925
    2934
    2984
    2912
    3056
    3085
    3134
    3195
    3130
    3103
    3281
    3206
    3293
    3406
    3380
    3438
    3471
    3548
    3642
    3538
    3679
    3629
    3662
    3568
    3647
    3692
    3805
    3811
    3728
    3737
    3818
    3880
    3898
    3870
    3875
    4079
    3934
    4081
    4078
    4180
    4210
    4150
    4263
    4277
    4164
    4359
    4363
    4330
    4320
    4388
    4370
    4453
    4493
    4359
    4383
    4555
    4429
    4461
    4454
    4613
    4402
    4425
    4444
    4730
    4529
    4625
    4684
    4650
    4560
    4543
    4446
    4498
    4570
    4716
    4485
    4582
    4585
    4537
    4575
    4573
    4654
    4494
    4594
    4542
    4480
    4605
    4470
    4605
    4401
    4489
    4450
    4251
    4500
    4339
    4338
    4433
    4264
    4357
    4409
    4123
    4342
    4165
    4234
    4086
    4021
    4031
    4222
    4004
    3882
    4062
    3939
    4003
    3781
    3829
    3933
    3791
    3563
    3713
    3681
    3687
    3730
    3604
    3501
    3627
    3476
    3466
    3418
    3514
    3388
    3237
    3231
    3307
    3098
    3262
    3117
    3035
    2911
    3095
    3058
    2915
    2925
    2824
    2891
    2785
    2742
    2858
    2744
    2547
    2682
    2629
    2659
    2528
    2540
    2405
    2431
    2445
    2424
    2369
    2303
    2255
    2304
    2254
    2213
    2105
    2146
    2091
    2032
    2036
    1976
    1956
    1880
    1872
    1848
    1827
    1770
    1809
    1670
    1790
    1716
    1683
    1695
    1696
    1677
    1556
    1497
    1548
    1637
    1546
    1526
    1464
    1552
    1360
    1395
    1374
    1425
    1291
    1246
    1330
    1331
    1250
    1318
    1305
    1206
    1290
    1257
    1228
    1212
    1122
    1202
    1178
    1170
    1157
    1132
    1133
    1212
    1125
    1058
    1076
    1022
   993.8
    1090
    1032
    1011
    1019
    1026
   953.5
    1009
   897.4
    1019
   883.1
   910.4
   955.8
   917.2
   930.2
   889.3
   952.9
     959
     901
   864.3
     887
   918.2
   878.9
   803.7
   932.4
   833.8
   875.4
   852.3
   817.9
   816.6
   854.6
   859.1
   775.1
   785.5
   831.2
   776.7
   837.7
   840.3
   829.3
   855.9
   779.3
   788.7
   809.5
   768.3
   751.4
   862.4
     852
   811.1
   733.6
   778.7
   783.2
   797.2
   748.8
     802
   725.5
   699.9
   716.1
   839.3
   768.6
     804
   807.9
   781.6
   777.7
   781.9
   756.3
   743.6
   741.7
   714.8
   774.5
   744.3
   739.8
   764.1
   738.8
     743
   746.2
   736.8
   716.4
   731.3
   694.3
   752.1
   733.6
   735.9
   681.7
   760.8
   723.9
   685.6
   799.8
   750.1
     731
   658.7
   704.4
   743.3
   695.3
   667.4
   726.8
   707.3
   691.7
     766
   750.8
   670.7
   736.8
   705.4
   707.6
   740.4
   663.5
   732.9
   710.6
   726.5
   746.2
   695.6
   756.3
     717
   735.5
   765.1
   628.5
   722.6
   729.7
   736.5
     681
   688.8
     718
   653.8
     720
   681.4
   696.9
   616.2
   695.6
   694.3
   725.2
   698.2
   680.4
   646.3
   734.6
   714.5
   666.4
   693.4
   705.7
   694.7
   673.3
   648.3
   668.7
   723.2
   696.9
   774.1
   641.5
   697.6
   622.6
   660.9
   612.6
   679.7
     681
   701.8
   655.4
   663.8
   733.6
   668.7
   724.2
   642.4
   653.5
   682.7
   699.2
   712.5
   674.2
   682.7
   668.1
   713.2
   712.8
   643.7
   669.7
   700.5
   663.5
   738.1
   649.9
     693
   654.4
   624.6
     658
   721.6
   657.4
   711.5
   616.5
   672.6
   703.4
   581.8
   664.8
   616.2
   677.1
   628.8
   631.1
   592.8
   622.3
     659
   664.2
   635.6
   683.3
   682.7
   618.1
   677.5
   624.6
   653.1
   662.5
   651.8
     645
   643.1
   720.3
   684.3
   658.7
   610.3
   648.9
     623
   680.1
     694
   675.2
   644.1
   670.7
   641.5
   642.4
     634
   587.6
   688.2
   673.6
   665.1
   624.6
   619.7
   626.9
   702.4
   648.9
   671.6
   624.9
   599.9
   680.4
     648
   641.1
   576.9
   662.9
   698.9
   657.7
   665.1
     611
   611.3
   626.2
   637.6
   630.1
   623.3
   611.9
   579.5
   630.4
   637.9
   582.7
   697.9
   675.5
     596
   657.7
   617.5
   651.8
   661.9
   638.2
   666.1
   632.1
   610.6
   596.4
   586.3
   639.2
   616.8
   615.8
   670.3
   673.3
     648
   659.3
     671
     598
     621
     621
   619.4
     573
   587.3
   676.2
   662.9
   652.2
   619.7
   660.6
     648
   599.3
   564.9
   629.1
   592.5
   586.3
   632.1
   677.8
   699.5
   617.1
   612.3
   628.2
   632.7
   615.2
     635
   638.2
   620.4
   622.6
   664.5
   689.5
   626.9
   643.1
   658.7
   647.3
   698.6
   591.8
   639.8
   670.7
   652.2
   644.1
   665.1
   621.7
   699.9
   661.3
   619.4
   677.5
   642.8
   590.2
   698.9
   630.4
   656.7
   629.8
   610.6
   612.9
   620.1
   603.5
   629.5
   637.2
   554.8
   651.5
   599.6
   615.5
   682.3
   637.6
   632.4
   631.7
     609
   656.4
   632.1
   616.2
   610.6
   596.4
   659.3
   602.9
   642.4
     598
   577.6
   633.4
   616.5
   635.6
   599.9
     693
   606.1
   600.9
   646.7
   610.6
   634.3
   581.8
   618.1
   656.7
   679.1
   649.9
   607.4
     623
   608.7
   664.2
   668.7
   588.3
   581.1
     563
   588.9
   589.9
     611
   591.2
   616.8
   605.8
   599.6
   600.9
   576.3
   636.6
   564.3
   652.5
   578.2
   632.7
   642.8
   641.5
   599.9
   598.6
   556.8
   660.9
   634.6
     669
   610.3
   659.6
   686.6
   664.5
   668.4
   598.3
   611.9
   631.7
   604.2
   600.3
   651.5
   584.4
   599.9
     609
     598
   630.8
   642.8
   617.1
   585.7
   617.1
   618.4
   675.5
   635.9
   592.8
   587.9
   567.2
   627.2
   708.9
     598
   597.3
   614.9
   609.3
   608.7
   597.7
   633.4
   619.7
   603.8
     621
   652.2
   554.5
   610.3
   685.3
   643.7
   604.5
   581.8
   659.6
   605.1
   670.7
   574.6
   563.6
   600.3
   580.5
   640.8
   586.6
   566.5
   648.6
   649.9
   586.6
     621
   624.9
     560
   590.2
   600.3
     610
   587.6
   626.5
   619.7
   588.6
   607.1
   605.1
   593.5
   594.7
   588.3
     573
   625.6
   651.5
   644.4
   620.4
   617.5
   552.3
   618.4
   600.3
   620.4
   574.6
     548
   672.6
   612.9
     598
   599.3
   662.5
     611
   637.2
   614.2
   591.5
   625.9
   635.6
     574
   609.7
   680.4
   594.4
   593.8
   626.9
   612.9
   645.7
   594.7
   577.2
   585.7
   627.8
   620.7
   642.4
   559.4
   608.7
     598
   613.6
   632.1
   620.1
   613.9
   612.6
   619.4
   564.9
   564.3
   621.7
   623.6
   581.8
   646.7
   636.6
   661.6
   585.3
   635.9
   549.3
   573.7
   630.8
   546.1
   602.9
   603.8
   651.5
   615.2
   558.7
     657
   614.2
   601.6
   561.7
   600.3
   623.3
   628.2
   634.6
   562.3
   641.5
   565.2
   658.7
   639.2
   636.9
   636.9
   564.3
   669.7
   616.5
   615.8
   616.8
   553.2
   599.3
   619.7
   624.3
   630.1
   665.1
   605.1
   639.5
   563.6
     599
   627.8
   658.7
   622.3
   727.8
   611.3
   563.6
   538.3
   596.7
   560.7
   617.8
   610.3
   576.6
   580.2
   650.5
   606.8
   636.6
   619.1
   588.3
   573.7
   611.6
   605.1
   661.9
   602.9
   584.4
   623.3
   627.5
     610
   631.7
   568.5
   621.7
   612.3
   592.5
   592.5
   630.4
     587
   616.8
     659
   604.2
   577.6
   650.2
   640.8
   586.3
   567.5
   605.5
   625.2
   597.3
   567.8
   653.8
     658
     634
   677.8
     609
   657.7
   543.5
   588.6
   603.5
   563.6
     611
   678.4
   686.9
   618.1
   636.3
   618.1
   594.1
   625.9
   605.5
   653.5
   614.2
   616.5
   632.7
   598.6
   652.5
   588.9
   616.5
   650.5
   628.5
   623.3
     672
   604.5
   599.9
   565.6
   640.8
   650.9
   595.4
   623.6
   576.3
   665.5
   644.7
   622.6
   631.7
   627.5
   651.5
   663.8
   622.6
   590.5
   671.3
   675.2
   643.7
   625.2
   607.4
   634.6
   626.2
   647.6
   672.9
   617.5
     598
   696.3
     646
     635
   616.8
   689.8
   636.9
   617.5
   688.5
   655.4
   586.6
   591.8
   589.2
   623.3
   689.5
     596
   656.1
   667.7
   652.8
   664.5
   658.7
   654.8
     634
   587.3
     633
   691.1
   667.1
   641.1
   593.5
   636.6
   602.9
   572.4
     609
   653.5
     658
   665.8
   624.6
   623.3
   631.4
   612.9
   673.9
   637.6
   630.8
   641.8
   652.2
   588.6
   670.7
   638.2
   634.6
   619.1
   666.4
   617.1
   714.1
   664.5
   622.6
   610.6
   582.7
   623.3
   629.5
   655.4
   576.6
   625.9
     670
   744.3
   624.9
   684.9
   680.1
   635.9
   686.6
   670.3
   662.9
   645.4
   732.9
   677.1
   607.1
   655.4
   691.7
   634.6
   662.2
   588.3
   682.7
   646.3
   738.1
   678.8
     587
   682.7
   680.4
   632.4
   658.7
   605.1
   605.5
     646
     648
   647.6
   643.7
   649.2
     648
   633.7
   631.1
   616.8
   606.1
   702.1
   619.4
   631.4
   690.4
   652.5
   728.4
     660
   620.7
   724.8
   659.6
     670
   695.3
   676.5
   595.7
   672.6
     681
   687.9
     694
   673.6
   631.4
   679.7
   655.4
   646.7
   675.5
   669.4
   748.2
   628.2
   690.4
   670.7
   667.4
   695.6
   617.8
   708.6
   684.9
   669.7
   653.5
   681.7
   663.8
   716.4
   642.4
   667.4
   704.1
   680.4
   665.8
   691.1
   658.3
   700.5
   672.3
   698.2
   677.5
   690.4
   674.6
   763.4
   712.8
   703.1
   684.9
   639.5
   601.9
   669.4
   671.3
   748.8
   690.8
   733.9
   688.5
   678.1
   745.3
   665.1
   751.8
   665.5
   794.6
   699.5
   645.7
   719.3
   666.8
   719.3
   677.5
   717.4
   703.4
   694.7
     708
   684.9
   747.2
   694.7
   652.5
   661.3
   695.6
   720.6
   713.2
   603.5
   667.7
   692.1
   625.9
   716.4
   698.2
     729
   722.9
   680.4
   714.8
   655.1
   657.7
     672
   697.9
   708.6
   665.5
   605.8
   718.3
   689.8
   691.7
   695.6
   679.1
   682.3
   716.1
   714.1
     693
   704.1
   666.1
   673.3
   742.4
   738.8
   648.6
   708.6
   677.1
     672
   742.4
   725.2
   635.3
   703.7
   622.3
   662.2
   600.9
   695.3
   652.5
   664.2
   725.2
   663.8
   730.7
   659.3
   674.6
   666.8
   711.2
     647
   679.4
   703.4
   656.4
     693
   703.1
   675.2
   659.3
   620.4
   667.4
   657.4
   655.1
   664.5
   648.3
   658.7
     671
   627.5
   640.2
   659.6
     587
   666.4
   633.4
   655.7
   666.1
   665.8
   698.6
   700.8
   626.2
   649.9
   699.9
   656.1
   648.9
   640.2
   648.6
   625.2
   588.9
   616.8
   641.1
   690.1
   699.5
   673.9
   693.7
   605.5
   713.2
     659
   593.1
   643.4
   650.9
   683.6
   638.2
   687.2
   660.6
   689.1
   708.9
   655.7
   648.6
   639.8
   636.6
   673.6
   666.8
   655.7
     609
   607.1
   657.7
   633.7
   665.8
   640.5
   663.2
   620.7
   621.7
   670.7
   688.5
   690.1
   654.1
   691.4
   696.6
   663.5
   692.4
     693
   650.9
   696.3
   716.1
   750.1
   666.8
   736.8
   701.5
   696.9
   722.2
   714.1
   680.1
     767
   747.2
     696
   711.5
   765.4
   733.9
   735.9
   773.2
   741.4
   750.5
   721.9
     755
   699.9
   786.1
   805.9
   778.7
   687.2
   790.4
   801.1
   789.4
     803
   834.2
   811.1
   841.3
     852
   804.6
   762.1
     826
   747.9
   797.8
   942.5
   829.6
   785.2
     829
   851.3
   860.1
     781
   789.1
   867.6
   832.9
   887.4
   924.7
   929.2
   870.8
   894.2
   941.5
   888.7
   862.7
   956.5
   956.8
   987.6
   981.1
    1054
    1015
    1018
    1053
    1071
   938.9
    1006
    1111
    1026
    1050
    1092
    1039
    1105
    1055
    1160
    1135
    1085
    1148
    1136
    1164
    1224
    1160
    1187
    1199
    1203
    1292
    1296
    1271
    1261
    1350
    1310
    1370
    1408
    1493
    1381
    1561
    1419
    1515
    1367
    1446
    1496
    1548
    1549
    1597
    1587
    1655
    1750
    1625
    1751
    1760
    1669
    1750
    1761
    1838
    1788
    1922
    1860
    1922
    1993
    1960
    2021
    2054
    2075
    2214
    2196
    2155
    2077
    2194
    2305
    2342
    2275
    2411
    2475
    2326
    2426
    2590
    2678
    2512
    2738
    2714
    2786
    2836
    2772
    2678
    2938
    2871
    3043
    3168
    2948
    2986
    3102
    3197
    3171
    3393
    3348
    3421
    3375
    3364
    3622
    3452
    3545
    3631
    3778
    3736
    3841
    3751
    3886
    3935
    4053
    4066
    4070
    4179
    4171
    4266
    4385
    4353
    4367
    4556
    4532
    4538
    4523
    4611
    4685
    4826
    4763
    4792
    4973
    4991
    5184
    4982
    4893
    5145
    5295
    5346
    5367
    5345
    5520
    5372
    5614
    5561
    5609
    5697
    5769
    5758
    5747
    5810
    5937
    5963
    6126
    5999
    6128
    6209
    6366
    6277
    6412
    6165
    6371
    6328
    6413
    6508
    6594
    6522
    6469
    6603
    6611
    6554
    6819
    6581
    6849
    6730
    6729
    6794
    6801
    6989
    6818
    7057
    6932
    6996
    6935
    7040
    6995
    7097
    7039
    6893
    7064
    7133
    7203
    7215
    7034
    7111
    7216
    7231
    7107
    7104
    7186
    7299
    7120
    7283
    7127
    7223
    7106
    7357
    7103
    7161
    7245
    7062
    7333
    7201
    7044
    7168
    7284
    7189
    7023
    7099
    7241
    7041
    7116
    7078
    6970
    7161
    6797
    6861
    6920
    6692
    6633
    6877
    6799
    6710
    6557
    6739
    6539
    6534
    6385
    6418
    6362
    6479
    6393
    6292
    6346
    6231
    6169
    6128
    6081
    6183
    5970
    5788
    5953
    5666
    5633
    5621
    5534
    5642
    5655
    5735
    5396
    5341
    5300
    5421
    5270
    5219
    5501
    5262
    5138
    5057
    5024
    4924
    4991
    4912
    4704
    4812
    4699
    4635
    4474
    4526
    4451
    4359
    4304
    4280
    4266
    4304
    4279
    4077
    4019
    4077
    3961
    3913
    3935
    3777
    3831
    3605
    3728
    3644
    3595
    3597
    3494
    3494
    3448
    3229
    3340
    3359
    3215
    3206
    3212
    3121
    3122
    3072
    3023
    3041
    2973
    2846
    2875
    2828
    2895
    2697
    2615
    2555
    2643
    2665
    2613
    2436
    2429
    2476
    2437
    2409
    2380
    2368
    2246
    2375
    2270
    2297
    2153
    2177
    2193
    2059
    2103
    2082
    2050
    1958
    2043
    1999
    2056
    1948
    1951
    1929
    1830
    1884
    1937
    1744
    1792
    1779
    1755
    1701
    1838
    1646
    1691
    1714
    1673
    1665
    1657
    1669
    1718
    1642
    1608
    1660
    1646
    1591
    1590
    1588
    1503
    1572
    1439
    1461
    1507
    1531
    1432
    1499
    1482
    1481
    1463
    1412
    1576
    1449
    1385
    1421
    1445
    1409
    1406
    1450
    1334
    1461
    1429
    1483
    1396
    1316
    1343
    1414
    1388
    1388
    1245
    1311
    1366
    1342
    1378
    1319
    1366
    1291
    1217
    1325
    1399
    1271
    1272
    1253
    1275
    1321
    1272
    1265
    1258
    1323
    1291
    1329
    1238
    1241
    1380
    1375
    1273
    1280
    1259
    1345
    1271
    1305
    1286
    1273
    1257
    1208
    1250
    1226
    1197
    1271
    1230
    1295
    1310
    1149
    1288
    1216
    1235
    1268
    1180
    1345
    1284
    1207
    1232
    1291
    1249
    1346
    1233
    1318
    1284
    1262
    1258
    1224
    1304
    1272
    1229
    1277
    1256
    1178
    1293
    1344
    1215
    1245
    1438
    1297
    1242
    1297
    1326
    1338
    1276
    1226
    1334
    1305
    1190
    1311
    1289
    1367
    1315
    1224
    1351
    1310
    1289
    1322
    1390
    1321
    1251
    1239
    1351
    1336
    1371
    1347
    1394
    1378
    1364
    1338
    1376
    1329
    1397
    1466
    1354
    1432
    1417
    1423
    1472
    1349
    1437
    1438
    1514
    1447
    1463
    1385
    1439
    1446
    1474
    1440
    1505
    1464
    1467
    1486
    1600
    1536
    1544
    1454
    1474
    1524
    1483
    1606
    1599
    1591
    1592
    1688
    1500
    1637
    1589
    1572
    1700
    1568
    1671
    1624
    1715
    1717
    1627
    1732
    1686
    1620
    1787
    1682
    1675
    1726
    1737
    1700
    1752
    1813
    1826
    1822
    1797
    1798
    1851
    1821
    1853
    1823
    1822
    1861
    1863
    1815
    1888
    1845
    1870
    1879
    1902
    1921
    1905
    1864
    1825
    1901
    1998
    1967
    2011
    1920
    1949
    2057
    2090
    1920
    2077
    1927
    1983
    1981
    2018
    1980
    1974
    1981
    1966
    1997
    2008
    1957
    1974
    2074
    2023
    2040
    2092
    2048
    2052
    2059
    2065
    2145
    2087
    2052
    2131
    2103
    2030
    2085
    2020
    2064
    2105
    1991
    2032
    2042
    2017
    2041
    2031
    2109
    2002
    2136
    2048
    1944
    2021
    2040
    2117
    2013
    1937
    2079
    2034
    2075
    2028
    2078
    1996
    2004
    1982
    2041
    1901
    1947
    1991
    1940
    1907
    2042
    1974
    1901
    1954
    1913
    1868
    1971
    1892
    1892
    1853
    1958
    1853
    1854
    1825
    1945
    1884
    1913
    1827
    1912
    1782
    1871
    1751
    1857
    1896
    1830
    1933
    1765
    1792
    1838
    1773
    1724
    1700
    1723
    1701
    1685
    1710
    1806
    1680
    1615
    1567
    1676
    1730
    1645
    1619
    1659
    1727
    1711
    1636
    1636
    1595
    1655
    1626
    1621
    1647
    1574
    1586
    1545
    1534
    1531
    1491
    1591
    1501
    1468
    1458
    1553
    1463
    1617
    1529
    1444
    1389
    1517
    1450
    1436
    1494
    1431
    1462
    1402
    1406
    1397
    1404
    1454
    1361
    1398
    1412
    1475
    1455
    1463
    1392
    1364
    1430
    1332
    1441
    1353
    1382
    1393
    1348
    1347
    1345
    1338
    1459
    1278
    1339
    1310
    1377
    1320
    1259
    1306
    1372
    1269
    1318
    1276
    1354
    1251
    1287
    1284
    1330
    1374
    1277
    1278
    1286
    1229
    1247
    1276
    1347
    1291
    1230
    1294
    1350
    1301
    1290
    1358
    1370
    1268
    1336
    1344
    1298
    1308
    1271
    1312
    1291
    1341
    1309
    1228
    1310
    1302
    1199
    1267
    1238
    1295
    1250
    1334
    1288
    1336
    1273
    1329
    1268
    1305
    1402
    1350
    1289
    1332
    1294
    1343
    1307
    1323
    1327
    1397
    1263
    1359
    1288
    1269
    1342
    1325
    1366
    1319
    1306
    1264
    1262
    1293
    1218
    1363
    1328
    1323
    1325
    1327
    1354
    1270
    1388
    1242
    1318
    1297
    1374
    1343
    1332
    1355
    1313
    1329
    1358
    1372
    1274
    1322
    1323
    1429
    1336
    1341
    1317
    1411
    1354
    1290
    1344
    1257
    1313
    1381
    1317
    1287
    1276
    1305
    1294
    1275
    1290
    1367
    1232
    1274
    1282
    1285
    1321
    1432
    1344
    1306
    1309
    1212
    1246
    1301
    1399
    1253
    1285
    1296
    1331
    1301
    1320
    1284
    1427
    1360
    1282
    1390
    1296
    1220
    1288
    1286
    1330
    1259
    1334
    1427
    1398
    1231
    1336
    1264
    1279
    1308
    1307
    1377
    1349
    1364
    1325
    1367
    1363
    1296
    1253
    1319
    1314
    1343
    1312
    1281
    1301
    1371
    1373
    1227
    1279
    1304
    1431
    1327
    1254
    1420
    1402
    1332
    1311
    1379
    1286
    1286
    1332
    1248
    1306
    1243
    1357
    1246
    1309
    1352
    1320
    1332
    1289
    1373
    1371
    1330
    1287
    1310
    1267
    1326
    1377
    1307
    1265
    1328
    1295
    1366
    1310
    1334
    1328
    1276
    1315
    1295
    1297
    1406
    1396
    1264
    1326
    1343
    1465
    1390
    1269
    1271
    1379
    1326
    1351
    1348
    1327
    1350
    1262
    1331
    1333
    1247
    1324
    1255
    1298
    1371
    1352
    1265
    1319
    1314
    1285
    1375
    1268
    1304
    1307
    1291
    1359
    1379
    1306
    1295
    1334
    1239
    1297
    1228
    1245
    1361
    1304
    1286
    1255
    1257
    1266
    1284
    1351
    1276
    1318
    1294
    1387
    1260
    1338
    1356
    1381
    1269
    1213
    1355
    1252
    1334
    1319
    1391
    1295
    1276
    1254
    1330
    1386
    1327
    1278
    1326
    1406
    1263
    1277
    1244
    1322
    1272
    1313
    1267
    1330
    1296
    1298
    1274
    1276
    1414
    1290
    1281
    1294
    1295
    1327
    1317
    1243
    1261
    1253
    1294
    1334
    1330
    1272
    1247
    1342
    1330
    1215
    1300
    1257
    1194
    1226
    1277
    1259
    1219
    1304
    1310
    1287
    1257
    1305
    1265
    1290
    1219
    1273
    1177
    1273
    1210
    1271
    1292
    1221
    1234
    1315
    1354
    1276
    1219
    1278
    1191
    1228
    1200
    1196
    1295
    1293
    1241
    1244
    1284
    1242
    1195
    1202
    1226
    1191
    1266
    1192
    1240
    1238
    1222
    1156
    1314
    1169
    1177
    1224
    1203
    1228
    1212
    1185
    1132
    1184
    1229
    1190
    1173
    1183
    1142
    1166
    1161
    1243
    1217
    1256
    1166
    1160
    1174
    1162
    1189
    1100
    1223
    1227
    1228
    1232
    1213
    1178
    1173
    1196
    1158
    1170
    1076
    1211
    1196
    1191
    1139
    1239
    1141
    1185
    1227
    1171
    1218
    1134
    1052
    1217
    1163
    1180
    1090
    1162
    1111
    1148
    1115
    1130
    1213
    1254
    1189
    1146
    1145
    1172
    1135
    1091
    1110
    1088
    1064
    1099
    1130
    1208
    1096
    1117
    1177
    1106
    1171
    1133
    1138
    1045
    1063
    1154
    1117
    1127
    1120
    1099
    1147
    1075
    1092
    1153
    1091
    1179
    1121
    1107
    1116
    1134
    1067
    1074
    1034
    1121
    1146
    1090
    1079
    1130
    1115
    1096
    1070
    1083
    1114
    1094
    1113
    1143
    1098
    1057
     986
    1111
    1166
    1087
    1031
    1109
    1091
    1147
    1152
    1080
    1049
    1040
    1079
    1078
    1113
    1079
    1100
    1098
    1110
    1088
    1081
    1063
    1058
    1139
    1135
    1075
    1128
    1045
    1140
    1061
    1105
    1130
    1059
    1075
    1040
    1148
    1069
    1069
    1040
    1029
    1096
    1095
    1100
    1114
    1120
    1142
    1052
    1088
    1041
    1065
    1076
    1077
    1043
    1018
    1059
    1062
    1093
    1069
    1061
    1128
    1149
    1091
    1038
    1128
    1099
    1091
    1106
    1072
    1120
    1070
    1126
    1049
    1126
    1070
    1169
    1107
    1093
    1037
    1055
    1044
    1058
    1027
    1166
    1120
    1047
    1137
    1099
    1141
    1106
    1093
    1130
    1152
    1027
    1063
    1099
    1122
    1076
    1053
    1071
    1029
    1120
    1070
    1118
    1145
    1175
    1143
    1163
    1031
    1122
    1136
    1130
    1136
    1088
    1084
    1117
    1188
    1098
    1121
    1090
    1168
    1020
    1110
    1088
    1156
    1132
    1116
    1132
    1147
    1154
    1055
    1056
    1088
    1118
    1079
    1146
    1136
    1153
    1150
    1149
    1152
    1144
    1104
    1196
    1106
    1203
    1097
    1187
    1197
    1185
    1168
    1201
    1181
    1160
    1123
    1112
    1181
    1198
    1208
    1109
    1198
    1075
    1159
    1151
    1188
    1126
    1190
    1146
    1178
    1200
    1211
    1166
    1185
    1210
    1215
    1156
    1191
    1227
    1184
    1155
    1118
    1161
    1240
    1229
    1190
    1158
    1218
    1143
    1143
    1182
    1211
    1156
    1244
    1198
    1261
    1166
    1209
    1239
    1201
    1222
    1276
    1218
    1194
    1243
    1214
    1189
    1193
    1201
    1284
    1289
    1259
    1212
    1255
    1226
    1257
    1230
    1235
    1326
    1227
    1238
    1254
    1335
    1240
    1248
    1278
    1296
    1188
    1224
    1232
    1188
    1210
    1261
    1236
    1320
    1301
    1291
    1199
    1256
    1248
    1324
    1310
    1255
    1226
    1279
    1168
    1234
    1268
    1220
    1254
    1308
    1178
    1294
    1199
    1250
    1218
    1273
    1295
    1239
    1224
    1258
    1239
    1272
    1221
    1265
    1294
    1244
    1255
    1291
    1258
    1199
    1286
    1204
    1206
    1209
    1282
    1213
    1214
    1125
    1264
    1194
    1243
    1229
    1327
    1303
    1244
    1235
    1214
    1166
    1245
    1221
    1205
    1192
    1211
    1266
    1311
    1149
    1163
    1175
    1258
    1213
    1202
    1193
    1194
    1233
    1203
    1184
    1197
    1175
    1206
    1205
    1277
    1230
    1174
    1213
    1193
    1173
    1205
    1190
    1239
    1249
    1149
    1267
    1168
    1108
    1220
    1107
    1245
    1193
    1150
    1138
    1167
    1242
    1300
    1192
    1238
    1145
    1253
    1179
    1177
    1219
    1210
    1146
    1211
    1145
    1273
    1159
    1194
    1229
    1245
    1189
    1270
    1186
    1183
    1212
    1279
    1171
    1231
    1169
    1241
    1255
    1167
    1239
    1318
    1316
    1244
    1227
    1267
    1177
    1232
    1322
    1274
    1209
    1295
    1329
    1330
    1343
    1362
    1252
    1333
    1297
    1338
    1331
    1294
    1416
    1274
    1342
    1328
    1304
    1308
    1283
    1318
    1330
    1341
    1401
    1360
    1435
    1403
    1355
    1457
    1417
    1364
    1384
    1423
    1351
    1336
    1476
    1465
    1448
    1412
    1435
    1450
    1511
    1456
    1468
    1437
    1420
    1464
    1563
    1569
    1493
    1458
    1593
    1560
    1506
    1505
    1563
    1571
    1464
    1568
    1440
    1645
    1582
    1620
    1555
    1552
    1601
    1591
    1571
    1655
    1543
    1604
    1647
    1631
    1642
    1614
    1552
    1761
    1668
    1657
    1598
    1591
    1573
    1670
    1604
    1706
    1670
    1777
    1656
    1779
    2045
    1784
    1758
    1763
    1728
    1714
    1718
    1638
    1662
    1675
    1791
    1640
    1603
    1733
    1638
    1649
    1670
    1638
    1658
    1700
    1628
    1654
    1770
    1639
    1505
    1745
    1734
    1674
    1735
    1732
    1690
    1660
    1632
    1784
    1675
    1697
    1637
    1594
    1660
    1759
    1607
    1626
    1776
    1535
    1724
    1619
    1559
    1569
    1611
    1612
    1612
    1566
    1694
    1631
    1536
    1594
    1532
    1669
    1574
    1584
    1537
    1618
    1595
    1548
    1523
    1513
    1597
    1442
    1512
    1578
    1508
    1524
    1549
    1548
    1470
    1487
    1490
    1530
    1467
    1505
    1433
    1480
    1502
    1374
    1460
    1412
    1444
    1377
    1395
    1482
    1355
    1296
    1370
    1349
    1274
    1350
    1297
    1305
    1274
    1290
    1298
    1284
    1341
    1325
    1272
    1313
    1293
    1311
    1183
    1235
    1248
    1170
    1197
    1194
    1162
    1233
    1109
    1201
    1185
    1185
    1111
    1116
    1113
    1170
    1113
    1185
    1183
    1138
    1095
    1136
    1126
    1167
    1087
    1159
    1126
    1093
    1043
    1108
    1122
    1093
    1063
    1041
    1037
    1005
    1100
    1047
    1016
    1006
    1044
    1033
   980.1
   991.2
    1050
   998.3
    1031
   947.4
   976.6
     972
   968.1
   940.6
    1045
    1002
   926.6
   970.4
    1006
   934.4
   904.9
     947
   913.3
   978.5
   975.6
   918.2
   865.9
   979.8
   902.9
   975.9
   907.5
   867.2
   965.5
   859.1
   948.7
   939.3
   876.7
   919.5
   837.4
   965.9
     876
   902.9
   837.1
   869.8
   819.2
   892.2
   926.9
     864
   885.4
   886.7
   795.9
   855.9
   873.4
   806.9
   896.4
   818.6
   880.9
   844.9
   864.3
   883.1
   784.5
   843.6
   823.8
   837.1
   880.2
   797.5
   866.6
     826
   787.8
   801.4
   812.4
   816.6
   840.6
   836.1
   805.6
   832.2
   757.6
     719
   873.4
   806.6
   849.4
   870.2
   821.2
   785.2
   859.1
   831.6
   873.4
   808.2
   836.1
   809.2
   813.7
   885.1
     827
   844.9
   824.1
   834.2
   769.9
   824.1
   842.3
   760.5
   853.6
   783.2
   842.6
   741.4
   792.6
   816.6
     839
   822.2
   789.1
   837.4
   818.6
   796.8
   779.3
   825.1
   804.6
   759.2
   832.9
   796.8
   871.5
   841.6
   786.5
   769.9
   825.7
   843.6
   796.8
   801.1
     792
   760.8
   806.3
   795.6
   799.8
   776.1
     766
   795.6
   780.6
     853
   749.5
   795.6
   743.3
     864
   817.3
   802.4
   777.4
   860.8
   771.5
   799.4
   758.2
   738.8
   859.5
     742
   738.1
   820.2
   763.8
   788.7
   831.2
     828
   744.9
   798.1
   792.3
   795.6
   762.1
   786.1
   814.4
   762.5
   797.8
   745.9
   809.8
   742.7
   725.2
   747.2
   760.2
   721.3
     781
   741.7
   781.9
   783.2
   786.8
   783.5
   767.3
   795.2
   815.7
   808.2
   764.4
   735.2
   792.6
   779.7
   821.2
   790.4
   754.7
   753.1
   748.8
   794.3
   845.2
   801.1
   750.8
   819.9
   804.3
   818.3
   802.7
   750.8
   833.2
   761.2
   805.3
   815.3
   745.6
   800.1
   790.7
   780.3
   722.2
   795.6
   760.2
   753.4
   737.8
   804.3
     756
   792.3
     793
   757.9
   739.4
   745.3
   720.3
   789.7
   825.4
   757.3
   770.2
   753.4
   712.2
   753.7
   696.3
   697.9
   764.7
   742.4
   744.3
   751.1
   751.4
   807.6
   836.4
   766.7
   721.9
     732
   770.6
   736.8
   806.3
   811.4
     815
     708
     790
   709.9
   811.4
   754.4
   781.3
   772.5
   769.6
   709.3
     779
   712.8
   779.3
   745.3
   805.3
   784.2
   774.1
     792
   772.2
   780.6
   720.6
   745.3
   784.2
     718
   770.6
   789.1
   781.3
     717
   699.9
   760.2
   726.8
   731.3
   770.6
   794.6
   752.7
   753.1
   758.6
   766.4
   755.7
   819.6
   782.3
   756.9
   768.3
   836.1
   674.9
   745.9
   757.3
   767.7
   744.6
   802.4
   773.2
   751.4
   804.3
   770.9
   783.5
   760.8
   725.5
   765.1
   705.4
   742.7
   787.8
   803.7
   772.2
   785.2
   763.1
     767
   805.9
   770.2
   782.3
   740.4
   789.7
   741.7
   762.8
   839.3
   749.2
   744.6
     696
   752.1
   821.5
   760.5
   773.2
     719
   769.6
   787.1
   696.9
   772.8
   799.8
   748.8
   782.9
   797.8
   798.1
   817.6
   772.2
     756
   789.1
   738.1
   813.1
   733.6
   706.3
   725.5
   752.1
   807.9
   798.5
   836.7
   722.6
   810.8
   751.4
   795.9
   724.8
   756.9
   737.5
   748.5
   739.8
   721.3
   776.1
   814.7
   740.7
   832.9
   771.5
     743
   757.6
   727.1
   837.4
   761.2
   790.4
   733.9
   772.2
   810.1
   768.6
   762.8
   775.8
     706
   798.1
   751.8
   774.5
   740.7
   746.2
   803.7
   696.6
   719.3
   798.5
   689.1
   731.3
   769.6
   784.2
   739.4
   772.8
     706
   781.9
     803
   744.3
   747.2
   793.3
   743.3
   739.1
   756.6
   800.1
   762.1
   759.5
   857.5
   757.9
   738.5
   719.3
   737.2
   756.3
   784.5
   734.2
   756.3
     719
   747.5
   785.5
   762.1
   736.5
   769.3
   736.2
   745.9
   694.7
   762.5
   750.1
   768.6
   718.7
   744.3
   715.1
   771.2
   729.7
   752.7
   722.6
   867.9
   715.7
   737.2
   776.4
   732.6
   806.3
   728.1
   748.2
   781.9
   744.6
   735.5
   747.2
   704.4
   750.5
   775.8
   750.8
   713.5
   785.5
   733.6
   777.1
   845.8
   806.3
   717.7
   681.7
   704.7
   821.8
   761.8
   743.3
   834.5
   754.7
   738.5
   786.1
   757.3
   764.1
   733.9
   777.1
   711.9
   791.7
   754.4
   759.9
   780.6
   759.5
     804
   733.3
   850.1
   717.4
   800.4
   758.6
   744.9
   768.3
     803
   725.8
   773.5
   784.5
   742.4
   751.1
   679.1
   750.8
     718
   751.4
   700.2
     693
   773.5
   721.6
   701.8
   739.8
   726.8
     696
   800.1
   774.8
   750.5
   748.8
   796.5
   745.9
   747.2
   751.4
   737.2
   688.8
   693.4
   769.6
   718.3
   732.6
   743.3
   744.3
   774.5
     732
   793.9
   776.7
   740.1
   762.5
   757.6
   704.1
   749.2
   766.7
   728.7
     708
   693.4
   705.7
   709.9
   728.4
   757.9
   790.7
   731.3
   698.9
   746.9
   727.4
   703.1
   702.1
   748.2
     706
   771.9
     743
     769
   688.5
   693.7
   744.6
   755.3
   748.2
   744.3
   714.8
     732
   681.7
   689.8
   708.9
   749.5
   747.5
   697.3
   699.2
   674.9
   711.2
   693.7
   771.5
   721.6
   703.4
   739.1
   698.9
     730
   699.5
   706.3
   690.1
   734.2
   673.6
   749.8
     694
   771.5
     780
   771.2
   775.4
     718
   728.4
   679.4
   705.4
   765.4
   781.9
   754.7
   680.7
   746.2
     719
   735.2
   797.5
     695
   724.8
   741.4
   710.6
   724.5
   723.2
   720.3
   699.5
   720.3
   676.8
   693.7
   714.5
   774.1
     695
     732
   709.6
     719
   668.4
   761.5
     767
   742.4
   762.8
   757.6
   768.3
     744
   773.2
   798.1
   783.5
   776.1
   752.7
   702.1
   741.1
   716.1
   755.7
     718
   775.1
   691.1
     756
   688.8
   717.7
   734.2
   748.8
     707
   750.1
   761.2
   771.5
   699.9
   759.5
   690.1
   721.6
   654.8
   694.3
   737.5
   725.5
   677.5
   686.2
   700.8
   684.3
   698.9
     693
   747.2
   724.5
   759.2
     720
   735.2
     730
   807.6
   720.9
   690.4
   768.6
   760.8
   681.4
   687.2
   739.1
   723.9
   726.5
   738.5
   727.1
   689.5
   732.9
     731
   723.2
   694.7
     743
   667.7
   678.8
   734.2
   671.3
   773.5
   672.9
   669.4
   784.5
   776.1
   709.9
   811.8
   720.6
     731
   734.9
   806.3
   713.5
   761.2
   690.8
   749.5
   697.6
   784.2
   677.5
   703.1
   750.5
   704.4
   810.8
   752.4
     756
   711.9
     754
   729.4
   697.3
   784.8
   691.1
   756.3
     681
     767
     743
   724.2
   712.2
   733.3
   740.4
   690.1
   762.8
   727.1
   775.1
     720
   723.5
   751.8
   766.4
   709.9
     732
   722.2
   797.2
   758.9
   782.3
   745.3
     743
   735.2
   731.6
     708
   751.8
   746.2
   727.8
   788.1
   726.8
   699.5
   727.1
   741.1
   719.3
   677.1
   714.1
   693.4
   774.8
   739.4
   785.8
   740.4
   693.7
   763.8
   716.4
   765.1
   732.6
   749.2
   721.3
   729.4
     706
   709.6
   746.9
   740.4
   786.1
   747.9
     744
   740.7
   739.8
   750.1
   740.1
   714.1
   734.2
   722.2
   701.5
   734.9
   726.5
   704.1
   786.1
   734.6
   722.6
   720.6
   713.8
   747.9
   755.7
   746.6
   746.9
   748.8
   720.9
   746.2
   776.1
   816.6
   717.7
   678.8
   718.7
   710.6
   679.1
     671
   746.6
   741.1
   722.2
   714.8
   777.1
   714.5
   677.8
   735.2
   689.1
   666.1
   672.3
   730.3
   749.8
   727.8
   692.7
   704.1
   737.2
   749.8
    1020
   719.3
   736.8
   712.5
   684.9
   718.3
   709.3
   797.2
   682.3
   715.4
   756.6
   763.1
   720.9
   712.8
   715.7
   658.3
   742.4
   721.9
   676.5
     732
   735.9
   752.7
   750.8
   698.6
   682.7
     683
   677.5
   681.7
   678.8
   677.1
     767
   746.2
   692.1
   682.7
   801.1
   712.2
   706.3
   783.2
   751.4
   750.1
   721.3
   686.2
   680.7
   651.5
   723.2
   704.4
   725.8
   708.9
   769.6
   745.3
   752.4
   692.1
   692.7
     683
   731.6
   696.9
   740.7
   707.6
   751.8
   703.4
   746.9
   703.4
   722.2
   703.4
   625.9
   667.4
   746.6
   710.6
   730.3
     707
   710.6
   711.5
   680.4
   689.5
   656.7
   649.9
   754.4
   670.7
   666.8
   676.2
   643.7
   751.1
   724.5
   698.9
   665.5
   704.1
   734.9
   622.6
   715.1
   750.8
   667.7
   716.4
   711.2
   705.4
   756.3
   698.6
   682.3
   741.7
   680.1
   682.7
   703.4
   672.3
   687.2
   649.6
   732.9
   735.9
     706
   695.3
   641.8
     706
   703.7
   696.3
     732
   725.5
   665.8
   682.3
   685.6
   740.1
   734.6
   691.7
   713.8
   696.6
   729.4
   689.1
   672.9
   705.4
   749.5
   670.3
   728.1
   639.8
   675.8
   706.3
   704.4
   707.3
   709.9
   737.5
   743.3
   684.6
   662.2
   695.6
     669
   743.3
   731.6
   767.7
   714.5
   701.2
   686.2
   678.4
   684.9
     743
   703.1
   757.9
   688.2
     684
   723.5
     744
   682.7
   657.7
   738.5
   620.4
   624.6
   704.7
   725.5
   773.5
   714.1
   684.9
   760.5
   708.6
   680.7
   743.6
   729.4
   731.6
   793.9
   762.1
   634.6
   717.7
   746.9
   685.9
   691.7
   725.5
   711.5
     744
   656.7
   764.1
   686.9
     681
   687.5
   664.8
   695.3
   673.6
   648.9
   725.5
   626.9
   701.8
   679.4
   685.6
   681.4
   720.9
   688.8
   708.6
   671.3
     707
   721.9
   711.2
   682.7
   650.2
   739.8
   711.5
   719.6
   665.1
   626.9
   698.2
   704.7
   687.9
   693.7
   720.3
   706.3
   689.8
   771.9
   726.8
   683.3
   665.5
   716.1
   719.6
   634.6
   676.8
   661.9
   699.5
   650.5
   748.5
   679.7
   681.7
   775.4
   738.8
   685.6
   675.8
   666.4
   691.1
   776.4
   668.1
   732.3
   747.5
   623.3
   674.9
   730.7
   651.5
     707
   692.7
   709.3
   713.2
   752.1
   689.8
   658.3
   686.9
   702.8
   655.7
   650.2
   648.9
   705.7
     720
   678.4
   748.8
   711.2
   651.2
   689.1
   692.1
   721.9
   700.5
     681
   740.1
     706
   679.7
   685.9
     706
   739.1
     731
   662.5
   698.9
   723.9
   726.1
   752.1
   763.4
   718.7
   709.3
   731.6
     756
   655.7
   719.3
   720.9
   735.2
     708
   671.6
   701.2
   717.4
   736.8
   699.9
   712.8
   733.3
   704.4
   713.2
   723.2
   725.2
   692.7
   698.9
   696.6
   712.8
   772.5
   744.6
   768.6
     719
   755.3
   717.4
   712.2
   702.4
   677.5
   777.7
   681.7
   709.9
   775.8
   740.1
   762.8
   693.7
   691.7
   741.4
   784.2
   744.3
   750.8
   714.8
   762.5
   772.2
   662.9
     732
   731.6
   723.9
   687.2
   785.2
   694.3
     705
   679.1
   680.4
   751.1
     767
   761.8
   689.8
   773.5
   730.3
   748.8
   749.8
   826.7
   756.3
     706
   789.1
   769.9
   758.6
   658.3
   756.6
   735.5
   733.9
   808.5
     779
   716.7
   704.4
   705.7
   759.9
   738.5
   738.8
   703.7
   793.9
   841.9
   770.2
   743.3
   748.8
   763.8
   789.1
   735.5
   742.4
   783.2
   845.8
   741.4
   806.3
   738.1
   736.2
   814.7
     708
   755.3
   770.2
   782.6
   739.8
   791.3
   823.1
   722.6
   856.5
   806.3
   773.2
   777.7
   720.3
   769.3
   781.9
   752.4
   772.2
     792
   821.2
   796.2
   720.3
   811.4
   777.4
   756.6
   809.5
   772.2
   773.8
     756
   688.5
   777.7
   767.7
   777.1
     802
   803.7
     756
     779
   744.9
   720.6
   768.3
   765.4
   722.6
   723.2
   750.1
   847.8
   748.8
   721.3
   770.9
   784.5
   794.3
   769.3
   747.2
   736.2
   791.3
   804.3
   761.8
   740.7
   800.7
   753.1
   756.6
   753.4
   857.2
   697.6
     780
   754.4
   736.5
   735.9
   762.5
   739.8
   778.4
   765.7
   772.8
   731.3
   751.8
     755
   850.7
   739.8
   783.9
   710.2
   756.9
   753.4
   761.8
   748.2
   823.1
   774.8
     768
   732.6
     828
   711.5
   753.7
   786.1
   710.6
   750.5
   720.3
   772.5
     768
   732.9
   768.6
   709.6
   732.3
     696
   761.5
   697.6
     731
   758.2
     720
   770.2
   787.8
   724.2
   740.4
   765.7
   726.5
   727.1
   742.4
   753.1
   714.8
   703.4
   696.3
   770.6
   721.6
   782.6
   680.7
   733.6
   781.9
   701.8
   701.8
   753.4
   766.7
   728.1
     744
   704.4
   740.4
   686.6
   715.4
   686.9
     707
   701.2
   696.9
   708.3
   734.6
   749.8
   689.1
   727.1
   684.6
   701.5
   776.1
     706
   744.9
   699.2
   666.4
   674.9
   721.6
   699.2
   673.6
   701.2
   664.2
   721.9
   717.7
   755.3
   731.6
   664.5
   699.9
     683
   690.8
   716.4
     648
   712.8
   731.6
   737.8
   728.7
   746.2
   705.4
   684.9
     684
   661.6
   699.5
     695
   732.9
   696.9
   722.2
     718
   660.3
   639.8
   682.7
   695.6
   721.9
   690.4
   680.1
   707.6
   699.9
   764.7
   679.7
   663.2
     720
     693
   653.5
   648.9
     669
   603.8
   681.7
   674.2
   697.6
   735.9
   707.3
   655.4
   688.5
   708.3
   749.2
   702.1
   730.3
   697.6
   723.9
   722.2
   700.2
     683
     683
     731
   647.3
   702.8
     684
   666.8
   751.4
   707.3
   765.4
   655.1
   708.6
   714.8
   715.4
     671
   668.1
   700.2
   697.3
     696
   654.8
   677.5
     717
   716.7
   703.4
   752.7
     729
   658.3
   716.7
     681
   748.5
   746.6
   692.7
     708
   720.9
   754.4
   727.1
   725.5
   642.8
   724.2
   758.9
     684
   693.7
   701.8
   702.1
   673.6
   643.4
     706
     696
   707.3
   671.3
   697.9
   722.6
   674.2
     681
   711.5
   700.5
     719
   675.8
     669
   687.5
   663.8
   675.2
   685.9
   747.2
   672.9
   716.4
   713.5
   629.8
   686.2
   679.7
   690.1
   688.2
   742.4
   689.5
   647.3
   714.5
   686.2
   681.7
   716.1
     646
   753.4
   752.1
   701.5
   728.1
   656.7
   667.7
     708
   691.7
   725.5
   672.3
     719
     743
     707
   749.8
   754.4
   738.1
   766.7
   657.7
   745.3
   688.8
   711.2
   698.6
   721.3
   716.7
     720
   755.3
   679.4
     766
   708.3
   640.2
   710.2
   778.7
   704.7
   704.7
   746.2
   705.7
     744
   702.4
   740.7
   750.8
   743.6
   700.2
   765.7
   720.9
   761.2
   678.4
   748.5
   762.1
   732.6
   771.5
   710.2
   704.1
   730.7
   714.1
   708.9
   762.5
   686.6
     754
   700.5
   677.8
   798.8
   699.2
   694.3
   767.7
     669
     744
   786.1
   747.9
   685.3
   715.1
   685.3
   683.3
   710.9
   712.5
     718
   723.2
   717.7
   712.5
   755.3
   710.9
   716.1
   652.8
     694
   740.1
   681.7
   791.7
   740.7
   753.1
   660.3
   684.9
   736.2
   688.5
   746.6
   772.8
   748.8
   678.4
   739.4
     744
   693.7
   739.8
     693
   670.3
   721.3
   676.2
   704.4
   723.2
   817.9
     730
   720.6
   751.4
   685.3
   741.4
   777.7
   716.7
   744.9
   850.4
   742.7
   734.6
   740.7
   718.7
   785.8
   713.8
   757.3
   728.4
   734.9
   704.7
   736.8
   737.8
   692.4
   672.6
     803
   799.8
   782.6
   726.5
   795.6
   758.6
   756.3
   785.5
   749.2
   773.2
   728.1
   760.8
   749.2
   716.7
   773.2
   749.8
   775.1
   742.7
   739.8
   772.2
   768.3
     708
   750.8
   786.5
   714.5
   753.1
   754.4
   793.3
   687.2
   756.3
   764.1
   726.5
   784.8
   758.6
   736.2
   735.5
   790.4
   762.8
   776.7
   754.7
   788.7
     717
   746.9
   762.5
   696.3
     780
   770.2
   783.5
   765.7
   732.9
   745.9
   738.1
     730
   760.2
   795.2
   780.3
   842.6
   780.6
   775.4
   814.4
   767.7
   813.1
   802.7
   749.8
   772.5
   801.7
   726.8
     707
   768.6
   790.7
     802
   768.6
   771.2
   802.4
   753.4
   805.6
   760.5
   835.8
   782.9
   770.9
   749.2
   804.6
   782.6
   758.9
   759.2
   774.8
   793.6
   805.6
   823.1
   723.2
   800.7
   740.7
   795.2
   811.1
     815
   724.8
   773.2
   831.6
   878.3
   778.4
   788.7
   762.5
     865
   786.8
   789.4
   796.2
   833.8
   834.5
   826.4
   819.9
   784.2
   758.6
   776.4
   798.1
   789.7
   821.8
   781.3
   843.6
     814
   742.7
     781
   781.6
   772.8
   779.3
   829.9
   818.3
   804.3
   707.3
   762.8
   813.1
     805
     816
   808.9
   834.8
   798.1
   788.7
   819.2
   865.6
   790.7
   809.2
   786.1
   860.4
   768.3
   717.7
   787.1
   789.4
   775.1
   797.2
   816.3
   816.6
   845.5
   811.8
   786.8
   778.7
     791
   808.2
     816
   809.2
   789.7
   796.5
   846.2
   738.5
   813.7
   793.3
   749.8
   834.2
   832.9
   812.7
   829.3
   748.5
     780
   739.8
   813.4
   750.8
   798.5
     839
   785.5
   777.1
   795.9
   764.7
   810.5
   819.6
   820.5
   760.5
   865.6
   769.3
   847.5
   778.7
   783.5
   802.4
   753.1
   772.5
     814
   784.8
     803
   807.2
   793.9
   825.7
   746.2
   766.4
   845.2
   776.7
   783.2
   740.1
   753.7
   803.7
   745.9
   799.4
   813.1
   741.4
   821.5
   713.2
   780.3
   742.4
   814.7
   750.1
   709.6
   739.1
   784.2
   800.7
   785.2
   785.5
   825.1
   780.3
   869.8
     781
   784.5
   759.2
   789.7
     791
   765.4
   772.8
   799.1
   749.8
   830.9
   708.3
   783.2
   737.8
   772.5
   766.7
   782.6
   763.8
   810.5
   785.8
   838.7
   779.3
   732.9
   803.3
     804
   782.9
   812.7
   766.7
   765.7
   807.9
   739.1
   785.8
     792
   805.3
   822.5
   763.8
   790.4
   784.2
   831.2
   800.7
   795.9
   837.4
   721.6
   747.5
     827
   724.5
   774.1
   749.8
   731.3
   759.9
   801.4
   719.3
     829
   791.7
     756
     742
   757.6
   779.7
   759.5
   737.8
     720
   825.7
   802.7
   760.5
     805
   751.4
   745.3
   751.8
   758.6
   751.1
   759.2
   798.8
   878.9
   736.8
   750.1
   716.1
   802.7
   722.9
   786.1
   793.6
   771.5
   773.8
     769
   729.4
   794.6
     803
   768.6
   798.1
     742
   753.7
     803
   783.5
   777.1
   749.2
   769.9
     719
   718.3
   787.8
   780.3
   745.3
   782.3
   759.2
   756.3
   833.5
   728.4
   820.9
   687.9
   760.5
   741.1
     817
     743
   795.6
   786.8
   776.1
     780
   797.5
   760.8
   701.5
   756.6
   740.7
   774.5
   759.2
     756
   738.8
   804.6
   759.9
   826.4
   771.9
   793.3
   787.8
   757.3
   769.9
   741.7
   791.7
   796.8
     706
   702.4
     742
   769.9
   694.7
   748.8
   756.9
   744.9
   753.4
   740.4
   789.1
   740.7
   743.3
   711.5
     744
     804
   753.7
   750.1
   723.5
   715.1
   728.4
   723.5
   764.4
   688.2
   676.2
     695
   764.7
   737.8
   785.5
   731.3
   702.4
   726.5
   762.5
   772.8
   770.9
   765.4
   764.4
   708.6
   767.3
   735.2
   675.2
   732.6
   690.1
   717.4
   733.9
   697.6
   722.6
   664.5
   765.7
   641.5
   687.5
   713.2
   728.4
   706.7
   745.3
   684.3
     708
   688.8
   699.9
   741.4
   697.3
   773.8
   680.4
   706.3
     706
   725.8
   753.1
   702.1
   728.7
   675.8
   776.7
   732.6
   762.1
   723.5
   780.3
     744
   738.5
   749.2
   709.6
   698.6
   728.1
   696.3
   777.4
   799.8
   619.4
   793.6
   714.5
   720.9
   703.7
   724.5
   734.2
   706.3
   757.6
   723.5
   752.7
   708.6
   752.4
   708.6
   696.3
   755.3
   746.6
   669.4
   702.8
   747.9
   691.1
   688.8
   714.1
     708
   752.1
   693.7
   692.1
   752.7
   712.5
   686.9
   718.3
   721.9
   687.9
   701.5
   709.9
   746.6
   755.3
   707.3
   760.2
   739.4
   728.7
   732.6
   713.5
     708
   715.1
     720
   739.4
   695.6
   715.4
   705.4
   788.1
   725.8
   774.5
   755.3
   738.8
   744.9
   751.8
   735.5
   735.9
     705
   746.6
   697.9
   675.8
   777.7
   652.5
   687.5
   713.2
   753.4
   678.8
   739.4
   748.5
   694.3
   673.6
   669.4
   748.8
   712.8
     732
   685.6
   747.2
   751.8
   720.9
   738.5
   657.4
   685.3
   700.5
   704.7
   715.1
   724.2
   672.6
   763.4
   699.2
   751.8
   723.2
   737.5
     695
   723.5
   698.6
   728.1
   676.8
   697.6
   706.7
   731.3
   737.2
   672.9
   740.4
   724.2
   703.1
   731.3
   662.2
   703.4
   679.4
     671
   712.8
   692.4
   692.4
     766
     706
   734.9
   664.8
   663.8
   723.9
   743.3
   675.8
   711.9
   707.6
   729.7
   639.5
     720
   686.9
   639.8
   712.5
   693.4
   705.7
   717.7
   709.6
   752.1
   741.7
   704.1
   742.4
   659.6
   724.5
   697.3
   725.8
   735.5
   728.7
   699.2
   773.2
   692.1
   742.7
   632.7
   703.4
     681
   609.7
   678.8
   691.4
   699.5
   717.4
     684
   653.1
   725.2
   713.5
   658.3
   724.5
   732.6
   703.7
   709.6
   713.5
   683.6
   700.8
   700.8
   662.9
   676.5
   689.1
   677.8
   752.1
   648.6
   712.5
   704.7
   696.6
   627.5
   701.2
   680.1
   715.1
   645.4
   703.4
   689.8
   689.5
   699.5
   689.1
   681.4
   681.7
   700.8
   648.3
   733.6
   711.2
   707.3
     696
   652.2
   652.8
     672
     671
   702.4
   707.6
   694.3
   651.2
   700.8
   640.8
   660.9
   636.3
     648
   722.2
   600.9
   748.8
   734.6
   703.4
   676.5
     660
   667.4
   707.6
   718.7
   663.2
   716.7
   620.7
   696.9
   658.3
   644.7
   683.6
   704.1
   721.6
   661.6
   638.5
   683.6
   702.4
   672.6
   709.3
   626.5
   668.7
     696
   728.4
   748.5
   694.7
   721.3
   631.1
   643.7
   697.9
   678.8
   660.3
   639.2
   679.1
   651.5
   677.5
   656.4
   653.8
   705.4
   689.5
   661.6
   716.1
   671.3
   656.1
   651.8
   701.8
   703.7
   654.4
   677.5
   698.9
   612.9
   675.5
   664.8
   594.4
   703.1
   672.9
   693.4
     695
   653.1
   627.8
     670
   665.5
   638.9
   666.8
   636.3
   625.2
   686.2
   627.5
   676.8
   636.6
   700.8
   692.7
   756.3
   697.9
   676.8
   708.9
   722.9
   650.2
   703.7
   641.8
   636.6
   651.5
   707.3
   659.3
   611.3
   650.5
   642.8
   664.5
   670.7
   677.5
   651.5
   627.5
   689.8
   691.7
   675.2
   659.3
   649.2
   632.1
   690.1
   693.4
   699.9
   652.2
     706
   603.8
   646.7
   721.6
     681
   627.5
   678.8
   640.5
   740.1
   656.4
   693.4
   686.2
   656.7
   625.6
     648
   642.4
   626.2
   612.6
     693
   704.4
   614.9
   672.9
     670
   655.1
   605.1
   629.8
   684.6
   678.8
   662.9
   655.1
   631.7
   638.5
   637.9
   688.2
   654.4
   727.1
   670.7
   658.7
   660.3
   655.4
   690.8
   660.9
     695
   699.9
   667.7
   650.2
   657.7
   721.3
   672.6
     670
   629.8
   640.2
   622.3
   623.9
   640.5
   620.1
   599.6
   640.2
   646.3
   667.1
   626.9
   648.6
     658
   690.1
   683.3
   670.7
   617.8
   696.9
   688.8
     670
   683.6
     695
   673.3
   697.3
   651.5
   631.1
   696.6
   670.3
   671.3
   641.8
   645.7
     660
   654.8
   619.4
   616.5
     694
   702.4
   639.8
   629.8
   638.5
   637.2
   743.3
   658.7
   614.2
   626.2
   597.3
   556.5
   624.3
   666.4
   650.9
   621.7
   650.5
   663.8
   647.6
   565.9
   647.6
   649.2
   649.6
   697.6
   651.8
   673.9
   661.9
   658.3
   670.7
   647.3
   644.4
   635.9
   655.1
   619.4
   647.3
   605.8
   675.5
   630.1
   676.2
   661.3
   671.3
   676.8
   631.1
   619.7
   617.8
     658
     682
   704.1
   653.8
   690.8
   648.6
   588.3
   741.7
   642.4
   660.9
   665.8
   628.8
   668.4
     672
   611.9
   681.4
   637.6
     683
   660.9
   595.1
     683
   631.1
   672.3
   681.4
   662.2
     718
   627.5
   658.3
   657.7
   645.4
   706.3
   639.2
     683
   621.7
   611.6
   625.9
   631.4
   600.9
     696
   661.9
   644.4
   665.1
   664.5
   638.5
     720
   636.9
   619.7
   697.9
   626.9
   621.7
   618.4
   673.3
   630.8
   650.5
   603.5
   632.4
   606.4
   630.8
   619.4
   644.1
   650.9
   654.1
   657.4
   636.6
   666.8
   651.5
   616.8
   640.5
   633.4
   604.8
   640.2
   665.5
   590.5
   657.7
   654.1
   613.9
     706
   604.2
   633.4
   660.9
   672.9
   637.2
   652.2
   652.5
   701.8
   658.7
   657.4
   704.7
     623
   635.6
   638.5
   617.8
   649.6
   708.9
   736.5
   711.9
   831.6
   738.1
   673.6
   677.1
   660.6
   659.3
   628.5
   659.3
   650.2
   639.8
     693
   641.8
   613.6
   654.1
   636.9
   669.7
   644.1
   603.2
   656.1
   678.4
   687.2
   683.6
   668.4
   624.6
   616.2
   651.8
   617.1
   637.9
   634.6
   620.4
   650.2
   615.2
   642.4
   613.9
   669.4
   649.9
   686.2
   602.9
   684.9
   643.1
   603.8
   665.8
   620.7
   611.6
   654.8
   687.2
   654.1
   673.9
   642.1
   686.6
     585
     672
   672.3
   629.1
   635.6
   619.7
   662.2
   677.8
   691.4
   650.2
     660
   648.9
   696.3
     683
   712.8
   593.1
   696.6
   694.7
   607.7
   675.8
   644.1
   643.1
   659.3
   629.5
   706.7
   630.8
   667.7
     648
   665.8
   656.4
   655.1
   639.2
   630.8
   667.4
   606.4
   650.2
   688.8
   668.4
   666.4
   624.6
   599.3
   637.6
   733.6
   722.6
   658.3
   674.6
   680.7
   673.3
   656.4
   707.3
     647
   630.8
   641.1
   672.9
   726.8
   675.8
   667.4
   677.5
   705.4
   684.9
   611.3
     670
   637.6
   643.7
   654.1
   678.4
   648.3
   635.9
   664.5
   655.1
     696
   691.4
   661.6
   671.6
   699.5
   701.5
     622
   691.7
   679.7
   684.9
   659.3
   741.4
   663.2
   639.5
   650.9
   642.8
   630.8
   657.7
   698.9
   630.1
   632.1
   657.7
   725.8
   653.5
   676.2
   652.5
     671
   721.9
   657.4
   676.2
   736.8
   640.8
     706
   615.2
   714.5
   646.3
   672.6
   703.4
   710.6
   671.6
   665.5
   652.8
     608
   673.9
   661.9
   661.9
   629.8
   707.6
   629.5
   664.8
   638.2
   666.4
   643.7
     717
   619.1
   672.6
   682.3
   644.7
   696.6
   635.9
   686.6
   699.9
   610.3
   642.8
   665.8
   666.4
   672.9
   617.8
   708.3
   676.8
   674.2
   619.1
   657.7
   660.9
   699.5
   679.7
   656.7
   661.3
   665.1
   685.6
   710.2
   635.9
   708.3
   636.6
   623.9
   639.5
   623.6
   671.3
   604.5
   686.6
     669
   705.4
   665.8
   643.4
   611.3
   692.4
   667.4
   664.8
   608.7
   640.8
   647.6
   641.5
   672.6
   644.7
   694.7
   635.9
   706.7
   649.9
   599.6
   605.5
   670.7
     645
   668.4
   646.7
   663.5
     598
   673.3
   697.6
     708
     780
   709.9
    1149
   902.3
   695.3
   721.9
     694
   702.8
     635
   679.7
   656.7
   635.9
   675.8
   682.3
   690.4
   648.6
   616.2
   674.2
   661.9
   675.2
   636.6
   717.4
   672.6
   666.4
     684
   688.2
   677.5
   640.8
   677.5
   675.5
   711.5
   703.4
   699.9
   627.2
   701.2
   673.6
   608.7
   678.1
     693
   638.2
   663.5
   622.6
     694
     657
   628.8
   703.4
   646.3
   718.7
   694.3
   605.8
     658
   728.7
   619.1
   688.2
   637.9
   588.3
   672.3
   667.4
   658.7
   665.1
     610
   630.4
   680.4
   624.3
   657.4
   653.1
   678.4
   675.8
   687.5
   686.6
   672.6
   636.3
   648.6
   667.4
   630.8
   646.7
   668.4
   690.1
     708
     693
   663.8
   630.4
   621.7
   670.3
   655.7
   656.1
   683.3
   654.1
   612.6
   678.4
   644.1
   682.3
   631.1
   633.7
   660.9
   587.3
   640.8
   608.7
   710.6
   692.1
     684
   678.4
   662.5
   618.1
   649.6
   636.6
     706
   630.4
   647.3
   721.3
   690.1
   647.3
   704.1
   674.6
   688.8
   598.3
   690.8
   629.8
   694.7
   654.1
   665.5
   656.4
   647.6
   680.1
     634
   633.4
   576.6
   644.4
   646.7
   634.6
   679.1
   648.3
   637.2
   663.2
   639.2
   621.7
   613.9
   657.4
   608.7
   638.9
     693
   633.4
   670.7
   638.5
     669
   706.3
   602.5
   639.2
   614.2
   635.9
     659
   679.1
   678.4
   658.7
   637.9
   600.6
   669.7
   651.5
   626.5
   616.2
   641.1
   627.8
   673.3
     684
   706.3
   687.9
     659
   636.3
   662.9
   605.5
   640.2
   604.5
   615.8
   673.9
   628.8
   624.9
   607.7
   700.5
   670.3
   634.3
     696
   621.7
   678.4
   616.2
   719.3
   664.8
   671.6
     658
   612.6
   689.1
   643.7
   636.3
   653.5
   639.2
   623.3
     611
     646
   647.6
   617.5
   612.9
   624.9
     705
   601.9
   618.8
   623.3
   643.4
   657.4
   637.6
   644.7
   593.8
   595.1
   645.4
   617.8
   668.4
   654.8
   559.7
     694
   702.8
   689.8
   634.3
     623
   661.3
     657
   650.2
   678.4
   678.8
   655.7
   653.1
   636.3
   691.7
   681.4
   643.7
   678.4
   703.1
   612.6
   631.7
   632.4
   652.5
     694
   693.7
   611.6
   567.5
   661.9
   679.4
   623.6
   587.3
   619.7
   636.6
   630.4
   674.9
     660
   667.1
   648.9
   590.5
   623.9
   606.1
   642.8
   641.5
   615.8
   668.7
   631.7
   655.1
   622.6
   674.2
   634.6
   640.2
   684.3
   649.9
     634
   617.5
   665.1
   654.4
   703.1
   660.6
   627.8
     706
   713.8
   664.8
     611
   665.8
   651.2
   675.5
   626.2
   654.8
   643.4
   657.7
   600.9
   616.8
   669.4
   620.1
   646.3
   692.4
   642.4
   642.1
   686.2
   688.2
     633
   608.7
   628.5
   665.5
     695
   663.5
   668.7
   674.2
   672.6
   631.7
   684.9
   631.4
   631.7
   594.1
   694.3
   643.1
   678.4
   626.5
   655.4
   567.5
   608.7
   652.5
   633.4
   588.3
   654.4
   589.6
   594.7
   595.7
   593.1
   610.3
   678.4
   620.7
   628.2
   677.8
   609.7
   675.2
   624.3
   645.4
   707.6
   661.3
   621.7
   669.7
   614.9
   628.2
   672.6
   608.4
   671.3
   644.1
   653.8
   608.7
     659
   666.1
   629.8
     635
     671
   628.8
   644.1
   636.6
   577.9
   637.9
     622
   640.2
   643.1
   668.1
   590.9
   706.7
   607.1
   557.4
   633.7
   690.1
   659.6
     659
   636.9
     645
     683
   644.4
   638.2
   656.7
   647.3
   641.1
     609
   632.7
   682.3
   688.5
   610.6
   701.2
   635.3
   628.2
   715.4
     646
   670.3
   662.2
   636.3
   690.1
   657.7
   659.3
   600.9
   719.3
   645.7
   645.7
   712.5
     684
   666.8
   624.9
     672
   581.4
   608.4
   617.5
   688.8
     658
   629.8
   616.2
   617.8
   698.6
   664.5
   664.2
   656.1
   652.2
   653.1
   629.8
   643.1
   659.3
   667.4
   683.6
   649.2
   629.8
   617.5
   641.5
   664.5
     660
   670.3
   651.2
   639.2
   678.8
   673.9
   613.2
   616.2
     671
     731
   654.4
     694
   681.4
   697.6
   665.8
   688.2
   763.4
   671.6
   683.3
   733.6
   619.7
     658
   689.8
     744
   677.8
   694.3
   729.4
   649.6
   723.2
   681.4
   732.9
   668.4
     681
   686.2
   733.6
   679.1
   695.3
   671.3
   715.7
   718.3
   757.3
   631.4
   691.1
     755
   679.7
   776.1
   685.9
   720.9
   770.6
   710.6
   669.7
   679.1
   734.2
   715.4
   720.9
   659.3
   736.2
   740.4
   742.7
   632.7
   775.8
   737.5
   735.5
   767.7
   674.6
   741.7
   724.5
   791.7
   770.2
   756.3
   717.7
   724.8
   741.7
   738.8
   722.9
   740.4
   771.2
   733.3
   694.7
   762.1
   680.7
   702.1
     853
   709.9
   720.3
   772.5
   791.3
   759.2
   773.5
     754
   786.8
   795.6
   747.2
   800.1
   754.4
   784.5
     816
   844.2
   734.6
   812.1
   802.4
   758.6
   751.4
   726.8
   801.4
   798.8
   868.5
     827
   828.6
   798.5
   761.5
   869.5
   786.8
   816.3
   709.9
     793
   790.4
   743.3
   836.1
     839
     781
   844.9
   808.2
   824.7
   822.2
   765.7
   836.1
   821.5
   865.9
     792
   839.3
   831.9
   840.3
     755
   775.8
   858.2
   815.3
     851
     805
   857.2
     875
   892.9
   890.6
   820.9
   907.5
   818.9
     912
   862.4
   842.9
   845.8
   896.1
   831.2
     840
   884.4
   862.4
   846.5
   902.3
     828
   828.6
     852
   867.9
   788.7
   858.5
   788.4
   862.7
   781.6
   864.6
   876.7
   855.9
   902.9
   818.3
   877.3
   879.9
   840.6
   949.6
   847.1
   855.9
   881.8
   796.8
   802.7
   904.5
   808.9
   806.6
   810.8
   817.9
   856.5
   855.9
     913
   773.5
   854.9
   805.9
   761.2
   828.3
   833.5
   786.5
   845.5
     875
   871.5
   835.8
   830.9
   815.3
   798.1
   837.7
   827.3
     890
   811.4
   829.9
   787.1
   905.8
   822.5
   861.7
   783.5
   831.6
   810.8
   794.6
   885.1
   897.1
   824.1
   769.6
   836.7
   755.7
   828.6
   873.1
   753.7
   798.5
   838.7
   830.9
   784.2
   727.8
   829.9
   774.8
     729
   811.1
   689.5
   780.6
   789.1
   750.1
   743.3
   799.8
   761.2
   765.1
   837.7
   757.3
     732
   769.3
   673.9
   713.8
   877.6
   712.8
   760.8
   777.1
   742.4
   746.2
   755.7
   804.3
   740.4
   780.3
   771.2
   742.4
   776.7
   731.3
   797.5
   760.8
   701.2
   734.2
   771.5
     781
   788.7
   745.9
   736.8
   795.6
   657.4
   710.2
   776.1
   777.4
   667.4
   686.9
     683
   619.4
   699.5
   705.4
   738.8
   735.2
   707.3
   758.2
   759.9
   739.1
   733.9
   759.9
   665.1
     681
   698.2
     669
   720.3
   674.9
   704.4
   714.8
   724.2
   759.5
   702.1
     719
   643.1
     744
   712.5
   729.4
   677.1
   716.7
     732
   698.9
   672.3
   682.3
   650.5
   739.4
   745.9
   683.6
   665.8
   666.8
   682.7
   612.9
   656.4
   679.1
   657.4
   641.5
   650.9
   653.8
   678.4
   686.6
   697.9
   743.3
   710.9
     707
   693.7
   682.7
   668.7
   698.6
   651.2
   677.1
   680.4
   643.4
   657.7
   674.6
   697.3
     719
     693
   650.9
   625.2
   744.9
   710.6
   700.8
   691.4
   723.2
   679.4
   671.6
   701.5
   651.2
   629.5
   619.1
   722.6
     731
   732.3
   678.1
   635.9
   645.4
   706.7
     683
   639.5
   675.2
   693.4
   666.1
   653.8
   714.5
   755.7
   626.2
   664.8
   733.3
   681.7
   663.8
     683
   643.1
   704.7
   603.2
   673.3
   689.5
     684
     695
   701.8
   651.8
   670.7
   628.8
   656.4
   683.3
   669.7
   650.2
   617.5
   700.5
   709.6
     720
     671
     633
   701.2
   739.4
   646.3
     695
     779
   684.3
   714.1
   686.9
   688.2
   669.7
   711.5
   647.6
   648.9
   685.9
   653.5
   679.7
   692.4
   631.4
   627.5
   641.8
   642.1
   672.3
   669.4
   687.9
     742
   637.2
   690.4
   649.9
   633.7
     657
   624.6
   700.8
   670.7
   674.6
   657.7
   686.9
   717.4
   689.5
   614.9
   708.3
   676.2
   723.2
   643.1
     684
   651.2
   672.9
   690.4
   628.2
   662.9
   694.3
   689.8
   653.8
   743.6
   661.9
   673.9
   649.2
   628.5
   555.5
   652.2
   699.2
   688.5
   630.4
   713.8
     681
   648.3
   594.1
   684.6
     683
   717.7
     707
   630.4
   702.8
   685.6
   723.5
   716.1
     720
   675.5
   660.9
   680.1
     682
   675.5
   672.3
   676.5
   639.8
   675.2
   673.3
   640.5
   633.4
     672
   694.3
   626.5
   678.4
   661.6
   732.9
   658.3
   688.8
     684
   652.5
   710.6
   650.9
   649.9
   637.9
   636.3
   666.8
   776.1
   642.4
   694.3
   705.7
   649.2
   703.1
   630.1
   674.2
   649.9
   680.1
   672.9
   684.6
   657.4
   695.6
   671.6
   642.4
   626.5
   641.1
   743.3
   662.5
   724.2
   641.5
   664.2
   614.5
   656.1
   657.4
   750.8
   663.8
   690.8
   641.8
   688.2
   713.8
   637.9
   756.9
   725.5
   673.3
   654.4
   643.1
   735.5
   700.5
   680.4
   632.7
   700.8
   644.1
   650.9
   614.9
     693
   661.3
   678.8
   679.1
   661.9
   652.5
   691.1
   608.4
   707.3
   640.2
     681
   633.4
     660
   645.4
   646.7
   647.3
     683
   703.4
     648
   668.7
     693
   708.3
   678.4
   642.4
     682
   702.8
   674.2
   598.6
   691.1
   703.4
   635.3
     682
   636.9
   669.7
   687.9
   697.9
   642.4
   689.5
   688.8
   607.7
   728.7
   649.6
   696.6
   681.7
   686.9
   716.7
   650.9
   806.3
   670.3
     611
   673.6
   702.4
   630.4
   660.9
     648
   661.3
   636.9
   659.6
   659.6
   659.3
     633
   673.9
   676.2
   686.2
     684
   642.1
   690.1
   627.8
   674.2
   638.2
   611.3
   631.4
   668.7
   685.9
   676.5
   623.9
   705.4
   651.8
   613.6
   618.1
   634.6
   605.1
   636.9
   680.1
   665.1
     660
   616.8
   664.2
   640.8
   640.5
   655.7
   637.2
   652.8
   666.4
   614.9
   618.4
   687.5
   656.1
   632.7
   652.8
   630.8
   723.5
   706.3
   618.1
   643.1
   619.4
   606.8
   628.2
   709.3
   640.8
   635.3
   632.7
   618.4
   619.7
   627.8
   638.5
   668.1
   675.5
   575.9
   687.2
   660.3
   655.7
   615.8
   660.9
     646
   720.6
   710.2
   645.4
   642.1
     608
   694.7
   699.5
   685.6
     648
   679.1
   658.7
   635.3
     681
   582.7
   652.5
     693
   703.7
   637.9
   645.4
   620.4
     670
   638.9
     646
   643.4
   620.1
   620.7
   672.9
   576.9
   577.6
   679.4
   669.4
   678.8
   660.6
   691.1
   649.6
   672.9
   665.8
   697.3
   636.3
   650.5
     671
   663.5
   692.4
   675.5
   639.2
   662.5
   673.3
   691.7
   663.2
   629.5
   616.5
   689.8
   672.6
   646.3
   655.1
   667.1
   635.9
   647.3
   654.4
   689.5
   679.1
   640.5
   660.3
   623.6
   628.2
   690.8
   638.5
   668.4
   635.9
   626.2
   669.7
   714.5
   682.3
   714.1
   655.1
   616.8
   723.5
   628.8
   620.4
   623.9
   682.7
   664.5
   566.2
   655.7
   675.5
   635.3
   618.1
   663.2
   668.1
   632.1
   689.5
   690.8
   672.9
   639.5
   647.6
   648.6
   626.2
   690.4
   640.2
   666.1
   612.9
   659.3
   728.4
   643.1
   694.7
   616.8
   604.8
   664.8
   628.5
     696
   648.6
     572
   663.8
   638.2
   642.8
   613.2
   623.6
   709.6
   631.1
     671
   625.6
   723.2
   686.2
   685.9
     622
   643.4
   615.5
   630.4
   634.6
   645.4
   607.4
   653.8
   667.1
   631.1
   686.6
     610
   616.2
   658.7
   666.4
   717.7
   633.4
   632.4
   615.5
     684
   642.8
   631.4
   685.6
   643.7
   686.2
   587.3
   637.2
   620.4
     659
   623.3
   602.5
   650.5
   639.8
   614.9
   618.4
   610.3
   601.6
     671
   645.4
     621
   734.6
   619.4
   675.2
   664.5
   662.2
   634.6
   652.8
   697.3
   591.5
   670.7
   689.1
   682.3
   677.1
   608.4
   664.8
   633.7
   703.1
   620.7
   665.8
   665.1
   651.8
     768
   810.1
   594.7
   690.4
   692.1
   686.6
   633.7
   713.5
   727.4
   616.2
   614.5
   653.5
   682.3
     646
   626.2
   638.9
   636.3
   581.8
   635.3
     706
   601.2
     670
   648.6
   536.4
   660.6
   640.8
     587
     684
   657.7
   640.2
     622
   673.6
   645.7
   663.5
     574
   733.6
   669.4
   723.5
   625.2
   592.5
   626.9
   691.4
     657
     623
     633
   741.4
   672.9
     658
   688.2
   681.4
   706.7
   696.6
   660.3
   649.9
   665.5
   597.3
   630.4
   648.9
   642.1
   598.6
   664.5
   684.3
   686.2
     634
   558.4
   628.8
   652.2
   636.6
   609.7
   625.2
   631.4
   651.8
   650.5
   618.1
   631.4
   656.1
   594.1
   618.1
   613.9
   651.8
   581.8
   647.3
   621.3
   660.3
   721.9
   671.3
   639.5
   679.1
   673.6
   536.4
   600.3
   603.5
   654.1
   691.1
     671
     623
   605.5
   635.6
   590.9
   642.4
   666.8
   608.7
   637.6
     684
   649.6
   639.2
   665.5
   645.7
   650.5
   618.8
   651.2
   625.2
     623
   613.6
   623.9
   686.9
   584.7
   671.6
   670.3
   609.3
   620.1
   606.4
   627.8
   687.2
   641.5
   676.5
   622.6
   627.5
   690.1
   673.6
   724.2
   650.9
   675.2
   701.2
   679.7
   639.2
   716.1
   665.1
   630.8
   654.1
   586.3
     575
   626.5
   713.8
     660
     660
   659.3
   626.2
   727.4
   689.8
   691.7
   601.2
   650.9
   640.2
     648
   667.7
   700.5
   655.7
   666.4
   629.5
   675.5
   620.7
   675.5
   626.9
   672.9
   648.6
   620.4
     695
     671
   646.7
   667.7
   648.3
   689.1
     694
   661.3
   651.5
   679.4
   673.3
   747.2
   651.2
   700.2
   612.9
   671.6
   668.7
   686.9
   615.5
   672.3
   659.3
   632.1
   654.1
   662.5
   662.2
   662.5
   655.4
   712.8
   656.4
   674.9
   662.5
     694
   691.1
   681.7
   620.1
     648
   696.3
   682.3
   707.6
   707.3
   653.5
   677.8
   700.5
   716.7
   692.7
     635
   730.7
   666.8
     683
   664.8
   685.9
   805.6
     671
   742.7
   695.3
     659
     720
     660
   643.7
   732.3
   666.8
   655.1
   704.4
   686.9
   650.2
   727.8
   742.4
   693.4
   679.1
   727.1
   738.1
   735.5
   663.5
   738.8
   723.5
   661.9
   685.9
     672
   698.9
   690.8
     648
   732.3
     742
   708.6
     681
   788.4
   655.4
   657.7
   695.6
   637.2
   706.7
   704.4
   663.5
   668.4
   712.2
     683
   698.6
   755.3
     684
   677.5
   785.2
   664.5
   693.7
   581.8
   726.5
   732.6
   709.9
     756
   641.8
   780.6
     693
   700.2
   696.9
   727.4
   730.3
   718.3
   651.2
   698.2
   672.6
   724.5
   727.1
   737.5
   697.3
   699.9
     696
   749.8
     693
   696.6
   697.9
   750.8
   686.2
   733.3
   704.4
   676.5
   678.4
   706.7
   737.2
   676.5
   717.4
   762.5
   696.3
   674.9
   697.3
   675.5
   717.7
   659.6
   691.7
   694.3
   742.7
   720.6
   734.9
   686.2
   709.3
   694.3
     695
   705.4
   776.1
   679.7
   698.6
   673.6
   681.4
   721.6
   691.1
   691.1
   735.5
   709.9
     719
   746.9
   737.2
   702.8
   635.6
   730.3
   712.2
   679.4
   701.8
   739.8
   735.9
   676.8
   707.6
   739.4
   701.5
   791.7
   720.3
   700.2
   654.8
   730.3
   725.5
   688.8
   731.3
   712.5
   663.8
   747.5
   769.6
   745.6
   705.4
   740.4
   697.6
   654.1
   736.2
   688.8
   694.7
   683.3
     729
   704.7
   646.3
   724.2
   697.9
     732
   622.3
   689.5
   680.7
   700.8
     705
   657.7
   689.1
   753.4
   684.6
   745.3
   690.4
   628.8
   735.5
     730
   727.8
     717
   677.1
   705.4
   651.5
   663.2
   705.7
   716.4
   728.7
   724.5
   682.7
   736.2
     648
   724.5
   647.3
     693
     683
   720.9
   693.7
   675.2
   668.4
   660.3
   641.8
   715.1
   654.4
   667.4
   632.4
   706.7
   660.6
   722.2
   691.4
   632.7
   685.3
   649.6
   704.4
     683
   703.1
   691.1
   650.2
   734.2
   677.8
   643.7
   673.9
   726.5
   659.6
   696.9
   638.9
   697.3
   599.3
   651.8
   705.7
   699.2
   722.2
     635
   637.2
   690.1
   673.6
   678.4
   684.3
   672.3
   687.9
   656.1
   666.1
   631.7
   636.3
     683
   624.6
   664.5
   690.1
   690.8
   666.8
   614.5
   671.6
   615.8
   686.6
     669
   628.8
   658.7
   650.5
   684.3
   703.7
   654.8
   602.2
   719.6
   633.7
   691.7
   632.1
   707.6
   700.8
   674.6
     681
   673.3
   639.2
     634
   619.4
   648.3
   674.9
   688.5
     694
   650.9
     694
   624.9
   639.5
   668.1
   674.6
   672.9
     575
   647.3
   668.4
   591.2
   659.3
   664.8
   702.1
     696
   678.4
   667.4
   688.2
   618.8
   649.9
     681
   667.4
   623.6
   710.2
   636.9
     647
   637.6
   648.3
   673.9
   648.3
   689.1
   665.5
   668.4
   642.1
   697.9
   748.2
   622.6
   642.8
   696.9
   674.6
   711.5
   693.4
   713.2
   680.7
   660.3
   646.7
   668.7
   643.7
   616.8
   672.3
   703.4
   653.1
   665.1
   675.5
   657.4
   588.6
   648.9
   629.8
   672.9
   657.4
     669
   657.7
   670.3
   696.3
   606.4
   617.1
   639.8
   649.2
   673.3
   602.5
   715.7
   649.2
   650.9
   634.6
   667.1
   648.3
   673.9
   636.9
   635.3
   635.9
   636.6
     683
   598.6
   588.9
     634
   677.5
   690.1
   632.1
   638.2
   706.7
   624.6
   632.4
     659
     648
   701.2
   603.2
   692.4
   690.4
   645.4
   638.2
   603.5
   675.5
   648.3
   662.5
   626.2
   619.7
   653.5
   656.7
   662.5
   614.2
   605.5
   634.6
   679.7
   696.3
   655.7
     660
   708.9
   702.8
     719
   598.6
   684.9
   618.4
   658.3
   699.5
   669.4
   678.4
   601.9
   647.6
     695
     635
   664.5
   693.7
   693.4
   619.4
     681
   734.2
   727.4
     611
   625.6
   689.1
   641.8
   686.6
   700.2
   674.6
   690.1
   665.8
   687.5
   665.1
   671.3
     719
   674.6
   667.4
   680.1
   649.9
   691.7
     684
   616.5
   643.4
   720.3
   715.7
   684.6
   674.2
   691.7
   662.5
   737.2
     645
   715.1
   713.2
   676.5
     706
   691.4
     705
   736.8
   717.4
   741.7
   697.9
   664.2
     660
   701.2
   723.2
   734.2
   700.5
   693.4
     696
   688.8
   763.4
   737.2
   726.1
   765.1
   703.4
   769.6
   744.9
   769.9
     671
   699.9
   790.7
     730
   692.1
   711.2
   746.6
   761.2
   776.7
   805.3
   723.2
   790.4
   741.4
   806.6
   713.5
   744.9
   725.8
   760.5
     718
   721.6
   769.3
   725.8
   778.7
   716.7
   816.6
     756
   774.1
   855.9
   792.6
   773.5
   817.6
   762.1
   777.4
   809.5
   753.4
     696
   733.3
   784.5
   761.2
   801.4
   826.4
   781.6
   740.4
   805.3
   796.5
   809.2
   748.5
   804.3
   817.9
   750.5
   777.7
   822.5
   749.5
   827.7
   810.5
   831.9
   816.6
   800.1
   820.2
   847.5
   835.1
   840.6
   830.3
   826.7
   845.2
   820.9
     817
   828.3
   749.2
   792.3
   770.9
   829.9
   858.8
   871.8
   852.3
     890
   790.7
   800.4
   847.5
   870.8
   813.4
   818.6
   871.1
   839.7
   800.4
   843.9
   840.3
   840.6
   792.3
   815.3
   878.9
     829
   838.4
   845.8
   808.9
     877
     911
     817
   912.3
     826
   854.9
   893.2
   857.8
   765.1
   875.7
     805
   820.9
   928.2
   907.1
   879.6
   885.4
     852
   904.2
   939.3
   872.8
   836.7
   862.1
   869.2
   912.7
   879.6
   892.5
   865.3
   918.2
     888
   890.3
   884.4
     914
   896.8
   868.9
   913.6
   853.9
   833.2
   871.5
   913.6
     901
   944.8
   905.5
   903.9
     923
   909.4
   946.4
   916.6
   864.6
   879.9
   951.9
   863.4
   869.2
   921.4
   919.5
   872.1
     914
   922.7
   878.9
   903.6
   917.8
   893.5
   895.8
   898.1
   902.6
   918.8
   892.2
   929.2
   893.8
   939.3
   914.3
   862.1
     875
    1005
   901.3
   882.2
   949.6
   872.1
     912
   913.6
   945.4
     947
   972.7
   988.2
   978.5
   934.7
   929.2
    1004
   876.7
   856.2
   950.6
   952.9
   892.5
   946.7
   979.8
   925.3
   905.2
   914.9
   969.4
   926.6
   951.9
   992.1
   990.5
     962
    1102
    1017
   986.6
   933.7
   908.1
   917.5
   953.9
   903.9
   953.9
   891.2
     948
   874.1
   875.4
   920.1
   946.1
   970.7
   920.8
   950.3
   883.1
    1011
   888.7
   896.8
   948.3
     902
     926
    1053
   912.3
   950.3
   892.5
   898.4
   953.2
   919.1
   920.4
   913.3
   877.6
   852.6
   862.7
   866.6
   913.6
   882.5
   954.8
   955.8
   872.4
   876.3
   909.1
   885.7
   825.1
   890.9
   905.8
     949
   882.2
   880.5
   892.5
   856.5
   881.8
   888.7
   869.5
   916.6
   761.5
   844.2
   918.8
   854.3
   844.2
   896.1
   878.6
     901
   938.9
     805
   862.4
   885.7
   907.1
   819.2
   871.1
   906.2
   874.1
     877
   856.9
   801.4
   879.6
   880.9
   848.4
   850.4
   915.9
   797.5
   832.9
   833.8
   880.9
   822.5
   844.2
   833.8
   801.4
   813.1
   794.3
   864.6
   833.5
   764.1
   834.5
   823.1
   882.2
   831.9
   800.4
   760.5
   831.6
   830.6
   745.3
   798.1
     817
   807.9
   766.4
   797.8
   785.5
   801.7
   818.6
     804
   833.8
   850.1
   796.8
   826.7
   851.7
   791.3
   735.9
     744
     693
   772.5
   757.3
   763.4
   770.9
   802.4
     839
   794.6
   788.7
   800.7
   745.3
   762.1
   762.5
   745.3
   837.7
   764.7
   810.1
   782.6
   735.2
   737.8
   765.1
   764.1
   762.5
   713.8
   755.7
   813.1
   779.7
   755.3
   777.4
   756.3
   783.2
   760.5
     781
   759.9
   773.5
   720.6
   771.9
     802
   776.1
   705.4
     730
   704.1
   728.4
   780.6
   716.1
   823.4
   836.1
   736.8
   781.3
     793
   771.5
     793
   710.6
   792.3
   749.5
   696.3
   786.5
   763.4
     756
   679.7
   737.2
     742
   746.2
     865
   848.8
     744
   788.1
   733.6
   797.5
   727.8
   746.2
   709.3
     805
   764.1
   797.8
   743.3
     778
   752.4
   833.8
   761.8
     695
   781.3
   787.8
   743.6
   791.3
     793
   760.8
   758.9
   747.5
   806.6
   753.7
   762.1
   789.4
     814
   763.4
   740.1
     732
     780
   711.5
   788.1
   676.2
   772.5
   764.4
   754.7
   761.8
   721.3
   773.8
   714.1
   773.2
   790.4
   801.1
   774.8
   819.6
   805.9
     804
   798.1
   805.6
   816.6
   740.4
   742.4
   825.1
   772.8
   793.9
   843.6
   758.2
   842.3
   846.5
   805.3
   738.8
   813.1
   766.7
   794.9
     802
   810.1
   858.8
   840.3
   799.1
   800.7
   828.3
   766.4
   807.2
   806.3
   829.9
   824.7
   842.9
     803
   876.7
   797.5
   789.7
   816.3
   821.8
   800.1
   857.5
   840.3
   805.6
   848.8
   917.2
   848.8
     803
   880.2
   815.3
   844.5
   868.5
   855.9
   782.6
   844.9
   809.8
   878.9
   847.1
   844.5
   850.1
     780
   869.2
   862.4
   885.1
   912.3
     827
   841.3
   819.6
   867.9
   868.9
   812.1
   896.1
   904.2
   856.5
   903.6
   855.6
   896.4
   903.6
   872.8
   881.2
   922.1
   861.7
   854.6
     839
   890.6
   858.8
   913.6
   930.2
   941.5
   917.8
   870.5
   840.6
   865.9
   877.9
   914.6
   863.4
   885.1
   880.5
   920.1
   951.3
   859.8
   901.6
   923.4
     901
   906.5
   880.9
   902.3
   938.9
   962.9
   900.7
   877.3
   976.6
   886.4
   832.2
   915.6
   969.1
   881.5
   977.9
   970.7
   972.7
   880.9
   934.4
   907.5
   910.7
   937.6
   938.3
   886.4
   919.5
   907.8
   958.4
   971.1
   903.6
   932.4
   945.7
   921.1
   933.4
   988.2
   936.7
   887.7
   950.6
   876.7
   929.5
   934.4
   857.5
   890.3
   975.6
   884.1
   861.1
   862.4
   896.8
   938.3
   921.1
   934.4
   898.7
     914
   963.9
   898.1
   969.8
   952.6
   857.8
   899.4
   880.2
   932.4
   909.7
   951.6
   880.5
   867.9
   843.6
   907.1
   848.4
   910.1
   889.3
   901.3
   897.4
     901
   860.8
   861.1
   924.7
     887
   901.6
   892.5
     938
   847.5
   869.2
   893.8
   910.1
     887
   838.4
   893.8
   851.7
   870.5
   881.5
   865.6
   869.2
   888.7
   900.3
   908.1
   847.5
   951.6
   831.9
   914.6
   865.9
   836.4
   898.1
   847.5
   846.5
   865.3
   825.4
     802
   900.3
   915.9
   883.5
   932.4
   860.4
   801.1
   865.3
   916.9
   856.2
   851.7
   853.6
   917.5
   922.7
   855.6
   820.5
   947.4
   864.6
   905.2
     865
   777.7
   847.8
   818.6
   843.6
   870.8
   863.4
   800.7
   836.1
   849.7
   801.1
   774.8
   769.6
   830.9
   771.5
   790.4
   840.6
   773.8
   829.3
   856.5
   806.6
   864.6
   843.6
   852.3
   845.5
   799.8
   840.6
   747.9
   798.1
   831.6
   812.7
   854.3
   824.4
   867.9
     768
     827
   807.2
   797.2
   768.6
   872.1
   892.9
   720.9
   789.4
   790.4
   867.6
   835.1
   809.2
   777.7
   834.2
   863.4
   832.2
   811.1
   799.8
     743
   798.5
   802.4
   785.8
   815.7
   762.1
     793
   806.6
   824.1
   765.7
   769.6
   809.5
   753.7
   829.6
   743.3
   834.2
   782.3
   797.5
   844.5
     826
   788.4
     815
   838.4
   783.2
     851
   765.7
   733.3
   776.4
   789.4
   766.4
   740.7
   751.4
   765.7
   732.9
   786.5
   761.5
   790.7
   813.7
   791.7
   810.5
     766
   760.5
   746.2
     754
   737.5
   766.4
   762.8
   705.4
   698.2
   807.9
   756.3
   801.1
     769
   766.7
     719
   799.4
   786.1
   733.3
   749.5
   825.7
   702.8
   729.4
   789.1
   784.5
     717
   812.1
   747.9
   775.4
   701.8
   752.7
     802
   760.5
   795.9
     720
   736.2
   792.6
   807.6
   759.9
   739.4
   723.9
   777.4
   720.3
   737.5
   755.7
   776.7
   691.4
   742.4
   806.6
   737.2
   752.4
   738.8
   752.1
     754
   713.5
   744.3
   753.7
   757.3
   700.2
   785.8
   761.2
   759.9
   751.8
   742.7
   769.6
   696.3
   691.7
   722.6
   697.3
   730.3
   732.3
   725.8
   803.3
   685.9
     681
   820.9
   705.7
   767.7
   738.8
   747.9
   690.1
   753.4
   686.6
     793
   715.4
   773.2
   728.4
   750.1
   788.4
   658.7
   799.4
   733.6
   745.3
   760.2
   736.5
   745.3
   756.3
   741.1
   776.4
   724.8
     720
   735.2
   759.9
   718.3
   746.9
   693.4
   760.8
     705
   744.9
   710.2
   706.3
   733.3
   796.5
   717.4
   716.1
   719.6
   710.9
   783.5
   686.2
   728.7
   802.4
   772.8
   737.8
   707.6
   771.2
   751.8
     754
   675.5
   790.4
   740.1
   712.8
   739.4
     719
   748.2
   708.9
   759.9
   691.1
   731.6
   705.4
   749.8
   729.4
   676.5
     730
   759.5
     719
   705.7
   800.4
   718.7
   643.7
   727.1
   742.4
   721.3
   754.7
   721.9
   735.2
   766.4
   755.3
   714.1
   691.4
   740.1
     743
   710.6
   707.3
   748.2
   747.9
   769.9
   731.3
   709.9
   726.8
   723.9
   745.3
     705
   738.8
   775.4
   751.4
   738.8
   680.4
   751.8
   741.1
   813.4
   731.6
   775.4
   749.5
   763.8
   788.7
     793
   781.6
   800.4
   724.8
     755
   789.1
   718.3
   704.1
   782.3
   751.8
   735.5
   741.7
   776.4
   717.7
   758.9
   686.9
   758.6
   736.2
   762.1
   788.7
   750.5
   822.2
   777.4
   755.3
   805.3
     778
   796.5
   713.8
   685.6
   783.2
   809.8
   823.8
   748.8
   767.3
   833.2
   733.3
   774.1
   787.1
   815.3
   776.4
   754.4
   769.3
   809.5
   787.1
   809.8
   800.7
   721.9
   803.7
   764.1
   796.5
   832.2
   801.4
   774.8
   803.3
   824.1
   807.6
   792.6
   797.2
   855.9
   786.1
   759.5
   846.5
     802
   844.5
   860.4
   809.2
   869.8
   766.7
   768.6
   812.7
     817
   762.5
   820.5
   774.1
     851
   823.1
   814.7
   808.9
   824.4
   807.2
   839.3
   761.5
   870.2
   851.7
   840.3
   836.7
   776.7
   889.6
   822.5
   823.4
   822.8
   793.3
   821.2
   825.4
   837.4
   835.1
   825.4
   853.9
   766.4
     805
   769.9
   855.9
   859.1
   870.8
   891.9
   893.5
   843.6
   878.6
   823.4
   901.6
   803.7
   898.4
   828.3
   919.5
   853.3
     887
   843.9
   765.4
   871.8
   855.6
   844.2
   841.6
     827
   798.8
   868.5
   817.3
   817.3
   836.4
   877.9
   777.7
     865
     838
     890
   842.9
   772.5
   833.2
   868.9
   851.7
   875.7
   823.4
   814.4
   836.7
   879.9
   811.1
   928.9
   865.6
   856.9
     816
   808.2
   801.7
   785.5
   873.7
   824.4
   835.5
   859.1
   799.4
   796.5
   899.7
   797.2
   830.9
   830.6
   902.3
   871.1
   746.2
   828.6
   795.6
   892.2
   823.1
   836.4
   875.4
   887.7
     865
   774.1
   752.7
   839.3
     864
   829.3
   847.1
   785.2
   850.4
   822.2
   837.4
   864.6
     914
   746.6
   832.2
   873.4
     766
   767.7
   866.3
   815.3
   765.1
   799.4
     790
   864.3
   821.8
     838
   826.4
   883.1
   798.1
   808.2
   774.1
   754.4
     790
   798.5
   726.8
   773.5
   846.5
   773.2
   814.4
   755.3
   766.7
   806.3
   781.3
   758.2
   780.3
     768
   765.1
     793
   807.9
   742.4
   799.8
   782.3
   727.8
   821.5
   807.6
   845.8
   742.7
   787.1
   776.1
   762.8
     768
   824.1
   784.5
   837.1
   717.4
   761.5
   781.3
   691.7
   776.4
   748.2
   743.6
   743.6
   754.4
   735.2
   774.8
   728.1
   732.6
   798.5
   722.2
   751.8
   724.2
   736.8
   693.4
   769.9
   704.7
   758.2
   759.2
   757.9
     743
   689.5
   730.3
   702.8
   742.4
   698.9
   688.5
   689.5
   774.1
   735.2
   741.7
     731
   664.8
     693
   592.2
   663.2
     805
   662.9
   740.4
   740.4
   698.6
   692.1
   670.3
   740.4
   707.6
   701.2
   725.5
   688.2
   701.2
   661.3
   700.2
   723.5
   668.4
   702.1
   672.3
   663.8
   699.2
   690.4
   652.2
   632.7
   739.4
     647
   697.3
   631.7
   735.9
   672.9
   720.6
   680.7
   746.2
   700.8
   713.8
   700.2
   669.4
   719.6
   676.8
   678.1
   690.8
   658.7
   756.6
   685.3
   677.5
   701.8
   696.3
     719
   710.9
   699.2
   683.3
   731.6
   672.9
   674.2
   686.6
   713.5
   614.9
   698.6
   712.5
   651.8
   674.6
     633
   654.1
   691.1
   619.7
     706
   659.6
   696.6
   724.5
   695.3
     705
   686.9
   619.4
   666.8
   619.1
   681.4
   625.6
   677.8
   668.4
   647.6
     670
   709.6
     684
   718.3
     657
     683
   643.7
   675.5
   645.4
   705.7
   651.8
   738.5
   647.6
   658.3
   594.4
   721.9
   709.9
   678.4
   721.9
   675.2
   674.9
   717.7
   674.2
   740.7
   679.1
   688.2
   645.4
   717.7
   692.1
   694.3
   744.9
   676.8
   696.3
   729.7
   666.1
   686.2
   684.3
     718
   661.6
     708
   732.3
   680.4
   714.1
   692.7
   738.8
   697.9
     707
   700.8
   741.1
     671
   671.6
   662.9
   703.7
   753.4
   763.8
     695
   714.8
   812.7
   700.8
   719.6
   727.8
     684
   710.9
   712.5
     718
   677.5
   702.1
   699.2
   721.9
     707
   740.4
   740.7
   762.1
   677.5
   779.3
   717.4
   691.1
   742.4
   712.2
   735.5
   662.9
   705.4
   713.5
   747.2
   748.8
   670.7
     708
   770.6
   749.5
   746.2
   762.1
   714.1
   761.2
   788.7
   720.3
   721.3
   785.8
   719.3
   741.1
   719.3
     730
     719
   704.4
     706
   749.8
   770.6
   786.5
   710.6
   795.2
   787.1
   787.4
   799.4
   777.4
   819.6
   808.2
   739.4
   815.3
   828.6
   810.1
   768.6
   716.4
   751.4
   811.8
   842.6
   819.6
   783.2
   786.8
   795.2
   805.6
   785.8
   799.8
   806.3
   850.7
   772.8
   840.6
   833.2
   845.8
   843.2
   869.2
   780.3
   849.4
   831.9
   881.5
   890.3
     876
   854.6
     841
   870.8
   868.2
   842.3
   946.4
   832.5
   899.4
   874.1
   807.9
   855.9
   859.8
   904.5
   947.4
   902.9
   939.6
   896.8
   891.6
   907.1
   990.8
   915.6
   912.3
     950
   921.7
   985.6
   898.1
   986.6
   973.6
   995.7
   880.2
   921.4
    1083
   927.6
   968.8
   948.3
    1010
   911.7
   919.5
    1015
   977.9
   972.7
   967.5
    1013
    1023
   930.8
    1022
   951.6
   999.6
     974
    1062
    1007
   987.9
    1003
    1050
    1068
    1090
    1005
    1137
    1041
    1014
    1051
    1057
    1009
    1102
    1025
    1112
    1088
    1093
    1093
    1191
    1108
    1087
    1108
    1136
    1101
    1172
    1085
    1183
    1177
    1168
    1171
    1034
    1132
    1152
    1160
    1162
    1167
    1120
    1207
    1169
    1121
    1212
    1147
    1145
    1175
    1162
    1203
    1148
    1160
    1143
    1140
    1151
    1146
    1193
    1170
    1146
    1191
    1144
    1184
    1169
    1184
    1216
    1229
    1181
    1232
    1193
    1211
    1261
    1300
    1163
    1173
    1288
    1197
    1141
    1213
    1227
    1171
    1217
    1210
    1240
    1234
    1174
    1254
    1209
    1245
    1233
    1235
    1156
    1237
    1176
    1233
    1144
    1263
    1195
    1197
    1123
    1187
    1182
    1178
    1186
    1265
    1222
    1209
    1216
    1160
    1131
    1175
    1224
    1180
    1186
    1148
    1223
    1214
    1236
    1181
    1198
    1155
    1082
    1255
    1161
    1185
    1197
    1175
    1129
    1117
    1170
    1158
    1157
    1168
    1136
    1273
    1109
    1197
    1111
    1169
    1131
    1114
    1164
    1103
    1123
    1146
    1065
    1116
    1085
    1106
    1179
    1127
    1089
    1114
    1053
    1104
    1065
    1099
    1038
    1132
    1074
    1067
    1035
    1047
    1078
    1087
    1044
    1096
    1081
    1068
    1158
    1043
    1076
    1029
     972
    1043
    1014
    1034
    1045
    1054
    1097
    1001
    1027
   979.5
    1043
   962.3
   926.3
    1072
    1039
   977.5
   903.6
    1023
   975.3
   997.7
    1015
   922.1
    1011
   997.3
   979.8
   933.7
   984.4
   944.5
   923.7
   885.7
   956.5
   918.8
   994.4
   924.7
   983.7
   946.1
   949.3
   910.7
     900
   885.1
   926.6
   952.2
   894.2
     887
   893.8
   930.5
   929.9
   894.2
   908.4
     888
   947.4
   915.3
   883.5
   880.5
   864.3
   893.8
   801.1
   898.4
   958.1
   830.9
   868.2
   890.9
   873.1
   837.7
   925.3
   856.2
   862.1
   845.2
   886.7
   938.6
   862.1
   860.1
   867.2
   810.5
   897.7
   830.9
   841.3
   810.8
   872.1
     865
   848.8
   794.6
   788.4
   882.5
   861.7
   824.1
   829.9
   819.9
   771.5
   884.4
   846.5
   853.6
   803.7
   832.9
   839.3
   887.4
   813.1
   817.6
   857.8
   809.5
   829.9
   820.5
   823.8
   830.3
   842.3
   783.5
     826
   795.6
   803.7
   730.3
   867.2
   871.5
   794.3
   898.7
   844.9
   781.9
   727.1
   833.8
   829.3
   799.4
   823.4
   762.5
   823.4
   752.4
   761.8
   853.9
   789.7
   791.3
   725.8
     793
   846.2
   813.4
   789.4
   733.9
   806.3
   800.7
   799.4
   752.1
   790.4
   681.7
   780.6
   787.4
   794.9
   821.2
   699.5
   754.7
   785.8
   822.5
   795.2
     829
   761.5
   821.5
     790
   731.6
   820.2
     755
   807.2
   790.4
   804.6
   761.8
   758.9
   751.4
   813.4
   776.7
     780
   778.7
   775.1
   776.7
     791
   733.6
     803
   814.4
     779
   789.7
   799.8
   728.7
   768.6
   835.5
   774.5
   768.3
   780.3
   744.6
   710.2
   778.4
   792.3
   790.7
   783.5
   787.4
   759.9
   791.3
   750.1
   799.8
     718
   839.7
   795.2
   720.3
     780
   701.8
   744.6
   749.8
   760.5
   800.1
   855.2
   770.9
   796.5
   782.6
   714.1
   781.9
   711.9
   813.4
     754
     803
   804.6
   790.4
   762.8
   732.9
     756
   774.1
   695.3
   708.9
     793
   795.6
     717
   734.2
   775.4
   773.5
   690.1
   792.6
   746.9
   748.5
   752.1
   763.4
   818.6
   761.8
   747.9
   723.5
   715.1
   807.6
   777.7
   679.1
   794.6
   715.4
     706
   787.4
     781
   738.8
     729
   697.3
   781.9
   798.8
   772.8
   767.3
   776.1
   757.9
   788.7
   787.1
     718
   752.4
   738.5
   806.3
   732.9
   746.2
   761.2
   745.3
   751.1
   744.3
   767.3
   728.1
   832.2
   713.2
   702.1
   732.3
   783.9
   678.1
   752.4
   784.2
   784.2
   736.2
   725.5
   745.9
   760.5
   758.9
   746.9
     755
   769.3
   736.8
   674.6
   770.6
   768.3
   742.4
   716.1
   763.8
   779.7
   730.7
   753.4
   720.6
   796.5
   718.3
   640.8
   766.4
   771.5
   712.2
     707
   667.4
   765.4
   746.2
   758.2
   773.2
   763.1
   752.4
   690.1
   802.7
   785.5
   703.7
   757.9
   700.5
   769.6
   685.3
     805
   706.7
   700.8
   751.8
   751.8
   724.5
   746.2
   717.7
   722.9
   721.6
   720.9
   707.3
   704.7
   754.7
   711.5
   758.9
   741.7
   729.4
   740.7
     780
   727.4
     707
   750.8
   785.2
   788.7
   712.8
   716.7
     768
   729.4
   748.8
   782.6
   740.4
   759.9
   736.5
   700.5
   741.4
   748.5
   672.9
   782.9
   757.3
   703.7
   778.4
   718.7
   715.4
   664.8
   782.3
   784.8
   758.2
   777.1
   744.6
   735.5
   799.8
   713.8
   730.3
   755.7
   749.5
   739.1
   782.9
   769.6
   771.9
   741.1
   739.8
   748.8
   741.7
   749.8
   668.1
   783.9
   712.8
   719.6
   753.1
   764.1
   701.5
   731.3
   744.6
   757.3
     694
   755.7
   812.1
   758.6
   706.7
   778.4
   766.7
   698.9
   759.2
   699.5
   720.3
   731.6
   716.7
   701.5
   768.6
   747.9
   783.2
   737.8
   824.4
   792.6
   881.8
   995.7
    1156
    1083
    1073
    1132
   765.7
   857.8
   730.3
   686.6
   797.5
   762.8
   764.4
   745.6
   777.7
   721.3
   735.5
   741.4
   736.5
   698.2
   728.4
   752.4
   716.1
     802
   733.9
   750.1
   723.9
     754
   773.5
   749.5
   736.5
   667.4
   766.7
   714.5
   770.2
   765.1
   662.9
     767
   764.7
   774.8
   723.9
   771.9
     717
   798.1
   774.5
   742.4
   764.1
   769.6
   725.8
   737.8
   766.4
   703.7
   752.4
     804
   748.5
   725.2
   735.2
   791.3
   799.4
   788.1
   753.7
   771.5
   786.1
   761.8
   762.8
   818.9
     815
   797.5
   768.3
   711.2
     781
   778.7
   766.7
   757.6
   834.8
   785.5
   809.8
   806.3
     791
   803.7
   861.7
   805.3
   770.6
     792
   845.8
   747.2
     792
   746.6
   805.6
   787.1
   806.3
   856.9
   770.9
   744.6
   750.8
   782.9
   781.6
   762.8
   821.5
   895.5
   837.1
   804.6
     816
   832.5
   828.3
   852.6
   849.1
   814.7
   843.9
   802.4
     841
   834.8
   812.4
   826.7
   812.7
   834.8
   875.4
   905.5
     841
   905.2
   788.1
   816.3
   909.4
   885.7
   898.4
   858.8
   884.4
   855.9
   874.1
   841.6
   821.5
   802.4
   856.5
   896.4
   899.4
     865
   842.9
   877.6
   865.3
     923
   839.3
   890.9
   919.1
   865.3
   856.9
   932.8
   951.3
   853.3
   902.3
   863.4
     923
   946.4
   910.4
   955.5
   958.4
   909.7
    1001
     938
   942.5
   951.9
   921.4
   984.7
   893.5
   931.5
    1005
   895.8
     913
   944.1
   963.3
   970.4
   882.2
   995.1
   986.9
   966.2
    1022
   959.7
   962.6
   895.1
   950.9
    1026
   985.6
   984.4
   920.1
   951.3
   995.1
     938
    1015
    1009
    1062
    1029
   982.1
   981.1
     985
    1060
    1050
   982.7
    1041
    1015
    1066
    1050
     949
   991.2
    1003
   974.9
    1039
   952.6
    1043
    1069
    1028
    1033
    1100
    1112
    1026
    1030
    1031
    1083
    1099
    1027
    1058
    1017
    1056
     996
    1033
    1090
    1075
    1063
    1026
    1100
    1046
    1112
    1016
    1029
    1057
    1058
    1078
    1009
    1027
    1026
    1057
    1078
    1088
    1022
    1097
    1041
    1060
    1123
    1095
    1048
    1097
    1022
    1039
    1035
    1111
    1100
    1135
    1089
    1145
    1012
    1091
    1026
    1030
    1027
    1085
    1046
    1016
    1065
    1096
    1027
    1001
    1088
    1083
    1146
    1010
    1102
    1067
    1145
    1093
    1086
    1027
   999.9
   991.2
    1057
   991.8
    1100
    1111
   987.9
    1024
    1035
    1121
    1035
    1011
    1007
    1015
    1007
    1029
    1047
    1029
    1007
    1043
   994.1
    1002
    1010
   994.1
    1059
    1005
    1020
    1040
    1002
     972
   991.5
   979.5
    1036
    1016
   978.5
    1006
     925
    1018
   988.9
   985.3
    1040
   973.6
   965.5
    1080
   943.5
   994.4
    1010
    1006
    1057
   951.9
    1029
    1007
    1022
   886.7
   980.1
    1003
   986.3
   941.5
   969.1
   995.4
   945.7
   987.6
   942.8
   965.5
   940.6
   929.2
   997.7
   939.6
   932.4
    1026
   955.8
     950
   913.3
   933.4
   899.4
   996.4
   981.4
   917.5
   970.7
   991.2
   959.4
    1014
   944.8
     839
   946.4
   933.7
   965.9
   966.8
   900.3
   931.5
   930.2
   929.9
   922.4
   869.8
   953.9
   890.6
   963.3
   922.1
   864.6
   939.3
   885.1
     972
     887
    1053
   932.1
   892.2
   941.5
   938.3
   886.4
   991.5
   835.5
   862.1
   915.6
   923.7
   869.5
   912.3
   886.4
   843.6
     890
   874.7
   850.4
   831.2
   834.8
   844.5
   860.8
   897.7
   883.1
   908.4
   863.4
   829.6
   886.1
   825.7
   851.7
   845.2
   853.6
   782.3
   871.5
   786.1
   787.8
   829.9
   832.5
   870.5
   819.9
   868.5
   857.5
     876
     876
   786.1
   875.4
   914.9
   818.9
   872.1
   804.3
   833.8
   868.5
   865.6
   836.7
   803.3
   874.1
   844.9
   888.7
   796.2
   896.8
   842.9
   829.3
     863
     815
   837.7
   834.5
   835.8
   773.2
     802
   845.5
     802
   880.9
   838.7
     792
   872.1
   781.6
   880.9
   816.6
   822.5
   829.9
   845.2
   725.2
   859.5
   819.2
     852
   807.6
   749.8
   834.8
   750.1
   823.8
   780.6
   828.3
   788.4
   831.6
   883.5
   785.8
   818.9
   771.9
   787.4
   848.1
   805.6
   832.9
   749.8
   790.7
   793.9
   813.7
   798.1
   793.6
   816.6
   750.8
   884.8
   806.3
   812.1
   800.7
   824.7
   764.4
   789.4
   795.9
     780
   807.9
   802.4
   799.1
   773.2
   777.1
     720
   768.6
   846.2
   824.7
   809.2
   903.6
     817
   772.2
   812.7
   821.8
   723.5
     804
   835.5
   815.3
   814.4
     768
   858.8
   889.3
   791.7
   803.3
   776.4
   781.3
   767.3
   836.4
   831.2
   865.3
     817
   758.6
   782.9
   828.6
     816
   755.3
     756
   769.9
   745.6
   763.1
   809.5
   832.9
   755.7
     768
   800.4
   795.9
   867.9
   830.9
   811.4
   807.6
   776.4
     841
   766.7
   748.5
     766
   832.5
   771.5
   818.9
   814.7
   770.2
   764.4
   776.4
   788.1
     767
   757.3
   765.4
   738.5
   806.3
   789.1
   802.7
   775.1
   760.5
   815.3
   767.3
   825.4
   775.4
   760.2
   799.1
   740.1
   770.2
   723.9
   776.1
   795.2
   793.9
   777.7
   747.2
   731.3
   803.7
   832.2
   783.9
   807.6
   837.4
   750.8
   783.9
   783.9
   747.9
   847.1
   818.3
   828.3
   704.1
   763.4
   752.1
   760.2
   739.4
   774.1
   810.1
   763.4
   810.8
     720
   799.4
   750.1
   768.3
   749.2
   764.4
   788.4
   735.2
   754.7
     802
   759.5
   818.9
   747.2
   717.7
   727.8
   748.2
   770.2
   824.1
   713.2
   718.3
   797.5
   759.9
   761.2
   768.3
   776.1
   806.9
   748.2
   749.5
   764.4
   728.1
   764.7
   751.1
   702.1
   839.3
   800.4
   784.8
   727.4
   736.5
   749.5
   803.3
   742.7
     802
   758.9
   713.8
   807.6
   814.4
   833.8
   801.1
   813.4
   775.1
   702.1
   734.2
   764.4
     817
   779.7
   673.3
   770.2
   801.7
     828
   762.1
   822.2
   724.2
   738.1
   762.5
   709.3
   751.8
   773.8
   734.6
   784.8
   793.9
   759.2
   722.9
   732.3
   775.4
   754.7
     814
   758.6
   747.9
   793.6
     720
   755.3
   806.9
   813.1
   772.8
   744.9
   748.5
   808.9
   783.5
   716.4
   798.8
   752.4
     781
   770.9
   820.5
     804
   764.7
   773.2
   776.1
     742
   775.4
   801.7
     790
   833.5
   798.8
   865.9
   804.6
   837.1
   794.6
   776.4
   794.9
   819.2
   771.9
   764.7
     792
   842.6
   760.5
   804.6
   753.4
     827
   846.5
   736.8
   813.7
   748.5
   829.3
   846.2
   854.3
   856.9
   866.6
   771.5
     840
   743.6
   822.2
   833.2
   814.7
   843.9
   953.5
   792.6
     829
   773.8
   786.1
   824.4
   840.3
   800.4
   845.8
   881.8
   839.3
   794.9
   824.4
   868.5
   886.4
   937.6
   832.9
   877.9
   856.9
   864.6
   849.4
   916.2
   866.3
   910.1
   881.2
   853.3
   882.8
   883.5
   834.5
   919.8
   837.7
   879.6
   909.4
   881.8
   842.9
   842.9
   967.5
   948.3
   843.2
   914.3
   889.6
   958.4
   992.1
     912
   956.5
   938.6
   885.1
   870.2
   998.9
   987.6
   958.4
   929.9
   930.2
   979.2
   897.1
    1016
    1001
     974
   951.3
   976.6
   964.9
    1012
    1026
   981.4
    1052
   990.5
     961
   973.6
   952.6
    1029
   991.5
    1034
    1015
    1027
   979.5
    1048
    1020
    1111
    1009
    1043
    1091
    1032
     985
    1056
    1004
    1024
   992.5
    1041
    1091
    1108
    1084
    1106
    1113
    1144
    1132
    1057
    1135
    1093
    1134
    1105
    1139
    1098
    1193
    1192
    1216
    1195
    1106
    1196
    1254
    1143
    1143
    1238
    1167
    1181
    1240
    1214
    1274
    1178
    1197
    1202
    1257
    1284
    1258
    1238
    1250
    1275
    1240
    1241
    1265
    1313
    1360
    1268
    1350
    1338
    1272
    1405
    1315
    1306
    1302
    1346
    1427
    1317
    1298
    1293
    1326
    1335
    1386
    1309
    1393
    1385
    1365
    1351
    1415
    1383
    1399
    1323
    1346
    1507
    1449
    1452
    1422
    1391
    1426
    1487
    1455
    1390
    1451
    1453
    1415
    1583
    1501
    1393
    1469
    1558
    1437
    1402
    1502
    1460
    1489
    1563
    1443
    1497
    1512
    1520
    1516
    1451
    1481
    1556
    1513
    1527
    1627
    1521
    1579
    1597
    1569
    1554
    1618
    1483
    1606
    1635
    1604
    1597
    1520
    1586
    1611
    1509
    1594
    1638
    1628
    1633
    1587
    1614
    1568
    1594
    1643
    1561
    1580
    1570
    1632
    1601
    1617
    1623
    1610
    1592
    1645
    1688
    1578
    1559
    1590
    1619
    1620
    1656
    1654
    1628
    1533
    1653
    1622
    1633
    1730
    1673
    1647
    1626
    1552
    1707
    1698
    1599
    1660
    1640
    1610
    1681
    1579
    1666
    1698
    1702
    1677
    1641
    1674
    1677
    1650
    1683
    1647
    1658
    1600
    1601
    1605
    1651
    1694
    1647
    1651
    1653
    1657
    1569
    1603
    1649
    1644
    1626
    1535
    1523
    1636
    1519
    1551
    1643
    1603
    1589
    1562
    1638
    1590
    1619
    1608
    1571
    1543
    1579
    1594
    1567
    1563
    1573
    1508
    1656
    1674
    1529
    1590
    1484
    1490
    1624
    1511
    1585
    1513
    1530
    1541
    1606
    1584
    1533
    1510
    1560
    1448
    1539
    1560
    1438
    1558
    1553
    1486
    1529
    1547
    1532
    1494
    1383
    1505
    1535
    1498
    1526
    1571
    1495
    1476
    1465
    1469
    1515
    1420
    1462
    1397
    1487
    1412
    1317
    1417
    1499
    1414
    1421
    1388
    1480
    1476
    1467
    1340
    1427
    1402
    1431
    1306
    1384
    1371
    1416
    1366
    1465
    1449
    1422
    1358
    1332
    1439
    1356
    1295
    1313
    1389
    1340
    1416
    1294
    1342
    1286
    1311
    1274
    1313
    1346
    1329
    1271
    1276
    1309
    1238
    1295
    1301
    1207
    1291
    1265
    1284
    1257
    1264
    1236
    1202
    1299
    1300
    1304
    1181
    1218
    1188
    1267
    1257
    1185
    1153
    1277
    1290
    1205
    1207
    1283
    1204
    1209
    1157
    1164
    1127
    1181
    1210
    1149
    1207
    1098
    1160
    1107
    1163
    1101
    1130
    1134
    1123
    1046
    1128
    1157
    1066
    1148
    1158
    1094
    1109
    1044
     947
    1167
    1076
    1069
    1132
    1053
    1063
    1141
    1086
    1027
    1018
    1092
    1054
    1029
    1018
    1006
    1022
   983.7
    1016
   990.8
    1037
    1046
    1058
   991.2
    1066
   988.6
   973.6
   965.5
    1040
    1076
    1035
   945.1
    1051
   973.3
    1053
    1003
    1009
   967.8
   975.6
   950.6
   967.5
   976.6
   974.9
    1001
    1031
     925
   977.2
    1037
   959.4
    1018
    1034
   952.9
     972
   915.9
   880.2
   938.9
     960
   964.2
   931.8
   945.7
   946.4
     913
   972.7
   868.2
   888.7
   941.2
   887.7
   869.2
   936.7
   934.7
   903.9
   962.3
   902.3
   932.4
   908.4
   914.3
   941.9
     938
   933.4
    1008
   906.5
   971.4
   893.5
   871.5
   867.2
     902
   912.7
   918.8
   908.4
   921.1
   891.9
   861.4
     911
   967.8
   904.2
   858.8
     876
   866.9
   898.1
   896.8
   835.5
     864
   889.3
   851.3
   864.6
   867.6
   832.9
   805.9
   889.3
   855.2
   859.1
   879.2
   841.3
   855.2
   809.8
   843.6
   965.5
   827.7
   775.4
   768.3
   867.2
   805.9
   841.3
   829.3
   824.7
   913.3
   803.3
   860.8
   886.4
   906.5
   877.6
   815.3
   777.1
   820.5
   858.2
     863
   832.2
     863
   872.1
   823.4
   904.5
     814
   843.2
   837.1
   859.8
   776.7
   863.4
   838.4
   831.6
   826.4
   888.7
   884.8
   773.5
   825.4
   805.3
     802
   771.5
     803
   794.3
   800.7
   758.6
     769
   843.6
   784.8
   861.1
   817.9
   844.2
   786.5
   832.2
   796.5
   849.1
   791.3
   825.7
     827
   765.4
     838
   799.1
   793.6
     781
   788.4
   810.5
   795.6
   812.7
   871.8
   813.4
   750.1
   752.7
   762.5
   811.4
   813.7
   825.1
   832.2
   800.7
   800.7
   805.6
   775.8
   800.4
   767.7
   873.1
   841.9
   763.4
   850.1
   821.2
   812.4
   809.8
   841.9
   796.2
   773.8
   842.6
   795.9
   795.9
   775.1
   778.7
   749.8
   811.1
   724.8
   745.9
   709.3
   688.2
   813.1
   821.8
   835.1
   802.4
   760.5
   761.5
   832.2
   785.2
   799.1
   782.3
   864.6
   805.6
   771.2
   752.7
   855.9
   829.6
   831.9
   745.6
   850.7
   769.9
   816.6
   832.2
   796.5
   738.8
   821.2
   758.9
     779
   794.6
   788.4
   773.5
   760.2
   793.3
   770.6
   835.1
   816.6
     815
     742
   733.9
   770.9
   792.3
   807.9
   780.3
   812.7
   811.8
   779.3
   841.9
   730.3
   770.6
   750.1
   845.5
   837.4
   786.1
   785.2
   843.6
   808.5
   829.9
   800.1
   843.2
   890.9
   846.5
   795.9
   861.7
   805.9
   809.5
   890.9
     865
   782.6
   814.7
     779
   776.1
   819.6
   784.2
   831.6
   847.5
   824.1
     838
     817
   877.9
   912.3
   867.2
   840.6
   917.8
   834.2
   860.4
   797.5
   849.7
   770.6
     805
   825.4
   878.6
   878.3
     902
   882.2
   923.4
   883.1
   917.2
   921.4
   854.9
   861.7
   885.7
   871.1
   934.7
   884.4
   911.4
   897.4
   896.4
   933.1
   932.4
   902.9
   946.1
   919.1
   906.8
   984.4
     984
   920.8
    1011
    1034
     998
   933.4
   992.8
     973
   939.9
    1007
    1076
    1028
    1146
    1035
   996.4
    1051
    1116
    1079
    1080
    1152
    1099
    1100
    1107
    1194
    1152
    1112
    1210
    1188
    1180
    1192
    1097
    1192
    1255
    1211
    1251
    1196
    1338
    1225
    1225
    1225
    1277
    1353
    1370
    1355
    1314
    1392
    1349
    1437
    1351
    1360
    1356
    1393
    1392
    1451
    1378
    1470
    1487
    1517
    1424
    1533
    1527
    1675
    1508
    1565
    1554
    1684
    1656
    1573
    1693
    1738
    1596
    1703
    1753
    1631
    1691
    1680
    1752
    1824
    1718
    1753
    1893
    1945
    1856
    1905
    1958
    1930
    1837
    1900
    2016
    1996
    2052
    2148
    2096
    2049
    2095
    2082
    2206
    2234
    2311
    2282
    2231
    2258
    2332
    2225
    2357
    2325
    2466
    2358
    2381
    2455
    2572
    2521
    2543
    2542
    2505
    2629
    2711
    2606
    2725
    2657
    2754
    2723
    2742
    2716
    2829
    2883
    2809
    2947
    2799
    2912
    2900
    2965
    3070
    2965
    3079
    3067
    3031
    3036
    3074
    3065
    3151
    3336
    3162
    3284
    3145
    3432
    3161
    3418
    3346
    3276
    3485
    3452
    3421
    3473
    3483
    3480
    3507
    3440
    3476
    3730
    3575
    3436
    3725
    3668
    3710
    3743
    3694
    3802
    3763
    3792
    3811
    3749
    3939
    3905
    3918
    4057
    4044
    4042
    3994
    4054
    4122
    4047
    4034
    4152
    4265
    4174
    4187
    4280
    4127
    4171
    4062
    4269
    4196
    4380
    4157
    4376
    4279
    4203
    4350
    4390
    4350
    4518
    4481
    4443
    4388
    4486
    4338
    4545
    4519
    4475
    4599
    4623
    4577
    4580
    4563
    4526
    4506
    4497
    4675
    4635
    4629
    4566
    4668
    4677
    4725
    4665
    4726
    4490
    4535
    4679
    4703
    4705
    4634
    4726
    4803
    4724
    4791
    4790
    4657
    4641
    4815
    4661
    4639
    4750
    4757
    4702
    4666
    4522
    4617
    4820
    4746
    4692
    4619
    4461
    4897
    4863
    4682
    4617
    4781
    4670
    4649
    4694
    4795
    4739
    4620
    4559
    4521
    4514
    4576
    4655
    4665
    4608
    4440
    4606
    4703
    4552
    4409
    4572
    4504
    4575
    4537
    4571
    4551
    4456
    4499
    4487
    4456
    4339
    4299
    4410
    4364
    4448
    4365
    4360
    4521
    4281
    4363
    4306
    4227
    4322
    4270
    4404
    4379
    4154
    4188
    4302
    4204
    4123
    4146
    4227
    4150
    4248
    4179
    4095
    4166
    4069
    4126
    4113
    3950
    3865
    4023
    4078
    4045
    3928
    3862
    3931
    4001
    3838
    3723
    3736
    3730
    3762
    3883
    3898
    3736
    3766
    3866
    3614
    3729
    3501
    3710
    3738
    3679
    3704
    3644
    3569
    3726
    3463
    3515
    3521
    3478
    3505
    3506
    3401
    3392
    3222
    3478
    3411
    3386
    3366
    3425
    3441
    3329
    3282
    3425
    3369
    3242
    3184
    3278
    3328
    3289
    3296
    3236
    3216
    3295
    3207
    3092
    3164
    3104
    3153
    3126
    3064
    3021
    3080
    3038
    2994
    3066
    3130
    2983
    2923
    3060
    2873
    2958
    3020
    2843
    2903
    3074
    2901
    2884
    2831
    2816
    2803
    2792
    2819
    2710
    2797
    2803
    2677
    2868
    2827
    2717
    2765
    2854
    2829
    2769
    2719
    2772
    2778
    2689
    2821
    2770
    2789
    2755
    2695
    2595
    2783
    2613
    2734
    2690
    2632
    2732
    2676
    2537
    2674
    2578
    2614
    2631
    2731
    2613
    2640
    2609
    2659
    2594
    2570
    2661
    2649
    2591
    2534
    2553
    2523
    2611
    2642
    2607
    2517
    2591
    2637
    2533
    2627
    2601
    2570
    2552
    2441
    2655
    2606
    2667
    2622
    2612
    2719
    2631
    2641
    2596
    2623
    2761
    2593
    2593
    2780
    2546
    2565
    2571
    2598
    2480
    2525
    2568
    2523
    2580
    2608
    2524
    2646
    2536
    2630
    2518
    2603
    2493
    2573
    2487
    2522
    2530
    2572
    2526
    2593
    2452
    2540
    2459
    2513
    2412
    2348
    2635
    2623
    2664
    2382
    2475
    2532
    2497
    2557
    2577
    2440
    2570
    2498
    2534
    2523
    2501
    2459
    2568
    2558
    2494
    2434
    2565
    2384
    2511
    2586
    2488
    2421
    2429
    2397
    2424
    2298
    2515
    2383
    2309
    2583
    2404
    2385
    2420
    2468
    2368
    2538
    2359
    2400
    2387
    2341
    2580
    2308
    2452
    2398
    2423
    2294
    2329
    2220
    2399
    2293
    2153
    2322
    2297
    2226
    2343
    2328
    2267
    2255
    2246
    2193
    2226
    2192
    2214
    2171
    2271
    2151
    2197
    2250
    2142
    2058
    2150
    2199
    2217
    2165
    2169
    2055
    2278
    2201
    2137
    2083
    2057
    2025
    2081
    2146
    1980
    2075
    2085
    2061
    2022
    1923
    1974
    2099
    2037
    1987
    1965
    2025
    2027
    1963
    1887
    1918
    2005
    1979
    1862
    1912
    1996
    1877
    1933
    2062
    1833
    1852
    1791
    1850
    1810
    1869
    1920
    1780
    1783
    1830
    1782
    1799
    1813
    1863
    1685
    1711
    1711
    1740
    1703
    1657
    1773
    1642
    1643
    1720
    1536
    1679
    1671
    1545
    1691
    1643
    1568
    1559
    1559
    1572
    1612
    1637
    1629
    1594
    1554
    1468
    1566
    1575
    1489
    1495
    1471
    1474
    1479
    1487
    1487
    1408
    1463
    1428
    1454
    1339
    1476
    1413
    1416
    1429
    1374
    1411
    1333
    1422
    1378
    1371
    1299
    1272
    1361
    1358
    1236
    1368
    1408
    1389
    1320
    1260
    1240
    1246
    1257
    1273
    1225
    1256
    1192
    1290
    1266
    1173
    1249
    1226
    1175
    1271
    1192
    1182
    1179
    1135
    1170
    1164
    1149
    1083
    1168
    1173
    1180
    1133
    1235
    1184
    1041
    1137
    1110
    1176
    1159
    1133
    1044
    1146
    1052
    1150
    1010
    1089
    1023
    1080
    1067
    1073
    1107
    1140
    1208
    1278
    1705
    2018
    1220
    1134
    1099
    1016
    1001
    1027
    1049
    1023
    1022
    1017
    1007
   991.8
    1029
   993.8
   925.6
   954.8
    1026
   928.6
   958.7
    1053
   935.7
   904.9
   927.3
   918.5
   945.1
     937
     961
   993.4
   956.1
     925
   897.7
   992.1
   957.8
     935
   883.1
   997.7
   990.2
   943.2
   856.9
   979.8
   948.7
     888
   867.2
   921.1
   930.5
   861.4
   828.6
   869.8
   855.6
   846.8
   873.7
   931.8
   906.5
     901
     938
   946.4
   881.2
   879.2
     914
   910.7
   855.6
   874.1
   844.2
   854.3
   874.1
   873.7
   935.4
   817.9
   919.1
   915.6
   849.1
   888.3
     923
   823.4
   831.6
   908.1
   812.7
   855.9
   830.9
   902.9
   855.2
   812.1
   833.2
   812.7
   848.8
   845.8
   843.9
   841.6
   868.2
   838.7
   866.3
   814.4
   894.8
     829
   759.5
   935.7
   840.6
   879.2
   884.4
     888
   899.7
   843.2
   850.4
   936.3
   884.8
   855.9
   833.5
   895.5
   860.1
   912.3
   838.7
   841.9
   851.3
   914.6
   912.7
   820.5
   947.4
   866.9
   896.1
   915.9
   834.5
   946.7
   878.3
   844.5
   890.3
   863.7
   807.2
   865.6
   908.8
   839.3
   831.2
   889.3
     961
     840
   825.7
   895.8
   820.9
   861.1
   812.7
   915.3
   858.5
   860.8
   845.8
   909.7
     875
   821.2
   861.7
   919.5
   916.9
   921.1
   894.2
   902.6
   897.1
   976.2
   861.7
     888
   879.2
     959
   928.6
    1018
   924.3
   916.9
   957.4
   956.8
   974.6
    1039
   991.5
   966.2
   925.6
   956.5
   989.9
   908.1
   909.4
     935
   941.5
   977.5
     949
   955.8
   932.4
    1022
   957.8
   908.4
   973.3
   992.1
   945.1
   929.9
    1050
     947
   978.8
    1060
   986.9
    1097
    1080
    1034
   983.7
    1027
    1028
    1019
     984
    1029
    1057
    1072
    1084
    1049
    1069
    1150
    1112
    1076
    1054
    1045
    1131
    1180
    1107
    1126
    1197
    1213
    1137
    1220
    1156
    1156
    1169
    1125
    1188
    1197
    1176
    1269
    1257
    1421
    1172
    1198
    1285
    1360
    1293
    1284
    1310
    1342
    1297
    1346
    1339
    1326
    1253
    1368
    1465
    1373
    1345
    1452
    1442
    1462
    1448
    1432
    1425
    1558
    1470
    1518
    1556
    1487
    1518
    1545
    1463
    1524
    1452
    1452
    1516
    1577
    1550
    1600
    1671
    1740
    1612
    1634
    1609
    1584
    1720
    1660
    1705
    1611
    1729
    1721
    1735
    1806
    1832
    1767
    1834
    1829
    1787
    1827
    1854
    1941
    1884
    1971
    1857
    1936
    1932
    1951
    1930
    2033
    2047
    2105
    2080
    2116
    2095
    2086
    2128
    2089
    2112
    2047
    2251
    2167
    2187
    2337
    2226
    2269
    2289
    2281
    2218
    2277
    2361
    2305
    2305
    2362
    2425
    2400
    2519
    2488
    2445
    2461
    2459
    2466
    2529
    2423
    2527
    2624
    2593
    2734
    2584
    2702
    2666
    2723
    2776
    2629
    2771
    2702
    2814
    2716
    2740
    2603
    2823
    2813
    2909
    2897
    2892
    2958
    2858
    2998
    2850
    3000
    2966
    2963
    3049
    3082
    3114
    2983
    3190
    3248
    3410
    3191
    3270
    3212
    3250
    3261
    3332
    3316
    3271
    3183
    3201
    3274
    3286
    3221
    3462
    3367
    3505
    3450
    3542
    3437
    3484
    3667
    3597
    3543
    3507
    3595
    3506
    3525
    3620
    3646
    3598
    3666
    3642
    3605
    3615
    3658
    3708
    3727
    3701
    3772
    3766
    3786
    3782
    3714
    3795
    3830
    3983
    4030
    3872
    3985
    3809
    3979
    3792
    3742
    3935
    3841
    3788
    3944
    3909
    4114
    3993
    3922
    3974
    3892
    3935
    3865
    3898
    4050
    3957
    3924
    3990
    4011
    4147
    4005
    4103
    4035
    4151
    4075
    4001
    4011
    3978
    4045
    4008
    4153
    4100
    4054
    4051
    4037
    4059
    4075
    4027
    4135
    4025
    4016
    4085
    4105
    4009
    4167
    4086
    3962
    3999
    4008
    4041
    4118
    4041
    4105
    3812
    3979
    4035
    3879
    3894
    3958
    3992
    3952
    4007
    3916
    3840
    4001
    3985
    3981
    3921
    3894
    3917
    3966
    4031
    3715
    3859
    3781
    3850
    3920
    3754
    3874
    3801
    3761
    3725
    3834
    3893
    3860
    3806
    3744
    3893
    3762
    3694
    3754
    3756
    3666
    3749
    3709
    3818
    3590
    3649
    3641
    3772
    3582
    3574
    3732
    3660
    3731
    3637
    3595
    3471
    3522
    3501
    3537
    3447
    3516
    3417
    3449
    3354
    3416
    3340
    3361
    3362
    3302
    3355
    3290
    3440
    3289
    3239
    3236
    3180
    3178
    3253
    3209
    3226
    3216
    3251
    3019
    3059
    3104
    3008
    3028
    2999
    3089
    3032
    3037
    2993
    3057
    2917
    3097
    3011
    2915
    2881
    2927
    2829
    2834
    2799
    2808
    2724
    2802
    2764
    2868
    2748
    2703
    2685
    2700
    2790
    2741
    2579
    2610
    2665
    2615
    2566
    2620
    2573
    2542
    2593
    2437
    2539
    2362
    2446
    2384
    2379
    2324
    2424
    2376
    2282
    2456
    2484
    2334
    2303
    2285
    2307
    2319
    2310
    2276
    2384
    2334
    2265
    2253
    2168
    2279
    2213
    2120
    2055
    2249
    2265
    2039
    2246
    2126
    2104
    2059
    2060
    2143
    2052
    2027
    1989
    2078
    2003
    2006
    1954
    1926
    1961
    1884
    1836
    1841
    1876
    1894
    1790
    1795
    1794
    1797
    1867
    1866
    1806
    1868
    1826
    1770
    1744
    1689
    1759
    1677
    1655
    1749
    1597
    1706
    1693
    1695
    1698
    1690
    1704
    1525
    1636
    1647
    1623
    1651
    1562
    1515
    1575
    1553
    1566
    1545
    1569
    1534
    1575
    1521
    1528
    1415
    1485
    1524
    1486
    1585
    1417
    1517
    1506
    1464
    1469
    1363
    1438
    1478
    1415
    1452
    1399
    1459
    1446
    1471
    1390
    1394
    1433
    1349
    1296
    1355
    1412
    1330
    1368
    1416
    1246
    1361
    1343
    1352
    1366
    1352
    1320
    1316
    1295
    1378
    1288
    1295
    1272
    1275
    1287
    1274
    1269
    1235
    1279
    1249
    1343
    1284
    1177
    1231
    1312
    1284
    1321
    1234
    1244
    1254
    1252
    1269
    1189
    1251
    1154
    1244
    1275
    1180
    1297
    1275
    1269
    1186
    1209
    1249
    1155
    1263
    1173
    1153
    1300
    1186
    1249
    1162
    1200
    1173
    1192
    1221
    1133
    1116
    1243
    1252
    1278
    1188
    1139
    1189
    1157
    1370
    1277
    1131
    1222
    1241
    1183
    1230
    1226
    1166
    1186
    1195
    1174
    1158
    1247
    1189
    1221
    1204
    1174
    1175
    1198
    1235
    1213
    1253
    1273
    1165
    1218
    1232
    1182
    1252
    1241
    1236
    1287
    1225
    1241
    1250
    1238
    1319
    1228
    1271
    1251
    1216
    1320
    1296
    1439
    1323
    1334
    1247
    1240
    1318
    1356
    1339
    1320
    1298
    1312
    1217
    1236
    1239
    1318
    1322
    1313
    1358
    1390
    1355
    1288
    1383
    1416
    1403
    1418
    1420
    1302
    1356
    1376
    1330
    1407
    1400
    1407
    1416
    1390
    1452
    1530
    1487
    1474
    1372
    1452
    1383
    1486
    1424
    1573
    1534
    1487
    1508
    1557
    1473
    1523
    1480
    1505
    1511
    1560
    1602
    1499
    1618
    1574
    1448
    1572
    1509
    1626
    1562
    1487
    1587
    1655
    1660
    1666
    1604
    1653
    1639
    1683
    1644
    1729
    1697
    1650
    1666
    1594
    1679
    1700
    1765
    1681
    1719
    1680
    1828
    1723
    1750
    1835
    1729
    1783
    1717
    1806
    1738
    1825
    1821
    1760
    1784
    1940
    1807
    1910
    1770
    1934
    1865
    1891
    1903
    1918
    1868
    1913
    1855
    2040
    1870
    1955
    1850
    1849
    1859
    1970
    1938
    1899
    1897
    1954
    1939
    1996
    1950
    1966
    2021
    1928
    1983
    1940
    1974
    1878
    2007
    1874
    1952
    1926
    1975
    2041
    1988
    1992
    1980
    2053
    2056
    1947
    2032
    2006
    2001
    2053
    1999
    2213
    1986
    2085
    2037
    2076
    2101
    2136
    2001
    2180
    2056
    2141
    2098
    2062
    2094
    2107
    2134
    2024
    2068
    2112
    2031
    2015
    2161
    2066
    2174
    2199
    2103
    2148
    2175
    2072
    2202
    2168
    2151
    2147
    2122
    2100
    2169
    2194
    2140
    2176
    2051
    2218
    2123
    2219
    2122
    2124
    2104
    2129
    2150
    2183
    2087
    2169
    2162
    2184
    2076
    2000
    2141
    2113
    2179
    2118
    2117
    2086
    2142
    2064
    2215
    2207
    2132
    2070
    2061
    2247
    2045
    2188
    2073
    2137
    2060
    1995
    2125
    2216
    2067
    1969
    2154
    2033
    2129
    2047
    2071
    2076
    2153
    2160
    2135
    2134
    2074
    2075
    2213
    2133
    2162
    2101
    2167
    2062
    2035
    2092
    2069
    2059
    1964
    2150
    2062
    1981
    2093
    2076
    1959
    2094
    2135
    2097
    2020
    2078
    2017
    2068
    1973
    1957
    1892
    1968
    1899
    1959
    2076
    1969
    2042
    2013
    2017
    1947
    2003
    1865
    1936
    1887
    1955
    1894
    1938
    1869
    1899
    1939
    1792
    1828
    1852
    1953
    1901
    1934
    1828
    1785
    1794
    1830
    1877
    1776
    1880
    1770
    1945
    1907
    1855
    1787
    1744
    1734
    1754
    1754
    1792
    1839
    1753
    1837
    1828
    1748
    1737
    1713
    1792
    1728
    1741
    1741
    1623
    1778
    1704
    1771
    1667
    1729
    1689
    1656
    1657
    1778
    1683
    1682
    1706
    1722
    1605
    1694
    1683
    1648
    1642
    1601
    1630
    1593
    1623
    1606
    1592
    1577
    1627
    1608
    1602
    1588
    1599
    1560
    1559
    1526
    1533
    1600
    1595
    1523
    1591
    1560
    1560
    1601
    1581
    1441
    1651
    1466
    1460
    1489
    1538
    1440
    1462
    1538
    1586
    1525
    1559
    1520
    1494
    1462
    1501
    1438
    1512
    1441
    1466
    1600
    1480
    1504
    1463
    1527
    1503
    1390
    1431
    1348
    1474
    1444
    1435
    1542
    1475
    1431
    1374
    1385
    1344
    1389
    1395
    1419
    1394
    1464
    1492
    1424
    1354
    1383
    1432
    1370
    1395
    1395
    1429
    1400
    1339
    1370
    1380
    1373
    1422
    1326
    1402
    1367
    1430
    1432
    1417
    1365
    1295
    1330
    1319
    1347
    1434
    1261
    1363
    1389
    1390
    1343
    1296
    1341
    1355
    1313
    1317
    1342
    1320
    1250
    1297
    1322
    1355
    1350
    1376
    1305
    1321
    1409
    1338
    1271
    1281
    1312
    1300
    1317
    1321
    1384
    1391
    1339
    1394
    1309
    1368
    1309
    1368
    1376
    1330
    1346
    1308
    1266
    1272
    1355
    1328
    1277
    1285
    1263
    1268
    1346
    1253
    1342
    1204
    1283
    1191
    1269
    1231
    1269
    1295
    1281
    1305
    1244
    1308
    1256
    1313
    1318
    1428
    1380
    1274
    1409
    1303
    1326
    1403
    1390
    1331
    1353
    1288
    1389
    1303
    1275
    1290
    1376
    1187
    1283
    1354
    1382
    1248
    1257
    1289
    1212
    1306
    1347
    1306
    1367
    1365
    1302
    1341
    1369
    1335
    1312
    1359
    1311
    1314
    1414
    1341
    1275
    1423
    1325
    1304
    1291
    1314
    1368
    1221
    1326
    1382
    1419
    1345
    1260
    1337
    1307
    1374
    1291
    1384
    1284
    1342
    1288
    1361
    1340
    1409
    1344
    1307
    1453
    1263
    1376
    1379
    1334
    1383
    1342
    1326
    1414
    1315
    1400
    1331
    1374
    1409
    1393
    1386
    1411
    1357
    1276
    1437
    1402
    1403
    1408
    1518
    1381
    1407
    1417
    1376
    1269
    1425
    1438
    1431
    1334
    1419
    1422
    1383
    1327
    1472
    1445
    1453
    1434
    1423
    1378
    1429
    1392
    1344
    1430
    1463
    1353
    1491
    1496
    1433
    1434
    1444
    1465
    1350
    1395
    1370
    1434
    1502
    1368
    1458
    1407
    1467
    1522
    1552
    1623
    1512
    1464
    1623
    1746
    1635
    1433
    1450
    1411
    1380
    1450
    1430
    1465
    1385
    1439
    1512
    1438
    1414
    1438
    1472
    1467
    1416
    1335
    1418
    1430
    1461
    1498
    1444
    1512
    1362
    1344
    1392
    1437
    1289
    1434
    1328
    1445
    1422
    1357
    1374
    1423
    1410
    1376
    1428
    1464
    1429
    1420
    1430
    1361
    1417
    1340
    1457
    1442
    1385
    1498
    1430
    1378
    1390
    1421
    1407
    1411
    1386
    1413
    1371
    1330
    1431
    1314
    1361
    1405
    1320
    1410
    1428
    1397
    1369
    1344
    1474
    1362
    1443
    1317
    1517
    1394
    1444
    1353
    1457
    1390
    1496
    1417
    1430
    1463
    1465
    1405
    1375
    1449
    1392
    1348
    1475
    1306
    1342
    1415
    1346
    1418
    1416
    1370
    1432
    1337
    1334
    1435
    1404
    1327
    1363
    1406
    1388
    1382
    1390
    1407
    1288
    1391
    1389
    1411
    1302
    1335
    1390
    1337
    1399
    1352
    1380
    1316
    1331
    1386
    1383
    1351
    1273
    1324
    1353
    1290
    1377
    1388
    1316
    1298
    1305
    1366
    1382
    1390
    1373
    1420
    1322
    1313
    1327
    1235
    1303
    1434
    1330
    1341
    1392
    1337
    1321
    1295
    1321
    1344
    1332
    1280
    1255
    1291
    1182
    1343
    1206
    1322
    1216
    1309
    1342
    1215
    1302
    1321
    1235
    1282
    1266
    1327
    1320
    1256
    1303
    1298
    1325
    1290
    1313
    1289
    1221
    1176
    1280
    1262
    1258
    1260
    1251
    1329
    1354
    1330
    1358
    1249
    1251
    1235
    1281
    1213
    1310
    1240
    1321
    1320
    1274
    1290
    1281
    1209
    1230
    1208
    1279
    1300
    1260
    1279
    1267
    1259
    1304
    1278
    1344
    1245
    1217
    1245
    1235
    1223
    1318
    1233
    1210
    1222
    1306
    1242
    1261
    1212
    1203
    1201
    1170
    1295
    1192
    1278
    1295
    1221
    1249
    1274
    1264
    1247
    1163
    1207
    1217
    1261
    1192
    1251
    1281
    1178
    1240
    1218
    1220
    1329
    1212
    1272
    1246
    1293
    1222
    1243
    1233
    1336
    1201
    1225
    1230
    1272
    1275
    1215
    1242
    1250
    1221
    1172
    1254
    1211
    1211
    1213
    1249
    1195
    1281
    1264
    1208
    1307
    1248
    1246
    1182
    1265
    1235
    1130
    1218
    1275
    1234
    1220
    1199
    1254
    1310
    1271
    1245
    1230
    1196
    1194
    1347
    1281
    1232
    1293
    1298
    1339
    1279
    1264
    1248
    1322
    1246
    1274
    1201
    1260
    1318
    1283
    1291
    1260
    1239
    1237
    1257
    1285
    1226
    1303
    1196
    1379
    1269
    1222
    1321
    1232
    1281
    1286
    1256
    1291
    1279
    1272
    1270
    1262
    1255
    1269
    1292
    1273
    1338
    1281
    1272
    1279
    1238
    1257
    1298
    1346
    1267
    1326
    1269
    1383
    1284
    1350
    1281
    1373
    1315
    1314
    1385
    1296
    1344
    1235
    1322
    1374
    1293
    1373
    1377
    1290
    1283
    1324
    1343
    1299
    1337
    1334
    1324
    1343
    1331
    1274
    1324
    1311
    1279
    1238
    1254
    1311
    1368
    1357
    1369
    1364
    1366
    1295
    1222
    1319
    1332
    1316
    1302
    1323
    1291
    1343
    1237
    1331
    1312
    1309
    1329
    1401
    1306
    1266
    1283
    1326
    1369
    1340
    1386
    1312
    1420
    1343
    1356
    1413
    1283
    1255
    1304
    1273
    1361
    1368
    1326
    1300
    1303
    1369
    1347
    1355
    1410
    1351
    1382
    1354
    1286
    1327
    1331
    1297
    1397
    1349
    1373
    1317
    1404
    1407
    1354
    1335
    1333
    1344
    1366
    1407
    1294
    1319
    1286
    1368
    1425
    1376
    1307
    1436
    1410
    1431
    1429
    1355
    1435
    1451
    1408
    1406
    1365
    1381
    1405
    1300
    1368
    1433
    1421
    1415
    1425
    1348
    1377
    1381
    1410
    1340
    1383
    1471
    1355
    1378
    1472
    1415
    1402
    1359
    1348
    1434
    1431
    1342
    1354
    1453
    1431
    1375
    1349
    1408
    1378
    1492
    1442
    1434
    1401
    1423
    1546
    1499
    1404
    1442
    1325
    1441
    1388
    1462
    1536
    1435
    1375
    1441
    1448
    1436
    1541
    1479
    1399
    1387
    1423
    1475
    1527
    1422
    1480
    1435
    1444
    1395
    1447
    1474
    1441
    1431
    1534
    1534
    1395
    1464
    1564
    1446
    1451
    1443
    1496
    1449
    1441
    1487
    1427
    1468
    1476
    1496
    1473
    1604
    1560
    1522
    1637
    1504
    1504
    1578
    1529
    1501
    1419
    1555
    1522
    1506
    1496
    1476
    1457
    1569
    1472
    1494
    1544
    1498
    1516
    1460
    1556
    1466
    1428
    1625
    1591
    1582
    1598
    1561
    1540
    1478
    1438
    1556
    1551
    1535
    1509
    1608
    1465
    1513
    1551
    1628
    1544
    1537
    1580
    1519
    1561
    1628
    1545
    1515
    1586
    1589
    1597
    1512
    1598
    1464
    1520
    1588
    1609
    1510
    1606
    1521
    1640
    1605
    1588
    1560
    1611
    1609
    1483
    1634
    1607
    1533
    1639
    1583
    1540
    1601
    1632
    1537
    1670
    1541
    1663
    1631
    1594
    1626
    1574
    1586
    1648
    1628
    1534
    1581
    1601
    1511
    1661
    1555
    1516
    1542
    1635
    1614
    1545
    1689
    1580
    1545
    1622
    1647
    1651
    1582
    1580
    1727
    1543
    1543
    1603
    1652
    1612
    1654
    1611
    1705
    1718
    1670
    1723
    1608
    1572
    1642
    1793
    1640
    1622
    1669
    1615
    1691
    1665
    1713
    1682
    1586
    1618
    1581
    1565
    1626
    1607
    1646
    1575
    1705
    1627
    1711
    1586
    1701
    1676
    1675
    1662
    1646
    1689
    1626
    1759
    1655
    1689
    1653
    1713
    1645
    1699
    1613
    1701
    1689
    1712
    1691
    1699
    1727
    1605
    1689
    1674
    1630
    1671
    1645
    1713
    1722
    1682
    1634
    1728
    1751
    1743
    1681
    1729
    1614
    1708
    1615
    1746
    1697
    1690
    1735
    1748
    1701
    1749
    1623
    1685
    1729
    1720
    1725
    1752
    1751
    1686
    1644
    1641
    1796
    1660
    1692
    1675
    1712
    1649
    1607
    1754
    1756
    1722
    1743
    1734
    1797
    1749
    1759
    1680
    1724
    1691
    1684
    1711
    1704
    1733
    1743
    1789
    1801
    1725
    1747
    1735
    1829
    1805
    1735
    1814
    1688
    1663
    1684
    1740
    1763
    1681
    1701
    1842
    1754
    1768
    1838
    1813
    1834
    1780
    1817
    1791
    1755
    1870
    1647
    1716
    1825
    1814
    1706
    1722
    1704
    1763
    1780
    1772
    1797
    1792
    1826
    1761
    1879
    1724
    1764
    1820
    1694
    1745
    1726
    1725
    1753
    1709
    1731
    1739
    1865
    1905
    1802
    1779
    1807
    1735
    1787
    1717
    1741
    1787
    1711
    1765
    1763
    1724
    1763
    1742
    1784
    1795
    1708
    1786
    1715
    1820
    1822
    1807
    1706
    1693
    1782
    1855
    1703
    1747
    1760
    1760
    1884
    1758
    1785
    1764
    1848
    1749
    1789
    1805
    1800
    1798
    1748
    1787
    1756
    1802
    1804
    1709
    1919
    1844
    1803
    1755
    1761
    1755
    1849
    1778
    1723
    1817
    1771
    1740
    1839
    1646
    1826
    1790
    1737
    1744
    1874
    1791
    1792
    1744
    1825
    1816
    1768
    1777
    1778
    1894
    1802
    1764
    1798
    1733
    1854
    1810
    1733
    1770
    1825
    1764
    1775
    1778
    1743
    1744
    1755
    1837
    1830
    1763
    1809
    1813
    1811
    1870
    1776
    1870
    1816
    1741
    1771
    1805
    1761
    1757
    1844
    1796
    1795
    1768
    1686
    1851
    1817
    1726
    1791
    1847
    1876
    1779
    1753
    1746
    1861
    1827
    1820
    1761
    1826
    1842
    1790
    1823
    1745
    1827
    1796
    1760
    1868
    1878
    1769
    1835
    1895
    1855
    1914
    1862
    1734
    1819
    1825
    1894
    1905
    1790
    1792
    1845
    1835
    1745
    1843
    1830
    1790
    1886
    1789
    1806
    1693
    1887
    1888
    1874
    1948
    1858
    1879
    1841
    1789
    1837
    1856
    1874
    1917
    1791
    1833
    1735
    1824
    1850
    1770
    1846
    1877
    1848
    1841
    1877
    1751
    1808
    1868
    1857
    1822
    1958
    1797
    1827
    1813
    1813
    1827
    1737
    1788
    1907
    1829
    1810
    1912
    1872
    1864
    1722
    1769
    1870
    1945
    1830
    1842
    1866
    1868
    1893
    1849
    1826
    1859
    1764
    1785
    1889
    1831
    1787
    1812
    1782
    1939
    1757
    1893
    1905
    1799
    1909
    1900
    1872
    1776
    1839
    1902
    1908
    1889
    1883
    1856
    1902
    1844
    1859
    1939
    1933
    1880
    1891
    1866
    1883
    1856
    1867
    1898
    1907
    1856
    1877
    1855
    1858
    1808
    1897
    1939
    1891
    1944
    1973
    1848
    1934
    1913
    1898
    1946
    1984
    1847
    1904
    1891
    1927
    1891
    1838
    2048
    1923
    1979
    1936
    1967
    1878
    1841
    1927
    1922
    1966
    1841
    1853
    2092
    1924
    2111
    1934
    1970
    1914
    1971
    1920
    2028
    1899
    1880
    1861
    1873
    2033
    2097
    1916
    1932
    1875
    1907
    1973
    1996
    1947
    1860
    1928
    1983
    1969
    1898
    2008
    1883
    2052
    2018
    1961
    1890
    1865
    1972
    1924
    2098
    1905
    2096
    2100
    1994
    2006
    1971
    2040
    1999
    1932
    2002
    2110
    1975
    2023
    1983
    2083
    2006
    1890
    2024
    1984
    1968
    1971
    1949
    2062
    2101
    1920
    2065
    2063
    2075
    1999
    1940
    2058
    1984
    2030
    2137
    2048
    2061
    2033
    2048
    2113
    1998
    1992
    2057
    1996
    2010
    2081
    2074
    1980
    1995
    2097
    1918
    2008
    2014
    2085
    1994
    2060
    1981
    2022
    2139
    1951
    2074
    2112
    2045
    2052
    2105
    2021
    1964
    1903
    2080
    1967
    2154
    2084
    2047
    1926
    2032
    2080
    2049
    2058
    2094
    2031
    2021
    2044
    2054
    2118
    2089
    2097
    2027
    2044
    2008
    2134
    1951
    2154
    2073
    2097
    1977
    1970
    2072
    1959
    1973
    1977
    1974
    2040
    2032
    2085
    2180
    2063
    2043
    2099
    2081
    2108
    2049
    2080
    2093
    2109
    2025
    2095
    2093
    2032
    2163
    2125
    2145
    2109
    2169
    2168
    2112
    2047
    2087
    2137
    2160
    2050
    2046
    2071
    2087
    2205
    2120
    2141
    2063
    2012
    2154
    2168
    2177
    2258
    2122
    2040
    2214
    2142
    2130
    2037
    2137
    2156
    2189
    2080
    2102
    2177
    2115
    2238
    2159
    2077
    2128
    2090
    2212
    2075
    2224
    2204
    2133
    2125
    2154
    2248
    2205
    2092
    2163
    2148
    2155
    2100
    2144
    2164
    2076
    2051
    2092
    2047
    2047
    2094
    2178
    2071
    2138
    2072
    2156
    2228
    2166
    2096
    2080
    2155
    2248
    2229
    2120
    2231
    2076
    2166
    2166
    2165
    2148
    2090
    2111
    2178
    2195
    2180
    2179
    2226
    2173
    2177
    2166
    2204
    2134
    2111
    2167
    2125
    2189
    2274
    2215
    2179
    2186
    2173
    2238
    2193
    2199
    2156
    2162
    2281
    2317
    2200
    2215
    2262
    2298
    2327
    2290
    2140
    2201
    2173
    2137
    2178
    2168
    2192
    2225
    2174
    2132
    2310
    2166
    2227
    2273
    2105
    2262
    2173
    2264
    2263
    2217
    2330
    2283
    2189
    2310
    2210
    2204
    2248
    2171
    2185
    2216
    2181
    2225
    2239
    2209
    2247
    2248
    2230
    2318
    2173
    2312
    2265
    2243
    2204
    2243
    2307
    2215
    2224
    2221
    2259
    2331
    2327
    2320
    2219
    2316
    2225
    2297
    2187
    2379
    2285
    2226
    2230
    2261
    2290
    2287
    2251
    2309
    2235
    2263
    2311
    2306
    2318
    2259
    2237
    2201
    2267
    2095
    2204
    2243
    2227
    2322
    2399
    2298
    2235
    2348
    2224
    2292
    2209
    2306
    2351
    2194
    2186
    2192
    2213
    2287
    2402
    2326
    2253
    2244
    2313
    2190
    2292
    2223
    2238
    2355
    2323
    2226
    2327
    2308
    2322
    2260
    2243
    2205
    2267
    2236
    2222
    2332
    2329
    2204
    2445
    2372
    2341
    2459
    2314
    2288
    2414
    2238
    2257
    2358
    2296
    2398
    2235
    2328
    2407
    2319
    2324
    2360
    2247
    2332
    2362
    2320
    2185
    2316
    2298
    2259
    2343
    2337
    2421
    2314
    2328
    2379
    2282
    2341
    2222
    2299
    2364
    2423
    2235
    2304
    2330
    2223
    2295
    2294
    2251
    2312
    2294
    2307
    2302
    2289
    2335
    2374
    2403
    2398
    2384
    2380
    2460
    2371
    2443
    2293
    2359
    2390
    2377
    2280
    2363
    2297
    2410
    2357
    2452
    2400
    2388
    2324
    2262
    2398
    2325
    2478
    2319
    2347
    2494
    2322
    2343
    2370
    2386
    2453
    2293
    2434
    2371
    2442
    2311
    2486
    2431
    2438
    2326
    2371
    2368
    2388
    2446
    2416
    2475
    2431
    2442
    2415
    2423
    2438
    2495
    2401
    2444
    2482
    2474
    2474
    2414
    2350
    2489
    2542
    2386
    2447
    2383
    2395
    2360
    2419
    2482
    2420
    2448
    2431
    2411
    2464
    2369
    2400
    2497
    2443
    2374
    2469
    2457
    2479
    2456
    2478
    2409
    2467
    2530
    2379
    2595
    2441
    2444
    2359
    2320
    2401
    2327
    2463
    2369
    2535
    2426
    2528
    2475
    2455
    2617
    2661
    2436
    2516
    2629
    2475
    2473
    2467
    2508
    2339
    2476
    2627
    2523
    2597
    2540
    2623
    2545
    2588
    2455
    2489
    2505
    2474
    2465
    2603
    2472
    2526
    2536
    2457
    2477
    2501
    2489
    2537
    2552
    2432
    2451
    2507
    2444
    2573
    2568
    2588
    2549
    2542
    2589
    2422
    2552
    2548
    2555
    2603
    2624
    2522
    2401
    2502
    2564
    2653
    2521
    2622
    2669
    2557
    2517
    2531
    2495
    2513
    2534
    2594
    2512
    2549
    2467
    2552
    2594
    2446
    2633
    2591
    2545
    2528
    2553
    2669
    2634
    2561
    2638
    2515
    2578
    2539
    2545
    2581
    2555
    2649
    2576
    2668
    2589
    2676
    2730
    2630
    2673
    2758
    2656
    2680
    2600
    2660
    2586
    2801
    2634
    2644
    2755
    2576
    2676
    2673
    2610
    2612
    2655
    2731
    2686
    2603
    2636
    2592
    2643
    2663
    2634
    2769
    2561
    2722
    2766
    2734
    2651
    2592
    2661
    2661
    2630
    2684
    2704
    2673
    2601
    2624
    2668
    2678
    2631
    2612
    2637
    2793
    2620
    2707
    2739
    2688
    2638
    2692
    2681
    2776
    2765
    2667
    2670
    2697
    2792
    2636
    2808
    2720
    2735
    2700
    2572
    2752
    2644
    2669
    2732
    2779
    2681
    2675
    2664
    2740
    2637
    2647
    2710
    2755
    2725
    2753
    2789
    2804
    2806
    2743
    2744
    2685
    2752
    2680
    2805
    2816
    2758
    2647
    2807
    2746
    2696
    2885
    2784
    2718
    2670
    2720
    2756
    2661
    2876
    2684
    2722
    2817
    2824
    2793
    2807
    2789
    2651
    2683
    2740
    2799
    2808
    2913
    2775
    2819
    2832
    2729
    2700
    2736
    2916
    2748
    2740
    2792
    2724
    2912
    2840
    2741
    2876
    2842
    2794
    2860
    2760
    2886
    2767
    2673
    2867
    2827
    2754
    2869
    2897
    2685
    2806
    2812
    2863
    2871
    2864
    2915
    2904
    2963
    2887
    2823
    2883
    2874
    2912
    2853
    2781
    2732
    2830
    3015
    2886
    2880
    2835
    2710
    2952
    2734
    2895
    3062
    2670
    2858
    2924
    2829
    2910
    3011
    2818
    2861
    2935
    2966
    2882
    2901
    2877
    2926
    2900
    2788
    2861
    2851
    2914
    2843
    2847
    2914
    2973
    2728
    2916
    2880
    2864
    2891
    2910
    2908
    2888
    2892
    2821
    2947
    2949
    2849
    2954
    2944
    2856
    2847
    2865
    2865
    2664
    2894
    2934
    2836
    2973
    2890
    2846
    2901
    2850
    2760
    2938
    2961
    2934
    2843
    2893
    2801
    2895
    2980
    3000
    3045
    2987
    3042
    2907
    2926
    2886
    2909
    3060
    2988
    2997
    2889
    2933
    3094
    2948
    2873
    3013
    2881
    2967
    2974
    3045
    3028
    2875
    2930
    2939
    2827
    3033
    2975
    2880
    2952
    2972
    2906
    2877
    3022
    2939
    3016
    3026
    2988
    3036
    2937
    2907
    2858
    2915
    2920
    2970
    2997
    2950
    3002
    2840
    2944
    3002
    2963
    2996
    2969
    2910
    2930
    3067
    2854
    2865
    2772
    2940
    2992
    2856
    2879
    2875
    2958
    2950
    2830
    3025
    2895
    2991
    2950
    3015
    2892
    3019
    3075
    3071
    3110
    3011
    2822
    2843
    2953
    3127
    2902
    2957
    2861
    2892
    2988
    2885
    2986
    2928
    3022
    2879
    2876
    3028
    2857
    2884
    2775
    2989
    3045
    2825
    2918
    2969
    2995
    3238
    3185
    3024
    2872
    2925
    2851
    2924
    3045
    2934
    2980
    2971
    2911
    2786
    3034
    3019
    3033
    3047
    2877
    2923
    2930
    2999
    2880
    3066
    2819
    3103
    2913
    2852
    3050
    2955
    2817
    2981
    2957
    2989
    3006
    3070
    2948
    3035
    2899
    2871
    2962
    2895
    3045
    3019
    2973
    3004
    2818
    3005
    3056
    3075
    2958
    2850
    3032
    2907
    2963
    2836
    2942
    2890
    2855
    2944
    2811
    2910
    3148
    2967
    2967
    2846
    2993
    2957
    3003
    2955
    2919
    2943
    2901
    2864
    2915
    3129
    2866
    2907
    2947
    2914
    2858
    2876
    2796
    2785
    3012
    2926
    3075
    2909
    2927
    2839
    2900
    2970
    2946
    2909
    2859
    2939
    3105
    3029
    2940
    2843
    2886
    2952
    2927
    2901
    3051
    2997
    2883
    2900
    2769
    2836
    2944
    3070
    2927
    2995
    2966
    2959
    2961
    2876
    2959
    2889
    2952
    2827
    2957
    2844
    2828
    2837
    2912
    2952
    3018
    2846
    2980
    2903
    2860
    2916
    2903
    2920
    2800
    3121
    2806
    2967
    2995
    2966
    2993
    2897
    2909
    2892
    2927
    2830
    2878
    3051
    2895
    2879
    3056
    2903
    3084
    2786
    2928
    2951
    3001
    2931
    2931
    3008
    2958
    2886
    2950
    2923
    2889
    2983
    2975
    2825
    2973
    2746
    2976
    2961
    2926
    2850
    2880
    3052
    2979
    2986
    3043
    2806
    2994
    2918
    2930
    2812
    2841
    2905
    2975
    2886
    3030
    3001
    2939
    3007
    3035
    3052
    2920
    2951
    2939
    3033
    2964
    2983
    3098
    2899
    2926
    2937
    2971
    3092
    2994
    3103
    2882
    2867
    2947
    3011
    2948
    2952
    2781
    2966
    2964
    2912
    2950
    3010
    2909
    2854
    2923
    2925
    3029
    2915
    2903
    2927
    3006
    2913
    2847
    2866
    2975
    2926
    2930
    2993
    2996
    2944
    2894
    2927
    3050
    2975
    2942
    2966
    2933
    2909
    2812
    3078
    2910
    3105
    3113
    2952
    2927
    3066
    2976
    2866
    2861
    3031
    2939
    2961
    2990
    2914
    2817
    2866
    2934
    2953
    2960
    2995
    3057
    3035
    2969
    3021
    2962
    2989
    2942
    2965
    2860
    2942
    2956
    3034
    2953
    2960
    3000
    3012
    3077
    2884
    3018
    2871
    3097
    2962
    2967
    2979
    2926
    2949
    3044
    2991
    2888
    2967
    2952
    3007
    2944
    2934
    2986
    2984
    3184
    3021
    2989
    2999
    2890
    3060
    3014
    2976
    3043
    3133
    2999
    2886
    3007
    2994
    3004
    2954
    2821
    3048
    2923
    2984
    2951
    2883
    2874
    3060
    3095
    3091
    3082
    2986
    2882
    2957
    3021
    3051
    3056
    3037
    3039
    2991
    2952
    2985
    3073
    3044
    3003
    3002
    2951
    3042
    3022
    3073
    2883
    3037
    3063
    3060
    2897
    3131
    2964
    3104
    3039
    2998
    2998
    3070
    2932
    3019
    2921
    2943
    2919
    3016
    3037
    3042
    2945
    2940
    2961
    3079
    2977
    2975
    2921
    2881
    2976
    3039
    3036
    2976
    2980
    3054
    2969
    2968
    3093
    3004
    3011
    3020
    2947
    3009
    2995
    2993
    3003
    2995
    2983
[truncated: 464,736 more chars]
