# Supplementary material for: A machine learning approach to predict pancreatic islet grafts rejection versus tolerance
Source: PLoS One. 2020 Nov 5;15(11):e0241925. doi: 10.1371/journal.pone.0241925 (PMC7644021; doi:10.1371/journal.pone.0241925)
Supplement: S1 File — (ZIP) [file pone.0241925.s001.zip › Supplementary Information/Raw CZE data from aq.H samples/rejected/T3 muestra 683 1 in 16.crm]

40
  -17.71
  -15.12
   27.38
   184.1
   406.6
   369.9
   371.9
   382.9
     344
   440.3
   412.1
   405.9
   432.5
   432.5
   374.2
   408.2
   452.7
   430.9
   396.5
   395.6
   404.7
   457.9
   413.7
   404.7
   417.6
   384.2
   444.6
     465
   445.5
   398.2
   412.8
   483.8
   451.7
   389.4
   394.3
   427.4
   407.9
   465.3
     451
   384.9
   396.9
   373.2
   441.3
   439.4
   474.4
   439.7
   435.5
   405.9
   428.3
   443.9
   426.4
   404.3
   422.8
   479.9
   398.5
   426.7
   446.2
   431.9
   424.4
   470.8
   434.5
   430.9
   427.4
   433.5
   437.4
     428
   488.3
   428.3
   433.8
   417.6
   412.4
   432.9
   412.8
   422.8
   408.5
   451.7
   433.5
   446.5
   422.5
     405
   420.2
   464.7
   436.4
   480.6
   407.9
   393.3
   402.1
   470.2
   444.9
   520.1
   443.3
   414.4
   474.1
   405.3
   392.6
   471.2
   394.9
   456.2
   474.7
   475.7
   428.7
   423.8
   425.7
   438.4
   413.7
   400.4
   445.9
     441
   483.2
   455.9
     442
   420.2
   401.1
   436.8
     430
   430.3
   447.1
   461.4
   438.1
   475.7
   413.1
     428
   407.9
   432.9
   460.8
   429.3
   424.1
   416.7
   444.6
   423.8
   393.3
   424.4
   447.5
   451.7
   418.9
     439
   432.5
   405.9
   399.1
   407.2
   438.4
   421.5
   457.2
   433.5
   463.4
   407.6
   456.2
     451
   407.6
     452
   476.3
   437.4
   400.8
   432.2
   456.2
     429
   423.1
   394.6
   430.9
   426.7
   456.2
   434.5
   422.2
   403.4
   396.2
   489.6
   448.4
   440.3
   457.9
   447.5
   418.9
   429.6
   424.8
     451
   470.5
   445.2
   435.8
   421.5
   442.9
   430.3
   428.7
   482.8
     465
   459.2
   412.4
   468.2
     439
   439.4
   438.4
   413.4
   442.3
   437.7
   410.2
   464.7
   435.5
     452
   442.6
     453
     439
   458.8
     453
   481.5
   485.4
   433.2
   458.2
   450.7
   431.9
   432.2
   432.2
   475.7
   374.8
   396.5
   432.9
   470.8
   444.9
   408.5
   448.4
   520.5
   382.6
   460.1
   465.6
   413.7
   432.5
   392.6
   412.1
   429.3
     439
     418
   445.9
   437.1
   422.2
   443.9
   451.7
   406.3
     418
   449.1
   418.3
   446.5
   437.7
   411.1
   408.2
   448.1
   442.3
   467.9
   454.3
   404.7
   447.8
   435.8
   411.8
   424.8
     417
   433.2
   467.9
   470.8
   454.3
   450.1
     429
   482.5
   455.3
   442.6
   454.3
   430.6
   462.1
   466.9
   440.7
   431.3
   496.1
   448.8
   450.4
   437.7
     430
   426.4
     451
   471.8
   460.1
   503.9
   406.6
   461.7
   473.7
   441.6
   462.7
   443.3
   409.2
   434.2
   413.7
   441.3
   409.5
   449.1
   422.5
   476.3
   467.6
   441.3
   425.7
   445.2
   446.5
   441.3
     417
   446.8
   399.5
   433.5
   420.9
   422.2
   425.1
   425.7
   471.2
   369.3
   434.2
   434.5
   394.3
   437.7
   393.6
   429.3
   418.3
   447.8
   432.5
   436.4
   463.7
     430
   409.8
   394.3
   446.2
   449.7
     439
   458.5
     465
     427
   391.7
   477.3
   447.8
   428.3
   428.7
   411.1
     466
     454
     417
   466.9
   510.7
   384.9
   406.6
   455.3
   441.3
     451
     403
     428
   452.3
   472.5
   422.5
   432.9
   414.1
   424.8
   449.7
   379.3
   424.1
   433.5
   519.2
     405
   457.9
   406.3
   470.2
   506.2
   444.6
   403.7
   445.9
   403.4
   433.5
   471.2
   456.2
   426.7
   419.6
   413.7
     454
   440.3
   399.5
   484.1
   463.7
   448.4
     453
   425.1
   448.1
   420.2
   455.9
   443.3
   406.3
   438.4
   456.9
   428.3
   407.6
   395.2
   381.9
   406.9
   412.8
   435.1
   433.2
     441
     464
   423.1
   455.3
     415
   486.4
   468.2
   426.4
     464
   433.5
   437.1
   413.4
   444.6
   417.3
   454.9
   447.5
   489.6
   446.5
   424.8
   460.8
   433.2
   459.2
   422.5
   478.3
   420.2
   471.5
   442.9
   419.2
   447.8
   460.8
   447.5
   419.2
   487.4
     466
   407.6
     465
     442
     440
   441.6
     441
   441.3
   447.8
   418.6
   407.9
   468.9
   416.3
   443.9
     463
   482.5
   431.6
   437.7
   425.1
   393.9
   393.9
   443.3
   450.7
     452
   400.4
   498.4
   467.9
   461.1
   405.9
   442.9
   439.4
   431.3
   386.2
   450.4
   430.9
   440.7
   424.1
   473.4
   467.9
   443.6
   443.6
     466
   421.2
   394.6
   467.6
   430.6
   437.1
   461.4
   408.2
   398.2
   437.7
   424.1
   469.5
   446.5
     465
   407.2
   412.8
   472.5
   469.5
   431.6
   492.9
     428
   430.6
   454.9
   455.3
   431.9
   400.4
   431.9
   450.4
   403.4
   434.2
   411.5
   406.9
   447.5
   402.7
     430
   436.8
   390.7
   432.9
   433.5
   443.9
   435.5
   452.7
   421.5
   437.1
   422.2
   463.4
   406.6
   460.8
   400.8
   421.5
     452
   425.1
   427.4
     439
   447.8
   401.7
     452
   428.3
   445.2
   447.1
   460.1
   437.4
   417.3
   427.7
   407.2
   458.2
   412.1
   484.8
   422.5
   441.3
   386.8
   449.1
   443.3
   432.5
     430
   425.4
   388.4
   432.9
   424.8
   446.8
   462.1
   464.7
   442.3
   449.4
   465.6
   450.7
   398.5
     476
     439
   438.7
   417.3
   491.3
   426.7
   491.9
   488.3
   457.9
   438.7
   432.9
   447.5
     439
   433.2
   418.6
     427
   434.8
   437.4
   419.9
   435.5
   385.2
   439.7
   434.5
   422.2
   469.2
   412.1
   422.8
   387.8
   446.2
   409.5
   440.3
   445.5
   442.6
     428
   449.1
   410.5
   484.1
   387.5
   429.6
   402.1
   442.6
   420.9
   458.2
   435.8
   440.7
   419.6
   417.6
   430.6
   492.2
   484.8
   455.6
   454.3
   427.4
   411.5
   445.2
   431.9
   396.9
     488
   471.8
     417
     430
   457.5
   469.2
   426.7
   498.7
   446.8
   467.3
   420.5
     465
   414.7
   452.3
   430.9
   433.5
   443.6
   464.7
   419.6
   441.3
   461.1
   414.4
   410.5
   431.9
   432.5
     429
   421.2
   431.6
   480.2
   437.1
   472.5
   499.4
   402.7
   445.9
   448.1
   404.3
   461.4
   433.5
   436.1
     451
   468.2
   417.3
   418.9
   455.6
   412.4
   500.3
     427
   468.6
   481.5
   438.1
   420.2
   400.1
   437.1
   442.6
   350.8
   458.5
   409.8
   484.8
     415
   452.7
   418.9
   424.8
   377.4
   424.1
   425.1
   495.8
   386.2
   446.8
   422.5
   436.4
   442.3
   438.7
   449.1
   455.3
   443.3
   406.6
   383.9
   400.8
   483.8
   477.6
   420.2
   366.7
   400.8
   456.9
   441.3
   418.9
   437.7
     427
   436.4
   432.9
     477
   434.5
   449.1
   424.4
   397.5
   420.2
   456.2
   429.6
   413.7
   419.2
   457.2
   454.6
   437.7
     430
   475.7
   445.2
   478.6
   413.7
   429.6
   487.4
   467.6
   437.1
   436.1
     440
     465
     439
   421.8
   398.5
   432.2
   458.2
   434.2
   414.4
   429.6
   408.9
   425.1
   434.5
   499.7
   420.2
   408.2
   434.5
   437.4
   436.1
   456.6
   427.7
   446.5
     417
   376.1
   386.5
     429
     439
   436.8
   422.2
   444.6
   396.9
   382.9
   489.6
   453.6
   441.6
   418.6
   432.2
   411.5
     490
   409.8
   407.6
   454.9
   447.8
   453.3
   436.1
   435.8
   399.5
     381
   447.5
   430.9
   467.9
   446.8
   388.4
   448.8
   424.1
   419.6
   476.3
   424.1
   475.7
   431.3
   400.4
     441
     428
   433.8
   411.8
   446.2
   411.1
   422.2
   454.3
   427.4
   447.1
   438.1
   400.8
   397.8
   448.8
   406.6
   432.5
   447.1
   390.1
   481.5
   396.2
   472.1
   417.3
   422.2
   412.8
   434.5
   412.4
   431.9
   460.1
   412.8
   434.5
   426.4
   465.6
   420.2
   409.2
   416.3
   448.1
   421.2
   481.9
   477.3
   434.8
   438.7
     403
   441.3
   457.9
   470.5
   423.1
   435.5
   503.6
   479.6
   424.1
   424.1
   394.6
   427.4
   457.2
     441
   467.9
   428.3
   459.2
     416
   419.9
   424.1
   471.5
   450.1
   421.2
   413.1
   465.6
   422.8
   413.7
   448.8
   397.2
   409.8
   427.4
   425.4
     441
   431.6
   444.9
   442.3
   422.2
   435.5
   393.3
     440
   431.6
   407.2
   444.6
   446.2
   437.7
   404.7
   410.2
   434.2
   412.4
   432.9
     440
   426.7
   458.2
   425.4
   446.8
   459.8
   471.2
   377.7
   417.3
   448.4
   461.1
   440.3
   450.4
   491.9
   471.5
   409.5
   443.6
   458.8
   431.6
   444.9
   441.3
   425.7
     404
   435.1
   442.6
   435.1
   426.1
   468.2
   469.5
   485.4
   475.4
   424.1
   481.9
   470.8
   430.3
   412.4
   428.3
   421.2
   418.6
   408.5
   402.4
   432.5
     451
   437.4
   406.9
     405
   404.3
   489.3
   419.9
   442.3
   447.8
   446.8
   445.2
   457.5
   445.2
   472.5
   441.6
   456.9
   401.7
   448.8
   453.3
   407.2
   424.4
   429.3
   475.7
   423.5
   407.2
   445.5
   443.6
   482.2
   446.2
   426.7
   440.3
   426.7
   423.1
   412.8
   422.5
   460.4
   409.8
   444.6
   457.2
     453
   405.3
   427.4
   412.4
   454.6
   432.9
   447.8
   443.9
   395.6
   410.2
   447.8
   423.5
   440.3
   422.5
   418.6
   402.7
   407.2
   451.7
   437.4
   420.2
     502
   376.8
   510.4
   412.1
   412.8
   404.3
   400.8
     488
   485.1
   426.7
   465.3
   433.5
   449.7
   426.4
   435.1
     453
   491.6
   453.6
   409.8
   431.3
   483.8
   438.7
   459.8
   469.5
   514.3
   475.4
   421.8
   436.4
   440.7
   422.5
   438.1
   459.2
   463.4
   445.9
     488
   446.5
   400.4
   444.2
   434.2
   412.8
   437.7
   414.7
   458.8
   428.3
   394.6
   447.1
   437.4
   394.6
   455.3
     427
   469.9
   424.8
   456.2
     427
   414.4
   466.9
   416.3
   433.2
   416.3
   435.5
     442
     430
     418
   479.3
     454
   438.4
   414.4
   456.9
   438.7
   448.4
   415.4
   401.4
   419.2
   436.8
   454.9
   423.5
   439.7
   426.7
   450.1
   425.1
   455.9
   466.6
   462.7
   450.1
   467.3
   405.9
   435.8
   409.2
   407.2
   406.3
   438.4
   433.2
   425.1
   465.6
   435.5
   454.3
   400.1
   398.2
   467.6
     427
   455.3
   425.7
   402.4
   424.4
   436.4
   447.8
   415.7
   449.4
   452.7
   437.4
     417
   412.4
   442.9
   450.1
   441.6
   459.8
   458.8
   424.8
   488.3
   426.4
   384.2
   419.9
   454.6
   408.5
   449.4
     487
   452.3
   448.1
   428.3
   422.2
   384.9
   426.1
   450.1
   443.3
   432.2
   416.3
   422.8
   440.7
   460.8
   457.2
   472.5
   424.4
   455.9
   412.4
   420.2
   436.1
   385.8
   411.8
   401.7
   441.3
   437.7
   442.9
   445.5
   459.8
   428.7
   446.5
   485.4
     439
   422.5
   451.7
   465.3
   434.8
   442.3
   466.6
   445.5
   443.3
   452.3
     416
   433.8
   446.8
   404.3
   424.4
   427.4
   465.6
   442.3
   449.7
   456.2
     500
     415
   450.1
   470.2
   487.4
   440.7
   448.1
   501.6
   389.7
   420.9
   414.4
   450.1
   471.8
   478.6
   450.1
   384.9
   436.1
   449.4
   418.3
   454.6
   399.1
   454.3
   488.7
   427.7
     415
   426.7
   452.3
   419.6
   385.8
   463.7
   462.7
   447.5
   428.3
   449.7
   388.4
   426.1
   435.1
   402.1
   434.2
   431.3
   472.8
   410.5
   435.1
   437.1
   442.9
   436.8
   423.8
   444.6
   493.9
   517.9
   441.3
   446.2
   411.1
   474.4
   442.9
   450.4
   472.8
   420.9
   483.8
   400.8
   485.4
   458.5
   409.2
   437.1
   421.5
   415.7
   441.3
   496.8
   407.9
   412.1
   422.2
   448.8
   425.7
   461.7
     380
   394.6
   419.9
   414.7
     430
   419.6
   424.4
   397.2
   442.9
   419.6
     454
   450.1
   475.4
   419.2
     452
   424.8
   462.1
   457.5
   419.2
   408.5
   456.6
   400.4
   415.7
   434.8
   445.9
   436.1
   471.5
   442.9
   417.6
   399.8
   393.6
   420.2
   397.2
   424.4
   448.8
     453
     465
   453.6
   399.1
   410.5
     416
   498.1
   460.1
   440.7
   427.4
   464.7
   434.8
   423.5
   496.1
   431.6
   422.8
   426.1
   437.4
   439.4
   423.1
   386.5
   419.9
   452.3
   492.9
   437.4
   407.6
   430.6
   474.4
   431.3
   413.1
   454.3
   430.6
   419.9
   417.3
   461.7
   471.8
     465
   460.8
   435.5
   413.4
   466.3
   392.6
   419.6
   413.1
     427
   455.3
   422.2
   459.5
   418.6
   458.2
   446.2
   435.8
   427.7
   456.9
   424.8
   511.7
   455.3
   451.4
   428.3
   425.7
   471.2
   439.4
   390.7
   428.7
   472.1
   415.4
   445.5
   490.3
   403.4
   432.9
   396.2
   420.2
     439
   448.1
   435.8
   495.2
   427.7
   411.5
   437.4
   434.2
   423.8
   389.1
   453.3
   356.6
   384.2
   458.2
   399.5
   417.6
   424.1
   448.4
   446.8
   408.9
   416.3
   398.5
   400.1
   403.7
   387.5
   427.7
   437.7
   454.6
   445.5
   470.8
   394.9
   468.9
   414.1
   440.7
   430.9
   478.3
   446.2
   450.4
   396.9
   432.2
   459.5
   467.3
   410.8
   425.1
   450.1
   459.5
   421.5
   439.4
   449.7
   424.1
   425.4
   450.4
   434.2
   423.1
   466.3
   421.2
     440
   403.4
   407.6
   443.3
   421.8
   476.3
   440.7
   399.8
   439.7
   448.8
   393.6
   440.7
   426.1
   450.1
   445.5
   398.8
   455.9
   420.5
   422.2
   448.4
     416
   436.4
   434.2
   433.2
   407.6
   455.3
   446.2
   432.5
   454.3
   431.6
   414.4
   472.1
   461.4
   410.5
   442.9
   413.4
   415.7
   435.5
   408.9
   474.1
   482.2
   439.7
   409.5
   410.2
   461.1
   444.9
   454.3
   430.3
   450.4
   460.8
   469.9
   467.9
   441.3
   452.7
   470.2
   424.8
   400.8
   420.5
   456.2
   432.5
   468.6
   450.1
   441.3
   396.2
     429
   458.8
     429
   445.2
   412.1
     439
   419.2
   430.6
     439
   444.2
   388.4
   497.4
   472.1
   460.4
   458.5
   429.3
   407.9
   454.6
     477
   470.5
   453.3
   466.6
   415.4
   484.5
   399.5
   479.3
   391.4
   402.7
   420.9
   451.7
     489
   428.3
     464
   396.5
     417
   419.6
   428.3
   421.8
   454.6
   494.5
   419.6
   421.5
   469.9
   431.6
   425.7
   413.4
   453.6
   456.9
   436.1
   393.3
     403
   437.1
   457.5
   405.3
   432.5
   419.6
   420.9
   387.5
   485.8
   429.6
   442.9
   449.1
   407.6
   445.5
   441.3
   435.8
   466.9
   452.7
   432.5
   413.1
   425.4
   421.8
   463.4
   421.8
   457.5
   466.6
   452.3
   424.8
   424.8
   418.3
     430
   426.7
   409.8
   410.8
     464
   370.6
   407.6
   449.7
   384.9
   437.1
   437.4
   429.6
   411.5
   482.8
   398.8
   397.2
   446.2
   414.4
   427.4
   437.1
     404
   429.3
   479.9
   452.3
   458.2
   454.6
   433.2
   415.4
     429
   428.3
   450.7
   453.6
   422.8
   466.9
   434.8
   420.2
   415.7
   480.6
   467.6
   415.4
   423.5
   445.5
     453
   406.3
   432.9
   468.2
   434.5
   446.8
   416.3
   445.5
   399.8
   449.4
   432.2
   443.6
   437.7
   420.9
   462.4
   461.4
   424.8
   487.4
   462.7
   421.2
     417
   453.3
   419.9
   397.2
   423.1
   417.3
   462.1
   432.5
   474.4
   426.7
   449.4
   481.9
     405
   487.7
   438.4
   439.7
     381
   411.8
   447.5
   460.1
   471.2
   446.2
   431.6
   485.4
   449.7
   423.1
   439.4
   446.8
   480.9
   449.7
   478.3
   432.9
   433.2
   418.6
   443.9
   440.3
   448.8
   439.7
   465.3
   449.7
   451.4
   431.6
   446.8
   434.8
   421.8
   433.2
   455.3
     451
     442
     463
   371.6
   429.6
   456.9
   492.2
   417.3
     379
     403
   430.6
   459.8
   409.5
   433.8
     416
   509.4
   423.1
   425.4
   408.9
   431.3
   382.3
   444.9
   482.8
   474.7
   418.9
     441
   441.3
   402.7
   401.1
   420.2
   444.2
   454.3
   443.6
   437.1
   483.2
   443.3
   454.3
   493.2
   506.8
     451
   409.5
   481.5
   390.4
   470.2
   490.3
     490
   439.7
     451
   437.7
   454.6
   429.3
   484.1
   444.9
   499.7
   474.1
   471.2
   467.6
   442.3
   443.9
   421.8
   421.5
   444.2
   412.4
   458.5
   459.8
     453
   496.5
   423.8
     429
   406.3
   429.6
     453
   497.1
   508.8
   425.7
   410.2
   435.8
   480.9
   439.4
   477.3
   407.9
   413.7
   432.5
   415.7
   432.9
   433.5
   432.5
   463.4
   422.5
   449.1
   481.9
   396.2
   405.3
   432.5
   395.9
     441
   414.7
   425.1
   444.2
   416.7
   449.4
     415
   455.9
   460.4
   409.5
   446.8
     441
   445.2
   443.6
   449.7
   436.1
   453.6
     418
   442.3
   418.3
   452.3
   429.6
   430.3
   392.6
     453
   419.9
   432.5
     415
   435.8
   446.5
   442.3
   434.8
   477.3
   432.9
   456.2
   439.7
   435.1
     430
   401.7
     416
   418.3
   510.1
   488.3
   463.7
   439.7
   410.5
   431.3
   443.3
   391.7
   419.9
   388.8
   454.9
   452.7
   470.2
   411.1
   411.1
   428.3
   466.3
   469.9
   431.9
     428
   458.2
   421.2
     416
     451
   454.9
   422.2
   478.6
   443.9
   424.4
   431.6
   411.8
   444.6
   414.7
   431.9
     463
   443.6
   440.3
   427.7
   433.5
   412.8
   401.7
   442.9
     442
   410.5
   431.9
   449.7
   376.8
   467.6
   459.2
     478
     430
   414.7
   438.1
   427.7
   437.4
   377.1
   466.6
   402.7
   469.9
   442.9
   483.5
   442.6
   419.2
   426.1
   441.6
   418.9
   418.9
   426.4
   454.3
   431.9
   471.5
     416
   430.9
   386.8
   438.4
   393.9
   442.9
   471.8
   422.5
   451.7
     429
   430.6
   453.3
     393
   409.2
   435.8
   478.3
   419.9
   431.6
   402.1
   447.1
     428
   455.3
   455.6
     428
   419.9
     453
   415.4
   423.5
   453.3
   443.3
   438.1
   460.1
     439
   398.2
   438.1
   435.1
     453
   429.3
   439.4
   420.2
     440
   461.4
   406.6
   423.5
   460.4
   454.3
   457.2
   496.1
   450.4
   436.4
   456.9
   435.1
   448.4
   428.3
   424.8
   454.9
   433.8
   448.1
   419.2
   424.8
   412.4
     418
   446.2
   450.1
   448.1
     427
   419.6
   449.7
     428
   407.6
   412.1
   454.9
   419.2
   438.4
   432.5
     428
   447.1
   441.3
   420.9
   410.8
     415
   428.7
     416
   419.9
   436.8
   405.6
   433.2
   379.3
     418
   376.8
   411.8
   461.1
   458.2
   469.2
   410.2
   446.2
   405.6
   419.9
   454.6
     428
   493.2
   445.2
     392
   466.6
   425.7
     454
   440.7
     441
   533.1
   446.8
   420.2
   427.7
   433.5
     442
     453
   393.9
   392.6
     441
   462.1
   432.9
   418.9
   430.3
   458.8
   378.1
   433.5
   455.3
   476.3
   412.1
   460.4
   476.3
   423.5
   400.1
   407.6
     391
   486.1
     453
   425.1
   411.8
   412.8
   421.8
   441.3
   458.2
   398.2
   451.7
   466.3
     403
   447.5
   395.6
   412.4
   434.5
   486.7
   460.1
   463.7
     403
   409.2
   457.5
   471.5
   474.1
   405.9
   442.9
     442
     427
   405.6
   438.7
   445.5
   464.7
   465.3
   487.7
   448.1
   417.3
   425.7
     429
   454.9
   483.2
   458.5
   478.3
   421.5
   458.2
     452
   485.8
   466.3
     418
   440.7
   474.7
   439.4
   418.3
   487.4
   449.7
   444.9
   450.1
     466
     452
   434.5
   473.7
   478.3
   455.3
   423.1
   401.7
   467.6
   447.1
   414.4
   425.4
   485.8
   405.9
   451.7
     415
     439
   437.7
   377.1
   407.2
   480.9
   434.2
     427
   422.8
   460.4
   471.2
   413.1
     466
   423.1
   424.1
   419.6
   466.9
   438.7
   435.1
   422.8
     466
     441
   449.7
   439.7
   431.3
     441
   433.2
   464.3
   457.9
   434.2
   454.9
     429
   417.3
   434.2
   462.7
   444.2
     428
     476
   460.8
   425.1
   461.4
   364.4
   443.3
     415
   424.8
   406.9
   430.6
   428.3
   460.1
   434.5
   442.6
   423.8
   434.5
   440.7
   487.4
   478.9
   422.8
   444.2
   403.4
   437.1
   437.7
   423.1
   472.5
   442.9
     487
   418.3
   443.9
   472.1
   431.6
   459.2
   457.2
   411.1
   448.4
   489.3
   444.2
   401.7
   458.2
   442.9
     464
   430.3
     477
   451.4
   419.6
   443.3
   404.3
   415.7
   409.8
   448.8
   444.9
   488.3
     427
   462.4
   454.9
   428.3
   458.2
   461.1
   466.3
   418.6
   437.4
   442.3
   414.4
   486.4
   434.5
   457.2
   422.8
   432.5
   419.6
   430.9
   397.2
   406.6
     463
     440
     429
   479.3
   418.3
   444.2
   458.5
   440.7
   403.4
   504.6
   432.9
   446.8
   488.7
   477.6
   452.7
   478.3
   430.6
   460.4
   440.3
     451
   499.1
   428.3
   431.3
   421.2
   418.6
   405.6
   415.7
   448.1
   484.5
   458.8
   435.8
   427.4
   455.9
   457.5
   448.1
   459.2
   455.3
   450.1
   467.3
   420.9
   430.3
   434.8
     415
   439.4
   424.1
   425.4
   463.7
   402.4
   407.2
   443.3
   436.8
   446.2
   437.7
   433.2
   440.7
   443.3
   462.7
   468.2
   427.7
   468.6
     427
   408.5
   410.5
   422.8
     442
     416
   434.5
   408.5
   469.9
   435.1
   470.8
   491.3
   422.2
   443.6
   458.5
   431.9
   425.4
   460.4
   438.1
   420.5
   406.6
   484.8
   458.8
   445.2
   437.7
   458.5
   415.4
   449.7
   442.6
   449.1
   460.8
   434.2
   459.8
     477
   455.3
   404.7
   409.2
   438.1
   413.7
   438.4
   438.4
   393.3
     441
   498.1
   470.2
   427.4
   473.1
     451
   435.8
   483.5
   472.1
   447.1
   420.5
     464
   394.3
   415.7
   448.8
   372.5
   422.8
   500.3
   464.3
   410.5
   459.5
   465.6
   499.4
   408.5
   398.8
   445.9
   480.6
     441
   462.1
   455.6
   446.8
   440.3
   437.1
   417.3
   447.8
   475.4
   485.8
   444.2
   465.6
   429.6
   435.1
   450.4
   487.4
   400.8
   462.1
   473.4
   504.6
   472.1
   439.4
   425.7
     465
   435.8
   410.2
   475.7
     451
   417.6
   432.9
   447.5
   483.5
   440.3
   464.3
   485.8
   448.4
   464.3
     441
     488
     454
     417
   416.3
   444.2
   423.5
   416.3
   439.4
   481.9
   358.3
   480.9
   444.2
   449.4
   445.5
   447.5
   440.3
   472.5
   454.6
   451.4
   509.8
   425.1
   466.9
   473.1
   443.3
   422.8
   446.5
   424.1
   448.1
   511.1
   435.8
   423.5
   451.4
   441.6
   446.2
   471.5
   438.1
   464.3
   420.2
   446.2
   479.9
   409.5
     451
   388.4
   452.7
   499.4
   384.2
   457.9
   446.8
   493.2
   480.9
   450.1
   506.5
   448.1
     440
   483.2
   467.6
   496.1
   484.5
   449.4
   434.5
   422.5
   473.1
   385.8
     463
   434.2
   451.4
   409.5
     465
   444.6
   497.4
   430.6
     464
   483.8
   418.3
   439.4
   460.4
   396.5
   433.5
   420.2
   458.8
   446.5
   438.4
   455.9
   433.8
   452.3
   442.3
   438.1
   443.3
     415
   449.1
   412.1
   436.8
   454.6
   469.2
   434.2
   496.1
   434.5
   446.8
     428
     430
   444.9
     440
   379.7
   448.8
   409.5
   447.1
   449.1
   437.7
   448.1
   452.3
   468.6
   491.3
   474.7
   444.9
   481.9
     478
   423.8
   437.7
   484.8
   492.6
   441.6
   457.9
   482.2
     464
   449.4
   455.3
   412.4
   473.7
   453.3
   417.6
   504.9
   473.4
   486.7
   437.4
   452.7
   444.9
   435.8
   430.9
     418
   467.6
   445.2
   463.7
   457.5
   459.5
   426.1
   446.5
   418.6
   405.9
   479.9
   463.7
   442.9
   458.2
   483.5
   434.2
   428.7
   466.6
     453
   396.9
   432.9
   412.8
   425.7
   448.8
   442.9
   429.6
   479.3
   426.1
   447.5
   468.6
   443.9
   472.5
   390.4
   510.1
     429
   475.4
   470.8
   447.5
   452.7
   486.4
   438.1
   469.2
   451.7
   490.3
   430.9
   468.2
   475.4
   404.7
   451.7
   438.4
   480.9
   449.4
   468.9
   442.3
   434.2
   471.2
   424.8
   494.5
   416.3
   444.9
   488.3
   444.6
   433.8
   419.2
   441.6
   456.6
   385.8
   444.6
   403.7
   416.7
   458.8
   446.2
   470.2
   414.7
   409.5
   432.9
   430.9
   436.1
   412.8
   439.7
   420.5
   434.8
   407.9
   436.8
   448.8
   463.4
   469.5
   450.4
   452.7
   469.2
     439
   493.2
   458.8
   471.2
     452
   413.1
   431.9
   409.5
   442.6
   485.4
   449.4
   417.3
   475.4
   430.6
   425.7
     439
   420.2
     489
   436.1
   461.4
   447.8
   459.2
   467.3
   444.2
   432.5
   452.7
   475.7
   501.3
     487
   472.8
   493.9
   448.4
   470.8
   433.2
     463
   439.4
   441.3
   466.9
   426.1
   430.6
   410.5
   415.4
   448.8
   415.7
   500.3
   445.9
   419.2
   471.5
   415.7
   470.5
     442
   434.5
   472.5
   414.7
     439
   440.3
   457.2
   443.3
   461.4
   467.9
   362.5
   395.6
   448.4
   403.7
     418
   478.9
   467.3
     453
   476.7
   465.6
   436.8
   417.3
   463.7
     452
   451.7
   445.2
     478
   423.1
   430.6
   448.1
   451.4
   439.4
   471.5
   424.4
   381.3
   456.6
   443.9
   434.8
   456.2
     453
   445.9
   434.2
   411.1
   417.6
   458.5
   456.9
     429
   459.8
   395.9
   411.8
   449.7
   414.4
   427.4
   404.3
   440.3
   437.7
   447.8
   443.6
   459.8
   433.2
   443.6
     416
   433.8
   471.2
   409.8
   449.4
   456.9
   452.7
   457.9
   422.5
   459.8
   437.4
   443.3
   466.3
   427.4
   445.5
     463
   430.9
   504.9
   460.8
   457.2
   440.7
   450.4
   459.8
   443.9
   432.5
   434.5
   384.5
   468.6
   444.2
   510.1
   426.1
     466
     427
   447.8
   480.9
   434.2
   482.8
   462.7
   452.3
   483.8
   470.5
   436.8
   394.6
   423.1
   436.4
   481.9
     453
   444.2
   421.5
   466.9
   435.1
   440.3
   436.1
   438.1
   450.7
   443.3
   447.5
   460.8
   456.9
   500.7
   394.6
   435.1
     418
   399.1
   446.2
   489.6
   459.2
   432.9
   460.8
     416
   431.6
   468.9
     475
   383.9
   449.4
   434.5
   465.3
   477.6
   432.5
   421.5
   479.9
   455.6
   432.9
   422.8
   474.7
   422.5
   413.4
   501.6
   430.3
   479.3
   474.1
   460.1
   483.8
   442.3
   456.6
   425.4
   479.9
   451.7
   461.4
   417.3
   463.4
   421.5
   479.9
   449.1
   407.2
     490
   447.8
     439
   442.3
     489
   462.1
   395.9
   439.4
   475.4
   388.1
   409.2
   464.7
   452.7
   427.7
   488.3
   473.1
   420.5
   461.1
   415.4
   414.7
   435.5
   462.1
     465
   491.6
   470.2
   485.4
   410.5
   416.7
   448.8
   419.6
     451
   439.4
   443.3
   445.2
   435.5
   448.1
   472.1
   520.8
   439.7
   408.2
     442
   460.8
     453
   470.5
   435.8
   444.6
   478.3
   418.3
   441.6
   432.5
   455.6
   484.5
   448.8
   446.5
   470.5
   409.8
   418.3
   494.5
   443.3
   436.8
     463
   449.7
   422.2
   453.3
   423.1
   439.7
   452.3
   426.1
     427
   473.1
     487
   421.2
   471.5
   468.2
   456.9
   444.9
   438.1
   456.6
   446.2
   444.9
   428.3
   448.4
   423.5
   406.9
   458.2
   455.6
   457.9
     439
   459.8
   460.1
   457.5
     430
   443.6
   418.6
   441.6
   430.9
   445.2
   431.6
   488.3
   429.3
   465.6
   461.4
   434.2
   450.7
   474.4
   456.9
     442
   437.4
   421.8
   409.8
   449.7
     440
   466.3
   407.6
     465
   386.8
   432.9
   469.2
   465.6
   455.3
   446.8
   469.9
   435.1
   446.2
   447.8
   474.1
   458.5
   467.3
     477
   444.9
     478
   493.9
   427.7
   417.6
   385.5
   466.6
     428
   385.2
   448.4
     441
     439
   451.4
   432.9
   456.2
   421.2
   396.2
   488.3
   433.2
   466.6
     488
   425.1
   416.3
   422.5
   457.5
   453.6
   408.9
   455.3
   446.5
     416
   460.1
   444.2
   452.3
   479.3
     465
   487.4
   438.1
   468.9
   464.7
   445.9
   470.2
   450.4
   454.6
   443.6
   436.8
   466.6
   445.5
   442.9
   433.2
   453.3
   437.4
   467.9
   447.5
   451.7
   471.8
   437.7
   408.2
   445.2
   451.4
   431.9
   441.3
   427.7
   387.8
   459.8
   433.8
   421.8
   447.5
   438.1
   466.9
   519.2
   451.4
     463
   517.2
   464.3
   474.1
   458.5
   436.4
   459.5
   420.9
   522.7
   406.3
   481.2
   433.5
   421.8
   410.5
   421.8
   442.6
   455.6
   420.2
   436.1
   464.3
   480.9
   478.3
   425.4
     464
   435.8
   443.3
   447.1
   443.9
   436.8
   400.8
   455.9
   447.1
   521.4
   398.5
   479.9
   437.7
   423.8
   464.7
   446.5
   434.2
   486.7
   433.2
   468.2
   422.8
   408.5
   460.1
   428.7
   474.1
   448.8
   400.8
   453.3
   459.5
   444.6
   493.5
   452.7
   384.9
   419.2
   452.7
   451.7
   447.5
   413.7
   486.1
     428
   454.6
   419.9
   438.7
   406.6
   430.6
   478.6
   412.4
   479.3
   411.8
   467.3
   406.9
   442.6
   463.7
   418.6
   458.8
   491.3
     453
   477.6
   395.6
   488.3
   475.7
     466
   457.5
   454.6
   452.7
     488
   483.5
   436.8
   458.2
   462.1
   432.2
     442
   424.1
   465.6
     466
   481.9
   439.7
   480.9
   436.8
   478.9
   480.9
   414.7
   461.4
   472.1
   385.2
   493.9
   440.7
   450.1
   485.4
   449.1
   437.4
   452.3
   458.5
   487.4
   440.3
   478.6
   437.1
   437.4
   479.9
   445.9
   393.6
   480.6
   470.8
   433.5
   434.2
   428.3
   445.2
   433.8
   457.5
   455.9
   438.4
   443.6
     463
   459.8
   481.5
   434.2
   469.2
   462.4
   497.1
   455.6
   456.2
   415.7
   479.6
   432.5
   466.3
   406.9
   491.9
   456.6
   411.1
   398.5
   456.2
     441
   443.3
   446.8
   432.5
   455.3
   445.9
   432.2
   420.5
   464.7
   396.2
   436.4
   414.1
   478.3
   430.3
   395.9
   433.5
   420.2
   440.7
     392
   432.5
   444.9
   457.2
   444.6
   445.2
   465.6
   472.8
   432.5
   406.6
   396.5
   474.1
   454.6
   490.3
   490.9
   442.3
   443.3
   464.7
   426.1
     430
   435.8
   461.1
   419.2
   458.8
   448.4
   465.6
   472.8
   481.2
   377.1
   392.6
   472.5
   423.5
   441.3
   434.8
   492.2
     453
   449.1
   414.1
   443.6
   478.9
     451
   422.5
     478
   447.8
   399.8
     452
   450.4
   421.2
   469.5
   437.7
   511.7
   483.5
   444.2
   483.5
   496.8
   473.1
   499.7
   447.1
   421.8
   485.4
   421.5
   498.4
   419.9
   409.5
   443.6
   468.6
   418.6
   430.6
   476.3
   445.2
   472.1
   486.4
   451.4
   410.2
   434.5
     454
   481.5
   437.7
   442.6
   430.6
   413.4
   464.7
   436.8
   435.1
   467.3
   408.9
   462.4
   449.7
   438.7
   426.4
   367.7
   435.8
   455.3
     442
     417
   466.9
   443.6
   416.3
   511.4
   457.5
   468.9
   433.5
   444.6
     453
   424.4
   491.3
     453
   452.7
   438.7
   429.3
   438.7
   461.7
   422.8
   457.2
   480.6
   482.8
   504.6
   484.1
   457.5
     427
   423.5
     392
   406.3
   435.8
   481.9
   456.6
   429.3
   452.3
   501.6
   396.2
   430.6
   451.7
   480.9
   481.9
   479.3
   457.2
   444.6
   424.1
   447.5
   429.6
   474.1
   431.9
   433.2
   418.3
   450.7
   444.9
   483.8
   442.9
   455.9
   429.6
   445.9
   480.6
   469.9
   434.2
   443.6
   477.6
   487.4
   470.8
   494.5
   473.7
   447.5
     427
   402.1
   434.5
   433.2
   497.4
   466.3
   431.9
   471.2
   460.1
   433.8
   434.5
   411.1
   463.4
   444.6
   431.9
   452.3
   488.3
   433.5
   432.2
   477.6
   458.2
   473.4
   447.5
   452.7
     430
   446.5
   469.2
   439.4
     441
   418.3
   423.1
     477
     429
   457.5
   428.3
   491.6
   410.5
   431.6
   419.9
   435.8
   420.9
   454.9
   439.4
   436.4
   396.5
   378.1
   437.4
   446.5
   469.5
   411.5
   448.4
   462.7
   443.3
   431.3
   444.9
   424.4
     439
   437.7
   426.7
   417.6
     476
   482.5
   433.8
   451.7
   473.4
     476
   436.4
   419.2
   420.2
   490.6
   466.9
   466.6
   434.2
   443.9
   427.4
   445.5
   473.4
   430.6
   469.5
   445.9
   442.6
   496.1
   463.4
   470.8
   449.7
   414.1
   431.3
   487.7
     442
   448.4
   421.5
   436.1
   473.4
     403
   496.5
   420.2
   469.9
   472.5
   437.4
   511.7
   449.4
   495.2
   430.3
   438.4
   471.2
   433.8
   440.3
   414.7
   407.6
     417
   456.9
   459.5
   456.6
   485.4
     463
   459.2
   502.6
   410.8
     439
   448.4
     463
   437.4
   457.5
   472.5
   469.9
   460.8
   446.8
   413.4
   417.3
   463.4
   427.7
   431.3
   436.4
   450.1
   456.2
   454.9
   456.2
   461.4
   419.6
   477.6
   442.9
   436.4
   413.4
   434.2
   418.6
   439.7
   461.1
   466.6
   418.3
   432.2
   425.7
   379.7
   483.5
     427
   437.1
   441.3
     417
   402.4
     453
   389.1
   441.3
   408.9
   431.6
     418
   418.3
     439
   466.3
   422.8
   450.7
   455.3
   438.4
   449.7
   412.4
   425.4
   498.4
   420.2
   443.9
   408.2
   435.5
   421.2
   408.5
   460.4
   435.8
     477
   461.4
   481.9
   481.9
   -8168
   447.5
   445.5
   478.9
   414.7
     465
   435.5
     417
   469.2
   439.4
   461.4
   472.1
   412.4
   448.4
   417.3
   448.4
   449.1
   443.6
   424.8
   430.3
   428.7
   437.7
   456.2
   473.1
   511.4
   474.1
   450.4
   465.6
   445.2
   372.5
   444.9
   455.3
   455.6
   466.6
   464.3
   421.2
   409.5
   449.4
   400.8
   433.5
   445.2
     442
   456.9
   414.7
   419.2
     439
   426.4
   477.6
   459.8
   466.6
   445.2
   429.3
   489.3
     466
   467.9
   412.8
   460.1
   405.9
   430.9
   445.9
   414.7
   437.4
   446.2
     464
   462.4
   401.4
   454.3
   478.3
   421.8
   448.8
   450.1
   411.1
   427.7
   443.3
   467.9
   481.2
   457.2
   425.7
   441.3
   455.3
   460.4
   415.4
     428
   404.7
   440.3
   412.4
   396.9
   465.6
   405.6
     415
   509.8
   482.2
   483.2
   418.6
   477.3
   433.5
   388.4
   444.9
   484.8
   437.1
   447.1
   449.4
   433.8
     393
   472.8
   469.2
   436.8
   418.3
   448.1
   423.5
   474.4
   424.8
     441
   507.5
   447.5
   467.9
   433.5
   438.1
   430.9
   450.4
   456.9
   396.9
   438.4
   397.5
   470.5
   491.3
     441
   464.7
   402.1
   443.3
   467.6
     442
   435.8
   495.2
   445.2
   443.9
   381.6
   493.2
     430
   478.9
   424.8
   405.3
   402.7
   396.2
   406.3
   460.8
   422.2
   438.1
   442.9
   450.4
   426.4
     488
   466.9
     405
   468.2
   470.2
   456.6
   416.7
   467.9
   482.2
   423.8
   464.7
   458.8
     442
   414.1
   479.9
     404
     453
   480.2
   438.1
   483.5
   467.3
   464.7
   423.5
   426.1
     430
   419.2
     428
   410.5
   452.7
   437.7
   489.3
   455.3
   477.6
   478.9
   458.8
   418.9
   430.3
     440
   411.5
   455.6
   434.2
   446.5
   414.7
   467.9
   439.4
   478.3
   446.5
   405.3
   497.4
   426.1
   449.1
   460.4
   438.7
   437.1
   435.5
   441.6
   488.3
   423.1
   473.4
   421.8
   440.7
   435.8
   440.3
   438.7
   449.7
   462.1
   454.9
   452.7
   410.5
   459.5
   407.6
   382.9
   420.5
   426.7
   429.3
   465.3
   475.4
   429.3
   460.8
   435.8
   466.6
   446.5
   417.6
   460.4
   435.8
   432.2
   492.2
   454.6
   448.1
   420.9
   430.6
   443.3
     439
   456.2
   455.9
   497.1
   449.7
   417.3
   468.2
   465.3
   445.2
   439.4
   389.7
   456.2
   425.1
   435.8
   418.9
   417.3
     381
   422.8
   437.1
   507.8
   419.2
   434.2
   442.6
   458.2
   456.9
   446.2
   467.6
   518.2
   383.6
   411.5
   435.5
   485.8
   438.1
   446.2
   471.8
     476
   386.2
   444.9
   449.4
   464.3
   455.9
   458.5
   418.3
   462.7
   482.8
   456.9
   495.2
   444.6
     475
   443.6
   421.2
   430.9
   475.7
   431.6
   490.9
   442.3
   460.4
   456.9
   433.5
   436.1
   452.7
   419.9
   457.5
   436.4
   418.3
   436.8
   433.2
   434.2
   404.3
   424.1
   461.1
   458.5
   428.7
   457.9
   437.1
   508.8
   510.1
   464.3
   450.7
     488
   455.3
   447.1
   431.9
   450.7
   387.8
   439.7
   476.7
   393.9
   492.6
   468.2
   435.8
   372.2
   453.3
     475
   466.9
   423.5
   429.6
     440
   443.6
   453.6
   503.3
     454
   424.4
   436.4
   430.6
   470.5
   418.3
   405.3
   478.6
   421.2
   440.7
   425.7
     442
   459.5
   437.4
   396.9
   386.8
     466
   450.1
   438.4
   482.5
     489
   440.7
   417.6
   440.7
   424.4
   504.6
   436.1
   437.4
     405
   453.3
   439.4
   427.4
   388.4
   432.2
   471.2
     392
   450.7
   407.6
   454.6
   510.4
   454.3
   431.9
   438.4
   455.3
   418.3
   442.3
   409.8
   454.6
   417.6
   488.7
   475.7
   425.7
   469.2
   435.8
   449.4
     430
   435.5
   428.3
   419.2
   394.6
   406.6
   435.1
     392
   439.4
   480.2
   450.1
   421.2
   466.9
   470.8
   490.3
   467.3
   396.9
   407.6
   451.7
   393.3
   448.8
   431.3
   449.1
   436.4
   407.2
   396.9
     415
   479.3
   510.1
   459.5
   431.6
     475
   480.2
   446.2
   430.3
     405
   486.7
   478.3
   468.9
   438.4
   433.2
   413.1
   411.8
   462.7
   466.3
   453.6
   432.5
   479.9
   477.6
   468.2
     476
   431.6
   433.8
     475
   425.7
   440.3
     466
   435.1
   413.4
   442.6
   448.1
   397.5
   437.7
   447.5
   434.5
   479.3
   436.1
   422.2
   458.5
   487.7
   444.6
   398.8
   394.3
   466.3
   457.5
   469.9
   462.1
   396.5
   462.7
   462.4
   429.3
   483.8
   418.9
   449.7
   444.9
   473.1
   460.4
   444.2
   448.4
   398.5
   408.2
   442.9
   465.6
   472.8
   451.4
   488.7
   430.9
   425.4
   448.1
   435.1
   447.8
   471.8
   456.2
   469.9
   460.8
   413.7
   408.2
   475.7
   489.3
   456.6
   441.3
   403.7
   436.1
   473.4
   465.6
   443.3
   413.7
   423.8
   448.8
   455.9
   425.7
   430.9
   433.5
   459.5
   424.1
   504.6
   462.1
   422.2
     428
   408.9
   435.5
   441.3
   473.7
   421.5
   451.7
   415.4
   469.2
   492.9
   473.1
   481.5
   468.6
   433.5
   464.3
   390.7
   446.5
   402.7
   441.6
     427
   431.9
   443.3
   413.4
   426.1
     429
   471.8
     451
     466
   426.7
     428
   429.6
   474.4
   472.1
   444.9
   475.7
   457.2
   475.7
   418.3
   415.4
   451.4
   482.8
   464.3
   483.2
   443.3
   467.3
   500.3
   456.6
   470.8
   455.6
   429.6
   447.8
   452.7
   408.9
   446.8
   414.1
   491.9
   420.5
   438.7
   480.9
   416.7
   386.2
   454.9
   475.7
   439.4
   438.1
   409.8
   433.5
   468.2
   447.8
   413.7
   433.5
   385.2
   417.6
   459.5
   505.9
   481.9
   423.1
   482.5
   460.8
   460.4
   444.9
     451
   464.7
   471.2
   433.5
   434.5
   438.4
   459.2
   452.7
   460.1
   472.8
   430.3
   400.1
   445.2
   477.3
     500
   450.7
   424.1
   418.3
   448.1
   440.7
   463.7
   446.2
   480.2
   437.1
     465
   448.4
     441
   468.6
   495.2
   446.2
   456.9
   455.9
     451
   445.5
   456.6
     430
   403.7
   433.5
   486.4
   433.8
   419.6
   457.2
   486.1
   470.5
     416
   471.8
   464.7
   477.6
   465.6
     466
     453
   461.4
     466
   406.6
   444.6
   414.4
   449.7
   454.3
   430.9
   469.2
   453.6
   414.7
   371.2
   449.4
   448.1
   434.5
   447.8
     442
   462.7
   482.2
     452
   449.1
   456.9
   481.9
     478
   470.8
   451.7
   393.6
   485.4
   468.6
   420.5
     430
     427
   398.2
     441
   467.9
   476.7
   444.6
     442
   400.8
   452.7
   475.4
   413.4
   472.8
   499.7
   471.5
   424.4
   433.8
   443.6
   461.1
   423.5
   419.9
   470.5
   454.3
   448.8
   464.3
   489.3
   458.5
   433.8
   463.4
   488.7
   461.7
   484.5
   496.5
   401.1
   452.7
   398.5
   464.7
   442.6
   433.5
   474.4
   460.8
   494.5
   456.6
   464.7
     465
   388.4
     487
   447.1
   460.8
   440.3
   455.6
   411.1
   456.9
   449.1
   437.1
   458.2
   428.7
   442.9
   414.7
   423.5
   437.4
   463.4
   485.1
     451
   478.3
   429.3
   450.7
   409.8
   414.7
   466.6
   430.6
   473.7
   468.2
   475.4
   469.9
     465
   445.9
   411.1
   470.8
   441.6
     427
   456.2
   450.1
   447.5
   440.7
   446.5
   496.8
   480.6
   446.8
   483.5
   423.8
   448.1
   402.4
   469.5
   416.7
   438.1
   470.5
   424.8
   446.5
   454.9
   473.7
   426.7
   415.4
   482.2
   428.7
   479.9
   402.4
   425.4
   454.3
   444.2
   492.6
   415.4
   467.9
   401.1
   409.2
   423.8
     477
   444.9
   413.4
   442.3
   493.9
   471.2
   425.7
     465
   418.9
   413.1
   430.9
   458.5
     418
   436.8
   420.5
     465
   423.8
   489.6
   444.9
   411.1
   377.1
   472.5
   438.1
   423.8
     429
   467.3
   399.5
   456.9
   414.4
   472.8
   490.3
   461.1
   426.1
     478
     477
   479.3
   414.7
   429.6
   454.3
   463.7
     442
   428.7
   436.4
   434.8
   435.8
   419.6
   479.3
     403
   485.4
   405.3
   430.6
   488.3
   454.9
   482.2
   427.4
   466.6
   491.9
   448.1
   464.7
   456.6
   453.3
   481.2
   423.8
   530.8
   438.4
   425.7
   416.7
   486.1
   425.1
   468.6
   482.5
   403.4
   400.4
   443.9
   411.5
   451.7
   415.7
   444.6
   442.6
   481.9
   474.1
     477
   499.7
   460.1
   471.2
   432.9
   417.6
   425.4
   409.2
   443.3
   405.6
   469.2
   454.3
   469.5
   425.7
   423.8
   457.2
   455.3
   455.9
   425.7
   529.5
   477.3
   432.5
   465.3
   449.1
   419.6
   446.8
   446.2
   437.1
   445.9
   440.7
   444.9
   469.2
   421.5
   426.4
   450.7
     466
   431.9
   438.7
   462.4
   454.9
   407.6
   450.1
   425.1
   442.9
   405.9
   493.5
   415.7
   467.6
   434.5
   440.3
   428.7
     429
   448.8
   446.2
   393.6
   407.6
   458.8
   483.2
   432.9
     429
   457.5
   448.1
   437.7
   409.5
     442
     453
   420.5
   420.5
   461.7
   430.3
   447.5
   415.7
   458.8
   432.2
     478
   458.2
   430.3
   406.9
   437.4
   445.5
   416.7
   428.3
   442.6
   491.3
   479.6
   443.6
   435.8
   447.1
   451.4
   455.9
   416.7
   434.5
   474.7
   432.9
   463.4
   421.5
   421.2
   438.4
   398.8
   450.4
     418
   457.9
   446.8
   444.9
   426.7
   474.4
   481.5
   483.2
   418.6
   446.2
   458.8
   401.1
   405.6
     452
   467.9
   438.7
     428
   416.3
   461.7
   455.3
   422.5
   437.4
   447.8
   471.5
   475.7
     454
   459.2
   406.3
   452.3
   482.2
   443.6
   404.3
   446.5
   475.4
   500.3
   421.8
   396.2
   459.8
   468.9
     439
   444.9
     453
   453.3
   436.8
   440.3
   432.9
   534.1
   463.4
     416
   452.7
   472.8
   370.3
   431.9
   432.2
   458.2
   443.3
     418
   430.9
   452.3
   475.7
   456.9
   417.3
   409.5
   459.8
     466
   463.4
   400.1
   453.3
   475.7
   471.8
   411.1
   455.9
   480.2
   454.3
   409.5
     453
   427.7
   449.4
     439
   442.6
   438.7
   481.5
   460.4
   410.8
   397.8
   497.1
   471.5
   460.8
   464.3
   471.5
   443.6
   454.3
   441.6
   503.9
   439.4
   493.2
   443.3
   452.3
   422.5
   456.9
   473.7
   408.5
   442.9
   499.7
   457.5
   475.4
   418.6
   460.1
   452.3
     418
   448.8
     441
   421.2
   491.3
     441
   442.3
   420.5
     478
   399.1
   446.2
   480.9
   502.9
   403.4
   434.5
     454
   450.7
   424.8
   432.9
   433.8
   468.6
   470.8
     429
   477.6
     442
     439
   460.1
     453
   496.8
   488.3
     451
   428.7
   423.8
   451.7
   436.4
   448.8
     429
   462.1
   515.3
   416.3
   425.4
   438.7
   464.3
   461.7
   468.6
   474.7
   475.7
   481.2
   445.2
   479.3
     454
   397.5
   402.1
   420.2
   526.9
   434.5
   438.4
   413.4
   451.7
   423.1
   482.2
     417
   476.3
     439
   505.9
   446.2
   422.5
   454.9
   451.4
   430.6
   419.6
   435.5
   436.1
   504.2
   413.4
   424.8
   454.9
   423.1
   444.2
   444.6
   440.7
   402.7
   438.1
   465.3
   449.4
   446.2
   411.1
   456.9
   436.1
   426.4
   415.4
   422.8
   401.7
   459.5
   452.7
   447.5
   455.3
   394.9
   425.1
   444.9
   417.3
   426.4
   443.9
   420.2
   436.8
   438.7
   411.8
   475.4
     453
   461.7
   441.3
   453.3
   478.3
   440.7
     489
   414.4
   372.9
   416.7
     430
     405
   440.3
   443.6
   424.1
   426.1
   437.1
   431.3
   454.9
   427.7
   454.6
   433.2
   484.5
     440
     466
   480.9
     418
   470.2
   457.5
     430
   463.4
   456.2
   468.9
   471.2
   463.4
   473.4
   425.4
   419.2
   436.8
   438.7
   451.7
   472.5
   442.3
   437.4
     440
   387.8
   486.7
   460.8
   455.3
   432.9
   410.8
   446.5
   443.9
   410.8
   456.6
   475.7
   497.8
   418.9
   454.3
   469.2
     441
   472.1
   439.7
   435.1
   473.7
   485.8
     476
   438.7
   437.7
   488.7
   473.7
   398.8
   448.4
     416
   436.4
   433.2
   437.7
   435.5
   412.4
   461.4
   421.8
   472.5
   447.1
   464.3
   485.8
   454.9
   434.8
     478
   479.9
   472.1
   404.3
   492.9
   398.2
   443.6
   448.4
   466.9
     453
   431.9
   482.5
   423.1
   424.4
   420.5
   459.2
   477.6
   443.6
   455.9
   462.4
     453
   466.9
   450.4
   422.2
     477
   434.5
   430.6
   409.8
   443.6
   434.8
   458.2
   447.1
   440.7
   423.8
   416.3
   438.4
   450.4
   451.4
   453.6
   460.4
   422.2
   459.8
   449.1
   470.2
   465.6
   434.5
   436.1
   455.6
   405.9
   444.6
   457.2
   472.1
   444.6
   440.3
     464
   440.7
   410.8
     429
   438.1
   467.9
   473.7
   449.1
   479.3
   454.9
   446.2
   447.1
   435.8
   405.9
   426.1
   421.5
     439
   486.4
   449.1
   447.8
   454.3
     439
   371.2
   434.5
   432.5
   458.2
   456.9
   424.1
   448.4
   459.2
   444.9
   455.6
   481.5
     451
   451.7
   461.1
   462.7
     418
   432.9
   437.1
   440.7
   426.1
   447.5
   443.6
   433.8
   424.8
   464.7
     489
   455.9
   457.5
   453.3
   461.7
   443.9
   454.9
   464.7
   433.5
   520.5
   438.4
   412.8
   454.6
   494.2
   450.4
   448.8
   449.7
   436.1
   414.1
   432.5
   481.9
   438.4
   431.6
   450.7
   398.2
   447.1
   476.3
   434.2
   440.7
   427.4
   456.6
   444.2
   469.2
   377.4
   443.3
   457.5
   435.5
   508.5
     466
   460.4
   442.9
     463
   453.3
     476
     439
   506.5
   433.2
   459.2
   416.3
   460.4
   438.7
   445.5
     439
   405.3
   468.2
   416.7
   419.6
   457.9
   433.2
   397.2
   468.6
     466
   431.6
   443.3
   457.9
   453.6
   484.8
   376.8
   423.1
   478.9
     441
   451.7
   457.9
   459.2
   457.9
   454.3
   419.9
   487.7
   468.6
   433.5
     381
   470.5
   437.4
   461.4
   403.7
   438.7
     454
   431.6
   452.3
   447.1
   473.7
   431.3
   417.6
   437.7
     454
   447.8
   409.8
   459.5
   507.2
   416.3
   433.8
   451.7
     477
     487
   442.9
     415
   411.5
   445.9
   438.4
   469.9
   412.8
   431.3
   413.7
   450.1
   422.2
   426.1
   491.9
   477.6
     453
   402.4
   466.3
   414.7
   430.9
     463
   487.4
   487.4
   467.3
   436.1
   380.6
     490
   456.2
   455.3
   462.7
     442
   415.4
   400.8
   444.2
   428.7
   426.1
   400.1
   443.6
   436.8
   445.2
     454
   421.8
   444.2
   438.4
   442.3
   466.6
     454
   443.9
   468.2
   446.8
   482.8
   458.5
   393.6
   476.7
   464.7
   444.9
   491.9
     417
   427.4
   457.2
   503.6
   432.2
   416.3
   439.7
   437.1
     442
     452
   441.3
   432.5
     381
     451
   487.4
   471.8
   418.9
   404.3
   473.4
   414.7
   443.3
   433.5
   437.4
   434.8
   464.3
   417.6
   394.3
     487
   416.7
   426.1
   409.2
   474.1
   457.5
   405.6
   462.7
   448.4
   470.2
   479.6
     453
   445.5
   374.5
   439.7
     464
   425.4
     454
   448.4
   450.1
   505.2
   438.4
   450.7
   430.6
   455.3
   406.9
   433.5
   471.5
     428
   445.2
   480.9
   417.6
   464.3
   417.6
   460.1
   481.5
   424.8
     427
   479.9
   524.7
   426.7
   431.3
   464.7
   442.9
   425.1
   429.6
   470.8
   455.9
   420.2
     440
   437.4
   455.3
     451
   431.9
   416.7
   463.7
   442.9
   447.1
   447.1
   420.2
   419.9
   431.3
   432.5
   445.9
   474.7
   448.1
   449.4
   438.7
   455.9
   443.3
     490
   447.1
   425.4
   426.7
   490.9
   498.4
   446.5
   451.4
   481.9
   437.7
   462.4
   472.8
   455.9
   436.8
   425.7
     418
   419.2
   430.3
   450.4
   437.4
     451
   476.3
   460.4
   470.8
   460.4
   478.3
   464.7
   468.9
   389.4
     512
   428.7
   435.1
   425.1
     453
   420.5
   438.7
   445.5
   456.9
   435.1
     404
   450.4
   446.5
   497.8
   488.7
     488
   411.1
   453.3
   480.9
   467.9
   453.3
   446.8
   469.9
   429.6
   470.5
   525.7
   482.2
   441.6
   445.9
   432.9
   457.5
     404
   470.5
   424.8
   451.7
   405.6
   448.1
   438.1
   451.4
     416
   472.8
   411.5
   432.9
   409.5
   418.6
   443.6
   420.5
   423.8
     502
   459.8
   447.1
   412.8
   421.5
   466.6
   454.9
   453.6
   443.9
   419.6
   466.3
   478.3
   440.7
   469.2
   463.4
   479.3
   492.2
   451.7
   437.4
   474.1
   631.1
   632.7
   613.2
   496.5
   458.2
   482.5
   479.9
     428
   466.9
   407.6
   443.6
   473.4
   451.7
   500.7
   423.5
   483.2
   456.2
     441
   481.5
   423.1
   437.4
   461.7
     464
   478.6
     451
   410.8
   466.3
   418.3
   435.1
   416.3
   486.7
   473.4
   458.5
   454.6
   450.4
   431.9
   459.2
   455.3
   388.1
   452.7
   487.7
     475
     441
   419.6
   412.8
   454.6
   434.2
   421.2
   450.4
   430.3
   408.5
   458.5
   436.8
   473.7
   426.1
     477
   503.3
   402.1
   434.8
   439.4
   487.7
     464
   444.2
   454.9
     415
   478.3
   522.7
   439.7
   410.2
   444.2
   477.3
   459.2
   471.2
   439.4
     442
   422.5
     440
   458.2
   477.6
   450.4
   414.7
   387.1
   473.4
     430
   416.7
   429.6
   456.9
   444.6
   434.8
   497.8
     403
   444.6
   404.7
     441
   448.4
   469.9
   490.9
   462.7
     488
   466.3
   463.4
   417.3
   422.5
   458.2
   448.1
   438.1
   454.3
   492.6
   383.2
   447.8
   475.4
   456.6
   418.6
   496.1
   499.4
   476.3
   456.2
   458.8
   454.9
   419.9
   443.3
   426.4
   473.7
   475.7
   457.5
   473.4
   413.4
   501.3
   426.4
   428.7
   428.7
   444.2
   445.9
   446.2
   458.8
   453.3
   430.3
   443.9
   424.8
   454.9
   400.4
   485.4
   417.6
   401.1
   433.8
   426.1
   479.9
   438.4
     429
   431.6
   429.3
   381.9
   428.7
   418.9
   519.2
   434.2
   435.5
   455.9
   425.7
   425.4
   464.7
   401.1
   438.7
   482.2
   448.4
   453.6
   481.2
   430.3
   420.2
   444.9
   455.3
   425.1
   431.3
   435.1
   429.6
   412.4
     454
   457.2
   434.8
   426.1
   432.9
   452.3
   431.3
   469.9
   414.4
   470.8
   512.4
   417.6
   441.3
   429.6
   433.8
     429
   424.1
   430.9
   436.1
   493.9
   457.5
   451.7
   434.2
   513.3
   426.7
   443.9
   395.2
   434.8
   494.8
     442
   441.6
   465.6
   437.4
   430.6
   469.2
   448.8
   484.8
   458.8
   448.8
   460.8
   421.2
   415.4
   403.7
   470.8
   407.6
   461.4
   486.4
   450.1
   462.7
   445.5
   466.3
   425.4
   428.3
   523.4
   414.4
   435.5
   455.6
   418.3
   453.6
     427
   451.4
   405.6
   438.1
   402.7
     392
   431.6
   434.5
   421.5
   468.9
   477.6
   451.7
   447.8
     451
   449.1
   473.4
     439
   457.9
   470.8
   483.2
   472.1
   440.7
   425.4
   446.8
   428.7
   424.1
   422.5
   456.6
   410.8
     403
   438.7
   421.5
   426.4
   472.8
   486.7
   455.6
   426.4
   401.7
   431.6
   468.6
   438.1
   398.2
   482.2
     454
   432.5
   378.7
   418.6
     465
   460.8
   429.6
   442.3
   436.8
   477.3
   423.5
   455.6
   456.6
   462.4
   446.8
   443.9
   462.7
   422.8
   424.1
   411.1
   474.7
   464.3
     466
     418
   454.6
   445.2
   430.9
   422.5
   431.3
   461.4
   498.4
   439.4
   454.6
   452.7
     430
   468.9
   422.5
   457.5
   457.9
   459.2
   432.2
   435.5
   426.4
   496.1
   466.9
   430.3
   401.7
   430.9
   464.3
   458.8
   492.9
     427
   464.3
   416.7
   464.3
   415.7
   455.3
   418.3
   426.1
     490
   419.2
   472.1
   450.7
     451
   469.9
   462.4
   455.3
   513.6
   404.3
   449.1
   405.6
   433.2
   442.9
   470.5
   447.5
   464.7
     475
   435.5
   471.8
   469.2
   422.2
   433.8
   467.9
   413.4
   504.2
   425.1
   424.1
   473.4
   407.2
   438.7
   458.2
   397.2
     415
     439
   457.5
   474.4
     466
   433.8
   438.1
   414.4
   459.5
   436.1
   470.2
   441.3
     477
   469.5
   440.7
   455.3
   433.8
   457.9
   419.9
   434.5
   434.2
   439.7
     451
   431.6
   395.6
   409.8
   458.5
   425.7
   494.8
   435.5
   468.6
   405.3
   418.9
   468.2
   423.1
   464.3
   467.6
   471.2
   387.5
   458.5
     428
   525.3
   469.9
   420.9
   423.1
   426.7
   476.3
   461.4
   472.5
   435.5
   436.8
   439.7
   433.2
   478.6
   465.3
   459.8
   455.3
   425.1
   430.9
   436.4
   383.6
   454.3
   431.9
   460.1
   434.5
   441.6
   442.9
   432.9
   411.8
   501.3
   474.7
   455.3
   433.2
   446.5
   410.2
   458.8
   426.7
   426.4
   447.1
   410.2
   416.7
   460.8
   445.9
   402.1
   429.6
   420.9
   479.9
   396.2
   428.3
   442.9
   440.3
     439
   424.8
   504.6
   462.4
   396.5
     465
   428.7
   443.3
   471.8
   460.8
   446.8
   422.5
   433.8
   442.6
   479.3
   444.9
   472.1
   391.4
   452.3
   399.5
   462.1
   447.1
   446.5
   503.3
   455.3
     439
     415
   446.2
   492.9
   460.1
   408.5
   422.2
   466.9
   430.9
   395.2
   460.8
   396.2
   467.6
   444.6
   443.9
     452
   421.5
   424.4
   484.1
   471.8
   438.4
     415
   470.5
   411.1
   432.5
   467.6
   462.4
   468.9
   451.4
   415.7
   438.4
   483.2
   439.7
   461.7
   454.6
     452
   461.4
   486.4
   434.5
   420.2
   486.4
   441.3
   470.8
   424.8
   388.4
   437.4
   484.5
   436.8
   455.9
   451.4
   457.2
   430.6
     453
   457.2
   468.2
   467.9
     429
   426.7
   395.9
     476
   404.3
   423.8
   483.5
   432.2
   449.7
   465.6
   464.7
   479.6
   410.8
   460.8
   416.7
   443.6
   442.3
   431.9
   417.3
   443.9
   454.6
   467.9
   457.9
   471.5
   480.6
   442.3
     465
   519.8
   436.1
   431.9
     464
   435.5
   472.5
     441
   425.7
   479.9
   459.2
   441.6
   425.7
   441.3
   445.2
   410.2
   465.6
   517.5
   498.7
   444.6
   432.2
   466.9
   485.4
     465
   468.9
   445.9
   420.9
   399.5
   485.8
   411.5
     417
   483.2
   441.3
   461.7
   470.5
     451
   463.4
   480.6
   449.1
   390.1
   431.9
   448.1
   420.9
   523.1
   421.8
   416.7
   464.3
   423.1
   413.7
   446.2
   421.8
   420.9
   445.9
   426.7
   435.8
   410.8
   447.5
   455.6
   433.5
     454
   458.8
   429.6
   409.2
   451.7
   425.7
   450.1
   458.5
   409.5
   452.3
   424.1
   461.1
   433.8
   446.8
   438.1
   432.9
   441.3
   473.1
     428
   441.6
   469.2
   455.6
   445.9
   495.5
   443.3
   500.7
   443.9
     451
   393.6
     441
   468.9
     429
     428
   411.8
   451.4
   457.5
   444.2
   431.3
   455.3
   492.6
   421.8
   436.1
   434.2
   471.2
   440.7
   455.3
   471.2
   439.4
   467.9
   436.4
   437.7
   432.5
     427
   419.2
   420.5
   498.1
   458.8
   482.2
   426.7
   424.8
   437.1
   427.7
   413.7
   406.9
   490.9
   422.8
   452.7
   449.1
   411.8
   460.8
     465
   441.3
   495.8
   475.4
   458.2
   454.3
   452.7
   456.6
     404
   471.2
     417
     416
   400.1
     452
   471.8
   426.1
     430
   444.2
   451.4
   388.1
     453
   490.3
   444.2
   484.5
   443.3
   486.1
   434.2
   463.7
   473.4
   478.3
     429
   463.7
   462.7
     430
     430
   410.5
   427.4
   425.4
   477.6
   449.1
     429
   459.2
   442.9
   461.4
   427.4
   429.3
   453.6
   455.3
   441.3
   466.9
   433.8
     463
   409.2
   442.3
   443.9
   456.2
   484.1
   461.4
     428
   439.7
   443.9
   431.3
   448.4
   479.6
     452
   444.6
     429
   424.1
   414.7
   464.3
   449.4
   395.2
   421.2
     429
   448.4
   494.2
   437.7
   490.6
   439.7
   470.5
   454.9
   466.3
   424.4
   425.7
   433.2
   483.5
   478.6
   435.8
   417.3
   529.9
   458.8
   423.5
   439.4
   449.7
     463
   420.5
   476.3
   433.8
   432.2
   471.2
   456.6
     477
   385.8
   433.8
   466.9
   419.2
   413.4
   422.8
   530.2
   419.9
     500
   437.1
   373.2
   449.7
   431.3
   438.1
   442.3
   403.7
   444.9
   434.2
   470.2
   468.2
   391.4
   468.2
   476.3
   433.2
   486.1
   449.4
   409.2
   460.4
   422.5
   471.5
   432.5
   406.9
   490.6
   422.5
   481.9
   468.6
     453
   460.4
   453.3
   414.7
     391
   433.2
   419.2
   441.6
   424.1
   401.4
   454.6
   480.9
   433.2
   450.4
   434.5
   431.3
   442.9
   416.3
   429.6
   430.3
   436.1
   465.3
   424.1
   434.8
   438.1
   374.5
     441
   454.3
   413.1
   364.4
   494.8
   427.4
   433.2
     440
     465
   432.2
   426.1
   485.8
     441
   486.1
   435.1
   402.1
   444.2
   449.4
   499.1
   452.7
   497.1
   447.1
   460.8
   455.9
   443.9
     475
   403.7
   460.8
     440
   475.4
     464
   444.2
     465
   464.3
   444.2
   452.3
   472.1
   444.6
   436.8
   472.1
   493.5
   454.6
   470.8
   434.8
   458.5
   429.6
   481.9
   462.4
   452.3
   449.4
   477.3
   452.3
     453
   453.3
   499.1
   465.3
   469.2
   412.4
   435.5
   420.5
   465.6
   407.2
   456.2
   496.5
   458.5
   473.4
   471.8
   474.4
   403.7
   450.1
   434.8
   483.8
   470.8
   427.4
   441.3
     441
   484.5
   464.7
   455.9
   494.5
   419.6
   402.1
   377.4
   404.3
     429
   488.7
   467.3
   479.3
   458.2
   426.4
   431.6
   436.4
   439.4
   403.7
   462.1
   467.9
     451
   481.9
   441.3
   476.7
   447.8
   423.8
   407.9
   445.5
     430
   499.4
   440.3
   420.2
   460.8
   469.9
   464.3
   458.8
   427.4
   404.3
   441.3
   498.1
   436.1
     464
   423.5
     478
   407.2
   431.9
   444.2
   445.9
   421.8
   436.1
   434.2
   402.1
   455.6
   467.6
     451
   455.3
     404
   461.1
   391.7
     452
   433.5
   461.1
     487
   436.1
   479.6
   453.6
   403.7
   460.4
   420.5
   446.2
   419.6
   426.7
   475.7
   444.2
   451.7
   470.2
   450.7
     466
     418
   431.3
   485.1
   485.8
   424.1
   383.6
   450.7
   472.8
   470.8
   432.2
     442
     427
   462.4
   406.3
   473.7
   441.6
   446.8
     429
   448.1
   417.6
   424.1
   426.4
   449.1
   449.4
   443.3
   442.3
   461.7
   471.8
   462.7
   422.2
   441.3
   418.3
   483.2
   445.9
   444.2
   493.9
   497.4
   439.4
   443.3
   423.5
   458.2
   443.3
   446.8
   471.2
   419.6
   483.8
   472.1
   452.7
   433.2
   480.6
     404
   408.5
   478.3
   448.1
     465
   437.4
   431.9
   449.7
   426.7
   467.9
   434.2
   430.6
   420.2
   463.7
   466.3
   513.6
   428.7
   467.6
   428.3
   450.7
   448.1
   471.2
   444.9
   463.4
   458.5
   410.5
   458.5
   405.9
   440.7
   430.9
   441.6
   452.3
   451.4
     453
   482.5
   458.8
   458.5
   450.4
     427
   485.8
   429.6
   409.5
   456.2
   459.2
   456.9
   443.9
   455.3
   424.1
   381.9
   441.6
   432.5
   479.6
   432.9
   442.6
   415.4
   446.2
   433.2
   495.5
   487.7
   391.4
   457.2
   466.6
   451.4
   479.9
   421.2
   480.6
   434.8
   464.3
   411.8
   477.6
   433.8
   419.9
   467.6
   452.3
   422.2
   442.6
   437.7
   491.6
     453
   449.4
   481.5
   423.8
   441.3
   454.9
   456.2
     430
   414.1
   441.3
     416
   462.1
     442
   502.9
   441.3
     500
   434.5
   419.6
   424.8
   419.2
   457.2
   455.3
   460.4
   485.8
   398.8
   431.6
   439.7
   430.3
   454.9
   473.7
   449.4
   437.7
   465.3
   456.9
   473.1
     440
     428
   424.1
   483.2
   443.9
   417.3
   521.8
   431.6
   434.5
   466.9
   444.6
   446.2
   474.7
     440
   462.1
     416
   465.3
   411.5
   457.2
   420.5
   457.2
   449.7
     392
   398.2
   472.5
   448.4
   457.5
   395.9
   460.8
   497.8
   447.1
   465.6
   434.2
   451.4
   456.2
   462.1
     454
   436.8
     442
   436.4
   403.7
   417.3
   433.8
   484.1
   496.1
   421.2
   455.6
   433.2
     391
   398.8
   447.8
   384.5
   467.9
   453.3
   449.1
   480.2
   415.4
     463
   409.5
   437.7
   399.5
   445.2
   423.5
   438.4
     464
   503.9
   505.2
   454.6
   444.2
   440.3
   442.9
   454.9
   437.1
   470.2
   479.3
   399.1
   452.7
   426.4
   424.4
   437.1
   425.1
   458.8
   446.8
   436.8
   448.8
   419.9
   423.1
   493.5
   432.2
   452.3
     441
   465.6
     477
     453
   411.8
   482.2
   414.1
   457.9
   437.4
     428
   423.8
   425.7
   423.1
   483.2
   428.7
   435.8
   495.5
   416.7
     476
   486.4
   536.7
   432.5
   458.2
   477.6
   458.2
   469.9
   470.5
   454.6
   406.3
   447.8
   472.5
   437.1
   443.9
   420.9
   456.9
   440.3
   431.6
   416.3
   463.7
   477.3
   441.6
   418.3
   460.4
     452
   430.6
   393.9
   496.8
   425.7
   467.3
   413.7
   415.7
   467.6
   507.8
   456.9
   426.4
   448.4
   422.8
   460.4
   456.6
     453
   433.2
   463.7
     439
     393
     427
   438.4
   437.1
   411.1
   459.5
     478
   433.2
   416.7
   438.4
   460.4
   434.5
   457.2
   435.5
   420.9
   450.7
   459.2
   413.7
   504.9
   458.5
   415.7
   438.7
   461.7
   466.9
   429.3
   422.5
   440.7
   459.8
   421.8
   432.5
   427.4
     405
   458.8
   454.3
   470.2
   483.8
   432.9
   446.8
   449.1
   461.1
   413.4
   480.2
   435.8
   444.9
   455.9
   410.8
   433.2
   442.3
   470.8
   461.4
   441.6
   472.8
   443.9
   462.7
   464.3
   473.4
   456.9
   466.6
   474.7
     452
   455.3
   449.1
   449.4
   457.2
   442.3
   460.1
     464
     465
     453
   435.1
   459.5
   439.4
   406.9
   453.6
   429.6
   460.1
     451
   427.4
   445.9
   438.4
   474.7
     393
     465
   445.2
     476
   459.5
   428.7
   491.9
   492.9
   459.5
   468.6
   401.1
   430.6
   470.8
   411.8
   442.6
   449.1
   472.5
   419.6
   420.9
   422.5
   433.5
   398.5
   430.3
   409.2
   494.5
   425.1
   458.5
   403.4
   470.2
   474.1
   432.5
   464.7
   435.1
   438.1
   420.5
   436.1
   435.8
   461.7
   438.1
   411.1
   429.6
   447.1
   439.4
   442.3
   460.4
   460.1
   407.2
   422.5
   407.2
   468.2
   497.4
     463
   447.5
     464
   447.8
   453.3
   459.5
   430.9
   419.6
   432.2
   483.2
   451.7
   452.7
   423.5
     453
   450.7
   449.4
   430.9
   456.6
   410.5
   436.1
   440.7
   475.7
   442.6
   402.1
   406.3
   497.8
   457.2
   414.7
   426.1
     477
   435.8
   437.7
   459.2
   459.8
   418.9
   429.3
   495.8
   414.1
     464
   467.6
     463
   445.5
     428
   467.9
   492.9
   450.4
   362.8
   393.3
   438.7
   455.6
   429.3
   455.3
   485.4
   452.7
   474.7
   427.7
   418.3
   470.8
   446.2
   466.6
     405
   432.5
   434.8
     430
   489.3
   471.2
   482.2
   469.9
   519.2
     416
   480.2
   460.1
   435.5
   471.8
   469.2
   450.4
   437.7
   442.3
   444.9
   486.1
   480.6
     463
   402.4
   478.9
   508.1
   396.2
   416.7
   433.2
   477.6
   399.8
   441.6
   481.2
   406.6
   424.1
   445.2
     453
   442.9
   447.1
   454.6
   453.3
   420.5
   427.7
   442.9
   430.9
   455.9
     430
   449.7
   468.9
     513
   420.5
   441.6
   409.5
   430.6
   454.6
   404.7
   478.3
   461.7
   471.5
   402.7
   471.2
   423.1
   471.5
   465.6
   422.2
   459.5
   409.5
   406.9
   463.7
     454
   395.6
   396.9
   472.8
   435.5
   486.4
   475.7
   468.9
   438.4
     466
   455.3
   421.8
   415.4
   517.2
   454.3
   400.1
     442
   466.3
   397.5
   448.8
   460.8
   438.4
   493.9
   457.9
   482.8
   385.8
   461.7
   447.5
   382.3
   426.7
   452.3
     440
   504.9
   421.8
   460.1
   439.7
   464.3
   448.4
   458.5
   443.3
   443.6
   438.4
     416
   444.6
   479.6
   451.4
   454.3
   457.9
   392.6
   431.9
   435.8
   414.4
   433.5
   426.4
   443.6
   456.6
   393.3
   416.7
   481.5
   425.1
   432.2
   469.9
   426.4
   470.5
   453.3
   458.2
   470.2
     452
   398.5
   434.8
     466
   415.4
   492.6
   442.9
     440
   412.8
   405.9
   418.9
   508.8
   445.2
   391.7
   402.7
   494.5
   468.9
   411.8
   450.4
   445.5
   432.9
   471.8
   467.6
     463
   406.9
   466.3
   456.6
   391.4
   463.7
   410.8
     440
     451
   445.9
   411.8
   393.3
   411.5
   460.8
   481.5
   416.7
   434.5
   419.6
   465.6
   419.2
     417
   431.6
   484.8
   445.2
   462.4
   452.3
   412.4
   400.1
   460.8
   443.3
   392.3
   458.8
   427.4
   447.1
   514.6
   415.4
   432.5
   415.7
     464
   450.4
   437.7
   477.3
   429.3
   411.1
   470.5
   435.5
   408.5
   406.6
   434.5
   381.3
     465
     427
   417.6
   460.1
   423.5
   413.1
   460.8
   442.9
   438.7
   421.2
   471.5
   423.1
   497.1
   474.1
   466.3
   468.9
   466.3
   408.9
   458.5
   472.1
   454.9
   449.7
   411.5
   507.8
   477.6
   454.6
   443.3
   484.8
   462.1
   428.3
   450.7
   442.6
   455.3
   407.2
   461.7
   420.5
   385.2
     441
     451
   449.7
   442.6
   474.1
     466
   492.2
   431.3
   452.3
   433.8
   432.2
   438.7
   444.6
   460.8
   436.4
   451.7
   421.5
   495.5
   434.8
     451
   441.6
   448.8
   442.6
   456.9
   468.9
   448.4
   426.4
   426.7
     428
   456.6
   425.7
   461.1
   428.7
   478.6
   431.6
   389.7
     466
   450.4
   449.4
   471.2
   446.5
   437.1
   435.1
   451.4
   451.7
   482.5
   470.2
   413.7
   491.3
   460.1
   438.4
   491.6
   422.5
   477.3
   429.6
   449.1
   460.4
   507.8
     451
   441.3
   431.9
   409.8
   467.6
   467.9
   433.5
   456.9
   427.4
   468.6
   458.5
   436.4
   429.6
   457.9
   402.4
   496.5
     466
   427.4
   457.9
   457.9
     478
   466.9
   474.7
   483.2
   473.4
     430
   428.7
   467.3
   458.5
   439.7
   444.6
   479.3
   436.8
   454.9
   508.5
   472.1
   481.9
   434.8
   472.1
   446.5
   406.6
   458.2
   426.1
   461.4
   488.7
   499.4
     440
   461.1
   438.4
   468.2
   428.3
   491.6
   494.5
   462.4
   454.9
   418.9
     442
   436.1
     418
     477
   417.6
   435.1
   453.3
   407.9
     417
   416.3
   438.4
     477
   456.6
   409.5
     428
   449.4
   472.8
   383.2
   453.6
   474.4
   457.2
   470.5
   450.4
   443.3
   410.5
   433.2
   475.7
   484.8
   435.5
   451.4
   437.4
   465.6
   458.2
   414.1
   407.9
     439
   411.1
   443.3
   419.6
     454
     418
   428.3
   445.5
   457.2
   411.5
   479.3
   439.7
   449.1
     416
   461.1
   435.1
   442.6
   412.8
   430.9
   468.6
   419.9
   441.6
   398.5
   427.4
   451.4
   445.2
   443.6
   444.9
   450.4
   480.6
   498.1
   421.5
   471.2
   435.5
   429.3
   411.5
   459.2
   472.5
   432.9
   434.2
     453
   443.3
   436.4
   415.7
   467.3
   502.3
   471.2
   459.8
   419.2
   400.4
   388.4
     427
   435.1
   439.7
   432.5
   437.4
   439.7
   460.8
   446.2
   467.3
   397.5
   436.4
     439
     441
   508.8
   424.4
   467.9
   458.2
   459.5
   414.1
   453.6
   446.8
   437.1
   405.6
   420.9
   444.6
   442.9
   466.9
   407.2
   473.4
   450.7
   389.1
   461.4
   450.1
   444.6
   480.9
   466.6
   433.2
   430.3
   417.6
   433.5
   419.9
   419.6
   446.5
   475.7
   425.1
   440.7
   423.1
   440.3
   484.5
   467.9
   450.1
   432.2
   485.4
   439.4
   416.3
   439.4
   458.5
   409.5
     475
   440.7
   412.8
   425.1
   447.1
   431.6
   454.6
   422.8
   479.9
   393.3
   483.2
   434.8
     428
   445.5
   430.3
   427.4
   485.1
   450.1
   460.4
   453.3
   455.6
   443.3
   408.2
   456.6
   421.8
   428.7
     427
   431.9
   423.1
   422.8
   401.4
   460.1
   472.5
   467.6
   449.7
   492.6
   454.6
   491.3
   472.5
   399.8
   446.8
   432.5
   438.1
   468.6
     415
   469.9
   433.5
   447.8
   455.3
   430.3
   440.7
   475.4
   444.6
   469.5
   445.5
   526.9
   471.2
   450.1
   461.1
   449.4
   450.4
   430.6
   406.9
   430.6
   419.6
   479.6
   440.3
   413.4
   450.4
   450.4
     463
   422.2
   507.5
   393.9
     489
   487.7
   511.7
   464.3
   411.1
   511.7
   418.9
     454
   463.7
   408.5
   462.4
     475
   430.6
   410.5
   420.9
     416
     440
   427.4
   434.2
   504.2
   450.1
   408.2
   436.1
   457.2
   454.9
   435.1
   436.1
     441
   470.8
   445.9
   404.7
   420.5
   486.1
   448.4
   441.3
   407.6
   442.3
     428
   416.3
     429
   414.7
   440.7
   431.6
   492.2
   457.5
   455.3
   418.9
   423.1
   435.5
   447.1
   506.2
     417
   486.1
   460.8
   485.1
     465
   419.6
   464.3
   431.9
   435.1
   474.1
   459.5
     415
   456.6
   499.1
   430.6
   419.9
   495.2
   390.1
   451.7
   434.2
   457.9
   450.4
   492.6
   436.1
   478.6
   446.5
   447.1
   446.5
   481.2
   470.8
   441.6
   437.7
   434.2
   445.9
   454.6
   427.7
   486.4
   412.1
   433.8
   444.9
     430
   458.8
   478.3
   461.7
   455.3
     418
   429.6
     451
   446.8
   430.6
   447.8
   443.6
   487.7
   417.3
   474.1
   412.1
   449.1
     452
     439
     476
   471.5
   450.1
   489.3
   448.1
   451.7
   448.1
   435.8
   467.6
   434.5
   445.2
   457.2
   481.5
   438.4
   431.6
   469.5
   444.2
   471.8
   461.7
   442.6
   481.9
   384.5
   446.8
   455.9
   420.9
   470.5
   436.4
   435.1
   449.1
   416.3
   438.4
   494.5
   453.3
   469.5
     475
   454.6
   452.3
   439.4
     463
     427
   393.9
   423.8
   523.4
   495.8
   477.6
     465
   445.2
   418.3
   464.3
   442.9
   482.8
   487.7
   519.2
     430
   407.2
     429
   444.9
   432.2
   423.5
   461.4
   474.1
   434.5
   429.6
     441
   456.6
   419.2
   426.4
     466
   443.3
   405.6
   470.5
   443.9
   497.1
   435.5
   449.1
   433.5
   419.9
     466
   437.1
   452.3
   443.9
   415.4
   421.2
   528.9
   410.8
   479.9
   431.3
   413.7
   427.7
   408.5
   439.7
   446.2
   482.8
   421.2
   468.2
     404
   427.7
   391.7
   460.8
   417.3
   468.6
   470.8
   448.1
   471.8
   450.7
     415
   489.6
     441
   496.1
   464.7
   435.5
   463.4
   460.4
   478.9
   372.5
   424.1
   403.4
   425.1
   448.4
   444.9
   458.2
   458.8
   462.7
   410.2
   419.9
   448.1
   433.5
   435.5
     430
   459.5
   473.7
   448.4
   426.1
   444.6
   440.3
   444.6
   416.3
   419.9
   418.3
   418.9
   474.4
     488
   419.6
   424.1
   494.2
   405.6
   406.9
   396.9
   438.4
   480.6
   414.1
   459.5
   479.6
   401.1
   431.3
   441.3
   494.2
   383.9
   436.1
   460.4
   424.4
   440.7
   466.3
   431.6
   484.1
   476.3
   416.3
   438.4
   435.8
   457.2
   459.2
   455.9
   432.9
   478.3
   408.2
     465
   369.6
   430.6
   431.9
   419.2
   469.5
   450.1
   435.1
   447.8
   433.8
   471.2
   455.9
   475.7
   415.4
   442.3
   460.1
   508.5
   462.4
   427.7
   456.6
   425.1
   449.7
   466.3
   446.2
     465
   415.7
   469.2
   458.8
     427
   432.2
   457.2
   403.7
   466.3
     454
   454.9
   436.8
   430.6
   434.8
   464.3
   444.2
   458.2
   423.8
   416.7
     490
   413.4
   414.1
   462.1
   428.7
     405
   418.6
   479.6
   430.6
   424.1
     415
   437.4
   442.6
   462.4
   420.2
   464.3
   472.8
   424.1
   435.5
   407.6
   414.4
   466.3
   438.7
   482.5
   466.9
   419.2
   407.2
   449.1
   479.3
   428.3
   467.6
   420.9
   432.9
   458.2
     418
   459.2
   442.3
   436.8
   449.7
   426.1
   417.3
   390.1
   416.7
   447.1
   442.3
   420.5
   461.1
   506.5
     442
   388.1
   442.3
   448.4
   406.6
     463
     381
   474.7
   456.2
   477.3
   477.3
   442.9
   442.9
   491.9
   450.7
   480.9
   448.1
   404.3
   413.4
     451
   446.2
   440.3
     476
   426.1
   457.5
   450.4
   457.9
     502
   412.1
   431.9
   434.2
   408.5
   461.7
     476
   451.4
   465.6
   426.4
   419.2
   438.1
   463.4
   464.7
   469.9
   366.7
   465.6
   430.6
   464.7
   409.5
     489
   476.3
   436.4
   444.9
   442.3
   426.1
   435.5
   415.7
   417.6
   482.8
   421.5
   434.5
   497.1
   443.9
   405.3
   445.9
   491.9
   499.7
   450.1
   415.4
   443.9
   422.5
   473.1
   474.4
   457.2
   514.3
   427.7
     430
   401.1
   505.2
   437.4
   426.4
   476.3
   442.6
   435.5
   444.2
   496.8
     465
   395.2
   452.3
   455.3
   474.4
   455.9
   415.7
   485.1
   452.3
   427.4
   432.5
   448.4
   456.9
   491.3
   446.5
   435.8
   388.1
   435.1
   447.1
   447.8
   441.6
   478.9
   438.4
   418.3
     429
     428
     403
   418.6
   459.5
   449.7
   390.4
   478.9
     441
   504.6
   475.4
   420.2
   413.4
   448.8
     465
   441.3
   426.1
   444.9
   430.9
   433.8
   453.6
   456.2
   408.9
   413.1
   432.5
   420.9
   457.2
   442.3
   408.9
     430
   435.5
   423.8
   449.7
   452.3
   460.4
   488.3
   435.5
   423.1
   444.2
   399.8
   438.4
     430
   431.9
   472.5
   471.5
   469.2
   438.4
   459.2
   478.9
     466
   494.5
   501.3
   465.3
   443.9
   499.4
   399.8
   458.5
   428.7
   454.6
   443.3
     451
   462.1
   447.8
   447.5
     430
   455.6
     454
     439
   451.7
   478.3
   447.8
     464
   445.2
   425.1
   450.4
   393.6
   433.5
   438.1
     489
   472.5
   420.9
     439
     416
   398.2
   436.1
   429.6
   418.3
   389.7
   474.7
     442
   474.7
   456.9
     439
   448.8
     477
   425.1
   385.8
   479.3
   425.4
   449.1
   456.9
   482.2
   439.7
   488.3
   457.9
   483.5
   422.8
   438.1
   466.3
   443.6
   412.1
   448.8
   475.4
     439
   434.8
   465.3
   425.4
   423.8
   450.4
     439
   415.4
   478.6
   445.5
   432.2
   504.6
     417
   449.1
   442.9
   464.7
   447.5
   499.7
   433.5
     477
   440.7
   477.3
   471.5
   469.2
   450.1
   419.2
   450.7
   484.8
   399.8
   466.9
   445.2
   432.2
   454.3
   423.5
   448.1
     430
   422.2
   469.5
   452.7
   490.9
   457.9
     416
   458.8
   458.8
   417.3
     465
   496.1
   446.2
   439.4
   410.8
   480.2
   440.3
   452.7
   431.3
   411.8
   394.9
     464
     442
   435.1
   400.8
   457.9
   438.4
   425.1
   475.7
     439
   442.3
   451.4
   430.9
   475.7
   421.5
   446.5
   425.1
   476.7
   446.5
   444.6
   420.9
   457.5
     453
     451
   432.5
     441
   435.5
   415.4
     453
   458.5
   436.1
   465.3
   453.6
     441
   422.5
   481.9
   464.3
   473.1
   463.7
   405.6
   461.7
   502.9
   440.3
   445.5
   459.8
   407.2
     464
   460.1
   436.4
   459.8
   447.5
   454.9
   446.5
     453
   460.4
   441.3
   460.4
     451
   423.8
   461.1
     415
   414.7
   474.7
   434.2
   424.8
   434.2
   459.2
   478.3
   436.4
   425.7
   455.6
   414.4
   409.5
   453.3
     452
   446.8
   451.7
   444.9
   450.4
   497.1
   455.3
   495.2
   440.3
   468.2
   422.5
   402.4
   448.4
   402.4
   442.3
   465.6
     477
   396.5
   436.4
   446.5
   453.3
   494.8
     477
   491.6
   484.5
   425.7
   452.7
     454
   387.1
   430.3
   438.7
   479.6
   435.1
   438.4
   438.7
   459.5
   461.4
   432.2
   432.5
   445.2
     430
   481.5
     440
   459.5
   454.6
   399.5
   455.6
   446.5
   448.8
   460.8
   450.4
     430
     440
   457.9
   385.2
   412.4
     441
   423.5
   405.9
   462.4
   475.4
   443.3
   420.9
   462.1
   412.8
   422.8
   445.2
   448.1
   444.6
   444.6
     430
     466
     464
   415.4
     440
   455.9
   415.4
   462.1
   444.9
   430.9
   407.9
   479.9
   447.8
   519.8
   421.5
   432.9
   436.4
     415
   454.6
   459.8
   486.1
   418.3
   441.6
   406.3
   462.7
   402.7
   467.3
   413.1
   426.4
     392
   439.7
   435.1
     405
   430.6
   423.8
   445.2
   433.2
   404.7
   442.9
   454.3
   437.1
   404.3
   433.5
     430
   452.3
   462.7
   451.4
   466.9
   466.9
   468.6
   459.8
   442.3
   437.7
   426.7
   457.5
   443.3
   408.9
   474.1
   452.7
   461.7
   416.7
   468.2
   399.1
   494.8
   448.8
   441.3
     466
     453
   432.5
   430.6
   505.9
     442
   452.7
   470.8
   456.9
   409.8
     430
   472.5
   458.5
   448.4
   445.9
   443.6
   421.5
   470.5
   412.1
   478.9
   410.2
   405.9
   420.9
   466.3
   395.2
   447.8
   454.9
   418.3
     466
   466.6
   438.1
   457.2
   443.9
   444.2
   481.9
   509.8
   469.9
   478.6
   448.1
   432.5
   448.8
   481.2
   447.1
   434.8
   429.3
   472.5
   468.6
     416
   430.9
   478.6
   426.1
   418.3
     441
   447.8
   460.1
   450.7
   451.4
   444.9
   398.2
   418.6
   425.4
   438.1
   410.8
   446.5
   443.9
   443.3
   450.4
   515.9
   438.4
   429.6
   462.1
   512.7
   473.7
   445.9
   384.5
     442
   437.4
   479.9
     465
   427.7
   459.2
   456.6
   443.6
   461.1
     429
   448.4
     403
   469.5
     439
     478
   404.3
   422.5
   459.8
   438.1
   422.2
   432.9
   466.3
   473.1
   443.3
   423.5
   437.7
   466.9
   452.3
     439
   408.9
     454
   464.3
   455.6
   412.8
   467.9
   442.3
   436.1
   405.9
   437.7
   400.4
   424.4
     417
   455.9
   466.3
   468.2
   414.7
   496.8
   497.4
   458.2
   428.3
     465
   454.6
   453.3
     454
   469.9
     453
   465.3
     440
   476.7
     466
   466.3
   466.9
   471.8
   411.8
   468.9
   471.2
   457.2
   465.6
   469.9
   442.9
   469.5
   472.1
   438.7
   410.8
   432.5
   431.6
   431.3
   430.6
   474.1
   439.7
     451
   418.6
   424.1
     475
   463.7
   406.6
   448.1
   476.3
   424.8
   378.1
   442.9
   448.4
     440
   429.3
   469.5
   449.7
   420.9
   439.7
   458.2
   460.8
   443.6
   415.7
     430
   417.6
   394.9
     463
   434.5
   453.3
   411.8
   471.5
   393.6
   454.6
   438.1
   465.3
     487
   455.3
   468.9
     439
   442.9
   444.2
   458.2
   461.1
     476
   475.7
   412.8
   445.9
   425.4
   434.5
   450.4
   402.1
   439.4
   508.8
   430.6
   454.9
   427.4
   414.4
   425.7
   434.8
   433.8
   433.5
   483.2
   424.8
     427
     478
   431.6
     430
   469.9
   420.5
   449.7
   424.8
     453
   471.8
   434.2
     475
   461.7
   522.7
   454.6
     454
   448.8
     452
   425.7
   465.3
   458.5
   436.1
   456.6
   491.9
   480.2
   456.9
   422.8
   447.1
   433.8
     416
   469.5
   391.4
   454.3
   440.3
   482.2
   470.2
   456.9
   425.1
   459.2
   434.8
   483.8
   444.9
   442.9
   483.8
   470.8
   454.6
   482.5
   473.4
   443.9
   436.8
   405.3
   423.1
   444.6
   457.5
   413.4
   473.7
   404.3
   448.8
   424.4
   394.6
   472.5
   446.5
   466.3
   385.2
   466.9
   519.5
   455.6
   421.2
   438.4
   452.7
   450.4
   469.5
   399.5
   410.5
   407.9
   437.7
   446.5
   459.5
   459.2
   449.1
   435.1
   424.4
   457.5
     454
     476
   460.4
   451.4
   396.9
   437.4
   476.3
   448.4
     464
   426.1
   454.6
   415.7
   472.5
   438.4
   434.2
   424.4
   404.7
   436.4
   434.5
   434.8
   481.9
   461.4
   465.3
   485.4
   438.1
   447.8
   457.2
   404.3
   439.4
   430.9
   425.4
   417.3
   436.1
   402.7
     487
   472.1
   419.2
   466.6
     428
     439
   409.5
   410.5
   458.5
   465.6
     403
   453.6
   450.4
   438.4
   445.2
   430.9
   480.6
   442.6
   505.2
   462.4
   505.5
   440.3
   474.1
   420.5
   449.1
   464.7
   460.8
   433.5
   450.4
   485.4
   419.6
   418.3
   433.5
   383.2
   471.8
   411.1
   426.1
   470.8
   468.6
     477
   470.8
   504.6
   438.1
   508.1
   451.4
   497.1
   420.9
   458.2
   448.8
   434.8
   509.4
   448.1
     465
   447.1
   453.3
   411.1
     453
     418
   411.5
   365.1
   445.5
   423.8
   460.1
   421.8
   448.8
   502.3
   462.7
   437.7
   449.1
   494.2
   434.5
   446.2
   421.5
   473.7
   474.7
   481.5
   457.5
     452
   463.4
   476.3
   455.6
   455.3
   450.4
   441.3
   452.7
   417.3
   504.2
   455.9
   434.2
   445.9
   450.4
   435.1
   453.6
   494.8
   454.9
   436.4
   478.3
   455.6
   475.7
     391
   482.8
   416.7
   363.8
   413.4
   443.6
   472.8
   430.9
   459.5
   455.3
     418
   461.7
   394.6
   423.8
   461.1
   430.6
   438.1
   458.5
   470.8
   456.6
   435.8
   413.1
   449.4
     454
   467.6
   420.9
   441.3
   454.9
   483.2
   459.5
   435.8
   454.6
     440
   470.5
   431.3
   433.2
   443.9
     463
   458.8
   481.9
   444.2
   448.1
   448.8
   440.3
   395.6
   421.2
   406.9
   478.3
   441.6
   423.5
   470.5
   469.5
   444.6
   449.7
   435.8
   453.3
   483.2
   429.3
   460.8
   401.4
   465.6
   459.8
   460.8
   445.9
   446.5
   467.9
   452.7
   426.4
   402.7
   507.2
   454.6
   396.9
   431.3
   490.6
   429.3
   436.1
   425.4
   410.2
   406.9
   410.5
   492.2
   437.4
   502.3
   443.6
   441.6
   458.8
   407.6
   419.6
   466.9
   410.5
     430
   432.2
   462.4
   474.7
   461.1
   422.2
   430.6
   446.2
   435.8
   403.4
   430.6
   419.9
   507.5
   473.1
   446.2
   433.8
   397.8
   437.7
   469.9
   463.7
   433.5
   455.3
   506.5
   459.8
   446.5
   457.2
   431.3
   447.5
   493.9
   455.6
   432.9
   441.3
   458.8
   516.6
   409.5
   418.6
   421.8
   461.1
   466.9
   439.4
   487.7
   464.3
   431.6
   464.7
   431.9
   450.7
   417.3
     441
     416
   474.1
   415.7
     392
   499.1
   435.1
     440
   447.1
   436.1
   445.2
   444.2
   469.2
   421.5
   481.2
   417.6
   400.1
   455.3
   449.7
   459.5
   431.3
   479.6
   396.2
   444.2
   478.6
   445.2
     439
   450.7
   422.5
   483.5
   467.6
   445.9
   452.3
   444.6
   437.4
     463
   520.5
   390.7
   438.4
   458.2
   437.4
   424.4
   448.1
   428.7
   491.6
   479.6
   469.9
     428
     430
     452
   399.8
   437.7
   435.1
   440.3
   501.6
     453
   431.3
   408.2
   467.6
   421.8
   416.3
   494.5
     465
   493.9
   436.8
   466.6
   441.6
   431.9
   447.8
   470.5
     430
   474.1
   497.1
   409.8
   424.4
   437.7
   418.3
   450.7
   457.9
   433.5
   430.6
     489
   436.8
   473.7
   402.7
   414.4
   413.4
   399.8
     478
   436.8
   474.4
   421.8
   405.9
   467.9
   449.1
     465
     478
   439.4
   442.9
   426.1
   453.6
   468.6
   442.3
   409.8
   426.4
   472.8
   490.9
     404
   460.1
   467.6
   435.8
   486.4
   459.5
   395.6
     429
   426.7
   435.5
     452
   449.4
   420.2
   458.2
   467.9
   426.7
   455.9
     488
   429.3
   393.9
   433.2
     415
   520.1
   432.2
   455.3
   410.2
   500.3
   469.9
   475.4
     439
   470.2
   417.3
   458.2
   429.6
   456.6
   454.3
   445.5
     451
     466
   402.1
   433.8
   449.7
   433.8
   421.5
   448.1
   464.3
   385.5
     453
     451
   471.2
   416.3
   409.5
   425.1
   446.8
   464.3
   403.4
   461.4
   473.1
     430
   419.9
   447.5
   461.4
   495.8
   454.9
     475
   470.5
   402.1
   460.8
   414.1
   433.2
   493.9
     440
     403
   420.9
   438.4
   471.8
   452.3
     440
   476.7
   448.8
   432.5
   465.3
   454.6
   456.9
   449.4
     478
   425.7
   445.9
   426.4
     475
   441.6
   464.3
   486.4
   471.2
   456.6
   435.8
   440.3
   438.7
   412.8
   440.3
   359.9
   483.2
   419.9
   464.3
   411.1
   470.2
   464.7
   467.9
     466
   388.8
   437.4
   436.8
   425.7
   430.3
   448.8
   458.2
   456.9
   429.6
   448.1
   425.1
   447.5
   470.2
   409.8
   427.4
   438.7
     442
   444.2
   452.3
   470.8
   438.1
   447.8
   444.6
   422.5
   427.7
   446.2
   422.2
   471.8
   492.6
   464.3
   500.7
   462.4
   424.4
   413.1
   480.9
   427.4
   475.7
     417
   367.7
   454.3
   474.1
   438.7
   470.8
   430.3
   440.7
   411.1
   407.6
   443.3
   440.3
   443.9
     439
   456.2
   472.5
   458.2
     427
     525
   422.8
   469.5
     427
   484.8
   437.1
   460.8
   435.1
   510.1
     452
   446.8
   443.6
   472.5
   442.3
   426.7
   441.3
   460.8
   444.2
   443.9
     417
   451.4
   422.8
   431.9
   421.2
   420.2
   435.5
     465
     490
   456.2
   442.9
   402.4
   446.8
   462.4
   441.6
   447.1
   495.2
   450.1
   460.4
   431.3
   432.5
   410.5
   438.4
   470.8
   455.9
   447.1
   428.3
   432.5
   433.8
   481.2
   430.9
     490
   502.3
     452
   457.2
     454
   416.3
   491.3
   434.5
   444.6
     439
   394.3
   485.1
   390.1
   444.6
     441
   469.2
   469.5
   458.2
   431.6
   471.2
   476.7
   481.5
     465
   473.1
     430
   418.3
     430
   455.6
     477
     439
   471.5
   418.6
   440.3
   482.8
   510.7
   458.2
   426.1
   449.4
     452
   426.7
   464.3
     453
   443.9
   514.6
   445.9
   472.5
   417.3
   429.6
     416
   458.8
   456.6
   425.7
   423.5
   440.3
   469.5
   467.3
   415.7
   478.9
   454.9
   406.6
   390.4
   450.7
   412.4
   470.8
   443.9
   493.2
   479.3
   507.8
   479.3
   469.5
   457.5
   450.1
   433.8
   467.9
   418.3
   491.6
   442.9
   420.5
   468.9
   435.5
   460.8
   435.1
   405.9
   491.6
   442.9
   486.7
   430.9
   486.4
   458.5
   466.3
   457.5
   455.6
   432.5
   441.6
   438.4
   443.6
   432.5
   429.6
   443.9
   470.8
   402.7
     453
   459.8
   438.1
   488.3
   424.1
   467.9
     489
   431.9
   405.9
   444.2
   457.9
   426.4
   470.2
   468.6
   442.6
   448.8
   420.2
   419.6
   418.6
   476.7
   466.6
   491.6
   433.5
   429.3
   428.3
   445.2
     463
   463.7
   443.9
   419.9
   408.9
   444.9
   501.3
     464
   487.4
   433.8
   444.2
     466
   444.9
   495.5
   435.1
   447.8
   424.4
     415
   413.7
   418.3
   423.8
   407.9
     427
   455.3
   492.9
     418
     427
   470.5
   457.9
     452
   457.9
   453.6
   445.9
   436.4
   457.2
   383.2
   425.1
   438.4
     477
   462.4
     489
   454.9
   460.1
   461.1
   434.8
     440
   468.6
   432.9
   467.9
     478
   435.5
   477.6
     452
   517.2
   450.7
   455.6
   489.3
     463
   484.5
   413.7
   456.2
   453.6
   459.8
   450.7
   492.2
   399.5
   474.4
   445.2
     488
   444.9
   467.6
   462.4
   433.2
     440
   480.9
   412.8
   490.6
   442.6
   428.3
   483.5
   468.6
   491.3
     391
   484.5
   396.9
   450.4
   446.8
   481.2
     453
     512
   457.9
   441.3
   423.5
   405.9
   438.7
   429.3
   463.7
   498.4
   475.4
   460.8
   444.9
     427
   448.4
   449.7
   446.2
   450.1
   438.1
   448.8
   428.7
   414.1
   502.3
     478
   465.3
   428.3
   414.7
   461.1
   494.5
   405.9
   469.5
   455.9
   467.6
   497.8
   438.4
   449.7
   463.7
   426.4
   469.9
   455.6
   418.3
   383.2
   425.7
   457.9
     442
   436.1
   476.7
   462.4
   446.8
   381.6
   405.6
   422.2
   433.2
   451.4
   396.2
   424.8
     477
   391.4
     466
   415.4
   473.1
   462.4
   492.2
   448.8
   444.2
   420.9
   462.7
   450.7
   439.7
   417.6
   457.9
   413.1
   488.3
   475.4
     416
   454.6
   485.1
   419.2
   443.3
   457.9
   442.6
   405.3
     475
   412.1
   418.6
   422.5
   418.3
   430.9
   374.5
   468.9
   446.2
   441.3
   473.7
   445.2
   401.4
     478
     430
   441.3
   468.6
   420.5
   459.8
   506.8
   448.8
     465
   455.6
   475.4
   472.5
   469.5
   414.7
   456.9
   436.4
   462.4
   401.7
   471.5
   451.7
   450.7
   465.3
   442.3
     441
     440
   431.3
     453
   465.6
   442.3
   430.3
     526
   492.9
   434.5
   450.7
   448.4
     500
   443.6
     427
   434.5
   443.6
   461.4
   452.7
     441
   441.6
   444.9
   480.6
   515.9
   380.3
   470.8
     451
   415.7
   392.6
   457.5
   440.3
     477
   409.8
   416.3
   422.8
   483.2
     441
   429.3
   409.5
   422.5
   481.9
   455.6
     429
   471.5
   456.6
   436.4
   436.8
   446.8
   459.2
   443.9
   464.7
   434.5
   461.1
   422.2
   436.4
   453.3
   439.7
     442
   460.8
   402.7
   409.2
   484.5
   466.9
   443.3
     454
   468.6
   419.9
   423.5
   451.4
   414.1
   435.1
   425.7
   492.6
   456.6
   430.3
   439.4
   410.2
   402.7
   432.2
     439
   430.9
     439
   433.2
     476
   454.3
   443.3
   458.8
   487.7
   456.2
   427.7
   467.9
   475.7
   465.3
   422.5
   398.5
   439.4
   456.2
   445.2
     454
   458.5
   458.8
   462.1
     440
     429
   437.4
   455.6
   467.3
     488
   468.2
   513.6
   461.7
   480.9
   434.8
   426.4
   470.8
   415.4
   484.1
   516.9
   429.3
   426.1
     440
   447.5
   460.1
   411.5
   497.8
   475.7
     487
   449.4
   413.7
     416
     487
   426.7
   448.8
     441
   419.2
   453.3
   426.7
   434.5
   459.2
   523.4
   450.1
     489
   443.9
   494.5
   454.3
   469.5
   486.7
   423.8
   487.7
   480.9
   451.7
   481.2
   445.5
   435.5
   424.8
   458.5
   431.6
   474.4
   497.8
   457.2
     451
   466.6
   445.2
   480.6
   391.7
   404.7
   429.6
     427
   366.7
   415.4
   438.7
   482.5
   393.3
   467.3
   426.7
     440
   424.8
   456.9
     429
   430.3
   497.1
   436.4
   439.7
   438.4
   460.8
   427.4
   446.5
   459.5
   411.8
   419.2
   416.7
   456.6
   438.1
   463.4
   454.3
   454.9
   419.2
   441.6
   433.5
   469.2
   439.4
   407.6
   485.8
   464.7
   483.8
   406.3
   500.7
   442.9
   442.6
   441.6
   443.6
   467.9
   469.9
     418
   450.4
   390.7
   394.9
   496.8
   424.8
   432.2
   458.5
   470.8
   442.3
   439.4
   445.5
   411.1
   447.5
   517.9
   477.3
   482.5
   450.4
   478.3
   465.3
   406.3
   416.7
   405.9
   446.5
   407.6
   469.9
   476.3
     476
   485.8
   445.9
   428.3
   500.7
     502
   472.5
   442.9
   470.5
   449.1
   429.6
     442
   450.1
     404
   456.6
     428
   398.5
   474.4
   452.3
   436.8
   456.2
   451.4
   422.2
   445.5
   462.4
     500
   446.2
   455.6
   455.9
   396.9
   457.5
   435.8
   437.4
     430
   462.4
     475
   453.3
   457.9
   456.2
   417.6
   430.9
   390.1
   451.4
   483.8
   466.9
   449.7
   446.8
   399.5
   441.3
   385.8
   407.6
   395.2
   428.7
   463.7
   418.9
   419.2
   444.6
   454.3
   423.8
   430.6
   420.9
   504.2
   434.2
   425.7
   430.3
   455.3
   427.4
   475.7
   500.7
   496.8
   430.3
   441.3
   411.1
   469.9
   455.6
   390.1
   389.1
   404.3
   480.9
   408.2
   450.1
   392.3
   455.9
     466
   446.2
   428.7
   420.5
   469.2
   454.3
   486.4
   453.6
   449.4
   419.9
     441
   411.5
   457.5
   445.2
   467.3
   481.9
   468.6
   415.7
   424.8
   462.1
   462.7
   399.1
   494.5
   434.5
   453.3
   469.2
     475
     429
   476.7
   435.8
   453.6
   426.4
   396.9
   410.5
   471.8
   496.1
   479.3
   461.4
   453.3
     453
   415.4
     439
     465
   486.7
   411.1
   419.9
   470.8
   446.2
   469.2
     439
   428.7
   433.8
   456.6
     464
   426.7
   534.4
   424.4
   464.3
   484.5
   472.8
   421.8
   433.8
   452.7
     453
   460.1
   448.4
   469.9
   401.7
   465.6
   445.2
   437.4
   481.2
   419.2
   431.6
   489.3
   352.4
   450.7
   487.4
   437.4
   456.2
   430.9
     454
   446.5
   454.6
   443.6
   422.5
   462.1
   440.7
     489
   444.2
   424.8
   464.7
   446.8
   425.7
     476
   442.3
   421.5
   416.3
   420.5
   447.5
   463.4
     429
   459.8
   456.6
   448.1
   457.5
   388.1
   456.6
   446.5
   410.8
   449.7
   447.1
   475.7
   461.1
   438.7
     440
   446.5
   432.2
   453.3
     439
   462.4
   411.5
   413.1
   429.3
   439.7
   385.8
   461.4
   446.5
   435.8
   483.2
   440.7
   475.7
   469.2
   416.3
   458.8
   485.4
   474.7
   438.4
   472.5
   437.4
   466.9
     427
   432.9
   416.7
   482.5
   460.1
   435.8
   433.8
   515.6
   473.4
   470.8
   407.9
   448.4
   441.3
   469.9
   496.8
   431.9
   447.5
   455.9
   461.4
   436.4
   466.9
   502.3
   453.3
   380.6
   438.1
     452
   449.4
   452.7
   466.6
     453
   415.4
   488.7
   422.5
   469.5
   456.2
   463.4
   441.3
   393.9
   393.6
   436.8
   396.5
   431.6
   437.7
   425.1
   449.4
     475
   455.9
     429
     441
   466.3
   443.6
   460.1
   439.4
   479.3
     430
   451.7
   411.8
   443.6
     418
   448.1
   397.2
   469.5
   446.5
     417
   456.2
   468.2
   446.8
   457.9
   433.8
   516.6
   430.3
   471.5
   432.5
   462.4
   459.2
   475.4
   427.7
   398.8
   414.7
   429.3
   470.8
   435.5
   397.8
     476
   451.7
   483.5
   450.1
   435.8
   403.7
   455.3
   427.4
     439
   418.6
   496.8
   422.5
   437.7
   424.1
   447.1
   394.9
   475.4
   443.6
   386.2
   457.9
   475.7
   448.4
     439
   418.9
   400.8
   472.1
   466.6
   413.1
   449.4
   468.6
   440.3
   440.3
   449.1
   410.2
   437.4
   456.6
   446.5
     392
   487.7
   474.1
   467.3
   406.3
   460.4
   467.6
   436.4
     464
   455.9
   441.6
   472.8
     429
   440.7
   424.8
   487.4
   413.7
   440.7
   425.7
   430.6
   390.4
   464.3
   456.2
     430
   468.2
   458.8
   412.8
   462.7
   419.6
   443.9
   514.9
   506.5
   453.3
   441.3
   412.1
   437.1
     429
   396.2
   446.2
   469.9
   459.5
   458.5
   455.3
   451.7
   407.2
   444.2
   444.2
   414.1
   440.3
   435.1
   399.1
   476.7
   397.5
   449.4
   440.3
   454.6
   470.2
   442.6
   450.7
   468.9
   447.1
   497.4
   472.5
   425.7
     439
   414.1
   475.4
   390.7
     478
   448.8
   397.8
     417
   482.2
   465.3
   474.4
   455.6
   460.1
   408.2
   478.9
   471.2
   443.6
   421.5
   494.5
   461.1
     501
   445.9
   445.5
   414.7
     440
   425.1
   504.9
   464.7
   495.5
   431.3
   455.3
   462.7
   495.8
   440.7
   416.3
   438.7
   460.4
   431.9
   461.7
   418.3
     429
   413.4
   465.6
     418
   452.3
     379
   429.3
   467.3
   444.9
   424.8
   438.1
   408.5
   430.9
   425.1
   413.7
     463
   439.4
   455.9
   446.5
   459.2
   457.2
   425.1
   396.2
   456.6
   455.3
   431.6
     441
     454
   434.5
   472.5
   412.1
   421.5
   407.9
   411.5
   438.4
   477.3
   418.3
   471.2
   470.5
   445.2
   446.8
   461.4
   481.9
   443.9
   443.6
   463.4
   424.4
   444.6
   431.9
   433.8
   421.2
   466.3
   423.1
   431.9
   480.6
   488.7
   459.5
   441.6
     418
   463.4
   423.8
   460.8
   466.3
   433.2
     454
     451
   389.1
   435.5
   403.7
   405.9
   472.5
   484.5
   472.1
   454.9
   438.4
   454.6
   448.4
     453
   435.1
   470.5
   420.5
   430.3
   466.6
   442.3
   393.6
   441.6
   441.6
   411.8
   406.3
   464.7
   418.6
   413.7
   481.5
   456.9
   417.3
   456.2
   462.7
   402.7
   508.1
   470.5
   486.1
   460.4
   500.7
   442.9
     442
   397.2
   412.1
   444.2
   463.4
   433.8
   430.3
   458.8
   436.1
     488
   472.5
     430
   405.9
   402.7
   455.3
   458.2
   456.6
   524.4
   419.9
   433.5
   426.4
   457.9
   455.6
   470.8
   464.7
   415.7
   477.3
   432.9
     465
   462.4
     428
   446.2
   437.4
   427.7
   444.6
   491.3
   494.8
   438.7
   413.7
   456.2
   433.8
   431.9
   474.7
   473.1
   468.9
   426.4
   409.8
   434.8
     475
   436.8
   457.9
   461.1
   511.4
   455.3
   433.5
   459.2
   433.2
   460.1
   483.8
   435.8
   411.8
     476
   451.4
   501.3
     440
   432.9
   452.3
   426.1
   492.6
   453.3
   433.8
   437.7
   411.8
   424.1
   479.9
   461.4
   456.6
   415.4
   457.5
   469.9
   408.2
   408.2
   406.9
   434.8
   483.5
   459.8
   463.4
   417.6
     465
   436.1
   452.7
   436.4
   415.7
   479.6
   402.7
   493.2
   458.2
   513.3
   455.9
   414.1
   487.7
   429.3
   420.9
   443.9
     442
   433.8
   459.5
     490
     380
   426.4
   508.5
   418.3
   458.8
   471.8
   470.8
   463.7
   434.8
   414.7
   413.1
   432.9
     404
   467.6
   404.7
   487.4
     429
   460.4
   455.3
   398.5
   433.2
   489.6
     442
   433.5
   459.2
   453.6
   486.4
   438.4
   421.8
   476.3
   491.3
   461.1
   504.6
   451.4
   441.3
   397.2
   489.6
   479.6
   464.3
   461.1
   466.3
   434.8
     441
   487.7
   517.5
   493.2
   439.7
   445.9
   443.6
   450.1
   471.5
   454.3
   470.8
     464
   445.9
   478.9
   419.9
   447.5
   460.4
   514.3
   447.1
   417.3
   473.1
   430.6
   453.3
     440
   435.5
   416.3
   446.2
   414.1
   472.1
   489.3
   433.2
   427.4
   443.6
     451
   442.6
   415.7
   426.1
   461.1
   444.2
     463
   423.1
   483.5
   435.1
   479.9
   437.7
   432.5
   433.5
     442
   413.4
   475.7
   452.3
   412.4
   425.7
   473.4
   458.5
   437.4
   451.7
   415.7
   435.1
   448.1
   462.1
   425.7
   484.1
   415.7
   464.3
     466
   450.4
     441
   384.2
   409.5
   449.7
     463
   418.6
   437.7
   488.7
   446.5
   456.6
   503.9
   422.8
   431.6
   399.8
   462.1
     475
   459.5
   490.9
   436.1
   457.5
   462.4
   469.5
   428.7
   468.9
   487.4
   430.9
   432.2
   490.9
   515.3
   429.6
   446.5
   459.2
   439.7
   465.3
   450.4
   424.1
   450.7
   436.4
     451
   487.4
   416.7
   413.4
   430.9
     440
   405.6
   450.4
   405.6
   456.6
   419.9
   486.4
   422.2
   417.3
     429
   406.6
   447.1
   417.6
   457.2
   432.2
   411.8
   480.9
   398.2
   441.6
   466.3
   461.7
   413.7
   443.6
   437.4
     418
     416
   464.3
   416.3
   473.1
   475.4
   421.5
   439.4
   424.4
   424.1
   438.7
   480.2
   470.8
   409.8
   446.5
   480.9
   449.4
   428.3
   426.7
   434.5
   441.6
   466.6
   489.6
     490
   393.9
   440.3
   429.6
   451.4
   427.4
   389.1
   437.1
     417
   449.7
     465
   466.9
   424.8
     453
   441.6
   412.8
   432.5
   456.2
   424.4
   463.4
     475
   468.2
   453.6
   473.7
   433.2
   468.6
   442.6
   467.9
   450.4
   491.6
     442
   417.3
   412.8
   417.6
   457.5
   446.2
   496.5
   438.4
   462.7
   430.9
     476
   382.3
   487.4
   428.3
   445.2
   425.1
   495.8
   386.8
     451
   458.2
   417.3
   428.7
     452
   440.3
   463.4
   451.4
   471.5
   455.9
   469.2
   472.5
   454.9
   401.7
   459.2
   499.4
   463.4
   429.6
   457.9
   464.3
   476.3
   474.7
     416
   456.2
   423.5
   462.4
   415.4
   456.2
   458.8
   430.9
   490.9
   409.5
   467.3
   419.2
     441
     418
   427.4
   409.8
   457.9
   412.1
     403
   473.1
     429
   407.2
   423.1
   443.3
   428.7
   451.7
   443.3
   437.4
     463
   433.2
   462.1
   473.1
   437.7
     488
   468.9
   408.9
   470.8
     441
     429
   449.4
     405
   442.9
   443.9
   439.7
     466
   426.7
   456.2
   420.9
   443.6
   428.7
   464.7
   463.4
   442.3
   412.1
   412.4
     463
   430.6
     451
   445.9
   460.4
   460.8
   454.3
   460.1
   421.2
   450.4
   449.1
   401.7
   383.2
   509.4
   433.2
   414.7
   449.1
   429.3
   447.5
   477.3
   456.6
     451
   470.8
   464.3
   458.2
   449.4
   439.4
   414.1
   458.8
   429.3
   422.2
   447.5
   438.4
   454.3
   454.3
   468.9
     418
   459.5
   434.2
   439.7
   448.4
     454
   440.3
   475.4
   445.5
     405
   461.7
     440
   410.8
   452.7
   462.1
   474.1
   458.2
   446.2
   423.8
   441.3
   473.1
   403.4
   442.3
   402.7
   493.9
   455.6
   435.1
   422.8
   495.5
   426.1
   410.8
   434.5
   479.9
   434.2
   419.6
   425.4
   485.4
   452.7
   471.2
   379.7
   461.7
   468.6
   446.2
   435.8
   409.8
   443.3
   443.9
   455.9
   476.3
   462.4
     415
   438.4
   421.8
   411.1
   424.8
   444.9
   440.3
   464.7
   465.3
   447.5
   410.5
   459.2
   489.3
   452.3
     442
   457.9
   511.1
   445.5
   431.6
   429.6
   475.7
   437.7
     453
   477.3
   430.9
   418.3
   468.2
   434.8
     465
     490
   408.9
   431.6
     403
   444.6
   448.4
   432.2
   398.2
   435.1
   452.7
   447.8
   442.6
   461.1
   473.7
   438.4
   453.3
   437.7
     442
   418.3
   429.3
   468.9
   454.3
   420.5
   447.5
   430.6
   459.2
   433.8
   455.9
   411.1
   431.3
   409.8
   446.2
   445.9
   447.8
   425.7
   488.7
     405
   505.9
   437.7
   397.5
   442.9
   455.9
   470.2
   425.4
   424.4
   430.9
   407.2
   431.9
   459.5
   382.9
     453
   443.9
   435.1
   419.2
   426.7
   467.3
     475
   497.4
   473.7
   445.2
   408.5
   476.7
   442.3
   455.6
     451
   413.1
   493.5
   458.2
     464
   482.2
   457.5
   423.5
   463.7
   389.7
   458.2
   435.8
   471.5
   423.1
   438.7
   421.2
   480.6
   409.8
   432.9
   450.1
     475
   433.2
   438.4
     452
   379.3
   420.2
     478
   480.2
   423.5
   468.9
   476.7
   429.3
   409.5
   450.7
   434.8
   425.1
   457.5
   432.9
     403
   428.3
   472.5
   443.9
   474.1
   447.1
   435.8
     416
     454
   441.6
   460.8
   487.4
   427.4
     452
   474.4
   445.2
   449.4
   420.5
   465.3
   496.8
   458.2
   401.4
   466.6
   452.3
   387.1
   430.9
   401.1
   429.3
   440.3
     454
   449.7
   467.6
     440
   484.1
   470.8
   446.8
   406.6
   510.4
   421.8
   451.4
   494.8
     442
   425.7
     464
   460.1
   463.7
     429
     451
     463
   446.8
   406.6
   468.2
   458.8
     439
   490.3
   474.4
   466.3
   399.1
   458.8
   445.5
   508.8
   452.7
   475.4
   466.6
   470.5
   435.8
   406.9
   442.6
   450.7
   431.6
   500.3
   449.1
   425.4
   424.1
   454.3
     428
   458.8
   448.4
   455.9
   427.4
   448.1
   410.8
   470.2
   430.6
   444.2
   449.1
   470.8
   449.7
   379.7
   496.1
   421.2
   478.6
   455.6
   482.5
   459.5
   490.9
   450.7
   446.5
   434.5
   408.9
   456.6
   422.8
     440
   426.7
   435.5
   447.8
   461.4
   413.7
   454.3
   401.4
   449.1
   433.2
   460.4
   430.3
   450.1
   462.7
   403.7
     463
   473.4
   449.1
   430.9
   448.8
   484.1
     416
   436.8
   449.7
   433.8
   458.5
   465.6
   458.2
   442.6
   447.5
   484.1
   428.3
   473.4
   505.2
   440.7
   451.4
   482.5
   437.7
     475
     454
   439.7
   437.1
   469.5
   440.7
   446.5
   449.7
   380.3
   446.8
   429.6
   467.3
     453
   434.5
   454.9
   401.7
   453.3
   490.6
   442.9
   443.9
   451.4
   483.8
   455.9
   437.1
   488.7
   477.6
   444.6
   455.6
   432.9
   418.9
   482.8
   443.6
   375.8
     464
   418.6
   477.6
   401.4
   431.6
   459.2
   452.3
   438.1
   467.9
   414.1
   403.4
   462.1
     454
   419.2
     440
   424.1
   460.1
   446.8
     463
   447.5
   446.2
   496.8
   447.5
   433.5
     465
   442.9
   451.4
   420.2
   436.4
     452
   444.2
   438.4
   520.8
   460.1
   432.5
   392.3
     451
   444.9
   501.3
   461.7
   464.3
   432.5
   439.4
   404.7
   495.8
   442.3
   450.4
   461.7
   396.5
   443.3
   431.9
   402.7
   477.6
   439.7
   449.4
   432.9
   432.9
   446.8
   390.7
   484.1
   454.3
   417.3
   414.4
   470.2
   445.2
   444.9
   465.3
   472.8
     476
   431.3
   462.7
   421.5
     478
   441.3
   444.2
   440.3
   425.1
   445.5
   466.3
   464.3
   466.3
   492.6
   416.3
   425.1
     452
   480.6
     440
   459.5
   479.3
   452.3
   394.9
     476
     451
   455.3
     478
   449.4
     488
     465
   422.5
   457.2
   439.7
   446.8
   467.9
   443.6
   443.9
   439.4
   432.9
   449.7
   452.7
   410.2
   398.2
   398.2
   449.4
   437.4
   432.5
   438.4
   421.8
   446.5
   455.3
   442.6
   425.7
   443.6
   438.4
   415.7
   431.3
   420.2
     466
   445.5
   405.9
     430
   457.9
   474.4
   436.4
   395.2
   443.9
   421.2
   413.7
     417
   445.9
   421.5
   433.8
   458.5
     466
   462.7
   440.3
   454.9
   475.4
   429.3
   459.2
   429.6
   408.9
     475
   457.2
   435.1
   443.3
   378.4
   420.9
   432.2
   395.9
     454
   467.6
   422.2
   406.3
   471.8
   423.8
   430.3
   452.7
   421.5
   486.4
     489
   431.6
     439
   436.4
   453.3
   460.4
     440
   395.2
     487
   422.5
   455.9
   423.8
   434.2
   446.8
   401.7
   455.9
   437.7
   401.4
   538.6
   484.1
   423.1
     417
   424.1
   454.9
   477.3
   444.9
     452
   487.7
   396.9
   437.1
   435.8
   466.3
   466.9
   485.1
   423.1
   488.7
   484.1
   462.4
   448.4
   462.1
   459.2
     441
   458.5
   420.9
   505.5
   431.9
   461.1
   467.6
   448.1
   492.6
   442.6
   471.5
   433.5
   417.6
   446.8
   430.6
   435.8
   431.9
   449.7
   478.6
   476.3
   424.4
   443.9
   493.2
   432.2
   425.1
   392.6
   442.6
     477
   477.3
   436.1
   432.2
   472.1
   459.2
   407.6
   478.6
   445.5
   411.5
   435.8
   453.6
   507.5
   472.1
   392.6
   428.3
   455.6
     427
   405.6
   457.2
   418.6
   456.2
   462.7
   405.3
   428.3
   478.6
   450.1
   381.9
   452.3
   441.6
   413.4
   423.1
   421.8
     464
   436.4
   435.5
   428.3
   438.4
   516.9
   469.5
   455.6
   488.7
   455.3
   454.3
   443.6
   433.8
     428
   486.4
   392.6
   410.2
   426.4
   471.8
   446.2
   420.5
   446.8
   478.9
   409.2
   518.2
   450.7
   420.5
     441
   501.6
   465.3
     478
   507.8
     430
   389.1
     488
   452.7
   444.6
   433.2
   485.1
   472.1
   438.1
   468.2
   460.1
   439.7
   490.6
   424.4
   453.3
   451.7
   455.9
   487.4
   442.9
   432.9
   415.7
   453.3
   483.2
   381.6
   393.3
   469.9
   429.6
     452
   442.6
   486.4
   424.4
   462.7
   465.3
   434.2
   454.9
   461.7
     451
   424.4
   438.1
   428.3
   482.2
   424.8
   423.5
   419.6
   455.9
   469.9
   434.8
   430.9
   429.3
   459.5
   438.1
   427.7
     415
     415
   427.4
     454
   446.2
   463.7
   446.2
   445.9
   432.9
   443.6
   438.4
   424.8
   489.3
   444.6
   401.1
   421.8
   418.3
   456.6
   432.5
   395.6
   431.3
   443.3
   433.5
   420.5
   413.4
   448.1
   400.1
   442.9
     477
   436.4
   433.2
   446.2
   387.5
   468.6
   424.1
   403.4
   430.3
   457.9
     418
   436.1
   417.6
   412.8
     441
     454
   453.3
   460.4
   437.4
   501.3
     393
   424.8
   431.3
   410.5
   440.3
   408.9
   420.2
     429
   457.5
   455.9
   423.8
   408.2
   412.8
   465.3
   427.4
   457.5
   450.1
   448.4
   447.1
   413.7
   447.8
   450.1
   421.2
     463
     439
   496.5
   435.5
   482.8
   437.4
   430.9
   464.3
   424.8
   460.1
   414.7
   489.6
   468.9
   432.9
   459.2
   393.3
   463.4
   463.4
   400.4
   403.7
   439.7
   447.1
     428
   444.2
   439.4
   433.2
     429
   444.9
   453.6
   458.2
   417.6
   431.3
   473.1
   458.2
   426.4
     478
   449.1
   450.7
   478.9
   459.2
   423.8
   435.1
   432.5
     418
     391
   421.8
   449.4
   448.8
     428
   454.3
   432.5
   425.7
     427
   432.9
   416.3
   458.8
   460.8
   481.5
   463.4
   412.4
   466.6
   395.2
   483.5
   482.8
   454.6
   435.5
   462.4
   388.4
   471.2
   487.7
   437.1
   398.8
   411.5
   448.8
   446.5
   476.7
   432.5
   478.3
   397.8
   431.3
   471.2
   449.4
   454.9
   426.4
   424.8
   447.1
     453
   402.1
   485.4
   450.1
   411.8
     488
   464.3
   423.1
   411.5
   486.7
   493.2
     454
   453.6
   430.3
   413.7
   429.3
   433.8
   417.6
   425.7
   450.4
     501
   467.3
   492.2
   414.4
   450.4
   427.7
   426.1
   455.3
     502
   412.8
   440.3
   415.7
   380.3
   472.8
   448.8
   453.3
   436.4
   428.3
   473.4
   460.1
   484.5
   427.7
   430.3
   445.9
   475.7
   459.8
   472.1
     454
   458.5
   427.4
   455.6
   485.4
   497.1
   409.2
   451.4
   485.8
   384.5
   447.1
   520.5
   433.2
   433.2
   418.3
   466.3
   459.2
   453.3
   466.3
   454.9
   488.7
   396.9
   466.3
   437.1
   424.1
   454.6
   502.9
     452
   444.6
   467.6
     441
   444.6
   432.2
   439.7
     487
   461.1
   425.1
     441
   468.9
   405.6
   457.5
   466.6
   494.5
   405.3
   440.3
   414.4
   435.5
     417
   364.4
     465
   468.2
   443.3
   417.6
   410.2
   447.1
   496.1
   447.1
   440.3
   448.4
     466
   474.7
   438.4
   453.3
   432.5
     429
   420.2
     464
   446.2
     417
   478.6
   436.4
   483.8
   460.1
   455.9
   433.8
   440.7
   478.6
   415.4
   412.8
   422.8
   423.1
   438.7
   418.3
   414.1
     512
   475.4
   468.2
   448.4
   451.7
   412.1
   462.7
   435.5
     502
   436.8
   435.5
   451.4
   428.3
   440.7
     463
     466
   432.9
   422.2
   487.4
   455.3
     404
   481.9
   469.9
   453.6
   387.5
     463
   443.6
     440
   435.5
   459.5
   387.8
     441
   441.6
   463.7
   459.5
   490.6
   462.4
   405.6
   447.5
   463.4
   453.6
   409.5
   443.9
   456.9
   401.1
   485.1
   411.5
   430.9
   437.1
     440
   459.2
   412.1
     525
   470.5
   478.9
   448.4
     454
   430.9
   424.8
   445.9
   421.8
   451.7
   409.5
   443.9
   472.8
   468.6
   498.1
     476
   416.3
   416.7
   409.2
   447.5
   477.3
   446.5
     489
   476.7
   446.2
     478
   423.5
     490
   474.7
   437.1
   444.9
   459.2
   436.8
     478
   505.2
   435.1
   478.9
   446.5
   452.7
   493.5
   437.1
   452.3
   414.1
   467.9
   401.1
   433.8
   421.2
   449.4
   454.9
   471.2
   463.7
   478.9
   482.5
   498.1
   449.7
   477.3
   460.8
   442.3
   468.2
   506.2
   463.4
   458.2
   467.6
   444.9
   447.8
   445.5
   472.1
   485.4
   477.6
   455.6
   461.7
   446.5
   443.6
   442.6
   443.9
   456.9
   468.6
   434.2
   435.8
   432.2
   442.6
   420.9
   449.4
     464
   400.1
     440
   397.8
   439.7
   436.4
   472.5
     440
   419.2
   486.4
   455.9
   434.5
   463.4
   427.4
   474.4
   469.9
   438.7
   462.7
   440.7
   467.6
   421.8
     465
   468.9
   441.6
   474.4
   446.8
     454
   443.3
   464.3
   468.6
   447.8
   430.9
   405.3
   456.2
   423.1
   454.9
   442.9
   438.4
   411.1
   420.2
   447.8
   453.6
   440.3
   456.9
   430.3
   432.5
   444.9
     442
   455.9
   448.1
   489.6
     427
     452
   423.8
   437.1
   482.2
     439
   515.3
   444.9
   427.7
     478
   451.4
     441
   440.7
   441.6
   408.5
   436.4
   447.1
   425.4
   458.5
   479.3
     441
   462.4
   402.7
   487.7
   453.3
   474.4
   427.4
     403
   423.1
   437.4
   399.5
   420.9
   424.1
   430.6
   475.4
   464.7
   442.9
   431.6
   401.7
   466.9
   441.6
   449.7
   412.8
   438.4
   468.6
     477
   454.3
   447.5
   436.4
   439.7
   410.2
   486.1
   465.3
   442.9
     451
   413.7
   413.4
   457.2
     452
   480.2
   428.7
   438.7
   432.9
   423.1
     441
     416
   429.6
   405.3
   404.7
   443.6
   419.9
   525.3
     465
   485.4
   426.4
   443.3
   405.6
     417
   472.5
   471.8
   468.9
   462.7
     454
   431.3
   419.9
   431.9
   427.7
     465
   451.4
     454
   404.3
   440.7
   462.1
   424.8
   455.9
   466.3
   445.5
   474.4
   413.1
   485.4
   466.6
   465.3
   485.1
   423.5
     440
   464.7
   422.8
   473.7
   461.7
   470.8
   462.1
   442.6
   457.5
   485.4
   396.5
   438.4
   428.3
   430.6
   424.4
   436.8
   438.1
   444.9
   446.2
   443.3
   444.2
   461.4
   482.8
   438.4
     418
   431.9
   432.5
   447.1
   473.1
   448.1
   440.7
   437.4
   479.6
   442.6
   469.9
   455.3
   464.3
     418
   414.4
   466.9
     454
   461.7
   463.4
   457.9
   462.1
   484.8
   447.1
   461.7
   413.1
   494.5
     439
   453.3
   423.8
   482.8
   501.3
   443.9
   462.4
   439.4
   438.7
   455.3
   462.4
   436.4
   422.5
   494.8
   447.5
   480.9
   458.5
     441
   470.2
   399.1
   465.3
   427.7
   436.8
   424.8
   405.9
   418.6
   399.1
   456.6
   447.1
   456.6
     416
   475.4
   398.8
   418.3
   442.6
   470.2
   410.5
   464.7
   451.7
   483.2
   452.7
   479.3
   478.9
   425.1
   486.1
   450.7
   473.4
   427.4
   425.1
   457.2
   445.5
   439.7
   485.4
   411.8
   455.6
   450.7
   479.3
   389.7
   444.6
   449.7
   467.6
   437.1
   472.1
   447.8
   450.1
   454.9
     417
   448.4
   438.7
   478.6
   469.2
     430
   440.7
   417.6
     442
   452.3
   474.4
     463
   420.2
   454.9
   482.8
   454.3
   462.1
     440
   442.9
   390.4
   460.4
   436.8
   454.9
   443.6
   455.9
   407.2
   468.2
   476.7
   465.6
   484.5
   419.9
   421.8
   474.4
   447.5
   437.4
   433.2
   422.5
   421.2
   501.3
   428.3
   470.2
   421.8
   489.6
   449.1
   498.7
   419.6
   435.8
   446.8
   450.7
   416.3
     476
   438.7
   505.9
   451.4
   454.9
   434.8
     404
     463
   457.2
   463.4
   484.8
   454.3
   408.9
   473.7
   446.2
   414.7
     427
     440
   477.3
   398.2
   438.7
   442.6
   454.3
   459.5
   473.1
   445.9
     476
   446.8
   431.9
   461.7
   418.6
   449.4
   465.3
   460.1
   413.7
   437.7
   472.1
   387.5
   446.5
   480.9
   462.1
   479.9
   419.6
   395.6
   424.4
   455.6
   431.9
     451
     393
   466.6
   474.7
   479.9
   438.1
   495.5
   470.2
   393.6
     418
   455.3
     463
     405
   417.6
   449.1
   390.4
     439
   451.4
   397.2
   411.5
   480.6
   474.7
   433.2
   466.3
   450.1
   443.6
   401.4
   457.2
   471.5
   438.4
   407.6
   473.7
   428.3
   458.5
   408.5
   429.3
   444.2
   460.1
   457.2
     453
   426.7
   430.3
     404
     440
   475.7
   483.8
   411.1
     428
   467.3
   496.1
   456.6
   461.1
   496.8
   499.7
   425.7
   443.3
   462.4
   416.7
   424.8
   465.6
   431.9
   416.7
   412.8
   409.5
   473.4
   461.1
   439.4
   489.6
   397.2
     379
   448.1
   499.1
   435.5
   472.8
   446.2
   422.2
   430.3
   452.3
   423.1
   412.8
   465.6
   405.9
   472.8
     418
   411.8
   473.4
   470.2
   452.3
   475.4
   424.4
   445.9
   468.6
   477.3
   422.2
   469.5
   425.4
   429.3
   453.6
     463
   438.7
   461.4
   474.4
   432.5
     403
   459.8
   421.2
   408.9
   435.1
   414.7
   389.7
   432.2
   434.5
     416
   444.2
   460.8
   423.5
   471.8
   499.7
   435.5
   431.3
   497.1
   433.8
   431.6
   475.7
   480.9
   422.2
   429.3
   409.5
   482.5
   447.5
   408.9
   460.8
   465.6
   438.4
   488.3
   372.5
   461.1
   454.9
   430.3
   432.5
   447.8
   426.7
   450.4
   449.7
   462.4
   447.8
   477.3
   446.2
     453
     440
   444.9
     487
   463.7
   407.9
   437.4
   433.2
   418.6
   449.7
     429
   420.5
   422.5
   472.5
   420.9
   456.2
   449.4
   485.4
   432.9
   417.3
   456.6
   434.2
   422.8
   510.4
   426.4
   428.3
   434.2
   457.5
   447.1
   485.4
   450.1
   418.9
   437.1
   449.1
   495.2
   468.9
   466.3
   428.3
   403.7
   491.9
   455.6
   449.4
   429.3
   431.3
   462.4
   446.8
   445.9
   445.2
   446.2
   404.7
   431.3
   454.9
   447.8
   428.7
   477.3
   468.6
   457.2
   460.1
   418.9
   451.4
     440
   422.5
   409.2
   440.7
   507.8
   482.5
   382.6
   435.8
   430.9
   386.5
   457.9
   451.7
   482.2
   435.1
     452
   445.5
   488.3
   464.3
     439
   438.7
     476
   444.6
     453
   432.9
   429.6
   410.5
   449.4
     429
   451.7
     463
   377.4
   467.3
   433.2
   491.6
   458.8
   459.5
   391.7
   459.5
   435.1
   444.2
   485.4
   452.7
   469.9
     453
   466.3
     440
   478.3
   414.7
   443.6
   461.1
   445.5
   456.9
   464.7
   461.4
     439
   430.9
   419.6
   457.2
   463.4
   421.2
   500.7
     464
   423.5
   411.5
   448.1
   456.2
   450.7
   463.7
   414.1
   448.8
   462.1
     415
   469.9
   418.3
   477.3
   472.1
   456.9
     453
   433.5
   433.8
   468.2
   432.9
   468.9
   438.7
   477.6
   434.2
     475
   510.4
   478.9
   462.7
   474.1
     477
   485.1
   440.3
   481.5
   478.3
   458.2
   433.2
   470.2
     452
   433.5
   501.6
   435.8
   469.9
   471.8
   438.7
   446.5
   392.6
   465.3
     442
   484.5
   462.7
   556.1
     441
   426.4
     452
   474.1
   466.6
   467.9
   471.5
   466.6
   422.5
   423.8
     441
   447.8
   459.2
   437.7
   483.2
   436.4
   433.2
   441.3
   464.7
   422.5
   472.8
   451.7
     475
   409.8
     453
   467.6
   402.7
   478.9
   455.9
   448.1
   429.6
   426.1
   410.2
   465.3
   417.3
   438.4
   472.8
   424.8
     415
   396.2
   456.6
   413.1
   412.1
   366.7
   421.8
   450.4
   370.6
   464.3
   436.1
   458.2
   478.9
   442.6
   420.2
   427.4
   424.4
   445.5
   409.8
   472.8
   439.4
   425.1
   479.3
   444.9
   462.1
   445.2
   444.9
   413.7
   466.3
   460.1
   423.8
   442.9
   479.3
   458.5
   454.6
   462.4
   434.8
     427
   467.9
   455.3
   374.8
   485.4
     441
   431.6
     428
   491.6
   481.2
   485.4
   436.8
   420.2
   448.4
   518.8
   431.9
   454.9
   463.4
     439
   491.3
   469.5
   430.9
   432.9
   452.3
   432.2
     454
   474.4
   465.6
   443.3
   395.2
   400.4
   474.1
   429.6
   434.5
   429.3
   387.1
   445.5
   429.6
   443.3
   444.6
   431.3
   463.4
     452
   432.5
   473.7
   424.4
   414.7
   436.1
   471.2
   387.5
   443.9
     441
   408.2
   443.9
   410.2
   470.5
   433.8
   471.8
     417
   451.4
     429
     439
   442.3
   472.5
     428
     441
   435.8
   447.8
     416
   514.6
   432.9
   424.1
   455.6
   472.8
   479.3
   446.8
   465.3
   418.3
   430.9
   436.4
   448.1
   397.5
   474.1
   434.8
   466.6
   431.9
     418
   461.7
   473.4
   471.5
   462.7
   436.8
   463.4
   421.5
   467.9
   503.3
   436.1
   400.4
   398.2
   435.1
   402.7
   437.7
   445.2
   472.5
   446.8
   473.4
   461.4
   428.3
   453.3
     404
   420.2
   430.3
   503.6
   437.7
   446.5
   483.2
   433.2
   421.8
   453.6
   457.5
   459.2
   492.6
   499.1
   453.6
   426.4
   463.4
   453.3
   419.9
   457.5
     440
   497.8
     477
   450.7
   489.3
   470.8
   481.9
   493.2
     417
   461.7
   414.7
   468.9
   473.7
     475
   491.6
   458.2
   447.5
     476
   471.2
   458.2
   470.2
   420.9
   461.1
     488
   468.9
   436.4
   407.9
   423.5
   512.4
   457.9
   450.1
   405.9
   412.8
   419.2
   408.2
   465.3
   418.9
   467.6
   429.3
   433.8
   405.6
   471.2
   446.5
   455.3
   438.1
   462.4
   426.1
   459.8
   411.8
     513
   428.3
   427.7
   456.6
   426.4
   475.4
   436.8
   469.9
   437.1
     513
   384.5
   426.4
   484.8
   475.7
   440.7
   462.4
   427.4
   466.6
   452.3
   421.2
   451.4
   441.6
   436.1
   435.8
   438.1
   470.5
   473.7
   488.7
   430.3
   439.4
   450.4
   422.5
   423.1
     441
     466
   441.3
   463.7
   521.1
   447.8
   448.1
     439
   413.7
   483.5
   480.6
   419.2
   424.4
   479.3
   407.2
   520.8
     466
   438.1
   446.8
   466.6
   459.8
   438.1
   438.1
   411.1
   422.2
   409.5
   476.3
   488.3
   491.9
   424.1
   481.9
   485.4
   459.2
   443.6
   456.6
   410.5
   451.4
   429.3
   451.7
   427.7
   483.2
   514.9
   445.2
   409.8
   393.3
   492.2
   445.9
   470.8
     452
   424.8
   421.2
   460.1
     453
     454
   476.7
   421.2
   411.8
   418.9
   476.3
   447.1
   419.9
   432.5
   437.7
   431.9
   474.7
   459.2
   442.6
   422.5
   477.6
   473.7
   452.3
   432.9
   431.9
   487.7
   494.5
   433.2
   392.6
     405
   451.4
   448.8
   402.4
   416.7
   417.3
     477
   425.7
   449.4
   451.7
   449.1
   436.1
   437.4
   500.3
     441
   451.7
   415.7
   441.6
     404
   431.3
   444.9
   465.3
   394.9
   434.2
   439.4
   449.7
   400.4
   441.6
   424.1
   470.2
   455.3
   436.1
   459.5
   418.6
   465.6
   477.6
   435.5
   472.5
   459.8
   437.1
   476.7
   421.2
   475.4
   473.4
   437.4
   426.4
   458.8
   426.7
     478
   454.9
   394.3
   438.1
   421.8
   537.7
   387.5
   419.9
   467.9
   462.1
   413.7
   431.3
   422.2
   437.4
     430
   418.3
   462.1
   426.1
   451.7
   425.7
   439.7
     501
   436.8
   392.3
   509.4
   462.4
   410.8
   450.7
   411.8
   450.7
   399.8
   409.8
   443.6
   443.6
     465
   450.7
   467.9
   471.5
     454
     454
   444.6
   458.2
   483.2
   437.7
   428.3
   451.4
   449.7
   502.9
   433.2
   409.8
   448.1
   464.7
   426.4
   438.1
   446.8
     418
   469.9
     442
   443.6
   419.6
   457.5
   424.1
   466.6
   423.1
   473.7
   445.5
   465.3
   430.9
   431.9
   457.9
   439.4
   460.8
   444.9
   447.5
   442.9
   471.5
   423.5
   395.9
   436.1
   459.2
   437.4
   443.3
   474.4
   443.3
     465
   435.5
   440.3
   433.2
   445.5
   477.6
   455.9
   424.1
   450.4
   447.1
   464.3
   456.6
   428.7
   438.7
   459.8
   435.5
   441.3
   420.2
   446.8
   401.4
   456.2
   461.7
   492.2
   473.1
   458.5
   399.5
     487
   445.2
   508.1
   417.3
   449.4
   451.4
   473.4
   449.4
   424.1
   486.1
     454
   443.9
   454.9
   432.5
   473.4
   439.4
   443.3
   427.4
   445.5
   467.9
   430.3
   460.8
   427.7
   434.8
   407.9
   463.4
   509.8
   455.3
   411.8
   400.4
   447.1
   453.3
   419.9
   381.6
   452.3
     453
   441.3
   446.2
   492.9
   505.9
   462.1
   436.4
   502.3
   470.5
   442.3
   461.1
   462.7
   440.3
   457.5
   395.9
     466
   454.9
   443.6
   484.8
   456.9
   453.6
   474.1
   449.7
   492.6
   478.3
   450.4
   472.5
   414.7
   414.4
   418.3
   485.1
     418
   411.5
     442
   459.2
   504.9
   467.6
   473.7
   424.4
   460.1
   484.8
   443.6
   493.5
   446.8
   432.9
   417.3
   426.1
   457.2
     428
   422.8
   475.4
     442
   414.1
   482.8
   433.5
     418
   430.6
   412.8
   437.4
   506.2
   424.1
     487
   389.7
   485.1
   467.3
   451.7
   449.7
   435.1
   443.3
   435.5
   451.7
   386.5
   427.7
   449.7
   462.1
   489.3
   465.6
   435.1
   466.6
   483.8
   430.9
   446.2
   411.8
   430.3
   399.1
   423.1
   404.3
   484.8
   438.1
   444.6
   456.9
   430.6
   423.5
   461.4
     475
   399.5
   446.2
   463.4
     451
   432.5
   434.5
   441.3
   465.6
   430.3
     463
   517.5
   413.1
   395.2
   422.8
   443.6
   486.4
   419.6
   440.3
   496.1
   450.7
     441
   485.8
   411.8
   455.3
   458.2
   463.4
   466.9
   470.8
   482.8
   446.8
   437.4
   472.1
     465
   438.4
   428.7
   410.8
     453
   462.7
   452.7
   434.8
   487.4
   449.4
   453.3
   426.4
   428.7
   391.7
     452
   473.1
   416.7
   470.2
     428
   473.1
   420.2
   435.5
   441.3
   430.6
   433.2
   397.8
   503.6
   432.9
   419.6
   429.3
   461.7
   410.2
   424.4
   373.8
   457.9
   509.4
   421.2
   521.8
   443.6
   407.9
   461.1
   461.4
   425.7
   505.9
     477
   475.7
     453
   495.5
   443.9
   448.4
   408.2
   522.4
   458.5
   406.9
   442.9
   433.2
   411.8
   442.9
   426.7
   396.5
   458.5
   431.9
   457.2
   424.8
   407.9
   486.7
   451.7
   443.3
   424.8
   479.6
   435.1
   453.3
   418.6
   419.9
   443.6
   420.5
   445.2
   401.7
   476.7
   424.1
   479.3
   441.3
   480.2
     463
   415.7
   467.6
     439
   452.3
     464
   423.1
   366.7
     440
     453
   412.8
   425.4
   439.4
   479.3
   461.4
   465.6
   454.3
   386.2
   447.8
   459.8
   418.9
   497.1
   448.1
     417
   451.4
   463.4
   444.9
   490.9
   468.9
     439
   447.8
   444.9
   391.4
   484.1
   430.3
   443.3
   447.1
   430.3
   417.6
     441
   459.2
   443.3
   468.6
   399.5
   442.9
   458.5
   426.7
   431.9
     442
   448.8
   463.4
   439.7
   426.4
   437.4
   463.7
   440.3
   460.8
   408.2
   442.3
   478.6
   432.5
   458.5
   404.7
   409.8
   435.5
   495.8
   432.9
     404
   473.7
   455.9
   469.5
   432.2
   472.8
   408.5
   432.2
   448.1
   452.7
   453.6
   437.4
   433.8
   425.1
   454.9
   470.5
   460.8
   434.2
   448.1
   418.3
   447.5
   410.2
     466
   446.2
   435.5
   436.4
   459.5
   454.9
   382.9
     475
   484.5
   415.4
   484.8
   442.9
   428.3
   456.9
   405.3
   419.6
   469.5
   461.4
   459.8
   469.5
   442.3
   497.1
   456.6
   481.9
   445.9
   422.2
   396.5
   451.7
   459.8
   466.6
   418.6
     463
   444.2
   426.1
   426.1
   397.5
   438.1
   426.4
   410.2
   422.8
     381
   444.9
   460.1
   445.9
   437.7
   432.5
     478
     417
   389.7
   465.6
   424.8
   428.3
   503.3
   453.6
   482.8
   452.7
   471.8
     392
   456.9
   449.4
   437.7
   458.8
   423.1
   400.8
   424.1
   425.7
   426.1
     428
   452.3
   418.9
     440
   443.6
   459.8
   446.2
   461.1
   434.5
   456.6
   478.3
   457.5
   491.9
   420.9
   458.8
   397.8
   430.9
   409.2
   470.8
   417.3
     430
   424.4
   453.6
   480.6
   413.1
   402.4
   471.5
   437.7
   463.7
   458.8
   471.8
   450.7
   422.8
   437.1
   420.2
   488.7
   405.6
   446.2
     465
   458.5
   430.9
   472.1
   421.8
   435.5
     451
   481.5
   457.9
   447.5
   446.8
   463.7
   469.9
   449.1
   458.2
   446.5
   435.5
   443.9
   461.7
   472.8
   483.8
   458.5
     451
   435.8
   443.9
   445.5
   477.6
   431.9
   486.1
   474.7
   450.4
   474.1
   505.2
   486.1
   395.2
   434.2
   473.4
   441.6
   482.2
   462.7
   413.7
   442.9
   477.3
     427
   445.2
   462.1
   408.5
   471.5
   407.9
   442.6
   489.6
   423.5
   430.9
   519.2
   445.9
   437.4
     429
   480.6
   407.2
   426.7
   449.7
   454.3
   486.1
   449.7
   430.6
   405.9
   483.5
   444.2
     488
   441.6
   438.1
   470.2
   449.7
   482.2
   426.1
   460.1
   438.1
     477
   421.8
   422.8
   421.8
   420.9
   453.6
   440.7
   459.8
   432.2
   410.2
   436.1
   429.6
   464.7
   466.3
   470.8
   430.9
   438.7
   444.9
     465
   484.1
     415
   470.8
   468.2
     430
   494.5
   418.9
   441.6
   502.9
   426.7
   444.2
     464
     442
   419.9
     464
   372.9
   433.2
   443.3
   425.4
   455.6
   438.4
   438.1
   450.7
   464.3
   435.5
   458.8
   458.2
   445.2
   443.9
   469.5
   458.2
   495.2
   408.5
     452
     427
   475.4
   399.1
   410.2
   468.2
   423.1
   426.4
   446.5
   424.8
   414.7
   434.2
   381.3
   428.7
   443.9
   455.6
   472.5
   439.7
   468.6
     403
   448.4
   453.6
   461.4
   453.3
   442.3
   400.1
   430.6
   466.6
   474.7
   491.6
   422.5
   452.3
     415
   448.8
   423.5
   407.6
   432.5
   436.1
   404.3
   455.6
     489
   446.5
   500.7
   430.3
   430.9
   462.4
   456.2
   419.6
   380.6
   466.9
     439
   406.9
     463
   415.4
   445.5
     476
   408.9
   420.9
   440.7
     429
   415.7
   462.1
   461.4
   448.1
   434.8
   447.8
   394.3
   512.4
   443.6
   474.4
   484.1
   454.3
   461.4
   430.9
   468.6
   418.6
   445.2
   473.4
     418
   423.8
     466
   408.5
   455.6
   471.8
   450.4
   434.8
   443.9
   459.5
   481.9
   431.9
   474.1
   449.1
   414.4
   458.8
   428.7
   448.8
   469.9
   402.1
   455.9
   457.5
   436.8
   432.5
   432.2
   452.3
   445.5
   452.7
     465
   447.1
   452.3
   453.3
   426.1
   489.6
   429.6
   443.9
   468.6
   457.9
   464.3
   437.7
   452.3
   449.7
     430
   459.2
   452.3
   438.4
   455.6
   423.8
   453.6
   451.7
   417.3
   443.3
   435.1
   412.8
   467.6
     442
   442.6
   445.2
   446.5
   495.5
   480.9
   449.1
   444.6
   426.7
   478.3
   438.1
   378.4
   442.9
   448.1
   436.8
   458.5
   464.7
   481.9
     403
   467.6
   426.4
   479.3
   418.9
   459.5
   426.1
   453.3
   448.1
   413.1
   410.8
   438.1
   474.7
   408.5
   389.1
     452
   424.8
   462.1
   461.7
   427.4
   466.3
   409.8
   477.3
   419.2
   445.2
   443.9
   468.9
   431.3
   412.4
     466
   396.9
   400.8
   423.8
     416
   472.1
   467.3
   426.4
   422.8
   490.6
   423.8
   436.8
   463.7
   434.2
   431.6
   478.3
   449.1
   424.1
   470.8
   430.9
   399.1
   421.8
   457.5
   411.5
   455.9
   409.8
   455.3
   482.5
   458.5
   467.3
   463.4
   496.5
     454
     440
   438.1
   443.6
   400.4
   454.6
   447.1
   470.8
   465.6
   441.6
   486.7
   486.4
   466.3
   470.5
   470.5
   387.8
   434.5
   432.9
   452.7
   435.5
   400.4
   455.6
   444.2
   398.8
   474.7
   449.7
   435.1
   445.2
   471.2
     490
   419.9
   427.7
   446.8
   493.9
   445.5
     464
   433.8
   450.7
   424.4
   446.8
   437.1
   445.2
   469.9
   492.6
   417.3
     442
   422.2
   426.1
     439
     465
   472.1
   451.4
   484.1
   439.4
   470.2
   458.5
   415.7
   483.8
   422.2
     429
   453.6
   474.1
   451.7
   397.2
   439.7
   467.6
   436.1
     454
   496.8
   469.5
   423.1
   440.7
   420.9
   445.2
   454.3
     454
   430.3
   487.7
   413.4
   456.6
   436.4
   443.3
     440
   447.1
   464.7
   450.1
   420.5
   412.1
   486.4
   403.7
     466
   422.5
   457.2
   433.5
   428.7
     451
   459.2
   503.9
   449.7
   420.9
   462.1
     440
   446.5
   409.8
   451.4
     429
   482.5
   410.8
     429
     381
     453
     427
   483.5
   442.6
   431.6
   436.1
   470.2
   424.4
     475
   462.4
   433.2
   436.4
   449.1
     464
   493.5
     454
   469.5
   443.6
   424.1
   442.3
   448.1
   430.6
   456.9
   455.6
   497.1
   472.8
   438.4
   494.8
   424.1
   465.6
   435.8
   456.9
   419.6
   461.7
   448.4
   431.3
   457.9
   438.1
   438.4
   471.5
   507.8
   433.5
   422.2
   471.5
   484.8
     442
   422.5
   436.8
   449.7
   433.5
   434.8
   455.9
   440.3
   412.8
   460.4
   495.8
   434.5
   437.1
   474.7
     439
   467.9
     392
   451.7
   468.2
   457.2
   457.2
   429.6
   504.2
   399.8
   429.6
   446.8
   458.5
   469.9
   440.3
   471.5
   437.7
   446.2
   446.8
   467.9
   439.4
   492.6
     418
   426.7
   455.9
   435.5
   441.6
     451
   459.8
   440.3
   430.9
   467.6
   427.4
   423.1
   480.2
   421.8
   431.3
   449.1
   427.4
   437.7
     464
   445.9
   440.3
   438.4
   439.7
   431.6
   432.2
   432.2
   432.5
     451
   454.3
   477.3
   446.2
   462.7
   471.8
   441.3
     404
   436.4
   436.8
   440.7
   435.5
   482.5
     416
   472.1
   465.6
   495.5
   433.2
   445.2
   445.2
   440.7
     452
   415.4
   430.9
   423.8
   477.3
   471.5
   457.9
   472.8
   471.8
   435.1
   464.3
   415.7
   414.7
     453
   473.1
   433.2
   432.5
   469.5
   459.2
   461.1
   421.5
   492.2
   443.3
   461.7
   469.9
   423.8
   421.5
     415
     439
   449.7
   418.9
   433.2
   490.6
   512.4
   391.7
     429
   434.5
   419.9
   466.9
   462.4
   432.5
   453.3
   443.6
   434.5
   466.9
   459.5
   399.1
   443.9
   494.5
   480.6
   466.9
   428.7
   428.7
   449.4
   464.7
   470.8
   478.9
     391
   457.5
   456.2
   432.2
   449.7
   469.2
   477.3
   423.8
   467.6
   485.8
     454
   405.6
   406.6
   401.1
   447.1
   465.6
   433.8
   421.8
   449.4
   477.3
   401.7
   404.3
   467.3
   429.6
     439
   485.8
   410.8
   454.6
   449.7
   454.6
   443.6
   423.5
   473.4
   434.2
   431.6
   460.8
   460.1
   435.5
   434.2
   389.4
   470.8
   460.8
   469.2
   442.6
   445.2
   469.9
   460.1
   441.6
   447.1
   424.1
   451.4
   420.9
   471.8
   470.2
     466
   457.9
   451.7
   486.4
   498.1
   437.1
   408.9
   475.4
   477.3
   437.7
   459.2
   446.5
   462.1
   452.7
   449.1
     478
   473.7
   474.4
   465.6
   481.9
   417.3
   412.1
   436.8
   400.1
     405
   431.3
   428.3
   492.9
   441.6
   387.5
   410.5
   441.3
   479.9
   490.6
   453.6
   385.5
   464.3
   487.4
   500.7
   443.6
   406.9
   409.8
   507.8
   460.4
   419.9
     440
   425.4
   479.3
   390.7
   508.1
   480.6
   439.4
     500
   464.3
   402.1
   413.4
   427.4
   467.6
   441.6
   471.2
   442.9
   438.1
   423.8
   494.8
   464.3
   442.6
   455.3
   447.8
   446.2
   456.2
   458.5
   470.2
     452
   477.6
   397.5
   426.1
   458.5
     451
   436.4
   428.7
   455.6
   462.1
   411.5
   428.7
   398.2
   422.8
     440
   486.7
   431.3
   478.3
   432.5
   449.4
   464.7
   470.5
   426.1
   446.5
   482.8
   466.3
   408.5
   461.7
   423.8
   471.2
   423.8
   477.6
   466.3
     464
   441.6
   459.8
   419.9
     514
   427.4
   462.7
   413.7
   419.2
   445.2
     454
   477.3
   433.5
   443.9
   446.2
   448.8
   417.6
   408.2
   469.2
   442.3
   471.5
   439.7
   481.5
     487
   449.7
   434.8
   423.5
   449.4
     403
   483.5
   430.3
     478
   417.3
     464
   450.4
   474.7
   401.7
   431.6
   435.8
   466.3
   456.2
   452.7
   441.6
   459.5
   432.5
   426.4
   429.3
   422.8
   503.3
     490
     476
   481.2
   472.8
     451
   453.6
   471.5
   431.6
   470.5
     454
   427.4
   438.7
   427.7
   446.2
   420.9
     430
   409.5
   419.6
     465
   468.6
   480.9
   442.3
   397.8
   397.8
   457.9
   469.9
   440.7
   469.2
   391.7
   434.8
   459.5
     405
     442
   443.9
     442
   497.8
   435.1
   419.9
   436.4
   450.7
   486.1
   469.5
   402.7
   428.3
   434.5
   438.1
   477.3
   435.8
     454
   474.1
   466.3
   473.7
   440.7
   379.3
   465.6
     464
   426.4
   492.6
   474.4
   437.4
   454.6
   437.4
   479.9
   486.7
   453.3
   478.3
   458.8
   438.7
   439.4
   429.3
   468.2
   435.5
   416.7
   452.7
     430
   481.9
   426.7
   440.7
   437.7
     464
   471.8
   481.9
   456.2
   450.1
   443.9
   425.1
   401.4
     430
   433.2
   438.1
   435.1
   484.5
   438.4
   421.5
   448.4
   454.6
   419.6
   471.8
   446.2
   455.6
   468.2
   390.4
   462.4
   413.1
   481.2
   412.8
   472.5
   486.1
   430.9
   397.2
   438.1
   422.5
   476.3
     441
   485.1
   478.6
   500.3
   518.2
   494.8
   432.9
   449.1
   451.4
   456.9
   446.2
     417
   450.1
   435.8
   433.8
   470.5
   494.2
   442.6
   433.5
   448.4
   410.2
   456.9
   463.7
   455.9
   455.6
   440.3
     524
   413.7
   471.8
   428.3
   438.1
   453.6
   474.4
   500.3
   454.3
   444.9
     393
   448.8
   383.9
   433.8
   431.3
   437.4
   420.5
   442.3
     442
   412.1
   491.3
   472.8
   434.5
     427
   437.1
   474.4
   452.3
   447.1
     442
   455.6
   440.3
   444.2
   426.4
   418.3
   469.2
   389.7
   422.2
   411.5
   400.8
   423.5
   423.8
   442.6
   453.6
   437.7
   425.1
   445.2
   459.8
   422.8
   442.9
   447.8
     476
   475.7
   430.3
   479.6
   413.1
   489.3
   381.3
   445.9
   472.8
   399.1
   445.9
   479.9
   448.8
   468.9
     465
   431.6
     403
   465.3
   431.6
   449.1
   439.4
   465.6
   414.7
   443.9
   446.8
   459.5
   467.3
   480.2
   459.8
   424.8
     463
   449.4
   431.9
   479.3
   427.7
     442
   432.5
   417.6
   377.1
   400.8
   402.4
   441.6
   457.5
   407.9
   406.3
   450.1
   436.4
   444.9
   411.5
   483.8
     418
   425.4
   430.9
   475.7
   422.5
   442.3
     415
   419.9
   458.8
   401.4
     441
   440.7
   470.2
   441.3
   423.5
   453.6
     417
   442.3
   449.4
   435.1
   438.4
   456.6
     428
   447.8
   466.3
   451.7
   441.6
   452.7
   442.9
   443.3
   473.4
   443.6
   431.6
   449.4
   421.5
   469.5
   467.6
   421.8
   443.9
   456.2
   422.8
   434.8
     405
   444.9
   454.3
   450.1
   465.3
     477
   455.3
   442.9
   439.7
   400.1
   440.7
   422.5
   466.9
   498.7
   460.1
   487.7
   449.7
     454
   479.3
   448.8
   416.7
   484.8
   452.7
   434.5
   468.9
   451.4
   406.9
   430.9
   429.3
   422.8
   471.5
   457.5
     466
   475.7
   377.4
   407.9
   422.2
   448.4
   408.2
   465.3
   490.3
   432.5
   430.9
     466
   485.8
   484.5
   472.8
     441
   434.5
   449.1
   448.1
   423.5
   444.6
   488.3
   405.3
   459.2
   477.3
     428
   446.5
   428.3
     465
   431.3
   461.7
   404.3
   456.9
   471.5
   471.2
   430.3
   436.4
   462.7
   425.1
   424.8
   467.3
   530.5
   438.4
   494.2
   394.6
   452.7
   423.1
   472.5
   415.7
   458.8
   450.1
   461.1
   466.3
   412.8
   456.6
   460.1
     416
     440
   460.8
   423.5
   426.1
   450.1
     429
     417
   433.8
   434.8
   475.4
   479.9
   424.8
   468.6
   473.1
     464
   410.5
   450.1
   450.4
     439
   420.5
   450.7
   467.3
   483.5
   436.1
   410.2
   492.9
   454.9
   443.3
   455.6
     439
   469.9
   471.2
   484.5
   433.8
   468.9
   419.2
   448.1
   442.9
   430.3
   444.2
   484.1
   477.6
   465.3
   457.9
   437.7
   460.8
     452
     466
   454.9
   430.6
   451.4
   457.2
   421.8
   456.2
   493.5
   481.9
   489.6
   446.8
   487.4
   468.6
   400.4
   460.4
   448.8
   450.7
   454.6
   421.5
     463
   480.2
   431.9
     454
   447.1
   453.6
     403
   441.6
   503.9
   431.3
     463
   470.5
   433.8
   432.9
   418.9
   440.7
   442.9
   405.3
   442.9
   468.6
   462.1
   457.5
   459.2
   450.7
   452.3
   406.6
     451
   446.5
   446.8
     430
   472.1
   433.8
   472.1
   420.5
   423.5
   492.6
     452
   446.2
   419.9
   445.9
   400.8
   466.6
   439.4
   426.1
   414.4
     428
   421.2
   441.6
   482.8
   473.4
   423.1
   430.6
   420.5
   431.3
   412.8
   442.6
     427
   408.9
   439.7
   457.9
   425.4
   471.2
   453.6
     441
     439
   447.1
   471.8
   452.3
   456.9
     428
   434.2
   474.4
   429.3
   463.4
   424.8
   453.6
     466
   473.1
   454.3
   423.5
   397.2
   480.6
   448.4
   478.3
   444.6
   444.2
   451.7
   396.5
   481.9
   485.1
   475.7
   431.9
   450.4
   462.4
   443.3
   483.2
     475
   461.1
   479.6
   406.9
   446.8
   457.2
   481.5
   478.3
   431.6
   448.1
   456.6
   469.2
   468.9
   437.4
   396.5
   483.2
   456.2
   405.9
   395.2
   407.9
   437.7
   463.7
   440.3
   433.5
   440.7
   467.3
   435.8
   456.9
   403.4
   422.5
   486.4
   479.6
   472.1
   412.4
   445.2
   450.7
   438.4
   437.4
   455.3
   486.7
   470.5
     429
   438.7
   445.2
   446.8
   457.9
   347.9
   460.4
     476
   417.6
   439.4
   532.8
   450.1
   386.5
   448.8
   446.5
   398.2
   469.9
   429.6
   454.3
   487.4
   454.3
   411.8
   449.7
   495.2
   422.2
   420.2
   420.9
   470.5
   414.4
   407.6
     512
     466
   412.1
   443.6
   425.7
   452.7
   418.9
   409.8
   446.5
   462.7
   439.4
   473.7
   425.1
   466.9
   435.1
   442.6
   484.1
   446.2
   452.7
   455.9
   446.8
   462.1
   459.8
   399.5
   471.2
   453.3
   453.6
   414.4
   403.7
   429.3
   456.2
     440
   447.8
   492.6
   518.2
   434.2
   468.2
   438.1
   432.5
     464
   446.5
   439.7
   466.6
   388.4
   467.3
   495.2
   407.9
   502.9
   443.9
   460.1
   484.1
   491.9
   410.2
   473.4
   513.6
     477
   435.8
   450.4
     441
   466.6
     417
     453
   381.9
   448.1
     430
   432.5
   488.3
     466
   479.6
     403
   417.6
   425.7
   473.7
   422.2
   425.1
   454.3
   443.9
   440.7
   402.4
   431.6
     451
     463
   499.4
   437.7
   466.6
   440.3
   504.6
   478.9
   445.9
   430.9
   422.5
     440
   434.8
   430.3
   447.1
     430
   439.4
     440
   452.7
   468.9
   413.7
     451
   460.8
   457.5
   458.8
   447.1
   413.7
   460.1
   474.1
   474.1
   471.8
   430.9
     417
   458.5
   448.1
   432.5
     441
   413.7
   443.3
   417.3
   410.2
   489.6
   443.6
   449.4
   468.2
   457.2
   460.8
   472.8
   419.6
   413.7
   425.4
   392.6
   428.3
   446.5
   440.7
   427.7
   414.4
     453
   425.1
   474.7
     441
   419.2
   466.9
   473.1
   448.4
   467.3
   419.2
   424.8
   406.3
     441
   425.4
   456.6
   431.6
   402.1
   495.8
   462.7
   473.7
   421.8
     416
   403.4
     442
   468.9
   419.9
   472.8
   471.2
   475.7
   445.9
   430.6
   481.9
   462.7
   438.4
   494.2
   450.4
   433.8
   493.2
   430.3
   428.3
   446.8
   485.4
   413.4
   418.9
   441.3
   434.8
   384.2
   427.7
   447.8
   433.2
   432.5
   466.3
   451.4
   456.9
   482.8
   433.5
   471.2
   470.8
     441
   446.5
   -1384
     465
   420.2
   439.7
   445.2
   449.4
     465
   443.3
   421.2
   458.8
   419.2
   450.7
   461.4
   413.4
   469.2
   411.1
   440.7
     454
   395.2
   446.5
   516.9
   415.7
   473.1
   428.7
   432.9
   444.6
   387.8
   442.9
   448.1
   404.3
     439
   456.9
   472.5
   472.8
   426.1
   480.6
   422.2
   460.1
   446.5
     440
   464.7
   392.6
   427.4
     403
   459.2
   433.5
   474.7
   430.6
   436.1
   458.2
   429.6
   432.2
   422.8
   473.1
   432.2
     487
   438.4
   477.6
   431.3
     478
   458.2
   445.5
   462.4
   441.6
   438.7
   447.8
   453.6
   507.2
   428.3
   467.9
   494.8
   448.1
   462.1
   420.2
   430.3
   439.7
   435.8
   462.1
     514
   409.5
   455.9
   495.8
   447.8
   469.9
   452.3
   428.3
   396.2
   433.2
   398.5
   420.9
   463.4
   435.5
   469.9
   420.2
   433.8
   428.7
   432.2
   447.8
   437.1
   401.7
   472.8
   448.4
   444.9
   424.1
     451
   445.9
   430.9
   428.7
   450.7
   468.2
   471.5
   474.7
   445.2
   439.7
     403
   443.3
   459.8
   455.9
   430.9
   428.7
   438.1
   444.9
     451
   450.4
   450.7
   447.8
   429.6
   480.2
   441.3
   432.9
   444.9
   435.1
   460.1
   458.5
   460.1
   433.5
   442.6
   448.1
   461.7
   465.6
   489.6
     428
   469.5
   472.5
   441.3
   466.6
     465
     429
   456.6
   410.2
   462.1
   469.9
   454.9
   446.5
     441
   466.6
   413.7
   404.3
   436.4
     441
   443.6
   426.4
   454.9
   448.8
   425.7
   526.9
   437.4
   447.5
   436.4
   440.3
   422.5
   454.9
   420.9
     463
   446.2
   471.5
   439.7
   485.4
     379
   423.1
   431.6
   454.3
   437.4
   417.6
   476.3
   471.8
   424.4
   441.6
   438.7
   448.1
   469.9
   421.8
   450.4
     475
   491.6
     417
   474.4
   469.2
   411.1
   478.6
   423.1
   470.2
   454.9
   445.2
   450.4
   452.3
   430.9
   455.9
   459.5
   390.7
   478.6
   470.2
   435.8
   434.8
   484.1
   469.9
   426.1
   482.2
   440.3
   483.2
   437.7
   495.5
   414.7
   475.7
   452.3
   492.2
   450.7
     478
   454.9
   463.7
   412.4
   407.9
   476.3
   531.8
   450.4
   443.9
     487
   480.9
   489.6
   415.7
   407.9
   446.8
     453
   438.4
   436.1
   481.5
   421.5
   453.3
   432.2
     466
   455.9
   446.2
   433.2
   427.4
   440.7
   469.2
   472.1
   424.1
   418.9
   483.2
   470.2
   431.3
   418.6
   429.6
   475.7
     453
   457.5
   453.3
   452.7
   424.8
   434.2
   443.3
   472.8
   432.5
   442.3
   456.2
   462.1
   461.1
   404.7
   471.5
   459.5
   475.4
     430
   402.4
   462.1
   457.2
   464.3
   486.1
   413.1
   422.8
   452.7
   427.4
   474.1
   410.5
   434.8
   413.4
   464.3
   427.4
   434.8
   409.8
   411.8
   427.7
   419.6
     417
   426.4
   403.4
   458.2
   418.6
   467.9
   446.2
   457.9
   471.8
   541.9
     465
     475
     415
   416.3
   417.3
   428.3
   418.3
   484.5
   462.1
   416.7
   448.4
   460.4
   464.3
   477.6
   405.9
   426.1
   450.1
   460.1
   474.7
   465.6
   468.9
   414.1
   400.8
   441.6
   469.5
   458.8
   474.7
   494.2
   422.8
   412.8
   487.4
   472.5
   469.2
   450.4
   497.8
   450.1
   447.5
   423.8
   430.9
   473.1
   435.5
   494.2
   431.6
   450.1
   443.9
   444.2
   438.4
   444.6
   449.7
   462.7
   439.4
   416.7
   406.9
   475.4
   457.9
   419.9
   440.3
   452.3
   473.4
   447.8
   475.4
   416.3
   435.5
   464.3
   461.4
   440.3
   468.2
   505.9
   420.9
   471.2
   401.4
   397.8
   474.7
   472.8
   441.3
   502.3
   454.3
   450.1
   404.7
   396.2
   457.5
   486.7
   451.4
   472.8
   446.2
     417
   449.4
   449.7
   415.7
   434.5
   452.7
   460.8
   405.6
   423.5
   488.3
   467.9
   477.6
   520.1
   432.9
   442.9
   491.6
   418.6
   454.6
   479.6
   470.8
   449.1
   385.2
   396.2
   477.3
   439.7
   434.8
     477
     430
   442.3
   462.7
   402.1
   479.6
   456.2
   445.5
   424.8
   447.5
   516.2
   463.4
   446.8
   478.9
   465.6
   466.3
   458.8
   432.9
   424.1
   484.1
   413.4
   498.7
   450.1
   491.9
   433.5
   509.8
   433.5
   446.8
   441.3
   420.5
   481.9
   444.6
   486.1
   493.2
     440
   435.1
   413.7
   438.1
   440.7
   484.8
   451.4
   431.6
     418
   467.6
   424.4
   477.3
   411.8
   444.6
   413.7
   397.5
   483.8
     454
   419.6
   425.4
   493.5
   449.7
   464.7
   424.8
   453.3
   464.3
   511.7
     441
   456.2
   470.5
   457.9
   466.9
   430.6
   387.5
   406.3
   449.7
   456.6
   462.1
     439
   466.3
   426.7
     404
   427.4
   443.6
   500.7
   456.6
     417
   441.3
   467.6
   433.2
   442.6
   485.8
   475.4
   484.1
   425.1
   476.3
   454.6
   440.3
     415
   435.1
   421.5
   421.8
   422.8
   437.7
   479.6
   494.2
   475.4
   420.5
     478
   476.7
   437.7
   407.2
   496.5
   415.4
   480.6
   491.9
   462.7
   482.8
     427
   436.1
   452.7
   467.9
   494.5
     440
   500.7
   402.7
   424.4
     477
   411.5
   434.5
   469.9
   443.3
   460.1
   413.7
   452.3
   452.3
   452.7
   442.9
   442.9
   435.8
   467.6
   426.4
   481.2
   429.6
   457.5
   432.5
     477
   445.2
   444.2
   482.2
   431.3
   491.9
   436.4
   450.7
   461.1
     464
   456.2
   455.9
   427.7
   462.1
   492.2
   489.6
   405.3
   485.8
   434.2
   413.1
   462.4
   428.7
   466.9
   477.3
   393.6
   406.9
   414.1
   429.3
   411.1
   447.5
   439.4
   475.4
   460.1
     463
   474.7
   433.5
   470.5
   444.2
   400.1
   451.7
   405.6
   453.3
   485.8
   437.4
   418.3
   457.5
   482.8
   463.4
   450.1
   434.2
   447.1
   470.5
   475.4
   417.6
   476.7
     427
   450.1
   423.5
   451.4
   439.4
   441.3
   484.8
     441
   446.2
   410.8
     430
     463
   452.7
   443.3
   406.3
   440.3
   462.4
     440
   443.3
   438.7
   419.2
   430.6
   430.6
     475
   470.8
   443.3
   461.7
   449.7
   433.2
   476.7
   437.4
   435.8
   461.4
   404.3
   409.2
   484.1
   434.8
   410.5
     415
   397.8
   482.8
   429.3
   480.9
   400.4
     442
   489.6
   474.7
   493.2
   456.6
   419.2
     478
   456.9
   442.9
   431.3
   407.6
   473.1
   457.2
     417
   439.7
     427
   450.1
   457.5
   446.8
     442
   443.6
   461.4
   454.3
   402.7
   463.4
   414.1
   418.6
   419.6
   442.6
   430.9
   470.2
   445.9
   445.2
   438.7
   447.1
   362.5
   393.9
     452
   389.4
   487.4
   459.2
   457.5
   490.9
   464.7
   433.2
   471.5
   410.8
   459.5
   409.2
   483.2
   426.7
   460.8
   376.8
   479.6
   442.3
   433.5
   372.5
   410.5
   447.1
   436.4
   445.5
   409.5
   457.9
   414.7
   455.3
   450.1
   422.8
   418.3
   476.7
     464
   405.9
   514.9
   443.9
   411.1
   405.9
   431.3
     466
   446.2
   466.3
     427
   474.4
   429.3
   450.7
   423.1
   424.4
   460.1
   462.1
   457.2
   451.7
   458.5
   425.4
   442.3
   485.1
   434.8
   411.5
   468.6
   493.2
   412.1
   484.1
   474.4
   434.5
   490.3
   467.6
     453
   492.6
   421.8
   485.8
   427.7
     442
   434.8
     454
   451.4
   414.1
   458.2
   466.9
   420.2
   408.5
   453.3
   419.9
   421.2
   445.2
   441.3
   466.6
     452
   408.5
   401.1
   455.3
   432.2
   414.7
   498.7
   466.6
   429.6
   459.8
   453.6
   449.7
   451.4
   358.9
     453
   443.9
   422.5
     403
     418
   457.5
   467.6
   452.7
   437.7
   442.6
     537
   446.8
   423.8
   444.9
     463
   487.7
   437.1
   443.6
   457.5
   497.4
   470.8
   441.3
   509.8
   393.9
   462.4
   437.4
   405.3
   482.2
   401.7
   466.6
   469.2
   412.8
   426.1
     477
   455.3
   438.1
   433.2
   436.4
   491.6
   433.8
   434.2
   435.5
     500
   461.1
   453.6
   455.9
   511.1
   462.1
   428.3
   422.8
     430
   456.9
   435.8
   460.8
   475.7
   412.4
   469.9
   418.6
   458.5
   505.5
   444.2
   481.5
   441.6
   406.3
   459.8
   448.4
   448.1
   425.7
     439
   416.7
   419.9
   426.7
   449.7
   472.8
   431.6
   408.9
   394.9
     466
   423.8
   429.6
   441.6
   430.6
   409.2
   444.6
   416.3
     451
   430.3
   456.2
   461.7
   474.1
   428.3
   456.6
   445.9
   433.5
   447.5
   449.7
   437.1
   483.2
   445.2
   449.7
   410.8
   423.8
   447.5
   401.7
   437.4
   469.9
   464.7
   490.6
   482.5
   471.5
   435.1
   418.3
   432.5
   457.2
   472.5
     427
   439.7
   455.3
   426.4
   401.1
   437.1
   466.6
   464.7
   424.4
   458.5
   464.7
   409.5
   420.9
   464.3
   442.6
   395.2
     452
   477.3
     487
   448.4
   433.2
   444.9
   447.5
   480.9
     453
   479.9
   403.7
   438.1
   474.7
   473.7
   424.1
   482.2
   465.6
   443.9
   481.5
   429.3
   448.1
   459.5
   481.5
   455.9
   449.1
   442.6
   423.1
   470.2
   435.1
   413.1
   403.7
     427
     440
   467.9
   430.9
   458.5
   436.4
     429
   410.8
   472.8
   433.2
   446.8
   465.3
     475
   410.8
   425.4
   432.5
   514.6
   465.6
   431.3
   466.3
   489.3
   501.3
   461.7
   469.5
   407.2
   425.4
   405.3
   510.4
   405.9
   482.2
   406.9
   393.3
   401.1
   434.2
   426.4
   445.5
   433.5
   473.4
   430.6
     417
   422.8
     453
   492.9
   425.7
   475.7
     487
   414.7
   434.5
   455.6
   435.8
   495.8
   465.6
     453
   458.2
   410.8
   439.4
   449.7
   501.6
   418.6
   449.1
   466.3
   457.9
   438.1
     452
   450.7
   449.4
   508.8
   463.4
   461.7
   461.1
   431.6
   432.9
   459.2
   442.9
   422.8
   477.3
   399.1
   456.2
   435.5
   473.1
     453
   486.4
   463.4
   481.9
   432.2
   476.7
   489.3
   433.2
   470.5
     466
   417.3
   459.2
   438.7
   469.5
   457.9
   459.8
     464
     452
   425.4
   460.1
   465.3
   431.3
   443.9
   400.8
   425.4
   398.8
   464.3
     428
   456.9
   450.7
   446.2
   463.7
     441
   448.1
   459.2
   457.2
   503.9
     466
   482.5
   429.6
   449.1
   411.1
   433.2
   413.7
   435.8
   447.1
   482.8
   456.2
   396.5
   439.7
   424.1
   431.9
   446.5
   444.9
   458.5
   506.2
   477.3
   461.4
   469.2
   488.3
   442.6
   393.3
   459.8
   422.2
   468.9
   477.6
   447.5
   447.1
   458.5
     428
   464.7
   435.1
   440.3
   418.3
   452.7
   454.3
   461.4
   483.2
   495.5
   466.9
     430
   437.7
   490.9
   483.5
   423.1
   412.8
   494.2
   448.4
   457.2
   458.5
   445.2
   426.4
     453
   436.4
   472.5
   468.2
   435.8
   456.2
   405.6
     464
     417
   448.1
   487.4
     429
   466.9
   422.2
   443.9
   433.8
   447.5
   486.7
   466.9
   470.2
     440
   432.9
   420.2
   411.1
   442.3
   420.2
   401.1
   514.3
   441.3
   474.1
   431.6
   450.7
     418
   491.3
     441
   413.7
   456.6
   455.6
   443.6
   419.6
     404
   414.1
   442.9
     427
   427.4
   457.9
   461.4
   408.9
   433.5
   420.2
   445.2
   435.1
   437.7
   454.6
   476.3
   421.8
     440
   435.1
   425.1
   482.8
     476
     463
   431.3
   439.4
   459.5
     478
   441.3
   449.7
   434.8
   433.5
   440.3
   461.1
   450.1
   450.7
   460.1
   461.1
   429.3
   441.6
   398.2
     465
   436.4
   430.6
   477.3
   462.1
     454
   454.9
     430
   425.1
   460.4
   434.8
   434.5
   451.4
   463.7
   435.1
   438.7
     451
   449.4
   428.7
   450.4
   470.8
     393
   435.1
   445.5
   385.2
   450.1
   448.4
   447.8
   393.9
   442.9
     451
   459.2
   442.9
   430.3
   458.8
   419.6
   447.5
   458.8
   423.1
     442
   461.1
   482.5
   462.4
   378.4
   407.9
   506.8
   484.8
   475.7
   438.4
   379.7
   456.2
   422.5
   474.7
   454.6
   427.4
   456.6
   448.4
   423.1
   477.6
   461.1
   409.5
   438.1
   480.6
   466.6
   467.6
   413.1
   482.2
   455.6
   434.5
     487
   460.8
   410.5
   466.3
   432.9
     440
   436.1
   437.1
   497.1
   397.8
   477.3
   451.7
   444.6
     463
   471.2
     441
   427.4
   458.2
   460.1
   480.9
   431.6
   421.8
   431.6
   462.1
   398.8
   425.1
   460.1
   468.6
   473.7
     442
     464
   449.1
   455.9
   399.8
     465
   460.8
   461.1
   463.4
     477
   445.9
   437.1
   438.4
   434.5
   472.8
   445.2
   445.2
   387.1
   502.3
   534.4
   461.4
   431.9
     476
   445.9
   463.7
   471.8
   436.1
   409.5
   437.7
   498.1
   440.7
   457.2
     452
   445.5
   432.5
   463.4
   450.4
   460.1
   452.3
   466.6
   436.4
   455.6
   401.1
   456.2
   450.1
   436.4
   450.4
   447.5
   419.2
   436.8
   437.4
   457.5
   476.3
   490.9
   427.4
     466
   475.7
   473.4
     442
   457.5
   467.6
     488
   454.3
   447.5
   442.9
     427
   430.6
     415
   405.3
   426.7
   466.9
   436.4
   445.9
   470.2
   484.8
   450.4
   467.6
   486.1
   427.4
   501.3
   435.5
     451
   475.4
   449.7
   482.8
   454.6
   479.9
   461.7
   466.6
     452
   424.4
   468.6
   442.3
   453.6
     405
   486.4
   422.8
   445.2
   431.6
   457.9
   440.3
   493.2
   466.3
   451.4
   488.3
   422.2
   420.5
   442.6
   457.9
   456.9
   507.2
   437.1
   444.2
   456.6
   433.8
   460.1
   423.8
   391.4
   488.3
   442.9
   431.9
     478
   404.7
   452.3
   405.3
   420.9
   409.8
   445.9
   462.7
   490.6
   433.5
   402.7
   453.3
   456.9
   502.6
   433.5
   488.3
   481.9
   407.2
   421.8
   471.2
   426.4
   449.1
   393.6
   471.2
   434.2
     416
   469.5
   463.4
   459.2
   450.1
     488
   409.2
   464.3
   500.3
   443.3
   434.2
   471.8
   460.1
   475.7
   483.8
   441.6
   438.4
   434.5
   477.3
   422.5
   403.4
   405.3
   446.5
   526.6
   435.5
   410.5
   437.7
   454.9
   425.7
   469.2
   460.1
   448.4
   496.5
   429.6
     465
   466.9
   432.9
     464
   456.2
   508.5
   509.8
   441.6
   446.2
   438.1
   441.6
   427.4
   469.9
     418
     428
   472.8
   433.2
   459.2
   421.8
   360.5
   466.3
   420.9
   451.7
   390.4
   410.5
   466.3
   442.9
   410.5
   406.3
   441.6
   442.6
     439
   478.9
   442.6
     417
   485.8
     427
   445.5
     439
   442.9
   439.4
   420.9
   425.7
   442.9
   454.6
   468.6
   488.3
     463
   448.8
   484.5
   466.6
   459.5
   406.9
   443.9
   419.6
   416.7
   408.9
   438.4
   470.2
   449.4
   435.8
   442.3
     463
   433.8
   512.4
   472.5
   428.7
   462.1
     429
   445.5
   438.7
   459.8
   478.9
   448.4
   427.7
   458.2
   408.5
   433.5
   453.6
   446.5
   438.1
     465
   424.4
   456.9
   459.8
   443.9
   446.8
   437.1
   485.1
   483.5
   455.9
   434.5
   474.4
   416.7
   443.9
   457.9
   488.7
   448.4
   395.6
   449.4
   459.2
   443.9
     428
     440
   449.7
   507.8
   442.6
   439.7
   435.8
   436.4
   468.6
   439.4
     430
     463
   463.7
   447.1
   445.9
   447.8
   427.4
   463.7
   465.6
   449.7
   432.5
   461.7
   453.3
     451
   448.4
   432.5
   441.3
   409.5
   421.2
   451.7
     442
   449.4
   445.2
   473.1
     430
   427.4
   460.8
   423.1
   441.3
   496.1
   498.4
   433.5
   480.6
   460.4
   490.3
   486.4
   456.6
   435.1
   428.7
   433.5
   450.7
     476
   461.7
   437.1
   432.2
   438.4
   449.4
   438.1
   494.2
   479.9
   452.3
   455.3
   420.9
   406.6
     441
     430
   408.5
   478.3
   489.3
   460.4
   444.2
   451.4
   456.2
   404.7
   460.8
   430.6
   436.1
   423.8
   477.3
   422.8
     465
   525.3
   440.7
   448.1
   459.5
   449.1
   433.8
   458.8
   443.9
   450.7
   467.3
   401.7
   444.2
   485.1
   433.8
   440.7
   447.1
   469.9
   421.5
   436.4
   455.6
   426.1
   447.8
   405.6
   469.5
     430
   426.4
   445.5
   477.6
   488.7
   453.3
   399.5
   438.7
   486.7
   509.1
     490
   444.2
   484.8
   431.9
     465
   485.4
   474.1
   408.5
   471.5
   459.5
     418
   449.4
   393.9
   445.5
   441.6
   461.7
   473.1
   434.5
   480.2
   375.5
   432.2
   450.7
     451
   422.2
   480.6
   442.9
   463.7
   455.3
   493.5
   455.3
   435.8
     442
   418.3
   414.7
   418.9
   433.2
   389.7
   398.8
   445.9
     439
   469.2
   411.8
   452.7
   480.6
   428.7
   434.8
   460.1
   488.7
   436.1
   458.5
   456.2
   417.3
     440
   448.8
   460.1
   477.6
   480.6
     453
   426.1
     463
   466.3
   447.5
   433.8
   491.3
   437.1
   415.4
   413.4
     405
   429.3
     439
   438.7
   425.4
   471.5
   474.7
     418
   411.8
     430
   471.8
   458.2
   456.9
   446.2
     476
     476
   398.8
   439.4
   471.2
   432.5
   486.4
   435.1
   418.3
   477.6
   482.2
   482.8
   458.2
     463
   438.4
   430.3
     453
   434.8
   451.7
   464.3
     430
   421.8
   480.9
   444.6
   459.2
   452.3
   451.4
   429.3
   434.8
   455.6
   419.6
   460.8
   423.1
   472.5
   432.9
   423.1
   452.3
   496.8
   468.6
   446.2
   449.4
     403
   438.7
   444.9
   434.5
   436.1
   433.8
   467.6
   425.4
     428
   458.2
   416.3
   443.9
   438.7
   446.8
   445.5
   475.4
   436.4
   406.3
   482.5
   455.3
   425.7
   395.9
   455.9
     416
   444.6
   443.9
   443.3
   447.8
   480.9
   455.9
   451.4
   419.6
   432.5
   456.9
   435.1
   459.5
   406.6
   427.4
   468.6
   460.4
   502.3
   469.5
   425.4
   434.2
     465
   432.5
   432.5
   450.4
     453
   435.8
   473.4
   497.4
   494.2
   462.1
   410.2
   467.3
   460.4
   390.1
   425.7
   452.3
   477.3
   386.2
   481.2
   449.1
   426.4
   356.3
   480.6
   426.4
     429
   414.1
   468.6
   445.9
   462.7
   453.6
   417.3
     452
   454.6
   447.8
   419.9
   440.3
   448.8
   443.9
     454
     415
   486.7
   462.1
   462.1
     415
     453
     428
   438.4
     465
   456.6
   438.4
   439.4
   454.9
   512.4
   483.5
   442.6
   487.4
   481.5
   430.9
     439
   461.4
   423.1
   439.4
   431.9
   395.2
   486.7
   478.3
   423.8
   408.2
   444.6
   464.7
   455.3
   371.6
   434.8
   477.3
   422.8
   460.4
   493.9
   455.6
   495.2
   468.2
   474.1
   405.9
   418.3
   422.8
   483.8
   410.5
   460.8
   421.5
   456.9
   469.2
     428
   487.4
   412.4
     440
   480.9
   452.7
   433.8
     466
   486.4
   484.1
   401.4
   441.6
   407.6
   514.3
   432.2
   483.2
   445.5
   486.4
   468.6
   481.9
   465.3
   373.2
     475
   418.3
   417.6
   485.4
   474.1
   436.8
   497.8
   454.6
   433.8
   484.5
   475.4
   447.5
   464.7
   470.2
   492.9
   449.7
   442.6
   464.7
   462.7
   414.4
   478.3
   448.8
   431.3
   415.7
   478.6
   423.8
     465
   431.3
   480.6
   498.4
     500
   433.8
     428
   502.9
   453.3
     453
   414.4
   456.2
   453.3
   445.2
   480.6
   435.8
     430
   481.9
   465.3
   471.2
   425.4
   430.3
   435.5
   472.8
   404.3
   432.2
     430
   473.1
   425.7
   471.2
   478.6
   453.6
   441.6
   419.6
   459.2
   474.7
   466.6
   456.6
   481.2
   448.4
   466.3
   467.9
   456.9
   415.4
   465.6
   443.3
   457.9
   482.8
   411.8
   424.4
   434.2
   419.2
   420.5
   505.5
   449.7
   509.1
   446.8
   490.6
     475
   397.8
   485.4
   426.7
   467.3
   416.7
   424.4
   454.6
   441.6
   436.4
   440.3
   497.1
   474.1
   435.1
     452
   405.9
   470.5
   444.6
   412.8
   396.9
     405
   444.6
   428.3
     453
   464.3
   395.9
   409.8
   465.6
   412.8
   432.9
   424.8
   405.6
   430.6
   384.2
     404
   396.2
   438.1
   471.8
     478
   485.8
   496.5
   473.7
   463.4
   423.1
     417
   516.6
   481.5
   420.2
     451
   461.4
     477
   477.6
   437.7
   458.5
   426.4
   470.2
   466.3
   502.9
   372.2
   469.5
   419.9
   473.4
   452.7
   467.6
   469.9
   402.4
   449.4
   484.1
   459.8
   440.7
   467.3
   481.2
     439
   441.6
   458.5
   432.5
   468.2
   525.7
   432.5
   456.6
   438.1
   483.5
   432.9
   469.2
   442.6
   461.1
     442
   462.4
   433.5
   395.9
   434.5
   464.3
     463
   444.2
   421.2
   444.9
   438.4
   449.1
   444.9
   507.8
   485.8
     430
   454.3
     440
     428
   420.9
   412.1
   406.6
   445.5
     475
   447.1
   448.8
   421.8
   487.4
   450.1
     430
   449.1
   453.6
   439.4
   428.7
   428.7
   448.4
   463.4
   466.9
   437.7
   458.8
   462.4
   457.5
     440
   423.5
   424.1
   476.7
   460.1
   450.7
   505.5
   422.5
   437.4
   441.6
   477.3
     439
   467.6
   431.9
   457.5
   430.9
   455.9
   382.9
   474.1
   441.3
   453.6
   422.2
   428.3
   459.5
   443.9
   429.3
     392
     476
   424.1
   442.9
   407.6
   433.5
   412.4
   469.2
   483.2
   465.6
   435.8
     416
     487
   445.9
   453.6
     430
   455.9
   440.7
   433.8
   397.8
   440.7
   459.5
   460.8
   483.8
   430.3
   481.2
   473.1
   447.5
   466.9
   434.2
   481.2
   496.5
   490.9
   501.3
   432.5
   396.9
   446.2
   444.6
     464
     502
     489
   455.6
   460.4
   461.4
   460.1
   435.1
   492.9
     512
   496.1
   466.9
   499.7
   488.3
   529.9
   453.3
   451.7
   493.5
   458.5
   434.2
   447.1
   485.4
   480.9
   438.4
   498.1
   457.5
   530.2
   393.9
   495.2
   504.9
   493.5
   526.3
   484.5
   435.1
   471.8
   425.7
   466.3
   444.2
   447.1
   454.3
   544.1
   471.2
   485.4
   467.3
   503.3
   445.9
   459.5
   430.9
   445.5
   495.5
   442.3
   486.4
     451
   466.3
   446.5
   463.4
   449.7
   478.9
   443.9
     452
   455.3
   480.6
   470.2
     440
   446.5
   486.4
   444.9
   458.2
   468.6
   474.4
   491.9
     476
   489.3
   497.4
   432.5
   469.5
   473.4
     441
   408.2
   415.7
   483.5
   470.8
   425.4
     489
   419.2
   480.2
   455.6
   454.9
   533.1
   437.4
   479.6
   414.4
     428
     430
   473.4
   426.7
   489.3
   433.2
   446.8
   446.2
   420.9
   392.3
   460.8
   462.7
   448.4
   432.5
   422.2
   421.5
     430
   460.1
   434.8
   469.2
   452.7
   434.2
   432.9
   411.5
   454.3
   461.4
   467.6
   454.3
   412.8
     477
   484.5
   436.1
   414.1
   486.4
   448.8
     427
   483.5
   402.7
     464
   442.9
   479.3
   467.6
   514.9
   461.1
   394.6
   437.1
   471.2
     452
     427
   476.3
   436.8
   462.7
   412.1
   436.4
   473.4
   442.9
   475.7
   427.7
   444.2
   438.7
   449.7
   436.8
   492.9
   461.1
     488
   497.4
   379.7
   424.1
   435.1
   473.7
   430.9
   432.2
   412.8
     465
   481.2
   485.8
   481.5
   462.4
   430.6
   458.2
   448.8
   457.5
   438.4
   468.9
   391.4
   418.3
   446.2
   438.4
   490.3
   459.8
     487
   422.8
   425.1
   433.8
   500.3
   470.5
   424.1
     404
   456.6
   427.7
   483.5
   466.9
   496.1
   486.1
   448.8
   446.8
   490.9
   470.2
   483.8
   473.7
   410.2
   437.4
   433.2
   460.8
     453
     465
   504.6
   449.4
   461.1
   410.2
     442
   430.6
   463.7
   406.3
     440
   383.2
   438.4
     440
   501.6
   461.1
   480.2
   388.4
   424.4
   447.5
   443.6
   456.9
   436.4
   422.8
   445.2
   533.4
   443.3
   460.1
   507.2
   452.7
     465
     418
   436.4
   489.3
   430.6
   434.5
   444.6
   454.6
   428.3
   430.6
   420.9
   447.8
   499.7
   459.5
   396.5
   458.8
     500
   433.5
   430.9
   464.3
   432.9
   439.7
   483.2
   455.6
   437.7
   447.5
     465
     464
   460.8
   450.1
   419.2
   469.5
   443.9
   514.3
   430.9
   454.3
   433.8
   461.1
   428.7
   422.2
   437.1
   451.7
   446.8
   478.9
   433.2
   454.6
   469.9
   417.6
   432.2
   458.8
   461.4
     428
   466.6
   427.4
   477.6
   434.8
   433.5
   471.5
   458.5
   438.7
   486.4
   445.5
   458.2
   490.6
   447.5
   462.1
     442
     488
     451
     453
   396.2
   420.9
   427.4
   446.5
   431.3
   428.7
   495.2
   445.9
     453
   485.8
   438.1
   423.5
   438.1
   443.6
   474.7
   446.2
   433.5
   463.4
   443.9
   503.3
   432.9
   414.1
   509.4
   459.8
   375.1
   424.1
   448.1
   452.3
   457.9
     418
     430
   459.8
   408.5
   508.5
   440.3
   415.4
   473.4
   425.1
     477
   443.3
     465
   465.3
     429
   463.7
   472.5
   433.8
   434.8
   424.4
   510.4
   438.4
   444.2
   418.9
   498.1
   455.6
   436.1
   437.1
   490.9
   438.7
   457.2
   447.1
   436.4
   464.3
   431.6
   447.8
     539
     439
   488.3
   458.5
   453.6
   469.5
     440
   423.8
   442.6
   486.1
   499.1
   425.7
   450.1
   455.3
     464
   456.6
     475
   466.9
   399.5
   480.9
     463
     417
   475.4
   443.3
   467.6
     500
   421.2
   472.1
   424.8
   438.1
   434.8
   451.7
   481.9
   484.1
   482.2
   453.6
   422.2
   467.6
   435.1
   473.4
   443.6
   455.9
   481.5
   421.5
   505.9
   481.5
   458.2
   431.9
   458.2
   442.3
   477.3
   490.3
   504.9
   426.4
   479.6
   445.5
   476.3
   470.5
   498.4
   495.2
   449.1
   495.5
   489.6
   523.4
   484.5
   479.6
   437.7
   443.9
   437.1
   473.4
   491.9
   466.3
   437.1
   452.3
   459.8
     404
     464
   484.8
   497.8
   439.4
     487
   447.8
   422.8
     451
   472.8
   448.4
   424.8
     439
   459.5
   431.6
   474.4
     453
   438.4
   459.8
   473.1
   401.1
   444.2
   438.1
   467.9
     513
   434.5
   458.5
   479.6
   460.4
   458.8
   485.4
   466.6
   461.1
   466.9
   453.6
     465
   424.1
   470.5
   424.1
   427.4
   459.8
   443.3
     464
   483.2
   444.9
   470.5
   474.1
   438.7
   431.6
   459.5
   454.9
   499.7
     464
   481.2
   479.6
   489.3
   459.5
   471.2
   459.2
   452.3
   503.9
   464.3
   496.5
   474.7
   453.3
   472.1
     452
   440.3
   463.4
   458.5
   461.7
   438.7
   464.3
     441
   427.7
   496.5
   429.3
   457.5
   457.2
   461.1
   441.6
   430.3
   441.3
   457.9
   463.7
   447.8
   441.3
   461.7
   462.1
   475.7
   476.7
   483.5
   439.4
     477
   443.9
   423.5
   473.4
   468.9
   456.9
   457.2
   482.2
   436.1
   457.2
   458.8
   445.9
   438.4
   413.4
   456.6
   459.2
     501
   468.2
   452.7
     439
   449.1
   424.1
   369.9
   450.7
   448.8
   469.5
   463.7
   450.4
   451.4
   472.1
   446.8
   445.5
   460.1
   443.6
   479.6
   423.1
     430
   453.6
     428
   426.7
   462.1
   422.2
   482.2
   460.8
   458.2
   405.9
   464.3
   490.6
   441.3
   458.8
   485.8
   455.3
   461.7
   467.9
   426.4
   406.6
   434.2
   437.1
   485.1
   418.6
     466
   495.2
   459.8
   499.1
   439.7
   505.5
   438.1
   445.2
   460.8
   435.5
   442.9
   424.8
   410.8
   475.7
   458.2
   467.6
   434.2
   417.3
   435.5
   441.3
   495.8
   466.9
   468.9
   405.3
   446.2
   472.8
   477.6
   450.4
   437.1
     440
   409.2
   424.1
     405
   481.2
   508.1
   425.4
   462.7
   465.3
   435.8
   461.4
   456.2
   421.8
   416.7
   457.5
   446.5
   394.3
   466.3
   423.1
     441
   405.9
     439
   473.4
   481.5
   442.9
   435.5
   471.5
     430
   487.4
   409.5
   421.5
   493.5
   449.7
     405
   431.3
   451.7
     429
   513.3
     464
   450.1
   448.1
   448.8
   466.6
   478.6
   472.5
   408.5
     430
   483.2
   456.2
   462.4
   444.9
   462.1
   484.1
   463.4
   397.8
   489.3
   486.1
   514.9
   407.2
   441.3
   388.4
   472.1
   481.9
   470.8
   465.3
   481.2
   475.7
   480.9
   431.9
   467.9
   443.9
   465.6
   424.4
   475.7
     418
   496.1
     427
   459.8
   469.9
   450.4
   459.8
   435.1
   494.8
     380
   485.1
   473.1
   458.2
   450.4
   441.6
     440
   468.9
   465.3
   462.4
     452
   462.4
   474.1
   451.7
   505.9
   426.1
   475.7
   485.8
   446.8
   485.4
   393.9
   425.1
   479.3
   480.6
   441.6
   460.4
     465
     442
   457.2
   458.2
   488.7
   457.5
   470.8
   475.4
   414.1
   403.4
   515.9
   457.2
   434.5
   499.4
   391.4
   492.9
   497.4
   455.3
   433.8
   501.6
   453.3
   480.9
   459.8
     463
   426.7
   431.6
   481.5
     525
   440.7
   437.4
   404.3
   494.5
   483.5
   435.5
   458.2
   452.3
   463.4
     488
   466.9
   465.6
   475.7
   412.8
   454.6
   434.8
     440
     500
   456.2
   457.9
   499.7
   475.7
   433.5
   474.7
     417
     476
   435.1
   490.3
   457.9
   466.3
   431.9
   425.4
   424.1
   449.4
   423.1
     429
   432.5
   420.2
   470.8
   497.4
   407.9
   448.1
   478.3
   449.1
   479.6
   444.6
     451
   432.5
   453.6
   462.7
   473.1
   434.8
   449.7
   486.7
   421.8
   517.2
   446.5
   458.8
   435.5
   464.7
   445.2
   431.3
   482.2
   478.9
   478.3
   430.9
   426.4
   481.2
     428
   503.9
   409.8
   426.1
   479.3
   424.8
   456.9
   441.6
   447.5
   453.3
   429.6
   435.1
   483.2
   454.9
   466.9
   477.6
   475.7
   484.8
   484.5
   442.6
   389.1
   454.6
   450.4
   485.8
     427
     440
     478
   481.2
   466.6
   399.8
   419.6
   468.6
   440.3
   410.8
   456.6
   446.8
   440.7
   394.6
     452
   462.7
   419.6
   425.7
   474.1
   469.2
   495.2
   470.8
     452
   438.4
   465.3
   429.6
   404.3
   473.7
   481.9
   417.6
   483.5
   468.6
   450.4
   454.9
   466.9
   419.2
   393.6
     465
   448.1
   456.6
   469.9
   471.5
     416
   442.6
   484.5
   438.1
     404
   435.1
   465.3
   476.3
   405.9
   456.2
   459.8
     441
   385.5
   462.1
   478.3
   503.6
   446.5
   413.4
     452
   476.3
   429.6
   473.7
   440.3
   409.8
   473.1
   507.8
   496.1
   514.6
   425.4
   449.7
   438.7
   447.8
     490
   473.1
   442.9
   523.4
     466
   468.2
   479.9
   423.8
   474.7
   488.3
   412.4
   448.1
   472.5
   461.4
   436.4
   476.7
   435.8
   456.9
   420.2
   420.5
     440
   395.2
   454.3
   470.5
   517.2
   456.6
   480.2
     440
   450.4
   491.6
   433.8
   428.7
     427
     463
   442.6
     500
   471.2
   427.7
   465.6
   471.2
   429.6
   454.6
   432.9
   498.4
   423.5
   442.9
   446.2
   465.6
   488.7
   448.8
   448.8
   498.4
   450.1
   431.6
   430.6
   473.4
   473.7
   460.1
   486.7
   415.7
   456.6
   434.5
     429
   461.1
   459.2
   427.4
     451
   459.5
   460.1
   485.4
   409.8
   447.1
   487.7
   421.8
   401.7
   413.1
   483.5
   488.7
   450.1
   444.9
     428
   418.9
   444.9
   472.8
     430
   427.7
   420.2
   445.2
   434.8
     454
   448.1
   478.6
   492.9
   457.9
   445.2
   481.5
   456.9
   434.8
   433.5
   456.6
   445.2
   433.5
     392
   470.8
   443.3
   462.7
   425.4
   444.9
   438.1
   466.6
   415.7
   438.4
   449.7
   479.9
   427.4
   483.2
   388.1
   492.2
   375.1
   399.8
   413.4
   448.8
   473.1
   444.2
   469.5
   474.1
   454.6
   471.2
   415.7
   438.4
     463
   485.4
   443.6
   491.6
   450.7
   424.4
   482.2
   449.1
   438.4
   437.1
   450.7
   467.9
   438.1
     439
   448.4
     465
   478.9
   478.3
   428.3
   434.5
   440.7
   433.5
   407.6
   473.7
   494.5
   432.5
   442.3
   456.6
   437.4
   440.7
   441.3
   440.7
     441
   508.8
   491.6
   472.8
   441.3
   434.8
     490
   433.2
     452
   460.4
   426.7
   466.6
   416.3
   477.3
   446.8
   460.4
   475.4
   473.4
   402.4
   458.8
   425.1
   511.4
   444.2
   437.7
   477.6
     440
   442.3
   462.4
   476.7
   447.1
   450.1
   444.9
   402.4
   444.6
   480.2
   532.1
   409.8
     463
   469.2
   474.1
   483.8
   452.3
   416.7
     441
     487
   464.7
   445.2
   460.4
   480.9
   474.1
     441
   489.6
   480.6
   444.2
   460.4
   408.9
   448.4
   430.3
   476.3
   454.6
   423.5
   442.9
   446.8
   449.7
   498.1
   419.2
   453.3
   463.4
   420.9
     454
   506.2
   455.3
   456.9
   469.9
   432.5
   425.7
     442
   432.5
   430.6
   462.1
   458.8
   436.8
   436.8
   453.6
   501.6
   479.6
   451.7
   444.9
   450.7
   457.9
   425.7
   474.4
   472.5
   441.3
   464.7
   464.3
   469.5
   490.9
   424.4
   480.9
   494.2
   441.3
   423.8
   498.7
   432.5
   431.6
   468.6
   466.6
   433.5
   482.5
   425.7
   520.8
   461.1
   420.2
   522.1
   455.9
   461.7
   476.7
   472.8
   502.3
   460.1
   508.1
   487.4
   493.9
   456.9
   462.7
   501.6
   469.9
   442.6
   457.2
   451.4
   430.3
   407.2
   460.8
   501.3
     475
   454.6
   490.9
   429.6
   490.9
   460.1
   472.5
   428.3
   386.2
   487.7
   453.6
     502
   491.3
   480.9
   435.5
   505.5
   441.6
   450.1
   444.2
   447.8
   452.3
   454.9
   489.3
   457.2
   472.5
     418
   404.7
   438.7
   464.7
   453.3
   442.6
   462.1
   449.4
   482.5
   447.1
   450.7
   443.3
   438.1
   433.8
     476
   468.9
   438.1
     463
   401.7
     452
   458.5
   412.1
     441
   428.3
   398.8
   489.3
   459.5
   463.4
   442.3
   458.2
   459.2
   456.9
   495.8
   475.4
     454
   408.2
   468.2
     441
   450.1
   424.4
   457.5
     427
   475.7
   444.9
   412.4
   439.7
   454.3
   406.3
   504.9
   470.5
   469.9
   455.9
   416.7
   486.1
   481.9
   455.3
   446.8
   432.2
   449.7
   423.1
   481.9
   459.2
   460.8
   470.5
   513.6
   391.4
   519.5
   496.1
     440
   486.7
   438.4
   436.4
     442
   488.7
   472.8
   453.6
   514.6
   435.8
   447.8
   469.5
   423.1
   457.2
   418.3
   428.7
   444.2
     453
   448.8
   432.5
   467.9
   421.2
   464.7
   480.2
     500
   437.4
   462.4
   449.7
     441
   459.2
   488.7
   455.3
   404.3
   486.1
     440
   476.3
   460.8
   454.6
   454.6
   485.1
   477.6
   444.6
   489.6
   464.3
   415.4
   496.8
   513.3
   504.9
   428.3
   443.3
   463.7
   430.9
   511.4
   455.6
   497.1
   418.3
     502
   462.7
   439.7
   450.1
   435.5
   438.7
   469.2
   438.7
   456.9
   467.3
   437.4
   510.7
   470.8
   477.3
   502.9
   451.7
     466
     451
     427
   425.1
   449.1
   456.2
   469.2
   439.4
   471.8
   485.8
   472.8
   483.5
   506.5
   396.2
   501.6
   451.4
   426.1
   444.9
   415.4
     464
   463.7
   440.3
   435.1
   482.2
   425.7
     442
   439.7
   440.3
   475.7
   467.3
     440
   445.9
   463.7
   456.2
   419.9
   467.3
     453
   462.7
   444.9
   465.6
     464
   490.9
   444.9
   430.6
   471.5
   445.5
   462.4
   405.3
   464.3
   474.4
     430
   435.1
   442.9
   421.5
   498.7
   497.8
   465.6
   430.3
   422.2
   409.8
   483.8
   500.3
   508.5
   461.7
   514.9
   493.9
   435.1
   443.6
   443.9
     478
   442.9
   451.7
   410.5
   454.3
   456.9
     476
   469.5
   439.4
   490.9
   435.5
   465.6
   477.6
   444.6
   406.3
   469.9
   421.5
   431.6
   482.8
   445.5
   434.2
   445.2
   424.1
   402.4
   418.6
   445.9
   437.4
   441.6
   472.1
   468.6
   430.9
   499.1
   432.2
   441.6
   452.7
   453.6
   444.9
   446.5
   491.3
   418.3
   461.4
   480.9
   444.9
   437.1
   432.9
   457.5
   494.5
     478
   406.6
   453.3
   433.8
   462.1
   445.5
   439.7
   485.1
   465.3
   455.3
   491.3
   456.2
   473.7
   517.2
   408.2
   471.2
   442.3
   468.2
   444.6
   419.9
   466.3
   433.2
   463.4
   483.8
   409.5
   471.8
   424.4
   482.5
     454
   435.8
   450.7
   493.2
   470.2
   457.5
   470.2
   430.3
   483.2
   527.6
   418.3
   394.3
   484.5
   449.4
   435.8
   444.2
   430.3
     440
   495.8
   488.3
     441
     441
   445.9
   468.2
   431.3
   452.7
   455.3
   485.1
   457.5
   447.8
   473.1
   436.4
   479.9
   449.7
   457.2
   419.6
     451
   485.4
   460.4
   419.6
     430
   430.3
   429.6
   469.2
     441
     454
   446.5
   425.1
   437.7
   441.3
   469.2
   467.3
   413.1
   530.2
   467.3
   485.8
   451.7
   486.7
   450.7
     442
   438.1
   461.4
   473.7
   474.1
   452.7
   445.5
   475.7
   478.9
   428.3
   461.7
   468.9
   459.2
   447.8
   469.5
   448.4
     430
   489.3
   482.2
   452.7
     478
   475.7
   466.9
   498.4
   455.3
   513.3
   471.8
   471.2
   473.1
   423.5
   466.3
   435.8
   447.8
   432.5
   463.4
   505.2
     452
   434.2
   441.6
   421.5
   466.3
   469.5
   490.3
   498.1
   433.2
   491.3
   418.6
   509.1
   432.2
   451.4
   454.3
   496.5
   458.2
   467.6
   479.3
   475.7
   478.9
   453.3
   467.9
   438.7
   431.6
   508.1
   448.8
   474.4
   447.5
   487.4
   511.4
     488
   431.6
   490.9
     451
   457.9
     466
   467.6
   464.3
   448.4
   476.3
     404
   472.5
   459.8
   450.4
     463
   452.3
   442.3
   469.9
   496.8
   508.8
   455.3
     418
   428.3
   476.3
   462.4
   470.2
   471.8
   461.4
   448.1
   483.2
   441.6
   445.2
   433.5
   445.9
   466.3
   465.3
   559.4
   484.8
   475.7
   443.3
   512.4
   465.3
   444.2
   481.5
     465
   443.6
   417.3
   423.8
   520.8
   502.6
   495.2
   457.5
   460.8
   457.5
   477.3
   450.1
   457.2
   434.2
     439
   438.1
   444.6
   456.6
   439.7
   428.3
   458.5
   427.7
   480.9
   415.4
   434.5
   471.8
   454.3
   507.2
   498.1
   483.2
   483.8
   448.8
   494.2
   499.4
   552.6
   457.5
     476
   472.1
   453.6
   455.3
   446.5
     453
   487.4
   485.4
     525
   436.8
   490.9
   426.4
     442
   530.8
   419.9
   444.6
   463.7
   467.3
   476.3
   463.4
   434.8
   434.8
   423.1
   462.4
   452.3
   471.2
   501.6
   411.8
   494.2
   451.4
   423.5
   510.7
   491.6
   447.8
   430.6
   499.7
   462.4
   447.5
   473.7
   416.3
   490.3
   435.5
   430.6
   472.5
   480.9
   428.7
   469.2
   474.7
   473.4
   443.6
     475
     477
   434.8
   446.2
   485.8
   463.7
   415.4
   446.2
   460.1
   482.2
   490.9
   470.8
   427.7
   499.1
     475
   494.5
   445.5
   486.4
   435.5
   504.2
   483.5
   438.4
   473.1
   470.5
   464.3
   486.7
   465.3
   447.1
   423.8
   482.5
   472.8
   468.6
   449.7
   469.2
     429
   462.4
   405.3
   487.7
   454.3
   466.9
   519.2
   454.9
   455.3
   499.4
   435.1
   450.1
   459.8
   471.5
   437.4
   436.1
   454.3
   460.8
   461.4
   400.1
     464
     466
   462.7
   469.2
   439.7
   430.6
   482.8
   462.7
     464
   485.8
   463.4
   454.9
   480.9
     415
     430
     465
   445.2
   487.4
   495.5
   469.2
   449.4
   452.3
   432.9
   435.8
   423.5
   466.9
   412.1
   465.6
   430.6
   418.9
   462.1
   438.1
   432.2
   457.2
   447.1
   424.8
   450.7
   456.6
   404.3
   456.6
   450.4
     478
   452.3
   459.5
   455.6
   451.7
   414.7
   465.3
   474.4
   395.6
     441
   467.3
   470.2
   462.7
   470.5
   444.2
   433.5
   454.9
     405
   467.9
   426.4
     403
   488.7
   494.2
   468.9
   427.7
   458.2
   474.1
   482.8
   466.9
   503.9
     489
   471.5
   470.5
   528.6
   444.6
   442.9
     501
   436.8
     452
   436.4
   474.7
   454.6
   444.6
   496.1
   461.1
   439.7
   479.9
     502
   481.5
   496.8
     489
   480.9
     487
   475.7
     466
   486.1
   427.4
   452.7
   466.6
   441.6
   484.1
   457.2
   419.9
   466.3
   438.7
   511.4
   452.7
   469.2
   466.9
   411.5
   452.7
   502.3
   432.5
     464
   406.9
   445.2
     452
   468.6
   462.4
   478.9
   458.8
   487.7
   436.4
   477.3
   460.1
   466.3
   434.8
   465.6
   423.8
   439.4
   529.9
   476.7
   395.9
     429
   501.3
   431.9
   441.3
   497.4
   429.3
   447.8
   463.4
   504.2
   412.4
   439.7
   432.9
   440.3
   450.7
   460.8
   530.2
   432.5
   414.1
   442.6
   451.7
   450.7
   519.8
   458.2
   426.1
     428
   478.9
   502.3
   453.6
   460.1
   510.1
   483.5
   474.7
   409.5
   423.1
     416
   488.3
   461.4
   494.5
   469.2
   450.7
   465.3
   424.4
     451
   476.3
     452
   432.9
   433.2
   451.4
   446.8
   448.1
   491.9
   402.7
   434.2
   452.3
   466.6
   478.6
   434.8
   445.5
   436.4
   456.2
   419.6
   515.9
   424.1
   450.1
   449.4
   407.9
   452.3
   462.1
     453
   380.3
     452
   437.1
   462.1
   469.9
   462.4
   451.7
   493.9
   492.9
   446.8
   409.8
   426.1
   477.6
   423.8
   468.6
   458.8
     439
   505.2
   449.4
   503.3
     428
   468.6
   444.2
   363.5
   469.2
   465.3
   428.7
   455.6
   434.8
     487
   469.2
   505.5
   422.8
   484.1
   426.4
   495.5
     430
   468.6
   419.2
   446.5
   440.7
   511.1
   435.8
   488.7
   494.8
   483.8
   444.6
   459.5
   467.9
   424.4
   463.4
   442.3
   472.8
   414.1
   479.3
   457.5
   470.2
   496.8
   456.6
   459.5
     454
   477.6
   448.1
   478.3
   420.5
   437.4
   434.8
   449.1
   459.2
   461.7
   433.2
   451.4
   464.7
   431.3
   460.4
   450.1
   445.9
   430.3
   456.9
   439.7
     451
   430.3
     440
   459.2
   463.7
     440
   414.4
   447.5
   461.1
   459.2
   424.4
   473.1
   448.4
   456.6
   485.1
     463
   460.8
     416
   470.8
   431.3
   510.4
   507.8
   472.8
     453
   442.3
   449.1
   428.3
     453
   447.1
   439.4
   428.7
   450.7
   463.4
   449.1
   446.2
   470.5
   463.7
   502.9
   426.7
   436.8
   434.8
   421.5
   495.5
   500.3
   418.3
   517.5
   483.2
   425.4
   470.8
   454.6
   445.9
     465
     454
   468.9
   473.1
   486.7
   469.5
     441
   424.1
   508.5
   483.8
   438.7
   449.4
   488.3
   479.9
   472.5
   536.4
   502.3
     418
   484.1
   453.6
     439
     490
   436.4
   421.2
   458.2
   494.5
   452.3
   448.1
   438.1
   409.5
   460.8
     476
   458.2
   462.1
   446.5
   480.2
   469.2
   445.5
   465.6
   474.4
   469.5
   430.3
   460.4
   489.3
     477
   446.8
   492.9
   450.4
     441
   470.5
   466.3
   432.9
     442
   415.7
   466.6
   444.2
   485.1
   484.5
   462.1
   443.3
   463.7
   459.5
   475.7
   430.3
   444.9
   527.3
   431.3
   463.4
   474.7
   456.9
   461.1
   470.2
   471.5
   424.1
   427.4
   477.6
     500
   477.3
   507.5
   493.2
   456.2
   514.3
   464.3
   426.1
   472.1
   432.9
   509.1
   511.4
   434.5
   387.1
   451.4
   472.5
   444.9
     464
   421.2
   459.8
   435.8
   479.9
     442
   495.8
   453.6
     439
   486.4
   478.9
   452.7
     430
   470.2
   418.9
   506.2
   463.7
     478
   447.1
   454.6
   526.3
   458.5
   433.8
   456.2
   505.2
   460.8
   448.4
     488
   442.6
   457.2
   470.8
   490.6
   452.7
   449.1
   504.2
   444.9
   442.6
   479.3
   488.7
   459.2
   448.1
   454.6
   501.6
   466.3
   473.7
   515.3
   459.8
   474.4
   457.5
   515.3
   509.4
   433.2
   460.4
   459.8
   425.1
   499.7
   468.6
   441.6
   451.4
   426.1
   475.7
   498.7
   454.6
   513.6
   472.5
   476.7
   443.6
   441.6
   551.9
   497.1
   473.7
   452.7
   483.8
   458.2
   495.5
   469.5
   448.8
   478.3
   475.7
   472.1
   473.4
   452.7
   471.2
   506.5
   468.6
   491.9
     475
   534.1
   444.9
   480.9
   486.4
   469.5
     463
   463.4
     429
   499.4
   443.3
   446.5
   459.2
     500
   475.4
   432.5
   466.3
   469.5
   447.8
   448.4
   495.2
     428
   506.2
   506.2
   419.9
   459.2
   462.4
   466.9
     441
   483.8
   464.7
   494.5
   496.8
   462.7
   484.5
   468.6
   432.2
   474.7
   448.4
     489
   437.4
   445.5
   426.1
   431.3
     416
     476
   460.8
   463.4
   441.3
   480.9
   491.6
   482.8
   480.9
     454
     416
   441.3
   471.2
   460.1
   461.4
   480.9
   431.9
   509.8
   468.6
   426.7
   490.9
     463
   456.9
   474.4
   472.1
   444.9
   460.8
   482.8
   432.5
   439.7
   442.9
   480.6
   467.9
   449.4
   456.6
   471.8
   478.9
   448.8
   452.3
   443.9
   483.2
   455.6
   404.3
   426.4
   446.2
   487.4
     500
   491.3
   468.2
   516.2
   449.1
   468.2
   448.8
   452.3
   465.3
   492.2
   459.2
   468.9
   487.4
   435.1
   490.3
   455.3
     500
   469.2
   504.9
     452
   418.9
     405
   460.1
   460.1
   476.7
   473.7
   490.9
   426.4
   461.1
   449.1
   449.1
   501.6
   447.5
   425.7
   516.9
   474.7
   478.6
   416.7
   486.7
   433.5
   405.9
   452.7
   501.3
   436.4
   457.2
   466.9
   471.2
   476.3
   469.5
   482.2
   451.7
   460.1
   440.3
   428.3
   494.2
   435.5
   499.4
   482.8
   444.2
   468.2
     502
   436.8
   412.4
   471.5
   468.6
   433.2
   457.2
   492.2
   487.7
   473.4
   471.8
     476
   481.2
   469.5
   478.9
   457.9
   460.1
   456.6
   456.9
   478.3
   460.4
   413.4
   481.5
   467.9
   544.1
   485.4
     476
   451.4
   465.3
   476.3
   461.1
   496.5
   500.3
   424.8
   489.3
   479.6
     512
   460.4
   499.4
   447.1
   450.4
     476
   447.5
   507.8
   472.8
   479.3
   479.3
   450.7
   424.1
   440.7
   432.9
   437.7
     454
   486.7
   486.1
   491.9
   488.3
   484.8
   448.1
   484.8
   470.5
   429.6
     465
     487
   447.1
   482.2
   487.7
   433.8
   484.1
   467.3
   518.8
     453
   514.9
   510.4
   495.8
   519.8
   498.7
   517.2
   470.2
   513.3
   479.9
   521.1
   488.7
   477.6
   528.2
   482.2
   510.1
   471.2
   511.1
   520.1
   477.3
   451.4
   478.9
   508.1
     525
   459.8
   500.7
     501
   447.5
   510.1
   475.7
     488
   516.2
   488.3
   492.2
   531.2
   532.5
   486.4
   531.2
   503.9
   472.1
   479.9
   517.9
   505.9
     477
   505.5
   516.2
   497.1
   510.7
   497.1
   491.3
   499.7
   460.1
   465.6
   521.8
   465.3
   556.5
   453.3
   461.7
     563
   515.6
   497.4
   485.4
   479.9
   463.4
   501.3
   446.8
   551.6
   497.8
   570.4
   508.8
   567.8
   496.1
   498.1
     585
     551
   522.1
   594.4
   526.6
   518.2
   530.8
   559.7
   535.4
   541.5
   545.1
     587
   551.9
   562.3
   557.1
   595.7
   581.1
   639.8
   555.2
   539.9
   606.4
   551.3
   600.3
   607.4
   586.3
   652.5
   581.4
   672.6
     672
   664.8
     682
   624.6
   688.5
   649.6
   700.2
   672.9
   657.4
   747.9
   655.4
   684.3
   785.5
   789.4
   751.1
   776.1
     814
     780
   818.6
     805
   861.7
   800.4
   834.5
   843.2
   788.7
     890
   796.8
   858.5
   861.7
   915.3
   972.3
   950.9
   898.1
   959.4
    1008
   967.8
   997.3
     950
   995.1
   980.1
    1026
    1034
    1109
    1071
    1027
    1028
    1104
    1087
    1077
    1062
    1103
    1111
    1136
    1023
    1130
    1154
    1134
    1146
    1124
    1131
    1148
    1229
    1199
    1186
    1154
    1210
    1107
    1176
    1287
    1172
    1189
    1217
    1255
    1172
    1117
    1117
    1173
    1183
    1167
    1253
    1176
    1141
    1186
    1183
    1230
    1164
    1253
    1169
    1168
    1165
    1092
    1222
    1147
    1135
    1142
    1177
    1174
    1085
    1112
    1159
    1037
    1078
    1135
    1100
    1014
    1089
    1000
    1073
    1019
    1045
   986.6
    1032
    1007
   930.2
    1038
   983.7
   977.2
    1014
   960.3
   954.5
   958.1
     923
     923
     900
   911.4
   887.4
   929.2
   908.8
   886.4
   877.9
     888
   964.9
   831.6
   929.5
   887.4
   902.6
   837.1
   862.4
   896.8
   871.1
   793.3
   809.5
   842.3
     802
   833.5
   703.1
   791.7
   815.7
   806.6
   785.5
   794.3
   722.9
   818.3
   729.4
   770.2
   699.9
   749.5
   790.7
   657.7
   775.1
   771.9
   695.3
   717.4
   747.9
   711.5
     669
   680.1
     707
   752.7
   719.6
   724.5
   672.3
     708
   662.9
   676.8
   608.4
   719.6
   632.4
   646.3
   675.2
     684
     669
   669.4
     633
     657
   635.6
   674.6
   627.2
   670.3
   659.6
   649.6
     586
   622.6
   641.5
   643.1
   589.2
     693
   607.7
   623.3
     671
   641.8
   617.8
   655.1
   592.2
   610.6
   620.7
   616.2
   632.1
   577.6
   581.1
   551.6
   571.1
   613.9
   593.1
   617.8
   555.8
   592.5
   573.7
   661.9
   574.3
     597
   533.1
   547.4
   640.5
   524.7
     538
   587.3
   576.9
   629.5
   620.1
   601.2
   584.4
   616.8
   593.5
   583.1
   570.4
   520.8
   595.7
   575.9
   554.2
   515.6
     584
   624.9
   558.4
   609.7
     560
   593.1
   608.4
   504.6
   572.4
   552.3
   554.2
   569.1
   555.8
   552.9
     524
   555.2
   591.2
     609
   560.7
     572
   524.7
     573
   533.4
   595.4
   591.2
   541.2
   466.9
     550
   572.7
   600.9
   567.8
   539.6
   502.3
   509.4
   539.9
   550.6
   526.3
   529.2
   561.3
   571.4
   558.4
   527.3
   542.5
   539.3
   584.4
   549.3
   542.8
   521.4
   548.7
   554.8
   539.3
   545.4
     524
   570.7
   537.7
   566.9
   535.1
   566.2
   534.1
   560.7
   512.4
   557.8
   544.8
   577.2
   515.9
   514.3
     560
   520.8
   521.1
   523.4
     561
   622.6
   544.1
   496.8
     525
   552.9
   520.5
   571.4
   536.7
   535.4
   542.2
   580.5
   548.4
   533.4
   522.1
   514.3
   538.3
   513.3
   524.7
   539.3
   589.6
   476.7
   569.1
   553.9
   561.3
   550.6
   544.8
   492.6
   506.8
     550
   549.7
   572.4
   471.8
   560.7
   546.7
   532.5
   554.2
   569.4
   602.2
   522.4
   552.3
   564.6
   541.9
   527.6
   517.9
   567.8
   504.2
   566.5
   593.8
     524
   580.2
   557.4
   556.8
   492.6
   570.1
   555.5
   566.2
   559.1
   533.8
   576.3
   586.6
   513.3
   513.6
     575
     584
   523.4
   517.5
   494.5
   519.2
   476.3
     536
     539
   490.9
   548.7
   558.7
   529.2
   579.8
   548.7
   552.3
   533.4
   527.6
   546.7
   508.5
   532.8
   452.7
   533.8
   539.9
   530.8
   540.6
   536.4
   589.9
   521.8
   541.9
   568.1
   556.8
   506.8
     478
   557.8
   533.8
   585.3
   552.3
   587.9
   550.6
   519.5
   555.8
   572.4
   558.4
   555.2
   562.3
   528.2
   535.1
   537.7
   555.8
   530.5
   547.7
   539.9
   537.7
   564.3
   545.4
   508.5
   541.9
   565.6
   512.4
   560.4
   511.4
   511.1
   531.2
   527.9
   579.2
   562.3
   561.7
   559.1
   554.2
   561.3
   539.3
   496.5
   557.4
   533.8
   494.5
   570.4
   514.3
   589.2
   543.5
   510.7
   578.9
   518.5
   500.7
   520.5
   555.2
   544.5
     488
   519.8
   546.4
     586
   557.1
   535.1
   514.3
   540.9
   527.9
   550.6
   504.9
   479.9
   510.4
   487.7
   549.7
   535.1
   532.8
   514.3
   509.8
   535.1
   569.1
   538.6
   579.5
   579.8
   532.5
   503.6
   522.1
   558.4
   540.3
   555.8
     526
   490.6
     551
   546.1
     548
     514
   510.4
   517.9
   569.4
   528.9
   515.6
   539.9
   547.7
   533.8
   507.8
   505.2
   547.1
   546.1
   556.8
   498.4
   556.5
   545.8
   526.9
   498.7
   474.7
   554.5
   472.5
   510.4
   517.9
   510.4
   492.2
     488
     442
   542.8
   463.7
   465.3
   571.4
   507.5
   534.4
   489.3
   489.3
   548.7
   486.4
   534.7
   527.6
   472.8
     524
   565.9
   506.8
     550
   469.5
   563.3
   530.8
     587
   485.8
   505.9
   509.1
   541.9
   477.3
     466
     525
   519.8
   473.4
   517.5
   519.8
   480.2
     525
   514.3
   553.2
   500.7
     487
   481.2
   570.1
   503.6
   535.4
   485.8
   512.7
   529.9
   531.8
   469.9
   542.2
   575.9
   493.5
   498.7
   552.9
   483.8
   520.1
   486.4
   542.8
   528.2
   543.2
   447.1
   499.4
   570.4
   519.8
   465.3
   520.8
   488.7
   551.3
   544.8
   521.1
   568.1
   497.1
   521.4
   531.5
   547.1
   518.2
   545.1
   527.6
   542.2
   486.7
   469.2
   542.5
   525.3
   552.9
   483.8
   572.7
   488.3
   537.7
   509.4
   544.1
   489.3
   512.7
   536.7
   523.4
     525
   510.1
     502
     539
   512.4
   540.3
   510.4
   509.8
   517.2
   459.8
   521.8
   539.6
   521.1
   476.7
   528.9
   520.5
     502
   526.3
   512.7
   520.5
   556.1
   567.8
   553.6
   530.2
   514.6
   496.5
   535.7
   519.8
   530.2
   523.4
   528.6
   532.1
   489.6
   519.8
   554.2
   530.2
     548
   498.4
   525.7
   530.5
   533.1
   565.9
   605.5
   603.5
   521.1
   566.5
   616.2
   581.4
   518.2
   555.5
   577.6
   569.8
   600.6
     560
     597
   542.5
   543.2
     572
   553.9
   592.5
   564.3
   597.3
   583.4
   598.6
   560.7
     563
   534.1
   576.9
   566.2
   577.2
   594.1
   575.9
   571.4
   545.4
   544.8
   592.8
   564.6
   545.8
   565.9
     550
     584
   608.4
   551.9
     550
   599.3
   563.9
   553.6
   529.5
     633
   581.4
   559.1
   584.7
   548.7
     599
   541.9
   565.6
     563
   559.4
   603.8
     586
   545.8
     598
   590.9
   587.6
   546.1
   595.1
   561.7
   563.3
   552.3
   506.8
   581.1
   535.7
   588.6
   568.5
   537.7
   538.3
   588.3
   515.6
   580.2
   570.4
   516.6
   540.3
   544.8
     561
     524
   545.8
   561.7
   566.2
   554.2
   670.7
   547.4
   509.1
     597
   553.6
   558.4
   551.6
   550.3
   548.4
   557.1
   576.6
   539.6
   583.1
   566.2
   617.5
   603.5
   537.3
   580.8
   591.5
   564.3
   568.8
   594.7
   570.4
   555.5
   559.4
   539.9
   539.6
   515.3
   539.6
   618.8
   549.3
   581.4
   526.3
     597
   470.5
     573
     490
     574
   624.6
   518.8
     560
   595.1
   494.5
   595.7
     584
   543.5
   536.7
   567.5
   533.1
   493.5
   548.7
   572.4
   564.9
   628.8
   570.1
   541.9
   575.3
   565.9
   545.4
   523.7
   531.2
   552.6
   583.4
   542.2
   552.9
   554.2
   493.2
     539
   556.5
   538.6
     610
   564.9
   573.7
   582.4
   604.5
   589.9
   542.2
   541.5
     537
   588.9
   567.5
   547.4
   569.4
   566.2
   554.2
   541.2
   558.7
   530.8
   543.2
   572.7
   558.7
   534.1
   512.4
   537.3
   564.9
   569.1
   583.7
   555.8
   514.6
   571.4
   558.4
   607.7
   510.7
   520.1
   527.6
   548.7
   538.3
   584.4
   538.3
     549
   561.3
   547.7
   516.9
   510.1
   571.4
   575.6
   542.5
   576.9
   535.4
   541.2
   543.8
   549.3
     538
   573.7
   580.8
   585.3
   551.6
   529.9
   552.6
   535.1
   526.9
   575.3
   511.4
   578.5
   562.6
   590.5
     561
   606.4
   584.4
   538.3
   532.5
   588.3
   601.9
     526
   564.9
   550.6
   558.1
   580.2
     539
   540.9
   550.3
     549
     501
   590.2
   550.3
   546.4
   570.7
   561.7
   558.7
   536.4
   547.4
   563.3
   534.7
   575.3
   597.7
   548.4
   563.3
   573.3
     561
     563
   551.3
   558.7
   530.8
   567.8
   542.2
   533.4
   588.3
     572
   532.5
   551.3
   551.9
   557.4
   542.8
   569.8
   608.4
   603.5
   591.2
   554.5
   554.2
   539.9
   600.6
   562.3
   563.6
   566.5
   609.3
   567.2
   565.9
   563.9
   554.2
   594.7
     573
   512.7
   571.1
   568.1
   628.5
   577.9
   557.1
   546.7
   539.6
   542.5
   571.1
     647
   634.3
   579.2
   597.7
   573.3
   606.1
   556.1
   616.5
   566.2
   617.1
   564.9
   625.6
   612.9
     646
   571.7
   555.8
     670
   592.5
     622
   642.4
   568.8
   631.1
   618.1
   582.7
   623.6
   558.1
   609.7
   645.4
   633.7
   629.8
   627.5
   589.2
   705.4
   611.3
   669.7
   620.4
   721.6
   636.6
     658
   631.1
   667.1
   692.7
   721.6
   660.9
   666.4
   663.2
   708.9
   693.7
   734.2
   694.7
     682
   672.9
   674.2
   708.6
   772.8
     742
   675.8
   696.3
     658
   813.7
   671.3
   711.9
   729.7
   738.5
   741.4
   733.3
   702.1
   739.8
   720.3
   787.4
   763.4
   827.3
   741.1
   756.9
   716.4
   707.3
   738.1
     778
   796.8
   810.8
   781.6
   782.9
   778.4
   717.4
   793.9
   818.3
   771.5
   722.6
   751.8
   725.5
   726.5
   762.1
   750.8
   782.9
   738.8
   740.7
   758.2
   782.3
   748.5
   817.3
   736.8
   732.9
   733.9
   729.4
   753.7
   787.1
   745.9
   753.1
   750.1
   747.9
   773.8
   751.1
   711.5
   671.6
     696
   701.8
   744.3
   705.7
   749.2
     708
   733.9
   673.6
   746.2
   674.6
   739.1
   715.1
   671.3
   699.5
   667.4
   708.6
   691.1
   727.1
   683.3
   685.9
   669.4
   689.1
   681.4
   647.6
   654.8
   614.5
   680.1
   654.8
   675.5
   627.8
   657.7
   667.4
   675.2
   677.1
   664.2
   671.3
   645.7
   588.9
   666.1
   618.1
   649.2
   620.4
   636.9
   585.3
   613.6
   624.6
   604.2
     646
   654.1
   605.5
   654.4
   625.6
   615.5
   650.2
   588.3
   603.2
   588.6
   641.5
     586
   671.3
     635
     575
   588.6
   673.9
   663.2
   605.5
   673.6
   627.5
   589.9
   617.1
   619.7
   638.2
   606.8
   620.4
   566.5
   643.1
   568.5
   643.4
   637.6
   586.6
   575.9
   580.8
   593.5
   602.9
   651.2
   619.4
   637.6
   649.9
   551.9
   587.9
     622
   599.3
   584.7
   578.9
   565.9
   553.9
   636.6
   595.4
   602.2
   567.5
   604.2
   587.3
   660.6
   575.6
   603.5
   585.7
   589.6
   565.2
   590.9
     585
   646.7
   566.2
   603.5
   592.8
   621.7
   621.3
   573.7
   581.8
   582.1
   613.9
     611
   541.5
   548.4
   591.5
   607.7
     538
   592.8
   552.3
   594.7
   611.3
   616.5
   576.9
   577.6
   580.8
   566.9
   590.9
   509.4
   571.1
   563.9
   592.2
   569.8
   529.2
   569.8
   630.8
     646
   548.4
   586.6
   592.5
   594.4
   606.4
   568.8
   615.5
   592.5
   568.5
     584
   560.4
   564.6
   559.4
   574.3
   592.5
   550.6
   641.5
   533.8
   587.9
   579.8
   573.7
   612.6
   572.4
   525.3
     608
   623.6
   544.1
   509.4
   577.9
   594.1
   650.2
   541.5
   663.8
   594.1
     645
     586
   599.3
   600.3
   638.5
   633.7
   620.1
   601.2
   593.1
   632.7
     634
   622.6
   663.2
   688.2
   718.3
   714.8
   729.4
   660.3
   706.3
   717.4
   694.3
   710.6
   721.3
   758.2
   746.9
   751.1
   756.3
   748.2
     804
   785.8
   772.8
   802.4
   835.5
   838.7
   831.9
   893.2
   841.3
     890
   927.3
   912.7
     913
   967.2
   946.4
   936.7
   961.3
   971.4
    1088
    1044
    1062
    1175
    1087
    1133
    1196
    1189
    1222
    1151
    1269
    1177
    1276
    1295
    1257
    1327
    1342
    1453
    1423
    1406
    1414
    1469
    1515
    1538
    1657
    1611
    1560
    1602
    1662
    1627
    1697
    1760
    1703
    1744
    1753
    1699
    1847
    1787
    1829
    1883
    1978
    1974
    1935
    1933
    2004
    2071
    2036
    2058
    2035
    2132
    2104
    2136
    2120
    2157
    2102
    2089
    2116
    2208
    2079
    2176
    2117
    2130
    2132
    2128
    2249
    2148
    2233
    2213
    2240
    2110
    2167
    2141
    2113
    2142
    1963
    2085
    2180
    2038
    2085
    2167
    2139
    2074
    2144
    2018
    2036
    2086
    2115
    2123
    1923
    2027
    2048
    2001
    1960
    1955
    2059
    2081
    1942
    1932
    1898
    1906
    1865
    1826
    1812
    1820
    1739
    1893
    1896
    1795
    1732
    1777
    1781
    1757
    1770
    1674
    1714
    1602
    1610
    1544
    1565
    1556
    1576
    1589
    1552
    1499
    1454
    1466
    1458
    1430
    1466
    1403
    1445
    1414
    1281
    1328
    1303
    1289
    1264
    1278
    1238
    1334
    1217
    1250
    1288
    1205
    1205
    1258
    1179
    1199
    1170
    1151
    1118
    1140
    1163
    1123
    1090
    1171
    1070
    1027
    1089
   989.5
    1074
   999.6
    1007
    1005
    1023
    1021
    1017
    1006
   933.4
   919.8
   934.7
   932.1
   981.1
   947.7
     912
   996.4
   908.1
   947.7
    1006
   942.8
   913.3
   892.9
   916.9
   829.3
   870.2
   881.2
   926.6
   810.8
   891.2
   905.5
   859.8
   850.7
   787.1
   844.5
   843.2
     802
   832.5
     841
   827.3
   823.8
   800.1
     766
   841.6
   776.1
   756.3
   823.1
   812.1
   756.3
   797.2
     790
   813.7
   770.2
   742.7
     769
   799.4
     793
   813.4
   761.8
   751.8
   757.3
   759.2
   712.8
   801.7
   741.1
   775.8
   736.5
   739.8
   690.1
   720.3
   732.3
   842.9
   719.3
   720.9
   754.7
   718.7
   712.2
   708.3
     695
   702.4
   740.1
     744
   684.6
   734.9
     779
   689.8
   713.5
   683.3
   710.6
   733.9
   732.9
   661.9
   697.3
   703.4
   689.5
   712.2
     672
   732.3
   674.6
   753.1
   680.7
   748.5
     705
   580.8
   679.4
   690.1
   774.8
     671
   697.9
   670.7
   655.7
   698.2
   662.9
   644.7
   698.2
   623.6
   677.5
   690.8
   726.8
   652.2
   684.6
   633.7
   660.6
   720.3
     718
   655.4
   698.6
   675.5
   616.5
   724.2
     681
   714.1
   688.5
   628.5
   714.5
   632.1
     633
   674.6
   672.9
     706
   713.2
   718.7
   631.1
   653.8
   653.8
   680.4
   713.5
   621.7
     684
   644.7
   624.6
   652.5
   649.6
   611.6
   641.5
   661.9
   641.8
   704.1
   645.7
   723.2
   673.9
   644.4
   723.9
   638.2
   700.8
   686.6
   626.5
   688.8
   717.4
   672.6
   657.4
   675.8
   643.1
   604.2
   613.2
     670
   737.8
   719.3
     669
   701.5
   716.1
     706
   691.7
     683
   711.9
   654.8
   766.7
     672
     683
   741.1
   646.3
   702.8
   702.1
   723.9
   689.8
   709.3
   747.2
   721.6
   735.9
     670
   737.2
   757.6
     671
   694.7
     731
   722.6
   728.7
   747.9
   761.2
   708.6
   709.9
   761.2
   739.8
   690.8
   687.5
   749.2
   756.6
   787.8
   791.3
   699.9
   708.3
   760.2
   777.1
   778.7
   727.4
   713.5
   698.9
   759.2
   736.5
   841.6
   747.2
     814
   799.4
   796.8
   841.3
   782.3
   810.5
   822.5
     766
   766.7
   745.9
   783.9
     828
   805.9
   750.5
   790.4
   813.1
   863.4
   815.3
   835.5
   734.9
   837.1
   846.2
   844.2
   781.9
   819.6
     828
   771.2
   812.1
     876
   794.9
   817.3
   839.3
   806.3
     838
   854.3
   852.6
     914
   815.7
   843.6
     863
   833.2
   895.1
   858.2
   899.7
   882.8
   820.5
     888
   817.3
   870.2
   846.2
     890
   857.8
   798.1
   910.1
   856.5
   890.6
   872.4
   901.6
   862.1
   861.7
   932.8
   824.1
   855.2
   856.9
   884.8
   962.3
   836.1
   836.1
   853.9
   858.2
   871.1
   831.2
   857.2
     935
   919.5
   877.9
   858.5
   849.1
   873.7
   823.8
   847.1
   853.9
   836.1
   790.7
     817
   826.7
     827
   809.8
   872.1
   829.6
   830.6
   855.9
   811.8
   859.8
     816
   777.4
     805
   866.3
   769.6
   802.4
   855.2
   847.5
   807.6
   836.4
   829.9
   774.5
   806.9
   799.1
   736.2
   790.7
   725.2
   787.8
   822.8
   810.5
     816
   757.9
     755
   801.7
   837.4
   824.4
   812.7
   807.6
     814
     790
   809.2
   805.6
     694
     755
     769
   798.5
   761.2
   824.1
   796.5
   878.9
   786.8
   855.6
     814
   833.2
   885.1
   826.4
   871.8
   818.6
   875.4
   909.1
   894.5
   878.9
   851.3
   912.3
   981.4
    1010
   948.7
   938.9
    1005
   942.2
    1021
    1017
    1062
    1075
    1137
    1120
    1121
    1170
    1172
    1266
    1344
    1209
    1311
    1271
    1315
    1417
    1372
    1407
    1424
    1375
    1430
    1469
    1572
    1599
    1621
    1705
    1589
    1776
    1818
    1897
    1888
    1973
    1911
    1997
    2022
    2153
    2103
    2180
    2160
    2274
    2295
    2322
    2380
    2476
    2543
    2556
    2517
    2664
    2695
    2714
    2801
    2796
    2957
    2798
    2928
    3160
    3088
    2965
    3109
    3163
    3221
    3306
    3191
    3272
    3498
    3391
    3420
    3575
    3371
    3517
    3524
    3650
    3600
    3772
    3812
    3793
    3873
    3871
    3863
    3768
    3954
    4029
    3875
    3953
    3997
    4014
    3882
    3999
    4140
    4111
    4018
    4133
    3972
    3994
    4019
    3953
    3851
    4011
    3910
    4061
    3968
    3923
    3841
    3824
    3901
    3815
    3815
    3844
    3753
    3718
    3813
    3709
    3611
    3586
    3689
    3484
    3533
    3456
    3402
    3369
    3311
    3279
    3381
    3173
    3265
    3169
    3196
    3059
    3159
    3038
    2894
    2809
    3017
    2839
    2833
    2710
    2735
    2714
    2596
    2711
    2583
    2536
    2576
    2609
    2474
    2467
    2409
    2435
    2361
    2331
    2468
    2389
    2345
    2325
    2229
    2322
    2229
    2139
    2229
    2197
    2185
    2273
    2171
    2226
    2143
    2211
    2193
    2277
    2147
    2249
    2152
    2219
    2195
    2356
    2153
    2322
    2337
    2339
    2433
    2396
    2388
    2532
    2363
    2476
    2553
    2629
    2621
    2597
    2690
    2627
    2717
    2855
    2722
    2765
    2806
    2954
    2944
    3096
    3098
    3199
    3279
    3257
    3209
    3459
    3414
    3415
    3410
    3502
    3650
    3659
    3718
    3645
    3872
    3943
    3792
    3980
    4003
    4010
    4149
    4310
    4145
    4201
    4236
    4553
    4205
    4441
    4344
    4438
    4397
    4491
    4721
    4690
    4633
    4741
    4783
    4813
    4881
    4752
    4984
    5004
    4881
    4953
    5109
    4990
    5030
    4954
    5047
    5038
    4973
    5051
    5053
    5074
    4965
    5131
    4991
    4982
    5070
    4956
    5098
    4983
    4997
    4935
    5088
    4958
    5103
    4799
    4803
    4904
    4972
    4874
    4806
    4794
    4790
    4600
    4796
    4567
    4542
    4599
    4546
    4673
    4491
    4527
    4482
    4401
    4353
    4287
    4185
    4185
    4272
    4285
    4117
    3972
    4032
    4029
    3918
    4049
    3855
    3846
    3710
    3812
    3718
    3719
    3542
    3578
    3643
    3442
    3442
    3499
    3511
    3455
    3276
    3288
    3133
    3170
    3206
    3224
    3092
    3025
    3107
    3069
    3000
    2873
    2962
    2774
    2822
    2863
    2829
    2669
    2793
    2625
    2639
    2686
    2512
    2566
    2418
    2413
    2412
    2441
    2356
    2269
    2399
    2160
    2194
    2321
    2127
    2077
    2216
    2110
    2144
    2050
    2136
    2086
    2055
    1949
    1987
    1982
    1893
    1928
    1848
    1928
    1887
    1799
    1871
    1776
    1745
    1775
    1685
    1710
    1807
    1727
    1718
    1633
    1681
    1693
    1597
    1454
    1542
    1577
    1657
    1505
    1562
    1547
    1492
    1440
    1444
    1388
    1532
    1489
    1413
    1365
    1424
    1395
    1307
    1371
    1372
    1321
    1316
    1268
    1253
    1235
    1276
    1270
    1342
    1240
    1291
    1273
    1252
    1217
    1241
    1192
    1202
    1279
    1159
    1188
    1207
    1131
    1178
    1187
    1121
    1138
    1150
    1120
    1029
    1095
    1092
    1140
    1101
    1130
    1058
    1027
    1009
    1130
    1036
    1099
    1016
    1102
    1074
    1077
    1044
    1014
    1038
   986.3
    1038
    1080
   998.3
    1027
   983.7
     985
    1112
    1025
   986.6
    1024
   953.2
   989.5
   965.9
    1008
   922.4
     972
   965.9
   978.5
   945.4
   929.9
     888
   929.2
   977.9
    1015
   933.4
   989.5
   938.6
   878.9
   933.7
   899.4
   877.6
   896.4
   868.9
   953.2
   944.1
   894.5
   900.7
   848.8
   873.4
   963.6
   925.6
     923
   855.9
   910.7
   880.9
   927.6
   850.4
     914
   901.6
   832.2
   836.4
   884.8
   858.2
   823.1
   888.3
   860.8
   909.1
   824.1
   915.3
   890.9
   853.3
   835.8
   825.4
   858.2
   869.2
   868.5
   815.7
     900
   878.9
   806.9
   879.9
   806.9
   862.4
   805.9
   864.3
   870.5
   865.3
   847.5
     852
   777.1
   847.8
   821.2
   824.1
   860.4
   843.6
   853.3
   789.1
   803.3
   790.4
     817
   858.8
   827.3
     803
   867.6
   806.9
   810.1
     853
   811.1
   748.5
   792.3
   856.2
   787.8
   795.2
   729.7
   818.6
     803
   811.1
   798.8
   800.4
   774.8
     781
   737.8
     814
   802.7
   763.8
     805
   788.4
   796.8
   830.3
   843.2
     827
   814.7
   874.4
   782.3
   766.4
   796.2
   774.8
   831.2
     877
   795.9
   834.5
   834.2
   845.2
   772.8
   811.8
   883.5
   823.4
   787.8
   744.9
   800.4
   811.1
   808.9
   807.9
   816.6
   759.2
   784.8
   845.8
   816.3
   774.8
   845.5
   818.9
   869.2
   845.8
   748.2
   828.3
   809.2
   834.5
   793.3
   801.1
   799.8
   895.8
   837.1
   834.2
   867.9
   809.8
   868.5
   801.7
   822.2
     851
     865
   829.6
   801.4
   843.2
   782.9
   867.2
   803.3
   807.9
   819.6
   770.9
     779
   845.5
   903.9
   819.2
     803
   771.9
   827.3
   818.3
     840
   843.9
     792
   740.4
   805.3
   845.8
   835.5
   847.5
   756.3
   853.9
   871.5
   754.4
   854.6
   833.5
   855.6
   863.7
   770.6
   874.7
   943.5
   821.5
   861.7
     937
   902.9
   896.1
     876
   827.7
   849.7
   887.7
   824.7
   971.7
   882.2
   892.5
   857.8
   831.2
   889.3
   948.3
   931.1
   889.3
     914
   946.1
   895.8
     947
   965.2
   968.1
   935.7
    1004
   994.4
   938.6
   935.4
   898.7
   945.7
    1005
    1045
    1031
   955.2
    1044
    1037
    1004
    1017
    1056
    1044
    1025
    1109
    1124
    1115
    1033
    1131
    1146
    1181
    1112
    1102
    1159
    1233
    1184
    1204
    1233
    1214
    1217
    1251
    1242
    1244
    1254
    1322
    1236
    1207
    1342
    1349
    1361
    1225
    1337
    1347
    1309
    1271
    1388
    1408
    1420
    1420
    1389
    1349
    1429
    1378
    1438
    1437
    1488
    1460
    1457
    1475
    1469
    1553
    1543
    1506
    1500
    1487
    1527
    1498
    1484
    1538
    1530
    1538
    1559
    1581
    1569
    1630
    1573
    1626
    1594
    1710
    1752
    1655
    1713
    1657
    1670
    1631
    1671
    1745
    1838
    1782
    1766
    1810
    1844
    1805
    1876
    1843
    1974
    1946
    1895
    1935
    2005
    1997
    1952
    2008
    2046
    2150
    2186
    2135
    2188
    2180
    2150
    2331
    2338
    2398
    2463
    2488
    2451
    2525
    2630
    2631
    2704
    2770
    2679
    2840
    2897
    2889
    2951
    2903
    3095
    3110
    3092
    3164
    3254
    3255
    3459
    3429
    3516
    3526
    3588
    3625
    3713
    3713
    3910
    3858
    3950
    3993
    4018
    4106
    4304
    4118
    4210
    4292
    4470
    4528
    4452
    4735
    4676
    4630
    4682
    4731
    4677
    4942
    5089
    4954
    4947
    4969
    5123
    5366
    5038
    5188
    5280
    5147
    5423
    5447
    5385
    5445
    5413
    5545
    5517
    5418
    5508
    5568
    5602
    5562
    5676
    5795
    5652
    5794
    5826
    5598
    5705
    5551
    5537
    5608
    5650
    5855
    5504
    5474
    5625
    5496
    5469
    5692
    5423
    5624
    5299
    5427
    5381
    5267
    5461
    5177
    5289
    5154
    5239
    5192
    5038
    4946
    5011
    4819
    5017
    4881
    4877
    4817
    4662
    4681
    4623
    4569
    4465
    4339
    4273
    4329
    4296
    4135
    4233
    4155
    4054
    3874
    3862
    3906
    3761
    3758
    3753
    3744
    3629
    3622
    3511
    3442
    3377
    3245
    3218
    3211
    3141
    3162
    3046
    2903
    2935
    2960
    2880
    2835
    2903
    2717
    2734
    2692
    2651
    2705
    2546
    2520
    2605
    2418
    2375
    2402
    2371
    2291
    2372
    2279
    2259
    2181
    2162
    2082
    2104
    2075
    2043
    2075
    2065
    2000
    1947
    1908
    1854
    1904
    1885
    1840
    1796
    1787
    1861
    1785
    1786
    1733
    1733
    1686
    1657
    1609
    1614
    1611
    1724
    1640
    1645
    1630
    1649
    1548
    1538
    1539
    1571
    1578
    1591
    1436
    1559
    1560
    1549
    1555
    1545
    1474
    1492
    1530
    1463
    1511
    1481
    1469
    1435
    1480
    1503
    1470
    1471
    1432
    1445
    1425
    1489
    1397
    1458
    1412
    1458
    1377
    1399
    1330
    1383
    1323
    1371
    1428
    1373
    1404
    1380
    1233
    1347
    1254
    1350
    1286
    1295
    1305
    1302
    1297
    1343
    1282
    1250
    1248
    1316
    1263
    1329
    1308
    1353
    1310
    1238
    1287
    1240
    1226
    1220
    1202
    1251
    1242
    1168
    1185
    1244
    1248
    1149
    1247
    1200
    1193
    1193
    1221
    1092
    1170
    1227
    1168
    1160
    1191
    1190
    1124
    1180
    1162
    1160
    1097
    1107
    1051
    1155
    1190
    1103
    1164
    1103
    1138
    1076
    1060
    1147
    1168
    1109
    1100
    1069
    1009
    1042
    1142
    1100
    1095
   980.5
    1006
    1092
    1073
   998.3
    1066
   992.8
    1017
    1049
   941.2
    1010
    1035
   980.1
   968.8
    1010
    1046
   993.8
   918.2
    1042
   987.6
   946.4
   983.1
   988.2
   969.8
    1022
    1020
   944.8
    1018
   960.7
   967.2
   971.1
     997
     924
   955.5
   949.3
   976.6
   907.1
   933.7
    1025
     998
   958.4
     900
   988.9
   963.3
   933.7
   972.7
   986.6
   988.6
    1031
   867.6
     924
   949.6
   965.9
   924.3
    1010
   926.6
   920.8
   908.8
   941.2
   883.5
   899.4
   918.2
   945.1
     936
   983.7
   978.8
   904.9
   892.5
     926
   964.2
   971.7
     923
     901
   922.7
   948.7
   927.3
   920.4
   940.6
   952.9
     899
   991.8
   950.9
   901.6
   931.1
   950.6
   909.1
   930.5
   823.8
     914
     923
   929.9
   912.7
   864.6
   903.3
   871.1
   866.9
   929.2
     938
   924.3
   851.7
   869.5
   904.2
   986.3
     925
   914.6
     948
   938.9
     890
   862.7
   884.4
     913
   943.2
   907.8
   886.4
   965.9
   906.5
   930.8
   847.1
   845.5
   879.6
   862.7
   875.7
     840
   907.1
   890.9
   907.1
   798.8
   832.2
   913.3
   904.2
   855.9
   860.8
   820.2
   930.8
   852.3
   903.3
   884.8
   847.5
   920.8
   925.3
   828.6
     840
   864.3
   872.8
   908.1
   878.3
   740.7
   897.7
   852.6
   835.1
   840.6
   849.4
   845.2
   857.5
   963.3
   847.1
   893.5
   880.9
   829.6
   917.8
   843.2
   831.9
   822.5
   874.7
   848.8
   886.4
   872.1
   910.4
   842.9
   869.5
   826.7
   837.7
   797.5
   925.6
   825.4
   870.2
   881.2
   784.5
   847.1
   869.2
   843.9
   853.6
   773.5
   869.5
   878.6
   857.5
   843.6
   832.2
   870.2
   763.8
   796.8
   822.5
   890.9
   858.5
   881.5
   829.9
     829
     899
   806.9
   838.7
   859.1
   765.7
     877
   843.2
   808.5
   847.1
   785.8
   873.7
   791.3
   848.1
   808.9
   889.3
   812.4
   862.7
   869.2
     756
   842.9
   904.5
   865.3
   859.8
     853
   815.3
   762.5
     815
   856.5
   820.2
   877.3
   900.3
   797.8
   833.5
   854.9
   816.3
   822.8
   853.9
   869.5
   791.7
   831.6
   867.2
   901.3
   821.5
   899.4
   933.1
   913.3
   832.5
   825.1
   855.9
   857.5
   868.5
   832.5
   806.6
   773.2
   827.7
   917.8
   820.9
   819.9
   862.7
   934.4
   875.7
   875.4
   823.8
   887.7
   817.9
   854.9
   865.3
   833.5
   829.3
   814.7
   852.6
   857.5
   878.3
     817
   879.6
   882.2
   859.5
     851
   815.7
   865.6
   912.7
   870.5
   785.5
   810.8
   812.1
   852.3
   838.7
   883.8
   810.1
     840
   878.6
   906.2
   856.5
     804
   812.4
   821.5
   820.5
   858.5
   855.2
   853.6
   796.2
   832.5
   844.5
   853.9
   836.1
   817.3
   840.6
     816
   874.7
   780.6
   853.9
   810.1
     815
   884.4
   773.2
   792.3
   822.5
   835.5
   777.4
   790.7
   832.2
   821.8
   833.2
   807.2
   756.9
   789.7
   805.3
   819.2
   821.5
   816.6
   833.5
   812.4
   788.7
   786.1
   813.4
     852
   813.7
   809.2
   821.2
   808.5
   762.8
   820.5
   799.1
   811.8
   841.9
   786.1
   762.1
     805
   854.3
   765.1
   831.6
   755.3
   734.6
   744.9
   771.2
   790.7
     778
   784.8
   801.7
   772.2
   824.1
   744.6
   751.4
   811.8
   750.1
     767
   828.6
   737.2
     781
   778.7
   824.7
   812.7
   723.9
   823.8
   800.4
   756.3
   760.5
   785.8
     706
   783.2
   730.7
   791.7
     792
   806.6
   727.8
   805.3
   753.4
   762.5
   768.6
     744
   768.6
   716.7
   786.8
   762.5
   812.4
     778
   741.4
   749.2
   798.1
   813.1
   776.1
   756.6
     780
   753.7
   756.9
   813.4
   798.1
   788.4
   798.5
   777.7
   753.7
   791.7
   810.5
     802
   813.7
   786.5
   756.6
     756
   853.9
   744.6
   760.5
   816.3
     744
   767.3
   730.3
   816.3
   784.2
   818.6
   783.2
     839
   782.6
   825.1
   826.7
   762.1
   797.8
   855.9
   774.5
   786.5
     876
   877.3
   842.3
   832.9
   777.7
   771.5
   874.1
   908.4
     900
   830.3
   822.8
   878.3
     899
   871.5
     876
   836.1
   848.4
   925.3
   953.5
   901.3
   930.2
   932.1
   907.5
   906.5
   948.7
   900.3
     863
   908.4
   987.6
    1013
   984.7
   990.5
   914.9
   949.3
   993.8
    1011
   983.4
   940.2
   945.1
   979.8
   970.1
   970.4
    1074
   947.4
    1006
    1064
   970.7
    1011
    1057
    1075
    1083
    1075
    1081
    1159
    1040
    1041
    1106
    1064
    1166
    1235
    1110
    1089
    1202
    1137
    1259
    1227
    1186
    1251
    1272
    1294
    1220
    1250
    1226
    1249
    1304
    1300
    1279
    1327
    1422
    1322
    1318
    1395
    1390
    1357
    1369
    1484
    1455
    1589
    1507
    1574
    1556
    1526
    1550
    1585
    1640
    1698
    1732
    1708
    1714
    1737
    1719
    1771
    1809
    1714
    1873
    1894
    1959
    1960
    1941
    1971
    1959
    2088
    2090
    2092
    2200
    2099
    2172
    2245
    2292
    2299
    2402
    2304
    2368
    2348
    2522
    2417
    2527
    2462
    2356
    2410
    2550
    2595
    2565
    2624
    2687
    2673
    2776
    2711
    2754
    2881
    2773
    2808
    2847
    2911
    2920
    2816
    3020
    2966
    3048
    3072
    3039
    3045
    3162
    3029
    3021
    3073
    3109
    3130
    3298
    3226
    3266
    3256
    3157
    3182
    3150
    3264
    3321
    3195
    3223
    3280
    3291
    3283
    3206
    3264
    3332
    3220
    3309
    3312
    3271
    3399
    3207
    3297
    3286
    3276
    3356
    3217
    3165
    3225
    3100
    3206
    3157
    3118
    3099
    3159
    3066
    3216
    3215
    3088
    3189
    3208
    3088
    3001
    2937
    2990
    2984
    3020
    2895
    2950
    2934
    2801
    2793
    2726
    2713
    2669
    2697
    2715
    2752
    2691
    2581
    2649
    2583
    2561
    2634
    2485
    2707
    2549
    2476
    2494
    2449
    2438
    2384
    2347
    2394
    2429
    2306
    2336
    2325
    2322
    2276
    2301
    2241
    2268
    2247
    2223
    2155
    2344
    2251
    2288
    2107
    2154
    2122
    2105
    2153
    2112
    2127
    2144
    2093
    1995
    2103
    1978
    2065
    2081
    2158
    2035
    2137
    2043
    2088
    1972
    2021
    2029
    2013
    2098
    2003
    2087
    2053
    1927
    2039
    2061
    2019
    1989
    1982
    2013
    2055
    2025
    2164
    2014
    2061
    2052
    2022
    2033
    1998
    2039
    2076
    2078
    2004
    2068
    1994
    2050
    1978
    2079
    1945
    1949
    1971
    2014
    1893
    1991
    1988
    1973
    1980
    1844
    1996
    1921
    1884
    1975
    1912
    1967
    1809
    1882
    1865
    1838
    1895
    1920
    1868
    1865
    1870
    1803
    1775
    1877
    1817
    1749
    1773
    1831
    1747
    1830
    1758
    1731
    1702
    1651
    1786
    1671
    1727
    1618
    1587
    1681
    1615
    1741
    1647
    1642
    1551
    1644
    1598
    1599
    1578
    1612
    1525
    1590
    1577
    1661
    1550
    1505
    1506
    1587
    1529
    1492
    1522
    1491
    1401
    1456
    1448
    1511
    1467
    1421
    1451
    1518
    1461
    1451
    1485
    1407
    1476
    1436
    1425
    1446
    1470
    1485
    1481
    1507
    1480
    1372
    1508
    1492
    1383
    1446
    1424
    1418
    1482
    1518
    1454
    1433
    1579
    1492
    1523
    1516
    1435
    1559
    1511
    1508
    1452
    1497
    1565
    1497
    1607
    1488
    1648
    1598
    1617
    1498
    1585
    1559
    1569
    1624
    1636
    1599
    1660
    1584
    1653
    1734
    1711
    1619
    1702
    1737
    1834
    1709
    1739
    1801
    1849
    1856
    1839
    1778
    1910
    1875
    1936
    1939
    2003
    1988
    1957
    2054
    1917
    2055
    2049
    2049
    2162
    2031
    2103
    2171
    2228
    2208
    2192
    2337
    2298
    2295
    2357
    2314
    2416
    2319
    2357
    2349
    2294
    2505
    2424
    2496
    2669
    2536
    2582
    2691
    2695
    2668
    2597
    2697
    2854
    2683
    2768
    2831
    2896
    2806
    2952
    2888
    2849
    2958
    3016
    3086
    2983
    2978
    3060
    2865
    2967
    3136
    3158
    3275
    3040
    3209
    3171
    3099
    3242
    3182
    3248
    3284
    3193
    3209
    3306
    3323
    3349
    3251
    3275
    3308
    3303
    3383
    3230
    3362
    3308
    3335
    3260
    3439
    3280
    3312
    3282
    3218
    3241
    3238
    3195
    3203
    3169
    3157
    3243
    3190
    3194
    3182
    3095
    3263
    3113
    3191
    3076
    3043
    3008
    2993
    3061
    2982
    2994
    2921
    2912
    2881
    2886
    2767
    2846
    2746
    2918
    2788
    2670
    2677
    2646
    2754
    2612
    2716
    2526
    2535
    2595
    2458
    2498
    2473
    2468
    2388
    2376
    2351
    2321
    2318
    2295
    2388
    2190
    2233
    2222
    2272
    2263
    2210
    2100
    2166
    2061
    2161
    2034
    2069
    2181
    2077
    2090
    2042
    1995
    2073
    2028
    2069
    1978
    1971
    1991
    1943
    2048
    1887
    1938
    2005
    1976
    1962
    1860
    2006
    1880
    1874
    1916
    1864
    1877
    2000
    1912
    1904
    1895
    1964
    1979
    1892
    2020
    1957
    1899
    1911
    1969
    1993
    1989
    1992
    2100
    1914
    1899
    1992
    1973
    2022
    2080
    1952
    2025
    2045
    2054
    2063
    2114
    2082
    1954
    1955
    2003
    1977
    2021
    2008
    2096
    1996
    2049
    2116
    1988
    1973
    2098
    2111
    2069
    2039
    2226
    2103
    2083
    2116
    2155
    2066
    2149
    2119
    2025
    2066
    2183
    2111
    2142
    2092
    2115
    2165
    2235
    2116
    2153
    2274
    2157
    2024
    2117
    2112
    2129
    2146
    2074
    2079
    2105
    2104
    2100
    2051
    2014
    2135
    2083
    2079
    2041
    2008
    2114
    2065
    2161
    1984
    1976
    1897
    1897
    2040
    2054
    2033
    1979
    1888
    1895
    1919
    2038
    1986
    1863
    1985
    1911
    1891
    1890
    1829
    1903
    1870
    1813
    1764
    1852
    1857
    1848
    1710
    1800
    1790
    1717
    1715
    1680
    1717
    1679
    1662
    1691
    1709
    1701
    1632
    1772
    1557
    1662
    1592
    1547
    1563
    1547
    1510
    1526
    1499
    1514
    1520
    1470
    1482
    1429
    1529
    1397
    1467
    1416
    1492
    1442
    1449
    1375
    1380
    1393
    1417
    1302
    1386
    1341
    1303
    1344
    1363
    1406
    1288
    1259
    1291
    1338
    1358
    1282
    1280
    1239
    1302
    1178
    1196
    1240
    1204
    1198
    1200
    1334
    1134
    1149
    1111
    1196
    1136
    1224
    1203
    1175
    1189
    1095
    1151
    1085
    1135
    1066
    1131
    1053
    1074
    1057
    1099
    1015
    1063
    1099
    1020
    1027
    1021
    1075
    1037
    1049
    1044
   975.6
    1050
    1010
   956.8
   980.8
    1040
     938
    1015
   941.5
    1018
    1022
   983.1
    1047
   922.1
   933.1
   967.8
   921.7
   970.7
   888.3
   894.8
   948.7
   944.8
     986
   950.9
   880.9
   962.3
   903.9
   998.6
   902.3
    1045
   927.3
   948.3
   918.2
   955.8
     902
   931.5
   985.6
   882.5
     914
   931.5
   900.3
   867.2
   832.5
   900.7
   907.5
   870.5
   922.1
   906.2
   882.2
     901
   918.2
   898.1
   949.3
   876.7
   869.8
   889.3
     863
   860.8
   917.5
   936.7
     877
   809.5
   863.4
   951.6
     986
   862.4
   865.6
   833.5
   832.2
   891.2
   889.3
   863.7
   862.4
   911.4
   859.8
   881.5
   788.1
   917.5
     864
   817.6
     790
   773.2
   808.9
   844.2
   842.6
   873.7
   853.3
   866.6
     863
   818.6
   869.2
   847.8
   845.5
   863.7
   864.6
   817.6
   843.6
   817.9
   834.8
   837.1
   832.2
   881.5
   793.9
   809.5
   789.1
   847.8
     839
   812.1
   826.4
   792.6
   873.1
   832.2
   813.4
   756.3
   820.5
     793
     890
   800.1
     814
   837.4
   849.4
     817
   805.3
     802
   858.8
   827.7
   858.8
   811.4
   840.3
     826
   821.2
   755.7
   758.9
   792.6
     817
   825.4
   809.8
   800.1
     815
   788.4
   757.9
     769
   780.3
   841.3
   807.9
   751.8
   812.4
   821.2
     815
     781
   787.8
   832.5
   793.3
   741.7
   753.1
   797.5
     841
   794.6
   850.1
     804
   815.7
   848.1
   779.3
     814
   784.2
   702.8
   789.7
   787.8
   725.2
   689.8
   721.6
     780
   789.7
   721.9
   721.6
   744.9
   785.8
   781.6
   761.2
   729.4
   737.5
   772.5
   771.5
   795.9
     781
   804.6
   715.7
   787.8
   762.1
   798.5
   764.4
   789.1
   769.9
     790
   698.2
   783.5
   754.7
   757.9
   790.7
   696.6
   733.9
   761.2
   715.1
   773.2
   732.3
   729.7
   752.4
   756.9
   731.3
   675.5
   757.3
   754.7
   736.8
   716.1
   773.2
   767.3
   771.5
   721.9
   750.1
   745.9
   755.3
   722.2
   747.5
   718.7
   751.1
   782.6
   748.8
   747.9
   751.4
   857.8
   719.3
     755
     720
   750.1
   735.2
   755.3
   735.2
   765.7
   698.6
   698.9
   689.8
   710.9
   765.4
   782.3
   699.9
   732.3
   759.5
   755.7
   786.5
   768.3
   762.5
     755
   733.3
     696
     769
   718.7
   715.7
   696.3
   671.3
     682
   747.9
   763.4
   711.5
   765.1
   758.2
   714.8
   786.8
   761.5
   726.5
   722.2
   775.8
   693.4
   712.2
   737.2
     718
     717
   730.3
   708.6
   757.6
   748.5
   722.6
   670.3
   721.3
   764.7
   773.2
   748.8
     781
   708.3
     694
   721.9
   716.7
   705.7
   721.3
   732.3
     766
   716.1
   728.7
   687.5
   693.4
   803.7
   703.4
   721.3
   725.5
   709.6
   729.7
   735.9
   706.3
   728.4
   774.5
   698.6
     779
   750.1
   731.3
     705
   713.2
   713.5
   741.7
   694.7
   764.7
   781.6
     707
   697.3
   722.6
     769
   773.8
   717.4
   720.3
   731.6
     717
   761.2
   715.7
     707
   762.8
   714.8
   700.8
   744.9
   798.1
   702.4
   704.1
   771.9
   700.2
   669.7
   739.4
   713.8
   754.4
   751.1
   751.8
   745.9
   773.8
   715.4
   723.9
   754.7
   772.5
   688.8
   718.3
   745.6
   737.5
   728.7
   712.2
   729.4
   690.8
   723.9
     695
   793.6
   696.6
   761.5
   726.8
   740.4
   726.1
   728.1
   733.6
   758.9
     681
   694.3
   749.5
   698.6
   694.7
   690.1
   726.8
   704.4
   776.4
   750.5
   799.4
     754
   756.6
   774.5
   772.5
   756.3
   746.2
   727.1
   722.9
   703.1
   749.8
   761.5
   726.1
   775.4
     729
   775.1
   748.5
   713.2
   751.8
   677.5
   702.8
   674.6
   745.6
   782.9
   732.9
   701.2
   737.8
   765.7
   746.2
   663.2
   706.3
   673.6
   742.4
   791.3
   759.5
   696.3
   718.7
     707
   726.8
     732
   833.2
     742
   734.9
   763.1
   777.1
   772.8
   710.9
   739.4
   714.1
   756.3
   760.5
   758.2
   777.1
   724.2
   688.5
   725.5
   752.7
   682.7
   742.7
   747.9
   746.2
   752.7
   761.2
   759.2
   824.4
   766.7
   757.9
   734.9
   783.9
   775.1
   774.5
   784.2
   802.7
   723.9
   740.1
   737.5
   739.8
   734.2
   801.1
   734.2
   757.3
   736.2
   762.5
   676.5
   782.9
   730.7
   771.2
     767
   785.2
   788.7
   765.1
   765.7
   793.9
   774.8
   714.5
   750.1
   737.5
   743.3
   716.7
   763.1
   772.8
   719.6
   738.8
   773.2
   742.4
   714.8
   746.2
   778.7
   775.1
   776.4
   784.8
     729
   774.8
   684.3
   782.9
   758.2
   759.2
   813.7
     791
   770.9
   770.2
   726.8
   754.4
   694.3
   801.7
   750.5
   764.7
   746.9
   752.7
   814.7
   745.6
     683
   738.8
   759.5
   740.7
   738.5
   795.9
   798.8
   770.2
   727.4
   738.8
   703.1
   772.5
   800.1
   777.4
     769
   791.3
   762.8
   738.8
   775.1
   756.9
   723.5
   714.5
   815.3
   758.6
   707.3
     708
   712.8
   817.9
   722.2
     827
   776.7
   777.1
     743
   760.5
   765.1
   824.4
   754.7
   758.2
   735.2
   759.2
   764.4
   772.8
   778.7
   736.2
   728.1
   789.7
   733.6
   773.2
   728.4
   799.4
   805.3
   753.4
   775.8
   772.2
   751.4
   751.1
   766.4
   778.7
   765.7
   771.9
   744.9
   794.9
   751.8
   797.8
   740.1
   777.7
   749.2
   738.1
   709.9
   766.7
   826.7
   774.8
   782.6
   796.5
   819.6
   775.8
   743.3
   772.8
   816.6
   795.6
   818.6
   762.1
   710.9
   811.4
   783.5
   786.5
   782.9
   822.8
   829.9
     778
   795.2
     864
   807.2
   785.5
   831.2
   817.6
   837.1
   833.8
   774.1
   774.5
   813.7
   805.6
   825.7
   787.1
   793.9
   818.6
   802.7
   785.2
   801.7
   860.1
   836.7
   809.2
     802
   800.4
   873.7
   833.2
   820.5
     779
   787.1
   802.7
   829.6
     853
   791.7
   876.7
   849.7
   869.5
   812.7
   808.5
   926.9
   910.4
   878.6
   870.2
   848.4
   862.7
   852.6
   843.9
   888.3
   816.6
   820.9
   847.8
   843.2
   847.1
   819.6
   861.7
   870.8
   839.3
   866.6
   836.4
   811.1
   845.8
   837.4
   880.5
   866.3
   831.2
   867.6
   864.3
   813.1
   838.7
     816
   872.8
   857.5
   823.8
   891.2
   893.5
   836.1
   848.4
   880.2
   919.1
     852
   897.4
     901
   858.5
   931.1
   861.7
     778
   867.9
   844.2
   873.1
   768.6
   865.9
   848.1
   913.3
   808.2
   828.6
   823.1
   843.6
   848.1
   835.8
     790
   860.1
   832.2
     814
   877.3
   794.9
   905.5
   852.3
   829.3
   836.4
     791
   850.4
   801.7
   836.4
   785.8
   768.3
   719.6
   772.5
   824.1
   833.2
   877.6
   807.6
   817.3
   737.5
   850.4
   789.7
   837.7
   764.7
   822.2
   859.5
   770.6
   800.4
   798.5
   863.4
   818.6
   824.4
   808.5
   822.8
     803
     791
   774.8
   771.9
   842.6
   829.9
   798.1
   731.6
   778.7
   806.9
     827
   880.9
   811.8
   814.4
   830.3
   799.4
   841.3
   817.3
     815
     841
   784.2
   765.7
   817.9
   788.7
   799.8
   829.9
   828.3
   808.9
   789.7
   797.8
   815.7
   812.1
   762.8
   820.5
   850.7
   864.3
   869.2
   809.8
   829.9
   805.9
   843.2
   823.1
   846.5
   808.5
   803.7
   863.7
   882.2
   759.2
   799.4
   780.3
   786.5
   842.3
   897.1
   780.6
   858.5
   808.5
   843.2
   832.2
   844.5
     778
   855.6
   843.6
   848.1
   848.8
   798.8
   843.2
     826
     803
   787.1
   861.4
   841.6
   850.7
   783.5
   860.4
   914.9
   859.1
   822.2
   870.5
   819.9
     816
     814
   882.2
     863
   850.1
   839.7
   813.4
   841.9
   869.2
   810.1
   912.7
   883.1
   828.6
     841
   872.1
   808.5
   848.4
   856.9
   842.3
     814
   838.4
   827.7
   857.8
   814.7
   886.7
     827
     826
   869.8
   806.6
   846.8
   825.1
   852.6
   809.2
   845.5
   833.8
   870.2
   816.6
   792.3
   850.4
   809.5
   768.6
   821.5
   823.1
   797.5
   758.9
   775.4
   799.4
   812.7
   801.1
   785.5
   870.2
   731.3
     817
   780.3
   816.6
   835.1
   824.1
   788.7
   809.2
   852.6
   809.2
   789.4
   741.7
   786.1
   807.2
   811.4
   745.3
   801.1
   760.5
   762.1
   784.8
   800.7
   791.3
     778
   784.8
   798.5
   789.1
   806.3
   751.4
     769
   798.5
   799.1
   751.4
   734.2
   763.1
   785.5
   811.1
   834.2
     754
   753.7
   741.4
   732.3
   775.8
   734.2
   765.4
   778.4
   716.1
   778.4
   748.2
     766
   769.3
   744.9
   710.9
   712.8
   720.9
   736.5
   767.3
   722.6
   747.2
   775.8
   746.6
   701.5
   768.3
     730
   741.7
   769.3
   769.9
   723.5
   739.8
   746.6
   819.2
     840
   798.8
   723.9
   745.9
   762.5
   762.5
   780.6
     755
   753.7
   801.7
   701.8
     767
   822.5
   709.6
   793.6
   744.3
   695.3
   787.4
   747.9
   736.8
   754.7
     755
   746.9
   771.5
   698.2
   754.7
   783.2
   754.7
   716.4
   723.5
     781
     705
   740.7
   776.4
   733.6
   704.1
   759.2
   694.3
   782.9
   773.2
   747.5
   753.4
     754
   678.8
   707.6
   713.2
   734.2
   716.1
   698.2
   737.8
   702.8
   728.1
   660.6
   729.7
   722.6
   708.9
     731
   748.2
   721.6
   728.7
     706
   767.7
   729.7
   716.7
   696.3
   725.2
   781.3
   761.8
   739.8
   754.4
   732.6
   720.3
   738.5
     683
   745.6
   737.8
   744.6
   733.9
   691.4
   778.4
   695.6
   674.9
   722.9
   710.9
   622.6
   747.2
   701.8
   752.1
   715.4
   720.9
   696.9
   697.9
   676.2
   666.8
   685.3
   679.1
   700.8
     742
   658.7
   742.7
   700.5
   697.3
   777.7
   700.5
   718.3
     756
   749.8
   682.3
   687.5
   731.3
   709.6
     754
   742.7
   782.9
   772.5
   734.6
     657
   751.8
   708.6
   757.3
   733.3
     708
   735.9
     781
   708.3
   769.6
   701.8
   723.2
   733.9
   707.6
   757.6
     769
   680.4
   726.1
   733.6
   669.7
   788.4
   727.8
     766
   756.6
   757.9
   762.1
   750.8
   733.6
   717.7
   739.8
   754.7
   756.9
   734.6
   746.9
   727.4
   788.1
   843.2
   759.5
   772.5
   798.5
   751.4
   782.9
   799.4
   754.7
   769.3
   838.4
   781.9
   810.5
   788.7
   760.8
   823.8
   728.4
   812.4
   811.1
   722.2
     826
   829.6
   790.7
     790
   829.9
   810.5
   838.4
   805.3
   830.6
   828.3
   740.4
   808.9
   825.1
   801.7
   803.7
   810.1
   795.9
   795.2
   791.7
   859.8
   786.5
   849.4
   798.1
   790.4
   775.4
   791.7
     840
   772.8
     841
   836.4
   860.8
   777.4
   796.2
   785.2
   809.2
   752.7
     756
   751.8
   829.3
   818.3
   754.4
   791.7
   884.8
   799.4
   760.2
   805.3
   825.4
   841.9
   835.8
   833.2
   776.4
   772.8
   773.2
   749.2
   788.7
   746.9
   872.4
   816.6
   810.5
   863.7
   799.8
   824.4
   785.5
   757.9
   798.5
   714.5
   764.7
   842.9
   818.9
   775.1
     767
     828
   819.6
   775.4
   822.5
   819.2
   813.1
   749.8
   770.2
     792
   782.9
   746.2
   813.1
   752.4
   785.5
   748.5
   711.9
     828
   725.8
   730.7
   750.8
   775.4
   740.1
   723.5
   765.4
   807.2
   737.5
   757.9
   766.7
   738.5
   667.4
   691.7
   727.1
   726.1
   742.7
   736.8
   742.4
   793.9
     780
   774.8
   691.4
   789.1
   745.6
   767.3
   682.7
   722.6
   802.7
   780.6
   759.9
   765.1
   780.3
   766.4
   730.7
   719.3
   734.9
   841.3
   784.8
   758.6
   734.2
     744
   745.9
   735.2
     767
   738.8
   791.3
   689.5
   698.9
     779
     718
   753.4
   704.1
   759.5
     793
   733.9
   776.4
   778.4
   731.6
   783.5
   804.3
   765.1
   746.6
   812.1
   785.2
   782.9
   754.7
   753.1
     754
   717.4
     769
   821.2
   705.7
   809.5
   792.3
   787.4
   781.3
   790.7
   759.2
   718.7
   853.6
   770.6
   831.2
   807.6
   805.6
   790.7
     792
     803
     792
   767.7
   818.3
   887.4
   841.9
   833.5
   782.3
   794.6
   796.8
   806.6
   789.4
   822.5
   834.8
   790.4
     779
   853.9
   825.1
   823.1
   836.4
   842.9
   845.8
   969.1
   862.1
   900.7
   847.8
   932.8
   879.2
   819.2
   871.8
   867.6
   825.4
   878.3
   864.6
   881.5
   904.5
   876.3
   855.6
   853.6
   902.9
   861.1
   859.5
   898.1
   893.5
   899.7
     828
   818.3
   894.5
   920.4
   857.8
   865.9
     864
   919.5
   900.3
   893.2
   883.1
   794.6
   851.3
   909.4
   936.3
   996.4
   874.4
   813.4
   944.8
   883.8
     864
   911.7
   927.9
   930.2
   880.9
   919.1
   877.9
     900
   907.1
   869.5
   926.6
   916.6
   858.5
     913
   910.7
   998.9
     926
   849.1
   903.3
   892.2
   890.9
   970.4
   870.5
   833.5
   938.9
   977.9
     949
   902.6
   959.7
   903.6
   920.4
   936.3
   846.8
   916.6
     960
   880.9
    1001
   923.4
   973.3
   956.1
   893.8
   864.6
   883.5
   927.9
    1001
   931.1
   913.3
   918.8
   966.2
   961.6
   916.2
   977.2
   919.1
   950.3
     912
   886.7
   933.1
   953.9
   980.5
   937.6
   916.9
   960.3
   916.2
   955.2
   872.8
   953.2
   961.3
    1007
   980.8
     997
   892.2
   968.8
   895.5
   895.1
   984.4
   909.4
   932.1
   898.1
   973.6
   835.8
   908.8
   914.3
     998
   952.6
   933.7
   912.3
   916.6
   958.4
   904.9
   878.6
    1005
     900
   923.7
   939.9
     902
   897.1
   933.1
   900.7
   890.6
     900
   951.6
   852.3
   910.4
   980.1
     902
   917.2
   949.6
     926
   929.5
   839.3
   950.9
     864
   866.6
   863.4
   993.1
   898.1
   930.5
     876
   871.8
   850.4
   895.5
   833.5
   891.9
   867.2
   877.6
   876.7
   897.4
     923
   885.7
   834.2
   828.6
   845.8
   804.3
   915.9
   881.2
   880.9
   841.3
   855.6
   893.5
   871.1
   790.7
     839
   861.4
   832.5
   811.8
   856.5
   905.8
   823.4
   793.3
   844.9
   924.3
   871.1
     805
   806.6
   763.1
   821.2
   843.9
   781.3
   800.1
     853
   833.2
     792
   829.6
   771.9
   812.1
   819.2
     780
     793
   730.3
   783.2
   824.1
   750.8
   777.7
   807.2
   752.1
   804.6
   759.2
   758.9
   826.4
     766
   826.4
   733.3
   785.8
   744.6
   777.7
   757.3
   758.6
   799.8
   741.4
   829.3
   831.2
   763.1
   832.9
     766
   765.1
   721.9
     826
   686.2
   777.4
   736.8
   708.3
   776.4
   806.3
   769.6
   696.6
   830.6
   811.1
   765.1
   711.5
   761.5
   762.1
   717.7
   832.9
   775.8
   775.4
   808.2
   798.5
   776.1
   798.8
   797.5
   782.6
   765.4
     816
     754
   759.2
   770.9
   821.5
   772.8
   788.7
     766
   824.4
   816.6
   842.9
     781
   813.4
   780.6
   745.6
   860.1
   820.5
   787.4
   761.5
   829.9
   835.5
   843.9
   834.2
   897.7
   855.6
   928.9
   873.1
   868.9
   888.7
   854.9
   908.1
   885.7
   964.2
   870.8
   874.7
   881.2
   827.3
   889.6
   897.7
   869.5
   929.5
   911.4
   877.3
   911.7
   979.2
   943.5
   968.5
   932.8
   970.1
   950.3
   932.1
     961
   958.1
   948.3
    1017
   964.6
     962
    1045
   951.3
     937
   931.5
   982.4
   949.6
    1007
   982.4
    1002
    1006
   986.6
    1110
    1006
   991.8
   980.8
    1097
    1013
    1080
    1053
    1106
    1069
    1023
    1078
    1090
    1016
    1025
    1063
    1042
    1024
    1068
    1122
    1114
    1100
    1065
    1086
    1062
    1140
    1170
    1123
    1150
    1066
    1102
    1117
    1139
    1131
    1134
    1096
    1178
    1099
    1146
    1127
    1142
    1108
    1150
    1181
    1144
    1175
    1072
    1150
    1111
    1037
    1083
    1078
    1141
    1124
    1165
    1154
    1150
    1106
    1119
    1092
    1023
    1035
    1094
    1076
    1053
    1150
    1083
    1084
    1051
    1087
    1041
    1115
    1035
    1072
    1106
    1081
    1001
    1062
     998
    1015
    1059
    1059
    1004
    1024
    1058
    1118
    1081
    1006
    1051
   979.5
     972
    1024
   962.9
   999.3
   919.8
    1064
     947
   989.9
   972.7
   959.4
   951.9
   925.6
   969.8
    1000
   990.5
   922.1
   949.3
   935.7
   882.8
   969.1
     877
   909.4
     938
   931.5
   841.6
   954.2
   844.2
   932.4
   898.4
   868.9
     902
   831.2
   853.3
   876.3
   856.9
     839
   821.2
   850.1
   842.3
   847.5
   881.8
   748.2
   859.8
   827.7
   832.9
     851
   813.1
   849.4
     889
   745.3
     841
   824.7
   810.5
   768.6
   843.2
   833.2
   769.9
   758.2
     778
   797.5
   794.6
   752.7
   776.1
   825.7
   753.4
   743.3
   745.6
   753.7
     805
   769.9
   784.8
   743.6
   845.5
   747.5
     767
   724.2
   842.3
   747.5
     731
   782.6
   739.8
   698.9
   715.7
   733.9
   752.1
   672.3
   780.3
   765.7
   715.1
   745.6
   689.5
   704.1
   788.1
   698.2
   708.9
   772.2
   718.3
     718
   732.9
   697.3
   751.4
     694
   747.5
   762.1
     672
   691.4
   757.6
   673.9
   753.7
   726.1
   681.4
   716.7
   716.4
   714.5
   746.6
   747.5
   670.7
   697.9
     694
   703.7
   734.2
   699.9
   687.2
   745.6
   667.7
   709.3
   746.2
   645.7
   737.8
   709.3
   735.9
   697.3
   682.7
   733.3
   680.4
   692.1
     720
   669.4
   757.9
   749.5
   673.6
   642.4
   739.4
   673.9
   705.4
   724.5
   700.8
   641.1
   736.2
   664.2
   701.2
   667.1
   691.7
   692.7
   689.1
   635.3
   674.2
   638.9
   714.1
   717.7
   636.9
   710.9
   675.5
   669.7
   713.5
   680.4
   718.7
     670
     742
   654.4
   643.7
   672.3
   694.3
   672.9
   663.5
   676.5
   702.4
   783.9
   679.4
   714.5
   676.5
   687.9
   706.3
   692.4
   652.2
   707.3
     660
   700.8
   723.9
     683
   682.7
   724.2
   641.8
   687.9
   700.5
   690.4
   652.8
   796.8
   696.6
   687.5
   705.7
   619.1
   661.3
   652.8
   673.9
     706
   642.4
   675.8
   714.8
   676.5
     729
   688.5
     670
   704.7
   711.9
   652.5
   651.5
     657
   696.9
     633
   672.6
   684.9
   731.6
   700.8
   648.6
   670.7
   670.3
   627.8
   671.6
   702.1
   688.2
   737.8
   701.2
   756.9
   718.3
   655.7
   700.8
   653.8
   737.5
   719.3
   700.8
     695
   665.5
   724.8
   633.4
   687.2
   724.8
   670.3
   723.2
   653.8
   658.7
   680.1
   696.9
   687.5
   694.3
   667.4
   627.8
   685.9
   682.3
   677.1
   673.3
   659.6
   668.4
   674.2
     694
   688.2
   646.3
   700.5
   704.1
   743.3
   648.3
   691.1
   625.9
   724.8
   701.2
   710.6
   676.8
   734.6
   713.5
   694.7
   640.5
   690.4
   691.7
   695.3
   701.2
   630.4
   638.2
   721.3
   744.9
     681
     672
     695
   668.1
   704.7
   676.8
   681.4
   715.7
     684
   664.2
     718
   706.3
   715.7
   692.7
   617.1
   673.3
   693.4
   665.8
   713.2
   711.2
   716.4
   703.7
   714.5
   635.6
   738.8
   613.9
   649.6
   606.4
   716.4
   654.8
   689.8
   688.2
   675.5
   719.3
   735.9
     684
   730.3
   692.1
   699.9
   676.8
   711.2
   710.6
   683.3
   668.1
   695.3
   656.4
   675.5
     731
   666.8
   713.5
   741.4
   700.5
   719.6
   728.1
   774.1
   669.7
   670.3
   694.3
   640.8
   665.8
   672.6
     718
   681.7
   656.7
   680.4
   704.4
   716.4
   692.4
   723.2
   686.9
   704.1
   721.3
   665.1
     719
   664.2
   695.3
   702.4
     694
   702.1
     693
     756
   714.5
     693
   714.8
   721.3
   679.1
   709.9
   708.6
   725.8
   743.3
   724.8
   720.9
   713.8
   745.3
   711.9
   789.1
   713.8
   760.8
   674.2
   729.7
   728.4
   698.9
   736.8
   749.2
   730.7
   808.2
   707.6
   771.9
   734.9
   735.9
   847.1
   756.9
   762.5
   782.6
   748.5
   703.1
   772.5
   753.4
   789.1
   823.1
   827.7
   751.1
     766
   786.5
     804
     838
   816.3
   783.2
   808.2
   795.2
   885.1
   886.1
   822.2
   890.6
   879.2
   803.3
     889
   856.9
   939.6
   877.3
     925
   900.7
   975.9
     936
   970.4
   975.6
   958.7
     948
   956.8
   976.2
   994.4
    1030
    1064
    1091
    1052
    1055
    1000
    1079
    1068
    1107
    1129
    1114
    1163
    1179
    1079
    1121
    1188
    1167
    1247
    1207
    1297
    1157
    1335
    1252
    1321
    1333
    1270
    1358
    1253
    1382
    1457
    1372
    1406
    1388
    1423
    1436
    1397
    1467
    1437
    1488
    1471
    1472
    1557
    1522
    1614
    1521
    1688
    1584
    1574
    1713
    1578
    1656
    1635
    1702
    1667
    1685
    1748
    1715
    1764
    1666
    1742
    1805
    1857
    1837
    1816
    1872
    1837
    1936
    1863
    1775
    1912
    1916
    1879
    1987
    1880
    1845
    1910
    1900
    1924
    1958
    1978
    1956
    1986
    1990
    1959
    1983
    1887
    2009
    2085
    2058
    1933
    2046
    1997
    2069
    1897
    1891
    1913
    1918
    2070
    2021
    2069
    1938
    1966
    2011
    2023
    1989
    1896
    1876
    1906
    1903
    1923
    1969
    2022
    1994
    1964
    1818
    1924
    1949
    1875
    1920
    1792
    1969
    1818
    1830
    1780
    1830
    1936
    1845
    1798
    1794
    1731
    1707
    1790
    1780
    1664
    1708
    1763
    1646
    1649
    1653
    1741
    1625
    1564
    1600
    1708
    1614
    1601
    1435
    1497
    1486
    1580
    1535
    1465
    1465
    1461
    1451
    1456
    1468
    1458
    1412
    1449
    1333
    1368
    1321
    1419
    1312
    1305
    1355
    1270
    1204
    1329
    1275
    1274
    1186
    1329
    1196
    1254
    1166
    1219
    1183
    1206
    1137
    1132
    1120
    1171
    1073
    1110
    1079
    1132
    1088
    1071
    1126
    1072
    1065
    1003
    1040
    1067
   942.2
    1024
   978.8
   999.9
   966.2
     936
   956.5
   940.2
   936.3
   999.6
   940.6
     935
   966.5
   933.1
     935
   970.7
   904.2
   916.2
   917.5
   881.8
   942.2
     840
   897.1
   886.4
   907.1
   884.4
   863.4
   865.3
   836.4
   892.5
   900.3
   857.8
   832.5
   816.3
   923.4
     925
   860.4
     803
   888.7
   860.1
     852
   879.2
   841.3
   788.7
   837.1
   825.1
   786.1
   777.1
   889.3
   896.4
     840
   854.6
   833.8
   889.6
     767
   795.6
   837.1
   780.3
   810.1
     838
   800.1
   863.4
   806.3
   819.6
   824.1
   854.9
   830.6
   809.5
   820.9
   736.5
   883.8
     779
   825.1
   753.1
   747.2
     780
   817.3
     779
   812.1
     756
   785.8
   799.4
   822.2
   779.7
     755
   806.3
   765.7
   749.2
   810.1
   809.8
   776.7
   801.1
   840.6
     817
   781.6
   765.1
   772.8
   782.3
   778.7
   766.7
   685.6
   805.9
   764.7
   821.5
   775.1
   726.8
   794.6
   778.7
   798.1
     744
   762.5
   756.3
   755.7
   758.9
     778
   793.3
   708.3
   732.9
   780.3
   824.4
   781.9
   745.3
   796.2
   775.4
     756
   718.7
   733.6
   713.8
   735.5
   697.9
   716.7
   739.4
   685.9
   704.7
   714.5
     767
   691.1
     781
   774.1
   712.5
   760.2
   792.6
   706.7
     732
   660.3
   712.8
     730
   686.2
   750.5
   688.8
   736.5
     683
   803.3
   648.6
   736.8
   707.6
   808.5
   704.7
   731.3
     730
   695.3
   676.5
   666.8
   783.5
   667.1
   721.9
   674.2
     732
   710.9
   693.7
   690.1
   732.3
   636.3
   663.5
   726.8
   717.4
   658.7
   716.4
   697.9
   668.4
   596.7
   645.7
   662.2
   672.9
   677.8
     720
   692.4
   745.6
   725.2
   674.9
   624.3
   695.3
   698.2
   655.4
   691.4
   730.7
   702.1
   683.6
   707.3
   677.8
   619.4
   650.5
   667.7
   736.5
   710.9
   683.3
   654.1
   720.3
   653.8
   661.6
   627.8
   659.6
   640.8
   699.2
   680.4
   684.3
   759.2
     731
   692.7
   745.9
   626.2
     695
   746.2
   686.2
   638.9
   703.1
     696
   733.9
   635.6
   655.4
   658.7
     659
   699.5
   658.3
   736.8
   709.9
   653.8
   702.1
   743.3
     718
   676.2
   711.5
   758.9
   736.5
   686.9
   697.3
   676.5
   712.2
     660
   660.9
   739.4
   696.3
   696.6
   729.4
   720.9
   674.2
   716.7
   680.7
   703.4
     708
   694.7
   716.4
   663.8
   700.5
   674.2
   675.8
   742.7
   701.2
   722.9
     744
   651.5
   661.6
   631.1
   677.5
   708.9
   680.1
   717.4
   719.3
   670.7
   758.6
   678.1
   739.4
   704.1
   708.6
   699.9
   700.8
   690.1
   692.1
   716.4
   651.5
   710.2
   690.4
   691.4
   700.2
     634
   651.8
   651.5
   692.7
   683.6
   690.4
   650.5
   660.9
     755
   713.8
   700.8
   675.8
   687.5
   708.3
   685.9
     695
   681.7
   657.4
   655.4
   688.8
   656.4
   721.3
   702.4
     696
   676.5
   694.3
   663.8
   668.7
   634.3
   680.4
   717.4
   694.3
   621.3
   669.7
   700.8
   719.3
   658.7
     720
   645.4
   676.2
   692.1
   717.4
   613.6
   677.8
   704.4
   701.5
   643.4
   630.1
     729
   685.3
   718.7
   685.9
   681.4
   608.4
   761.8
   666.4
   673.9
   695.3
   712.8
   620.1
   680.1
   654.1
   647.6
   666.4
   753.4
   643.7
   668.1
   659.3
   645.4
   665.8
   654.8
   691.7
   671.3
   699.5
   656.1
   673.6
   724.8
   712.2
   677.8
   673.6
   696.3
   707.6
   668.4
   671.6
   692.1
   700.5
   628.2
   637.6
   727.8
   673.6
   680.4
     635
   666.1
     672
   737.2
     695
   728.4
   687.2
   686.6
   669.7
   696.3
   688.8
   606.4
   632.7
   690.1
   712.2
   674.6
   691.1
   724.5
   643.1
   695.3
   683.3
   665.8
   692.7
   762.1
     707
   707.3
   641.1
   682.7
   635.9
   648.3
   742.4
   699.9
   689.1
   690.1
   688.2
   678.8
     669
   749.5
     693
   690.4
     743
   699.9
   693.4
   703.4
   666.1
   704.1
   711.5
   679.7
     683
   748.2
     696
   665.1
   704.7
   752.1
   711.9
   715.7
   682.7
   703.7
   709.3
   651.8
   729.4
   715.4
   683.3
   717.7
   665.5
   690.8
   723.2
   719.3
   713.5
   669.7
   691.7
   738.8
   667.1
   710.9
   745.9
   737.5
   652.2
   760.8
   658.3
   707.3
   711.9
   667.4
   763.8
     695
   630.1
   649.9
   651.2
   722.9
   677.5
   730.3
   722.6
   664.8
   675.8
   727.1
   727.1
   657.7
   690.4
   732.3
   709.6
   719.6
   729.7
     732
   706.3
   726.5
   740.7
   763.8
   693.4
   681.4
   722.9
   699.2
   738.8
   721.6
   695.3
   664.8
   749.2
   677.8
     720
   681.4
   700.8
   738.5
   716.1
   734.2
     646
   655.7
     730
   703.4
   672.3
   730.3
   711.2
   649.6
     706
   692.1
   690.8
   697.9
   744.6
     669
   674.9
   701.2
     717
   698.9
   680.7
   740.1
     743
   716.4
   760.8
   676.5
   703.7
   745.9
   717.4
   780.3
   756.3
   741.4
   709.9
   793.9
   714.1
   688.2
     732
     693
   752.7
   715.4
   706.7
   782.9
   773.8
   723.9
   800.4
   672.9
   786.1
   756.3
   762.1
     742
   780.6
   746.6
     780
   744.3
   733.9
   732.3
   732.9
     790
   718.3
   776.7
   811.8
   749.8
   732.6
   761.5
   775.8
   754.7
   712.2
   732.9
   817.9
   787.1
     769
   776.4
   783.2
   785.2
   788.7
     767
   799.4
   756.9
   794.9
   812.4
   771.2
   753.7
   794.9
   831.2
   817.9
     742
   750.5
   838.4
   800.7
   801.4
   787.1
   781.6
   747.9
   786.8
   801.4
   759.9
     778
   837.7
     840
   805.9
   798.8
   842.9
   825.7
   789.4
     802
   821.5
   844.9
   821.2
   801.1
   772.5
   832.9
     840
   856.2
     875
   842.3
   835.5
   855.2
   826.4
   896.8
   846.8
   831.6
   769.6
   809.8
   843.9
   808.2
   799.4
   863.4
   831.2
   832.2
   828.6
   841.6
   862.7
   845.8
   841.9
   767.3
   816.3
   868.9
   874.7
   807.9
   800.4
   791.3
   786.8
   835.8
   849.1
   775.4
   848.1
   732.9
   792.6
   842.6
     790
   799.8
     829
   773.5
   791.7
   774.5
   789.7
   738.8
   788.7
   779.7
   770.9
   807.2
   798.8
   854.3
   825.7
   807.6
   857.8
   799.1
   800.1
   795.9
   774.5
   746.6
   760.8
     817
   792.6
   800.7
   872.4
   751.1
   793.9
   760.2
   734.2
   777.7
   825.4
   812.4
   791.7
   760.5
   775.1
   798.1
   802.7
     804
   798.8
   811.4
   696.3
   814.4
   781.6
   774.8
   775.1
   797.2
   811.8
     780
   743.6
   710.2
   775.4
   750.5
   759.2
   752.7
   806.9
   833.8
   781.9
   780.3
   734.9
   797.2
   769.9
   746.6
   761.2
   784.2
   777.1
   806.3
   781.9
     790
     791
   786.1
   759.5
   771.2
   805.3
   799.8
   843.6
   734.6
     804
   773.5
     742
   781.3
   835.5
   771.9
   811.4
     767
   785.2
   762.8
   834.5
   737.8
   807.2
   820.9
   863.4
   788.4
   832.9
   838.4
   844.5
   807.2
     826
   762.5
   878.9
   835.8
   826.7
   861.1
   759.2
     817
   824.1
   851.7
   861.4
   819.9
   822.2
   793.6
   848.1
   840.3
   877.3
   903.9
   798.1
   825.4
   829.9
   892.2
     877
   890.6
   864.6
   840.3
   882.8
   900.7
   871.1
     815
   856.5
   915.6
   876.3
   904.5
   849.1
     876
     888
     828
   879.6
   912.7
   879.6
   894.8
   842.3
   917.2
   793.3
   866.6
   854.9
     875
   865.3
   886.1
   920.4
   927.6
   904.9
   857.2
   894.8
   838.7
   846.2
   898.1
   946.4
   856.9
   917.2
   892.9
   897.4
     947
   862.7
     938
   859.1
   886.1
     815
   880.2
     841
   796.5
   902.3
   853.3
   850.1
   875.4
   833.2
   887.4
   912.3
   831.6
     902
   860.4
   835.8
     864
   865.3
   819.6
   807.9
   868.2
   797.5
   823.1
   781.9
     899
     827
   843.9
   880.2
   819.6
   827.7
   870.5
   827.7
   852.6
   801.7
   841.3
   919.5
   788.7
   772.2
     840
   775.1
   792.3
   831.6
   833.8
   813.7
   786.5
   748.5
   799.4
   782.9
   786.1
   796.5
   785.8
   774.5
   831.2
   782.9
   775.8
   722.2
   771.9
   783.5
   793.6
   824.4
   791.3
   753.7
   800.1
   782.6
   751.4
   734.2
   710.2
   797.8
   729.7
   774.5
   710.2
   716.7
   714.8
   726.1
     790
   688.8
   705.4
   743.6
   709.9
   709.6
   720.9
   773.2
   700.8
   717.7
   656.1
   635.9
   668.1
   717.4
   709.3
   721.6
   724.5
   712.8
     720
   734.6
   727.1
   665.1
     672
     708
     705
   684.6
   686.9
   693.7
   637.9
     719
   724.5
   682.7
   651.2
   645.7
   636.3
   602.9
   680.7
     672
   653.8
   716.7
   624.6
   742.4
   632.4
   737.5
   667.7
   712.8
   704.4
   659.3
   612.6
   668.7
   635.6
   629.1
   705.7
   677.8
   647.6
   641.5
   647.6
   636.9
   642.1
   696.9
   674.2
   681.7
   576.9
     672
   664.8
   661.6
   646.3
   650.5
   650.9
   714.5
   617.8
   643.1
   709.6
   674.2
   649.2
   691.4
   605.5
   674.9
   668.7
     657
   677.5
   674.9
   688.8
   652.8
   673.6
   632.4
   700.5
   653.8
   679.7
   668.1
   635.6
   642.1
   660.3
   671.3
   697.9
   698.6
   613.2
   653.1
   634.3
     648
   595.7
   692.1
   687.9
   666.4
   702.8
   592.2
   666.1
     635
   596.7
   650.2
   640.8
   718.3
   701.2
   672.6
   674.9
   672.9
   670.3
   602.9
   636.6
   667.7
   691.7
   622.6
     660
   659.3
   638.5
   640.5
   672.6
     684
   650.5
   707.6
     696
   731.3
   629.8
   648.9
     694
   693.4
   649.2
   660.3
   703.7
     694
   733.3
     719
   683.6
   712.2
   649.9
   649.9
   703.1
   701.8
   731.3
   669.4
   659.6
   658.3
   672.9
   702.8
   702.8
     682
   686.9
   731.3
   660.6
     708
   670.3
   649.9
   699.2
   740.4
     717
     660
   662.5
   677.1
   670.7
   763.1
   725.5
   665.8
   695.6
   660.9
     730
   696.3
   677.1
   699.9
   580.2
   683.3
   667.4
   662.9
     719
   680.7
   676.8
   668.4
   711.9
   712.8
   722.9
   726.1
   685.9
     683
   689.8
   672.3
   718.3
   684.3
     669
   712.8
   692.7
   655.1
     621
   645.7
   654.1
   683.3
   654.4
   702.8
   665.5
   693.4
   675.5
   664.8
   649.6
     645
     705
   699.2
     670
   644.4
   692.7
   702.8
   680.4
   708.9
     669
   678.4
   694.3
   690.1
   653.1
   661.3
   700.5
     670
   658.7
   700.5
   635.3
   706.3
   655.4
   658.7
   690.1
   664.5
   669.4
   631.7
   663.8
   636.6
   664.5
   619.7
   732.9
   650.2
   660.9
     623
   703.7
   661.9
   687.5
   654.8
   662.2
   658.7
   698.6
   641.1
   696.3
   652.5
     647
   650.2
   654.1
   703.7
   621.7
     647
   635.3
   601.2
     634
   662.2
     659
   605.1
   692.7
   638.9
   702.1
   680.1
   656.7
   704.1
   677.8
   653.1
   684.6
   709.3
   658.3
   640.2
   679.7
   684.9
   645.4
   616.5
   638.5
   636.3
   680.4
   623.6
   677.5
   681.7
   702.4
   642.1
   676.5
   682.7
   664.8
   673.6
   619.4
   655.4
   676.5
   638.9
   642.8
   615.8
   652.5
   652.2
   606.4
   659.6
     657
   598.3
   655.4
   631.1
   636.9
   601.2
   655.4
   600.3
   623.3
   653.5
     586
   635.3
   667.4
   643.1
   653.8
   668.7
   623.3
   629.8
   658.3
   637.2
     645
   624.9
   631.7
   685.6
   672.6
   666.1
   676.5
   674.6
   609.7
     633
   631.4
   658.3
   668.4
   702.4
   608.4
   655.4
   664.8
     648
   685.9
   655.4
   647.6
   625.2
   657.4
   680.7
   662.5
     694
   638.5
   664.2
   651.8
   708.3
   667.1
   624.3
     635
   642.8
   680.1
   682.3
   711.2
   684.6
   653.5
   680.1
   681.4
   671.3
   637.6
   587.9
   608.7
   692.4
   674.6
   626.2
   651.5
   660.6
   657.7
   669.4
   701.5
   681.7
   708.6
   710.2
   684.9
   687.5
   699.9
   660.9
   678.4
   654.4
   600.9
   698.2
   676.2
   663.2
   700.8
   659.3
   683.6
   699.2
   722.2
   783.5
   622.6
   687.5
     744
   701.2
   676.8
   733.6
   684.9
   662.9
     718
   717.4
   708.3
   675.2
   727.4
   682.7
     647
     672
   734.9
     659
     744
   711.9
   758.2
   705.4
     708
   701.2
   673.6
   659.6
   689.1
   719.6
   726.5
     732
   697.6
   708.3
   642.8
   698.2
     707
     769
   719.3
   771.5
   731.6
   724.8
     719
   737.8
   834.8
   732.3
   712.2
   771.5
     754
     730
   748.8
   770.2
   800.4
   747.9
   723.5
   761.5
   764.7
   758.6
   813.1
   693.4
   760.2
   731.3
   768.6
   716.4
   690.8
   723.5
   770.9
   776.7
   734.6
   802.4
   762.1
   779.7
     706
   738.5
   832.2
   777.4
   758.2
   805.6
   762.1
   762.5
   782.3
   750.5
   757.6
   738.8
   752.4
   780.6
   767.7
   819.9
   766.7
   809.5
     778
   859.1
   830.9
   819.2
   878.9
   760.8
   787.8
   786.1
   821.5
   792.3
   789.1
   806.9
   814.4
   719.3
   789.7
   781.3
   792.3
   771.2
   787.8
   795.2
   804.3
   792.6
   734.6
   843.6
   768.3
   819.6
   847.5
   829.9
   820.2
   799.8
   772.2
   760.5
     804
   746.2
   809.2
   868.5
   701.2
   787.8
   799.4
   737.2
   761.5
     814
   736.8
     754
   688.8
   746.6
   832.2
   820.5
   772.5
   778.7
   760.8
   756.6
   746.2
     781
   770.6
   794.3
   786.8
   742.4
   816.3
   783.9
   760.8
   840.3
   753.7
   802.7
   744.9
   749.5
   788.1
   713.2
   747.9
   677.8
   783.5
   760.8
   720.9
   721.9
   782.3
   794.9
   720.6
   692.1
   716.1
   760.5
   718.3
   692.1
   744.6
   691.4
   702.8
   737.8
   735.9
   678.1
   751.8
   702.4
   698.6
   699.5
   713.2
     672
   689.5
   661.3
   684.9
     742
   722.2
   681.4
   720.3
   677.5
   613.2
   687.2
   755.3
   702.4
   700.5
   676.8
   662.2
   680.7
   726.1
     657
   721.6
   678.1
   682.3
   650.2
   700.2
   715.7
   662.9
     658
   629.8
   698.2
   600.9
   637.2
   669.7
   725.2
   659.6
     562
     708
   699.2
   633.7
   643.1
   707.6
     658
   691.1
   692.1
   648.6
   695.3
     599
   641.1
   607.7
   659.3
   682.7
   568.5
   609.3
     646
   637.9
   648.9
   634.3
   643.4
   629.5
     597
   641.8
   635.3
   684.3
   648.3
   655.1
   619.1
   641.8
   634.3
   647.6
   652.8
   652.8
     635
   621.7
   621.7
   613.9
   577.9
   630.1
   615.8
   700.8
   685.3
   633.7
     670
   685.3
   632.1
   656.1
   565.6
   663.2
   638.5
     648
   701.5
   569.4
   592.8
   599.9
   649.9
   665.8
   611.6
     610
   580.8
   607.7
   619.7
   607.4
   626.5
   618.4
   605.5
   612.9
   607.1
   631.1
   638.2
   627.2
   557.8
     670
   605.5
   639.2
   628.5
   642.8
   654.8
   619.7
   599.6
   586.3
   675.2
   583.4
   651.2
   583.1
   603.2
     634
   663.5
   674.9
   634.3
   609.3
   631.7
   617.1
   625.2
     648
   660.9
   649.9
   659.6
   575.6
   590.2
     634
   641.1
   656.7
     611
   627.8
     585
   624.9
   663.2
   602.2
   623.3
   642.8
   616.5
     635
   667.4
   605.5
   623.3
   612.3
   651.2
   612.3
   591.8
   593.5
     610
   684.9
     574
   626.5
   618.1
   644.4
   635.9
     622
   591.5
   594.1
   613.9
   617.5
   661.3
   704.4
   596.7
   624.3
   649.9
   604.5
   632.1
   595.1
   598.6
   629.5
   552.3
   619.1
   590.9
   634.6
   602.2
   627.8
   572.4
     684
   689.5
   654.4
   645.7
   669.4
   585.7
     660
   624.3
   661.9
   666.8
   605.5
   587.6
     635
     621
   603.5
   684.6
   609.3
     608
   639.2
   639.5
   602.2
     646
   613.6
   582.4
   665.5
   617.8
   595.1
   656.4
   598.3
   662.2
   605.1
   628.2
   595.4
   641.5
   656.7
   596.7
   629.8
   575.3
   618.4
   635.3
   615.2
   631.7
   602.2
     682
   667.1
   632.4
   592.5
   611.3
     610
   637.2
   656.1
   668.7
     660
   637.6
   654.1
   654.8
   654.4
   625.9
   653.1
     645
   671.3
     658
   682.3
   654.4
   715.1
   693.4
   677.5
   664.2
   651.2
   682.7
   677.1
   690.8
   681.7
   641.8
   652.8
   685.3
     670
   644.4
     681
   714.5
   728.4
   667.1
   704.7
   709.3
   726.5
   727.4
   729.7
   778.7
   760.2
     793
   752.1
   721.9
   758.6
   755.7
   758.6
   743.6
   762.1
   788.7
   817.6
   765.7
   893.5
   889.3
     814
   835.1
   787.1
   832.2
   872.8
   938.6
   925.3
   878.6
   907.1
   920.8
   896.1
   841.9
   932.8
   917.5
   945.7
   962.3
   988.6
     948
    1009
     986
   985.3
    1118
    1103
    1089
    1042
    1073
    1121
    1029
    1159
    1122
    1129
    1227
    1239
    1232
    1259
    1240
    1228
    1265
    1220
    1265
    1332
    1380
    1400
    1261
    1330
    1399
    1468
    1482
    1463
    1521
    1566
    1574
    1586
    1545
    1558
    1620
    1638
    1633
    1711
    1717
    1634
    1757
    1829
    1772
    1821
    1861
    1823
    1892
    1924
    1905
    1963
    2049
    2032
    2063
    2051
    2018
    2167
    2182
    2220
    2121
    2274
    2212
    2297
    2354
    2289
    2349
    2375
    2307
    2395
    2415
    2536
    2450
    2549
    2516
    2522
    2555
    2593
    2661
    2651
    2734
    2702
    2747
    2651
    2817
    2807
    2770
    2871
    2848
    2887
    2914
    2918
    2970
    2827
    2969
    3058
    3012
    3083
    2963
    3028
    3094
    3093
    3065
    3078
    3100
    3064
    3214
    3139
    3104
    3074
    3237
    3240
    3267
    3183
    3229
    3210
    3303
    3237
    3265
    3347
    3355
    3276
    3295
    3192
    3154
    3444
    3415
    3359
    3335
    3467
    3439
    3546
    3298
    3467
    3623
    3297
    3515
    3474
    3448
    3608
    3398
    3464
    3512
    3613
    3538
    3487
    3533
    3475
    3472
    3353
    3713
    3629
    3534
    3519
    3498
    3560
    3628
    3471
    3620
    3632
    3543
    3462
    3632
    3512
    3607
    3623
    3555
    3544
    3715
    3693
    3599
    3451
    3681
    3616
    3620
    3657
    3568
    3496
    3753
    3754
    3521
    3673
    3565
    3708
    3788
    3774
    3764
    3742
    3650
    3685
    3720
    3688
    3801
    3826
    3850
    3700
    3870
    3948
    3893
    3916
    3855
    3892
    3891
    3889
    3982
    4023
    4053
    3944
    4104
    4168
    4091
    4060
    4153
    4021
    4053
    4190
    4335
    4328
    4210
    4357
    4323
    4354
    4357
    4395
    4385
    4412
    4420
    4524
    4427
    4590
    4552
    4658
    4648
    4667
    4620
    4642
    4608
    4745
    4660
    4948
    4924
    4997
    4909
    5023
    4846
    5016
    5073
    5150
    5062
    5132
    5150
    5181
    5114
    5230
    5357
    5227
    5408
    5285
    5441
    5230
    5280
    5327
    5369
    5381
    5384
    5247
    5336
    5458
    5408
    5406
    5551
    5547
    5528
    5496
    5503
    5594
    5637
    5501
    5777
    5531
    5597
    5525
    5569
    5513
    5602
    5685
    5740
    5735
    5593
    5573
    5658
    5672
    5497
    5730
    5682
    5477
    5727
    5553
    5639
    5711
    5385
    5635
    5494
    5424
    5505
    5720
    5529
    5539
    5310
    5468
    5398
    5552
    5541
    5403
    5260
    5478
    5317
    5233
    5461
    5328
    5176
    5200
    5310
    5240
    5139
    5152
    5072
    4983
    5036
    4827
    4929
    4816
    4762
    4840
    4874
    4751
    4715
    4873
    4627
    4631
    4667
    4528
    4611
    4460
    4380
    4457
    4258
    4338
    4266
    4320
    4222
    4221
    4086
    4118
    3992
    4039
    3823
    3890
    3769
    3821
    3693
    3731
    3676
    3635
    3577
    3602
    3497
    3462
    3323
    3290
    3416
    3277
    3210
    3118
    3235
    3112
    3172
    3036
    2924
    3048
    3049
    2889
    2881
    2893
    2764
    2670
    2684
    2609
    2600
    2546
    2572
    2597
    2599
    2415
    2524
    2306
    2392
    2292
    2243
    2243
    2275
    2326
    2263
    2134
    2080
    2190
    1981
    2026
    2095
    1966
    1895
    1989
    1898
    1891
    1924
    1847
    1841
    1785
    1837
    1827
    1698
    1660
    1769
    1682
    1555
    1651
    1655
    1581
    1519
    1572
    1509
    1552
    1549
    1440
    1513
    1363
    1325
    1436
    1403
    1381
    1347
    1388
    1364
    1298
    1340
    1366
    1347
    1287
    1230
    1308
    1224
    1253
    1260
    1224
    1166
    1183
    1142
    1215
    1210
    1139
    1139
    1183
    1165
    1084
    1075
    1051
    1133
    1133
    1136
    1047
    1097
    1082
    1122
    1044
    1001
   986.3
    1075
    1089
    1054
    1043
    1078
    1073
    1030
    1015
    1007
   999.9
    1037
   983.1
    1102
    1023
   970.4
    1018
   985.6
    1066
   999.6
   927.6
   986.3
    1063
   941.9
    1017
   999.6
   964.9
   859.5
   976.6
   965.5
     960
   979.5
   971.1
   967.5
   962.6
   914.9
   946.4
   956.8
   973.3
   931.5
   958.1
   908.1
   912.7
   910.7
   943.5
   977.9
   910.7
     960
   926.6
   849.1
   975.6
     913
   898.1
   964.6
   884.8
   895.1
   908.4
   949.6
   907.8
   878.6
   905.5
   906.5
   958.4
   934.7
   892.2
   854.3
   882.8
   925.3
   819.9
   990.8
   922.4
   869.2
   913.3
   862.7
   873.4
   946.7
   886.1
   918.8
     900
   878.3
   814.7
   938.6
     838
     912
   914.6
   894.5
   836.4
   897.7
   866.3
   816.3
   914.3
   886.4
   875.7
     889
   868.2
   866.6
   909.1
   860.8
   914.6
   850.4
   873.1
   871.8
   822.2
     815
   780.3
   797.8
   836.7
   869.8
   879.9
   822.2
   819.9
   843.6
   840.6
   826.7
   856.9
   915.3
   823.1
   902.3
   845.8
   851.3
   897.7
   868.5
   866.6
   874.7
   870.2
     851
   844.5
   835.1
   942.2
   835.5
   822.5
   825.1
   830.9
   905.5
   823.1
   850.7
   912.3
   848.1
   867.9
   883.1
     790
   832.2
   891.9
   858.2
     865
   860.1
   854.3
   818.6
   899.7
   874.7
   862.7
   862.1
   865.3
   855.6
   887.7
   800.7
   882.5
     852
   886.4
   892.9
     840
   797.8
   820.9
   857.5
   891.2
   832.2
     851
   824.1
   845.8
   926.6
   951.3
   865.3
   853.3
   829.6
   920.8
   810.8
   844.2
   913.3
   943.2
   879.2
     852
   851.7
   834.2
   836.7
   838.7
   908.1
   927.3
   819.6
   876.7
     863
   828.3
   823.8
   896.8
   882.5
   832.2
   913.6
   815.7
   861.1
   850.7
   869.2
   877.9
   922.1
   945.1
   894.2
   920.4
   870.2
   903.9
   902.3
   883.1
   907.1
   921.4
   864.6
   877.9
   851.7
   916.6
   932.8
   953.9
   893.2
   940.9
   884.1
   892.5
   915.3
   979.5
   905.8
   919.8
   893.5
   903.9
   920.4
   942.2
   963.6
   930.5
   923.7
   924.7
   847.1
   926.9
     924
   914.3
   902.6
   927.3
   851.7
   938.9
   929.2
   852.3
   946.4
   918.5
   940.6
     925
    1027
    1002
    1013
     950
     984
   956.8
   989.2
   921.7
   941.9
   923.4
   880.2
   910.1
   920.1
   973.6
   949.3
    1003
   951.3
   951.3
   906.2
   936.3
   946.7
   993.1
   919.5
    1024
     863
   895.5
   818.6
   912.7
   938.6
    1015
    1001
   952.2
   928.9
   939.9
   937.3
     935
   896.8
   916.9
   915.3
   917.2
   883.1
   949.6
   944.1
   948.3
   918.2
   898.1
   892.9
   908.4
   886.7
   910.1
   909.4
   839.3
   893.2
   887.4
     985
   929.5
   896.4
   854.3
   932.1
   858.5
   877.9
   874.7
   867.9
     887
   878.9
     875
   872.1
   846.8
     887
   908.8
   859.5
   855.9
   888.7
   840.6
   836.4
     876
     839
   854.9
   830.9
   856.9
   756.3
   841.9
     817
   867.6
   839.7
   865.3
   811.8
   880.9
   883.5
   782.3
   841.6
   810.8
   843.9
   764.7
   856.2
     815
   866.9
   776.4
   797.5
   853.3
   780.3
   783.5
     803
   814.4
   819.2
   792.6
   794.6
     815
   771.5
   711.9
   756.9
   776.4
     780
   813.7
     767
     793
   795.9
   839.7
   818.3
   842.3
   799.1
   793.9
   757.9
   827.3
   785.5
   835.5
   762.1
   816.6
   821.8
   762.5
   832.5
   765.1
     781
   728.4
   774.5
   774.1
   813.7
   748.2
   800.1
   845.2
   761.8
   789.1
   788.7
   761.2
   721.3
   744.3
   771.9
   760.8
   772.8
   772.5
   740.7
   735.9
   763.8
   709.3
   741.7
   751.4
   688.8
   675.8
     802
   712.8
   744.9
   698.2
   771.2
   717.4
   679.4
   699.2
   752.7
   748.8
   790.7
   744.3
   711.5
   806.6
   714.8
   734.6
     719
   757.9
   744.3
   720.9
   766.4
     755
   746.2
   773.2
   747.9
   695.3
   692.4
     790
   786.5
   723.2
     729
     717
   763.4
   723.5
   770.9
   739.4
   736.2
   686.9
   715.4
   793.6
   736.8
   701.2
   696.3
   728.7
   646.7
     754
   749.2
   780.6
     743
   734.6
   733.6
   708.3
   714.8
   741.7
   699.5
   722.2
   751.4
   715.7
   721.6
   698.9
   745.9
   696.9
   678.8
   731.6
   762.5
   728.1
   720.6
   711.5
   695.3
   728.4
   776.7
   664.2
   751.8
   714.5
   746.9
   726.8
   723.5
   748.8
   650.2
     729
   715.1
   717.4
   686.9
   681.4
   723.2
   691.1
   707.3
     731
   664.2
   678.4
   721.9
   744.6
   748.5
   723.9
   730.7
   690.4
   720.3
   631.1
   756.9
   701.8
   720.3
   732.3
   756.9
   715.7
     766
   741.7
   708.3
   733.9
     767
   713.5
     766
   726.1
   718.3
   727.4
   641.1
     743
   756.3
   828.3
     707
     743
   680.1
   750.1
   722.6
   702.1
   769.3
   714.1
     767
     731
   693.4
   739.4
   733.3
   733.9
   728.7
   712.2
   706.7
   729.7
   703.1
   723.2
     682
   812.1
   775.1
   760.2
   740.7
   746.6
   762.8
   746.2
   785.2
   721.3
   691.1
     769
   680.4
     744
   757.6
   737.5
     696
   770.6
   748.8
   692.1
   728.7
   715.7
   752.4
   762.1
   753.7
     755
   750.5
   722.2
   730.3
   746.9
   742.4
   724.5
   755.3
   739.1
     717
   711.2
   758.2
   786.1
   807.2
   762.8
   722.2
     742
   717.7
   731.3
   751.8
   707.6
   786.8
   732.9
   732.9
   720.6
   744.6
     706
   793.9
   758.6
   667.1
     719
   736.5
   782.9
   779.3
   712.5
   754.4
   720.3
   783.5
   721.9
   736.2
   753.4
     791
   743.3
   764.1
   794.3
   747.2
   766.4
   738.1
   786.5
   811.4
   754.7
   759.9
   749.2
   822.8
     829
   695.6
   808.2
   748.2
   775.4
   725.8
   785.2
   714.5
   745.6
     768
   723.5
   744.9
   761.5
   812.4
     756
   781.3
   730.3
   726.1
   734.6
   694.7
   727.4
   758.6
   774.5
   727.4
   712.5
   717.7
   776.1
   740.7
   713.8
   693.7
     792
     766
   685.3
   780.6
   807.6
   762.1
   708.6
   782.9
   721.9
   752.7
   823.1
   686.2
   759.5
   741.1
   752.7
   759.9
   794.9
   806.3
   718.3
   719.3
   757.9
   719.3
   771.2
   683.3
   741.4
   771.2
   744.3
   721.3
   687.9
     731
   711.5
   770.6
   725.2
   782.9
   755.3
   757.9
   736.8
   755.7
     718
   733.9
   737.5
   733.9
   692.4
   758.2
   817.9
   701.8
   729.7
   756.9
   808.2
   759.9
   724.5
   694.3
   791.7
   756.3
   723.2
   724.5
   673.9
   732.3
     744
     707
   742.4
     705
   794.6
   705.4
   721.9
   715.7
   729.4
   724.8
   745.9
   724.8
   774.5
   745.6
   785.2
   764.1
   675.2
   746.2
   771.2
   714.1
     708
     682
   790.4
   736.2
   753.1
     718
   705.4
   762.1
   697.6
   714.1
     743
   730.3
   761.8
   721.9
   709.6
   722.2
   741.1
   674.6
     706
   779.7
   671.6
     729
   678.4
   727.4
   786.1
     778
     717
   769.9
   699.5
   710.6
   762.1
   702.8
     778
   748.5
   743.3
   732.3
   791.7
   751.1
   764.7
   746.9
   785.8
     804
   746.2
   788.7
     720
   762.8
   755.3
   769.6
   733.3
   736.5
   752.7
   822.8
   739.1
   728.7
   700.5
   782.3
     815
   710.2
   763.8
   733.6
   764.1
   710.6
   716.1
   833.5
   761.5
   737.2
   835.8
   743.3
   769.9
   748.2
   691.1
   766.4
   820.9
   745.9
   800.7
   727.4
   771.9
   783.9
   795.2
   814.4
   716.7
   754.7
   718.3
   770.9
   731.3
   765.4
   692.7
   783.2
   757.6
   691.1
   686.2
   755.7
   734.9
   812.1
   685.6
   728.7
   770.9
   731.3
   731.3
   763.1
     732
   776.1
   736.5
   760.2
   806.3
     805
   788.4
   756.3
   746.6
   758.2
   726.8
   737.8
   732.6
   758.6
   774.1
   748.8
   746.2
   740.4
   758.9
   782.9
   710.9
   756.9
   731.6
   794.3
   722.2
   723.2
   857.2
   715.7
   698.2
   739.1
   739.1
   773.5
   697.3
   721.3
   744.9
   728.1
   656.7
     768
   739.8
   766.4
   739.8
   744.3
     694
   714.1
   745.6
   723.9
   679.4
   764.7
     731
   781.3
   708.6
   769.9
   696.6
   704.4
   743.3
   785.8
   752.1
   730.3
   712.8
     743
   644.4
   740.7
   685.6
   692.4
   728.7
   740.1
   714.8
   792.3
   708.3
   748.2
   737.8
   685.6
     744
   747.2
   687.2
   721.6
   761.5
   695.6
   725.2
   693.4
   665.8
   684.9
   709.6
   725.8
   720.6
   760.5
   714.1
   674.2
   722.2
   707.6
   703.7
   713.5
   709.6
     730
   769.6
     731
   737.8
   779.3
   753.1
     708
   741.4
     730
   752.4
   694.7
   684.9
   731.6
   735.2
   739.8
   654.8
   721.3
   647.6
   722.9
   723.9
   748.2
   686.9
   749.8
   697.6
   677.5
   768.3
   761.2
   712.8
   693.7
   715.4
     768
   685.6
   678.8
   720.9
   663.2
   722.6
   746.9
   752.4
     744
   711.2
   734.6
   763.1
   757.6
     779
   753.1
   737.2
   737.8
     743
   700.8
   706.3
   811.4
   716.4
   738.5
   702.1
   762.8
   755.7
   796.2
   687.5
   722.9
     717
   761.8
   752.4
   804.6
   796.2
   786.8
     769
   794.3
   787.8
   754.7
   824.1
   779.7
   752.1
   792.6
     815
   746.2
   873.4
   792.6
   874.1
   849.7
   801.4
   897.7
   898.1
   849.1
   866.9
   853.6
     767
   826.7
   765.4
   824.1
   845.8
   836.4
   883.5
   866.3
   874.7
   941.5
   910.1
   813.7
   914.9
   937.6
   934.1
   921.7
   931.8
   862.7
   882.5
   989.2
   945.4
   916.2
   974.3
   963.3
   994.4
   973.3
   971.1
    1018
    1100
    1007
    1066
    1046
    1082
    1061
    1116
    1113
    1122
    1136
    1150
    1196
    1105
    1199
    1276
    1213
    1256
    1248
    1266
    1338
    1332
    1330
    1269
    1375
    1342
    1408
    1349
    1441
    1467
    1504
    1537
    1553
    1577
    1567
    1608
    1615
    1608
    1605
    1651
    1613
    1792
    1753
    1772
    1847
    1928
    1938
    1878
    1923
    1955
    1886
    2046
    2104
    2123
    2099
    2190
    2158
    2164
    2231
    2262
    2390
    2351
    2382
    2429
    2576
    2511
    2588
    2610
    2693
    2693
    2683
    2732
    2755
    2869
    2824
    2898
    2941
    3051
    3169
    3143
    3222
    3172
    3221
    3393
    3376
    3417
    3411
    3480
    3660
    3751
    3780
    3743
    3724
    3728
    3937
    3922
    4034
    4005
    3998
    4045
    4135
    4243
    4364
    4307
    4332
    4633
    4539
    4639
    4666
    4640
    4798
    4771
    4758
    4801
    4984
    5017
    4935
    5119
    5027
    5140
    5257
    5445
    5361
    5409
    5501
    5459
    5434
    5759
    5536
    5724
    5856
    5784
    5814
    5903
    5937
    6109
    6108
    6150
    6177
    6179
    6266
    6389
    6212
    6274
    6455
    6473
    6611
    6406
    6690
    6520
    6462
    6738
    6777
    6726
    6752
    6660
    6722
    6709
    6795
    6730
    6860
    6957
    7033
    6971
    6917
    6981
    7052
    6976
    7033
    6816
    6928
    6992
    6980
    7124
    7008
    6823
    6833
    6938
    6939
    6812
    6963
    6770
    6920
    6790
    6828
    6934
    7067
    6970
    6662
    6910
    6876
    6833
    6823
    6766
    6805
    6757
    6512
    6418
    6748
    6618
    6526
    6547
    6517
    6671
    6633
    6461
    6412
    6474
    6294
    6318
    6342
    6387
    6243
    6141
    6184
    6146
    6031
    5926
    6113
    6042
    5996
    5904
    5858
    5623
    5785
    5713
    5713
    5687
    5498
    5571
    5530
    5366
    5376
    5431
    5196
    5262
    5176
    5251
    5199
    5141
    5106
    4830
    4918
    4865
    4718
    4716
    4737
    4672
    4682
    4541
    4424
    4336
    4345
    4401
    4287
    4172
    4174
    4052
    4182
    4104
    3936
    4085
    3804
    3930
    3742
    3682
    3735
    3658
    3516
    3587
    3575
    3570
    3472
    3330
    3434
    3424
    3213
    3020
    3201
    3138
    2966
    2977
    3025
    2955
    2934
    2864
    2800
    2735
    2750
    2603
    2616
    2697
    2635
    2558
    2539
    2516
    2363
    2318
    2388
    2395
    2411
    2259
    2358
    2153
    2171
    2094
    2148
    2140
    2213
    2070
    2001
    2022
    1916
    1884
    1919
    1913
    1928
    1861
    1859
    1828
    1742
    1802
    1665
    1792
    1702
    1651
    1564
    1650
    1692
    1620
    1580
    1540
    1544
    1587
    1579
    1609
    1452
    1476
    1502
    1424
    1558
    1415
    1307
    1392
    1371
    1331
    1389
    1382
    1322
    1330
    1332
    1285
    1264
    1284
    1326
    1231
    1259
    1257
    1241
    1228
    1215
    1291
    1267
    1180
    1240
    1212
    1179
    1163
    1165
    1135
    1155
    1133
    1146
    1186
    1143
    1221
    1144
    1142
    1110
    1086
    1060
    1089
    1170
    1100
    1168
    1104
    1105
    1134
    1110
    1106
    1185
    1040
    1062
    1057
    1064
    1107
    1061
    1083
    1074
    1035
    1040
    1102
    1058
    1043
    1053
    1071
    1083
    1019
    1039
    1064
    1040
    1097
    1109
    1023
    1026
    1041
    1027
    1001
    1061
    1048
    1017
    1050
    1009
    1076
    1003
    1067
   988.9
    1057
    1007
    1002
    1005
    1025
   993.4
   911.7
   992.1
   991.5
    1049
    1040
    1025
    1039
    1100
   950.6
    1015
    1017
   959.4
   994.1
    1030
   990.2
    1016
    1050
    1042
   922.7
    1012
   977.5
   968.5
    1012
    1016
   946.7
    1012
    1020
    1023
    1069
   963.9
   955.8
   980.1
    1063
   956.1
   937.3
    1016
   903.6
    1001
    1009
   971.1
   941.9
   984.7
     959
   974.6
   977.5
    1000
   977.5
     937
    1020
    1019
    1039
    1012
    1027
   892.9
   963.9
    1012
   993.8
    1016
    1018
    1012
    1060
    1011
    1010
   989.9
    1006
    1003
   981.8
   992.1
    1009
   910.1
    1024
   939.6
   898.7
    1020
    1012
     959
    1001
    1057
    1035
    1023
   994.1
    1032
    1011
   970.7
   966.2
    1061
    1016
     961
    1008
   981.1
    1024
   959.4
    1042
    1029
    1015
    1015
    1050
     997
    1023
    1039
    1036
   985.6
   998.6
   960.7
   999.9
    1052
    1085
    1119
   974.9
    1011
    1065
    1034
    1065
    1117
    1050
    1026
    1015
    1114
    1035
    1123
    1033
    1074
    1035
    1062
    1051
    1074
    1032
    1121
    1046
    1023
    1169
    1082
    1153
    1075
    1130
    1071
    1039
    1041
    1123
    1109
    1111
    1148
    1115
    1157
    1120
    1084
    1128
    1114
    1129
    1159
    1224
    1251
    1164
    1122
    1193
    1195
    1209
    1148
    1262
    1182
    1129
    1267
    1203
    1268
    1202
    1220
    1112
    1219
    1215
    1272
    1266
    1314
    1193
    1205
    1232
    1318
    1162
    1247
    1248
    1368
    1317
    1280
    1290
    1329
    1308
    1303
    1398
    1330
    1350
    1394
    1397
    1269
    1348
    1387
    1331
    1407
    1332
    1435
    1359
    1486
    1386
    1506
    1449
    1481
    1456
    1388
    1341
    1342
    1401
    1457
    1477
    1490
    1476
    1477
    1422
    1505
    1485
    1516
    1487
    1451
    1487
    1439
    1501
    1532
    1536
    1559
    1465
    1469
    1496
    1492
    1535
    1533
    1598
    1595
    1510
    1484
    1549
    1532
    1567
    1524
    1542
    1545
    1530
    1434
    1508
    1576
    1526
    1630
    1563
    1566
    1574
    1572
    1488
    1529
    1546
    1586
    1536
    1551
    1464
    1607
    1532
    1553
    1484
    1591
    1541
    1528
    1571
    1553
    1600
    1497
    1570
    1513
    1540
    1509
    1510
    1527
    1588
    1500
    1533
    1536
    1622
    1487
    1537
    1519
    1429
    1468
    1468
    1450
    1515
    1439
    1398
    1558
    1504
    1427
    1452
    1434
    1420
    1498
    1415
    1376
    1533
    1458
    1435
    1498
    1484
    1409
    1395
    1459
    1429
    1382
    1427
    1427
    1408
    1263
    1404
    1366
    1346
    1374
    1318
    1319
    1361
    1368
    1278
    1323
    1388
    1316
    1336
    1250
    1331
    1334
    1302
    1299
    1288
    1280
    1315
    1209
    1285
    1284
    1237
    1219
    1272
    1302
    1290
    1216
    1267
    1251
    1273
    1234
    1155
    1214
    1226
    1143
    1178
    1141
    1158
    1181
    1175
    1151
    1124
    1103
    1218
    1159
    1133
    1159
    1151
    1173
    1132
    1085
    1143
    1035
    1100
    1085
    1151
    1197
    1158
    1138
    1144
    1088
    1083
    1059
    1072
    1159
    1088
    1024
    1083
    1072
    1031
    1053
    1062
    1052
    1088
    1058
    1074
    1040
    1014
    1016
   966.2
   988.2
    1037
    1105
    1036
    1118
   973.3
   967.2
    1029
   961.6
    1011
   978.5
   929.9
    1029
     986
   987.9
   998.6
    1012
   971.1
   908.1
   981.4
   973.3
   978.2
   989.9
   952.2
   983.1
   987.3
    1001
   942.2
   878.9
   929.2
   937.6
     985
   964.2
   943.8
   980.8
   920.1
     935
   910.7
     949
   965.9
   967.2
   929.9
   877.9
   914.9
   970.4
   905.5
   904.2
   944.1
   952.6
   966.5
   960.7
   911.7
   929.5
   929.5
   944.8
   969.4
   890.6
     949
   940.9
   841.3
   891.2
   901.6
     961
   923.4
     902
   860.8
   912.3
   928.6
     938
   867.6
   865.9
   851.7
     914
   985.3
   978.8
   920.1
   941.9
   874.4
   892.9
   885.7
   902.9
   913.3
   936.7
   893.2
   857.5
   858.2
   920.1
   880.5
   882.5
   834.5
   886.4
   928.9
   871.1
   954.2
   859.5
   918.5
   857.2
   901.6
   890.9
   918.8
   963.3
   900.7
   875.7
   933.4
   872.4
     950
   921.4
   953.2
     889
   941.9
   825.7
   894.5
   921.7
   902.6
   850.1
   895.5
   861.4
   903.9
   852.6
   824.1
   905.5
   889.3
   916.6
     889
   892.5
   877.6
   852.6
   943.5
   894.2
   887.7
   878.6
   887.7
   877.3
   965.5
   937.3
   848.8
   866.3
   862.1
   868.2
   939.9
   873.4
   905.2
   882.5
   959.7
   948.7
   828.6
   916.2
   921.7
   891.6
   900.7
   885.7
   920.4
   937.6
   874.7
   884.4
   874.1
   894.2
   915.9
   920.1
   904.5
   864.3
   878.6
   970.4
   897.4
   937.6
   841.9
   898.4
   881.8
   922.4
   952.9
   903.6
   890.6
   879.2
   872.4
   904.2
   854.6
   859.5
   895.5
   910.4
   870.8
   931.8
   866.6
   928.9
   939.6
     926
   992.5
     924
   885.4
   913.6
   857.2
   867.6
   888.3
   946.1
   869.2
   832.9
   904.5
   889.6
   894.5
   882.5
   906.8
   862.4
   879.2
   895.8
   887.4
   894.8
   867.2
   837.4
   881.8
   875.4
   938.9
   912.3
   930.2
   837.4
   894.5
   914.9
   961.3
   835.8
     875
   889.6
   886.7
     865
   836.7
   919.5
   918.8
   927.6
   970.1
   879.9
   814.4
   939.6
   845.8
   922.1
   861.7
   924.7
   857.2
   854.9
   931.1
   802.7
   836.7
   864.3
   885.7
   894.8
   855.6
   880.9
   917.2
   874.4
   897.7
   870.2
   839.7
   879.6
   862.7
     924
   857.8
   819.6
   925.6
   906.8
   893.2
   858.2
     923
   817.9
   859.1
   908.4
   895.5
   874.1
   854.6
   791.7
   866.3
   881.8
     781
   816.6
   862.1
   833.5
   885.1
   823.4
   842.6
   768.6
   835.8
   851.3
   861.4
   860.1
   860.8
   873.4
   851.3
   859.8
   896.4
   847.8
   863.7
     838
   872.1
   845.5
   807.2
   820.5
   832.5
     839
   823.1
   837.7
   886.1
   800.4
   859.5
   845.5
   860.1
     853
   853.9
     817
   874.7
   925.6
   849.1
   846.8
     865
   832.2
   805.9
   902.9
   834.5
   849.1
   789.1
     863
   867.6
   871.8
   818.3
   873.4
   836.4
   832.5
   922.7
   863.4
   841.6
   853.3
   778.4
   894.2
   835.5
   802.4
   835.1
   857.8
   874.1
   866.6
   843.6
   839.3
   872.4
   869.5
   814.4
   859.1
   837.7
   856.2
   905.8
   836.4
   867.9
   825.4
   802.4
   827.3
   857.8
   862.7
   810.5
   860.4
   891.9
   872.1
   843.6
   887.4
     877
   893.8
   878.6
   807.9
   813.4
   772.5
   810.5
   867.6
   849.7
   882.8
   809.5
   805.9
   823.8
   837.4
   867.9
   878.6
   832.5
   799.1
   831.6
   829.6
   831.9
   796.5
   831.6
   855.2
   827.7
   826.4
   859.5
   777.1
   848.1
   840.6
   873.4
   802.7
   837.7
   820.2
   899.4
   917.2
   822.5
   793.6
   857.5
   850.1
   799.1
     803
   872.4
   824.4
   807.2
   781.3
   931.8
   815.7
   849.4
   883.1
   836.1
   836.4
   806.6
   853.9
   842.3
   750.5
   809.5
   934.1
   777.4
   817.6
   836.4
   810.8
   835.5
   828.6
   805.3
   838.4
   817.6
   834.2
   795.2
     781
   827.3
   856.5
   806.6
   835.8
     828
   801.7
   853.9
   810.5
   848.8
   825.7
   930.5
   843.2
   825.7
   823.1
   802.4
   854.9
   800.7
     768
   807.9
   907.1
   786.1
   802.7
   738.8
   797.2
   817.9
   868.9
   795.6
   812.7
   831.6
   775.1
   793.3
   807.6
   848.1
   822.8
   799.4
   827.7
   823.8
   832.5
   862.7
   809.2
   768.6
   786.8
     792
   820.2
   801.4
   791.7
   814.7
   813.7
   866.9
   843.9
   762.1
   821.2
   793.9
   841.6
   748.5
   799.1
   797.8
   832.2
   772.5
   806.6
   747.5
   834.5
     744
   772.8
   734.2
   849.1
   734.6
   874.1
   833.2
   795.2
   819.6
   818.6
   822.5
   770.2
   831.2
   789.7
   763.8
   757.6
   806.3
   860.1
   783.5
   855.2
   809.8
   788.1
   804.3
   788.1
   837.1
     828
   748.2
   826.7
     829
   814.7
   847.1
   814.7
   836.4
   836.4
   757.3
   756.6
   817.3
     840
     755
   733.9
   798.8
   743.6
   831.2
   786.5
   789.1
     781
   773.5
   794.9
   813.4
   783.9
   744.9
   788.4
   753.7
   820.9
   769.3
   837.4
   828.6
   774.8
   857.5
   794.9
   812.4
   819.2
   745.3
   804.3
   822.2
   819.2
   868.9
   841.3
   870.8
   907.5
   775.8
   813.7
   829.9
   835.5
   802.7
     865
   784.2
   802.4
   789.1
     802
   794.3
   795.2
   818.6
   781.3
   828.3
   851.3
   838.4
   799.8
     814
   865.9
   814.4
     816
     852
   817.6
   859.1
   857.2
   899.7
   846.5
   844.2
   816.6
   788.4
     839
   835.5
   796.8
   817.6
   808.2
   881.8
   762.1
   876.7
   884.8
   836.4
   793.6
   834.5
   830.9
   884.1
   914.3
   905.8
   836.4
   893.5
   848.8
   796.8
   806.3
   939.3
   867.6
   855.9
   942.2
   899.4
   884.1
   845.8
   898.7
   877.9
   915.3
   841.6
   905.2
     949
   871.5
   884.1
   880.5
   878.9
   882.2
   847.8
   879.2
     912
   854.9
   937.3
   915.9
   877.9
   891.2
   952.6
   960.3
   894.8
     925
   929.5
   884.8
   963.6
   897.4
   964.2
   926.3
   992.5
   887.4
     998
   946.1
   887.7
   970.4
   956.1
   996.4
   970.1
   952.2
     959
   955.2
   955.5
   930.5
   949.6
    1014
     984
   914.9
   979.5
   975.9
   988.9
    1014
    1004
   917.8
   987.3
    1001
   978.8
   975.9
   990.5
   958.1
    1007
    1024
    1010
   988.9
    1008
    1054
     961
    1121
    1029
    1056
   924.7
    1027
   993.8
    1001
    1011
    1070
    1083
    1016
    1102
    1104
   993.4
    1047
    1063
    1066
    1119
    1030
    1027
    1069
    1058
    1013
    1050
    1053
   999.6
    1064
    1001
    1018
    1032
    1025
    1054
    1042
    1048
    1069
    1036
    1064
    1074
    1101
    1081
    1131
    1041
    1111
    1109
    1124
    1065
    1100
    1052
    1069
    1118
    1077
    1095
    1137
    1101
    1175
    1100
    1074
    1135
    1084
    1121
    1125
    1035
    1123
    1103
    1171
    1108
    1097
    1066
    1190
    1179
    1153
    1136
    1132
    1146
    1180
    1122
    1149
    1157
    1102
    1175
    1167
    1177
    1095
    1124
    1166
    1175
    1174
    1085
    1099
    1266
    1279
    1208
    1245
    1221
    1174
    1157
    1175
    1194
    1171
    1185
    1237
    1227
    1257
    1237
    1163
    1233
    1195
    1241
    1198
    1265
    1308
    1230
    1243
    1321
    1291
    1289
    1316
    1249
    1207
    1277
    1205
    1322
    1326
    1347
    1326
    1282
    1306
    1294
    1348
    1347
    1349
    1369
    1371
    1267
    1437
    1354
    1369
    1306
    1363
    1390
    1301
    1307
    1409
    1312
    1323
    1371
    1442
    1343
    1402
    1406
    1428
    1378
    1369
    1395
    1388
    1396
    1401
    1437
    1292
    1385
    1385
    1441
    1364
    1387
    1358
    1354
    1364
    1426
    1377
    1439
    1431
    1358
    1464
    1407
    1398
    1486
    1407
    1323
    1412
    1387
    1477
    1411
    1420
    1407
    1434
    1369
    1363
    1389
    1408
    1458
    1434
    1433
    1397
    1446
    1472
    1295
    1449
    1349
    1403
    1448
    1390
    1401
    1369
    1330
    1403
    1408
    1383
    1317
    1457
    1383
    1395
    1368
    1447
    1374
    1344
    1302
    1393
    1375
    1396
    1313
    1264
    1281
    1316
    1309
    1251
    1352
    1268
    1277
    1293
    1293
    1401
    1392
    1290
    1292
    1288
    1347
    1288
    1297
    1229
    1274
    1340
    1290
    1208
    1215
    1260
    1277
    1273
    1245
    1235
    1207
    1282
    1266
    1201
    1181
    1155
    1161
    1294
    1243
    1215
    1194
    1192
    1182
    1140
    1225
    1244
    1117
    1146
    1167
    1201
    1202
    1153
    1165
    1123
    1082
    1074
    1100
    1166
    1145
    1072
    1106
    1039
    1118
    1055
    1017
    1037
    1011
    1010
    1046
    1128
    1039
    1090
    1043
    1097
     984
    1003
    1033
    1034
    1034
    1051
     997
    1042
    1028
    1046
    1048
    1047
   986.3
    1042
   941.2
    1033
    1080
   996.7
    1026
   993.4
   982.7
   971.7
   958.4
   974.3
   958.1
   981.4
   998.3
   960.3
   961.3
   942.5
   995.1
   946.1
     924
   950.9
   978.5
   908.1
   892.9
   952.9
   946.1
   998.3
   895.8
     950
   895.8
   935.4
   963.6
   885.4
   882.8
   921.7
   857.5
   912.7
   877.3
   885.7
   903.9
   894.2
   885.4
   946.1
   928.6
   843.6
     900
   822.8
     888
   908.1
   927.6
   886.1
   836.1
   821.5
     876
   853.9
   873.4
   891.9
   844.2
   871.8
   856.5
   888.3
     839
   892.2
   809.5
   813.7
   913.6
   789.1
   813.7
   912.3
   822.5
   813.1
   940.6
   862.7
   859.8
   817.6
   850.7
   903.3
   927.6
   831.2
   865.9
   849.1
   904.5
     815
   853.6
   878.9
   928.2
   809.5
   800.4
   807.6
   854.9
   871.5
   778.4
   886.7
     793
   772.8
   839.3
   880.9
   849.4
   794.9
   778.4
   870.2
   812.1
   757.6
   881.2
   885.4
   827.7
   822.8
   845.2
   812.4
   744.9
   822.2
   856.5
   929.2
   799.1
   890.3
   819.9
     814
   801.1
   858.5
   776.4
   807.6
   823.1
   845.2
   844.5
     814
   766.7
   795.9
   738.1
     803
   771.2
   788.1
   836.1
   848.4
   771.9
   798.8
   729.7
   799.4
   813.1
   896.8
   791.3
   802.4
   783.5
   808.9
   831.9
   797.5
   805.9
   836.7
     779
   843.6
   845.2
   863.7
   816.3
   813.4
   754.4
   820.9
   777.1
   764.1
   807.6
   854.9
   747.9
     769
   735.2
   767.3
   740.1
     802
   769.3
   780.3
   770.6
   807.6
   831.6
     802
   802.4
   784.5
   772.5
   776.4
   796.8
   750.8
   787.1
   713.8
   768.6
   747.9
   736.8
   794.6
     851
   761.5
   819.2
     828
   794.9
   770.2
   759.5
   803.7
   768.6
     742
   773.8
   798.8
   745.9
   758.9
   752.1
   765.1
   700.5
   746.9
   762.1
   802.4
   745.6
   761.5
   813.4
   677.5
   757.6
   788.7
     780
   732.6
   763.1
   745.6
   761.2
   791.7
   761.2
   789.1
   737.8
   689.8
   817.6
   781.3
   721.3
   749.5
   772.5
   737.2
   748.2
     707
   774.1
     778
   794.9
   787.1
   761.5
   829.6
   785.5
   728.4
   738.1
   753.4
     719
   759.5
   753.1
   751.4
   757.9
   689.1
   754.4
   749.2
   735.2
   797.8
   784.8
   757.9
   783.2
   710.2
   770.2
   656.4
   736.5
   705.7
   737.8
     706
   721.9
   773.5
   736.8
   725.2
   760.2
   726.5
   752.1
     792
   701.2
   758.2
   717.7
   776.4
     754
   773.2
   735.5
   747.2
   729.7
     791
   719.6
   678.4
   710.2
     756
   722.6
   774.5
   755.7
   737.2
   701.2
   761.2
   777.7
   766.4
     766
   765.7
   778.4
   735.5
   724.8
   810.1
   726.1
   730.3
   724.8
   777.7
     731
   741.1
   772.5
   751.4
   724.2
   761.8
   737.8
   797.5
   704.4
   714.8
   764.7
   797.2
   738.8
   776.7
   725.8
   766.4
   788.1
   751.1
   780.6
   805.9
   799.1
     781
   768.6
   796.8
   816.6
   763.8
     769
   702.1
   733.9
   722.9
     816
   805.3
   798.5
     756
   775.1
   746.6
   754.4
   735.9
   820.9
   798.1
   761.8
     793
   801.4
   746.9
   684.9
     791
   826.4
     719
   760.2
   764.7
   803.7
   822.8
   739.8
   802.7
   845.2
   800.4
   843.9
   756.9
   696.6
   781.9
     817
   786.1
   831.2
   788.1
   759.5
   834.5
   835.5
     791
   857.2
   797.2
   813.4
   764.7
   784.5
   782.3
   813.4
   746.6
   839.7
   795.9
   812.4
   799.4
   814.7
   800.7
   785.5
   834.5
   782.9
   824.1
   843.9
   777.4
   843.6
   834.8
     792
     829
   834.2
     791
   873.1
   818.3
   816.3
   802.7
   807.2
   798.8
     781
   773.5
   849.4
   791.7
   844.9
     803
   796.5
   776.1
   803.7
   856.2
   792.6
   830.6
   798.5
   813.4
   891.9
   854.6
   786.5
   814.7
   793.3
   803.7
   860.8
   816.3
   793.3
     838
   823.1
     802
   876.7
     865
   896.8
   860.4
   812.4
   813.7
   841.9
     829
   807.6
   878.9
   840.3
   835.5
   742.7
   765.4
   788.4
   784.5
   782.9
   820.9
     790
   759.9
   880.5
   798.1
   823.1
     828
   832.9
   797.2
   849.1
   789.7
   791.3
   751.8
   842.9
   789.7
   773.2
     816
   794.3
   854.3
   808.5
   820.5
   767.7
   837.7
   869.2
     817
   868.9
   817.3
   856.2
   801.7
   843.6
   795.2
   789.4
   782.6
   861.1
   805.9
   798.5
   792.6
   799.1
   845.5
   824.4
     817
   813.7
   762.5
   765.7
   748.5
   770.2
     755
   849.4
   725.8
   796.5
   821.5
   813.4
   778.4
   796.8
   789.1
   794.3
   777.1
   756.6
   824.4
   812.7
   809.5
   736.8
   762.8
   745.9
   680.1
   767.7
   801.7
   765.4
   824.7
   711.5
   767.7
   806.6
   771.2
   841.9
   731.6
   757.6
   816.3
   756.3
   755.7
     717
   732.9
   753.4
   821.5
   783.2
   706.7
   806.9
   689.5
     755
   796.2
   763.1
   726.5
   740.4
   781.3
   816.6
     793
   738.5
   760.2
   714.1
   730.3
   744.3
   746.2
   758.9
   789.1
   749.8
   768.6
   691.1
   738.8
   789.1
   720.3
     755
   684.3
   714.5
   794.6
   726.1
   777.1
   797.5
   766.7
   708.3
   772.8
   805.6
   741.4
   808.9
   747.9
   792.3
   726.8
     660
   757.3
   753.1
   749.8
   815.7
   736.2
   702.8
   811.8
   802.7
   690.1
   720.3
   798.5
   771.5
   711.9
   734.6
   805.9
   768.6
   716.4
   769.6
     731
   804.3
   711.2
   706.7
   772.8
     707
   782.9
   749.2
   740.4
   797.2
   714.8
   762.5
   744.3
   727.4
   726.1
   715.1
   756.9
   723.5
   767.7
   773.8
   747.2
   753.1
   694.7
   680.1
   738.8
   739.8
   722.6
   715.4
   726.8
   724.8
   760.8
   770.6
   765.1
   737.2
   753.4
   818.3
   733.3
   752.1
   801.4
   700.8
   762.1
     792
   769.6
   788.1
   740.7
   760.5
   738.5
     792
     816
   735.2
   797.5
   792.6
   765.7
   761.5
   704.4
   746.6
     766
   752.1
   767.7
   780.6
   878.3
     778
   763.4
     744
   781.9
   770.2
   807.2
     767
     804
   816.3
   749.8
   783.2
   737.5
   764.7
   843.2
   764.7
     804
   784.5
   764.1
   747.2
   757.9
   803.7
   720.9
     781
   830.6
   826.4
   817.3
   770.2
   798.5
   770.9
   841.9
   734.9
   799.4
   765.1
   797.2
   780.6
   785.5
   833.2
     744
   771.2
   818.9
   813.1
   765.7
   771.2
   793.3
   772.5
   784.8
   833.8
   820.5
     852
   788.4
   785.2
   754.7
   764.4
   847.1
   794.3
   829.3
   809.2
     792
   873.1
   841.3
   819.6
   799.1
   809.5
   808.5
   800.4
   766.7
     766
   797.8
   777.7
   739.4
   787.1
   763.1
   824.4
   846.8
   806.9
   821.8
   864.6
   796.8
   831.9
   813.7
   773.2
   802.7
   813.1
   765.4
   801.1
   805.6
   774.5
   825.1
   813.1
   777.7
   844.5
   753.1
   854.9
   797.8
   755.3
   856.2
   806.9
   817.9
   775.4
   866.6
   843.9
   753.7
   813.7
   816.6
   799.8
   855.6
   790.7
     838
   798.5
   735.2
     766
   829.6
     731
   805.9
   840.3
   858.5
   782.6
   801.7
     828
   753.7
   821.5
   856.9
   819.6
   856.2
   870.8
   807.2
   774.8
   813.1
     778
   792.6
   777.7
   761.5
   793.6
   797.2
   816.3
     780
   791.3
   811.8
   758.6
   788.7
   793.9
   797.2
   832.9
   767.7
   818.3
   785.5
     756
   740.1
   821.5
   772.8
   846.8
     755
   834.8
   750.1
   863.4
   782.3
   772.2
   774.1
     732
   796.5
   762.5
   778.7
   773.2
   838.4
   740.7
   747.5
   820.5
   809.8
   787.4
   725.2
   793.6
   867.2
     780
   775.8
   729.7
   878.3
   819.9
   738.5
   724.8
   794.6
   724.5
   748.5
   704.4
   805.9
   778.4
   757.6
   807.9
   763.4
   766.7
     780
   803.7
   741.1
     805
   813.7
   760.5
   786.5
   772.8
   801.7
   759.2
   811.1
   772.8
     779
   739.1
   782.3
   744.6
   675.8
   740.7
   742.4
   793.3
   811.8
   766.7
   773.8
   842.6
   742.7
     781
   813.7
   790.7
   734.2
   781.6
   765.7
   757.9
   785.2
   720.3
   743.3
   741.7
   754.7
   768.3
   748.2
   763.4
   772.5
   679.7
   785.2
   740.4
   751.1
   775.1
   759.2
   718.3
   736.2
   806.3
   789.4
   780.6
   781.9
   729.4
   742.4
   729.4
   694.7
   776.7
   694.7
   718.3
     744
     756
   771.9
   781.3
     756
   775.1
   776.1
   702.8
   770.9
   824.1
     781
   769.3
   728.7
   784.2
     684
   734.9
   734.2
   763.8
   735.5
   738.8
     792
   817.3
   697.3
   755.3
   724.5
   750.5
   750.5
   734.6
   730.3
   783.9
   765.4
   784.8
   843.9
   747.5
   720.3
   826.4
   695.6
   712.2
   758.2
   767.7
   729.4
   750.8
   786.1
   697.9
   744.6
   782.3
   732.9
   769.3
     707
   718.3
   772.5
   749.2
   756.3
     717
   784.8
     754
   734.2
     743
     768
   776.7
   715.4
   770.9
   780.3
   736.2
   689.5
   728.1
   785.2
   688.8
   739.4
   674.9
   705.7
   688.2
     767
   734.9
   752.4
   757.6
   753.7
   725.5
   813.4
   739.4
     792
   717.4
   728.7
     706
   730.3
   783.5
     768
   745.9
   769.6
     696
   726.1
   773.8
   745.6
   769.6
   764.4
   753.7
   675.2
   741.7
   731.3
   696.6
   759.9
   708.3
   746.2
   794.3
   755.7
   658.7
     708
   701.8
   763.1
   738.5
   719.6
   732.3
   699.2
   696.6
   677.1
   712.2
   711.5
   770.2
     730
   744.9
   799.8
   720.9
     768
   746.6
   756.9
   691.4
     744
   694.3
   735.2
   707.6
   755.7
   753.1
   726.5
   779.3
     706
   712.8
     754
   763.8
   788.4
   704.1
   722.6
   707.6
   743.6
   759.9
   733.3
   751.1
   725.8
   762.5
   716.1
   702.1
   756.9
   770.2
   743.6
   724.2
   798.5
   720.6
   740.7
   738.8
   744.9
   681.4
   788.1
   755.3
     769
   723.5
     720
   764.4
   772.8
   752.7
   766.7
   674.2
   739.8
   766.4
   720.9
   724.2
   715.7
     732
   740.4
   711.2
   672.3
   779.7
   787.8
     742
   757.6
   734.2
   741.7
   724.5
   824.4
   748.2
   718.3
   772.2
   783.2
   768.3
   763.8
   690.1
   774.5
   723.9
   762.8
   761.8
   751.8
   812.4
   763.8
   793.6
   802.4
   764.1
     708
   721.3
   738.1
   712.8
   773.8
   759.5
   755.3
     779
   797.5
   722.9
   741.1
   733.3
   794.3
   772.2
   823.8
   844.9
   757.9
   816.3
   777.7
   783.5
   751.8
   704.4
   789.1
   845.2
   808.9
   870.8
   735.2
   744.6
   783.5
   789.1
   781.6
   735.5
   782.6
   771.2
   803.3
   786.8
   834.8
   786.5
   832.9
   834.5
   860.1
   819.9
   761.5
   769.6
   816.3
   813.4
   831.9
   815.3
     852
   801.7
   801.4
   786.5
   769.9
   786.5
   777.4
     805
   831.6
   825.1
   854.6
   797.2
   823.4
     865
   815.7
   804.3
   770.2
   816.6
   809.5
   868.2
   773.8
   790.4
   826.4
     828
   801.7
   845.2
   819.9
     790
   776.4
   794.9
   794.6
   838.7
   823.4
   822.2
     816
   804.6
   878.9
   839.7
   855.2
     803
     865
   897.4
   819.2
     768
   897.1
   890.9
   782.6
   856.5
   816.6
   827.7
   928.6
   816.6
   850.4
   808.5
   871.8
   824.4
   833.5
   839.3
     889
   858.2
   863.7
   907.8
   812.7
   810.1
   855.6
     841
   854.9
     840
     780
   859.5
   823.8
   885.4
     863
   897.7
   928.6
   885.1
   905.2
     865
   881.2
   818.9
     889
     804
     899
   938.3
   862.7
   837.7
   842.9
   890.3
   911.4
   815.3
   828.3
   810.5
   856.9
   828.3
   876.7
   864.3
   924.7
     863
   896.1
   910.1
   860.1
   775.1
   844.9
   880.2
   857.8
   894.5
   862.1
   827.3
   870.8
   889.3
   881.2
   815.7
   842.9
   882.5
   854.9
   875.4
   871.8
   857.5
   866.3
   833.2
     814
     791
     790
   857.5
   915.3
   916.9
   808.5
   818.3
   882.2
   830.3
   825.4
   812.7
   870.2
   839.3
   852.3
   829.3
   823.4
   839.7
   862.4
   882.5
   756.9
   871.8
   826.7
   854.3
   837.7
   843.2
   798.1
   873.4
   889.3
   838.7
   857.8
   866.9
   851.7
   860.4
   831.9
   831.2
   838.4
   867.9
   864.3
   874.1
   869.2
   801.1
     816
     768
   787.1
   841.3
     853
     887
   845.5
   786.8
   794.3
   824.7
   837.7
   862.7
   838.4
   866.9
   821.2
   859.8
   791.7
   821.8
   884.4
   810.5
   724.5
     779
     828
     769
     826
   800.4
     815
   808.5
   843.9
   808.9
   796.8
   769.9
   839.3
   774.5
   709.6
   808.9
   726.8
   783.9
   838.4
   784.5
   842.9
   760.2
   777.4
   797.2
   808.5
   766.4
   824.7
     731
   781.6
   774.5
   775.4
   804.3
   800.7
   750.5
   771.5
   751.4
   790.4
   723.5
   704.7
   770.6
   733.6
   745.3
   757.3
   724.8
   740.1
   716.4
   777.1
   774.8
     694
   780.6
   779.7
   737.8
   780.3
   766.7
   719.6
   755.7
   727.1
   782.9
     766
   758.6
   729.4
   754.7
   761.2
   747.9
   774.1
   737.8
   764.7
   754.4
     684
   690.8
   774.8
   703.4
     742
   770.9
   743.6
   745.6
   769.6
   703.1
   746.9
   738.8
   738.1
   708.3
   730.7
   797.8
     707
   781.6
   801.1
   691.7
   719.6
   728.4
   773.5
   782.6
   712.2
   762.1
   753.1
   711.5
   726.8
   722.6
   764.1
   762.1
   733.6
   745.6
   732.3
   764.1
   770.9
   693.4
   652.8
   721.9
   746.2
     683
   733.3
   684.3
   687.2
   734.2
   749.5
   763.8
   739.1
   788.1
   720.3
   765.4
   736.8
   675.2
   721.6
   707.3
   763.1
   739.1
   753.4
   737.8
   757.6
   739.8
   758.2
     695
   716.1
   739.8
   723.5
   639.2
   744.6
   725.2
   712.8
   700.5
   686.9
   765.1
   730.7
   709.9
   711.2
   767.3
     684
     719
   744.9
   747.5
   763.1
   764.4
     708
   728.1
   796.8
     731
   739.8
     708
   761.2
     706
   734.2
   730.3
   750.1
   714.8
     730
   762.5
     732
   783.2
   750.8
   766.7
   715.4
   692.1
   705.7
   718.3
   775.8
   741.1
   736.2
   685.9
   715.4
   811.4
   807.9
   788.4
   759.5
   720.3
   778.4
   765.7
   720.3
   834.8
     731
   720.9
   771.9
   701.8
   737.8
   826.7
   747.5
   785.8
     779
   788.7
   738.5
   735.9
   714.1
   736.2
   784.2
   735.9
     744
   718.3
   743.3
   749.5
   783.9
   762.8
   740.4
   769.6
     756
   748.8
   775.8
   796.5
   807.6
   686.6
   747.5
   701.2
   793.6
   775.4
   808.2
   818.6
   711.2
   769.6
   678.4
   732.6
     791
   776.4
     826
   821.8
   758.9
   788.1
   692.7
   727.4
   741.4
   803.7
   756.6
   865.3
   775.1
   808.2
   799.1
   758.9
   759.9
   734.9
     731
   811.8
   799.4
   779.7
   724.5
   806.9
   751.1
   747.5
   760.5
   812.4
     780
   770.6
   782.6
   813.4
   733.6
   737.5
   801.1
     804
   802.7
   835.5
   736.2
   737.2
   823.1
   727.1
   740.4
     817
   752.1
   783.2
   800.7
     779
   771.5
   824.1
     769
   790.4
   759.5
   813.4
   829.6
   772.5
   792.3
   820.9
   754.7
   796.5
   732.3
   806.9
   787.1
   787.8
   814.4
     780
   806.6
   817.9
   797.8
   771.9
   812.7
   809.5
   768.6
   734.9
   771.5
     792
   801.1
   811.1
   802.7
   803.3
   802.7
   798.8
   804.6
   766.7
   847.8
   846.2
   848.4
   775.4
   799.8
   881.8
   769.6
   779.7
     817
   843.9
   789.7
   852.6
   820.5
   802.7
   789.4
   905.2
   907.5
   806.9
   787.4
   844.5
   829.3
   766.4
   805.9
   871.5
   903.3
   832.5
     815
   777.4
   820.9
   818.3
   806.6
   869.2
     876
   850.7
   752.1
   886.4
   825.7
   820.5
   847.5
   871.8
   865.9
   864.3
   785.5
   846.8
   885.7
   893.2
   910.4
     875
   845.5
   906.5
   845.2
   878.3
   909.4
   854.9
   825.4
   818.9
   837.4
   844.2
   906.5
   884.1
   799.1
   859.8
   887.4
   853.9
   890.9
   849.7
   880.2
   860.8
   878.3
     899
   920.4
   867.6
   858.2
   929.9
     923
   796.5
   872.1
   866.6
   863.7
   875.7
     853
   857.5
   870.8
   915.3
     899
     938
   881.8
   914.3
     875
   839.7
   870.5
   922.7
   864.3
   911.4
   864.3
   830.3
   851.7
   891.6
   897.7
   953.2
   952.9
   837.4
   904.9
   875.7
   843.2
   970.1
   932.4
   896.8
   911.7
   907.1
     851
   848.1
     864
     902
   897.1
     888
   878.6
   834.8
   954.5
   976.6
   903.3
     899
   933.7
   845.8
   906.2
   972.7
   928.2
     889
   923.7
   940.6
   890.6
   931.5
   837.7
   857.8
   866.6
   847.5
   902.6
   893.2
   958.4
   959.7
   939.9
   895.5
   895.5
   947.7
   904.9
   932.4
   892.5
   911.7
   981.8
   949.6
   894.8
   940.2
   945.7
   920.4
     924
   915.6
   938.3
   934.7
   935.7
   932.8
     947
   948.7
   881.8
   919.8
   932.1
   897.1
   880.2
   917.5
   902.6
   915.6
   922.1
   939.3
   903.9
   909.7
   916.9
   894.2
   864.6
     925
   829.9
   900.3
   846.8
   874.7
   966.5
   915.9
   931.1
   931.1
     924
   908.1
   943.2
   921.7
   931.8
   943.2
     938
   911.4
   896.1
   895.1
   885.4
   869.8
   906.2
   925.6
   938.6
   933.1
   850.4
   952.9
   932.4
   883.1
   911.7
   922.1
     936
   928.9
     913
   904.2
     889
   870.5
   877.3
   911.7
   903.9
   904.5
   897.7
    1017
   845.8
   916.9
   932.8
   922.1
   909.7
   942.8
   884.8
   900.7
   970.7
   858.8
   842.9
   892.9
   882.2
   857.5
   930.2
   941.5
   900.3
   921.4
   881.8
   919.1
   888.7
   865.6
   878.9
   899.4
   939.3
   933.4
   848.4
   945.7
   951.9
   994.4
   942.2
   921.7
   887.4
   888.7
   906.5
   886.4
   890.6
   908.8
   908.1
   960.7
     924
   923.4
   827.7
   969.4
     911
   829.9
   995.4
   880.9
   886.1
   945.4
   936.7
   905.2
   878.3
   918.2
   916.2
   948.3
   888.3
   909.7
   956.1
     899
     937
   891.2
   891.2
   940.9
    1025
   946.1
   897.4
   964.2
   922.7
   892.2
   902.3
     924
   928.9
   893.2
    1014
   902.3
   955.2
   881.2
   925.6
   923.4
   931.1
   946.7
   913.6
   883.8
   930.2
   901.3
   919.5
   931.5
   959.4
   907.5
   903.6
   925.6
   934.4
   940.6
   934.7
   914.9
   916.2
   873.7
   904.9
   942.5
   953.2
   895.5
   949.6
   879.2
   887.7
   942.5
   946.7
   971.4
   850.7
   920.1
   943.8
     923
   963.6
   977.2
   966.8
   876.3
   902.9
     901
   929.9
   904.5
   887.4
   931.5
     863
   919.5
     852
   915.9
   909.4
   885.1
   908.1
   904.9
   908.4
   936.7
   930.2
   912.3
   861.1
   902.6
   833.2
   906.8
   957.4
   949.6
   961.3
   909.4
   936.7
   886.7
   899.4
   929.5
   923.7
   911.4
   921.7
   829.3
   932.8
   947.4
   923.7
   846.5
     902
     926
   866.9
   915.9
   865.6
   844.2
   922.4
   911.7
   877.6
   884.1
   867.2
   899.4
   860.4
   856.9
   901.3
   884.8
   892.9
   893.8
   860.4
   894.5
   907.1
   894.8
   840.3
   941.2
   867.9
   933.1
   834.8
   874.7
   875.7
   909.7
   863.4
   897.4
   853.6
     913
   857.8
   886.4
   857.2
   833.2
   914.3
   809.5
   927.9
     864
     938
   876.7
   854.3
   849.7
   965.2
   863.4
     852
   810.8
   885.4
   909.4
   891.6
   908.4
   889.6
   859.8
   890.9
   893.5
   867.6
   809.2
   891.9
     877
   855.6
   872.8
   855.6
   843.6
   855.6
     792
   849.4
   870.5
   826.4
   799.1
   827.7
   890.9
   858.5
   861.1
   926.3
     877
   877.6
   870.5
   841.3
   845.2
   847.5
   874.1
   927.6
   880.9
   832.5
   798.1
   799.4
   894.2
   921.7
   739.8
   848.1
     890
   894.5
   848.8
   813.7
   830.3
   853.3
   870.8
   848.1
     900
   849.4
   875.4
   844.9
   848.4
   856.2
   849.4
   825.1
   867.6
   873.4
   854.9
   835.8
     840
   876.3
   818.6
   915.6
   864.6
   801.7
   850.4
   862.1
   906.8
   893.5
   850.1
   831.9
   837.1
   854.9
   856.5
   872.4
   822.8
     827
   838.4
     913
   868.9
   931.1
     900
   857.8
   859.8
     911
   868.5
   858.2
   885.7
   842.9
   822.5
   860.1
   842.9
   843.6
   893.5
     911
   919.1
   880.9
   857.2
   891.6
   810.8
   867.9
   813.7
   847.8
   824.1
     841
     841
   826.4
   847.1
   865.6
   872.8
   849.1
   854.9
   844.9
   834.8
   880.9
   807.6
   897.4
   842.6
   892.2
   835.5
     900
   808.5
   875.4
   796.5
   876.7
   857.8
     888
   823.8
   896.4
   857.2
   882.5
   906.5
   842.9
   817.9
   838.4
   860.8
   890.3
     864
     804
   923.7
   796.5
   874.7
   834.8
   823.8
   814.4
   780.6
   770.9
   854.6
   780.6
   884.4
   805.9
   801.1
   884.4
   858.8
   904.2
     877
   821.5
   887.4
   859.5
   834.2
   834.8
   819.9
   868.9
     816
   866.6
   789.4
   860.8
     852
   825.7
   853.6
   829.6
   812.1
   793.9
   868.9
   844.2
     826
   850.4
   836.1
   834.2
   832.5
   776.7
     826
   825.4
   801.1
   838.4
   880.5
   769.6
   899.4
   842.9
   866.6
   823.1
   831.2
   833.2
   799.4
   813.1
   854.3
   796.8
   807.9
   843.6
   870.5
   837.1
   867.9
   784.8
   827.7
   821.8
   780.3
     829
     815
     804
   789.7
   799.8
   784.2
   804.3
   825.7
   760.8
   805.6
   822.5
   848.1
   785.5
   817.6
   779.3
   831.2
   818.9
   781.3
   810.1
   752.4
   800.1
   820.9
   821.5
   799.8
   781.9
   800.1
     778
     804
   851.7
     792
   860.1
   776.1
   751.8
   829.6
     814
   793.9
   848.8
   801.7
   810.1
   794.9
   816.3
   720.3
     804
   785.5
   763.4
   830.6
     743
   796.8
   797.5
   818.3
   810.1
   785.5
   813.4
   746.2
   789.4
   799.4
   817.6
   772.8
   736.2
   816.3
   751.1
   847.5
     754
   722.9
   775.8
   784.8
   759.5
     766
   775.8
   743.3
   757.3
   775.8
     717
   775.1
   748.8
   808.5
   791.7
     780
   795.6
   822.8
   804.3
   777.7
     779
   781.9
   821.8
   844.2
   785.5
   704.7
   802.7
   780.6
   781.9
   730.3
   765.4
   781.6
   784.8
   818.9
     755
     766
   674.6
   725.5
   760.2
   741.7
   756.6
   786.1
   736.5
   802.7
   712.2
   763.4
   765.4
   773.8
     731
   754.7
   718.7
     755
   759.9
   787.4
   806.6
   720.9
   724.2
   815.3
   733.6
   777.4
   746.6
   726.1
   775.1
     755
   713.5
   763.8
   764.7
   765.7
   775.4
   706.3
   754.4
   709.6
   707.6
   717.7
   709.9
   788.1
   776.7
     767
   684.6
   756.6
   759.5
   762.8
   726.5
   743.3
   747.2
   748.2
   678.8
   726.8
   789.4
   732.9
   823.8
   761.8
   699.2
   807.2
   732.6
     707
   757.3
   760.8
   785.5
   761.8
   759.9
   736.2
   793.9
   727.8
     744
   754.7
   715.4
   806.3
   758.2
   761.8
     730
   775.8
   758.2
     719
   735.2
   761.5
   787.1
   742.7
   787.8
   715.7
   623.3
   752.4
   730.3
   734.6
   720.6
   725.5
   773.2
   771.5
     755
   736.5
   803.3
   798.1
   713.8
   708.3
   774.5
     730
   742.4
   706.3
   746.2
   775.4
   751.4
     705
   745.6
   807.6
   758.9
   696.6
     743
   810.8
   748.2
   754.4
   785.2
   765.7
   744.9
   739.1
   720.6
   770.9
     816
   710.2
   837.7
   759.2
   795.6
     781
   812.1
   809.5
   717.7
   746.6
   712.5
   717.7
   705.4
   745.9
   723.9
   780.6
     838
   723.9
   782.9
   739.1
   749.5
   733.9
   711.5
   690.1
   748.8
   770.2
   752.7
   689.8
   743.3
   733.3
   725.8
   761.8
   732.3
   701.2
   708.3
   716.7
   734.9
   688.8
   720.9
   677.8
   775.8
   793.9
   707.3
   799.4
   753.1
   797.5
   737.8
     730
   739.4
   809.5
   741.1
     706
   779.3
   762.5
   788.7
   746.9
     707
   711.5
   744.9
     755
   777.4
   694.7
   766.4
   764.1
   759.2
   727.1
   773.5
   789.7
   739.4
   776.4
   741.1
   774.8
   734.2
   752.1
   771.9
   752.4
   754.7
   775.1
   737.8
   771.5
   839.3
     719
   808.5
   808.9
   777.1
   749.8
   740.7
   739.4
   739.4
   754.7
   764.4
   770.2
   746.2
   709.9
   751.1
   748.5
   757.3
   703.4
   820.9
   733.9
   775.4
   751.1
   759.5
   720.6
   765.7
   781.3
   745.3
   804.6
   773.8
   842.9
   745.6
   743.6
   721.3
   714.1
   736.2
   746.9
   730.7
   696.3
   750.5
   685.6
   731.3
   748.2
   780.6
   778.7
   795.6
     768
   770.9
     793
   781.3
   776.1
   806.9
   760.2
   711.9
     754
   726.1
   752.7
   748.5
   714.5
   800.7
   723.9
   700.5
   729.4
   722.2
   759.2
   746.2
   724.5
   761.5
   750.1
   734.6
   756.9
   734.2
   743.6
   705.4
   710.9
   719.3
   702.8
   735.5
   694.3
   773.8
   759.9
   720.9
   719.6
   714.8
   685.9
   762.8
   769.9
   750.1
   782.9
   728.4
   779.7
   702.4
   695.6
   712.2
   775.4
   793.3
   743.6
   791.7
   703.4
   703.4
     732
   673.6
   738.1
   738.8
   727.4
   763.8
   717.4
   759.2
   785.5
   755.3
   779.7
     828
   772.8
   698.2
   725.2
   754.4
   774.1
   726.1
   779.3
   753.1
   674.9
   710.2
   711.2
   786.1
   673.3
   706.7
   755.3
   716.7
   726.8
   704.1
   736.8
   709.3
   787.1
   725.8
   771.5
   754.7
   695.6
   702.4
   731.6
   781.3
   756.6
   745.3
   688.2
   723.2
   711.2
   750.8
   717.7
   763.8
   729.7
   742.7
   736.2
     792
   702.1
   736.5
   749.5
   741.1
   752.7
   768.3
   744.6
     790
   771.5
   795.2
   693.7
   804.6
     732
   741.7
   773.2
   675.2
   787.8
   738.1
   697.3
   720.6
   781.3
   723.5
   780.3
   730.3
   829.9
   746.9
   800.4
   714.8
   743.6
   723.2
   768.6
   725.2
   768.6
   761.2
   761.2
     742
   804.6
   767.3
   719.3
   692.4
   741.1
   744.9
   813.1
     790
     744
   795.6
   822.5
   794.3
   819.9
   749.5
   741.1
     768
   720.6
   780.6
   788.7
     766
   816.3
   763.1
   770.6
   811.1
   781.6
   692.1
   844.5
   735.5
     684
   760.2
   753.7
   726.1
   765.1
   745.9
   745.3
   802.4
     804
   758.9
   810.8
     744
   764.7
   771.5
   798.1
   771.5
     792
   801.1
   712.2
   777.7
     793
   756.3
     744
   774.5
   759.2
     754
   811.4
   733.9
   773.8
   751.4
   777.7
   752.7
   797.5
   761.8
   751.4
   774.1
   801.1
   847.8
   800.4
   765.4
   779.7
   752.1
     732
   810.1
     814
   814.4
   761.2
     769
   788.1
   794.6
   839.7
   730.3
     802
     767
   770.9
     779
   824.1
   798.5
   725.2
   816.3
   733.6
   815.7
   773.2
   798.8
   744.6
   782.6
   807.9
   760.5
   773.5
   840.6
   799.1
   823.4
   817.3
   836.4
   833.5
     852
   740.4
   797.8
   835.5
   773.8
   818.3
   800.7
   851.7
   776.1
   881.5
   804.6
   859.8
   817.3
   797.8
   791.7
   832.5
   847.8
   789.7
   822.2
   794.6
   763.8
   790.7
   805.3
     828
   822.8
   788.7
   865.9
   878.9
   817.3
   808.2
   838.7
   867.6
   764.4
   886.7
   797.8
   833.5
   800.1
   817.6
   832.2
   845.8
     817
     888
   854.6
   777.7
     877
   819.6
   817.6
   903.3
   806.6
   800.1
   851.3
   823.4
   902.9
   874.7
     816
   841.3
   809.8
   889.6
     804
   848.1
   810.8
   842.3
   832.5
   798.1
   831.9
   883.5
   798.8
   800.7
   786.8
   808.9
   776.1
   840.6
     814
     816
   845.2
   812.7
   845.8
     839
   846.8
   787.1
   800.7
   792.6
   855.9
   871.1
     911
   803.7
   853.3
   841.9
   857.2
   797.2
   900.3
   826.4
   825.4
   839.3
   781.9
   788.1
   796.5
   871.5
   886.7
   841.6
   852.6
   897.7
   903.9
   834.8
     791
   821.8
   810.8
   831.6
   804.3
   811.4
   881.5
   847.5
   946.1
   824.4
   824.7
   844.9
   813.4
   806.6
   842.9
   811.4
   819.2
   803.3
   873.4
   893.2
   855.6
   808.5
   820.2
   873.7
   794.3
   831.2
     851
   840.6
     838
   819.9
   819.9
   798.5
   793.9
   817.9
   836.4
   823.1
     742
   829.9
   820.9
   782.3
   774.1
   841.9
     793
   761.5
     851
   771.9
   776.1
   762.1
   749.5
   873.4
   856.2
   813.7
   780.6
   813.4
   764.4
   828.6
   748.8
   820.9
   801.4
   837.1
   817.3
   734.9
   774.1
   721.9
   779.7
     840
   803.3
   770.9
   753.7
   785.2
   771.9
   810.8
   813.1
   751.4
   809.2
   768.6
   770.9
   822.2
   807.2
   773.2
   785.2
   782.9
   782.3
   753.1
   769.6
   802.4
   768.6
   761.8
   766.4
     793
   751.1
   748.8
   740.4
   820.2
   832.5
   817.3
   750.1
   786.8
   765.4
   777.1
   732.6
     768
   805.6
   766.4
     853
   775.1
   708.9
   746.9
   782.9
   714.1
     828
   742.4
   734.6
   703.7
   739.8
   762.8
   777.1
   720.6
   721.6
     720
   750.1
   748.8
   759.2
   714.1
   714.5
   719.3
   711.2
   756.9
   697.6
   758.2
   770.9
   719.6
   708.3
     732
   685.6
     719
     730
   705.7
   757.3
   769.3
   735.9
   726.1
   724.5
   702.8
   738.1
   743.6
     756
   691.4
   737.5
   689.8
   674.2
   762.1
   756.6
   718.3
   715.7
   673.3
   726.5
   681.7
   708.3
     730
     717
   704.7
     742
   692.7
   676.2
     730
   717.4
   762.5
   670.3
   664.2
   701.5
   726.1
   750.1
   678.4
   700.5
   685.6
   699.5
   679.1
   736.5
   707.3
   703.7
   692.4
   717.7
   703.1
   740.4
     657
   731.6
   661.3
   727.4
   756.3
   641.1
   692.7
     669
   664.5
   686.6
   670.3
   659.6
   710.9
   678.1
   690.4
   675.8
   702.8
   745.6
     717
   709.6
   749.8
   689.1
     672
   710.2
   717.7
   727.4
   687.2
   686.9
   682.7
     659
   697.9
     705
   712.8
   697.6
   692.4
     694
   681.4
   677.5
   627.8
   722.9
   690.4
   647.3
   726.1
   674.6
     769
   744.3
     681
   732.9
     623
   721.9
   710.9
   714.8
   679.7
   734.2
   675.5
   713.8
   710.2
   692.7
   712.2
   683.3
   709.6
   649.2
   633.4
     647
   697.6
   643.4
   682.7
   712.8
   680.7
     708
     645
   682.3
   722.9
   754.4
   715.4
   784.5
   700.5
   712.2
   611.9
     682
   640.5
   734.9
   683.3
   687.9
   692.7
   670.7
   698.6
   676.2
   756.3
   709.3
   679.4
   693.7
   734.6
   679.1
   727.8
   739.1
   725.8
   679.7
   686.9
     731
   731.3
   646.3
     648
   733.6
   675.5
   722.9
   696.6
     720
   685.9
     766
   665.1
   729.4
   651.8
   743.3
   738.1
   725.8
   721.3
   670.7
   679.4
   689.8
   699.5
   697.3
   703.1
   700.8
   643.1
     730
   702.8
   707.3
   719.3
   642.1
   733.9
   686.6
   717.7
   677.8
   674.9
   715.4
   681.4
   674.2
   708.6
   688.2
   713.2
   712.5
   723.5
   630.1
   698.6
   795.9
   660.9
   771.9
     694
     719
   709.3
   637.6
   699.2
   702.4
   686.6
   715.4
   676.5
   697.9
     669
   668.7
   666.8
   682.7
   720.3
   788.4
   679.1
   681.4
   696.6
   737.2
   653.8
   667.1
     792
   741.4
   769.6
   719.3
   691.4
   717.4
   719.3
   709.6
   687.9
   699.5
   713.2
   743.6
   712.5
   696.9
   712.5
   681.7
   799.8
   714.5
   667.1
   750.8
   725.2
   741.7
   756.6
   655.7
     730
   756.3
   659.6
   719.6
   723.9
   686.9
   692.1
   727.1
   678.1
   713.2
   673.3
   708.9
   771.2
   744.3
   776.1
   701.2
   678.8
   705.4
   693.7
   704.4
   764.1
   733.6
     732
   769.9
   761.5
   722.6
   732.9
   718.3
   694.7
   749.5
   751.8
   773.8
   719.6
   774.8
   761.2
   791.3
   746.6
   756.6
   812.4
   747.2
   734.9
   769.6
   767.3
   748.8
   855.6
   770.9
   745.9
   729.7
   778.7
   695.6
   791.3
   783.2
   695.3
   751.1
   706.7
   790.4
   749.5
   799.8
   775.1
   805.6
   747.9
   796.8
   805.6
   795.2
   738.1
   751.8
   726.5
   746.2
   768.3
   729.7
   730.3
   778.4
   708.9
   766.4
   758.9
   762.8
   785.5
   791.3
   773.5
   836.1
   735.2
   726.5
   769.6
   789.7
   750.8
   760.2
   764.1
     693
   788.7
   776.4
   778.4
   731.6
   807.2
   857.8
   776.7
   785.2
     781
   769.9
   724.5
   788.7
   762.5
     791
   838.4
   844.5
   748.8
   795.9
   730.7
   817.6
   834.2
   817.3
   810.5
   739.1
   835.8
   808.5
   861.7
   857.2
     826
   834.8
   783.9
   910.7
   851.3
   771.5
   824.4
   834.5
   786.5
   833.5
     766
   832.5
   774.8
   801.1
   794.9
   756.6
   818.9
   752.1
   809.2
     815
   856.9
   781.9
   781.3
   822.8
   811.1
   778.4
   852.3
   820.2
   879.9
   819.2
     817
   853.9
   807.6
   786.8
   796.2
   772.5
   787.4
   799.4
   819.9
   771.9
   755.7
     755
   828.6
   815.3
   860.1
   834.5
   799.4
   770.9
   836.7
   845.2
   834.5
   781.9
     792
   796.5
   810.5
     827
   824.4
   764.4
   797.2
   739.8
   793.6
   770.2
   787.8
   823.1
   753.7
   805.6
   821.5
   841.9
     793
   808.2
   809.8
   752.1
     853
   802.7
   790.7
     815
   782.9
   755.3
     742
   800.1
   804.6
   739.4
   746.6
     802
   765.1
   762.1
     778
   815.7
     742
   802.7
   792.3
     817
   849.1
   742.7
   809.5
   796.2
   799.1
   724.2
   746.2
   741.1
   788.7
   814.4
   799.4
   747.5
   825.7
   778.4
   739.1
   800.4
   747.9
   732.6
   771.5
   780.6
     815
   728.1
   786.8
   721.9
   821.2
   764.4
   729.7
   750.5
     756
   781.3
   706.3
   776.4
     718
   769.6
   812.7
   714.1
   745.9
     756
   716.7
   713.8
   785.2
   761.2
   767.7
     769
     792
   739.4
   726.8
   770.2
   746.9
   758.6
   760.8
   721.9
   750.1
   684.9
   695.3
   747.9
   721.9
   725.5
   748.5
   711.9
   692.1
   720.6
   721.6
   752.4
   740.7
   696.3
     754
   731.3
   728.7
   712.8
   726.5
   704.1
   747.9
     768
   739.1
   813.7
     732
   735.2
   689.1
   720.3
   700.5
   735.2
   721.9
   710.2
   706.7
   722.2
   716.7
   739.4
   664.5
   725.2
   771.9
   776.7
   698.2
   715.1
     671
   704.7
   733.3
   703.1
   758.9
     657
   689.8
   787.1
   714.8
   740.1
     671
     790
   659.3
   697.3
   675.5
   710.9
   731.3
   706.3
   740.4
   719.3
   732.3
   729.4
   656.7
   681.4
   712.2
   709.6
   735.5
   743.3
   681.4
   666.1
   693.7
     684
   656.7
   716.1
   613.9
   677.8
   674.9
   682.3
   727.4
   716.4
   697.9
   670.7
   673.9
   692.4
     634
   671.3
   746.9
   696.6
   685.9
   737.2
   747.9
   716.1
   568.5
   705.4
   715.4
   700.2
   695.6
   672.3
   726.1
   678.8
   734.9
   680.4
   726.5
   680.7
   680.1
   727.4
   754.7
   737.5
     683
   720.9
   663.5
     695
   671.3
   695.6
   745.9
   721.3
   665.5
     660
   689.1
     659
   689.1
   738.5
   756.6
   716.7
   690.8
   720.9
   696.6
   728.7
   708.9
   652.5
   717.4
   673.9
   755.7
   732.9
     780
   690.4
   697.6
   687.9
   724.2
   709.6
   716.1
   733.9
   691.1
   698.2
   704.1
   699.2
   722.6
   723.9
   740.1
   725.8
   716.4
   760.5
   761.2
   727.1
   694.7
   681.4
   736.2
   758.9
   703.1
   732.6
   716.1
   699.5
   704.7
   731.6
   751.8
   761.2
   724.2
     743
   694.7
   725.2
   712.8
   774.8
   726.5
   744.3
   702.1
   739.8
     705
   766.7
     682
   721.9
   703.4
   764.4
   730.7
   719.3
   699.2
   720.3
   747.5
   697.9
   760.8
     696
   720.3
   726.1
   761.2
   741.4
   765.4
   704.4
   686.9
   705.4
   776.1
   749.8
   720.6
   736.5
   740.4
   704.4
   747.2
   719.3
     793
   722.9
   792.6
   695.3
   787.1
   751.8
   756.9
     717
   738.1
   714.1
   769.9
   690.1
   721.9
   667.4
     756
   748.2
   682.7
   715.7
   716.7
   795.9
   796.5
   726.1
   765.7
   776.4
   731.3
   788.7
   741.4
   756.3
   756.9
   730.7
   706.3
     720
   752.4
   749.2
   735.2
   764.4
   833.8
   769.9
   737.8
   792.6
   747.5
   753.4
     682
     708
   745.6
   746.9
   736.2
   750.8
   716.7
     744
   690.4
   724.5
   750.8
   736.8
   759.5
   727.8
   735.5
   727.8
   715.7
   758.2
   687.9
   692.7
   724.5
   787.8
   744.6
   789.4
   752.4
   740.1
   745.6
   708.6
   728.7
   729.4
   746.6
   762.5
   799.1
   730.3
   759.2
   687.9
   726.1
   712.2
   752.7
   702.1
   666.8
   723.2
   748.2
   737.2
   711.5
   701.5
   771.5
   770.6
   727.1
   715.7
     684
   777.7
   712.2
   695.6
     768
   727.1
   720.9
   716.7
     707
     719
   758.2
   763.8
     706
     705
   794.9
   745.6
   666.1
   747.5
     696
   700.2
   796.2
   746.6
   725.8
   707.6
     754
   772.5
   758.9
   666.4
   739.8
   691.7
   648.3
   753.7
   738.1
   747.5
   769.9
   726.1
   671.3
   697.3
   754.4
     718
   741.4
     731
   721.9
   741.4
   812.7
   759.9
   701.8
   806.3
   779.7
   700.5
   705.4
   727.8
   678.8
   759.5
     754
   730.3
   734.2
   702.8
   715.4
   714.5
   739.4
   747.5
   699.5
   772.8
   763.4
   691.4
   736.5
   761.2
   739.1
   763.8
   709.6
   728.7
   728.4
   687.9
     693
   669.7
   719.3
   690.8
   698.9
   777.4
   854.3
   706.7
   824.7
   739.8
   748.2
   787.8
   741.7
   810.1
   745.3
   723.2
   726.8
   671.3
   722.2
     707
   810.1
     781
   727.4
   773.8
   739.8
   811.1
   758.6
   759.5
   735.2
     803
   721.6
   750.8
   763.8
   717.4
   758.6
   779.7
   818.6
   739.4
   738.8
   785.5
   708.9
   722.9
   781.3
   760.8
   822.2
   720.9
   817.3
   747.2
   745.3
   754.4
   729.4
   744.3
   760.2
   797.8
   784.5
   794.3
   796.2
   795.6
   735.5
   730.7
   752.4
   800.7
   777.1
   734.6
     743
   744.6
     743
   719.6
     768
   731.3
   741.7
   700.8
   803.7
   784.2
   715.1
   776.7
   751.4
     768
   800.4
   763.8
   828.6
   729.4
     769
   803.7
   836.1
   782.9
   760.5
     767
     769
     769
   761.2
   807.9
   764.7
   776.7
   797.8
   779.3
   734.9
   715.7
   771.5
     744
     815
   790.4
   846.2
   793.6
   723.9
     756
     779
   721.6
   785.2
   800.1
   783.2
     816
   740.1
     766
   773.2
   774.8
   785.2
   777.7
   797.2
   818.9
   771.5
   746.2
   800.4
   797.2
     767
   747.5
   789.4
   739.1
   789.4
   805.9
   804.6
     755
   729.4
   737.2
   800.4
   768.3
   775.1
   721.3
   759.9
   726.8
   734.6
   711.9
   697.9
     793
     766
   730.3
   766.4
   654.4
   752.7
   702.8
   798.5
   773.8
     705
   732.6
   698.2
     717
   797.2
   769.6
     754
   728.7
   706.7
   784.8
   733.6
   803.7
   750.1
   783.2
   739.4
   717.7
   725.5
   747.9
   760.8
   777.1
   762.5
   740.1
     744
   718.3
   735.9
   707.6
   778.7
   751.1
   773.8
   770.6
   738.8
   765.1
   747.9
   725.8
   689.8
     744
   759.5
   796.5
   758.6
   737.5
   724.8
   765.4
   721.9
   708.3
   761.2
   752.7
   691.1
   711.5
   720.6
   706.3
   720.9
   733.9
   724.8
   704.1
     683
   719.3
   732.6
   686.9
   680.1
   710.9
   737.8
   693.7
   659.3
     707
   670.3
   770.2
   660.3
   742.4
   702.8
   752.7
   765.7
   650.2
   756.6
   708.9
   701.5
   729.4
   699.9
   769.3
   749.5
   720.9
   693.4
   665.5
     706
   679.1
   652.5
   764.4
     670
     754
   687.5
   749.8
   673.3
   714.1
   698.2
   732.9
   702.8
   662.2
   649.6
   626.5
   676.5
   615.5
   721.3
   681.4
   711.2
   709.3
   736.8
   711.2
   666.1
   635.6
   642.4
   637.9
   755.3
     732
   699.5
   763.8
   710.2
   709.3
   737.2
   698.9
   662.2
   685.6
   718.7
   731.6
   753.7
   643.4
   719.3
   755.7
   659.3
   685.3
   652.8
     669
   644.4
   687.9
   627.5
   662.2
   678.4
   708.3
   624.6
   655.4
   721.3
   718.7
   748.2
   745.3
   673.3
   677.8
   693.7
   702.4
   672.9
   679.4
   709.6
   641.8
   737.8
   684.9
   696.3
   690.4
   684.3
     742
   692.7
   698.2
   633.7
   735.5
   661.6
   693.7
   665.8
   692.7
   713.2
   714.5
   674.2
   690.4
     660
   664.5
   703.4
   667.1
   625.6
   698.6
     705
     707
   701.2
   692.4
   676.8
   682.3
   645.4
     720
   657.4
   652.5
   774.1
   714.8
   731.3
   716.4
   774.8
   705.7
   679.4
   682.3
   725.5
   704.4
   709.9
   698.9
   702.8
   723.2
   708.6
   725.5
   734.2
   746.9
   772.2
   690.4
   676.5
   697.9
   801.1
   762.1
   670.7
   702.1
   701.2
   724.2
   733.6
   709.9
   730.7
   700.5
     729
   772.8
     684
   708.9
   720.9
   699.2
   679.4
     683
   774.8
   723.9
   721.3
   719.6
   757.6
     767
   749.2
   719.3
   722.6
   722.9
     718
   743.3
   721.3
   744.6
   743.3
   733.6
   752.1
   764.1
   753.1
   733.9
   785.2
   708.6
   748.5
   760.5
   774.5
   734.9
   730.3
   812.1
   787.8
     781
     778
   792.3
   884.8
   774.8
     791
   821.5
   754.7
   787.1
   819.9
   736.8
   747.2
   842.3
     754
   789.1
   753.1
   798.5
   808.2
   764.7
   822.8
   837.1
   769.9
   825.1
   817.3
   826.7
   724.8
   763.8
   864.6
   788.1
   782.9
   850.7
   782.9
   830.3
   797.8
   859.1
   824.4
   826.7
   765.4
   808.9
   753.4
   767.7
   800.4
   823.8
   887.4
   852.3
   868.5
   788.1
   787.1
   883.8
   834.5
   854.6
   833.2
   804.3
     864
   789.7
   876.3
     877
   815.3
   822.5
   912.7
   888.3
     814
   874.1
     851
   881.2
   869.5
   916.2
   847.1
   923.4
   839.7
   914.9
   833.2
     913
   874.1
   891.2
   908.4
     899
   821.8
   799.1
   863.4
   893.2
   866.9
   924.3
   845.2
   820.9
   920.1
   875.7
   811.4
   844.9
   863.4
   877.3
   884.8
   911.7
   885.7
   870.5
   867.6
   882.2
   880.9
   854.9
   938.9
   915.6
   918.8
   926.3
   924.3
     947
   882.2
   939.3
     925
     875
   898.7
   904.9
   877.3
   894.2
   856.5
   910.1
   820.9
     889
   874.4
   939.6
   904.9
   929.5
   891.9
   980.1
   967.5
   904.9
   908.8
   861.4
   925.6
   860.4
   855.6
   904.2
   985.6
   940.6
     899
   857.2
   902.3
   884.1
   930.5
   855.2
   903.6
     913
   892.2
   899.7
   860.1
   877.9
   884.4
   903.6
   854.3
   858.2
   996.4
   873.1
     875
   910.7
   944.1
   859.8
   968.5
   936.7
   884.4
     912
   947.4
   858.2
   896.8
   918.2
   920.4
   939.9
   939.3
   847.8
   866.3
   896.4
     899
   896.1
     900
   867.2
   925.6
   861.4
   853.9
   898.7
   926.9
     851
     817
   901.6
   862.1
     876
   876.3
   872.4
   914.9
   905.5
   884.1
   853.9
   919.5
   868.5
   910.1
   871.1
   869.2
   843.6
   834.8
   945.4
   906.2
   858.5
   871.8
   914.9
   874.4
   860.1
   837.1
   821.2
   844.5
   858.5
   788.7
   836.4
   798.8
   905.8
     815
   900.3
   849.7
   837.7
     924
   900.3
   901.6
     827
     815
   883.1
   880.2
   895.1
   874.7
   889.6
   870.5
   833.8
   856.5
   820.2
   814.4
   906.2
   834.8
   819.6
   830.3
   833.5
   862.4
     876
   811.1
   818.9
   831.9
   867.9
     793
   847.1
     792
   807.9
   793.3
   791.7
   805.6
   790.4
   814.7
   779.3
   838.4
   886.1
   749.2
   883.1
   792.3
   841.9
   751.4
   820.5
   846.8
   828.6
     865
   831.2
   797.2
   779.7
   846.8
   793.9
   749.8
   860.1
   733.6
   883.8
   799.8
   770.2
   832.9
   774.5
   740.7
   770.9
   820.2
   737.5
   787.4
     853
   806.9
   748.5
   865.9
   741.4
   768.3
   770.6
   791.7
   758.6
   778.7
   791.7
   777.1
   847.1
   777.4
   755.7
     781
   749.2
   734.6
   772.8
   776.1
   770.6
   758.6
   725.5
   750.5
   690.1
   758.9
   747.5
   772.8
   727.4
   774.1
   764.4
     742
     718
   773.5
   763.8
   716.7
   799.8
   668.1
   837.4
   700.5
   713.2
   776.4
   686.9
   706.7
   759.9
   793.6
   747.5
   819.2
   686.6
   723.2
   675.2
   749.8
   759.2
   712.5
   733.3
   739.4
   715.7
   750.5
   666.4
   743.6
   738.1
   696.6
   826.7
   783.2
   757.9
   774.1
   717.4
     729
   763.1
   768.6
   710.9
   762.8
   704.1
   721.3
   759.2
   694.7
   756.3
   742.7
     779
   650.2
   691.4
   701.5
   747.2
   744.9
   726.8
   753.4
   760.5
   722.6
   737.2
   722.6
   722.6
   733.9
   712.2
   712.2
   722.9
   686.6
   690.4
   742.7
   747.2
     694
     693
   711.9
     694
   770.9
   713.2
   734.2
   751.8
   803.3
     755
   759.9
   714.8
   729.4
   707.6
   712.2
   703.1
   735.9
   658.7
   766.7
   708.6
   762.1
     696
   764.1
   744.6
   738.5
   714.1
   769.6
   717.4
   709.3
     719
   760.2
   700.5
   744.3
   736.8
   752.7
   732.9
   773.2
   782.3
   734.9
   702.8
   687.9
   716.1
   714.5
     731
   722.6
   803.3
   708.3
   708.9
   755.7
     755
   754.4
     754
   807.9
   781.6
   776.1
   751.1
   680.1
   715.1
   805.6
   808.9
   712.5
   772.2
   789.4
   736.2
   760.8
   746.9
   773.8
   783.2
     802
   728.7
   734.6
     695
   746.2
   758.9
   749.8
   715.7
   815.3
   789.1
   803.3
     852
   799.1
     793
   770.6
     853
   769.3
   786.1
   750.5
   756.9
   805.6
   742.4
   801.4
   840.6
   754.7
   798.1
   754.4
   819.2
   762.1
   781.6
   760.2
   850.7
   853.9
   811.4
   781.3
   806.9
   815.3
     781
   828.3
   869.5
   809.2
   825.4
   850.7
   770.2
   809.5
   773.5
   793.9
   867.6
     912
   821.2
   873.7
   809.5
   801.4
   857.8
   805.9
   799.4
   821.2
   806.3
     923
   860.8
   866.6
     841
   827.3
   854.3
   877.3
   809.5
   902.6
   932.8
   867.9
   924.7
   855.2
   848.8
   903.6
   908.1
   877.6
   893.5
   940.6
   912.7
     935
   854.9
   962.3
   850.1
   934.1
   907.8
   822.5
     925
     925
   941.5
   946.7
   929.2
   889.3
   927.3
   922.7
   961.6
   970.1
     902
     974
   965.2
   899.4
   966.2
   956.8
   972.7
   946.1
    1021
   958.1
   946.7
    1006
    1003
   992.5
     997
    1015
   944.8
    1008
    1003
    1022
    1018
    1091
   975.6
    1016
    1036
   963.9
   982.1
    1056
    1013
    1040
    1075
    1045
    1100
    1061
    1150
    1162
    1145
    1089
    1110
    1131
    1111
    1100
    1077
    1093
    1081
    1064
    1120
    1162
    1180
    1128
    1149
    1150
    1194
    1184
    1114
    1125
    1204
    1162
    1186
    1231
    1123
    1243
    1159
    1213
    1108
    1224
    1175
    1188
    1192
    1195
    1262
    1287
    1179
    1189
    1279
    1250
    1208
    1176
    1208
    1258
    1238
    1265
    1292
    1312
    1339
    1256
    1340
    1329
    1318
    1330
    1277
    1278
    1272
    1294
    1410
    1362
    1356
    1285
    1398
    1439
    1357
    1337
    1402
    1404
    1361
    1399
    1471
    1434
    1393
    1283
    1452
    1459
    1378
    1494
    1382
    1351
    1391
    1517
    1402
    1371
    1478
    1446
    1406
    1482
    1481
    1539
    1472
    1394
    1473
    1541
    1473
    1403
    1440
    1504
    1503
    1514
    1586
    1485
    1428
    1529
    1522
    1572
    1597
    1575
    1503
    1597
    1522
    1601
    1529
    1524
    1496
    1695
    1602
    1578
    1517
    1607
    1493
    1616
    1553
    1657
    1564
    1560
    1595
    1702
    1675
    1686
    1683
    1621
    1575
    1592
    1623
    1607
    1564
    1658
    1490
    1640
    1632
    1689
    1542
    1582
    1675
    1584
    1583
    1635
    1627
    1626
    1654
    1590
    1677
    1573
    1608
    1595
    1671
    1616
    1568
    1670
    1659
    1565
    1652
    1580
    1621
    1616
    1630
    1600
    1573
    1582
    1623
    1689
    1547
    1613
    1590
    1585
    1661
    1642
    1607
    1564
    1543
    1634
    1574
    1511
    1674
    1535
    1615
    1546
    1606
    1621
    1526
    1595
    1560
    1540
    1597
    1541
    1595
    1619
    1579
    1552
    1540
    1588
    1604
    1500
    1531
    1500
    1582
    1524
    1562
    1456
    1478
    1575
    1561
    1524
    1609
    1441
    1440
    1570
    1468
    1486
    1517
    1466
    1466
    1455
    1372
    1456
    1420
    1409
    1418
    1470
    1391
    1493
    1436
    1409
    1369
    1438
    1386
    1307
    1441
    1344
    1378
    1346
    1384
    1334
    1364
    1357
    1406
    1464
    1318
    1351
    1285
    1327
    1334
    1327
    1312
    1208
    1317
    1271
    1265
    1221
    1223
    1275
    1276
    1278
    1249
    1291
    1181
    1237
    1226
    1185
    1183
    1160
    1203
    1127
    1242
    1136
    1186
    1222
    1209
    1093
    1143
    1131
    1173
    1158
    1241
    1097
    1014
    1146
    1144
    1063
    1113
    1103
    1135
    1077
    1125
    1097
    1043
    1165
    1028
    1113
    1017
    1004
   985.6
    1071
    1047
    1007
    1043
    1021
    1090
   995.7
    1053
   950.9
    1080
    1048
    1058
    1033
    1089
    1052
   964.9
    1022
   953.5
   964.6
    1079
   963.9
    1018
    1015
   979.8
   998.3
    1011
   989.2
    1040
    1094
    1031
    1053
   977.9
    1039
    1001
    1023
    1071
   972.7
   999.6
   957.8
    1005
    1007
     986
   987.6
   957.8
   956.5
    1033
    1047
   928.9
    1061
   953.2
   985.3
    1050
   992.1
    1072
   949.3
   961.6
   998.3
    1061
   996.7
    1071
    1008
   986.6
    1060
   998.9
    1045
    1022
   998.9
   971.1
    1014
    1036
   999.3
    1073
    1061
    1070
    1045
   977.5
    1067
    1079
    1059
    1011
    1078
    1045
   978.5
    1125
    1060
    1105
    1042
    1125
    1135
    1095
    1056
    1070
    1112
    1114
    1069
    1148
    1107
    1062
    1100
    1141
    1124
    1084
    1141
    1143
    1092
    1153
    1129
    1098
    1150
    1134
    1230
    1150
    1214
    1187
    1132
    1213
    1183
    1200
    1258
    1274
    1177
    1173
    1244
    1215
    1312
    1289
    1292
    1253
    1292
    1287
    1281
    1302
    1253
    1277
    1306
    1356
    1278
    1310
    1321
    1356
    1383
    1349
    1324
    1352
    1342
    1358
    1370
    1330
    1293
    1354
    1333
    1340
    1446
    1429
    1413
    1384
    1415
    1444
    1408
    1406
    1414
    1373
    1479
    1424
    1460
    1480
    1483
    1513
    1428
    1378
    1450
    1544
    1483
    1526
    1483
    1406
    1431
    1522
    1522
    1522
    1464
    1648
    1525
    1564
    1523
    1567
    1514
    1574
    1489
    1547
    1644
    1614
    1531
    1554
    1557
    1608
    1618
    1726
    1597
    1559
    1560
    1583
    1519
    1612
    1508
    1544
    1628
    1623
    1644
    1519
    1647
    1668
    1633
    1596
    1554
    1611
    1615
    1604
    1555
    1685
    1597
    1644
    1644
    1658
    1669
    1537
    1636
    1675
    1572
    1592
    1704
    1629
    1593
    1564
    1630
    1696
    1482
    1701
    1664
    1708
    1578
    1641
    1606
    1574
    1650
    1602
    1560
    1664
    1629
    1592
    1570
    1593
    1592
    1702
    1708
    1602
    1543
    1623
    1578
    1607
    1575
    1632
    1553
    1604
    1647
    1619
    1662
    1601
    1535
    1572
    1628
    1543
    1550
    1575
    1612
    1578
    1545
    1517
    1546
    1525
    1529
    1553
    1472
    1555
    1467
    1552
    1584
    1517
    1463
    1501
    1527
    1464
    1484
    1578
    1428
    1447
    1430
    1512
    1535
    1485
    1541
    1440
    1564
    1462
    1491
    1459
    1446
    1395
    1434
    1349
    1431
    1460
    1486
    1442
    1469
    1373
    1516
    1363
    1476
    1372
    1376
    1419
    1348
    1415
    1381
    1416
    1358
    1387
    1368
    1385
    1370
    1412
    1351
    1348
    1445
    1236
    1314
    1364
    1421
    1348
    1325
    1380
    1281
    1364
    1373
    1287
    1348
    1339
    1389
    1327
    1344
    1340
    1328
    1327
    1396
    1283
    1318
    1289
    1318
    1244
    1261
    1207
    1284
    1261
    1301
    1266
    1305
    1189
    1244
    1261
    1262
    1290
    1244
    1214
    1248
    1218
    1305
    1202
    1264
    1239
    1175
    1210
    1223
    1170
    1197
    1168
    1160
    1226
    1222
    1150
    1168
    1262
    1225
    1182
    1177
    1123
    1161
    1140
    1197
    1150
    1151
    1251
    1200
    1180
    1183
    1156
    1172
    1116
    1229
    1197
    1181
    1201
    1118
    1210
    1081
    1129
    1138
    1175
    1178
    1176
    1053
    1155
    1170
    1127
    1145
    1142
    1204
    1191
    1197
    1160
    1106
    1108
    1134
    1157
    1091
    1108
    1168
    1080
    1168
    1093
    1104
    1120
    1187
    1155
    1103
    1082
    1167
    1086
    1087
    1116
    1113
    1119
    1114
    1042
    1062
   990.8
    1100
    1060
    1112
    1098
    1096
    1071
    1046
    1178
    1077
   999.6
    1078
    1096
    1028
    1152
    1085
    1077
    1144
    1062
    1113
    1067
    1024
    1014
    1014
    1128
    1020
    1036
    1148
    1033
    1081
    1065
    1111
   950.6
    1019
    1050
    1003
    1013
    1047
    1019
    1075
    1038
    1090
    1002
    1014
    1064
    1064
    1005
    1072
    1034
    1047
    1043
    1013
   987.3
    1053
    1010
   985.6
    1043
    1046
    1024
    1030
    1004
    1006
    1042
    1081
    1003
    1068
    1082
    1026
     973
    1023
    1005
    1004
    1038
    1027
    1002
    1029
    1023
    1007
   968.5
    1044
    1035
   968.1
    1051
     986
    1021
    1051
    1027
   979.2
    1052
    1046
    1054
    1032
    1015
    1050
   986.3
   980.1
    1066
    1034
    1024
    1064
    1033
    1042
    1074
    1008
    1033
   979.2
    1098
    1092
    1027
    1032
    1056
    1115
    1093
    1073
    1070
    1078
    1039
    1048
    1014
    1093
    1070
    1132
    1037
    1123
    1140
    1086
    1085
    1127
    1101
    1100
    1049
    1079
    1138
    1125
    1035
    1096
    1086
    1155
    1102
    1056
    1181
    1119
    1132
    1190
    1190
    1161
    1090
    1136
    1125
    1138
    1132
    1202
    1182
    1190
    1113
    1203
    1109
    1168
    1174
    1222
    1203
    1178
    1249
    1152
    1256
    1114
    1257
    1197
    1185
    1258
    1188
    1186
    1206
    1276
    1262
    1236
    1254
    1210
    1192
    1252
    1249
    1220
    1257
    1227
    1293
    1318
    1265
    1278
    1284
    1290
    1279
    1335
    1351
    1336
    1350
    1297
    1321
    1381
    1430
    1305
    1368
    1304
    1357
    1303
    1388
    1411
    1399
    1247
    1422
    1388
    1359
    1346
    1462
    1396
    1375
    1422
    1389
    1359
    1431
    1411
    1353
    1431
    1456
    1486
    1405
    1452
    1440
    1512
    1417
    1462
    1432
    1448
    1466
    1495
    1548
    1433
    1452
    1531
    1488
    1423
    1469
    1471
    1514
    1494
    1498
    1421
    1481
    1597
    1540
    1545
    1538
    1479
    1446
    1486
    1526
    1575
    1489
    1516
    1536
    1559
    1475
    1530
    1525
    1626
    1535
    1493
    1424
    1518
    1529
    1533
    1506
    1611
    1515
    1567
    1536
    1541
    1514
    1428
    1544
    1548
    1552
    1518
    1521
    1482
    1516
    1554
    1423
    1607
    1510
    1596
    1591
    1518
    1665
    1598
    1527
    1560
    1548
    1549
    1603
    1532
    1433
    1484
    1466
    1511
    1509
    1505
    1573
    1509
    1503
    1453
    1548
    1495
    1421
    1457
    1432
    1468
    1493
    1420
    1424
    1435
    1431
    1390
    1520
    1490
    1527
    1411
    1433
    1408
    1409
    1425
    1451
    1500
    1455
    1403
    1381
    1359
    1318
    1323
    1389
    1424
    1453
    1390
    1395
    1362
    1383
    1363
    1378
    1416
    1355
    1362
    1378
    1436
    1280
    1257
    1268
    1255
    1366
    1355
    1350
    1275
    1302
    1303
    1232
    1280
    1343
    1209
    1264
    1216
    1248
    1241
    1230
    1241
    1166
    1132
    1207
    1202
    1317
    1265
    1196
    1173
    1221
    1164
    1217
    1162
    1200
    1148
    1200
    1179
    1166
    1219
    1182
    1172
    1137
    1184
    1146
    1115
    1159
    1152
    1040
    1110
    1101
    1105
    1114
    1076
    1103
   981.8
    1099
    1084
    1048
    1031
    1090
    1050
    1075
    1014
   989.5
    1054
    1017
    1054
    1027
    1069
   998.9
    1082
    1027
   991.5
    1009
   958.1
     997
   997.7
    1038
    1036
   948.7
   968.5
    1012
    1003
   990.8
   990.2
    1039
   927.3
   941.5
    1032
   941.2
   979.2
   955.2
    1006
   952.2
   943.8
   931.8
   917.8
   978.2
   959.4
   877.9
   954.8
   979.2
   915.9
   943.5
   935.7
   946.7
   902.3
   865.3
   862.7
   905.2
   908.4
   895.8
   894.2
   943.2
   892.2
   905.8
     900
   878.6
   878.3
     923
   886.1
   984.4
   841.3
   873.7
   910.7
   877.3
   873.7
   840.6
   848.8
   927.6
     864
   879.6
   862.7
   842.3
   845.2
     851
   858.2
   907.5
   795.6
   831.6
   841.6
   896.8
   853.9
   841.6
   794.6
   881.8
     902
   840.6
   869.8
   829.3
   853.9
   835.5
   881.8
   863.7
   862.7
   871.5
   876.3
   904.5
   841.9
   856.2
   801.4
   946.4
   818.9
   861.4
   828.3
   852.3
   870.5
   836.4
   834.2
   857.2
   870.2
   878.9
   913.3
   894.8
   879.6
   857.2
   903.9
     950
   895.5
   879.9
   898.4
   876.3
     902
   893.2
   827.3
   873.1
   890.6
   878.9
   903.9
   903.3
   883.5
   888.7
   909.1
   976.6
   961.3
   902.3
   901.3
   923.4
   880.2
   920.8
   968.5
   926.3
   972.3
   997.3
   898.7
   994.7
   948.7
   872.8
   956.1
   950.3
   928.6
   983.1
    1045
   951.6
    1059
   988.2
   991.2
   973.6
    1084
   988.6
   974.9
    1053
   986.9
    1030
    1088
    1027
    1075
    1052
    1123
    1116
    1129
    1076
    1083
    1107
    1153
    1145
    1111
    1129
    1113
    1164
    1161
    1137
    1197
    1274
    1205
    1226
    1171
    1151
    1229
    1260
    1210
    1308
    1263
    1305
    1191
    1372
    1367
    1253
    1387
    1348
    1354
    1317
    1331
    1433
    1428
    1463
    1476
    1467
    1413
    1469
    1542
    1502
    1491
    1510
    1554
    1532
    1585
    1603
    1588
    1580
    1560
    1730
    1595
    1729
    1658
    1659
    1815
    1758
    1706
    1796
    1744
    1898
    1796
    1814
    1748
    1943
    1853
    1871
    1913
    2033
    1947
    1996
    2077
    2078
    1908
    2046
    2068
    2088
    2095
    2127
    2194
    2186
    2116
    2236
    2223
    2200
    2276
    2333
    2368
    2422
    2353
    2351
    2558
    2371
    2447
    2514
    2511
    2398
    2563
    2527
    2535
    2616
    2720
    2641
    2652
    2660
    2621
    2696
    2732
    2770
    2758
    2704
    2779
    2854
    2994
    2920
    2898
    2961
    2851
    3007
    2951
    2904
    3057
    2996
    2948
    3104
    3156
    3102
    3218
    3123
    3173
    3233
    3220
    3183
    3212
    3465
    3347
    3444
    3404
    3539
    3528
    3501
    3508
    3500
    3507
    3448
    3465
    3594
    3561
    3605
    3663
    3662
    3784
    3777
    3578
    3713
    3871
    3645
    3747
    3731
    3816
    3801
    3896
    3724
    3960
    3876
    3873
    3914
    3907
    3856
    3788
    3894
    3848
    3970
    3865
    3931
    3953
    3932
    3991
    3923
    4064
    3957
    4182
    4140
    4192
    4157
    4200
    3968
    4067
    4121
    4212
    3994
    4152
    4167
    4137
    4266
    4075
    4104
    4005
    4149
    4095
    4166
    4176
    4221
    4177
    4146
    4172
    4068
    4094
    4139
    4211
    4121
    4114
    4178
    4131
    4237
    4032
    4134
    4188
    4119
    4166
    4163
    4167
    4260
    3999
    4130
    4134
    4118
    4117
    4097
    4080
    4013
    4045
    4059
    4088
    4116
    4081
    4073
    4168
    4159
    3981
    4018
    4003
    3976
    4067
    3958
    3921
    3957
    3826
    3906
    3917
    3909
    3991
    3789
    3895
    3798
    4008
    3784
    3876
    3906
    3801
    3657
    3746
    3789
    3714
    3801
    3636
    3607
    3605
    3661
    3495
    3725
    3491
    3482
    3429
    3576
    3465
    3329
    3493
    3562
    3431
    3334
    3237
    3362
    3180
    3265
    3332
    3179
    3258
    3292
    3234
    3133
    3218
    3105
    3033
    3117
    3032
    3119
    2976
    3036
    2895
    2920
    2975
    3078
    2858
    2873
    2876
    2817
    2727
    2890
    2712
    2777
    2778
    2768
    2708
    2738
    2754
    2664
    2554
    2684
    2625
    2622
    2610
    2616
    2535
    2528
    2478
    2566
    2440
    2517
    2484
    2503
    2418
    2404
    2399
    2428
    2335
    2412
    2328
    2267
    2275
    2170
    2369
    2244
    2215
    2196
    2088
    2177
    2091
    2192
    2144
    2071
    2055
    2083
    2129
    2028
    2056
    2040
    1957
    2028
    2018
    1971
    1863
    1869
    1967
    1866
    1951
    1898
    1797
    1774
    1738
    1849
    1783
    1712
    1706
    1766
    1791
    1776
    1749
    1724
    1675
    1738
    1802
    1721
    1671
    1648
    1650
    1638
    1508
    1575
    1595
    1676
    1598
    1498
    1574
    1521
    1580
    1565
    1567
    1597
    1517
    1534
    1455
    1620
    1468
    1545
    1551
    1449
    1549
    1415
    1440
    1402
    1405
    1501
    1408
    1403
    1439
    1445
    1433
    1402
    1356
    1397
    1367
    1416
    1315
    1401
    1440
    1368
    1397
    1342
    1443
    1370
    1328
    1361
    1310
    1397
    1277
    1245
    1389
    1342
    1214
    1300
    1329
    1267
    1320
    1402
    1254
    1228
    1244
    1247
    1270
    1238
    1288
    1255
    1291
    1303
    1302
    1224
    1224
    1174
    1286
    1286
    1280
    1220
    1233
    1237
    1292
    1208
    1284
    1225
    1204
    1212
    1226
    1232
    1254
    1184
    1258
    1187
    1128
    1255
    1169
    1200
    1212
    1142
    1160
    1175
    1146
    1148
    1185
    1208
    1119
    1244
    1120
    1114
    1120
    1181
    1185
    1118
    1252
    1134
    1121
    1189
    1234
    1200
    1057
    1088
    1167
    1142
    1145
    1094
    1085
    1100
    1030
    1159
    1164
    1136
    1138
    1078
    1110
    1155
    1017
    1100
    1088
    1046
    1165
    1159
    1022
    1179
    1111
    1060
    1120
    1092
    1130
    1122
    1104
    1141
    1115
    1136
    1145
    1153
    1046
    1094
    1073
    1064
    1041
    1050
    1094
   961.6
    1015
    1041
    1109
    1072
    1085
    1062
    1079
    1027
    1044
    1080
    1079
    1054
    1041
    1003
    1026
   988.9
    1129
    1034
    1039
   986.6
    1021
    1027
    1045
    1004
    1095
   992.1
     997
   986.3
     962
   959.7
   992.5
   985.6
   988.9
    1015
   971.7
   990.5
   989.9
   998.6
   951.6
    1015
    1071
    1004
   934.7
   990.5
   958.4
    1008
    1021
    1067
   974.3
   918.2
   978.2
   892.5
   945.7
   990.5
   977.2
    1055
     961
   966.2
   944.1
   959.4
    1005
   957.1
   956.8
   985.6
     974
    1049
   997.7
   922.4
     972
   926.3
     925
   967.5
   950.3
   933.4
   895.5
     899
   962.9
   899.4
     924
   931.1
   924.7
   962.6
   938.6
   963.6
     864
   854.9
   951.3
   850.1
   953.2
   959.4
   864.6
   833.2
    1007
   923.7
     913
   844.5
   916.2
   901.3
   834.2
   919.5
   927.9
   911.4
   933.1
   867.9
   907.8
   901.6
   869.8
     901
   901.6
   915.6
   928.6
   965.5
   922.1
   877.6
   907.5
     887
   860.1
   956.8
   919.8
   893.8
   918.5
   833.5
   915.3
   867.6
     901
   834.8
   915.9
   820.9
   874.4
     924
   889.3
   840.3
   850.1
   871.8
   844.5
   875.4
     828
   870.2
     851
   886.4
   889.3
   918.2
   877.3
     913
   884.8
     901
   887.7
   909.7
   880.2
     876
   869.5
   902.3
   906.2
   895.5
   943.2
   864.6
   842.3
   851.3
   898.1
   820.9
   865.6
     864
   826.4
   823.4
   836.4
   864.3
   854.3
   862.1
   900.7
   878.9
   875.7
   868.5
   874.7
     851
   823.1
   897.7
   893.2
   931.1
   881.8
   892.9
   837.4
   911.7
   944.8
   923.4
   819.2
   903.6
     852
   882.8
   943.2
   956.1
   860.1
   886.4
     852
   868.2
   846.5
   902.6
     899
   857.5
   878.6
   909.7
   892.9
   911.7
     826
   830.3
   971.7
   870.2
   938.3
   893.8
   902.9
   935.7
   911.7
   922.7
   863.4
   910.4
   878.6
   910.1
   878.3
   877.6
   858.5
   914.3
   941.5
   914.6
   905.8
   905.2
   953.5
   911.4
   861.7
   845.8
   917.5
   890.3
   906.5
   860.1
   951.9
   842.6
   900.7
   903.9
   909.1
   922.1
   953.2
   909.4
   889.6
   939.9
   935.7
     914
   956.5
   968.8
   869.2
   973.3
   951.3
   953.2
   981.4
   978.2
     974
   928.9
     949
   907.5
   997.7
   964.2
   940.6
   996.7
   911.4
    1021
    1005
   928.6
   958.4
   930.8
   963.3
   972.7
   966.5
   986.3
   963.6
    1000
   969.1
   953.9
   975.9
    1056
   967.8
     986
    1006
   980.1
    1032
   964.6
   952.9
     949
    1082
    1084
    1077
   994.1
    1011
    1030
    1030
   998.6
    1039
    1017
    1057
    1085
    1004
    1058
    1080
    1042
   957.1
    1013
    1086
    1002
    1089
    1060
    1055
    1109
    1145
    1096
    1125
    1102
    1053
    1104
    1098
    1126
    1156
    1188
    1140
    1063
    1173
    1096
    1207
    1097
    1135
    1181
    1091
    1135
    1214
    1202
    1185
    1144
    1188
    1116
    1137
    1131
    1129
    1245
    1240
    1154
    1234
    1166
    1182
    1193
    1181
    1247
    1236
    1267
    1168
    1232
    1231
    1283
    1239
    1225
    1272
    1229
    1183
    1213
    1239
    1306
    1257
    1221
    1348
    1308
    1272
    1302
    1285
    1296
    1301
    1312
    1306
    1373
    1269
    1364
    1338
    1378
    1343
    1247
    1367
    1311
    1388
    1351
    1409
    1339
    1293
    1398
    1390
    1472
    1441
    1291
    1404
    1437
    1379
    1409
    1460
    1400
    1424
    1375
    1438
    1422
    1470
    1479
    1435
    1440
    1521
    1444
    1364
    1487
    1494
    1493
    1493
    1467
    1507
    1461
    1359
    1503
    1464
    1525
    1410
    1407
    1443
    1475
    1405
    1462
    1454
    1423
    1444
    1515
    1464
    1418
    1399
    1506
    1454
    1512
    1556
    1528
    1436
    1487
    1519
    1433
    1467
    1503
    1555
    1502
    1484
    1525
    1514
    1474
    1573
    1542
    1457
    1497
    1425
    1542
    1492
    1526
    1533
    1553
    1514
    1533
    1449
    1465
    1415
    1560
    1510
    1554
    1597
    1528
    1506
    1471
    1499
    1527
    1562
    1510
    1566
    1481
    1511
    1591
    1519
    1537
    1554
    1475
    1371
    1498
    1467
    1559
    1515
    1524
    1503
    1461
    1552
    1576
    1474
    1548
    1592
    1539
    1588
    1598
    1496
    1553
    1542
    1524
    1503
    1371
    1512
    1497
    1487
    1511
    1568
    1511
    1553
    1533
    1507
    1555
    1471
    1606
    1548
    1533
    1507
    1495
    1476
    1657
    1499
    1518
    1458
    1527
    1589
    1563
    1448
    1493
    1513
    1516
    1507
    1561
    1463
    1527
    1460
    1505
    1460
    1430
    1475
    1508
    1520
    1508
    1510
    1503
    1493
    1463
    1439
    1422
    1582
    1487
    1482
    1467
    1443
    1420
    1515
    1485
    1520
    1399
    1403
    1421
    1432
    1472
    1433
    1461
    1479
    1556
    1408
    1392
    1402
    1418
    1358
    1395
    1339
    1468
    1456
    1499
    1412
    1417
    1399
    1421
    1430
    1501
    1436
    1404
    1301
    1418
    1464
    1336
    1295
    1379
    1367
    1410
    1466
    1463
    1331
    1387
    1373
    1334
    1335
    1391
    1388
    1296
    1432
    1367
    1444
    1336
    1342
    1424
    1290
    1329
    1372
    1337
    1333
    1298
    1392
    1364
    1334
    1316
    1375
    1331
    1324
    1377
    1339
    1422
    1267
    1357
    1198
    1324
    1331
    1278
    1312
    1345
    1256
    1337
    1269
    1274
    1294
    1331
    1235
    1280
    1240
    1230
    1228
    1224
    1294
    1224
    1228
    1187
    1194
    1198
    1211
    1349
    1268
    1218
    1218
    1254
    1183
    1297
    1166
    1280
    1146
    1250
    1188
    1211
    1152
    1166
    1169
    1107
    1248
    1194
    1273
    1131
    1227
    1159
    1177
    1168
    1238
    1164
    1164
    1175
    1173
    1155
    1143
    1145
    1169
    1154
    1228
    1138
    1123
    1155
    1204
    1140
    1233
    1161
    1160
    1143
    1035
    1108
    1140
    1125
    1120
    1021
    1118
    1076
    1179
    1203
    1207
    1153
    1132
    1200
    1163
    1120
    1154
    1114
    1090
    1096
    1139
    1176
    1114
    1148
    1141
    1099
    1076
    1114
    1145
    1072
    1085
    1101
    1067
    1111
    1121
    1068
    1067
    1085
    1099
    1129
    1089
    1129
    1057
    1085
    1099
    1085
    1073
    1165
    1118
    1027
    1072
    1096
    1100
    1089
    1068
    1066
    1108
    1022
    1097
    1079
    1013
    1036
    1120
    1064
    1057
    1028
    1027
    1053
    1022
    1053
    1088
    1008
   945.1
    1047
    1008
    1017
   981.1
    1021
    1052
    1036
    1151
    1036
    1041
    1062
    1008
    1064
    1024
    1097
    1078
    1048
    1014
   970.7
    1061
    1068
    1019
    1033
    1010
    1033
    1011
    1015
    1040
    1018
   984.4
    1051
   983.7
    1011
    1063
    1088
    1043
    1009
    1032
    1049
    1027
   978.8
    1055
   942.2
    1080
    1036
   960.3
   997.3
    1044
     972
    1039
   992.1
   964.6
     974
    1001
    1021
    1007
    1023
    1010
   941.2
    1020
   979.2
    1022
    1023
    1022
   992.1
   971.1
    1037
    1009
   982.4
   989.2
   963.9
   975.3
   980.5
    1026
   950.6
   993.4
   866.6
    1016
   930.8
   964.6
   996.7
   952.6
   943.8
   928.6
   982.1
    1000
    1032
   971.4
   943.5
   949.6
    1019
   949.6
   980.5
   941.5
   978.8
   894.8
    1001
   967.2
     937
    1002
   944.5
   961.3
   980.8
   951.9
   946.4
   983.1
   938.3
    1003
     911
   940.9
   913.6
     973
   862.7
   934.1
     926
   949.6
   953.2
   992.1
     935
   956.5
     888
   973.3
   947.7
   979.2
     936
   916.6
   953.5
     986
   986.9
   956.5
   940.9
    1015
   984.4
   995.7
   968.8
   930.5
   945.1
    1028
   943.5
     948
   927.3
     962
   888.7
   953.9
   980.5
   882.2
   975.6
   941.5
   877.3
   954.5
     960
   972.7
   946.1
   903.3
   932.1
   944.5
     972
   974.3
   924.3
     996
   907.5
   962.9
   939.6
   915.3
   945.1
   956.8
    1014
   975.3
   971.4
   982.1
   859.5
   995.7
   991.5
     959
   995.4
    1009
   967.2
   994.1
   984.7
   995.1
   961.6
    1009
   995.4
    1055
   972.7
   996.7
    1020
     997
   971.1
    1033
    1026
    1010
   986.9
     973
    1028
    1003
    1019
    1024
    1104
    1026
    1005
    1041
    1074
   988.2
    1074
    1073
    1073
    1031
    1050
    1079
    1066
    1067
    1048
    1082
    1065
    1129
    1174
    1056
    1100
    1163
    1122
    1068
    1064
    1149
    1129
    1142
    1177
    1145
    1257
    1179
    1127
    1235
    1186
    1218
    1192
    1160
    1173
    1223
    1215
    1263
    1358
    1263
    1218
    1270
    1273
    1287
    1278
    1337
    1276
    1321
    1250
    1296
    1306
    1378
    1317
    1334
    1352
    1281
    1303
    1337
    1427
    1365
    1328
    1383
    1369
    1415
    1417
    1423
    1382
    1431
    1494
    1429
    1509
    1486
    1488
    1513
    1565
    1509
    1560
    1528
    1456
    1508
    1518
    1557
    1493
    1556
    1524
    1468
    1571
    1506
    1592
    1667
    1543
    1604
    1638
    1643
    1641
    1618
    1531
    1588
    1633
    1646
    1616
    1747
    1699
    1768
    1684
    1708
    1749
    1764
    1736
    1749
    1774
    1810
    1798
    1759
    1754
    1818
    1811
    1805
    1929
    1898
    1815
    1835
    1968
    1809
    1878
    1839
    1894
    1846
    1938
    1883
    2039
    1914
    1834
    2074
    2035
    1946
    1925
    2026
    1928
    1938
    2052
    2056
    1955
    2091
    2190
    2077
    2113
    1987
    2092
    2101
    2091
    2032
    2096
    2023
    2092
    2102
    2115
    2099
    2120
    2054
    2150
    2197
    2168
    2049
    2157
    2116
    2080
    2157
    2158
    2039
    2281
    2122
    2135
    2141
    2217
    2165
    2212
    2221
    2220
    2266
    2116
    2226
    2199
    2181
    2174
    2212
    2166
    2226
    2159
    2219
    2188
    2180
    2329
    2281
    2169
    2283
    2320
    2194
    2210
    2261
    2151
    2252
    2204
    2424
    2176
    2276
    2218
    2243
    2238
    2393
    2195
    2260
    2279
    2271
    2246
    2332
    2336
    2200
    2297
    2246
    2192
    2322
    2209
    2175
    2206
    2263
    2105
    2175
    2224
    2252
    2328
    2225
    2191
    2201
    2220
    2197
    2180
    2166
    2201
    2227
    2229
    2132
    2119
    2169
    2248
    2159
    2113
    2201
    2140
    2062
    2171
    2065
    2187
    2091
    2108
    2077
    2086
    2169
    2035
    2144
    2156
    2100
    2112
    2010
    2104
    2001
    2125
    2121
    2099
    2112
    1988
    2003
    1995
    2106
    1973
    2128
    2034
    2022
    2010
    1947
    1950
    1921
    1913
    2031
    1878
    1878
    1874
    1910
    1899
    1812
    1977
    1911
    1887
    1908
    1861
    1848
    1873
    1914
    1920
    1918
    1787
    1869
    1816
    1809
    1848
    1899
    1854
    1913
    1799
    1897
    1806
    1805
    1813
    1751
    1738
    1729
    1772
    1768
    1798
    1781
    1745
    1775
    1778
    1792
    1718
    1791
    1778
    1717
    1661
    1645
    1547
    1632
    1694
    1652
    1701
    1650
    1639
    1694
    1627
    1631
    1675
    1630
    1642
    1577
    1545
    1595
    1571
    1681
    1625
    1547
    1642
    1603
    1509
    1575
    1628
    1624
    1611
    1562
    1572
    1563
    1559
    1554
    1569
    1506
    1508
    1531
    1425
    1446
    1540
    1486
    1470
    1484
    1489
    1473
    1531
    1523
    1467
    1488
    1443
    1475
    1414
    1491
    1426
    1441
    1466
    1415
    1431
    1410
    1472
    1355
    1426
    1395
    1365
    1429
    1470
    1385
    1392
    1449
    1338
    1323
    1354
    1420
    1344
    1337
    1335
    1370
    1413
    1347
    1366
    1372
    1378
    1339
    1293
    1354
    1370
    1366
    1281
    1300
    1228
    1279
    1287
    1266
    1319
    1226
    1304
    1256
    1210
    1257
    1297
    1341
    1305
    1223
    1244
    1271
    1322
    1236
    1208
    1298
    1273
    1319
    1264
    1213
    1265
    1220
    1250
    1164
    1152
    1339
    1237
    1238
    1246
    1217
    1204
    1207
    1199
    1214
    1208
    1217
    1196
    1201
    1161
    1163
    1177
    1205
    1262
    1175
    1141
    1144
    1211
    1265
    1210
    1269
    1138
    1166
    1244
    1131
    1173
    1156
    1175
    1223
    1163
    1125
    1186
    1221
    1138
    1173
    1188
    1168
    1098
    1150
    1168
    1133
    1108
    1215
    1187
    1087
    1225
    1188
    1165
    1197
    1081
    1118
    1125
    1159
    1060
    1152
    1120
    1124
    1133
    1106
    1184
    1194
    1180
    1130
    1140
    1164
    1120
    1136
    1066
    1120
    1071
    1112
    1102
    1094
    1146
    1096
    1163
    1254
    1157
    1176
    1154
    1121
    1228
    1154
    1194
    1157
    1188
    1131
    1110
    1076
    1182
    1038
    1088
    1180
    1163
    1144
    1173
    1109
    1156
    1048
    1092
    1109
    1151
    1108
    1098
    1065
    1232
    1120
    1135
    1094
    1110
    1112
    1083
    1049
    1116
    1124
    1034
    1131
    1171
    1165
    1203
    1104
    1057
    1148
    1091
    1078
    1126
    1112
    1059
    1089
    1155
    1140
    1081
    1183
    1095
    1129
    1096
    1113
    1124
    1168
    1051
    1119
    1189
    1070
    1099
    1111
    1039
    1084
    1141
    1124
    1192
    1103
    1160
    1098
    1210
    1134
    1083
    1097
    1003
    1107
    1112
    1067
    1130
    1148
    1043
    1137
    1123
    1081
    1044
    1127
    1198
    1060
    1109
    1151
    1109
    1118
    1147
    1061
    1121
    1133
    1102
    1132
    1039
    1018
    1107
    1145
    1167
    1031
    1126
    1130
    1145
    1141
    1197
    1117
    1118
    1078
    1108
    1065
    1054
    1035
    1095
    1118
    1068
    1204
    1126
    1077
    1162
    1050
    1113
    1119
    1102
    1117
    1085
    1118
    1152
    1094
    1155
    1113
    1127
    1098
    1119
    1204
    1112
    1111
    1115
    1172
    1164
    1174
    1162
    1215
    1172
    1038
    1088
    1158
    1208
    1123
    1135
    1089
    1185
    1167
    1133
    1146
    1109
    1159
    1171
    1182
    1167
    1160
    1156
    1104
    1184
    1250
    1172
    1183
    1192
    1167
    1223
    1208
    1181
    1175
    1252
    1189
    1233
    1191
    1190
    1183
    1265
    1181
    1221
    1231
    1264
    1233
    1257
    1243
    1233
    1259
    1241
    1200
    1284
    1405
    1269
    1294
    1276
    1328
    1348
    1269
    1337
    1298
    1326
    1341
    1365
    1378
    1397
    1447
    1324
    1415
    1356
    1406
    1396
    1505
    1452
    1423
    1474
    1526
    1439
    1461
    1443
    1510
    1573
    1514
    1594
    1594
    1526
    1520
    1608
    1647
    1639
    1577
    1708
    1693
    1710
    1660
    1710
    1721
    1738
    1762
    1817
    1824
    1796
    1921
    1786
    1851
    1843
    1870
    1940
    1963
    1948
    2087
    1932
    1953
    1993
    1907
    1980
    2046
    2007
    2092
    2125
    2206
    2165
    2143
    2249
    2220
    2260
    2256
    2324
    2357
    2259
    2382
    2449
    2401
    2464
    2587
    2625
    2545
    2495
    2567
    2601
    2566
    2667
    2584
    2800
    2725
    2758
    2843
    2807
    2867
    2863
    2923
    2813
    3004
    3013
    3023
    3022
    3127
    3188
    3211
    3261
    3261
    3307
    3395
    3288
    3314
    3493
    3473
    3432
    3470
    3681
    3671
    3644
    3618
    3831
    3714
    3787
    3854
    3851
    3992
    3904
    4050
    4068
    4027
    4129
    4183
    4101
    4270
    4334
    4228
    4279
    4386
    4393
    4490
    4627
    4453
    4523
    4678
    4754
    4749
    4752
    4902
    4839
    4674
    5033
    4820
    4940
    5010
    5025
    5248
    5172
    5320
    5228
    5276
    5391
    5385
    5373
    5564
    5452
    5408
    5747
    5659
    5504
    5781
    5721
    5687
    5727
    5885
    5872
    5870
    5986
    5844
    5971
    6121
    6150
    6096
    6170
    6256
    6407
    6314
    6386
    6234
    6333
    6329
    6270
    6579
    6543
    6715
    6664
    6700
    6821
    6775
    6797
    6860
    6787
    7109
    7048
    7090
    7029
    7236
    7222
    7170
    7047
    7238
    7091
    7252
    7437
    7164
    7177
    7284
    7393
    7526
    7501
    7233
    7422
    7611
    7638
    7552
    7591
    7718
    7614
    7699
    7617
    7619
    7771
    7662
    7536
    7849
    7730
    7783
    7813
    7901
    7883
    7812
    7858
    7776
    7943
    8129
    8148
    7999
    7838
    7881
    7969
    8014
    7933
    8090
    8009
    7943
    8314
    7994
    8157
    8078
    7911
    8022
    8076
    8232
    8084
    7986
    8050
    8163
    8065
    8126
    8175
    8167
    8067
    8134
    8169
    8128
    8045
    8195
    8272
    8090
    7946
    7978
    7913
    7832
    8086
    8145
    7926
    7841
    7780
    8176
    7907
    7855
    7847
    7885
    7883
    7840
    7858
    7761
    7696
    7543
    7610
    7535
    7744
    7717
    7640
    7588
    7371
    7545
    7551
    7563
    7610
    7393
    7337
    7248
    7283
    7245
    7398
    7275
    7376
    7163
    7329
    7192
    7115
    7118
    6967
    7223
    6967
    6976
    6990
    6861
    6971
    7016
    6838
    6723
    6957
    7016
    6877
    6785
    6733
    6679
    6686
    6736
    6700
    6549
    6603
    6517
    6497
    6519
    6371
    6417
    6355
    6253
    6446
    6213
    6321
    6108
    6199
    6058
    6077
    6009
    6146
    5895
    5837
    5718
    5779
    5868
    5631
    5771
    5797
    5726
    5623
    5782
    5577
    5676
    5500
    5519
    5512
    5373
    5429
    5177
    5425
    5259
    5374
    5176
    5202
    5209
    5297
    5248
    5228
    5003
    5008
    5203
    4962
    5026
    4926
    4927
    4951
    4767
    4881
    4858
    4795
    4691
    4700
    4686
    4566
    4506
    4612
    4740
    4622
    4464
    4393
    4452
    4628
    4442
    4391
    4182
    4305
    4339
    4193
    4295
    4159
    4139
    4103
    4173
    4097
    4151
    4178
    4066
    4076
    4059
    3988
    3961
    3950
    3978
    3926
    3965
    3743
    3700
    3764
    3743
    3716
    3595
    3689
    3595
    3730
    3590
    3649
    3681
    3595
    3583
    3553
    3542
    3479
    3453
    3447
    3403
    3444
    3506
    3345
    3447
    3337
    3425
    3378
    3459
    3320
    3218
    3475
    3292
    3385
    3352
    3363
    3217
    3330
    3285
    3245
    3176
    3319
    3216
    3096
    3132
    3230
    3136
    3152
    3090
    3186
    3125
    2987
    3066
    3049
    3169
    3125
    3031
    2920
    3004
    3044
    3073
    3029
    2954
    2952
    3023
    3089
    3052
    3024
    2935
    3077
    3079
    2958
    2972
    2898
    2947
    3040
    2924
    2923
    3007
    2978
    2891
    3057
    2823
    2823
    2912
    2842
    2849
    2988
    2973
    2837
    2823
    2775
    2833
    2833
    2950
    2664
    2942
    2884
    2855
    2843
    2826
    2813
    2813
    3005
    2776
    2788
    2683
    2828
    2788
    2682
    2869
    2846
    2896
    2791
    2837
    2710
    2751
    2802
    2786
    2856
    2816
    2773
    2712
    2758
    2764
    2712
    2669
    2658
    2681
    2674
    2709
    2672
    2805
    2579
    2700
    2731
    2653
    2722
    2703
    2652
    2651
    2625
    2658
    2657
    2528
    2624
    2733
    2516
    2621
    2628
    2496
    2557
    2644
    2653
    2611
    2519
    2605
    2592
    2610
    2559
    2629
    2478
    2476
    2587
    2437
    2466
    2487
    2424
    2485
    2506
    2535
    2303
    2450
    2414
    2479
    2459
    2439
    2506
    2459
    2356
    2420
    2403
    2406
    2419
    2372
    2331
    2444
    2322
    2324
    2291
    2356
    2363
    2268
    2451
    2349
    2231
    2333
    2192
    2334
    2172
    2233
    2249
    2247
    2240
    2337
    2265
    2287
    2158
    2277
    2210
    2133
    2136
    2147
    2157
    2176
    2130
    2102
    2201
    2098
    2126
    2111
    2102
    2139
    2020
    2014
    2065
    1929
    2037
    2073
    1947
    2052
    1870
    1923
    1907
    1930
    1989
    1944
    1954
    1883
    1963
    1949
    1867
    1860
    1867
    1922
    1888
    1914
    1913
    1846
    1936
    1819
    1836
    1895
    1806
    1773
    1768
    1809
    1776
    1740
    1689
    1623
    1724
    1754
    1715
    1743
    1650
    1711
    1652
    1668
    1715
    1660
    1647
    1651
    1666
    1636
    1607
    1548
    1620
    1493
    1583
    1636
    1503
    1511
    1550
    1526
    1549
    1552
    1451
    1457
    1477
    1454
    1481
    1467
    1472
    1433
    1463
    1439
    1413
    1405
    1434
    1533
    1355
    1524
    1467
    1444
    1446
    1498
    1393
    1387
    1356
    1425
    1437
    1375
    1339
    1385
    1283
    1327
    1367
    1278
    1321
    1334
    1395
    1366
    1271
    1223
    1326
    1317
    1245
    1282
    1295
    1296
    1238
    1264
    1272
    1204
    1188
    1220
    1308
    1268
    1162
    1200
    1233
    1158
    1267
    1207
    1195
    1219
    1136
    1100
    1150
    1181
    1170
    1131
    1231
    1173
    1099
    1087
    1187
    1123
    1141
    1157
    1120
    1128
    1140
    1082
    1154
    1049
    1072
    1214
    1050
    1075
    1130
    1003
    1051
    1086
    1049
    1141
    1093
    1028
    1033
    1089
    1048
    1023
    1112
    1051
    1090
   986.6
     984
   996.7
    1104
    1039
    1025
    1070
    1020
    1109
    1013
    1054
    1048
    1018
    1069
   961.6
    1039
     996
     949
   950.9
    1102
    1002
   939.6
   964.2
    1061
    1004
    1063
    1049
    1094
    1026
   955.2
   944.8
   975.6
    1002
   904.9
   958.1
    1010
   963.6
    1041
   976.6
    1034
   962.9
   983.7
    1022
    1008
   962.9
   970.1
    1016
   943.2
   987.6
   996.7
   985.6
   993.1
    1005
    1022
    1009
    1016
    1012
   988.6
   962.9
   990.5
   967.8
   976.6
    1009
   994.7
   975.9
    1001
   927.6
     998
    1116
    1020
    1012
    1026
    1060
    1000
   983.4
    1061
    1058
   992.8
   995.4
   952.9
    1051
    1070
    1011
    1044
    1043
   945.1
    1040
    1021
    1018
    1046
    1030
    1066
   993.8
    1049
    1099
    1026
    1079
    1103
    1040
    1033
    1130
    1077
     984
    1093
    1052
    1159
    1111
    1042
    1086
    1122
    1051
    1062
    1135
    1157
    1130
    1066
    1062
    1105
    1112
    1054
    1128
    1109
    1080
    1105
    1126
    1221
    1131
    1143
    1106
    1192
    1107
    1178
    1171
    1209
    1137
    1253
    1201
    1128
    1224
    1178
    1126
    1230
    1290
    1182
    1291
    1298
    1251
    1316
    1252
    1270
    1224
    1361
    1293
    1352
    1246
    1354
    1422
    1340
    1356
    1383
    1299
    1340
    1449
    1423
    1434
    1452
    1336
    1471
    1425
    1514
    1419
    1523
    1435
    1455
    1472
    1499
    1505
    1456
    1460
    1600
    1546
    1482
    1535
    1528
    1666
    1626
    1596
    1547
    1514
    1637
    1641
    1733
    1557
    1598
    1782
    1648
    1775
    1822
    1736
    1779
    1845
    1800
    1829
    1795
    1781
    1832
    1870
    1799
    1994
    1878
    1887
    1976
    1952
    2035
    2025
    2070
    2068
    1947
    2079
    2047
    2131
    2102
    2140
    2167
    2176
    2171
    2185
    2262
    2306
    2253
    2236
    2238
    2308
    2327
    2365
    2413
    2389
    2380
    2355
    2464
    2483
    2461
    2483
    2456
    2584
    2557
    2588
    2692
    2553
    2646
    2529
    2735
    2843
    2767
    2771
    2681
    2746
    2854
    2814
    2876
    2889
    2884
    3035
    2937
    2915
    2975
    3041
    3045
    3095
    3167
    3185
    3185
    3232
    3100
    3152
    3237
    3274
    3300
    3230
    3233
    3335
    3368
    3357
    3536
    3494
    3453
    3540
    3488
    3566
    3584
    3628
    3647
    3666
    3783
    3631
    3687
    3696
    3765
    3723
    3724
    3856
    3802
    3911
    3809
    4051
    3858
    3964
    3959
    3967
    4014
    3889
    4017
    4162
    4140
    4131
    4121
    4176
    4143
    4247
    4204
    4257
    4247
    4341
    4400
    4351
    4281
    4343
    4372
    4416
    4411
    4427
    4435
    4447
    4557
    4649
    4667
    4499
    4611
    4486
    4606
    4676
    4570
    4603
    4586
    4742
    4726
    4581
    4823
    4790
    4824
    4860
    4872
    4742
    5000
    4866
    4936
    4960
    4874
    4826
    4971
    4917
    5001
    4957
    5140
    4922
    4857
    5003
    5068
    4988
    5065
    5113
    4959
    5073
    5215
    5128
    5050
    5269
    5173
    5170
    5326
    5031
    5145
    5187
    5349
    5423
    5365
    5191
    5150
    5195
    5201
    5393
    5285
    5355
    5318
    5161
    5328
    5171
    5343
    5290
    5433
    5361
    5276
    5355
    5380
    5419
    5333
    5251
    5386
    5416
    5397
    5153
    5314
    5282
    5327
    5147
    5327
    5300
    5337
    5346
    5301
    5403
    5226
    5328
    5273
    5274
    5178
    5338
    5281
    5441
    5406
    5260
    5336
    5228
    5150
    5217
    5186
    5208
    5127
    5158
    5129
    5214
    5130
    4947
    5161
    5070
    5143
    5264
    5076
    5161
    5123
    5050
    5113
    4938
    5073
    4912
    4955
    5093
    5010
    4863
    4956
    4794
    4809
    4934
    4834
    4775
    4801
    4729
    4868
    4754
    4770
    4677
    4663
    4679
    4783
    4835
    4653
    4618
    4507
    4613
    4530
    4517
    4350
    4364
    4457
    4509
    4334
    4493
    4508
    4313
    4515
    4428
    4324
    4250
    4274
    4343
    4170
    4182
    4241
    4235
    4167
    3882
    4075
    4040
    4256
    4102
    4012
    3986
    4020
    3908
    3956
    4080
    3984
    3976
    3911
    3961
    3836
    3823
    3747
    3762
    3616
    3820
    3710
    3686
    3658
    3668
    3605
    3748
    3531
    3677
    3587
    3539
    3490
    3528
    3480
    3448
    3389
    3488
    3319
    3434
    3362
    3231
    3259
    3341
    3216
    3191
    3141
    3237
    3190
    3192
    3107
    3156
    3039
    3100
    3070
    3134
    2976
    3086
    3072
    2896
    2838
    2845
    2927
    2915
    2989
    2896
    2794
    2767
    2796
    2743
    2726
    2697
    2599
    2692
    2615
    2662
    2628
    2665
    2602
    2570
    2412
    2539
    2625
    2558
    2495
    2421
    2524
    2285
    2502
    2469
    2397
    2283
    2419
    2489
    2383
    2354
    2212
    2321
    2297
    2330
    2209
    2107
    2299
    2214
    2173
    2135
    2217
    2149
    2201
    2199
    2099
    2069
    2055
    2103
    2074
    2108
    1993
    2121
    1916
    1876
    2048
    2009
    2082
    1954
    1893
    1952
    1921
    1959
    1839
    1809
    1801
    1882
    1838
    1821
    1774
    1801
    1755
    1732
    1776
    1786
    1693
    1779
    1731
    1735
    1698
    1772
    1805
    1649
    1659
    1682
    1720
    1703
    1603
    1719
    1622
    1645
    1536
    1634
    1587
    1574
    1647
    1605
    1599
    1468
    1511
    1568
    1557
    1635
    1534
    1502
    1504
    1444
    1484
    1465
    1496
    1452
    1499
    1443
    1415
    1412
    1488
    1389
    1430
    1360
    1419
    1345
    1360
    1349
    1429
    1401
    1419
    1380
    1386
    1385
    1325
    1354
    1327
    1387
    1379
    1349
    1356
    1323
    1446
    1324
    1375
    1301
    1367
    1285
    1302
    1383
    1325
    1271
    1230
    1326
    1278
    1277
    1331
    1344
    1384
    1378
    1266
    1278
    1284
    1332
    1286
    1415
    1275
    1255
    1349
    1295
    1336
    1282
    1330
    1285
    1323
    1294
    1279
    1358
    1259
    1269
    1313
    1375
    1258
    1227
    1311
    1328
    1338
    1308
    1344
    1324
    1271
    1412
    1374
    1329
    1309
    1337
    1290
    1378
    1376
    1270
    1319
    1271
    1288
    1365
    1342
    1371
    1218
    1311
    1318
    1338
    1220
    1267
    1396
    1370
    1389
    1320
    1448
    1323
    1368
    1324
    1378
    1376
    1446
    1385
    1395
    1360
   700.5
    1402
    1434
    1430
    1318
    1360
    1404
    1358
    1402
    1465
    1412
    1378
    1356
    1361
    1474
    1337
    1455
    1440
    1370
    1416
    1527
    1454
    1449
    1443
    1504
    1400
    1464
    1477
    1506
    1459
    1552
    1568
    1537
    1478
    1501
    1466
    1540
    1579
    1605
    1604
    1563
    1499
    1537
    1491
    1659
    1605
    1552
    1520
    1557
    1608
    1651
    1654
    1637
    1567
    1614
    1620
    1638
    1623
    1614
    1636
    1741
    1622
    1674
    1681
    1693
    1747
    1657
    1751
    1646
    1743
    1773
    1788
    1798
    1690
    1796
    1869
    1777
    1712
    1809
    1824
    1793
    1743
    1778
    1774
    1859
    1922
    1837
    1927
    1818
    1843
    1870
    1818
    1835
    1864
    1849
    1878
    1808
    1970
    1923
    1991
    2016
    1908
    1912
    1838
    2006
    1995
    1979
    1885
    2077
    1953
    2029
    1937
    1988
    2099
    1999
    1937
    2020
    2058
    2101
    2020
    1980
    2013
    2045
    2053
    2067
    2017
    2035
    2086
    2082
    2053
    2117
    2029
    2031
    2124
    2137
    2121
    2055
    2119
    2168
    2133
    2215
    2127
    2129
    2212
    2230
    2184
    2102
    2121
    2126
    2113
    2221
    2124
    2199
    2196
    2129
    2233
    2250
    2227
    2133
    2266
    2172
    2261
    2169
    2189
    2151
    2115
    2129
    2262
    2210
    2129
    2250
    2187
    2208
    2301
    2219
    2282
    2147
    2392
    2267
    2248
    2231
    2246
    2297
    2157
    2258
    2262
    2280
    2252
    2190
    2250
    2323
    2229
    2163
    2231
    2154
    2124
    2251
    2322
    2227
    2294
    2196
    2199
    2201
    2224
    2225
    2209
    2248
    2192
    2294
    2184
    2195
    2140
    2127
    2163
    2128
    2232
    2210
    2195
    2156
    2189
    2115
    2220
    2177
    2072
    2118
    2115
    2083
    2213
    2183
    2128
    2080
    2111
    2103
    2062
    2139
    2205
    2129
    2210
    1945
    2082
    1971
    2163
    2082
    2101
    2001
    2129
    2072
    2089
    2006
    2001
    2055
    2085
    2024
    2063
    2139
    2101
    2062
    1992
    2034
    2062
    2038
    2016
    1958
    1930
    1978
    1971
    1884
    1991
    1893
    1920
    1909
    1852
    1912
    1941
    1915
    1937
    1916
    1998
    1927
    1873
    1878
    1885
    1836
    1796
    1896
    1911
    1844
    1827
    1894
    1783
    1750
    1751
    1816
    1850
    1865
    1679
    1855
    1843
    1743
    1732
    1771
    1708
    1759
    1739
    1753
    1747
    1721
    1638
    1680
    1693
    1595
    1681
    1650
    1630
    1654
    1595
    1655
    1661
    1545
    1681
    1691
    1541
    1588
    1636
    1511
    1655
    1577
    1639
    1552
    1621
    1542
    1600
    1571
    1486
    1656
    1594
    1512
    1587
    1558
    1428
    1603
    1566
    1549
    1539
    1409
    1531
    1495
    1523
    1471
    1461
    1449
    1525
    1453
    1407
    1573
    1397
    1418
    1404
    1373
    1404
    1410
    1399
    1396
    1413
    1394
    1391
    1421
    1364
    1356
    1368
    1372
    1295
    1311
    1377
    1322
    1344
    1309
    1373
    1264
    1375
    1307
    1254
    1484
    1295
    1371
    1359
    1284
    1273
    1263
    1324
    1267
    1275
    1270
    1269
    1402
    1253
    1263
    1202
    1280
    1311
    1308
    1212
    1292
    1260
    1306
    1253
    1279
    1222
    1296
    1214
    1290
    1274
    1119
    1191
    1209
    1223
    1215
    1185
    1280
    1149
    1208
    1209
    1196
    1204
    1216
    1192
    1250
    1148
    1125
    1136
    1151
    1196
    1211
    1190
    1177
    1197
    1247
    1143
    1160
    1160
    1165
    1150
    1165
    1194
    1129
    1162
    1116
    1182
    1124
    1200
    1137
    1105
    1228
    1148
    1209
    1154
    1186
    1106
    1147
    1136
    1224
    1065
    1140
    1172
    1144
    1151
    1168
    1143
    1159
    1196
    1121
    1063
    1170
    1127
    1175
    1123
    1164
    1200
    1169
    1175
    1127
    1100
    1194
    1171
    1195
    1118
    1121
    1131
    1233
    1163
    1118
    1170
    1160
    1171
    1092
    1204
    1201
    1124
    1143
    1123
    1175
    1059
    1186
    1163
    1202
    1152
    1146
    1078
    1177
    1234
    1168
    1135
    1209
    1188
    1165
    1154
    1138
    1201
    1165
    1138
    1201
    1327
    1156
    1204
    1215
    1127
    1166
    1212
    1179
    1241
    1246
    1243
    1236
    1255
    1132
    1270
    1195
    1188
    1095
    1283
    1174
    1318
    1245
    1189
    1243
    1265
    1308
    1271
    1223
    1211
    1179
    1214
    1248
    1262
    1217
    1180
    1235
    1261
    1232
    1247
    1313
    1221
    1286
    1233
    1227
    1317
    1190
    1270
    1311
    1261
    1283
    1234
    1252
    1249
    1230
    1227
    1235
    1239
    1235
    1293
    1237
    1261
    1278
    1251
    1224
    1271
    1234
    1182
    1307
    1302
    1318
    1334
    1333
    1233
    1265
    1295
    1266
    1208
    1368
    1275
    1253
    1323
    1395
    1288
    1365
    1337
    1326
    1276
    1314
    1433
    1343
    1313
    1365
    1315
    1313
    1338
    1290
    1367
    1345
    1270
    1340
    1326
    1291
    1314
    1313
    1374
    1346
    1446
    1306
    1329
    1330
    1286
    1400
    1324
    1371
    1293
    1280
    1368
    1369
    1249
    1325
    1313
    1275
    1273
    1268
    1245
    1337
    1330
    1315
    1267
    1294
    1272
    1234
    1332
    1316
    1305
    1321
    1303
    1322
    1306
    1290
    1251
    1349
    1379
    1341
    1297
    1401
    1384
    1284
    1253
    1381
    1360
    1307
    1299
    1266
    1308
    1339
    1325
    1287
    1273
    1316
    1364
    1331
    1277
    1268
    1257
    1303
    1264
    1256
    1339
    1369
    1219
    1295
    1279
    1279
    1272
    1285
    1214
    1274
    1214
    1294
    1359
    1274
    1347
    1276
    1264
    1306
    1239
    1344
    1337
    1203
    1257
    1313
    1299
    1250
    1302
    1309
    1242
    1214
    1296
    1251
    1329
    1290
    1197
    1240
    1238
    1277
    1203
    1139
    1197
    1186
    1249
    1253
    1202
    1191
    1281
    1294
    1176
    1176
    1243
    1193
    1189
    1198
    1195
    1202
    1190
    1156
    1136
    1139
    1215
    1093
    1210
    1188
    1213
    1108
    1149
    1127
    1100
    1132
    1090
    1123
    1130
    1105
    1107
    1094
    1138
    1183
    1195
    1156
    1064
    1136
    1130
    1084
    1104
    1139
    1099
    1117
    1190
    1063
    1099
    1098
    1155
    1058
    1043
    1062
    1082
    1110
    1047
    1093
    1051
    1062
    1083
    1116
    1048
    1035
    1056
    1032
    1054
    1102
    1084
    1001
    1112
    1066
    1033
    1042
    1053
    1147
    1084
    1029
    1048
    1079
   983.4
    1026
    1037
    1018
    1031
   947.7
   998.9
   968.1
    1040
    1040
    1012
    1041
   969.4
    1023
    1041
   979.5
    1013
    1038
   981.4
    1046
   993.4
    1016
   981.4
   968.8
    1019
    1028
   928.6
   995.7
   945.1
   898.4
   988.2
   980.1
   942.8
    1018
   975.9
   956.8
   964.6
    1028
   926.6
   974.3
   976.6
   952.6
   981.1
   905.5
   898.1
     912
   952.9
     950
   997.7
   950.9
     913
   928.6
   988.2
   901.3
   910.4
     973
   949.3
   927.3
   981.4
   977.5
   937.3
   899.4
   967.2
   919.5
   910.7
   938.6
   925.6
   943.8
   919.5
   949.6
   906.5
   943.8
     912
   880.9
   926.3
   857.8
   882.2
   897.4
   955.5
   922.7
   937.3
   881.2
   919.8
     950
    1003
   908.8
   927.9
   900.3
   906.8
   951.3
   846.8
   922.1
   954.8
   926.6
   987.6
   923.7
   900.3
   884.4
   931.5
   837.1
   898.4
   971.4
   896.8
   992.1
   930.8
   955.5
   922.4
   908.1
   962.3
   928.9
    1008
   963.6
     962
   915.3
   927.9
   926.9
   950.9
   898.1
   973.6
   927.3
   935.7
   955.8
   970.1
    1023
   991.5
   938.6
   919.1
   896.8
   962.3
     912
   958.4
   870.5
   990.5
   957.8
   966.8
   919.1
   883.1
   965.2
   907.8
   960.7
   909.1
   919.5
   866.9
   948.7
   984.4
   909.4
   957.1
   922.4
   953.2
   988.9
   933.7
   956.8
   886.4
   937.3
   890.9
     899
   936.7
   904.9
   952.2
   930.2
   970.7
   959.4
   904.9
     936
   912.3
   964.2
   939.6
   889.3
   892.2
   881.2
   931.5
   921.7
   967.8
   922.4
   908.1
   984.4
   933.4
   953.9
   961.6
   932.1
   856.2
   928.9
   944.1
   930.8
   916.2
   888.7
   988.2
   979.8
   968.8
   926.9
   944.5
   922.4
   975.3
   948.7
   919.1
   904.9
     900
     887
   888.7
   921.4
   955.5
     984
   848.8
   927.3
   943.8
   861.7
   959.4
   926.9
   970.1
   890.6
   917.8
   942.8
   918.5
   946.1
   925.3
   964.6
   897.1
   962.3
   968.1
   967.8
    1009
   857.2
   945.4
   941.5
   978.8
   933.4
   952.9
   877.3
     960
   931.8
   962.6
   937.6
   862.7
   933.1
   978.2
     962
   928.9
     924
    1025
   898.7
   975.9
   927.3
   910.7
   916.9
   873.7
   892.5
   910.7
   987.9
   897.7
   943.2
   888.7
     913
   954.2
   942.2
   965.5
     937
   880.5
   950.3
   906.8
    1009
     936
   951.3
   923.7
   972.3
   919.1
   991.2
    1041
   930.8
   953.2
     998
   931.5
   957.1
   905.8
     923
   929.5
   999.6
   949.6
   928.6
   941.2
   965.9
   957.4
   986.3
   913.6
   993.4
   995.7
   887.4
   934.7
   921.7
   996.7
   975.6
   935.4
   999.9
     924
   956.1
    1014
   952.6
   971.7
   889.3
   931.5
   973.6
   969.1
   991.5
     899
   963.6
   955.5
     912
   923.4
   955.5
    1029
    1008
   961.3
   988.6
   959.4
     911
   961.6
   961.6
   982.7
    1007
    1071
    1009
    1024
    1006
   999.6
    1083
   969.4
    1017
    1023
   986.6
   993.4
   966.5
    1027
   984.4
   977.2
     961
     961
   945.1
   993.8
   990.5
   989.2
    1011
    1087
    1065
    1017
   995.4
    1017
   947.4
    1036
    1064
    1085
   992.5
   992.8
    1002
    1036
    1001
    1042
   995.1
    1043
   990.5
    1039
   998.9
    1044
    1017
    1045
    1028
   995.4
    1038
    1072
    1054
   961.6
   994.4
   966.8
    1045
    1045
   909.1
    1037
    1086
    1016
    1066
    1085
    1064
    1019
    1051
    1014
    1064
    1059
    1044
    1026
    1049
   982.4
    1062
    1015
    1025
    1096
    1109
    1039
    1011
    1014
    1081
    1009
    1048
    1027
    1027
     985
    1103
    1051
    1060
    1099
    1125
    1074
    1039
    1024
    1018
    1034
    1079
    1089
    1168
    1041
    1096
   998.6
    1102
    1152
    1125
    1083
    1036
    1084
    1098
    1120
   999.6
    1074
    1075
    1088
    1108
    1124
    1087
    1138
    1012
    1108
    1083
    1141
    1071
    1086
    1157
    1084
    1089
    1092
    1071
    1182
    1072
    1124
    1131
    1118
    1099
    1092
    1064
    1154
    1081
    1194
    1182
    1150
    1116
    1114
    1045
    1153
    1078
    1111
    1154
    1111
    1142
    1110
    1140
    1177
    1126
    1119
    1124
    1122
    1106
    1101
    1109
    1112
    1133
    1192
    1128
    1063
    1105
    1153
    1179
    1156
    1177
    1140
    1128
    1132
    1147
    1106
    1168
    1126
    1131
    1179
    1100
    1172
    1173
    1116
    1151
    1091
    1138
    1108
    1164
    1083
    1144
    1189
    1168
    1153
    1160
    1103
    1116
    1172
    1194
    1130
    1139
    1112
    1124
    1140
    1122
    1173
    1147
    1106
    1116
    1136
    1064
    1116
    1136
    1099
    1157
    1099
    1124
    1116
    1116
    1056
    1129
    1108
    1147
    1070
    1130
    1056
    1093
    1126
    1127
    1132
    1059
    1148
    1095
    1070
    1105
    1190
    1189
    1129
    1171
    1129
    1186
    1116
    1060
    1200
    1046
    1144
    1058
    1080
    1141
    1164
    1112
    1086
    1073
    1107
    1097
    1127
    1125
    1150
    1093
    1124
    1093
    1068
    1119
    1077
    1104
    1153
    1152
    1102
    1197
    1153
    1079
    1093
    1127
    1099
    1099
    1183
    1124
    1104
    1188
    1098
    1092
    1085
    1198
    1107
    1117
    1114
    1107
    1136
    1148
    1103
    1077
    1088
    1145
    1046
    1091
    1077
    1054
    1077
    1085
    1161
    1117
    1100
    1071
    1131
    1140
    1147
    1061
    1014
    1023
    1094
    1119
    1170
    1068
    1108
    1035
    1114
    1165
    1068
    1086
    1054
    1111
    1092
    1074
    1068
    1005
    1033
    1025
    1093
     985
    1050
    1100
    1052
    1061
    1015
    1039
    1095
    1005
    1112
    1057
    1090
    1038
    1064
   982.7
    1051
    1059
    1006
    1051
    1024
    1072
    1060
    1087
    1061
    1053
    1073
    1081
   999.3
    1087
    1090
    1076
   990.2
    1022
    1042
    1098
   994.1
     996
    1124
    1054
    1132
    1075
    1098
    1077
    1026
    1048
    1025
    1038
    1071
    1031
   999.3
   978.8
    1031
   983.7
    1024
    1011
   937.3
   928.2
   995.4
     998
   975.9
   993.8
    1050
    1034
   981.4
   973.3
   995.1
    1014
   989.2
    1033
   953.9
    1007
   902.9
   949.6
    1050
    1014
     961
    1028
   934.7
   999.3
   982.7
    1013
   942.8
   998.3
   942.5
   987.3
     997
   971.1
     973
    1005
    1003
   905.8
   884.1
   933.1
   879.6
   948.3
   975.6
   967.8
   969.1
   989.9
   908.4
   975.9
   898.7
     984
   911.7
   979.2
   946.4
   958.1
   918.8
    1015
   934.7
   944.1
   972.7
   958.7
   894.8
   900.3
   945.7
   930.8
   898.1
   962.6
     938
   930.5
   938.3
     899
   952.6
   865.6
   935.4
     876
   894.8
   943.8
   929.5
   939.6
   882.5
   891.6
   906.2
   956.5
   909.4
   925.3
   940.2
     853
   875.4
   874.4
   886.7
   895.1
   897.4
   890.3
   926.6
   912.3
   929.5
   938.6
   921.4
   968.8
     877
   884.8
   943.2
     853
   930.5
   859.8
     863
   869.8
   952.6
   945.7
   898.7
   884.8
   877.9
   891.2
   875.7
   956.8
   864.3
   895.1
   939.9
   907.5
   878.9
   918.5
   883.8
   888.3
   881.2
   940.9
   881.5
   909.4
   905.8
   920.1
   829.6
   974.9
   939.6
   832.5
   849.7
   876.3
   885.4
   878.9
   920.1
   892.5
   848.1
   942.5
   904.9
   812.4
   886.1
   813.1
   855.2
     913
     875
     877
   889.3
   893.5
   802.4
     888
     864
   866.9
   932.4
     887
   864.3
   801.1
   958.4
   896.1
     900
   879.2
   840.3
   846.5
   883.1
   892.9
   883.1
   863.4
   880.9
   826.4
   892.2
   941.9
   853.9
   853.3
   834.5
   971.7
   850.1
   890.9
   905.5
   822.8
   847.1
   846.8
   895.5
   830.6
   897.7
   845.2
   863.4
   921.1
   889.3
   822.2
   837.4
   871.1
   859.5
   868.5
   856.2
   861.4
   877.9
   855.6
     851
   920.1
   901.6
   884.1
   822.8
   875.7
   897.7
   823.8
   827.7
   838.4
   878.9
   832.9
   862.7
   869.5
   880.2
   855.2
   865.9
   773.2
   835.5
   869.5
     828
   908.8
   795.6
   883.1
   862.7
   850.1
   931.8
   837.7
   859.5
   795.2
   834.5
   836.4
   833.5
   806.3
     841
   832.2
   854.3
   799.8
   921.1
   801.7
   872.1
   830.9
   869.5
     839
   786.5
   812.7
   847.8
   825.4
   800.4
   801.1
   788.4
   811.1
   810.1
   858.8
   866.6
   848.8
   866.3
   837.1
   793.3
   808.9
   781.6
   795.2
   796.2
   847.1
   781.9
   826.4
   827.3
   842.9
     876
   806.9
   776.7
   845.8
   807.6
   853.9
   845.5
   779.3
   752.7
     814
   928.9
   803.3
   811.1
   776.1
   882.5
   842.9
   842.9
   828.3
   800.4
   818.9
   786.5
   808.5
   853.6
   854.6
   849.1
   841.6
   777.1
   806.6
   846.5
   740.1
   778.7
   823.1
   824.1
   832.2
   797.5
   811.4
   793.6
   794.6
   846.5
   803.7
     803
   847.8
     780
   864.3
   792.3
   829.3
   791.7
   797.5
   771.2
   820.2
   786.1
   779.7
   827.7
   794.3
   854.9
     792
   820.2
   802.4
     852
   774.5
   779.3
   783.5
   819.2
   761.8
   798.8
   830.6
   787.1
   742.7
     792
   815.3
   750.8
   842.6
   812.1
   875.7
   778.4
   775.8
   803.3
   795.2
   811.4
   778.4
   801.4
     767
   795.2
   771.9
   825.7
   803.3
   819.2
   807.2
   750.8
   788.4
     730
     732
   822.8
   721.3
   785.8
   791.7
   768.3
     814
     790
   816.3
   746.6
   762.8
   799.4
   823.4
   771.2
   791.7
   794.9
   783.2
     816
   776.7
   747.5
     802
   885.4
   739.1
     754
   802.7
   757.6
   790.7
   744.3
   752.1
   803.3
   777.1
     792
   834.8
   781.3
   768.6
   775.1
   755.3
   811.1
   789.7
   796.2
   760.2
   795.2
   836.7
   794.3
   740.1
   761.5
   817.3
   790.4
   843.9
   841.3
     718
   797.5
   774.1
   751.4
   810.1
   792.6
   783.9
   799.4
   795.6
   814.7
   777.7
   825.1
   771.9
     779
   810.1
   704.4
   838.4
   765.4
   778.4
   870.8
   742.4
     732
   726.8
   782.9
   765.1
   773.5
   834.8
     779
   753.4
   809.2
   775.8
   834.2
   785.2
     729
   807.2
   773.8
   750.8
   793.3
   835.1
   788.1
   745.9
   797.8
   793.6
     815
   800.7
   787.4
   784.8
   858.2
   817.9
   740.1
   800.4
   833.2
   717.4
   803.3
   816.6
     791
   800.1
   765.1
   793.3
   806.3
   809.8
     815
   831.6
   753.1
   792.3
   682.3
   799.1
   829.3
   791.3
   777.1
     755
   697.6
   786.5
   777.4
     803
   780.3
   762.8
   766.7
   724.8
     780
     791
   821.5
   726.1
   766.4
   780.6
   769.6
     754
   789.7
   866.6
   767.7
   804.6
   813.4
   736.5
   751.1
   814.7
   871.1
   764.4
     802
   775.1
   733.3
   741.4
   764.7
   776.4
   821.2
     719
   725.8
   811.8
     732
     744
   831.9
   865.6
   786.5
   691.1
     815
   751.1
   749.8
   812.4
   748.2
   728.1
   762.8
   696.3
   810.5
   764.1
   748.8
   768.3
   797.2
   758.2
     768
   786.5
   813.7
   786.1
     838
   764.4
   787.8
   779.7
   725.5
   740.1
   797.2
   748.5
   715.1
   753.4
   753.4
   757.9
   754.7
   809.5
   757.6
   679.4
     742
     767
   818.9
   753.1
   776.4
   754.4
   819.2
   786.1
   809.2
   776.4
   806.3
   780.3
   770.6
   720.6
   760.2
   709.6
   735.2
   728.7
   761.5
   796.2
   728.1
   742.7
   825.4
   747.5
   720.9
   744.9
     778
   773.5
   720.9
   749.8
   736.2
   716.1
   763.1
   752.1
   735.5
   755.7
     742
   819.2
   736.2
   768.3
     803
   714.5
   739.8
   750.8
   695.6
   728.7
   833.8
   691.1
   784.8
   785.5
   691.7
   752.1
   707.3
   746.6
   800.7
   720.6
   791.3
   762.1
   761.5
   673.9
   735.9
   789.7
   723.2
     744
   724.2
   727.8
   721.3
     814
   799.1
     719
     814
   725.8
   750.5
   739.4
   801.7
   716.4
   756.9
   758.2
   777.7
   752.1
   717.7
     707
   797.2
   797.8
   727.1
   760.8
   744.3
   724.2
   824.7
   764.4
   706.7
     732
   781.9
   723.9
   692.7
   772.5
   762.8
   743.3
   771.5
   748.8
   747.9
   718.7
   728.4
   764.4
   763.4
     756
   740.7
   753.4
   793.6
   727.1
     720
   723.9
   714.5
   806.9
   784.8
   712.8
   747.9
   774.8
     731
   798.1
   675.8
   760.5
   754.4
   712.2
   721.9
   725.5
   762.8
   706.7
   740.1
   710.9
     705
   738.8
   720.3
   757.6
   783.9
   691.4
   737.5
   758.2
   676.5
   697.3
   676.2
   777.4
   754.4
   747.2
   683.6
   713.5
   772.5
   794.9
   712.5
   761.8
   742.7
   758.9
     706
   720.6
   749.2
   701.5
   739.8
   805.9
   704.1
   750.5
   733.6
   704.7
   728.1
   696.3
   721.9
   736.8
   763.4
   682.3
   783.2
   758.6
   718.7
   708.9
   683.3
   801.1
     707
   806.9
   797.2
   748.8
     754
   721.9
   725.8
   724.5
     781
   755.7
   687.5
   720.3
   784.2
   731.6
   715.7
     781
   799.1
   755.3
   764.1
     780
   739.4
     706
   713.2
   719.6
   735.5
     804
   713.5
   737.8
   710.2
   751.1
   748.8
     732
   795.6
     729
   741.4
   717.7
     671
   716.4
   740.1
   737.8
   757.9
     779
   759.2
   773.5
   731.3
     720
     817
   693.4
   750.1
   733.9
   745.6
   724.2
     708
   737.5
   758.6
   684.3
   681.7
   731.3
   762.1
   774.1
   781.3
   699.5
   718.7
   764.7
     767
   776.4
   703.1
   778.7
   757.6
   790.4
   771.9
   834.8
   709.9
   686.6
   713.8
   805.6
   805.3
   804.6
     769
   713.5
     742
   797.2
   793.3
   801.7
   760.2
   733.9
   739.1
   771.5
   757.9
   798.8
   738.1
   754.7
   772.5
   794.3
   718.7
     717
   757.3
   775.4
   747.9
   756.3
   736.5
     744
   765.7
     838
   805.9
   790.7
   755.7
   784.5
     779
   794.3
   751.8
   797.8
   825.4
   834.5
   827.7
   708.9
   756.3
   817.9
   788.1
   805.6
   842.6
   801.4
   765.1
   740.1
   762.1
     817
   748.8
   745.3
   815.7
   802.7
   809.5
   777.1
   813.7
     793
   808.9
   776.1
   793.9
   809.5
   841.9
   794.9
     816
   790.4
   834.8
   854.3
   854.6
   791.7
   832.5
   800.7
     839
   774.1
   854.6
   822.2
   874.4
   831.6
   835.5
   835.5
   801.7
   831.6
   830.6
   823.1
   841.6
   813.4
   864.6
   848.8
   857.2
   802.7
   865.9
   837.7
   853.3
     888
   837.7
   837.1
     826
   795.9
   874.7
   876.7
   880.2
     925
   865.3
   834.8
   924.3
   842.3
   801.1
   859.1
   817.3
   919.8
   932.1
   945.4
   919.5
   877.6
   912.7
   943.2
   877.9
   892.2
    1001
   897.7
   913.6
   913.6
   858.5
   946.1
   876.3
   942.8
   896.4
   969.4
   923.4
   926.3
   926.3
     974
   959.7
   901.6
   864.6
    1026
   975.3
    1042
   947.7
     925
   926.3
   930.8
   971.1
   994.1
   935.7
     925
   978.8
   967.5
    1001
   930.2
     961
   929.2
   928.6
    1037
    1040
     937
    1055
    1073
    1004
    1039
    1004
    1009
   959.4
    1015
    1064
    1026
     998
    1104
    1036
    1016
    1030
    1077
    1085
    1030
    1015
    1020
    1029
    1060
    1011
    1097
    1043
    1092
    1128
    1088
    1035
    1065
    1046
    1057
    1033
    1108
    1094
    1065
    1065
    1163
    1048
    1151
    1113
    1100
    1105
    1078
    1113
    1162
    1043
    1162
    1110
    1193
    1159
    1075
    1156
    1188
    1147
    1134
    1159
    1236
    1199
    1184
    1138
    1158
    1211
    1210
    1167
    1186
    1207
    1202
    1216
    1224
    1128
    1177
    1156
    1286
    1269
    1188
    1203
    1218
    1228
    1269
    1174
    1226
    1179
    1176
    1269
    1233
    1237
    1243
    1238
    1302
    1274
    1310
    1210
    1269
    1245
    1307
    1171
    1327
    1295
    1299
    1184
    1233
    1277
    1306
    1274
[truncated: 464,005 more chars]
