# Supplementary material for: A machine learning approach to predict pancreatic islet grafts rejection versus tolerance
Source: PLoS One. 2020 Nov 5;15(11):e0241925. doi: 10.1371/journal.pone.0241925 (PMC7644021; doi:10.1371/journal.pone.0241925)
Supplement: S1 File — (ZIP) [file pone.0241925.s001.zip › Supplementary Information/Raw CZE data from aq.H samples/tolerants/T2 muestra 510 1 in 16.crm]

40
  -18.69
  -14.47
    27.7
     197
   432.5
   397.5
   400.1
   377.1
   384.2
   451.7
   471.8
   430.6
     453
   456.2
   443.9
   438.1
   491.6
   458.5
     403
   403.4
   386.2
   477.6
   441.3
   388.8
     416
   447.5
   461.7
   423.1
   412.4
   422.8
   405.3
   394.3
   412.4
   425.7
   454.9
   373.2
   391.7
   475.7
   457.2
   493.9
   435.5
   442.6
   459.8
   422.8
   431.9
   437.7
   411.5
   441.3
     404
   443.3
   402.1
   390.4
   363.1
   419.6
   406.3
   459.8
   442.3
   460.1
     427
     428
   426.7
   421.8
   458.2
   433.5
   448.8
   429.3
   486.4
   398.8
   455.6
   413.1
   422.8
   394.6
   413.4
   494.2
   420.2
   426.4
     427
   446.2
   445.2
     391
   412.8
   382.6
   428.3
   403.4
     442
   381.6
   420.2
   416.3
   423.1
   436.8
   459.5
   407.2
   418.6
   398.5
   479.6
   465.6
     440
   404.3
   433.5
   399.8
   419.6
   412.1
   462.4
   377.4
   413.1
   446.8
   478.6
   422.8
   447.1
   459.5
     453
   371.2
   444.6
   466.3
   445.2
   431.3
   437.4
   460.1
   382.9
   437.4
   440.7
   445.9
   399.8
     428
   468.6
     429
     416
   432.2
   382.3
   427.4
   439.4
   426.4
   502.6
   407.9
   436.1
   473.7
   460.1
   459.8
   477.6
   409.2
   457.2
   450.4
   453.6
   454.9
   412.8
   444.6
   456.9
     418
   438.4
   428.7
   390.7
   459.5
   437.4
   437.7
   456.2
   399.5
     416
   395.9
   408.9
   444.2
   443.6
   433.2
   407.2
   428.7
   357.3
     403
   468.2
     441
   475.4
   434.2
   462.4
     441
   439.7
   436.8
   430.6
   399.8
   448.8
   446.8
   436.1
   443.6
   422.5
   447.5
   422.2
     405
   409.8
     430
   455.3
   402.7
   422.8
   446.8
   449.4
   416.7
     428
     415
   447.1
   433.5
   432.2
     441
   426.4
   449.7
   439.7
   419.9
   413.4
   446.8
   469.5
   399.8
   432.2
   445.2
   447.5
   444.9
   505.9
   423.1
   458.8
   430.9
   431.9
   436.1
   402.4
   429.3
   397.5
   449.4
   425.4
   463.7
   416.3
   443.9
   446.8
   426.4
   467.6
     452
   434.5
   426.4
   437.1
   415.7
   474.1
   448.8
   429.6
   450.4
   429.3
   427.7
   433.5
   446.8
   407.6
   480.2
   401.1
   410.5
   420.9
   466.9
   452.7
   448.1
   408.9
   451.4
   450.1
   432.2
   452.3
   420.2
   437.1
   403.7
   478.3
   447.5
   430.6
   428.7
   451.4
   439.4
     418
   436.4
   432.9
   469.9
   468.6
   431.9
   420.9
   431.9
   426.7
   438.4
   458.8
   451.4
     429
   441.6
   445.2
   403.4
   427.7
   404.3
   394.6
   410.2
   413.1
   482.8
     415
   428.3
   427.4
     453
   425.4
   427.4
   456.6
   434.5
   448.8
   432.9
   421.8
   479.3
   397.8
     416
     439
   441.6
   410.8
   411.8
   402.7
   485.4
   425.7
   431.6
   470.5
   450.7
   428.3
   456.2
   501.6
   410.2
   409.8
   413.4
   450.4
   418.3
   440.3
   430.3
   455.3
   438.4
   488.7
   455.9
   486.4
   429.6
   491.6
   458.2
   435.8
   460.1
   462.7
   492.9
   454.3
   442.3
   408.2
   461.1
   400.4
   443.6
   397.5
   433.5
   420.5
   411.1
   410.8
   432.5
   414.4
   423.1
   451.7
   465.6
   457.5
   422.2
   399.8
   447.8
   459.8
   466.6
   413.4
   461.7
   456.2
   414.4
   435.8
   392.3
     405
   399.1
   403.4
     440
   446.5
   472.8
   436.1
   430.3
   431.6
   521.8
   429.3
   468.9
   435.1
   409.2
     405
   402.1
   369.9
   465.6
     465
   411.8
   416.7
   487.4
   449.1
   411.1
   449.4
   486.7
   480.2
   453.3
   403.4
   410.5
   466.3
   416.7
   434.2
   413.7
   449.7
   385.5
   420.2
   452.7
   433.8
   435.1
   430.3
   396.2
   424.1
   455.6
   465.3
   411.1
   449.4
   418.9
   470.5
   449.4
   475.7
   452.7
   438.7
   418.9
   435.8
   436.1
   484.8
   446.5
   451.4
   437.4
   387.8
   418.9
   439.7
   379.7
   426.7
     466
     427
   437.4
   443.9
   426.1
   429.3
   462.1
   397.2
   435.5
     463
   458.5
   462.4
   450.7
   474.7
     466
   461.1
   412.1
   442.3
   477.6
   468.6
   419.9
   480.2
   425.4
   460.4
   420.2
   434.2
   430.9
     464
   446.5
     452
   418.9
   427.4
   425.4
   453.3
   465.3
   438.1
   376.4
   434.5
   461.7
   471.8
   471.5
   445.9
     440
   444.2
   432.2
   497.4
   419.2
   435.8
   414.1
   463.4
   469.2
   389.7
   445.2
   422.5
   457.2
   480.6
   422.8
   429.6
   466.3
   430.3
   418.6
   459.2
   397.2
   428.7
   434.8
   421.8
   443.6
     466
   469.5
   451.4
   455.3
   452.7
   418.3
     392
   409.8
   414.4
   399.5
   433.2
   451.7
   459.8
   443.6
   431.3
   413.7
   399.1
   411.8
   462.1
   420.9
   446.5
   466.9
   473.1
   437.7
   437.7
   431.3
   412.8
   442.6
   452.3
   468.9
     478
   462.1
   424.1
   451.4
   425.7
   455.6
   384.2
   445.5
   447.5
     393
   408.2
   431.9
   422.5
   437.4
   406.9
   411.1
     452
   397.2
   412.8
   425.1
   432.5
   438.1
   445.2
   437.1
   460.4
   446.8
   410.2
   434.8
   376.8
   425.1
   432.9
   426.1
   466.6
   456.2
   479.9
   448.1
   433.5
   426.4
   450.7
   518.8
   464.3
   412.8
   433.8
   462.4
   468.2
   385.8
   440.3
   452.7
   462.1
   443.9
   389.4
   426.1
   433.2
   391.4
   422.8
   367.7
   436.1
   382.3
   407.2
   417.6
   456.2
     415
   468.9
   499.4
   471.5
   408.9
   440.7
   413.4
   420.5
   434.8
   450.7
   412.1
   461.7
   415.4
   385.2
   417.6
   443.6
     417
   457.9
   436.4
   462.7
   447.5
   436.8
   408.9
   465.3
     466
     427
   432.5
   395.9
   447.1
   417.3
   430.9
   424.4
   473.7
   476.3
   411.5
     465
   421.2
   423.1
   464.7
   425.7
   397.2
   452.7
   440.3
   408.2
   400.8
   473.4
     466
   477.6
   489.6
   406.6
   483.5
   452.3
   469.9
   447.1
   442.9
     442
   434.5
     415
     428
   456.6
   468.2
   467.6
     441
   416.7
   445.5
   405.6
   423.8
   424.8
   457.2
   392.3
   470.2
   456.6
   445.2
   428.7
     451
   447.1
   470.5
   418.6
   466.9
   438.7
   417.3
   434.2
   471.8
   431.9
   432.9
   416.7
   468.6
   426.1
   418.6
     416
   415.4
   453.3
     430
   423.5
   470.5
   431.6
     464
   454.9
   385.8
   414.7
   432.9
   420.2
   417.3
   397.5
   471.2
   445.9
   419.2
   441.3
   472.1
   383.9
   416.3
   377.1
   447.1
   440.3
   427.7
   426.7
   421.2
   433.5
   473.4
   436.8
   436.8
   430.3
   406.6
   479.9
   418.6
   393.9
   398.8
   484.8
   485.4
   461.1
   407.9
   488.7
   389.1
   421.2
   448.8
   482.2
     427
   433.2
   440.7
   424.8
   401.4
   459.2
   480.2
   460.4
   418.6
   445.9
   479.9
   421.5
   486.4
   438.1
   432.5
   471.5
   381.6
   423.8
   425.7
   481.9
   438.1
   421.8
     452
   443.9
   496.5
   424.8
   453.6
   395.9
   430.6
   436.4
   458.2
   409.5
     441
   400.8
     430
   468.2
   483.8
   466.9
   470.8
   421.5
   454.3
   493.2
   403.7
     490
   427.7
     442
   445.9
   428.7
   489.3
   448.1
   410.8
   400.1
   438.7
   381.9
   465.6
   436.4
   443.3
   432.9
   481.2
   439.7
     440
   407.6
     452
   423.8
   443.9
   439.7
   443.3
   426.1
   417.3
   420.9
   468.2
   445.9
   455.9
   375.8
   405.9
     418
   409.2
   424.8
   410.2
   447.8
   462.4
   474.1
   398.2
     417
   424.4
   433.8
   508.5
     464
   403.4
     429
     440
   416.3
   381.9
   459.5
   406.6
   460.1
   406.6
   434.8
   460.4
   420.9
   459.8
   444.2
     441
   446.8
   468.9
   414.4
   458.8
   431.3
   438.1
   386.5
   470.5
   410.8
   438.7
   408.9
   422.5
   454.6
   454.9
   426.4
     454
   438.1
   450.1
   439.7
   467.9
   437.1
     429
   472.5
   450.4
     417
   434.8
     440
     490
     476
   460.4
   483.8
   409.8
   423.5
     427
   468.6
   418.3
   454.3
   437.7
   371.6
   422.8
   397.5
   423.1
   438.1
     416
   438.1
   443.6
   458.5
   434.2
   425.7
   415.4
   468.2
   425.4
   419.2
     439
   415.4
   392.6
     440
   444.9
   452.7
   434.8
   418.9
   464.7
   428.7
   436.4
   427.7
   437.4
   390.4
   401.7
   465.3
   472.1
   448.8
   457.5
   445.5
   444.6
   416.3
   417.3
     452
   471.8
     441
   434.8
   450.1
   411.1
   437.7
   444.2
   495.2
     418
   390.4
   430.6
   466.9
   421.5
   431.6
     477
   444.6
   435.1
   438.4
   414.7
   480.2
   425.4
   428.7
   424.4
   399.1
   426.7
   440.7
   389.4
   459.5
   438.1
   421.8
   415.4
   465.3
   447.5
   445.5
   440.3
   399.1
   493.9
   440.7
   411.5
   400.1
   496.1
   418.9
   432.5
     417
   469.2
   421.5
   485.1
   432.9
     441
   447.8
   427.4
   450.1
   453.6
   402.4
   429.3
   435.8
   459.2
   461.7
   420.5
   432.5
   430.6
   422.8
   416.7
   452.3
   464.3
   444.9
   387.5
   414.1
   466.9
   385.5
   475.4
   457.9
   420.9
   455.9
   415.4
   449.1
   426.7
   495.2
   472.5
   444.2
   409.5
   439.7
   423.5
   460.1
   460.1
     404
   399.5
   422.5
   437.1
   422.5
   430.6
   448.1
   464.3
   430.3
   448.4
   417.6
   438.4
   453.6
   423.1
   442.3
   505.2
   430.3
   473.4
   410.8
   443.9
   437.1
     476
   403.4
   458.2
   410.2
   457.5
   468.2
   416.3
   404.7
   456.9
   401.7
     442
   399.5
   449.1
   413.7
   419.2
   430.9
   413.7
   437.1
   466.6
   448.8
   448.8
   446.2
   387.8
   389.7
   450.7
   432.2
   422.2
   455.9
   447.1
     430
   417.6
   444.9
   430.3
     439
   468.9
   425.7
   437.4
     466
   415.4
     453
     442
   404.3
   450.1
     439
   442.9
   504.6
     465
   448.8
   398.5
     404
   434.2
   447.1
   431.3
   471.8
   421.2
   442.3
     441
   423.1
   445.5
   435.8
   440.3
   415.4
   459.8
   430.3
   420.5
     464
   463.7
   472.5
   442.6
   448.1
   416.7
   457.9
   444.2
   433.8
   461.4
   406.3
   446.2
   449.1
   446.2
   462.4
   469.9
   457.2
   433.8
   443.3
   420.9
   452.3
   427.7
   470.2
     391
   463.4
   412.1
   391.7
   410.8
   478.3
   470.5
   423.1
   458.5
   430.6
   440.3
   426.1
   410.5
     417
     392
   471.8
   420.5
   445.2
   420.2
   443.9
   390.4
   386.5
   436.4
   496.8
   432.2
   405.9
     416
   415.7
   467.9
   423.1
     417
   426.7
   401.4
   398.2
   425.1
   416.7
   425.1
   479.6
   426.4
   391.4
   445.9
   398.2
   424.4
   425.7
   488.3
   433.2
   397.8
   437.4
   423.5
   427.4
   394.9
   395.6
   440.7
   514.3
   470.8
   383.6
   462.1
   499.7
   471.5
     500
   460.1
     440
   437.7
   397.8
   476.3
   386.8
   439.4
   521.4
   427.4
   422.2
   503.6
   429.6
   406.3
   464.3
     417
   446.2
   464.3
   409.2
   443.6
   433.8
   452.7
   470.5
   413.4
   445.9
   456.9
   383.6
   445.5
   430.3
   413.7
   413.4
   442.9
   444.6
   433.2
   473.7
     405
   447.5
   460.1
   451.4
   445.2
     439
   394.3
   405.9
   383.2
   389.7
   485.8
     464
   407.2
   448.1
   421.5
   420.5
   424.4
   444.9
     453
   467.9
   423.5
   444.2
   471.8
   371.9
   444.9
     451
   401.4
   451.7
     442
   432.2
   445.5
   369.9
   426.7
   428.3
   426.7
   430.6
     452
   446.5
   410.2
   437.1
   459.8
   458.8
   436.1
   440.7
   428.3
   469.5
   428.7
   468.9
   436.4
     440
   435.1
   446.5
   436.4
   385.5
   426.7
   465.6
   402.7
   447.1
   411.5
   419.6
   447.8
   418.6
   462.4
   490.6
   472.8
   404.3
   494.8
   444.9
     451
   444.2
   451.4
   405.9
   446.5
   435.5
   441.3
   450.7
   435.5
   439.4
   434.2
   430.9
   412.1
   420.5
   442.6
     404
   469.5
   448.1
   376.1
     428
   417.6
   424.4
   451.7
   483.2
   470.2
   438.4
   448.8
   445.2
   456.9
   429.3
   495.5
   407.2
   436.4
   442.6
   396.2
   414.4
   391.7
   455.9
   438.7
   428.7
   460.4
   444.6
     441
   461.1
   445.5
   483.2
   417.6
   516.9
   463.4
   482.2
   423.1
   464.3
   406.9
     451
   462.7
   442.6
   423.8
   469.2
   438.7
   380.6
   462.1
   411.1
   388.1
   413.1
     404
   447.1
   428.7
   420.5
   481.5
   437.4
     465
   435.1
   438.4
   430.6
   444.9
     418
     442
   465.6
   458.2
   408.5
   421.5
   431.9
   421.8
   411.1
   406.6
   439.4
   402.1
   429.6
   451.7
   433.2
   447.5
   414.4
   444.2
   424.4
   431.6
   413.7
   431.3
   418.6
   425.4
   460.1
   398.8
     415
   452.7
   433.2
   430.6
   419.6
   453.6
     418
   389.7
     428
   453.6
   482.8
   422.5
   428.7
   435.5
   444.9
     403
   479.6
   477.3
     463
   436.4
     441
   420.9
   459.2
     428
   429.6
   432.2
   463.4
   388.1
   478.9
   417.3
   418.6
     405
   436.8
   449.4
   458.5
     367
   475.7
   413.7
   464.3
   436.4
   422.5
   395.2
     416
   430.6
   472.5
     451
   437.4
   441.3
   416.3
   462.1
   385.5
   414.4
   430.3
   415.4
   395.2
   400.4
   418.3
   470.8
   436.1
   402.1
   467.6
   414.1
   466.6
   445.9
   428.3
   418.3
     500
     439
   468.6
   489.6
   399.8
   473.7
   458.5
   475.4
   414.4
   395.2
   468.2
   475.7
   445.2
   457.2
   521.1
   449.4
     442
   477.6
   402.4
   423.1
   419.9
   406.6
   442.6
     439
   404.3
   444.2
   454.9
   428.3
   474.4
   468.2
   420.5
   399.5
   433.8
   462.4
   414.7
   421.2
   443.9
   434.5
   437.7
   473.4
   432.5
     466
   458.2
     430
     440
   405.3
   458.5
   450.1
   423.8
   438.4
   399.5
   479.9
     453
     427
   422.8
   406.9
   432.9
   457.9
   443.9
   415.7
   430.6
   386.8
   440.7
   422.5
   411.8
   445.2
   446.5
   436.4
   433.8
   435.8
   419.2
   433.8
   387.1
   440.7
   407.6
   426.4
   457.9
   417.3
   382.9
   439.4
   412.4
     442
   442.9
     381
   493.9
   432.9
   408.5
   412.4
   414.7
   466.3
   433.2
   461.4
   397.8
   418.9
   395.6
   457.2
   472.8
   456.6
   461.4
   413.4
   444.2
   436.1
   401.7
     391
   427.4
   426.1
   453.3
   440.3
   428.7
   446.5
   444.9
   457.2
   418.3
     427
   503.3
   445.9
   456.2
   434.2
   428.3
   389.4
   415.4
   422.2
   459.2
   418.3
   407.9
   417.3
   413.7
   481.2
   390.1
   457.9
   456.6
   427.4
   474.7
   400.1
     451
   473.7
   461.4
     466
   447.8
   430.6
     440
   420.5
   402.1
   407.2
   484.1
   379.7
   440.3
   475.4
   432.5
   394.6
   434.8
   441.3
   496.5
   409.5
   408.9
   454.6
   434.8
   479.9
   449.7
   455.3
   457.2
   409.2
   452.3
   413.7
   408.2
   418.6
   452.7
   470.5
   452.7
   423.1
   432.9
   437.7
     490
     442
   508.5
   453.3
   424.8
   425.1
   448.8
   423.5
   426.7
   445.9
   466.6
   477.6
   439.7
   448.4
   411.8
   453.6
   437.7
   433.5
     415
   436.1
   428.7
     391
   450.1
     452
     418
   405.3
   464.3
   373.8
     430
     477
     430
   459.2
   417.6
     430
   433.5
   483.2
   442.9
   444.2
   421.8
   442.3
   463.7
   451.4
   443.3
     454
   443.3
   420.5
   411.5
   434.8
   485.4
   422.5
   462.4
   421.8
   453.6
   405.3
   502.6
   418.3
   417.3
   431.6
   425.7
   427.4
   440.3
     379
   446.2
   437.7
   433.8
   448.1
   472.1
   479.3
   458.2
   419.2
   404.3
   405.9
   420.9
   445.5
   424.4
   432.5
   423.5
   432.9
     418
   412.8
   407.6
   401.1
   451.4
   436.1
   476.3
   425.4
   426.1
   388.4
   422.8
   418.6
   420.2
   438.4
   432.2
   416.3
   417.3
   415.7
   407.2
   430.6
   470.8
   448.8
   495.8
     477
   484.5
   432.9
   441.6
   448.8
   458.5
     465
   400.8
   455.9
   450.4
   443.6
   443.6
   437.7
   438.7
   457.9
   461.4
   399.5
   416.7
   430.6
   409.5
   469.5
   437.1
   447.5
   435.5
     478
   457.5
   443.9
   407.9
   482.8
   458.5
   419.9
   481.5
   409.2
   460.1
   421.2
   427.7
   414.1
   398.8
   439.4
   422.8
     404
   415.7
   414.4
   462.4
   410.8
   402.4
   419.9
   426.4
   403.7
   421.5
   443.9
   467.3
   410.5
   385.2
   427.4
     454
   409.5
   436.4
   376.8
     501
   409.5
   413.7
   450.1
   419.2
   409.5
   440.3
   428.7
   430.3
   444.2
   446.8
   412.1
   442.9
   430.3
   433.2
   486.7
   438.4
   432.2
   432.5
   455.3
   448.4
   424.1
   420.2
   414.1
   406.6
   423.8
     439
   402.4
   425.4
     427
   399.5
   459.5
   416.7
   442.3
   466.6
   418.6
   413.7
   463.7
   455.9
   355.3
   441.3
   425.4
   405.9
   415.4
     393
   433.8
   388.8
   424.8
   443.6
   441.6
   437.1
   407.2
     416
     442
   402.7
     466
   436.8
   443.9
   469.9
   393.6
     440
   444.9
   403.4
   462.1
   449.1
     452
     476
     463
   472.8
   420.5
     416
   486.1
   422.2
   418.3
   402.4
   431.6
   453.3
   477.6
   462.7
   446.8
     453
     405
   418.9
   441.3
     429
   419.2
     466
     430
     428
   468.9
   463.4
   450.1
   461.7
   420.9
   464.7
   406.9
   433.8
   439.7
   435.1
   420.2
   441.6
   446.5
   437.4
   406.6
   479.9
   441.6
   392.3
   418.6
   428.3
   440.3
   383.2
   395.6
   424.1
   458.8
   438.7
   415.4
   416.7
   396.5
   424.4
   405.6
   436.8
   432.9
     430
   435.8
   405.3
   425.4
   451.4
   467.6
   456.6
   456.6
   439.4
   458.2
   412.4
   442.3
   463.7
   424.8
   424.4
   385.5
   438.7
   417.6
     442
   423.8
   449.4
   434.8
   401.4
   385.5
   437.1
     430
   444.9
   453.6
   433.2
   490.3
   440.7
   457.2
   408.9
     454
   443.6
   452.3
     430
   438.1
   482.5
     466
   443.3
   453.3
   401.1
     429
   479.3
     404
   452.3
   418.9
   473.4
   418.9
   391.7
   417.3
     440
   437.7
   464.7
   467.3
   396.2
   407.9
   435.1
   471.5
   441.6
   445.2
   465.3
   370.6
   408.2
   394.3
     439
   417.3
   435.8
   456.6
   452.3
   454.9
   423.1
     392
   422.5
   441.3
   387.1
   423.1
   425.7
   391.4
   422.5
   420.5
   439.7
     429
   404.7
   378.7
   413.1
   434.2
   420.2
   431.3
   386.5
   426.1
   462.1
   431.9
     428
   441.3
   491.9
   476.3
     404
   447.8
   454.9
   474.1
   456.6
   430.3
   465.3
     466
   444.9
   437.7
     453
     404
   436.1
   454.9
   407.2
   394.3
   455.3
   467.6
   392.3
   455.3
   472.1
   402.4
   384.5
   448.1
   397.8
   480.6
   433.2
   444.2
   409.8
   465.6
   458.2
   363.8
   466.9
   394.3
   454.9
   455.6
   477.3
   417.6
   421.5
     451
   436.1
   422.2
   485.1
   408.5
   466.9
   409.8
   459.2
   457.5
   450.4
   429.6
   470.2
   435.5
   442.3
     477
   454.3
   478.9
   450.7
   446.8
   442.9
   408.9
   432.5
   479.3
   416.7
   432.5
   440.7
   420.9
     441
   430.6
   436.1
   435.8
   449.7
   443.9
   398.5
   434.5
   433.5
     512
   444.9
   439.7
   407.2
   437.4
   451.7
   415.4
   418.6
   419.9
   472.1
   413.7
   439.7
   431.3
   440.3
   445.9
   446.2
   442.9
     404
   452.7
   408.5
   424.1
   418.3
   405.9
     441
   424.8
   450.7
   423.5
   411.5
   426.4
   431.9
   483.5
   464.7
   449.7
   429.6
   459.2
   434.2
   383.9
   405.3
   457.5
   408.9
   423.8
   483.5
   471.5
   474.1
   455.9
     416
   436.1
     430
   430.6
   443.9
   432.2
   457.9
   424.1
   449.1
   395.6
   436.4
   451.7
   435.1
     464
   382.3
   415.4
   411.1
   416.3
   486.7
   474.1
   444.9
   417.6
     454
   425.7
   436.1
   457.2
     415
   494.5
   432.9
   432.9
   461.7
   442.3
   465.3
   464.3
   467.6
     464
   468.9
   450.1
   478.9
     418
   462.4
   405.9
     466
   429.3
   428.7
   437.4
   418.3
   442.6
   440.7
   458.2
   411.5
   431.9
   435.8
   412.1
   412.1
   479.6
   397.2
   437.1
   416.7
     441
   446.2
   469.2
     466
   443.3
   443.3
   449.4
   461.1
   406.9
   459.8
     465
   519.5
   437.7
   465.3
   457.9
   461.1
   378.7
   471.8
   435.1
   422.2
   449.4
   400.8
   413.1
   409.5
   465.6
   394.9
   516.2
     452
   425.4
     439
   436.4
   478.9
   466.6
   422.5
     451
   417.6
   438.1
     415
   447.5
   442.9
   458.5
     453
   435.8
   420.2
   451.4
   411.1
   489.3
   432.5
   435.1
   416.3
   394.9
   419.6
   474.7
   423.1
   413.1
   445.5
   488.7
   444.6
   433.5
   455.6
   414.7
   452.3
   438.1
   435.8
   428.7
   410.8
   437.7
   438.7
   483.8
   446.2
   394.6
   449.1
   435.5
   399.5
   414.1
     451
   442.9
     442
   432.5
   424.1
   490.3
   443.3
     405
   423.8
   461.1
   425.1
   468.6
   453.6
   421.5
   448.1
   444.6
   474.4
   475.4
   468.2
   481.5
   447.1
   433.8
   408.5
   431.3
   435.1
     417
   472.8
   463.4
   429.6
   409.5
   408.2
   500.3
   406.3
   466.6
   407.2
   446.2
   430.6
   426.7
   428.7
   478.9
   442.3
   448.8
   467.9
   438.1
     415
   491.6
   395.9
   428.7
   415.7
     428
   479.3
   451.4
   420.5
   454.6
   426.1
     391
   430.6
   479.6
   383.2
   477.6
   476.7
   448.4
   412.4
   443.9
   450.4
     427
   466.3
     415
   475.4
   426.1
   450.7
   413.1
   444.9
   411.1
   422.5
   437.1
   428.7
     476
   435.1
   412.4
   385.2
   437.1
   446.5
   461.4
   422.8
   426.7
   436.8
   392.3
   473.1
   430.9
   462.1
     452
   434.5
   450.4
   410.5
   474.7
   451.4
   426.7
   404.7
   424.8
     439
   422.2
   449.4
   443.9
   482.2
   488.7
   442.3
   482.2
   414.1
   446.5
   436.1
   422.5
   405.3
   424.8
   435.1
   432.5
   441.3
   447.5
   405.3
   446.5
   459.2
   401.4
   435.5
   387.8
   451.4
   430.6
   465.6
   416.7
   444.2
   455.9
   382.6
   462.1
   446.5
   442.3
   456.6
   455.9
   445.9
   428.3
   393.3
     441
   445.5
   484.5
   436.1
   421.5
   432.2
   401.7
   451.4
   444.2
   412.1
   439.7
   448.1
   435.8
   464.3
   440.7
   438.1
   423.1
   435.1
   425.1
   443.9
   456.6
   410.5
   401.4
   434.5
   455.3
   414.7
   410.2
     442
   465.3
   440.3
   476.7
   373.2
   394.3
   422.5
   430.9
   452.3
   423.5
   427.7
   441.3
   434.5
   419.2
     442
     404
   409.8
     417
   409.2
   411.5
   424.4
   444.9
     416
   444.2
   454.9
   431.3
     441
   474.4
   440.3
   438.4
   411.8
   480.2
   442.9
   479.6
   432.9
   443.6
   450.4
   424.8
     476
   419.2
     442
   409.2
     429
   417.3
   424.8
     466
   418.3
   422.5
   465.3
   407.9
   423.8
   459.5
   453.3
     477
   457.5
     405
     466
   462.1
   393.6
   400.1
   439.4
   456.6
   434.8
   452.7
   414.4
   438.4
   392.6
     381
   437.1
   385.8
   477.3
   435.8
   432.5
   473.7
   423.8
   420.2
     453
   425.4
   440.3
   428.3
     427
   470.8
     441
   436.8
   409.8
   387.1
   406.6
   432.5
   402.4
   402.1
   445.5
   445.2
   411.1
   460.4
   461.7
   411.5
     416
     428
   458.5
   474.4
   461.4
   413.7
   420.9
   432.5
   411.5
   433.5
   428.7
   446.2
   466.3
     501
   425.4
     452
   398.8
     454
   467.3
   408.9
   410.5
   421.8
   398.2
   435.5
   423.1
   463.4
   461.4
   410.5
   428.7
   432.2
   410.2
   405.3
   426.1
   478.6
   441.3
   444.9
     415
   454.9
   411.8
     463
   458.2
   447.5
   446.8
   436.1
   476.7
     430
   436.8
   482.5
   447.8
   467.9
   403.4
   456.9
   418.3
   425.7
   420.5
   438.4
   438.7
   444.2
   481.9
   399.5
     442
   454.9
   410.5
   445.5
   437.4
   362.8
   447.5
   458.8
   411.1
   430.9
   434.8
   418.6
   447.5
   408.5
   406.3
   482.2
   434.8
     453
   417.3
   466.6
   370.6
   437.4
   425.1
   443.3
   456.6
   458.5
   444.9
     404
   429.6
   438.1
   448.1
   447.1
   470.2
   431.9
   434.5
     441
     453
   448.8
   396.9
   461.7
   442.3
     405
   461.1
     430
   457.9
     417
   434.2
   471.2
   475.7
   430.3
   412.8
   454.9
   419.9
   464.3
   452.7
   384.9
   416.7
     429
   404.7
   447.1
   432.5
   409.5
   431.3
   420.9
   408.9
   473.7
   410.8
   418.3
   492.2
   409.2
   440.7
   449.7
   414.7
   484.5
   475.7
   421.5
   467.3
     453
   406.6
     430
   431.9
   423.1
   401.4
   447.1
   423.1
   413.1
   431.9
   410.2
   435.5
   427.4
   417.3
   453.6
   471.2
   438.1
     427
   438.4
   431.6
   421.8
   428.7
   432.5
   377.4
   436.4
   425.4
   387.1
   415.4
     440
   448.8
   418.6
     442
   476.7
     487
   411.5
     466
   472.1
   443.9
     428
   431.9
   393.3
   393.9
   421.2
   442.6
   464.3
   452.3
     405
   444.9
   418.6
     404
   448.4
     430
   438.7
   470.5
   456.9
   489.3
   447.1
   488.7
   417.6
   412.8
   446.5
   427.4
   442.6
   443.9
   410.2
   429.6
   401.4
   457.2
   416.3
   420.2
   412.8
   422.8
   389.7
   420.2
   413.7
   408.5
   445.5
   449.7
   443.3
     475
     442
   431.6
   423.8
   468.2
     440
   450.7
     463
   429.3
   448.4
     463
   457.2
   422.8
     454
   432.2
   455.6
   413.1
   437.7
   423.8
   457.5
   430.3
   413.4
   425.1
   422.5
   432.9
   450.4
   443.6
   378.4
   433.5
   439.4
   467.6
   423.1
   382.6
   386.5
   437.7
   408.2
   457.5
   438.1
   417.6
     442
   410.5
   427.7
   423.8
   435.1
   429.6
   430.9
     439
   412.1
     466
   403.4
   425.7
   417.3
   381.3
   470.5
   473.4
   438.4
   405.9
   422.2
   460.8
   445.5
   408.9
   431.6
   461.1
   451.4
   435.1
   432.5
   446.5
   417.6
   441.3
   425.1
   421.8
   449.1
   433.8
   526.9
   444.6
   417.6
   402.7
   446.5
   428.3
   405.6
     416
   432.9
     454
   456.2
   464.7
     440
   440.3
   432.9
   450.7
   451.4
   418.3
   468.9
   448.4
   409.2
   434.8
   434.8
   409.5
   456.9
   465.6
   412.1
   465.6
   428.7
   456.2
   463.7
   390.7
   442.9
   448.1
   412.1
   451.7
   437.1
   451.7
   462.4
   445.9
   356.3
   415.4
   410.8
   404.7
   449.1
   446.5
     427
   443.6
   409.2
   407.6
   453.3
   448.1
   444.2
   400.4
   412.4
   433.2
   427.7
   395.2
   408.9
   403.4
     454
   432.5
   427.4
   416.3
   414.4
   412.4
   381.3
   413.7
   441.3
   454.3
   454.9
   400.1
   412.1
   452.3
   409.8
   438.7
   449.7
   409.2
   387.1
   440.7
   428.3
   458.8
   485.4
   420.5
   454.9
   468.6
   448.8
     440
   405.3
   431.3
   447.5
     465
   403.4
   426.1
     439
   405.3
   430.6
   454.3
   386.8
   411.1
   414.4
   420.5
   478.3
   433.2
   443.6
   436.1
   417.3
   389.4
   448.4
   430.6
   429.6
   438.4
   442.9
   466.6
   434.2
   440.7
   454.9
   398.5
   402.4
   414.1
   434.5
   437.4
   415.7
   431.6
   512.4
   389.4
   444.9
     464
   471.2
   450.1
   485.4
   439.7
   433.8
   432.9
   426.7
   409.8
   444.6
   456.2
   429.6
   466.3
   422.5
   436.1
   473.7
   421.8
   493.9
   468.9
   395.2
   466.6
   453.6
     440
   458.8
   430.9
   411.1
   397.5
   384.5
   412.8
   420.9
   434.2
   423.5
   411.5
     453
   470.8
   454.6
   458.8
   442.6
   470.2
   435.8
   474.7
   378.4
     440
   465.6
   383.6
   460.1
   418.3
   475.4
   412.4
   492.9
   452.3
   471.5
     429
   396.2
   468.2
   417.6
   420.5
   449.4
   418.9
   492.6
   467.6
   394.9
   434.2
   465.6
   446.5
   467.6
     427
   450.4
   440.7
   455.6
   446.8
   510.4
   425.7
   470.8
   470.8
   413.7
   448.1
   407.9
   436.4
   384.9
   429.6
   413.7
   459.5
   430.3
   405.3
   408.9
   396.2
   449.4
     430
   382.6
   419.6
   466.3
   470.5
   367.3
   396.9
     393
     416
   441.6
   423.5
   396.2
   390.4
   417.6
   431.6
   422.2
   490.6
   380.6
   423.5
   395.6
   420.9
   406.9
   376.4
   457.2
   393.3
   434.2
   430.6
   410.2
   483.5
   411.1
     430
   445.5
     454
   458.2
     429
   457.2
   419.9
   411.5
   420.5
   427.7
   451.4
   435.8
   471.2
   431.9
   364.1
   378.4
   403.7
   425.4
   420.9
   419.2
   462.1
   459.2
   472.1
   433.2
   425.1
     442
   449.7
   384.5
   466.6
   427.4
   421.5
   407.2
     418
   412.8
   432.5
   414.4
   482.8
   430.3
   459.2
   424.8
   418.9
   466.3
   402.7
   427.7
   459.5
   427.7
     441
   460.1
     464
   439.4
   408.5
   472.5
   430.6
     415
   420.2
   401.1
   445.9
   420.9
   411.5
   449.1
   409.5
   419.2
   418.6
   453.6
   447.1
   484.5
   379.7
   458.5
   416.7
   431.9
   446.8
     452
   460.8
   424.1
   365.1
   447.1
     440
     405
   473.4
   407.2
   444.6
   445.5
   473.4
   407.9
   431.9
   471.2
   409.8
   492.2
   426.7
     427
   410.8
   389.4
   429.3
   380.6
   459.2
   460.4
   473.4
   446.5
   397.5
   404.3
   437.1
   373.8
   445.2
     463
   387.1
   402.4
   397.5
   442.6
   441.6
   428.7
   398.2
   400.4
   445.9
   447.1
   419.9
   447.8
     487
   437.4
   413.7
   441.3
   434.8
   450.4
   442.6
   457.9
   433.8
   436.1
   415.7
   482.8
   411.8
   483.2
   398.2
   430.3
   448.8
   478.9
   459.2
   441.6
   406.9
     463
   453.3
     416
     415
   395.6
   482.8
     452
   409.5
   485.1
   403.4
   470.2
   378.7
   473.7
     463
   483.8
   445.5
   407.9
   491.3
   458.2
   430.3
   441.3
   397.5
   422.8
   437.4
   418.9
   435.1
   425.7
   463.4
   412.8
   420.2
   452.3
   415.7
   471.5
     427
     429
   426.4
   457.9
   456.6
     442
   445.9
   442.9
   478.9
   467.6
   425.1
   469.2
   444.6
     427
   462.4
   442.6
   428.7
   473.4
   452.7
   410.5
   491.9
   484.5
   411.8
   464.3
   422.2
     466
   411.5
   492.6
   425.4
   448.4
   419.2
   456.9
     454
   401.1
   425.7
   424.8
   425.1
   401.4
   396.9
   431.3
   409.5
   434.8
   405.3
   500.7
   437.7
   375.1
     428
   433.2
   415.4
   418.3
   465.6
   466.9
     404
   484.1
   450.1
   402.7
   468.2
   388.8
   467.9
   414.4
   467.3
   448.8
   430.3
   461.4
     478
   482.5
   433.2
   423.5
     478
   468.9
   477.3
   474.7
   447.5
   432.5
   445.9
   470.5
   446.8
     427
   421.2
   444.6
   435.5
   411.5
   383.9
   433.2
   463.4
   399.5
   437.4
   435.1
     441
   424.8
   477.3
   462.7
     465
   447.8
     440
   441.3
   448.8
   436.4
     427
     418
   444.2
   429.6
   400.8
   460.1
   445.5
     451
   458.8
   420.9
   429.6
   433.5
   402.4
   418.3
   433.5
   406.3
   446.8
   457.9
   432.2
     440
   406.6
   431.3
   407.6
   398.2
   495.5
   476.3
   434.2
   442.9
   440.7
   430.3
   411.5
   461.7
   445.9
     416
   403.7
   450.7
   435.8
   454.9
   443.9
   441.3
   460.4
   435.8
   430.6
   369.6
     427
   447.1
   442.6
     430
   403.4
   450.7
   431.3
   432.2
   419.6
     416
   470.8
   409.5
   479.9
   435.1
   409.2
   424.4
     417
   396.9
   449.4
   435.5
   409.5
   448.1
   421.2
   433.8
   384.5
   403.7
   438.1
   441.3
   431.3
   467.3
   413.4
   421.8
   423.1
   401.4
   447.5
   482.2
   452.3
   402.1
   448.1
   420.9
   411.8
   446.2
   422.5
   450.7
   487.4
   398.8
   431.9
   411.5
     454
   417.6
     453
   493.2
   456.2
   417.3
   433.5
   430.9
   456.9
   441.6
   465.3
     452
     452
   414.1
   432.9
   413.1
   435.5
   435.5
   432.9
   480.9
   449.1
   466.3
   450.4
     441
   410.2
   424.4
   426.7
   444.9
   444.6
   450.1
     430
   423.8
   481.2
     475
   462.1
   408.2
   442.3
   474.1
   438.7
   383.2
   426.1
   451.4
   427.4
     428
   387.1
   422.5
   506.2
   455.6
   411.8
   449.4
   512.4
   436.8
   410.5
   444.2
     451
   414.7
   410.2
   397.5
   401.1
   470.5
   450.4
   468.2
   437.7
   376.8
   437.1
   410.8
   407.2
     476
   459.5
     466
   420.2
   447.5
   394.6
     439
   477.6
   398.5
   453.3
   439.7
   443.3
   394.9
   440.3
   484.1
   423.1
   438.4
   366.7
   420.5
   467.6
   411.8
     416
   468.2
   414.1
   464.3
     415
   461.1
   438.7
   451.4
   427.7
   397.8
   395.6
   487.4
   459.2
   448.1
   466.6
   407.2
   474.4
   432.2
   463.7
   444.2
   480.6
   432.2
   412.8
   420.5
   415.4
   430.9
   394.6
   410.8
   429.3
   446.2
   433.5
   394.9
   458.5
   470.8
   428.7
   412.4
   440.3
   453.3
   415.7
   459.5
     440
   389.1
   405.9
   455.6
   469.5
   418.3
   424.4
   449.4
   446.5
     451
   466.6
   436.4
   428.7
   408.9
   415.4
   403.7
   449.4
     430
   447.8
   464.3
   491.6
   401.7
   493.5
   452.7
   380.6
   464.3
   449.1
   454.6
     463
   452.3
     442
   491.9
   397.2
     440
   447.1
     427
   420.9
   436.1
     442
   445.5
   476.7
   432.9
   430.3
   452.3
   435.5
   474.1
   433.8
   459.2
   448.8
   431.6
   439.4
   436.8
   415.4
   454.9
   443.3
   442.9
   387.8
   392.6
   479.6
   411.1
   483.2
   431.9
   483.8
   446.2
   425.7
   435.1
   467.9
     454
   438.7
   391.4
   430.9
   413.7
   433.5
   422.8
   444.2
   428.7
   481.9
   434.2
   499.1
   424.1
   417.3
   418.9
     418
   430.3
   426.7
   455.3
   449.1
   418.3
   425.1
     417
   445.9
   390.4
   449.1
   447.5
   436.8
     451
     441
   422.5
   467.9
   433.5
   461.1
   409.5
   471.2
   454.3
     439
   503.9
   461.1
   431.3
     381
   413.4
   417.3
   446.2
   411.5
   440.7
   418.3
   421.8
   434.8
   438.1
   448.1
   430.9
     453
     451
   435.1
   452.7
   407.2
   414.7
   436.1
   419.2
   426.4
   442.3
   410.8
   422.2
   438.4
   454.6
   441.3
   390.7
   442.3
   455.3
   444.6
   437.7
   478.3
   471.5
   454.3
   456.9
   439.7
     452
   397.8
     440
   425.4
   446.5
   446.8
   400.1
   446.8
   377.4
   472.8
   431.9
   462.1
   429.6
   427.7
   412.8
   426.1
   457.2
     403
   444.6
   479.9
   432.9
     463
   477.3
   405.3
   410.8
   403.7
   425.1
   429.6
   445.9
   413.4
   419.6
   390.4
   383.2
   430.6
   408.5
   430.9
   447.1
   446.8
   463.7
   428.7
   441.3
   418.6
   402.4
   451.4
   430.9
   441.6
   488.3
   431.6
   441.3
   407.2
     427
   434.2
   457.2
   424.1
   524.7
   433.5
   419.9
   423.8
   482.2
   436.8
   424.1
   477.3
   424.8
   443.9
   406.3
   415.4
   424.8
   470.5
   399.5
   443.3
   424.4
   465.3
   446.5
   430.6
   447.1
   454.6
   478.9
   382.9
   407.6
   450.1
   377.1
   433.8
   482.2
   478.9
   396.9
   424.4
   448.4
   478.9
   465.3
   386.8
     427
   448.1
   432.9
   456.9
   430.6
   460.8
   395.2
   425.1
   420.2
   464.7
   447.5
   445.9
   390.1
   452.3
   414.1
   436.8
   440.7
   431.6
     440
   442.9
   454.9
   447.5
   403.4
   414.7
     451
   393.6
   412.8
   431.3
   475.7
   443.3
   410.5
   424.4
   401.4
   439.4
   441.6
   467.3
   462.4
     393
   451.7
     430
   427.7
   426.4
   390.4
   489.6
   493.9
   382.9
   405.6
   458.2
   427.4
   410.8
   471.2
     440
   455.3
   433.5
   381.3
     478
   435.5
   393.3
   459.2
   470.8
   482.5
   451.4
   400.1
   421.8
   395.9
   425.1
   401.7
   429.3
   444.9
   442.9
   425.4
   399.5
   395.9
   403.4
   449.1
   384.9
   404.7
   446.2
   478.9
   423.5
   446.2
   436.1
   452.3
   434.2
   455.9
   412.8
   419.2
   408.9
   392.3
   450.1
   407.6
   461.4
   456.6
   394.6
   408.5
   423.1
   458.8
   401.4
   440.3
     417
   456.6
   398.5
   480.6
   458.5
   441.3
   435.8
   469.2
   442.3
   405.9
   444.6
   415.7
   407.6
   421.8
     428
   437.4
   450.7
     442
     415
   464.3
   448.1
   437.7
   451.4
   398.5
   425.7
     417
   472.1
   455.9
   439.4
   404.3
   446.8
   428.3
   480.6
   419.6
   424.4
   478.9
   457.5
   443.3
   419.6
   462.1
     416
   450.4
   455.3
   448.8
   436.1
   406.6
   407.2
   415.7
     442
   445.2
   474.7
   455.6
   408.2
   424.8
     451
   408.9
   405.9
   461.1
   418.9
   409.5
   438.4
   419.6
     403
   484.5
   484.1
     465
   438.7
   462.4
     415
     452
   451.4
   420.5
   437.4
   444.9
   408.5
   468.6
   403.7
   404.7
   406.3
   444.9
   464.3
     415
   426.1
   461.4
   435.5
   462.4
     464
     416
     442
   439.7
   456.2
   430.6
   418.9
   407.2
   472.1
   449.4
   441.6
   391.7
   477.6
   455.3
   425.4
   430.6
   423.5
     427
   452.7
   448.8
   457.5
   406.6
     429
   396.5
   444.9
   394.6
   423.8
     392
   449.4
   454.9
   427.7
   425.7
   448.8
   414.4
     487
   396.9
   420.2
     427
   386.5
   442.6
   405.9
   365.7
     428
   447.5
   420.9
   475.4
   427.7
   424.1
   403.7
   395.2
   436.4
   433.5
   418.3
   424.8
   466.6
   464.7
   443.9
   409.8
   396.2
   455.9
     430
   450.4
   465.6
   422.2
   476.3
   419.6
   399.1
   479.9
     463
   422.5
   445.2
     464
   449.1
   443.9
   473.1
   492.2
   460.1
   430.3
   413.7
     427
   453.3
   429.6
   427.4
   470.2
   434.8
   445.9
   392.3
     439
   468.9
   413.7
   436.1
   424.8
   428.7
   511.4
   421.5
   436.4
   424.1
   393.9
   418.9
   461.7
   440.7
     428
   415.4
   414.4
   466.9
   453.6
   393.3
     405
   447.5
   399.5
   429.3
   427.7
   445.5
     440
   427.7
     452
   427.4
   409.2
     405
   438.4
     417
   430.9
   485.8
     463
   467.6
   407.6
   439.4
     500
   441.3
     440
   427.4
   456.6
   414.1
   406.3
   401.4
   393.3
   423.5
     428
   448.8
   432.5
   401.4
   458.5
   417.3
   427.7
     439
   455.3
   425.7
   423.8
     441
   417.3
   431.6
   484.8
   442.6
   431.3
   462.4
     442
   375.5
   391.4
     477
   460.8
   406.9
   463.7
   393.3
     454
   425.7
   419.6
   444.6
   435.1
   428.3
   415.4
   421.2
   395.9
   432.2
   401.7
     476
   402.1
   411.5
   451.7
   423.8
   434.2
   396.2
   402.4
     453
   384.5
   442.9
   420.5
   432.5
     418
   386.5
   383.6
     427
   435.1
     392
   361.5
   424.8
   369.9
   474.4
   415.7
   454.9
   421.5
     442
   423.5
   433.2
   424.8
   449.1
   424.1
   459.5
   419.2
     439
   463.4
   438.7
   437.4
   409.8
   452.3
   399.8
   427.7
   394.9
   431.6
   413.7
   455.9
   410.8
   439.4
   446.2
   402.4
   428.3
   412.8
   442.6
   444.6
   422.5
   385.8
   382.9
   407.9
     452
   405.3
   428.7
   413.4
   469.2
   471.5
   403.7
   457.9
     417
   467.3
   449.7
   492.6
   418.6
   491.6
   436.1
   464.7
   411.1
     393
     441
   415.4
   429.6
   401.4
   448.8
   415.7
     415
   448.1
   440.3
   406.9
   393.3
   397.2
     405
   436.4
   459.2
   444.6
   447.8
   492.2
   462.1
   481.5
   412.1
   409.2
   471.2
   413.7
   386.2
   411.8
   373.5
   404.7
   384.5
     477
   434.5
   435.5
   381.9
   482.2
   431.9
   465.3
   432.5
   449.1
     453
     391
   469.5
   450.4
   465.3
   421.8
   437.4
   414.4
   420.9
   406.6
   432.5
   417.3
   439.4
   422.8
   433.2
   417.3
   434.8
   453.6
   468.6
   422.5
   411.5
     466
   451.7
   444.2
   433.8
   402.1
   410.2
   407.6
     453
   365.1
   387.1
   437.4
     441
   451.7
   436.8
   414.1
   412.1
   450.4
   442.3
   449.7
   429.6
   443.9
   436.8
   423.1
   453.6
   436.8
   396.5
   423.8
   418.9
   432.2
   399.8
   447.1
   427.4
   432.9
   414.1
   449.7
   421.2
   455.3
   422.8
   451.4
   427.7
     416
   424.8
   439.7
   432.9
   437.4
   473.7
   426.4
   413.4
   436.8
     427
   419.2
   455.9
   438.4
   493.2
   414.1
   450.7
   467.6
     393
   446.2
   430.3
   452.3
   437.4
   422.2
   458.8
   437.7
   393.9
   429.6
   451.7
   452.7
   437.4
   423.5
   483.5
   435.1
   412.8
   421.5
   419.6
   456.6
   418.9
   403.7
   396.9
   435.5
   442.9
   431.9
   424.8
   394.9
   451.7
   419.6
   462.1
   411.1
   407.6
   453.3
     452
   438.1
   487.4
   473.4
   417.6
     490
   435.1
   428.3
   404.7
     439
   438.4
   388.1
   448.1
   401.1
   441.3
   427.7
   405.6
     427
   460.1
   476.3
   447.1
   420.5
   442.3
   479.6
   442.6
   456.2
   423.8
   383.6
   447.5
   437.1
   447.1
   442.9
   397.8
   438.1
   484.5
   439.7
   448.8
   399.1
   446.5
   420.5
     440
   416.7
   444.9
   406.9
   424.1
   456.2
   471.2
   401.1
     427
   433.2
     404
     451
   406.6
   426.4
   425.4
   473.1
   446.2
     464
   409.8
     478
     465
   457.2
   419.6
   405.6
   418.3
   393.9
   430.9
   405.6
   449.7
   425.1
   453.6
   416.3
   424.4
   468.9
   449.1
   425.4
   438.4
   428.7
     452
   436.8
   453.6
   405.6
     453
     441
   432.2
     441
   485.8
   409.8
   434.8
   432.2
   433.5
   430.3
   428.3
   461.4
   435.5
     441
   430.9
   447.5
   459.2
   400.8
   411.1
   414.1
   478.3
   458.8
   445.9
   435.8
   382.3
   458.2
   423.8
   482.5
   421.5
   410.5
   425.4
   420.5
   400.1
     428
   390.7
   468.2
   420.5
   426.4
   454.3
   421.2
   447.1
   419.6
   463.4
   385.5
   452.7
   444.9
   375.1
   414.1
   468.9
     430
   411.8
   466.6
   437.4
   435.1
   449.1
   445.9
     418
   443.3
   392.3
   458.5
   397.5
   431.3
     440
     454
   457.2
   477.6
   394.9
   419.2
   386.2
   437.7
   407.9
   387.8
   453.6
   462.1
   435.5
   416.7
   438.1
   426.1
   385.2
   454.9
   446.2
   488.7
   434.2
   470.5
   431.3
   436.4
   455.3
   426.4
   430.6
   417.6
   460.1
   398.8
   397.2
     441
   409.5
   392.6
   459.8
   409.5
   420.9
     465
   420.5
   427.7
   445.2
   443.3
   426.7
   418.3
   426.1
   442.6
   462.1
   459.8
   459.5
   393.6
   414.1
   449.4
   453.6
   414.4
   496.5
   426.4
   420.9
   435.8
   442.6
   419.2
   424.4
   461.7
   450.1
   415.7
   392.6
   456.2
   420.2
   448.8
   432.5
   479.6
   449.7
   473.7
   460.8
   421.8
   416.3
     428
   470.5
   403.7
   444.2
   394.3
   480.2
   444.9
   438.4
   456.9
     429
   483.2
   413.4
   464.3
     476
   453.6
   458.2
   488.7
   424.8
   434.5
   423.1
   418.6
   398.5
   454.9
   468.9
   474.4
   410.8
   461.1
   387.5
   468.9
   448.4
     439
   445.5
   436.1
   451.4
   480.2
   483.2
   412.1
   409.5
   426.4
   430.6
   430.9
   444.6
   477.3
   454.3
   443.9
   424.4
   457.9
   483.2
     454
   383.6
   432.9
   443.3
   420.2
   386.2
   393.6
   459.5
   433.8
     489
   441.6
   424.4
     415
     475
   479.6
   459.5
   467.9
   403.4
   423.5
   420.9
   445.9
   447.8
   442.3
   432.9
   403.7
   389.4
   446.8
   449.1
   486.1
   382.9
   434.5
   467.6
     405
   445.5
   429.3
   442.3
   431.3
   435.8
   406.9
   461.1
   432.2
   418.9
   414.4
     478
   417.6
     393
   407.2
   395.2
   453.3
   466.6
   396.2
   411.8
   436.1
   401.7
   402.7
   448.4
   423.1
   419.9
   402.1
   435.8
   447.5
   443.3
   413.7
   481.9
   446.8
   435.1
   419.2
   434.8
   426.7
   462.4
   415.7
   443.6
   423.1
   447.5
   427.7
   458.2
     454
   435.1
   437.1
   397.2
   473.7
   425.4
   425.1
   449.1
   422.5
     427
   432.2
   443.9
   439.4
   418.3
   463.4
   421.8
   439.4
   447.5
   484.8
   459.8
     415
   435.1
   419.9
   444.6
   436.4
   470.5
   401.7
   436.4
   421.5
   423.1
     442
   381.9
   404.3
   396.9
   425.4
   404.3
   435.8
   452.7
   442.6
   413.7
   431.3
   450.7
   410.5
   454.6
   470.2
     488
   435.5
   456.9
   450.7
   456.2
   474.1
   437.7
     428
   445.9
   469.5
   436.4
   427.4
   433.2
   438.1
   500.7
     454
   479.9
   453.3
   410.5
   398.8
   417.6
   427.4
   447.8
   418.3
     403
     441
   450.7
   442.9
   443.6
   410.5
   440.3
   424.8
   405.3
   424.8
   399.1
   395.9
     442
   420.2
   449.4
   419.2
   440.7
   436.4
   467.9
   455.6
   452.7
   442.6
   429.6
     454
   454.9
   447.1
   450.4
   456.6
   427.7
   460.8
   412.4
   477.6
   469.9
   455.9
   435.5
   384.5
     439
   429.6
   418.3
   447.5
     417
   450.1
   446.2
   478.9
   467.9
   428.7
   443.3
   420.9
   396.2
   461.4
   439.4
   414.7
   400.4
   439.7
   478.3
   420.2
   449.4
   414.7
     393
   405.3
   455.6
     430
   441.3
   416.3
     405
   408.9
   455.6
   447.1
   394.6
   424.4
   451.4
     429
     454
     391
   411.5
   415.4
   445.9
   446.8
   392.3
   477.3
     417
   408.5
   417.3
   412.8
   461.1
   418.6
   431.9
   423.8
   434.5
   482.8
   460.1
   430.6
   419.6
     415
   444.6
   442.9
   409.5
   445.2
   424.1
   445.5
   442.6
     451
     430
   460.8
   389.1
   471.2
   449.7
   449.1
   420.2
   482.2
   411.1
   406.9
   435.5
   432.9
   441.3
   500.7
     488
   442.6
   425.7
   434.8
   405.6
   416.7
   472.5
   414.7
   406.3
   385.8
   389.4
   406.3
   422.5
     428
   406.3
     428
   405.6
   455.6
   470.8
   423.5
   402.7
   439.7
   434.5
   446.2
     440
   440.7
   465.3
   457.9
   402.7
   450.1
   442.6
   473.7
   421.5
   440.3
   422.5
   414.1
   424.1
   411.5
   436.1
   450.7
   427.4
   400.4
   405.3
   409.2
     441
     428
     465
   428.3
   420.2
   437.7
   387.8
   411.1
   418.9
   431.6
   490.6
   442.6
     440
     427
   406.6
   431.9
     489
   454.3
   470.2
   424.1
   410.5
   410.8
   441.6
   375.8
   418.3
   421.2
   453.3
   419.9
   414.1
   444.6
   447.5
   385.5
   440.3
   447.5
   458.2
   471.2
     416
   434.8
   421.5
   434.5
   447.1
   423.8
   422.2
   446.5
   433.2
   421.8
   448.1
   454.6
   470.2
   446.2
   441.6
   424.1
   434.5
   485.8
   449.1
   482.8
   424.8
   428.3
   422.5
   421.5
   431.6
   416.7
   441.3
   420.5
   421.2
   470.8
   426.4
     451
   423.1
   417.3
   435.5
   442.3
   376.8
   442.3
   458.5
   410.2
     451
   422.8
   386.8
   432.5
   441.3
   448.1
   444.2
   440.7
   472.1
   451.4
   428.3
   481.5
   413.4
   436.4
   420.9
     393
   456.2
   448.1
   457.9
   443.3
   409.8
   454.9
     379
     404
   449.4
   445.2
   421.2
   444.9
   424.4
     418
   404.3
   405.3
   419.9
   397.8
   423.8
   434.8
   437.4
   409.8
   405.9
   431.6
   449.4
   433.8
   376.8
   427.4
   414.1
   421.8
   407.2
     454
   453.3
   437.1
   430.6
   475.7
   394.9
   469.5
   455.3
     392
   442.6
   492.6
   426.1
   457.9
   409.8
   458.8
   390.1
   468.6
     451
   389.7
   412.4
   436.8
   416.3
   458.5
   455.6
   434.8
   459.2
   411.8
   389.7
   443.9
   386.2
   422.5
   388.1
   405.6
   449.7
   365.7
     417
   461.4
   416.7
     439
   380.3
   457.9
   438.4
   458.8
     440
     416
   468.9
   429.6
   424.4
   383.9
   438.7
   423.5
   434.2
   382.3
   463.4
   388.8
   442.3
   471.8
   466.9
   413.7
     379
   479.3
   435.1
   406.9
   443.9
   457.5
   448.8
     451
   473.4
   367.7
     391
   433.5
   445.5
   403.4
   420.2
   441.3
   458.5
     416
   425.1
   418.3
   424.4
   462.7
   407.6
   424.8
     452
   430.6
   424.1
     428
   451.4
   433.2
   438.7
   458.2
   454.6
     452
   435.1
   442.3
   444.2
   391.4
   418.6
     441
   424.1
   469.2
   449.4
   426.1
   438.1
     439
   459.8
   438.7
   423.8
   455.6
   453.3
   396.5
   447.1
     430
     403
     415
   435.8
   410.8
   420.2
   395.9
   410.2
   454.6
   412.8
   472.1
   402.1
   397.5
   419.6
   448.4
   427.4
   351.1
   453.6
   436.1
   421.2
   426.4
     429
   426.7
   436.4
   431.6
   431.9
   468.2
   463.4
   446.2
   436.1
   446.2
   470.8
   424.1
   446.5
   420.9
   409.5
   431.3
   463.4
     440
   381.6
   443.3
   434.2
   414.7
   439.7
   460.1
   485.8
   426.7
   423.1
     477
   440.7
     454
   440.7
   464.7
   440.3
     464
   446.8
   444.6
   405.6
   427.7
     403
   404.7
   418.6
   450.7
   398.2
   436.4
   466.6
   408.9
   450.7
     405
   448.4
   376.8
   438.4
   422.5
   436.8
   437.1
   411.8
   454.9
   447.1
   399.1
   430.9
   414.7
   432.9
   399.5
   439.4
   390.7
   399.5
   443.9
   398.2
   438.1
   403.4
   469.9
   426.4
   406.9
   455.9
   417.3
   428.3
   406.9
   460.4
   380.3
   384.9
   436.1
   469.5
   456.2
   442.3
   421.5
   426.4
   424.1
   450.7
   421.5
     404
     416
   474.7
     418
   408.9
     452
   384.2
   430.6
   389.4
   428.3
   386.8
   418.9
   390.4
   436.4
   391.4
   409.8
   435.1
   391.4
   494.8
     391
   426.1
   466.3
   430.3
   447.8
   418.9
   399.8
   452.3
   477.3
   425.1
   411.8
   420.5
   397.5
   385.2
   412.4
   436.8
   409.5
   426.7
   418.3
   415.4
   437.1
   443.3
   399.1
   450.1
   456.2
   438.7
   382.6
     477
   409.8
   416.3
   438.1
   426.7
   432.9
   389.1
   443.3
   417.6
   440.3
   460.1
   432.2
   422.5
   422.8
     403
   392.6
   446.2
   432.9
   412.8
   436.4
   458.2
   404.3
   406.6
   418.9
   426.1
   392.6
   425.1
   450.7
   372.9
   435.8
   438.1
   440.3
   458.2
   405.6
     465
   398.8
   410.8
   377.7
   413.4
   443.9
   443.6
   412.8
   399.1
   450.4
   385.8
   433.5
   433.2
   451.4
     415
   458.8
   430.3
   456.6
   374.5
     451
   438.7
   414.1
     393
   445.5
   414.1
   425.1
     428
   414.1
   475.4
   399.8
   438.4
   407.2
   424.4
   433.2
   455.9
     440
   430.6
   434.5
   413.1
   435.8
   420.5
   432.9
   472.8
   415.7
   401.7
   422.5
   393.6
   386.8
     416
   451.7
   461.7
   409.8
   381.3
     428
   426.1
   446.8
   394.6
   399.5
   426.4
   421.2
   464.3
     429
   461.4
   470.2
   474.4
   418.3
   432.9
   430.6
   405.9
   409.2
   411.8
   432.9
   421.5
   400.1
   459.5
   420.5
   390.4
   505.5
   429.6
     463
   381.9
   485.8
   439.4
   445.5
   418.3
   441.3
     440
   434.5
   445.9
   441.3
   399.8
   417.6
   444.6
   419.6
   389.7
     418
     403
   445.9
   490.3
   423.8
   431.9
   440.3
   468.2
     439
   478.9
     405
   435.8
   431.3
   420.9
   400.1
   400.8
     440
   433.8
   430.6
   433.5
   422.8
     427
   464.3
   412.4
   432.9
     379
   407.2
   473.1
   409.8
   403.4
   410.8
   409.2
   387.8
   436.1
   444.6
   407.9
     391
   446.2
     466
   395.6
   438.1
   471.8
   455.9
   512.4
   474.1
   491.6
   422.8
   393.6
   474.1
   421.8
   468.2
   432.9
   442.6
   421.2
   424.4
   419.6
     417
   472.8
   466.3
   427.4
     488
     418
   413.4
   430.6
   470.2
   396.9
     415
     415
   376.8
   430.6
   395.2
   442.9
   419.2
   408.9
   414.1
   415.7
   427.4
     428
   427.4
   416.7
   437.4
   444.6
   407.2
   447.8
   466.6
     439
   397.8
   436.4
   444.6
     442
   416.3
     430
   407.2
   372.2
   404.7
   406.9
   460.4
   410.5
     403
   400.8
   420.2
   397.5
   401.4
   402.1
   396.9
   484.5
   471.5
   432.9
   426.1
   439.4
     441
   398.5
   433.8
   458.8
   449.4
     428
   458.5
   394.6
   434.8
   446.8
   422.5
   422.8
   446.2
   426.4
   447.1
   420.2
   385.8
   400.1
   470.8
   432.2
   461.4
     416
   473.1
     442
   461.4
   422.5
     418
   397.5
   435.5
   434.8
   472.8
   489.3
   483.5
   418.3
   425.4
     440
     452
   443.9
   419.6
   394.6
   414.7
   447.1
   463.4
   438.7
   435.5
   444.9
   444.9
   409.5
   394.9
   442.3
   422.2
   394.3
   387.1
   425.7
   389.1
   421.5
   450.4
   430.6
   439.7
   425.4
   430.3
   385.2
   438.1
   436.4
   406.3
   419.9
   395.2
   402.4
   412.8
   423.8
   452.3
     452
   442.9
   402.7
   414.1
     381
   459.2
   403.4
   450.4
   432.2
   405.9
   424.8
   435.5
   433.2
   461.7
     463
   421.8
   417.3
   440.3
   382.3
   485.4
   395.9
   431.3
   408.2
   428.7
   401.7
   462.7
   418.3
   457.2
   439.4
   437.1
   447.1
   401.4
   502.3
   412.4
     393
   396.9
   422.5
     451
   450.1
   465.6
   436.1
   406.3
     442
   419.6
   493.9
   410.5
   457.5
   440.7
   453.6
     454
   408.5
   434.2
   435.5
   440.3
     442
   440.7
   468.9
   437.4
   431.3
   418.3
   415.4
   433.2
   440.3
   413.4
   448.4
   436.4
   438.1
   402.4
   419.9
   402.7
   406.3
   397.5
   429.3
   398.5
   394.3
   424.1
   452.7
   430.3
   404.3
   410.8
   430.3
   408.9
   425.4
   424.4
     392
     415
   447.5
   401.7
   450.1
   423.5
     403
   438.4
   484.5
   461.4
   405.3
     430
   443.9
   418.6
   460.8
   424.1
   430.3
   419.2
   408.5
   427.4
   506.8
   454.3
   458.2
   443.6
     417
   444.2
   460.4
   432.9
   457.2
   434.8
   396.9
   455.3
   421.8
   410.5
   451.4
   399.5
   401.1
   383.6
   419.2
   442.6
   365.4
   425.7
     441
     430
   442.9
   383.9
     429
   437.1
   441.6
   433.8
   430.6
     415
   375.1
   434.5
   409.8
   421.5
   406.6
   403.4
     453
   396.5
   410.5
   419.6
     418
   411.1
   433.8
   484.1
   433.2
   456.9
   448.4
   417.6
   451.7
     451
   378.7
   407.9
   441.3
   432.9
   452.7
     427
   428.7
   408.9
     440
   425.7
   454.9
   438.7
   439.7
   458.2
   449.7
   403.4
   432.9
   410.8
   438.4
   500.3
     429
     454
   459.8
   449.1
   446.8
   438.7
   426.7
   436.4
     417
   367.7
   438.4
   446.2
   452.7
   407.9
   406.6
   383.6
   462.1
   402.7
   419.6
   431.3
   438.1
   401.1
   450.1
   485.1
     439
   432.2
   469.5
   414.1
   439.4
     439
   446.2
   419.9
   462.4
   425.7
   425.7
   399.1
   419.6
   424.1
   475.4
   433.8
     442
   424.4
   481.2
   396.2
   430.3
   469.5
   445.2
   423.1
   431.6
   408.5
   416.7
   464.3
   478.3
   462.1
   432.2
   406.9
   419.2
   479.9
   382.6
   483.5
   411.5
   471.8
   432.2
   455.9
   417.3
   399.5
   447.8
   413.1
   420.2
   395.9
   401.7
   416.3
   457.9
   431.3
   426.1
   424.8
   463.4
     465
     442
   450.1
     440
     464
   443.3
   418.9
   431.3
   452.7
   471.8
   418.9
   442.6
   440.3
   407.9
     441
   420.2
   439.7
   400.8
   420.9
   456.9
   439.7
   449.1
   401.4
   409.5
   442.9
   441.3
   417.6
   456.6
     454
   423.8
   411.1
   422.2
   394.6
   447.5
   413.1
     404
   445.9
   443.3
   438.1
   432.5
   426.4
   443.9
   439.4
   406.3
   423.8
   444.2
   450.1
   434.5
     463
   416.7
   474.1
   416.7
   453.3
     439
   423.5
     452
   436.1
   462.4
   449.1
   410.2
   421.8
   421.8
   434.8
     465
   378.7
   415.4
   486.7
   414.4
   468.6
   423.8
   398.5
   429.3
   498.4
   420.5
   424.8
   396.2
     475
     439
   410.5
   449.1
   394.3
   421.8
   427.4
   428.3
   435.1
   452.3
   444.9
     465
   462.1
   400.8
   423.1
   462.4
   406.9
   405.9
   392.3
   438.4
   408.9
   426.7
   457.5
   391.4
     416
   401.1
   451.4
   459.8
   461.7
   453.3
   410.8
     417
   411.8
   477.3
   416.7
   423.5
   496.5
   416.3
   418.3
   405.9
   439.7
   465.3
   457.9
   457.9
   482.8
   406.9
   441.6
   463.4
   412.1
   393.3
   416.7
   395.2
     454
   410.8
   408.5
   448.1
   389.7
   399.1
   425.1
     367
   426.1
   450.4
   413.1
   460.8
     477
   415.7
   455.9
     439
   443.3
   425.7
   466.3
   447.5
   458.8
   398.8
   416.3
   442.3
   413.1
   477.3
     391
   454.6
   437.1
   453.6
   370.3
   374.5
   472.8
   409.8
   371.2
   449.7
   413.1
   393.3
   428.3
   460.8
   418.9
   427.4
   512.7
   437.1
   445.9
   423.8
     417
   431.9
   495.2
     380
   390.1
   445.9
   418.9
   427.7
   438.1
   468.6
   437.7
   449.4
   415.4
   384.5
     441
   403.4
   447.5
   384.9
     418
   447.1
   461.1
   458.5
   467.3
   412.8
   401.4
   447.5
   381.9
   463.4
   413.7
   428.7
   396.2
   462.1
   461.7
   438.4
   442.3
   465.3
   422.2
     430
   411.8
   455.3
     415
   461.4
   392.3
   428.3
   442.3
   390.4
   399.5
   477.3
   458.2
   401.1
   407.9
     442
   445.9
   414.1
   447.5
   441.3
   458.2
   474.1
   439.7
   433.8
   422.2
   427.4
   434.8
   429.6
   465.6
   418.3
   432.9
   475.4
   422.5
     416
   389.4
   424.4
   444.9
   458.5
   434.2
   421.2
   431.6
   383.9
   418.3
   459.5
   415.7
   414.4
   402.4
   490.3
   448.4
     452
   426.1
   449.1
   405.3
   407.6
     477
   411.1
   436.1
   436.1
   463.4
   441.6
   367.7
     475
   398.5
   460.8
   472.8
   425.7
   434.8
   440.7
   460.1
   459.2
   398.2
   395.2
   436.4
   410.5
   413.1
   398.8
   434.2
   432.9
   403.4
   402.7
   368.3
   425.4
   433.5
   435.1
   492.9
   479.9
   467.9
     489
   418.9
   390.7
   463.4
   424.1
   421.5
   454.3
   434.2
   422.8
   413.1
   442.9
   464.3
   397.5
   470.5
   470.5
   445.2
   423.5
   379.3
   438.7
     429
   436.1
   406.9
   438.1
   447.5
   417.3
   411.5
   441.6
   393.6
   438.1
   398.8
   438.4
   411.1
   426.1
   452.7
   433.8
   446.5
   414.4
   423.5
   410.5
   411.5
   421.2
   423.8
   457.2
     403
   459.5
   431.6
   394.3
   434.2
   395.6
   427.4
   406.9
   427.4
   450.1
   403.4
   411.8
     416
     453
   418.9
     475
   382.9
   436.1
   447.5
   446.5
   459.2
   443.6
   401.4
   444.9
   416.3
   484.5
   423.1
   473.7
   426.1
   403.7
   387.8
   435.8
   468.2
   457.2
   427.7
     451
   472.1
   405.3
   428.3
     416
   439.4
     416
   478.3
   435.8
   426.4
   470.2
     442
   436.8
   432.9
   401.4
   436.1
   414.4
     452
   486.1
   454.9
   430.6
   457.5
   433.8
   458.8
   447.5
   403.4
   365.4
   442.6
   394.9
   452.7
   385.8
   458.2
     415
   493.2
   456.6
     454
   454.6
   429.3
     415
   418.6
   423.8
   472.1
   418.3
   390.7
   461.1
   433.2
   493.5
   420.9
   396.9
   436.8
   438.4
   436.1
   433.8
   445.2
   429.3
   426.4
   435.8
   450.7
   406.6
   431.3
   457.5
   391.4
   439.7
   406.9
   452.7
   424.1
   434.2
   439.4
   450.7
   433.8
   388.8
   412.8
   469.9
   443.9
   454.6
   416.7
   471.8
   366.4
   388.4
   447.5
   441.6
   446.2
   383.9
   439.4
   458.8
   442.6
   448.8
   441.6
   397.8
   433.8
     439
   449.7
   467.3
   439.7
   399.8
   465.6
   435.1
   432.2
   394.6
   370.3
   439.4
   427.4
   455.3
   429.3
   409.8
   437.1
   434.8
   468.2
   468.6
   419.2
   423.8
   410.2
   417.6
   403.4
   458.8
   445.9
   440.3
   421.5
   436.4
   411.1
   395.9
   436.8
   433.5
   435.5
   411.1
     454
   421.8
   400.1
   466.3
   468.9
     452
   401.1
   456.9
   420.9
     415
   437.4
   430.6
   427.4
   442.6
     454
   426.4
   418.9
     440
   413.1
   434.5
   448.1
   432.9
   480.2
   472.8
   388.1
   386.8
   419.2
   387.8
   431.3
   426.1
   458.2
   452.3
   401.1
   414.4
   404.3
     476
   374.5
   408.2
   469.2
   375.1
     463
   435.1
   530.5
   374.2
   435.5
   429.6
   452.7
   431.3
   456.9
   422.5
   445.5
   454.9
   492.6
   413.1
   456.2
   434.5
   430.3
   392.3
   411.8
   452.7
   410.2
   430.9
   414.1
   451.4
   420.2
   409.2
     417
   463.4
   412.4
   415.7
   398.2
   430.6
   453.3
   412.1
   507.5
   456.6
   433.2
   428.7
   457.2
   426.1
   452.3
   455.6
   409.2
   448.1
   468.9
   400.4
     464
     439
   396.9
   497.8
   413.1
   383.2
     417
   432.5
   434.5
   430.6
   456.6
   402.7
   415.4
   418.9
   456.9
   483.2
   452.3
   456.2
   444.9
     451
   458.8
   433.8
   406.9
   419.2
   442.9
   408.9
   422.8
     439
   400.8
   439.7
   450.4
   435.5
   449.4
   453.3
   468.6
   452.3
   364.1
   454.9
   433.2
   424.1
     429
   435.1
     478
   419.2
   454.6
   443.6
   390.7
   426.7
   431.6
   472.1
   406.9
   436.8
   466.3
   473.4
   405.9
   437.4
     417
   456.6
     418
   430.9
   419.9
   414.4
   404.3
   409.5
     416
   451.4
   456.6
   410.2
   462.1
   423.8
   435.5
   369.3
   447.1
   400.1
   446.2
   431.6
   422.5
   464.3
   387.5
   444.6
   418.9
   451.4
   474.1
   470.2
   453.3
   441.6
   481.5
   381.3
   421.8
   422.5
   420.9
   418.3
   423.5
     439
   464.7
     415
   437.7
   448.4
   414.7
   397.8
     415
   421.2
   429.6
   410.5
   413.4
   381.3
   401.1
   435.5
   444.9
   408.9
   423.5
   392.3
   454.6
   427.4
   385.5
     417
   461.4
   423.5
   470.5
   413.7
   486.7
   398.8
   386.8
   450.1
   382.6
   425.1
   424.1
   435.8
   433.2
   425.7
   459.2
   399.5
   462.1
   444.6
   412.8
   427.4
   436.4
     440
   437.4
   433.8
     391
   424.1
   429.6
   409.8
   442.3
   398.2
   459.2
     416
   388.8
   455.6
   448.1
     430
   486.4
   427.4
   442.9
   432.5
     451
   404.3
   451.7
   466.3
   424.4
   414.1
   448.1
     451
   458.8
     380
     466
   446.2
   485.4
   408.2
   433.2
   431.3
   436.1
     429
   370.9
   395.2
   372.5
   442.6
   442.3
   421.2
   462.7
   466.6
   402.7
   438.4
   459.8
   426.1
     427
   425.7
   447.8
   474.7
     451
   446.2
     476
   445.9
   423.1
   435.1
     439
   397.2
   426.1
   464.7
   397.2
   446.5
   450.7
   438.7
   408.5
   460.4
   444.6
   488.7
   426.1
   429.3
   408.2
     416
   455.6
   468.6
     451
   455.9
   419.2
   432.5
   435.1
   370.3
     418
   432.5
   436.8
   457.5
   472.1
   482.2
   439.4
   432.5
   458.2
   416.3
   446.8
   462.1
     441
   397.5
   444.2
   438.1
   481.9
   432.2
     404
   445.5
   416.3
   444.2
   436.4
   448.8
   457.2
   452.7
   411.1
   422.5
     415
   423.5
   442.3
   425.1
   409.5
   416.3
   406.6
   416.7
   443.9
     465
   398.5
   424.1
   438.4
   438.1
   446.5
   448.8
   483.2
   399.8
   416.7
   431.6
   483.8
   381.9
   430.6
   432.5
   387.1
   397.5
   449.1
   431.6
   382.9
   416.7
   410.2
   452.3
   448.4
   433.5
   422.5
   402.7
   469.5
   502.9
   425.4
   438.7
   422.8
   438.1
   486.1
   431.6
   405.6
   440.7
   451.7
   437.7
   393.6
   455.6
   441.3
   460.1
     427
   409.8
   436.4
   478.9
   427.7
   385.8
   438.1
   432.9
   435.8
   426.7
   438.7
   404.7
   412.1
   480.2
   409.2
   483.5
   433.8
     441
   427.7
   414.4
   378.4
   422.8
   432.9
   410.2
   458.5
   423.8
   416.7
     463
     418
   392.3
   481.9
   462.4
   437.1
   415.7
   385.2
   444.6
   430.3
   442.9
   417.6
     429
   464.3
   423.5
   391.7
   421.5
   432.2
   423.5
   447.1
   449.4
   391.7
   422.2
   420.5
   492.6
   431.3
   418.9
   424.4
   439.4
   433.8
   499.1
   386.5
   428.3
   422.2
   443.3
   424.1
   454.6
   448.8
     428
   466.3
   438.7
   432.9
   422.2
   425.7
   432.2
   442.9
   436.4
   471.5
   438.4
   467.9
   395.6
     392
   390.4
   503.6
   425.1
   432.9
   416.7
   528.2
     415
   422.2
   457.5
   466.6
   411.5
   440.3
   407.9
   387.5
   443.9
   454.9
   461.7
     417
   434.5
     430
   428.7
   422.5
   430.3
   437.4
   447.8
   441.3
   471.2
   454.6
   408.5
   438.7
   428.7
   463.7
   474.7
   445.5
   410.8
   423.8
   445.5
   425.4
   418.6
   447.8
   458.2
     439
   485.4
   460.1
   474.4
   403.7
   405.6
   397.5
   468.2
   425.1
   415.4
   438.4
   418.3
   428.7
     415
   441.3
   436.4
   458.2
   427.7
   390.1
   438.7
   424.1
   413.7
   451.7
   404.7
   400.1
   407.6
   422.8
   439.7
   424.4
   443.3
     427
   439.4
   425.4
   443.6
   529.9
   449.1
   447.8
   426.1
   425.4
   446.2
   418.9
     441
   397.5
     463
   409.8
   435.8
   408.5
   417.6
   455.6
   430.3
   453.3
   467.3
   389.7
   437.4
   425.7
   436.1
   408.2
   462.7
   454.6
   436.1
   432.5
   437.7
   458.5
   471.5
   468.2
   420.5
   435.5
   411.8
   418.9
   445.9
   446.2
   469.5
   399.5
   423.1
   409.8
   433.8
   442.3
   455.6
   435.1
   446.8
   489.6
   446.2
   438.1
   449.7
   389.1
   447.1
   420.9
   448.8
   442.6
   447.5
   436.4
   450.7
   425.1
   478.3
   484.5
   450.4
   383.6
   455.9
   426.7
   480.2
     429
   419.9
   416.7
   451.7
   406.9
   451.7
   433.5
   387.8
   426.4
   450.4
   461.1
   459.8
   449.4
   414.7
     415
   423.5
   450.7
   461.7
   409.2
   407.2
   438.1
   436.4
   441.6
   414.1
   431.9
     427
   474.7
   414.1
   443.9
     452
   467.6
   420.5
   468.6
   419.6
   435.5
   455.3
   415.7
   433.2
   439.7
   471.2
   424.8
   442.6
   383.9
   431.9
   384.5
   412.1
   432.9
   452.3
   420.5
   392.3
   465.3
   416.7
   397.8
   426.1
   392.6
   397.8
   451.7
   459.5
   412.4
   403.7
   441.3
   424.4
   464.3
   445.2
   485.4
   412.8
   432.9
   441.6
   440.3
   408.5
   419.2
     428
   446.5
   470.8
   412.8
   423.1
   407.6
   412.4
   433.2
   445.2
   438.7
   466.6
     439
   433.2
   428.7
   445.5
   456.9
   427.4
     391
   451.7
   417.3
   445.5
   422.2
   354.4
   461.7
   454.9
   408.9
   413.7
   406.3
     439
   404.7
   439.4
   464.7
   437.1
   449.1
     427
   431.3
   429.3
   430.6
   439.7
   425.7
   488.7
   449.7
   379.7
   450.1
   424.4
   374.5
   466.9
   518.2
   422.5
   443.9
   456.2
   415.7
     405
   432.9
   449.4
   464.7
   451.7
   483.2
   421.5
   431.6
   447.5
   379.7
   439.7
   447.5
   405.3
   439.4
   419.2
     440
   411.1
   417.3
   438.7
   405.6
   449.7
   422.5
   409.8
     429
   458.8
   438.4
   486.7
   402.1
   424.8
     429
   492.2
   458.5
   425.7
   443.9
   388.1
   435.1
   419.2
   448.1
   432.5
   408.5
   448.1
     441
   454.9
   457.5
   430.6
   466.6
   398.8
   466.9
   451.4
   430.3
     466
   455.6
   447.1
   422.8
   455.9
   399.1
   431.3
   404.7
   418.9
   391.7
   489.3
   408.2
   432.5
   420.9
   415.7
   435.8
   405.9
   460.4
     416
   449.1
   423.5
   442.9
   472.8
   424.8
   430.9
   483.8
   407.6
   485.4
   459.5
   415.7
   425.1
     417
   437.7
   417.6
   471.8
   433.2
   397.8
   416.3
   458.5
   429.3
   413.1
   414.4
   413.1
   459.8
   434.5
   455.3
   447.8
   424.4
   428.3
   483.8
   432.5
   431.9
   397.2
   466.6
   394.9
   420.9
     418
     428
   468.2
   450.7
   433.8
   394.6
   470.5
   428.3
   451.7
   451.7
   387.5
   426.1
   467.6
   409.8
   496.8
   417.6
   449.4
     405
   414.1
   463.4
   439.7
   387.1
   468.6
   456.6
   399.5
   416.7
   445.5
   406.3
   413.4
   460.8
   449.1
   456.2
   455.6
   454.9
   453.3
   421.8
   424.8
   462.1
   442.6
   387.1
   463.7
   445.5
   435.5
   396.2
   440.7
   432.2
   444.9
   416.3
   405.6
   425.4
     416
   427.7
   425.7
   412.4
   437.7
   452.7
   464.3
   485.4
   426.1
   383.2
   426.7
   386.8
   407.6
   459.5
   424.8
   485.8
   401.1
   411.5
   396.9
   437.7
   428.3
   432.9
   451.4
   425.7
   419.6
   445.5
   426.1
     416
   463.4
   401.1
   412.1
   419.2
   434.5
   412.1
   430.3
   473.7
   455.6
   407.9
   400.8
   456.6
   396.9
   442.6
   427.7
   442.9
     478
   433.8
     404
   414.7
     440
   419.2
   466.9
   419.6
   419.6
   446.2
   414.4
   404.3
   436.1
   405.9
     475
   434.8
   444.6
   458.8
   442.6
   413.1
   421.8
   421.5
   449.7
   419.9
   402.7
   409.5
   421.5
   469.9
   441.6
   473.4
   422.8
   470.5
   461.1
     452
   445.2
   413.4
   429.3
   470.5
   392.3
   397.2
   448.8
   403.7
   410.8
   434.2
   356.6
   430.3
   444.6
   425.4
   451.4
   435.8
   448.4
   435.5
   388.1
   415.7
   458.2
   456.9
   442.9
   404.3
   448.4
   451.7
   421.5
   369.9
     452
   395.2
   425.1
   415.7
   451.4
   400.8
   387.5
   436.1
   434.8
     415
   438.1
   394.3
     451
   410.5
   435.8
   411.1
   460.4
   434.2
   388.1
     452
   451.4
   431.3
   431.3
   442.6
   458.8
   409.2
   465.3
   423.5
   389.7
   423.8
   439.4
   431.3
   471.8
     440
   454.6
   473.1
   457.2
   442.9
   444.6
   400.4
   450.4
   452.7
   394.3
     442
   422.8
   439.4
   454.9
   462.7
   405.3
   393.9
   410.8
     416
   424.1
   450.1
   438.4
   447.8
     477
   433.8
   458.8
     440
   421.8
   416.3
   434.2
     477
     416
   440.3
   421.2
   452.3
   407.6
     428
   409.8
     405
   434.2
   439.7
   421.5
   393.9
   395.9
   435.5
   423.1
   449.1
   398.2
   460.4
   460.1
     418
     404
   418.9
   425.1
   453.6
   452.3
   482.2
     415
   419.2
   438.7
   413.1
     454
   432.2
   462.7
   429.3
   453.3
   446.2
   476.3
   430.6
   422.5
   419.9
   443.3
   454.9
   423.5
   393.6
   463.4
   420.9
     454
   447.5
   434.5
   421.5
   427.4
   429.6
   418.9
   423.1
   437.7
   433.8
   457.5
   455.3
   413.7
   444.2
   411.5
   468.2
     379
   432.2
   425.1
   430.9
   433.5
   426.1
     427
   427.7
   435.5
   437.1
   450.7
   410.8
   431.6
   469.2
   431.6
   431.3
   413.7
   432.9
   401.4
   392.6
   424.4
   475.4
   479.6
   412.1
   463.4
   421.8
   427.4
   426.7
   443.9
   432.2
   429.6
   388.1
   436.1
   437.1
   475.4
   411.5
   388.4
   401.7
   460.4
   455.9
   449.7
   398.2
   439.4
   434.8
   391.7
   441.6
   494.5
     465
   465.6
   459.8
   414.1
   483.8
   487.4
   447.8
   453.6
   426.1
   419.6
   420.9
   453.3
   418.3
   389.1
   415.7
   445.5
   424.1
   463.7
   406.6
   412.1
   443.3
   426.1
   441.3
   445.2
   502.3
   419.2
   418.6
   427.4
   434.8
   458.8
     441
   389.4
   378.4
   446.5
   428.3
   414.7
   447.8
   460.4
   436.4
   422.2
   429.6
   416.7
   472.5
   452.3
   441.6
   439.4
   410.8
     452
   431.3
   370.6
   474.4
   422.5
   416.3
   427.4
   465.6
   434.5
   452.7
     416
   469.5
   438.1
   439.7
   454.9
   405.6
   426.7
   464.7
   422.2
   463.7
   419.9
   464.7
     415
   438.1
   462.1
   401.7
     415
   467.6
   443.9
   447.1
   450.4
     454
   428.3
   396.2
   411.8
   490.6
     442
   420.2
   437.7
   446.2
   431.6
   415.7
   453.6
   434.2
   412.4
   452.7
   464.3
     439
   426.1
   429.6
   426.7
   417.6
   454.9
   426.4
   428.7
   424.4
   409.5
   468.9
   454.9
   464.3
   429.3
   464.3
   424.8
   476.3
   442.9
   419.6
   426.4
   496.1
   449.4
   411.5
   461.1
     418
   466.3
   438.7
   407.2
   444.9
   468.6
   439.7
   432.9
   432.2
     442
   410.8
   373.2
   438.4
   448.4
   395.2
   430.3
   419.2
   447.8
   437.7
   464.7
   440.7
   423.1
     430
   436.4
   429.3
   400.4
   476.3
   449.4
   467.9
   450.7
   423.8
   421.8
   440.7
   461.7
   385.8
     415
   458.8
   410.8
   437.7
   397.8
   431.3
   477.6
   415.7
   453.3
     429
   421.5
   436.4
     429
   446.8
   480.2
   435.1
   430.6
   433.8
   417.3
     392
     416
     427
   431.6
   430.9
   375.1
   453.3
     440
   429.6
   417.3
   417.3
   395.2
   454.9
   430.6
   501.6
   424.8
   437.7
   419.2
   424.1
   397.5
   386.8
   452.7
   466.9
   396.9
   427.4
   447.1
     489
   452.7
     392
   446.5
   460.8
   445.9
   411.8
     430
   390.4
   458.5
   423.8
   455.6
   431.9
   416.7
   462.7
   420.9
   450.1
   386.2
     441
   457.2
   442.3
   422.2
   412.1
   439.4
     465
   433.8
   480.2
   418.9
   468.9
   456.9
   402.4
   436.4
   471.5
   479.9
   440.3
     427
   392.6
   456.2
   445.5
   477.3
   414.7
   438.4
   447.1
   403.4
   438.4
   423.8
   391.4
   472.8
   405.9
   434.5
   468.2
   443.6
   397.8
   435.1
   441.3
   462.7
   408.9
   458.5
     476
   422.2
   452.7
     439
   465.6
     440
   445.2
   414.4
   438.7
   431.9
   495.2
   485.8
   404.3
   448.1
   470.8
     429
   398.2
   447.5
   450.4
   438.4
   437.7
   448.4
   460.1
   456.6
   443.6
   421.2
   413.1
   412.4
   486.1
   456.9
   453.6
   398.8
   472.1
   455.9
   397.5
   443.9
   450.7
   395.6
   441.6
   426.4
   411.1
   395.6
     429
   409.2
   409.5
   399.1
   424.4
   416.3
   469.9
   425.1
   417.6
   428.3
   456.2
   398.2
   407.2
   419.9
   438.1
   421.5
   422.8
   433.2
     441
   440.3
   403.7
   443.6
   449.1
   461.7
   430.6
   445.5
   464.3
   437.1
   399.8
     440
   415.7
   439.7
   471.5
     442
     442
   460.8
     427
   442.9
   413.7
   467.9
   399.8
   430.9
   474.1
   425.4
   459.8
   438.1
   436.8
   433.5
   418.6
   416.3
   459.5
   470.2
   430.3
     418
     452
   403.7
   451.4
   474.1
   425.4
   477.6
   408.9
     430
   405.9
   425.7
   421.5
   447.8
   430.6
   409.5
   407.9
   405.3
   438.1
   458.5
   442.9
   441.3
   438.4
   430.3
   396.9
   421.8
   456.9
   444.9
   414.4
   406.9
   426.4
   394.6
   431.6
   383.6
   441.6
   465.3
   434.8
   435.8
   467.3
   452.7
   437.7
   467.3
   413.7
   445.5
   460.8
   396.2
   437.7
   494.8
   450.4
   407.6
   466.9
   425.7
   400.8
   424.1
   474.7
     440
   435.8
   432.2
   440.3
   425.4
   396.5
   433.2
   406.3
   420.2
   445.2
   406.6
   461.1
   397.5
   429.3
   451.4
   429.3
   397.5
   423.1
   406.9
   456.6
   435.5
   430.9
   483.8
     416
   484.8
   430.9
   425.7
   412.4
   427.4
   395.6
   428.7
   447.8
   425.1
   417.3
   457.5
   432.2
   460.1
   408.9
   410.5
   440.7
   416.7
   496.5
   426.1
   452.3
   428.7
   404.7
   411.8
   473.1
   437.4
   389.4
   461.1
     500
   438.4
   398.8
   428.7
   414.7
   432.5
   417.6
   445.2
   440.3
   410.5
   406.9
   429.6
   466.3
   421.2
   410.2
   420.5
   400.4
   389.7
   436.1
   434.8
   376.8
   457.9
   438.1
   442.6
   430.6
   415.4
   426.4
   397.8
   409.8
   428.7
   425.7
   406.6
   454.3
   410.2
   413.1
   426.4
   453.6
   448.4
   429.3
   428.7
   426.7
   462.4
   473.1
   428.3
   437.1
   420.9
   389.7
   391.4
     379
     442
     441
   438.1
   419.6
   444.6
   470.5
     427
     379
   445.9
   414.4
   412.4
   433.5
   397.5
   458.5
   431.3
   449.4
   467.9
   416.3
   390.1
   398.5
   447.5
   502.6
   453.3
   406.3
   429.6
   470.8
     415
   438.4
   477.3
     429
     393
   408.5
   474.1
   433.2
   457.5
   400.4
   436.1
     393
   430.3
   449.1
   447.5
     439
   431.6
   442.9
   421.8
   432.9
   434.5
   443.9
   448.8
   490.6
   436.8
   438.4
   449.7
   395.6
   408.2
   440.7
   444.2
   446.5
   451.4
   457.5
   422.5
   410.8
   422.8
   434.8
   433.8
     415
   444.6
   438.7
   448.8
   445.9
   352.4
   426.1
     478
   468.6
   437.4
   442.6
   421.2
   460.8
   397.5
   405.6
   433.2
   423.8
   441.6
   439.7
   421.8
   411.8
   444.9
     440
   380.6
     427
     441
   499.1
   431.6
   407.2
     416
   463.4
   411.8
   433.2
   474.7
     465
   403.4
   401.1
   444.9
   437.1
   433.5
   390.4
   444.9
   418.3
   462.7
   461.1
   446.2
   411.8
   444.6
   470.5
   412.8
   443.3
   423.1
   471.8
   445.2
   383.9
   419.2
   412.1
   473.4
   425.7
   409.2
   435.1
   483.2
   393.6
   405.9
   480.9
   445.5
   437.1
   406.6
   432.9
   405.9
   414.7
   463.7
   431.6
   404.3
   433.5
   439.7
     442
   473.1
   411.8
   445.2
   487.7
   494.2
   399.8
     404
   437.1
   399.8
   485.1
   449.1
   424.8
   405.6
   410.2
   426.4
   468.6
   426.1
   420.9
   400.4
   436.8
   432.9
   425.1
   426.7
   467.6
   438.1
     415
   438.4
   429.6
   449.4
     403
   436.8
   421.5
   400.1
     453
   465.6
   470.2
   399.8
   412.8
   448.8
   447.8
     416
   443.6
   436.4
   454.3
     427
   453.3
   418.9
   431.9
     465
   421.2
   471.2
   463.7
   444.2
     367
   423.8
   447.8
   440.7
   453.3
   412.1
   414.4
   462.7
   408.2
   445.2
   419.9
     441
   503.6
   432.5
   405.9
     403
   425.7
     465
     440
     439
   501.3
   414.1
   451.7
   401.7
   432.2
   433.8
   433.2
   404.3
   421.8
   425.1
   434.2
   378.1
   437.1
   451.4
   449.1
   472.5
   467.3
   468.2
   413.1
   394.9
     439
   450.4
   435.5
   425.7
     404
   381.3
   433.8
   421.8
   455.9
   414.7
   424.8
   449.1
   406.9
   421.2
   457.9
   422.8
   430.6
   403.7
     430
   435.8
   396.9
   409.5
   421.8
   450.1
   410.8
   435.8
   498.7
   454.6
   408.2
   461.4
   468.9
     439
   432.2
   449.4
   471.2
   466.9
   448.1
   472.5
   461.1
   454.9
   382.9
   452.7
   449.4
   454.3
   425.7
   449.4
   469.5
   421.5
   437.7
   440.7
   408.2
   385.5
   412.4
   400.8
   446.2
   389.1
   404.3
   405.9
   386.5
   420.5
   453.3
     429
     405
   440.3
   460.8
   428.7
     452
     405
   451.4
   390.1
   402.4
   454.9
   382.9
   432.5
   446.5
   438.4
   399.5
     439
   457.2
   473.4
   377.1
   418.9
   418.3
   441.3
   428.3
   431.9
   405.6
   480.2
   461.7
   462.4
   378.1
     454
   451.7
   473.4
   406.3
   420.5
   452.3
   432.2
   443.9
   441.3
     430
   455.3
   442.3
   404.3
   376.4
   472.8
   414.7
   449.4
   408.5
     416
   433.5
   396.9
   432.5
   444.9
   424.1
   421.5
     466
   433.2
   425.4
   406.6
     404
   441.3
   410.2
     427
   410.2
   428.7
   415.7
   435.1
   411.1
   435.5
   424.8
   487.7
   426.1
   411.5
   482.8
   388.8
   467.3
   451.7
   437.1
   423.5
   439.7
   427.4
   400.4
   412.4
   401.1
   434.5
   416.7
   442.3
   411.5
   419.6
   389.1
     442
   398.5
   454.9
   427.4
   388.8
   434.2
   432.9
   437.4
     427
   478.9
   426.4
   425.4
   418.6
   399.1
   399.8
   444.2
   430.3
   448.4
   433.8
   470.2
   429.3
   413.1
   444.6
   416.3
   389.7
   418.9
   380.6
   406.6
   471.2
   440.7
   449.7
   414.1
   409.5
     466
   423.8
   461.4
     415
     403
   440.7
   457.2
   447.1
   405.6
   443.9
     418
   390.7
   387.1
   415.4
   417.3
   456.6
   433.5
   409.8
   406.6
     416
   377.7
     439
   425.4
   436.1
   444.9
   442.3
   443.6
   431.3
   406.3
   450.7
   451.7
   402.7
   482.2
     463
   431.3
   434.5
   432.9
   393.3
   439.7
   423.5
   401.7
   436.4
   370.9
   415.7
   408.9
   421.5
   436.8
   444.2
   439.4
   466.6
     442
   443.6
   492.2
   453.3
   449.7
   411.1
   418.9
   436.8
   448.8
   425.1
   449.7
     453
     427
   432.9
   397.5
   434.2
   424.4
   441.3
   385.5
   447.8
   405.6
     464
   423.5
   445.9
   443.3
   459.8
   408.9
   392.3
     465
   426.4
   417.6
   484.5
   413.7
     391
   434.2
   421.8
   387.5
   423.1
   412.4
   436.8
   433.8
   414.4
   404.3
   443.9
   409.2
   409.2
   409.8
   447.5
   405.6
   414.7
   392.6
   405.9
   426.4
   428.3
   419.6
   352.7
   423.8
   403.4
   427.7
   430.3
   435.5
     430
   414.4
     487
   392.6
     416
   424.4
   420.9
   430.6
   392.3
   393.3
   430.3
   408.5
   448.4
   481.9
   451.7
   462.7
     465
     403
   430.6
   433.2
   383.9
   411.5
   442.9
   458.5
   440.3
   437.4
     440
   442.6
     442
   443.9
   487.7
   423.1
     451
     439
   382.9
   428.3
   482.5
   436.1
   411.8
   394.9
   470.2
   454.3
   399.8
   459.5
     418
   440.3
   459.5
   464.3
     453
   436.8
   495.5
   424.8
   422.2
   462.1
   361.2
   435.1
   457.2
   387.5
   418.9
   381.6
   422.2
   462.4
   443.6
   440.7
     417
   398.8
   494.8
   475.7
   424.8
   414.1
   427.7
   462.4
     428
     440
   482.5
   429.6
   407.9
   458.2
   437.1
   445.9
   426.4
   421.8
   425.4
   453.6
     429
   419.9
   431.6
   413.1
     463
     428
   449.4
   412.4
   423.8
   415.7
   464.3
   445.2
   412.4
   402.4
   435.1
   428.7
   434.2
   445.9
   450.7
   425.4
   413.1
   446.5
   438.4
     380
   427.4
   386.8
   443.6
   408.5
   453.3
   435.5
   412.8
   425.7
   429.6
     417
   459.5
   438.4
   424.1
   411.8
   432.5
     405
   480.9
     439
   400.4
   443.9
   414.4
   422.5
   445.5
   456.6
   437.1
   423.5
   453.3
   460.1
   405.3
   414.4
   445.9
   411.1
   458.5
   420.2
   412.8
   454.9
   453.3
   379.3
   460.4
   431.3
   403.7
   392.3
     430
   425.7
   457.5
   428.7
   438.7
   420.2
   468.2
   421.5
   398.8
   438.4
   410.5
     403
   432.2
   395.2
   391.4
   444.9
   426.1
   390.4
   440.7
   413.4
   406.3
     430
   405.3
   426.7
   428.3
     404
   447.5
   405.3
   472.8
   414.7
   415.4
   427.4
   409.5
     415
   444.2
   410.2
   401.1
   422.8
   414.1
   433.2
     430
   466.3
     417
   464.3
   401.7
   425.1
     442
   460.4
   467.9
   446.5
   411.1
   413.1
   412.8
   424.8
     451
   404.7
     475
   469.9
   439.4
   399.8
   474.4
   463.4
   419.2
   424.1
   430.6
   449.7
   438.1
     454
   459.2
     442
   448.4
   443.6
   425.7
     380
   445.5
   429.3
   433.8
   412.1
   418.6
   473.1
   450.4
   423.1
   406.3
   399.5
   436.8
   431.6
   420.2
   409.2
   419.2
   409.8
   418.6
   472.8
   469.2
   396.5
   455.3
   469.5
   446.5
   424.8
     453
   412.1
   454.6
     430
   420.5
   430.9
   412.4
   440.3
   434.2
   409.2
   412.1
   442.6
   458.5
   403.4
   412.1
   452.7
   390.4
   444.2
   417.3
   506.5
   474.7
   433.5
   454.6
   408.2
   443.6
   423.8
     415
   409.8
   455.6
   410.5
   369.6
   442.9
   399.1
   441.6
     463
   474.1
   429.3
   412.1
   459.8
   424.1
   404.7
   443.6
   403.7
   456.6
   460.8
   399.1
   412.8
     466
   470.2
   436.4
   427.4
   445.5
   428.7
   487.4
   430.9
   442.6
   423.8
   458.5
   444.2
   408.5
   414.7
   471.8
   458.2
   414.4
     417
   432.9
   403.4
   447.5
   423.8
   422.2
   427.7
   445.5
   453.3
   427.4
   435.1
   410.5
     440
   455.6
   437.7
   475.4
   399.5
   451.7
   425.1
   362.8
   408.9
     429
   400.8
   393.3
   447.5
   408.2
   447.8
   397.8
   409.2
   409.2
   454.3
   446.2
   420.2
   424.1
   389.1
   406.3
   472.1
   380.6
   445.5
     441
   403.7
   433.5
   438.1
   423.1
   462.4
   430.6
   462.7
   411.8
   421.8
   472.5
   456.6
   437.4
   404.3
   393.6
   423.5
   414.1
   438.4
   437.7
   459.2
   437.7
   419.6
   421.8
   423.5
   408.2
   476.3
     403
     451
   411.1
   393.6
   368.6
   396.5
   383.6
   436.1
   474.7
   390.7
   437.7
   414.4
   445.2
   390.4
   433.2
   419.6
   438.1
   418.9
   426.4
   381.9
   448.1
   376.8
   402.7
   456.6
   432.5
   426.1
   408.9
   453.6
   417.6
   409.8
     454
   437.7
   435.1
     428
   449.4
   421.8
     416
   502.9
     454
     380
   490.9
   442.9
   420.2
   441.3
     391
   411.5
   466.9
   419.6
   447.1
   474.7
   422.5
   448.8
   460.1
   454.6
   414.4
   478.9
   418.6
   435.8
   399.1
   425.7
   515.6
   438.1
   414.4
   431.6
   402.1
   433.5
   460.4
   457.5
   458.5
   469.2
   430.6
   486.1
   467.6
   430.9
   469.9
   412.1
   433.5
   425.4
   412.4
   434.8
   492.6
   487.4
   453.6
   427.7
   433.8
     404
   485.4
   409.8
   387.5
   363.8
   435.1
   426.4
     466
   376.8
   442.6
   424.1
   428.7
   429.3
     415
   404.7
   482.8
   430.3
   395.2
   442.6
   443.6
   462.4
   450.4
   430.6
   456.6
   461.4
   469.5
   451.4
   405.9
   460.4
   447.1
   445.9
   407.9
   466.3
     417
   448.1
   398.5
   452.3
   424.1
   420.2
   446.8
   435.8
   436.8
   413.1
   388.8
   468.9
   403.7
   430.3
   400.1
   424.1
   386.5
     415
   396.9
   426.7
   417.3
   450.7
   449.1
   461.4
   458.5
   423.8
   398.5
     393
   408.2
   397.8
   436.8
     416
   440.3
   416.3
   477.3
   416.7
   422.8
   456.9
   400.4
   398.2
   472.5
   416.7
   402.4
     453
   443.6
   450.1
   419.9
   392.3
   408.2
   432.9
     442
   434.2
   423.5
   389.4
   411.8
   383.2
   410.2
   399.5
   441.3
   398.2
     465
     429
   436.4
   452.3
   430.6
   432.2
   424.4
   432.9
   444.6
   418.3
   427.4
   448.1
   459.5
   498.1
   396.9
   398.8
   437.1
   365.1
   411.1
   427.7
   431.6
   397.5
     452
   436.8
   410.5
   423.8
   416.3
   413.4
   397.8
   388.8
   419.9
   415.7
   451.7
   449.7
   438.4
   431.6
   386.8
   435.8
   423.8
   461.1
   473.7
   471.5
   435.5
   476.7
   413.1
   404.7
   464.7
   412.8
   479.6
   410.2
   444.9
   475.4
   407.2
   417.6
   405.6
   432.2
   439.4
   398.8
   432.9
   449.7
   430.9
   449.1
   478.3
   400.4
   471.5
     418
   393.6
   424.8
   446.5
   424.1
   428.7
   468.6
   516.2
   431.3
   432.5
   426.7
   414.4
   462.4
   469.5
   438.7
   416.7
   435.8
   440.3
   447.8
   430.3
     442
   366.4
   451.7
   423.8
   420.5
   436.1
   436.4
   498.7
   388.1
   373.2
     441
   470.5
     418
   418.6
   438.7
   411.1
   474.1
   418.9
   412.1
   436.8
   470.5
   413.1
   365.7
     451
   438.1
   432.9
   402.4
   460.1
   407.6
   402.4
   418.9
   439.7
   457.5
   381.9
   436.4
   457.9
   420.5
   420.2
   499.4
   433.8
   425.1
   442.3
   443.6
   406.3
   417.6
     465
   450.7
   469.2
   425.4
   430.3
   418.6
   414.4
   424.8
   451.4
   433.8
   395.6
   457.9
     453
   497.1
   433.8
   431.6
     442
   400.8
   403.4
   450.1
   424.1
   385.2
   395.6
     439
   471.5
   435.1
   448.4
     403
   455.9
   473.4
   430.6
   432.5
   410.5
   406.3
     429
   437.7
   432.5
     429
   430.6
   471.2
   450.4
   410.8
   433.8
   463.7
   457.2
   427.4
   456.6
   460.4
     417
     430
   447.5
   427.4
   439.7
   409.8
   390.1
   376.8
   428.3
   431.6
   409.2
   408.9
   457.2
     428
   425.4
     428
   439.4
   416.3
   389.4
     416
   422.5
   461.1
   432.2
   425.1
     430
   413.1
   420.5
   465.6
   428.3
   431.9
   410.8
   408.9
   451.7
   445.2
   423.1
   461.4
   423.1
   471.8
   446.8
   434.8
   406.6
   428.3
   424.1
   429.3
   467.3
   459.2
   434.5
     416
   418.9
     452
   433.5
   413.7
   438.1
   379.7
     476
   410.8
   401.1
   446.2
   457.9
   419.9
   422.8
   401.1
   410.2
   431.3
   450.1
   423.5
   456.6
   432.5
   430.6
   413.4
   446.8
   457.9
     451
   406.9
   455.6
   489.6
   418.3
   414.7
   426.7
   432.9
     442
   408.5
   435.5
   453.3
   430.9
   417.6
   433.8
   420.5
   431.3
   447.8
     476
   426.1
   438.4
   415.4
   421.2
   466.3
   426.4
   447.8
   430.3
   412.8
   483.5
   448.4
   404.3
   451.4
   401.1
     465
   430.3
   430.3
   418.6
   433.8
     430
   424.1
   466.6
   421.2
   399.1
   421.8
   457.5
   470.5
   435.8
   380.6
   440.3
   386.2
   393.6
   409.5
   438.1
   438.4
   473.7
   465.3
     452
   438.7
     427
   433.8
   434.8
   459.5
   444.9
   426.4
   401.7
   392.6
   461.4
   470.2
   378.7
   424.8
   425.1
   401.1
   460.4
   484.8
   395.9
   413.4
   426.4
   454.6
   460.4
   402.7
   415.4
   449.1
     452
   436.1
   481.5
   431.9
   396.9
   391.7
   440.3
   453.6
   408.5
   419.9
   465.6
   364.8
   408.2
   397.8
   442.9
     465
   434.5
   427.4
   483.5
   457.9
   448.1
   469.5
   416.7
   442.3
   410.8
   405.9
   432.9
   426.1
   466.6
   450.4
   438.1
     427
   424.4
   401.7
   389.1
     429
   419.2
   417.3
   413.1
   438.4
   461.7
   394.9
   451.7
   468.2
     452
   455.3
   435.8
   449.1
   405.6
   399.5
   400.4
   447.8
   404.7
   481.2
     427
   398.2
   435.8
   384.9
   420.5
   456.2
   406.3
   433.5
   425.4
   417.6
   443.9
   435.5
   371.9
   445.2
   365.1
   460.4
   481.5
   434.5
   414.7
   480.6
   383.9
   433.2
   418.3
   440.7
   432.9
   402.7
   424.1
   406.9
   430.3
   463.4
   459.2
   444.9
   379.3
   464.3
   436.4
   421.8
   446.8
   412.8
   450.1
   424.4
   385.8
   460.4
   466.9
   483.5
   352.7
   461.1
   395.9
   445.2
   422.2
   418.9
   423.5
   383.9
   396.2
   414.7
   404.3
   431.6
   476.7
   482.8
   424.1
   454.9
     454
   437.1
   432.5
   444.6
   438.1
   406.9
   435.1
   408.9
   388.4
   444.6
   411.8
   431.6
   419.9
   461.4
   408.2
   443.3
   389.7
     404
   442.3
   452.3
   393.9
     418
   412.8
     404
   419.2
     430
   399.5
   420.5
   444.2
   466.9
   433.2
   455.6
   463.4
   455.6
   411.1
     430
   448.1
   413.4
   459.5
   450.1
   479.3
   398.5
     439
   428.7
   393.6
   410.8
     452
   378.7
   456.9
   482.8
   423.8
   470.5
     454
   440.3
   454.3
   415.7
   409.5
     453
   406.3
     476
   468.6
   445.5
   463.4
   384.9
   442.6
   440.3
   432.5
   456.6
   448.1
   382.6
   430.9
   439.4
   401.4
   468.6
   466.9
   405.9
   421.2
   390.7
   414.7
   433.2
   405.6
     427
   375.8
   440.3
   455.3
   439.7
   434.8
   423.8
   457.9
   420.2
   459.5
   445.2
   459.2
   456.6
   432.9
   483.8
   415.7
   405.3
   456.6
     427
   470.8
   433.5
   393.6
   375.5
   388.1
   439.4
   410.2
   397.8
   425.4
   413.7
   410.8
   475.7
   433.8
   458.2
   417.3
   450.1
     478
   445.2
   453.3
     454
   409.8
   405.3
   444.2
   403.4
   439.4
   445.5
   413.7
   433.2
     451
   409.8
   362.8
   455.6
   486.7
   422.8
   438.4
   408.5
   417.6
   447.8
   401.1
   408.9
   408.2
   413.7
   411.5
   441.3
   399.5
   394.6
   393.9
   454.6
   462.4
   412.4
   400.1
     404
   455.9
   413.7
   435.5
   440.7
   454.3
   412.4
   458.8
   420.9
   445.9
   459.5
     415
   426.4
   432.2
   474.7
     417
   442.6
   400.4
   402.1
   415.7
     454
   414.1
   459.2
     441
   459.8
   401.1
   385.8
   442.3
   441.6
   405.6
   418.9
   419.6
   449.1
   458.2
   413.1
   404.7
   444.9
     427
   432.9
   466.3
   425.4
   439.4
   434.2
     430
   444.6
   436.4
     391
   462.4
   443.9
   416.7
   430.3
   445.9
     466
   409.8
   474.1
   472.8
   419.9
   445.9
   432.9
     418
   438.7
   432.2
   424.1
   443.3
   458.5
   460.8
   423.8
   409.5
   415.4
     428
   421.2
     466
   433.2
   418.3
   454.3
     478
   427.7
   416.7
   382.9
   441.3
   426.1
   397.5
   427.4
   443.9
   436.1
   460.1
   422.2
   434.8
   429.6
   417.3
   398.2
     381
     428
   431.6
     417
   436.8
   401.1
   425.1
   440.3
   457.5
   376.4
   473.7
   434.2
   416.3
   453.3
   431.3
   459.8
   457.9
   418.3
   455.6
   430.6
   432.5
   398.5
   502.3
   419.9
   460.8
   430.6
   433.2
   430.3
   436.1
   448.8
   468.2
   431.6
   465.6
   435.1
   402.7
   452.3
     442
   412.8
   457.9
   490.3
   402.4
   435.1
   443.9
   440.7
   438.1
   444.6
   473.7
   424.1
   429.6
   413.7
   457.2
   469.2
   425.7
   458.5
   453.6
   375.5
   438.4
   476.3
   483.2
   423.8
     429
   431.6
   428.3
   378.4
   437.1
   414.4
     453
   413.4
   434.5
   401.4
   461.4
   423.5
   456.6
     429
   452.3
   395.9
   387.8
   427.7
   398.8
   468.2
   431.9
   435.5
   459.5
   427.4
   416.7
   424.1
   383.2
   438.4
   394.6
   417.3
   397.2
   431.3
   444.6
   400.8
   467.6
   481.9
   446.2
   428.3
   417.6
   424.8
   440.7
   431.6
   410.8
   420.2
     405
   461.4
   413.7
   383.9
   492.2
   421.8
   400.8
   443.6
   421.8
   432.5
   453.6
     415
   436.1
   444.9
     417
   448.1
   436.4
   438.7
   389.4
   385.2
   449.4
   435.8
   442.9
   458.8
   406.3
   420.5
   460.8
   427.4
   385.5
   427.7
   406.9
   467.3
   455.6
   486.7
   434.5
   425.7
   422.5
   448.4
   367.3
   425.1
     452
   448.1
   428.7
   450.7
   422.8
   478.6
   443.9
   426.4
   424.8
   446.2
   460.8
   461.7
   390.7
   461.7
   440.3
   409.5
     430
   409.5
   427.4
   422.5
   482.8
   417.6
   434.5
   468.2
   433.8
   426.7
   424.8
   444.6
   401.7
   419.2
   418.3
   470.8
   471.5
   449.1
   443.9
   386.8
     391
   469.2
   399.5
   429.3
   407.6
   491.9
   473.1
     430
   400.1
   454.6
   448.8
     415
   465.6
   444.9
   413.4
   435.5
   446.8
     475
   439.4
   450.7
   434.5
   418.3
   445.9
   442.6
   443.9
   440.3
   434.8
   416.7
     428
   443.3
   397.2
     452
   404.3
   455.9
   507.2
   455.6
   430.9
   438.4
   375.8
   399.5
   467.6
   394.6
   430.3
   470.5
   468.6
   386.8
   423.5
     439
     417
   401.1
   443.9
   410.2
   435.5
     441
   417.6
   431.6
   386.2
   441.6
   416.7
   465.3
   425.1
   433.5
   457.9
   407.2
     416
   450.1
   408.2
   453.6
   426.7
   450.7
   448.4
   439.7
   423.1
   444.9
   431.3
   418.3
     428
   426.1
   422.5
   447.8
   431.6
     451
   440.3
   438.1
   473.7
   396.5
   418.3
   458.5
     415
   445.5
     430
   453.6
   423.1
     451
   431.9
   368.3
   399.8
   430.6
   428.3
   411.5
   438.1
   423.5
   434.5
   440.7
   459.8
   472.8
   388.8
   439.7
   471.2
   380.6
   468.6
   381.3
   436.4
   421.2
   446.2
   420.2
   471.2
   385.8
   412.1
   426.4
   432.9
   430.6
     466
   459.5
   468.2
   438.7
   446.8
   437.4
   402.1
   430.3
     405
     405
     453
   425.7
   450.4
   443.3
   413.7
   436.8
   415.4
   421.5
   434.2
   386.8
   438.7
   465.3
     418
     440
   411.8
   446.8
   419.2
   416.3
   447.1
   426.1
     392
   420.9
   386.5
     427
   414.1
   436.4
   425.4
   422.5
   429.6
   467.3
   413.7
   446.8
   459.5
   444.2
   404.3
   406.9
   418.9
   442.3
   460.4
   401.7
   438.1
   401.4
   456.2
   466.6
   423.5
   462.7
   382.3
   438.1
   462.1
   420.5
   422.8
   450.7
   420.5
   436.8
   449.4
   410.5
     404
     441
   413.1
   420.2
   396.9
   416.7
   402.4
   420.2
   439.4
   418.9
   401.1
   463.7
   416.7
   422.2
   390.1
   443.9
   423.1
   423.5
   394.6
   426.7
   430.6
   439.7
   430.9
   396.9
   377.4
   437.1
   401.1
   437.4
   416.3
   443.9
   467.9
   419.2
   449.7
   389.1
   408.5
   429.3
   400.4
   441.6
   458.2
   442.3
   411.8
   430.9
   455.9
   413.7
   405.6
   456.9
   450.1
   425.7
     465
   393.6
   377.7
   427.4
   421.8
   458.8
   450.7
   444.2
   412.4
   414.4
   403.7
   468.9
   420.2
   412.4
   434.8
   425.7
     466
   397.5
   429.6
   446.5
   464.3
   430.9
   403.4
   453.3
   416.3
   429.6
   434.2
   452.7
   426.7
   408.9
   440.7
   431.6
   399.5
   398.8
   415.4
   478.6
   447.8
     451
   413.7
   478.9
   459.2
   441.6
   466.9
   439.7
   389.1
   426.7
   455.3
   423.1
   409.8
   414.1
   445.5
     466
   422.8
   414.7
   437.4
   431.3
   465.3
   453.6
   404.3
   425.4
     439
   426.1
   420.9
   463.4
   413.1
   437.4
   454.6
   432.5
   444.6
   422.5
   424.8
   426.1
   473.4
   442.6
   401.4
   461.1
     442
   472.5
   463.7
   432.9
   432.5
   444.6
   438.7
   451.7
     404
   457.9
   431.6
   369.3
   413.7
   432.5
     466
   436.1
   441.3
   384.2
   478.9
   392.3
   386.2
   420.5
   456.2
     451
   462.7
   437.1
   426.4
   418.9
   430.9
   419.2
   409.8
   439.7
   469.9
   451.4
   444.6
   416.7
   443.6
   440.7
   411.8
   411.5
   411.5
   451.7
   462.1
   384.2
     417
   408.9
   358.6
   412.1
   447.8
   446.2
   413.7
   430.6
   376.8
   411.8
   452.3
   447.8
   394.9
   460.4
   361.8
   426.1
   468.6
   457.5
   392.3
   499.7
   450.1
   420.5
   432.2
     430
   416.3
   397.5
   421.2
   422.8
   481.5
   429.3
   409.8
   436.4
   447.5
   447.8
   434.2
   463.7
   415.7
   467.3
   420.5
   401.4
   458.5
   473.7
   507.2
   440.7
   493.9
   406.3
   431.3
   412.1
   432.9
   485.4
     430
   384.5
   435.8
   455.6
   433.8
   449.1
   461.7
   407.2
   466.3
   452.7
   455.3
   419.9
   438.7
   421.2
   415.7
     452
   491.9
   425.7
   430.9
   409.8
   403.7
     441
   434.8
   450.7
   397.8
   445.2
     439
   408.2
   396.2
   402.7
   425.7
   445.2
   428.3
   414.4
   462.1
   459.2
   414.4
   447.8
   395.6
   430.9
   424.4
   452.7
   406.6
   432.9
   419.9
   452.3
   398.8
     393
     502
   464.7
   408.5
   434.8
   447.5
   418.9
   400.4
   438.1
   453.3
   395.2
   391.7
     391
   431.6
   395.9
     430
   402.4
   354.7
   422.8
   408.9
   435.1
   455.9
   429.6
     441
   422.2
   455.3
   447.5
     452
   445.5
   423.5
   387.1
   432.2
   436.8
     441
   402.7
     393
   408.2
   422.8
     442
   417.6
   406.6
   420.5
   403.4
   486.4
   471.8
   420.5
   442.9
   423.1
   412.1
     439
   449.1
   445.9
   457.5
   429.3
   397.5
   460.1
   447.1
   462.7
   418.6
   407.6
   412.8
   413.1
   437.4
   435.1
   437.7
   450.1
   434.2
   448.1
   464.7
     418
   459.5
   474.4
     478
   454.6
   446.2
     415
   457.9
   460.1
   438.7
   413.1
   422.5
   437.4
     429
   485.8
   453.3
   474.7
   461.4
   415.7
   419.9
   492.6
     430
   429.3
     442
   422.8
   398.5
   389.1
   372.5
   460.4
   411.8
   456.2
   430.3
   457.2
   454.9
   420.2
   470.2
   433.8
   394.6
   425.4
   382.9
   448.4
   415.4
     440
   446.8
   467.6
   486.7
   439.7
   396.2
   440.3
   434.2
   415.4
   487.4
   473.7
   435.1
   417.6
   426.7
   421.2
   437.4
   429.3
   412.1
   435.5
   442.9
   424.1
     441
   457.5
     417
   430.9
   440.3
   453.6
   444.6
     475
   424.8
   445.5
   393.9
   425.7
   422.2
   446.8
     452
   462.1
   398.5
     441
     454
   404.7
   413.7
   442.9
   432.2
   432.5
   441.6
   427.7
     429
   411.5
   456.9
   394.9
   466.9
   418.3
   454.3
   425.4
   459.5
   459.2
     404
     430
   437.4
   467.6
   422.2
   433.2
   442.9
   412.1
   471.5
   452.7
   414.1
   406.9
   387.8
   429.6
   398.2
   402.7
   440.7
   447.1
     403
   504.9
     452
   425.7
   437.7
   458.2
   460.1
   421.2
   455.6
   429.6
   393.3
   451.4
   388.1
   379.7
   466.3
   443.6
   404.3
   425.4
   462.7
     430
   485.4
     418
     430
   469.2
     441
   509.8
   426.7
   457.9
     429
   409.5
   436.1
   403.4
   458.5
     442
   448.1
   433.5
   446.5
   427.4
   383.2
   469.9
   402.4
   407.6
   457.2
   452.7
   442.6
   427.7
   407.2
   433.8
   412.8
   406.3
   429.3
   438.7
   429.6
   399.8
   381.9
   411.5
   431.9
   416.7
   438.4
   394.9
   409.8
   460.4
   444.2
   382.9
   483.5
   375.1
   411.8
   418.9
   457.5
   420.9
   456.6
   438.4
   420.5
   455.6
   448.8
   422.5
   449.4
   416.3
   431.6
   443.9
   416.7
   424.4
   447.8
   442.3
   438.7
   464.3
   418.3
     418
   431.6
   405.6
   416.7
   455.3
   473.7
   460.8
   426.1
   426.4
   441.6
   444.6
   427.7
   437.4
   440.7
   403.7
   436.8
   418.3
   434.5
   395.2
   456.6
     463
   452.3
   430.3
   460.1
   397.2
   387.1
     417
   406.6
   452.7
   450.1
   418.9
   413.4
   444.6
   437.7
     453
   434.5
   480.9
     451
   442.6
     466
   392.6
   423.5
   443.9
   424.4
   410.5
   416.7
   413.4
   460.1
   437.7
   422.2
   450.1
   462.4
   452.7
   394.6
   429.6
   422.5
   484.5
   432.5
   426.7
   465.6
   449.1
   431.3
     440
   463.4
   376.1
     404
   454.3
   410.8
   414.4
   447.8
     440
   438.1
     417
   416.7
   412.1
   438.4
   461.4
   418.6
   398.8
   431.6
   458.2
   445.9
     442
   421.5
     429
     405
   472.5
   395.9
   435.8
   421.5
   457.5
   444.6
   396.9
   422.5
     416
   456.6
   464.3
   386.8
   422.8
     454
   454.9
   395.9
   431.6
   438.4
   450.1
   423.5
   435.1
   471.5
   422.8
   441.6
   440.7
   419.6
     418
   433.5
   449.1
   425.1
   387.1
     439
   444.6
   415.4
   416.3
   441.3
     453
   456.6
   463.4
   446.8
     478
   428.7
   394.3
   433.2
   429.3
   411.8
   440.3
   437.4
   389.7
   440.7
   411.8
   443.3
   419.6
   435.5
   439.4
   406.9
   449.1
   468.9
   435.8
   424.8
   420.2
     430
   418.6
   456.6
   437.4
   406.3
   443.9
   415.7
   400.4
   441.6
   444.9
     440
   395.2
   424.4
   443.9
   409.8
   459.2
     392
   424.4
   453.6
   412.8
   508.1
   431.6
   401.4
   418.6
     477
   453.6
   419.9
   447.5
   413.4
   374.5
     454
   409.2
   412.4
   408.9
   445.9
   436.4
   432.2
   431.3
   440.3
   466.6
   425.1
   411.5
   493.2
   430.6
     466
   404.7
   417.3
   444.9
   459.2
   412.8
   427.4
     417
   425.4
     440
   408.9
   414.4
   393.3
   448.8
   417.3
   453.3
   440.3
   467.6
   408.9
   413.7
   432.5
   413.7
   423.5
   437.4
   451.7
     453
   390.7
   445.2
   429.3
     439
   413.4
   424.4
   434.5
   446.8
   402.4
   445.9
   444.2
   430.9
     441
   445.2
   469.9
   458.5
     417
     487
   438.7
   412.8
   408.9
   440.3
     465
   468.6
   466.3
   466.9
   377.1
   460.4
   457.2
   464.3
   460.1
   480.2
   438.4
   463.4
   420.9
   423.5
   421.2
   426.1
   427.7
   412.1
   394.9
   447.8
   404.7
   450.1
   479.9
   436.8
   447.1
   422.2
   464.7
   408.5
   457.9
   436.8
   400.1
     452
   407.9
   403.4
   423.1
   450.7
   463.7
   458.5
   425.4
   399.1
   471.5
   478.9
   436.1
     464
   433.5
   418.6
   448.1
   432.5
   439.7
   420.2
   481.9
   432.5
   442.3
   435.8
   395.2
   436.4
   414.7
   394.9
   435.8
   433.2
   409.8
   422.5
   394.3
   440.7
   396.2
   437.7
   405.3
   406.3
   402.1
   436.4
     451
   456.6
   465.3
   444.9
   437.4
     417
   422.8
   447.5
   448.4
   457.5
   433.2
   486.4
   436.1
   412.1
   454.9
   469.5
   442.3
   414.1
   450.7
   439.4
   470.2
   463.4
   431.6
   421.2
   443.6
   454.6
     441
   433.2
   466.9
   402.4
   364.4
   377.1
   425.7
   445.5
   423.1
   440.7
   427.4
   402.7
   426.1
     418
   456.9
   426.4
   502.3
   446.5
   423.1
   446.5
   449.4
   434.2
   389.1
   429.6
   459.5
   450.4
   515.9
   435.8
   427.7
     429
   394.3
   423.8
   414.7
   400.1
   412.8
   432.9
   393.9
   456.9
   472.5
   485.4
   502.3
   386.2
   499.4
   431.6
   446.5
   435.5
   400.4
   380.3
   456.9
   437.1
   448.8
   474.7
   429.3
     502
   445.9
   445.2
   438.7
   461.7
   446.2
   457.2
   437.1
   444.9
   413.7
   477.6
   466.3
   432.5
     466
   441.6
   456.9
     453
   413.4
   447.5
     405
   437.4
   448.1
   382.9
   428.7
   492.6
   417.3
   454.6
   445.5
   453.3
   384.9
   447.5
   486.1
   488.7
     429
   447.8
   472.1
   434.2
   417.6
   417.6
   447.8
   438.4
   412.4
   450.7
   468.2
   425.1
   444.6
   456.2
   437.4
     453
   414.4
   443.9
   434.2
   438.4
   442.3
   445.9
     440
   401.7
     464
   423.8
   438.4
   402.7
     464
   417.3
   441.6
     416
   416.7
   463.7
   433.2
   393.6
   439.7
   458.2
   424.8
   481.5
   408.5
   429.6
   450.7
   425.1
   456.9
   438.7
   410.5
   445.5
   448.4
   479.6
   405.9
   427.7
   388.1
   460.1
   466.3
     403
   442.3
   481.2
   418.9
   389.7
   435.5
   448.8
   445.2
   451.4
   454.6
   373.2
   432.5
   457.2
     442
   464.3
   418.3
   433.8
   472.1
   434.5
   406.9
   410.5
   429.6
   385.8
   424.4
   410.2
   425.4
   387.1
   413.7
   423.5
   482.8
   435.1
   466.6
   425.4
     442
   448.4
   470.8
   449.4
   442.3
   396.2
   450.1
   413.4
   407.6
   499.4
   421.5
   474.1
   409.5
   402.4
   434.8
   391.4
   433.8
   414.1
   423.5
   449.1
   412.8
   459.2
   439.7
   407.6
   467.3
   421.2
   435.1
   479.9
   360.5
   411.5
     430
   422.2
   411.8
   471.8
     439
   413.4
   382.6
   394.9
   409.5
   399.5
   409.8
   412.8
   428.3
     403
   420.9
   391.7
     379
   418.3
   457.5
   460.8
     427
   429.6
   429.3
   425.4
   434.8
   466.6
   453.3
   395.6
   471.2
   430.9
   404.3
   399.5
   422.2
   425.7
   478.9
   461.4
   444.6
   422.2
   401.7
   419.6
   408.9
   424.8
   389.1
   431.6
   454.6
   410.5
   401.7
   401.1
   411.1
   403.7
   426.7
     465
     454
     442
   418.6
   423.1
   414.7
   398.8
   475.7
   407.6
   440.7
   456.6
   414.4
   436.8
   416.3
   451.4
     418
   469.9
   456.6
   390.4
   404.3
   476.7
   419.2
   461.7
   421.2
   429.6
     487
   450.7
   437.7
     453
   415.7
   431.3
   448.4
     393
   381.9
   409.2
   420.2
     475
   429.3
   408.2
   447.5
   437.7
   408.2
   413.7
   416.7
   448.4
   417.3
   404.7
     440
     429
   463.7
   431.3
   443.9
   477.6
   433.8
   485.1
     404
   438.1
   421.8
   428.7
   422.5
   420.5
   427.4
   401.4
   469.9
   460.4
     440
   447.1
   409.5
   394.6
   480.6
   407.9
   387.5
   467.6
     403
   407.9
   430.6
   410.5
   478.9
   388.8
   375.5
   421.2
   447.1
   430.6
   445.2
   438.7
   395.9
   433.2
   403.7
   383.2
   400.1
   413.7
   463.7
   370.3
   426.1
   428.3
   444.6
   382.3
   418.6
   397.8
   386.5
   372.9
   426.1
   459.2
   398.5
   430.6
   424.4
     391
   462.7
   419.6
   428.3
   426.7
   409.2
   450.4
   446.8
   408.5
   432.5
   437.4
   391.7
   420.9
   435.1
   450.4
   447.8
   395.9
   425.1
   454.3
   457.9
   412.1
   420.9
   434.2
   414.7
   454.9
   444.6
   445.5
     477
   390.1
     442
   413.1
   422.5
   424.1
   443.3
   421.2
   419.9
   421.2
   422.8
   432.5
   387.5
   425.1
   385.5
   445.2
   436.8
   424.1
   370.9
   470.2
   458.2
   436.8
   413.1
   418.3
     430
   413.7
   462.4
   468.6
   420.9
   466.9
   471.8
   431.6
   426.1
   477.3
   463.4
   432.2
   422.2
   419.9
     429
   433.5
   436.1
   409.5
   442.6
   424.8
   506.2
   438.7
   464.7
   440.3
   414.4
   419.6
     476
   441.6
   421.2
   434.2
   396.2
   451.4
     453
   450.1
   417.3
     453
   413.4
   421.8
   416.3
   433.5
   474.7
   435.8
   411.5
   404.7
   473.7
   407.2
   431.3
   437.7
   450.1
   426.1
   438.4
     417
   396.5
   467.3
   431.3
   440.3
     464
   454.3
   426.1
   435.1
   422.5
   467.3
     488
   459.5
   439.4
   398.5
   414.4
   400.1
   411.8
     452
     475
   414.1
   445.5
   438.4
   416.3
   434.2
   413.1
   494.8
   485.8
   443.6
   437.1
   419.2
   400.4
   466.9
   451.4
   375.1
   448.4
   439.4
   413.7
   423.5
   446.2
   430.3
     417
   433.2
   388.8
   448.8
   450.7
   418.9
   450.7
   436.4
   424.8
   417.3
     440
   462.4
   442.6
   433.2
   409.8
   498.1
   415.7
   427.4
   451.7
   444.6
   426.7
   462.1
   450.4
   421.8
   402.4
     418
   435.1
     451
   465.3
   417.3
   419.9
     439
   461.1
   408.5
   425.4
   426.1
   428.7
   444.6
   434.2
   442.6
   460.1
   414.1
   443.3
     464
   451.7
   433.2
   442.9
   432.9
   479.3
   414.4
   424.1
   408.2
   439.4
   481.5
   469.9
   414.1
   409.8
   468.9
   400.8
   444.9
   405.6
     451
   459.5
   462.1
     442
   409.2
   472.8
   454.6
   430.9
   454.6
   394.6
     418
   425.4
   460.4
   424.1
   407.6
   469.5
   449.1
   418.3
   427.7
   415.4
   479.3
   452.3
   429.3
   424.4
   418.6
     440
   473.7
   468.6
   443.6
   428.3
   435.5
   432.2
   408.9
   448.8
   417.6
   441.6
   429.6
   469.5
   438.4
   408.9
   494.8
   413.4
   442.3
   420.5
   455.3
     451
   431.3
   423.5
   444.2
   414.7
   421.8
   447.1
   454.9
   394.6
   479.3
     475
     403
   455.6
   419.6
   411.5
   417.3
   421.2
   433.5
   422.5
   420.2
   429.6
   464.3
   472.5
   383.9
   436.1
   443.6
   438.4
   424.4
   436.8
   448.1
   458.5
   419.9
   406.6
   429.6
   480.2
   432.2
   443.9
   413.7
   393.3
   423.1
     487
     430
   453.6
     418
   455.3
   437.4
   452.7
     442
   400.1
   434.8
   438.4
   457.2
   437.7
   421.2
   419.2
   424.8
   441.3
   386.8
     451
   485.1
   423.5
   432.2
   450.1
   450.1
   461.4
   442.6
   445.5
   427.4
   454.9
   428.3
   390.1
   442.9
   415.7
   414.7
   433.5
   495.5
   444.6
   422.5
   407.6
     466
   409.8
   458.8
     405
     452
   472.8
   441.3
   422.8
   443.3
   450.4
   447.1
   447.1
   424.4
   458.5
   455.6
   463.7
   449.4
   427.7
     453
   464.7
   474.1
   445.9
   432.5
   446.5
   484.8
   447.1
     487
   475.4
   447.8
   430.6
   423.5
   389.7
   404.3
   419.6
     442
   371.6
   458.8
   439.7
   430.6
   478.9
   460.1
   435.1
   439.4
   454.9
   441.6
   471.5
     416
   442.6
     429
   419.2
   435.1
   446.2
   410.8
   488.7
   438.7
   418.3
   440.3
   409.2
   476.7
   430.3
   410.8
   440.7
   448.8
   430.3
   444.9
   446.5
   460.4
   438.7
   447.1
     429
   425.7
     379
   411.1
   414.7
   453.6
   453.3
   462.1
   470.8
   404.3
   425.4
   449.4
   409.2
   435.5
   436.1
   415.7
   447.5
   436.8
   463.7
   484.1
   396.9
   426.7
   446.5
   448.1
     451
   472.1
   472.8
   443.9
   446.5
   404.7
   423.1
   411.1
   433.8
   434.2
   434.5
   392.3
   466.6
   459.5
   424.8
   466.9
     440
   456.6
   438.4
   429.6
   478.3
   407.6
   456.9
     429
     463
   450.1
   424.4
     429
   440.7
   445.9
   406.6
   439.7
   437.1
   412.8
   457.5
   419.9
   466.6
   443.3
   394.9
   405.9
   388.8
   436.4
   410.2
   428.7
   407.9
   459.2
   459.8
   453.6
   387.8
   455.6
   390.1
   439.4
   479.9
   420.9
   396.9
   442.3
   446.2
   449.1
   422.5
   419.6
   429.3
   459.2
   437.7
   428.7
   471.2
   441.3
     476
   479.6
   396.2
   395.2
   458.8
   419.9
   396.9
   431.3
   470.5
   428.3
   455.9
   415.4
   454.3
   491.9
   471.8
   424.4
   409.5
   453.3
     430
   467.9
   460.8
   405.6
     427
   437.7
   454.3
   411.1
     439
   427.4
   412.4
   446.5
   385.2
   439.7
   469.2
   368.6
   414.4
   422.5
   406.9
   444.2
   433.8
   401.7
     442
   446.5
   465.3
   403.4
   396.2
   424.8
   421.5
   431.9
   430.6
   435.8
   418.9
   444.6
   416.3
   436.8
   489.6
   435.1
   399.1
   426.1
   425.7
   459.5
   462.1
   411.5
   442.6
   431.3
   470.5
   421.2
   430.6
   429.3
     430
   390.1
   432.9
   415.7
   441.6
   390.1
   429.3
   461.4
   414.1
   430.6
   427.7
   419.9
     416
   461.1
   421.8
   386.2
   461.7
   469.5
   373.8
   424.1
   424.1
     391
   398.2
   435.5
   415.7
   402.4
   423.1
   384.5
   398.5
     430
   424.8
   410.5
     405
   443.6
   448.4
   455.9
   436.4
   382.9
   388.1
   424.4
   491.6
   381.3
   423.8
   383.2
   452.3
   402.4
   402.1
     392
   420.9
   444.9
   449.1
   423.1
   419.6
   430.6
   469.9
   491.3
   429.3
     442
   419.2
   437.1
   441.6
   433.2
   430.3
   415.7
   423.8
   413.1
   456.9
   421.2
   442.3
   466.6
   450.1
   455.3
     464
     451
   441.6
   411.1
   412.4
     428
     405
   436.4
   447.5
   406.3
   457.9
   446.8
   444.9
   441.6
   466.6
   438.1
   419.6
   407.9
   391.7
   399.8
   420.9
   457.9
   437.7
   445.9
   392.3
   426.4
   398.5
   457.2
   493.5
   462.4
   476.7
   443.9
   449.1
     441
   432.2
   435.1
   467.6
   423.5
     490
   434.5
   488.7
   431.6
   414.1
   438.1
   459.5
   432.5
   388.8
   405.6
   455.3
   375.1
   466.6
   442.9
   493.9
     391
   453.6
   474.4
     465
   435.1
   484.5
   435.8
   432.5
   399.8
   457.5
   476.7
   446.2
   395.9
   412.8
   376.4
     452
   450.1
   425.7
   459.2
   420.5
   434.2
   442.3
   400.4
   437.4
     440
     427
   450.7
     439
   401.4
   440.7
   421.5
   448.1
   427.4
   404.7
   398.5
   441.3
   451.7
   448.8
   448.1
   444.9
   459.2
   447.8
     452
   445.2
   444.2
   449.1
   436.4
   414.4
   394.6
   454.3
   394.9
   412.8
   394.6
   479.6
     442
   423.5
   423.1
   393.9
   410.8
   424.1
   429.3
   441.3
   493.5
   419.6
   422.5
   469.9
   438.4
   442.3
   451.4
   397.8
   432.9
   448.8
   407.9
     477
   445.2
   424.8
   431.3
     441
   395.2
   435.1
   433.8
   437.4
   406.3
   409.5
   422.8
   444.9
   422.8
   446.8
   430.3
   459.5
   420.9
   478.3
   394.3
   405.9
   430.6
   479.6
   404.3
   404.7
   435.1
   450.4
   460.1
   411.1
   447.8
   498.1
   393.3
   393.9
   425.4
     405
   468.9
   410.5
   462.7
     416
     418
   413.7
   385.8
   440.3
   472.8
   406.3
   456.2
   420.9
   445.2
   390.4
   439.4
   460.1
   440.7
   430.9
   383.6
     405
   433.8
   443.3
   485.1
   430.3
   457.2
     454
   416.3
   431.6
     476
   429.6
   397.8
   461.7
   454.6
   433.2
   396.5
   445.9
     526
   483.8
   403.4
   469.5
     451
   433.8
   391.7
     439
   453.3
   447.1
   423.1
   457.2
   446.2
   417.3
   458.5
   433.5
   388.1
   435.5
   441.6
   388.8
   434.5
   455.9
   424.1
   445.9
   458.5
   409.5
   400.4
   442.9
   430.3
   421.2
     463
   418.6
   460.4
   444.2
   424.8
   432.9
   417.3
   447.5
   416.3
   464.3
   420.2
   457.2
   394.9
     405
   408.9
     463
   400.4
   451.4
   438.4
     418
     415
   487.4
   424.1
   449.1
   440.7
   462.4
   404.7
   404.7
   414.7
     442
   452.3
   452.7
   420.5
   438.4
   430.3
   406.3
   415.7
   394.9
   456.9
   414.1
   413.7
   428.3
   439.7
   400.4
     466
   437.1
   442.9
   403.4
   434.8
     477
     500
   464.7
   460.4
   386.2
   371.9
   415.4
   450.7
   461.4
     464
   433.2
   410.5
   407.2
   429.6
   439.7
   418.9
   426.7
   415.7
   437.4
   397.8
   368.3
   405.9
   418.9
   410.8
   465.3
   442.3
     442
   425.1
   487.7
   442.9
     441
   432.5
   468.6
   387.5
   421.5
   423.8
   451.7
   442.3
   394.9
     452
   437.7
   437.7
   435.8
   401.1
   429.3
   411.8
   418.9
   454.6
   442.6
   431.3
     416
   395.2
   448.1
     487
   421.2
   499.1
   436.4
     442
   388.4
   457.9
   400.1
   474.4
   412.8
   439.4
   448.4
   413.7
   447.1
   450.1
   423.1
   455.9
   415.4
   410.8
   466.3
   435.5
   501.3
     441
   468.9
   399.1
   443.9
     452
   471.8
   425.1
   450.7
     415
   449.7
     428
   450.4
   400.8
   474.7
     440
   469.5
   424.8
   459.2
   420.9
   451.4
   406.6
   444.6
   436.1
   414.7
   385.2
   452.7
   448.1
   413.7
   344.6
   411.8
     427
   450.4
   460.1
   468.6
   448.4
   447.1
   420.5
   427.4
   409.2
     453
   429.3
   443.6
   439.7
   415.7
   406.3
   437.1
   400.1
   433.2
   420.5
   430.9
   413.1
   486.4
   453.6
   432.2
     466
   434.2
   448.4
   417.6
   400.1
   428.3
   411.8
   416.7
   414.1
     452
   493.9
     441
   414.7
   417.3
   445.5
   442.6
   430.9
     405
   460.4
   422.8
   434.5
   420.2
     441
   428.3
   436.8
   408.2
   448.8
   391.7
   397.2
   411.1
     404
   425.7
   382.3
   433.8
   433.8
   454.3
   442.6
   451.4
     451
   451.4
   421.2
   408.9
   446.8
   444.9
   480.2
   451.7
   434.2
   449.1
   407.6
   430.6
   389.7
     403
   432.2
   449.1
   432.5
     453
   435.8
   443.9
   443.6
   412.4
   448.8
   438.7
   460.4
   449.1
   444.9
   439.7
   463.4
   408.5
   451.4
   416.3
     430
   408.2
   484.8
   418.6
   446.5
   419.6
   393.6
   454.6
   433.8
   388.1
   456.2
   397.2
   444.2
   401.4
   394.3
   440.3
   459.2
   434.8
     464
   486.4
   465.3
   431.3
   413.1
   397.5
   459.2
   433.8
   448.8
   438.7
   426.4
   412.8
   403.7
     487
   395.2
   438.4
   414.7
     355
   442.6
   405.9
   427.7
   450.4
   423.5
     429
   428.3
   420.5
   440.3
   447.1
   433.2
   442.9
   458.8
   492.2
   403.7
   373.2
   447.8
     403
   425.4
   415.7
   437.1
   431.6
   454.6
   453.3
   458.8
   482.8
   423.1
   470.2
   430.6
   445.2
   462.4
   507.5
   427.4
   410.2
   444.6
   464.7
   431.6
   455.9
   384.2
   404.3
   416.7
   456.9
   396.9
   457.5
   435.8
   435.1
   456.9
   434.5
   433.2
   409.8
   433.8
   479.9
     439
   467.6
   411.1
   406.3
   438.7
   424.1
   451.7
   472.5
   445.5
   454.9
   467.6
   445.2
   411.5
   445.5
   438.1
   387.1
   442.6
   452.3
   426.4
     404
   410.2
   453.3
   413.7
     430
     463
   384.5
   431.3
   408.5
   407.6
   459.8
   381.6
   445.9
   473.7
   408.2
   433.5
   454.9
   461.7
   445.5
   364.4
   444.2
   500.3
   414.4
   474.1
   457.9
   422.8
   461.4
   419.9
   429.6
     427
     418
   423.8
   460.1
   424.4
   413.1
   442.3
   407.6
   421.2
   432.2
   477.6
   449.1
   407.6
   422.2
   425.1
   425.7
   453.6
   409.5
   444.2
   502.6
   424.8
     393
   431.3
   437.7
   441.3
   441.3
     381
   404.3
   403.4
   424.1
     403
   466.9
   409.8
     451
   464.7
   430.3
   444.6
   423.1
   361.2
   409.5
   382.6
   416.3
   476.3
   409.8
     441
   430.3
   380.6
   411.5
   425.4
   460.8
   483.8
   465.3
   461.1
   437.1
   438.4
   444.9
   465.6
   434.8
   426.1
   389.7
   426.4
     478
   430.6
   464.3
   426.1
   444.9
   386.8
   379.7
   390.7
   424.4
   404.3
   419.9
   457.9
   447.8
   458.8
   433.5
   438.7
   484.1
   420.2
   423.1
   435.1
   457.9
   407.2
   436.4
   438.1
   455.3
   412.8
   393.6
   430.9
   455.3
   395.2
   447.8
   458.8
   405.9
   460.4
     440
   410.2
   427.4
   423.5
   430.6
   458.5
   411.1
   444.9
   504.9
   438.4
   440.7
   401.1
   411.5
   496.1
   453.3
   411.1
   426.4
     454
   400.4
   439.4
   456.9
   386.5
     427
   430.6
   441.3
   408.5
     463
   404.7
   440.3
   443.6
   440.7
   407.2
     452
   425.7
   445.9
   486.4
     452
   417.3
   460.4
   422.2
   442.6
   428.3
   467.9
   432.5
   435.5
   446.2
   386.5
   429.3
   424.4
     441
   450.4
   436.1
     415
   431.9
   465.6
   431.3
     404
   473.1
   438.1
   457.2
   419.9
   479.6
   491.9
   483.8
   440.3
   393.6
   396.5
   430.3
   419.2
   427.7
   465.3
     439
   405.6
   434.2
   444.6
   433.2
   433.2
   405.3
   387.5
   394.6
   441.3
   454.3
   373.8
   421.2
     452
   468.9
   475.7
   460.8
   444.9
   412.1
   453.3
     451
   448.1
   432.9
   371.9
   436.1
   469.2
   406.6
   474.1
   435.1
   377.7
   467.6
   465.3
   460.8
   385.5
   444.9
   402.7
   451.4
   431.6
     440
   454.9
   395.6
   435.8
   444.2
   424.8
   423.1
   425.1
     442
   463.4
   448.4
   419.2
   369.9
   413.7
   417.3
   477.3
     430
     451
   426.1
   420.9
   421.2
   416.3
   406.6
     452
     463
   435.5
   413.7
   407.6
   373.8
     428
   435.1
   445.5
   458.5
   419.6
   424.1
   388.1
   413.1
   444.6
   411.8
   442.6
   442.3
     440
   437.7
   420.2
   446.8
   422.8
     451
   431.3
     475
   444.6
     427
   438.1
   441.3
   421.2
   434.2
   433.8
   426.1
   435.5
     453
   397.5
   436.8
   444.6
   443.3
   414.4
   398.2
     442
   486.4
   408.2
     441
   463.4
   466.3
   414.4
   396.2
   425.7
   412.8
   426.4
   464.7
   452.7
   414.4
   431.9
   428.3
   405.9
   480.6
     439
   459.2
   432.2
   435.1
   414.4
   373.2
   440.7
   424.8
     404
   444.9
   437.4
   414.7
   461.7
   366.4
   457.9
   401.4
   470.5
   432.2
   446.8
     415
   423.8
   454.3
   439.7
   420.2
   450.1
   446.8
   460.8
   443.3
   434.8
   426.7
   395.9
   423.1
   468.9
   400.4
   396.9
   449.1
   418.6
   474.1
   397.5
   445.2
   479.3
   445.5
   424.8
     464
   464.7
   462.4
   432.5
   435.8
   433.5
   447.5
   415.7
   411.8
   436.4
   432.2
   433.5
   421.8
   401.1
   384.2
   409.5
   421.5
   406.3
   398.5
   426.7
   468.6
   443.9
   466.9
   470.2
   423.1
   457.5
   418.9
   426.4
   408.5
   447.5
   428.7
   448.1
   422.8
   416.7
   462.4
   444.9
   425.1
   434.5
   487.7
   421.8
   428.3
   396.5
   445.2
   450.4
   390.7
   458.2
   440.7
   429.6
   458.8
   412.8
   454.6
     417
   456.6
   430.9
   412.8
   476.7
   432.2
   404.3
   458.2
     430
   372.2
   467.3
   412.8
   475.7
   383.6
     465
   446.2
   437.1
   443.9
   383.2
   442.3
   395.9
   447.1
   469.5
   436.8
   462.7
   474.1
   406.9
   396.2
   422.2
   423.1
   425.1
   459.2
   457.9
   413.4
   414.7
   397.5
   402.4
   449.1
   445.5
   383.6
   411.8
   393.6
     452
   401.4
   418.9
     417
   459.8
   420.5
   387.1
   475.7
   383.6
   453.3
   438.4
   441.6
   454.3
   455.9
   428.3
   458.8
   420.2
     418
   432.5
   437.4
   383.6
   434.2
   445.5
     440
   431.6
   421.2
   386.2
   464.7
   440.7
   490.3
   446.2
   432.9
   426.1
   465.3
   465.3
   452.7
   406.9
   420.9
   480.9
   433.2
   436.1
   409.8
   404.7
     415
   432.9
   399.5
   462.1
     465
   443.6
   478.3
   422.5
   447.1
   443.9
   458.5
   395.6
   411.1
   474.7
   425.4
   509.1
   437.7
   455.6
   399.1
   418.6
   445.9
   417.6
   437.1
   436.1
   451.7
   426.4
   427.7
   371.2
   480.2
   475.4
   457.9
   431.3
   444.9
   410.8
   455.3
   411.8
   448.4
   423.5
   411.5
   422.2
   481.5
     441
   419.6
     429
   456.9
   401.4
   395.9
   431.6
   488.3
   414.1
   440.7
   444.9
   410.8
   402.1
     416
     440
   455.6
   448.4
   468.2
   445.5
   404.3
   448.1
   465.3
   460.1
   426.4
   437.7
     442
   495.5
   408.2
   484.1
   468.6
   460.1
   394.6
   485.4
   433.8
   427.4
     464
   464.3
   421.2
   486.7
   426.1
   489.6
   470.5
   454.6
   435.1
   456.2
   454.9
   464.3
     416
   400.4
   401.1
   427.4
   447.5
   393.3
   458.2
   431.6
   445.9
   420.9
   443.9
   468.6
   442.9
   421.8
   448.8
   448.4
   444.6
   430.6
   393.6
   434.5
   414.7
   437.7
   429.6
   465.6
   419.6
   425.1
   437.7
   427.7
   372.5
   420.2
   449.7
   436.4
   444.2
   422.5
   403.4
   421.8
   434.2
   497.8
   433.5
   430.9
   436.1
   471.8
   432.5
   486.4
     441
   418.3
   473.4
   505.5
   431.3
   496.5
     428
   422.2
   417.6
   400.1
   417.6
   450.1
   428.3
   486.4
   455.6
   466.6
   437.1
   432.9
   430.9
   440.3
   445.5
     442
   431.9
   479.3
   407.2
   441.3
   433.8
   405.3
   427.4
   438.4
   433.8
     465
   460.4
   398.8
   443.3
   482.2
   451.4
     415
   460.8
   370.9
   371.6
   395.9
   408.2
   421.5
     513
   447.5
   423.8
   429.6
   420.9
   430.6
   448.1
   450.7
   478.9
   435.1
   435.5
   428.3
     477
   424.1
   476.7
   448.1
   463.4
   410.2
   497.1
   415.4
   407.2
   444.2
   409.2
   413.4
   471.5
   426.4
   418.3
   498.1
     404
   447.8
   407.9
   459.2
   439.7
   432.9
   443.3
   433.2
   447.5
   419.9
   447.5
   438.7
   460.1
   376.4
   417.3
     442
   435.8
   424.8
   442.3
   445.2
   419.9
   441.3
     442
   495.2
   395.2
   449.4
   425.7
   417.6
   451.7
   414.1
   395.2
     440
   385.2
   404.3
   425.4
   408.2
   427.4
   440.3
   437.1
   415.7
   395.2
   430.9
   439.7
   429.6
   413.4
   430.3
   433.8
   441.3
   435.5
   414.1
   467.9
   407.6
   456.6
   396.9
   410.8
   456.6
     441
   415.4
   407.9
     476
   443.9
   464.7
   452.3
   414.7
   432.9
   416.3
   432.9
   427.4
   404.7
   427.7
   420.9
   492.9
   459.5
   424.1
   446.5
   416.7
   412.8
   435.5
   460.1
     476
   419.9
   429.6
   400.4
   436.4
   428.3
   457.2
   404.3
   424.4
   418.9
   474.7
   441.6
   407.9
   455.9
   426.1
   458.2
   441.3
     502
   423.5
   414.7
   453.6
   446.5
   394.3
   454.3
   408.2
   434.8
   418.9
   496.8
   455.3
   432.9
   372.9
   431.9
   437.1
   432.2
     452
   428.7
   423.1
   462.1
   422.5
   436.1
   433.8
   455.9
   433.2
   475.7
   396.5
   405.9
   409.8
     464
   491.9
   431.6
   406.3
   424.8
   440.3
   401.7
   457.5
   421.5
   453.3
   417.6
   438.1
   416.7
   443.3
   438.1
   477.3
   414.7
     368
   446.5
     478
   434.2
   447.1
     442
   439.7
   452.7
   426.4
   407.2
   447.1
   398.2
   451.4
   456.9
     465
   445.2
   443.9
   443.6
   411.5
   470.8
   466.6
   425.4
   467.3
   431.3
   408.9
   430.9
   407.9
     453
   399.5
   444.2
   438.4
   457.5
   430.9
   435.5
   427.4
   468.6
     465
   400.8
   437.4
   457.2
     430
   496.5
   393.9
   398.5
   418.6
   435.8
   430.3
   441.3
   401.4
   416.7
   451.7
   413.7
   426.7
   451.7
   432.5
   401.1
   468.6
   420.2
   486.4
     500
   419.6
   440.3
   427.7
   437.4
     464
   421.2
   406.3
   413.4
   463.7
   485.8
   464.7
   412.4
   448.8
   417.3
   387.1
   449.1
   440.7
   464.7
   419.9
   410.5
   407.2
   432.2
   440.7
     417
   394.9
   467.9
   409.2
   388.1
   436.1
   422.5
   470.2
   437.7
   391.4
   457.2
   430.9
   435.1
   429.6
   423.5
   419.2
   443.9
   456.6
   457.2
   477.3
     465
   445.9
   422.5
   434.8
   414.4
   399.8
   432.2
   459.8
   459.5
   471.2
   452.7
   438.1
   453.3
   450.1
   413.4
   416.7
   399.1
   419.6
   413.1
   416.3
     466
   407.2
   436.1
   378.7
   451.4
   460.1
   443.6
     428
     439
     380
   441.6
   398.5
   440.3
   421.8
   474.4
   450.7
   453.6
     430
     452
   476.3
   477.6
   443.9
   424.8
   432.5
   433.8
   481.5
   465.3
   461.4
   389.4
   432.5
     391
   430.9
   457.9
   466.6
   437.1
   441.6
   435.8
   441.3
   454.9
   447.8
   414.7
     428
   438.4
   431.3
   435.8
   403.7
   417.3
   467.9
   404.7
   434.2
   418.6
   452.7
   404.7
     454
     430
   430.9
   391.4
   426.1
   404.3
   445.2
   440.3
   374.8
   447.8
   454.3
   410.2
   422.5
   454.6
   369.6
   421.5
   428.3
   458.5
   474.7
   432.5
   413.4
   424.8
   427.7
   404.7
   445.9
   449.4
   408.2
   449.4
   382.9
   454.9
   447.5
   420.9
   470.2
   429.6
   391.7
   493.5
   447.5
   425.7
   446.2
   424.8
   413.4
   452.7
   436.8
   406.3
   409.8
   410.5
   472.8
   382.3
   441.3
     451
   468.9
   433.8
   450.7
   402.7
   400.8
   388.8
     439
   452.3
   422.5
   419.9
   431.3
   402.4
   417.3
   435.8
   455.3
   409.2
   416.3
   479.9
   469.9
     439
   422.8
   436.1
   446.5
   490.9
   477.3
   424.8
   463.7
   401.1
   470.8
   435.1
   472.1
   418.3
   419.6
     451
   495.8
   419.2
   382.3
   444.9
   466.3
   444.6
   397.5
   458.2
   454.3
     439
     440
   400.8
   420.2
   427.7
     465
   442.6
   435.5
   404.7
   411.8
   412.4
   495.8
   423.8
   412.8
   433.8
   469.5
   423.5
   437.4
   480.6
   445.9
   408.2
   485.8
   456.2
   446.2
   412.4
     430
   406.6
   441.3
   471.8
   441.3
   472.5
   398.2
   464.3
   406.3
   385.5
   460.4
   476.3
   435.1
   447.8
   399.1
   417.3
   464.7
   424.8
   459.2
   411.1
   410.2
   415.7
   467.3
     439
     463
   426.4
   438.7
   415.4
   436.1
   414.4
   442.3
   494.5
   425.1
   417.3
   441.6
   448.4
   438.4
   461.7
   426.1
   450.7
     441
   419.2
   396.2
   423.1
   447.8
   527.6
   457.2
   459.8
   441.6
   431.3
   444.2
   474.7
   401.1
   437.1
   385.2
   502.6
   445.9
   430.6
   449.4
   447.1
   402.7
   376.4
   433.5
   393.9
   425.1
   446.5
   399.8
   453.6
   462.4
   428.7
   451.7
   474.1
     453
   446.8
   413.7
   432.2
     466
   436.8
   493.5
   398.5
   409.2
   399.1
     442
   421.5
   442.3
   483.2
   437.7
   396.2
   409.5
     441
   485.8
   436.1
   424.8
   467.3
   412.1
   414.4
   438.7
   444.6
   419.6
   421.5
   387.1
   422.8
   449.7
   456.6
   421.8
   413.4
   437.7
   435.1
   444.2
   402.7
   457.5
   431.6
   417.3
     418
     429
   428.7
   426.4
     403
   382.3
   460.1
   420.9
   398.2
   425.4
   377.1
   442.3
     441
   473.1
   444.9
   409.2
   446.2
   471.8
   430.6
   469.9
   457.5
   442.3
   479.3
   407.6
   418.3
   420.2
   469.9
   433.8
   439.7
   427.7
   480.9
   449.1
   398.8
   401.4
   414.1
   446.8
   413.4
   442.6
   433.8
   419.9
   441.6
   435.1
     476
   406.9
   394.9
   401.7
   385.8
   490.6
   424.1
   404.7
   406.9
     430
   442.9
     415
   421.2
   442.3
   399.1
   438.7
   419.6
   468.2
   465.6
     452
   451.7
   449.7
   419.6
   490.9
   433.8
   413.1
   427.4
   431.3
   387.8
   429.6
   454.6
   435.5
   390.1
     416
   393.6
   452.7
   397.8
   396.5
   411.8
   430.6
   442.3
   401.1
   403.7
   418.9
   399.8
   459.8
   395.6
   459.2
   422.8
     416
   452.3
   456.2
   410.2
   427.4
   436.1
   439.7
   414.4
   432.2
   486.7
   469.9
   397.2
   415.4
   455.9
   413.4
     393
   400.1
   402.1
   422.8
   393.9
   422.2
   433.8
   460.4
   387.8
   438.4
   412.1
   411.5
   392.6
   436.8
   408.5
     403
   425.1
   460.4
   448.1
   430.3
   453.3
   443.6
   431.9
   438.4
   448.1
   438.7
   469.2
   464.3
   424.1
   451.4
   447.8
   440.3
   464.7
   424.1
   417.3
   393.6
   441.3
   481.2
   469.5
   448.1
   453.3
   434.2
   462.7
   444.9
   459.2
   447.1
     416
   410.5
   435.5
   463.7
   406.6
   432.2
   408.2
   415.7
   401.1
   474.4
     453
   447.5
   376.8
   421.8
   470.2
   473.1
   392.6
   444.2
   446.8
     405
     439
     440
   438.4
   454.6
   446.2
     464
   419.9
     404
   405.6
   424.8
   438.4
   417.3
   459.2
   405.6
   445.5
   413.4
   449.4
   458.5
   434.2
   510.1
   411.5
   442.6
   445.9
   393.9
   441.3
   449.7
   420.5
   471.2
   435.1
   432.9
   428.3
   430.9
   455.6
   405.6
   442.6
   393.9
   394.3
   459.8
   435.1
   447.1
   473.1
   420.5
   466.6
   431.6
   448.4
   492.9
   418.9
   444.9
     417
   393.9
   434.8
   431.9
   450.4
   381.3
   376.1
   381.3
     439
   444.2
   420.5
   395.2
   409.2
   437.4
   416.3
   433.5
   442.6
   431.6
   409.2
   425.1
     428
   442.3
   435.1
   459.2
   402.4
   458.8
   460.1
   423.5
   417.3
   449.4
   484.5
   431.3
   426.7
   477.3
   412.1
   412.8
   432.5
   432.5
   455.6
   471.2
   448.4
   445.5
   435.5
   433.2
   408.5
   468.2
   443.3
   426.7
   450.1
     428
   420.2
   451.4
     453
   387.5
     392
   491.9
   438.7
   419.2
   414.1
   425.7
   417.6
     415
   463.7
   383.2
   449.4
     440
   412.4
   408.9
   383.9
   438.4
   429.6
   476.3
   421.8
   425.7
   432.2
   445.2
   407.9
   448.8
   411.5
   446.5
     428
   501.3
   424.8
   422.5
   428.7
   448.8
   469.9
   442.3
   456.2
   462.1
     403
   423.1
   419.2
   464.7
   371.9
   386.2
   429.6
   463.7
   455.3
   428.7
   457.5
     429
   398.8
   509.8
     439
   457.2
   438.1
   431.3
   449.1
   459.5
   466.3
   451.7
   434.2
   426.1
   433.5
     427
     403
     463
   384.5
   476.7
   438.7
   424.1
   420.2
   447.1
   433.8
   397.5
   433.5
   443.3
   411.5
     415
   410.8
   466.3
   450.4
   384.5
   435.1
   369.6
   422.8
     476
   422.8
   442.6
   423.5
   442.3
   430.3
     466
   421.8
   407.6
   401.4
     466
   430.6
   440.7
   444.9
   425.1
   411.5
   472.8
   459.8
   410.8
   441.3
   434.8
   409.8
   413.7
   427.4
   396.9
   455.9
   458.2
   472.1
   465.3
   452.3
     429
   469.9
   455.6
   406.9
   446.2
   433.5
   456.9
   478.9
   422.8
   417.3
   441.6
     440
   420.9
     490
   422.8
   426.7
   402.7
   408.9
   446.2
   444.6
   420.9
   426.4
     427
   414.7
   467.6
   449.7
   416.3
     440
   407.2
   474.7
   407.2
   432.2
   444.2
   448.8
   450.1
   413.1
   469.2
   458.5
   433.8
   454.3
     441
   437.1
   398.2
   403.4
   439.7
   428.3
   457.2
   456.6
     429
   459.2
   407.2
   446.8
   461.7
   445.2
   445.5
   411.1
   467.3
   435.1
   400.1
   436.8
   418.3
   437.4
   407.6
   447.1
   464.3
   442.3
   391.4
   395.9
   410.5
   425.7
   400.4
   406.6
   461.1
   433.5
   454.9
   437.1
   442.3
     439
     500
   413.4
     441
   455.9
   411.5
   413.7
   443.6
   424.1
   431.6
   423.1
     405
   407.2
   458.8
   460.4
   419.6
   434.8
   447.1
   449.7
   427.7
   413.1
   407.9
   438.7
   425.1
   454.3
   453.3
   408.5
   431.6
   433.2
   462.1
   464.7
   399.1
   413.7
   458.5
   443.6
   435.8
   447.5
   451.7
   433.8
   449.7
     418
   398.2
   444.6
   480.2
   479.3
   471.8
   450.1
   419.6
   406.6
   493.9
   414.7
   435.5
   440.3
   408.2
   454.6
   423.5
   473.1
   378.1
   431.6
     442
   394.9
   431.9
   436.8
   470.2
   407.9
   414.4
   434.5
   422.2
     428
   439.4
   441.6
   466.3
   433.5
   428.7
   446.5
   378.1
   424.8
   399.1
   450.1
   444.6
   398.2
   436.4
   407.6
   432.5
   423.1
     477
   461.7
   425.4
   462.1
   450.1
   492.2
   426.4
   418.6
   434.8
   445.2
   419.2
   442.9
     429
   423.8
   447.8
   487.4
   477.6
   392.6
   414.7
   477.6
   434.5
   469.5
   389.4
   384.9
   409.5
   435.8
   410.2
   420.9
   368.6
   401.7
   435.5
   459.8
   370.9
   409.8
   408.9
   413.7
   429.6
     428
   444.9
   435.1
   466.3
     452
   411.8
   439.7
   446.5
   396.9
   450.1
   446.8
   421.2
   453.6
   421.8
   419.6
   424.1
     403
   448.8
   393.9
     512
   405.9
     440
   438.7
   397.2
   432.2
   431.6
     429
   444.9
     440
   383.6
   482.2
   432.2
   456.6
   407.6
     478
   434.2
   408.2
   445.5
   423.8
   438.4
   448.1
   452.7
   432.2
   467.9
   413.1
   436.1
   457.2
   437.1
   427.4
   439.7
     453
   437.4
   439.4
   436.1
     430
   436.1
   446.5
   443.9
   386.2
   478.6
     464
   443.6
   495.2
   442.3
   423.8
   443.3
   437.1
   448.1
   426.4
   447.8
   420.2
   421.8
   432.9
   437.1
   428.3
   422.8
   416.3
     451
   424.8
   435.1
   453.3
   458.5
   415.7
   474.7
     477
   459.2
   442.3
   378.4
   423.8
   425.4
   447.5
     454
   405.3
   449.1
     429
   396.9
   444.2
   398.5
   406.3
   413.1
   443.3
   442.6
     465
   456.6
   427.4
   435.5
   390.7
   409.8
   402.1
   436.1
   399.5
   474.1
   453.3
   423.8
   458.2
   410.8
   438.4
   446.8
     439
   444.2
   462.1
   458.5
   423.5
   437.4
   411.5
   405.3
   455.6
   459.5
   443.9
   408.9
   431.3
   474.7
   408.2
   436.1
   470.2
   435.5
   426.7
   420.9
     451
   435.5
   437.7
   415.4
   415.7
   431.9
   396.2
   442.6
   469.9
   370.6
   402.4
   466.9
   447.5
   422.8
   423.1
   417.3
   413.4
   436.4
   426.4
   435.1
   412.1
   427.7
   417.6
   435.5
   463.7
   401.1
   447.5
   467.3
   465.3
   421.5
   458.5
   455.9
   429.3
   421.5
   430.6
   400.8
   406.3
   437.1
   393.9
   416.3
   471.8
   458.2
   426.4
   421.5
   420.5
   407.6
     416
     453
   435.1
   438.4
   443.9
   439.7
   422.2
   389.4
   396.2
   432.9
   455.9
   403.7
   467.9
   412.1
   374.5
   375.1
     427
   412.8
   459.8
   400.4
   452.7
   463.4
   411.5
   434.8
   431.3
     405
   444.9
   409.8
   466.6
   416.3
   451.7
     415
   481.2
   388.4
   436.4
     429
   371.2
   412.4
   446.8
   493.2
   452.3
   441.6
   409.5
   400.8
   424.8
   408.5
   463.7
   444.2
   415.4
   400.4
   453.3
   417.6
   411.5
   446.2
   462.7
   447.1
   423.8
     453
   465.6
   459.8
   447.5
   424.4
   433.8
   411.5
   390.7
     440
   423.8
   471.8
   433.5
   471.2
   409.8
   421.2
   438.7
     451
   418.3
   455.9
   459.5
   473.1
     454
   388.4
   437.1
   388.4
   434.5
   459.8
   447.5
   424.8
     464
     501
   401.1
   458.5
   441.6
     428
   477.6
   418.9
   463.4
   427.4
   442.6
   436.4
   464.3
     476
   430.9
   430.6
   433.8
   417.3
   449.7
   396.9
     418
   423.8
     429
   419.6
   435.8
   495.5
   375.1
   444.6
     451
   421.5
   456.6
   425.4
     451
     417
   421.5
   413.7
   475.4
   378.4
   441.6
   443.6
   415.4
   466.3
   429.3
   410.2
   405.9
   445.2
   416.3
     439
   457.9
   431.9
   395.2
   438.1
     428
   485.4
   436.4
   455.6
   493.2
   368.3
   358.9
   417.3
   396.9
   437.4
   468.2
   440.7
   402.1
   420.5
   420.2
   372.2
   466.6
   475.4
   434.5
   475.4
   455.9
   481.5
   405.6
   447.1
   488.7
   430.9
   469.2
     451
     442
   424.4
   386.5
   475.7
   497.8
   412.4
     451
     418
   437.4
     393
   444.9
   423.8
   457.5
     463
   401.1
   397.8
   457.9
   412.1
   458.2
   411.5
   429.6
   442.3
   466.9
   450.4
     393
   410.2
   470.8
   440.3
   473.1
   420.2
   403.7
   462.4
   456.9
   455.3
   423.8
   436.8
   459.5
   450.4
   477.3
   426.4
   404.3
   436.1
   429.6
   427.7
     475
   458.2
   485.1
   400.8
     417
   411.5
   410.8
   437.1
   419.6
   407.6
   450.4
   456.2
   419.2
   442.3
   416.7
   413.7
   447.1
   457.2
   437.1
   421.2
   414.1
   462.7
   413.7
     453
   434.2
   450.1
   455.6
   429.3
   461.1
   416.7
   430.6
   479.3
   456.2
   445.5
   445.2
   370.9
     430
   431.3
   433.8
     453
   438.7
   458.8
   484.5
     441
   406.6
   456.9
   448.1
   411.1
   448.1
   465.6
   453.3
   403.4
     475
   415.4
   471.8
   429.6
   452.7
   423.1
   413.4
     416
   409.8
   467.6
   396.9
   369.3
   445.9
   447.8
   453.6
   425.7
   458.2
   442.6
   399.1
   415.7
   424.1
   416.7
   460.1
   433.5
   405.3
   436.8
   429.6
   443.9
     464
   451.7
   397.8
   420.9
     439
     439
   446.2
   420.9
     476
   458.5
   466.6
   424.8
   440.3
   425.4
   429.3
   411.1
   438.4
   407.9
   433.2
   465.3
   494.2
   427.4
   472.5
   417.3
   436.8
   398.8
   442.6
   431.9
   445.2
   479.3
   439.7
   466.9
     441
   407.2
   453.6
   412.8
   392.6
   458.5
   421.5
   450.1
   455.9
   442.6
   459.2
   458.5
   440.3
   457.2
   435.8
     454
   429.3
   417.6
   463.4
   454.6
   430.3
   438.7
   453.6
   401.1
   415.4
   481.2
   445.2
   418.3
   445.2
   427.7
   393.3
   408.5
   466.9
     404
   475.4
   418.9
   435.1
   435.5
   442.6
   466.9
   410.5
   438.4
   459.2
     453
     441
   431.3
   418.6
   467.9
   361.8
   389.7
   408.5
   398.2
   414.4
     393
     452
   446.8
   443.3
     418
   444.6
   450.1
   445.2
   378.7
   417.3
   426.4
     429
   427.4
   460.1
   401.4
   471.5
   445.2
   382.6
   414.1
   413.4
   418.3
   399.5
     429
   446.5
   449.4
   441.6
   396.2
   433.8
   441.6
   455.6
   467.3
   454.9
   440.7
   442.3
   423.1
   398.5
   431.6
   421.5
   378.7
   419.9
   417.6
   504.6
   370.9
   441.3
     392
   454.9
   470.2
   458.2
   454.9
   461.7
   449.7
   430.9
     454
   453.3
   433.2
     441
     454
   442.9
   470.2
   472.8
   432.9
   427.4
   442.9
   434.8
   463.4
     453
     442
   495.8
   434.5
   418.3
     453
   424.8
   429.3
   428.7
   438.4
   425.7
   429.3
   451.4
   383.2
   429.6
   411.8
   431.3
   436.4
   507.2
   400.8
   426.7
   432.2
   486.7
   396.2
   437.4
   400.1
   415.4
   402.4
   460.1
   390.7
   391.4
   444.9
   381.3
   397.2
   473.1
   421.2
   413.7
   382.3
   447.1
   408.9
   460.4
   469.9
   386.2
   414.4
   405.6
   461.7
   438.4
   435.8
   433.5
   406.9
   408.2
   462.1
   393.9
   470.2
   400.4
   446.5
     490
   434.2
   454.3
   444.6
   465.6
   446.8
   423.8
   508.8
     463
   404.3
   456.2
   467.6
   451.4
   374.8
   449.4
   436.4
   419.9
   411.1
   409.2
   443.3
   443.9
   439.4
   461.7
   444.9
   474.1
     418
   430.6
   439.7
   412.8
   428.3
   413.4
   437.4
   471.5
   413.7
   454.9
   419.2
   445.5
   434.5
     430
   427.4
   419.9
   462.7
   434.5
   433.8
   412.8
   473.1
   445.2
   442.9
   390.7
   440.3
   448.4
   386.5
   421.5
   449.1
   459.8
   430.3
     487
   420.9
   435.8
   449.4
   419.6
   450.1
   459.8
   419.2
   442.6
   450.7
     440
   466.9
   402.1
   419.2
   466.3
   417.3
   390.1
   472.8
     442
   429.3
   455.3
   495.2
   425.1
   406.3
   440.3
   440.3
   423.8
   376.1
   423.1
   428.7
   456.6
   395.2
   384.5
   454.3
   394.3
   413.7
   421.8
   418.6
   432.5
   467.9
   430.6
   433.8
   457.9
   424.4
   479.6
   383.9
   433.2
   405.3
   459.2
   425.7
   413.7
   423.1
   435.5
   468.6
   437.4
   468.6
   412.1
     454
     465
   416.7
   479.3
   468.6
     453
   447.8
   441.6
   454.9
   376.1
   453.3
   419.2
   436.8
   431.3
   440.7
   417.3
   427.7
   437.4
   418.6
     428
     442
   451.4
   449.4
   416.3
   429.6
   430.3
   416.7
   419.2
     465
   448.1
   459.5
   398.8
   471.5
   455.9
   449.1
   420.2
   436.1
   412.4
   450.1
   447.5
   442.3
   421.2
   462.1
   415.4
   441.3
   460.4
   444.6
   413.1
   444.2
   430.3
   433.2
   436.1
   442.9
   394.6
   358.3
   423.8
   397.8
   498.1
   431.3
   498.1
     416
     441
   446.8
     442
   446.2
   444.2
   449.4
     403
   503.3
   433.8
   446.8
   431.3
   433.5
   435.8
   481.9
   457.2
   466.6
     380
   421.2
   400.4
   426.7
   364.8
   441.3
   412.4
     451
   410.8
   468.6
   393.6
   446.8
   446.2
   425.1
   434.8
   429.3
   427.7
   414.7
   427.4
     403
   412.1
   436.1
   458.8
   424.1
     454
   440.3
   448.4
   425.4
   406.6
   407.9
   413.7
   393.6
   438.1
   444.2
   428.3
   449.7
   396.2
   421.8
   444.6
   438.1
   420.9
   411.1
   450.7
   448.8
   435.8
   397.5
   481.2
     475
   448.1
   462.7
   413.4
   396.2
   419.2
   460.1
     415
   436.8
   420.2
     451
   381.9
   461.1
   460.8
   465.3
   438.7
   429.3
   433.8
   464.3
   382.9
   494.8
   459.2
   448.1
   487.4
     441
   444.6
     427
   459.5
   459.5
   451.7
   442.9
   462.1
   456.9
   433.2
   420.5
   423.1
   425.7
   387.8
   420.5
   440.3
   461.7
   452.7
   455.6
   430.9
   434.8
   436.8
   448.1
   465.3
   443.6
     404
   443.9
   449.1
   409.2
   399.5
   394.9
     430
   453.3
   447.1
   442.3
   383.9
   432.2
   425.4
   422.2
   458.8
   400.1
   473.4
   406.3
   447.5
   395.9
   413.1
   422.5
   423.5
   448.8
   461.1
   404.3
   407.2
     453
   447.5
   431.6
   429.3
   395.9
   418.9
   442.3
   452.3
   433.5
   447.1
   383.9
     416
     427
   490.9
   424.8
   441.6
   433.2
   392.3
   460.1
   422.5
   449.1
   446.5
   432.9
   432.9
   420.2
   430.3
   445.5
   443.9
   476.7
   426.4
   425.7
   416.7
   384.9
   445.9
   433.2
   430.9
   471.2
   383.2
   410.8
   468.9
   453.3
   423.8
   460.4
   419.6
   511.4
   456.6
   427.4
   411.5
   426.7
   447.1
     439
   424.8
   401.4
   413.7
   456.9
   455.6
   520.5
   436.4
   419.2
   422.2
     466
   432.5
   418.9
   382.9
   430.3
   396.2
   430.3
   407.6
   430.3
   429.6
   434.5
   454.3
   414.4
   393.9
   425.7
   478.6
   424.8
   433.2
   468.6
   460.4
   443.3
   406.6
   400.8
   444.2
   438.7
   390.1
   376.4
   419.2
   470.5
     416
   418.9
   480.6
     463
   435.5
   408.2
   423.8
   435.5
   410.2
   417.6
   461.1
   473.7
   490.6
   411.8
   399.1
   401.7
   458.8
   436.4
   412.1
   463.4
   433.5
   445.9
   387.1
   452.7
   415.7
   427.4
   443.9
   459.2
     463
   508.8
   420.5
   412.4
   450.1
   417.6
   443.3
   439.4
   488.7
   458.2
   397.8
   435.1
   433.2
   455.3
   390.7
   450.4
   404.7
   399.5
   451.7
   400.1
   442.3
   431.9
   409.8
   418.6
   470.8
   448.1
   387.8
   406.9
   435.1
   420.9
   443.6
   395.6
   434.2
   424.1
     427
   425.7
   444.9
   460.4
   462.1
   472.8
   442.9
   376.1
     466
   410.8
     439
     405
   469.5
   401.1
   418.9
   445.5
   464.3
   410.8
   438.1
   462.1
   447.8
   432.5
   401.1
   446.5
   455.3
   455.6
   454.3
   427.4
   439.4
   443.3
   325.8
   440.3
     427
   468.2
   396.5
   439.4
   406.3
   437.4
   383.2
   426.7
   385.2
   412.4
   445.2
   408.9
   382.3
     477
   374.8
   435.8
     403
   444.2
     429
   432.5
   499.4
   418.6
   408.2
   385.2
   427.4
   405.6
     415
   442.6
   417.6
   409.8
   388.1
   444.2
     404
     427
   452.3
   393.6
   431.3
   425.4
   381.3
   408.9
   438.1
   449.1
   372.9
   466.6
   446.5
   457.2
   450.7
   393.9
   458.5
     464
   445.9
   470.5
   473.1
   420.9
   412.1
   456.2
   423.8
   424.1
   440.3
     453
   444.9
   477.3
   465.6
   382.3
   422.2
   417.3
   454.3
   430.3
     415
   448.1
   461.7
   434.8
     451
   449.1
   471.8
   435.5
   409.2
   453.6
   419.6
   427.4
   420.2
     454
   432.5
   430.9
   419.9
     405
   418.3
   444.9
   443.9
   431.9
   439.7
   410.8
   435.1
   375.5
     442
   403.4
   446.5
   455.9
   389.7
     367
   405.3
   405.6
   445.2
   406.9
   421.8
   441.3
   421.2
   421.2
   421.2
   412.1
   401.4
   466.9
   411.1
   472.1
   426.4
   452.7
   411.1
   435.5
   420.2
   416.3
     489
     415
   471.5
   454.9
   434.8
   472.8
   472.8
   416.3
   431.6
   472.8
   430.3
   430.6
   420.5
   432.2
   405.3
   450.7
   418.6
   445.5
   483.8
   443.3
     429
   433.5
   436.1
   423.5
   444.6
   431.9
   424.4
   473.7
     428
   433.2
   425.1
   406.9
   408.9
   408.5
   444.2
     453
   454.9
   431.3
   419.2
   467.9
   433.5
   426.4
   430.3
   409.2
   414.4
   405.3
   435.8
   413.1
   437.7
   454.9
   475.4
   414.4
   412.1
   452.3
   415.7
   443.9
   383.2
   475.4
   434.2
   441.3
   446.8
   473.4
   454.3
   430.3
   444.2
   463.4
   456.6
   397.8
   442.3
   449.4
   444.9
   441.6
   459.8
   438.7
   453.6
   422.2
   472.5
   472.5
   453.3
   408.5
   434.5
     477
   440.3
   455.6
   441.3
   387.1
   456.6
   395.2
   453.3
   405.9
   458.8
   378.4
   460.1
   449.4
   439.7
   376.1
   448.4
   466.3
     415
   452.7
     439
   457.2
   455.6
   439.7
   437.7
   414.4
   445.5
   398.8
   423.5
   466.6
   419.9
   427.4
   415.7
   425.7
   444.6
     487
   428.7
   408.9
   405.6
     454
   401.1
   402.4
   417.6
   442.6
   423.8
     488
   418.6
     428
   407.9
   425.1
   424.8
   407.2
   424.4
     429
   421.8
   460.1
   472.8
   444.9
   446.5
   395.6
   431.9
   431.9
   409.8
   436.1
   421.2
   396.2
   467.6
   415.7
   433.8
   401.1
   462.4
   434.5
   476.3
   416.7
   418.9
   479.3
     430
   426.1
   402.1
   447.5
   406.9
   435.1
   424.1
     404
   460.1
   470.5
   425.1
   458.5
   479.6
   429.3
   468.9
   433.2
     430
   457.5
     415
     442
   451.7
   391.4
   399.5
   438.7
   408.2
     417
   437.7
   407.9
   432.9
   394.9
   395.9
   421.5
   452.7
   469.5
   436.1
   406.3
   432.9
     439
   432.2
     439
   408.2
   457.9
   396.5
   402.1
   459.2
   436.8
   460.1
   448.8
   452.3
     418
   446.8
   390.1
   364.8
   421.5
   449.7
   444.6
   396.5
   427.4
   434.2
   421.2
     430
   451.7
   446.2
   421.8
   456.9
   467.6
   476.7
   474.1
   424.1
   441.6
   452.7
   465.3
     451
   421.8
   419.9
   436.8
   438.4
   396.9
   455.6
   390.1
   434.5
   443.9
   467.6
     442
   456.2
   450.4
   447.8
   433.2
   424.1
   436.1
   438.7
   448.1
   442.6
   399.8
   431.3
   479.6
   430.6
   423.5
   388.4
   403.7
   391.7
   444.9
   445.5
   461.4
   518.2
     440
   457.9
     465
   423.1
   420.5
   433.5
   446.8
   432.9
   456.6
   466.9
   412.1
   425.7
   415.7
   457.2
     454
   427.4
   451.7
     452
   429.6
   426.4
   436.4
   411.5
   470.2
   464.7
   438.1
   409.2
   469.2
     403
   459.5
   446.2
   438.4
   404.3
   404.3
   402.4
   446.2
   442.9
     441
   424.8
   440.3
   478.3
   436.4
   450.4
   450.1
   494.5
     440
   444.9
   469.5
   442.6
   427.7
   442.9
   435.5
   436.4
   449.1
   437.7
   412.8
   438.1
   421.2
   443.3
   440.7
   446.8
   435.1
   463.4
   428.7
   460.1
   470.8
   468.9
   437.7
   396.9
   459.8
   452.3
   470.8
   421.2
   421.8
   463.7
   431.6
   415.7
   434.2
   411.5
   437.1
   435.5
   447.1
   450.1
   395.6
   454.6
   395.2
     367
     440
   396.2
   450.4
   433.5
   438.1
   409.8
   398.5
   454.9
   446.2
   442.3
     392
   460.4
   414.1
   418.6
   409.8
   424.1
   432.2
   416.7
   482.8
   466.9
   452.3
   484.5
   413.7
   451.7
   479.3
   423.8
   396.5
   443.9
   422.5
     453
   436.1
   434.2
   446.8
     476
   455.3
   475.7
   415.7
   405.9
   393.9
   511.7
     440
   446.5
   431.3
     441
   382.6
   434.5
     427
   442.6
   414.7
   421.5
   413.7
   442.3
   427.4
   399.1
   430.3
   409.5
   414.7
     430
     488
   450.1
   450.7
   437.4
   420.9
   411.5
   459.8
   410.2
   444.6
   422.5
     478
   452.3
     417
   433.2
   413.4
   432.2
   447.8
   454.9
     451
   444.2
   445.5
   435.5
   438.1
   417.3
   422.2
   471.5
   434.5
   406.3
   446.2
   442.6
   418.6
   408.9
     439
   454.6
   453.3
   429.3
   472.1
   439.7
   429.6
   447.1
   400.1
   467.3
   442.9
   406.9
   438.7
     463
   405.9
   491.3
   439.7
   448.8
   442.6
   397.2
   458.8
   441.6
     463
   436.4
   447.5
   467.9
   470.5
   432.5
   423.5
   442.9
     440
   429.3
   411.5
   438.4
   440.7
   431.6
   435.5
   439.4
   423.8
     477
   438.7
   424.1
   483.5
   443.3
   426.7
     429
   452.3
     452
   423.5
   442.9
     427
     430
     452
   454.3
   422.8
   428.3
   380.3
   419.2
     392
   411.1
     430
   442.9
   468.9
   424.4
   446.5
   414.1
     392
   446.8
   425.7
   414.1
   406.6
   452.3
   473.7
     418
   428.7
   418.3
   399.1
     405
   445.5
   419.9
   442.3
   448.4
   437.1
   434.5
   435.5
     416
   390.4
   439.4
   445.9
   418.3
   407.6
   442.3
   429.6
     391
   464.7
   414.4
   413.7
   482.5
   484.1
   427.4
   363.5
   452.7
   407.9
   417.3
   449.7
   428.3
     427
   421.8
   413.7
   438.1
   435.8
   448.1
     477
   436.4
   425.4
   446.5
     427
   383.9
   444.2
   436.8
   412.1
   437.4
   420.2
   428.7
   419.2
   442.9
     429
   484.8
   461.1
   450.1
   434.5
   442.9
   453.3
   449.7
   439.4
     430
   428.7
   435.1
     441
   445.5
   428.7
   462.7
     416
   480.9
   427.4
   447.5
   448.8
   397.2
     427
   455.9
   396.9
   412.4
   420.2
   464.7
   423.1
   433.2
     404
   407.2
   432.9
   438.7
   460.1
   456.2
   452.3
   452.3
   383.6
   436.4
   453.6
   402.4
     392
   445.5
   441.3
   454.9
   400.1
   421.8
   402.7
   432.5
   362.8
     405
   425.7
   470.2
   398.8
     415
   433.2
     453
   388.4
   397.8
   468.2
   418.3
     440
   413.1
   418.9
   450.1
   452.7
   417.3
     465
   438.1
   447.8
   462.1
   451.7
   460.1
   439.7
   455.9
   475.4
   436.1
   455.9
   428.3
     442
   449.4
   397.5
   414.7
   466.9
   431.9
   396.9
   410.5
   447.5
   394.9
   438.1
   461.7
   422.8
   434.2
   489.6
   455.3
   425.7
   411.5
   424.8
   418.9
   445.9
   479.9
   465.6
   447.1
   426.7
   445.5
   467.6
     428
   436.4
   430.9
   426.1
   397.2
   438.4
   457.9
   465.6
   458.2
   443.9
   436.1
     403
   454.6
     452
   438.1
     464
   430.3
   470.8
     405
   416.7
   406.9
   444.6
   416.3
   487.7
   458.8
   450.4
   428.3
   448.4
   411.5
   437.1
   457.2
     418
   460.8
   366.7
   394.6
   446.5
   441.3
   409.8
   454.6
   446.8
   418.6
   501.6
   427.7
   443.6
   449.7
   411.5
   430.6
   438.1
   458.2
   444.2
   423.5
     428
   431.6
   403.4
   516.6
   448.8
   450.7
   439.7
   435.8
   397.8
   425.7
   467.6
   391.4
   415.7
   421.5
   449.1
     428
   419.6
   445.5
     440
   471.2
     393
   435.5
   468.2
   413.1
   428.3
   486.4
   482.2
   465.6
   478.3
   392.6
   444.9
   457.9
     428
   473.7
   417.3
   423.5
   453.3
   423.5
   442.3
   441.6
   454.6
   381.3
   409.8
   429.3
     393
   446.8
   411.8
   418.3
     428
   428.3
   456.9
   448.8
   452.3
   411.1
   449.4
   470.2
   402.1
   445.9
     453
   412.1
   446.5
   412.1
   413.1
   445.2
   458.2
   428.7
   453.3
   400.1
   451.4
   450.1
   462.7
   469.2
   418.9
   433.5
   401.7
   438.1
   420.5
   436.1
   395.2
   443.9
   450.1
   445.5
   430.9
   449.4
   472.1
   419.6
   435.8
   463.7
   474.1
   454.3
   419.6
   434.5
     477
   429.6
   436.8
   405.3
   433.5
   436.8
   446.8
   425.7
   471.8
   454.3
   452.3
   434.8
   434.8
   426.1
   447.8
   455.9
   412.1
   419.6
   450.4
   485.8
   381.3
   446.2
   463.7
   467.9
   465.6
   458.2
   448.1
   441.6
   423.1
   454.6
   446.5
     429
   437.1
   426.7
     439
     381
   422.5
   404.7
   447.1
   383.9
   445.9
   406.3
   408.5
   447.5
   468.9
   432.2
   453.3
   464.3
   408.9
   394.3
   451.7
   410.2
     428
   482.8
   424.4
   447.1
   403.7
   458.2
   440.7
   382.3
   422.2
   459.8
   469.2
   441.3
   400.4
   428.7
   450.1
   425.7
   424.1
   420.2
   448.8
   461.1
   461.1
   458.8
   407.6
   446.2
   445.2
   402.1
   433.5
   464.3
   442.9
   421.8
   435.1
   456.6
   473.7
   440.3
   424.8
   385.2
   455.6
   388.8
   437.1
   477.6
   487.4
   469.2
   479.9
   408.9
   474.7
   422.5
   420.5
   457.9
   402.7
   483.8
   460.8
   471.8
   411.1
   460.1
   442.9
   456.9
   448.1
   435.1
     439
   461.7
   432.2
     415
     415
   397.5
   469.9
     416
   418.9
   383.9
   454.3
   474.4
   433.8
   424.1
   437.4
   433.5
   444.2
     427
   434.2
     393
     465
   434.5
   415.4
     440
   430.9
   401.1
     417
   431.3
   437.7
   438.1
   411.1
   455.3
   407.2
   434.5
   454.3
   411.1
   361.2
   467.9
   469.9
   455.9
   439.7
   479.6
   420.2
   400.8
   402.7
   436.8
   471.8
   460.1
   418.9
   453.6
   446.5
     502
   472.1
   454.9
   437.1
   428.3
   412.8
   476.7
   469.2
   413.4
   476.3
     454
   467.3
   464.3
   480.9
   410.2
     442
   435.5
   463.7
   468.9
   443.9
   469.5
   404.7
   448.4
   461.4
   452.3
   432.2
   411.5
   406.3
   418.3
     454
   435.1
   432.2
   471.2
   459.2
   424.8
   415.4
   456.2
   414.4
   470.5
   409.5
     405
   432.2
   437.7
   395.2
   400.8
   527.9
   385.8
   450.7
   436.4
   418.6
   466.3
   395.6
   447.5
   408.5
   412.4
   480.9
   465.6
   422.8
   465.3
     453
   466.9
     430
   415.7
   481.9
     416
   425.7
   447.5
   410.2
   455.6
   433.8
   469.5
     391
   426.7
   416.7
   441.6
   468.9
   446.2
   462.1
   448.1
   445.9
   424.1
   406.3
   407.2
   447.8
   436.4
     427
   454.9
   431.3
   421.5
   444.9
   491.6
   402.4
   445.2
   436.1
   414.7
   423.8
     478
   408.5
   382.6
   407.9
     430
   431.3
   395.2
   475.4
   433.2
   426.7
   483.2
   389.1
   446.8
     404
   399.1
   419.2
   473.1
   464.3
   483.5
   442.9
     418
   432.2
   447.1
   467.3
   487.4
     489
   450.4
   448.1
   436.4
   433.8
   409.2
     453
     441
   430.9
   433.2
     418
   407.6
   431.3
   424.8
   426.7
   415.4
   451.7
   474.7
   463.4
   441.3
   374.8
   458.5
   485.1
   439.7
   444.6
     415
   423.1
   445.2
   398.2
   405.9
   410.2
   437.7
   488.7
   433.5
   381.9
   409.2
   459.8
   464.3
   442.9
   416.3
   387.8
   530.2
   486.4
     430
   435.1
   438.1
   461.1
   432.9
   440.3
   467.9
   457.9
   398.8
   415.4
   423.5
   412.1
   432.5
   462.4
   492.9
     403
   425.7
   470.5
   430.6
   446.5
   432.5
     405
   420.5
   465.3
   473.7
   470.8
   460.1
   412.4
   429.3
   426.1
   475.7
   445.9
   447.1
   425.1
   424.8
   452.7
   433.5
   433.8
   433.5
   481.2
   424.8
   481.9
   446.5
   426.1
   456.9
   393.9
   408.9
   400.1
     465
   403.4
   449.4
   409.2
   470.8
   391.7
   405.6
   447.8
   436.1
   488.3
   456.6
   465.6
   443.3
   401.1
   469.9
   425.1
   406.9
     451
   434.2
   420.5
   460.8
     441
     442
   422.5
   413.4
     416
     440
   462.1
   420.9
   466.9
   453.6
     464
   471.5
   447.5
   454.6
   436.1
   429.6
     465
   419.9
   413.4
   473.1
   413.7
   439.7
     416
   408.2
   465.6
   423.8
   473.7
   425.1
   423.5
   390.1
     440
   427.7
   460.4
   465.6
   484.5
   438.7
   437.1
   437.4
   445.9
     441
   458.5
     454
   406.3
   400.8
   425.7
     428
   457.2
     454
   469.9
   447.5
     476
   434.2
     429
   489.3
   428.7
   458.8
   438.4
   455.6
   444.6
   427.4
   449.4
   407.9
   469.2
   418.6
   421.2
     427
   395.6
   414.1
   428.7
     429
   425.4
   424.8
   418.9
   362.2
   412.1
   436.4
   475.7
   434.8
   390.1
   426.1
   437.4
   434.2
   426.1
   422.5
   410.5
   433.5
   424.1
   467.3
   480.2
     441
   437.1
   430.6
   447.1
   453.3
   411.5
   431.9
   385.8
   450.1
     440
   442.3
   463.7
   422.2
   424.1
     405
   421.8
   440.3
   425.7
   459.8
   427.7
   485.8
   452.3
   418.3
   421.2
   432.2
     429
   484.5
   466.3
   392.3
   456.2
   430.3
   422.2
   421.5
   451.4
   494.5
   431.9
   462.7
   423.5
   440.3
   412.8
   410.8
   444.6
   469.9
   453.6
   419.2
   448.8
   436.8
   445.5
   475.7
   463.7
   463.7
   423.5
   458.8
     430
   423.8
   396.5
   447.1
   497.8
   489.3
   435.1
   417.6
   407.6
   440.7
     392
   448.4
   420.5
     440
   443.3
     464
   480.9
   430.3
   446.5
   468.9
     463
   463.4
   413.1
   433.2
   455.6
   395.6
   434.2
   421.5
   476.3
   423.1
   454.3
   425.4
   438.1
   409.5
   418.6
   400.4
   446.8
   468.6
   455.3
   451.4
   462.7
   444.2
   443.3
   437.1
   424.4
   426.7
   438.4
   395.6
     429
   409.2
   450.4
   432.5
   400.4
   395.2
   440.3
   438.1
   449.1
   402.4
   413.4
   479.9
   502.3
   461.4
   427.7
   435.5
   404.7
   418.3
     430
   505.5
   483.5
     477
   397.8
   431.3
   473.7
   435.5
   434.2
   426.7
   431.9
   467.6
   450.1
   466.9
   495.5
   461.4
   415.4
   410.8
   426.4
   450.7
   370.9
     442
   413.7
     416
   450.1
   442.6
   438.7
   399.1
   447.5
   431.6
   415.4
   439.7
   443.9
   402.7
   411.5
   448.1
     451
   446.2
   453.6
   406.6
     464
     430
   423.1
   495.2
   424.8
     465
   465.6
   393.6
   418.9
   417.6
   434.8
   475.4
   421.2
   414.7
   450.4
   436.4
   460.1
   451.7
   460.8
     440
   425.7
   437.1
     454
   457.5
   400.4
   458.2
   412.8
   425.7
   484.1
   409.8
     441
   467.3
   413.1
   430.6
   449.4
   444.2
   515.9
   463.4
   463.7
   460.8
   450.1
   478.9
   451.7
   458.5
   459.2
   449.4
   425.7
   435.5
     489
   466.3
   477.6
   476.3
     453
   458.8
   466.3
   429.6
   449.1
   469.9
   449.7
   415.7
   443.6
   399.5
   423.1
   406.9
   408.9
   413.7
   470.2
   452.3
   415.4
   434.8
   476.3
   445.2
   428.7
   470.8
   474.1
   442.9
   413.4
   434.5
   456.2
   442.3
   474.4
   428.3
   462.4
   448.4
   502.6
   424.1
   450.7
   390.7
   423.8
   427.7
   434.5
     442
   388.8
     418
     418
   479.6
   454.6
   418.6
   454.6
   439.4
   486.7
   415.7
   405.6
   480.9
   449.7
   494.2
   408.5
   436.1
   458.8
   491.6
   402.4
   401.1
   481.2
   420.2
   426.1
   460.1
   431.6
   476.7
     475
   446.2
   408.9
   443.9
   450.1
   441.6
   492.6
   423.8
   387.5
   426.1
   417.3
   418.6
   413.7
     442
   438.4
   443.9
   469.9
   449.4
   443.3
   444.9
   411.5
     405
   414.4
   425.4
   423.5
   455.9
   429.6
     404
   430.9
   422.2
   419.2
   449.7
   437.4
   437.4
   438.4
   401.1
   446.5
   431.6
   472.1
   438.1
   424.8
   429.6
   490.6
     442
   471.5
   427.7
   421.8
   431.3
   418.3
   447.1
   462.4
   464.7
   449.4
   425.4
   405.6
   414.4
   468.2
   466.6
     427
   451.4
   371.6
   448.4
   441.6
   437.7
   436.8
     451
   400.4
   399.1
   468.6
   413.1
   454.3
   419.2
   436.4
   443.6
     392
   411.8
   408.2
   432.2
   383.9
     416
   444.6
   448.1
   456.2
   429.6
   407.6
   393.9
   415.4
   480.6
   443.9
   485.1
   447.8
   431.3
   471.2
   443.6
   407.9
   475.7
     478
   466.6
   407.6
   541.5
   480.6
   461.4
   429.3
   426.7
   432.5
     464
   445.2
   425.4
   474.4
   427.4
   439.4
   444.9
   363.8
   458.5
   430.3
   468.6
   463.4
   463.4
   452.7
   469.5
   454.3
   406.3
   391.4
   421.8
   436.4
   434.2
   445.9
   422.5
   408.5
   424.1
   452.7
   419.9
   416.3
   382.6
   422.2
   406.9
   414.1
   460.8
   452.3
   441.6
   424.4
   416.7
   430.9
   485.8
   473.1
   414.4
   410.2
     451
   416.7
     453
   440.7
     440
   446.2
   457.5
   426.4
   411.5
   420.2
   432.9
   450.7
   430.3
   432.2
   476.7
   428.3
   433.2
   401.7
   422.5
   442.9
   442.3
   430.3
   462.7
   381.6
   434.2
   439.7
   431.6
   416.3
   448.8
   424.8
   472.5
   454.3
   449.7
   440.3
   402.7
   430.9
   466.9
   446.2
   459.2
   410.2
   415.7
     416
     416
     404
   458.8
   465.6
     415
   438.4
   453.3
   402.7
     451
     466
   441.6
     439
   417.6
     477
   414.4
   420.9
   427.4
     404
   442.9
   425.4
   436.1
   430.6
   423.1
   411.5
     439
   415.4
   443.6
   430.9
   408.5
   435.8
   394.9
   431.9
   464.3
   426.1
   414.7
   388.8
   401.7
   468.2
   442.6
   495.5
   454.6
   415.7
   429.6
     430
   488.7
   417.6
   458.2
   434.8
   468.6
     451
   424.8
   450.1
   462.7
   434.8
   403.4
   480.6
   399.5
   442.3
   368.3
   397.5
   393.9
   461.7
     439
   433.8
   430.6
   395.6
   486.7
   469.5
   432.2
   390.4
     415
   395.9
   399.8
   497.1
   422.8
   383.9
   439.4
   442.6
     452
   424.8
   424.1
   418.6
   475.7
     418
   396.5
   409.5
   444.6
     451
   407.9
   448.1
   433.5
   438.1
   448.8
   442.3
   437.7
   459.2
   437.7
   436.4
   442.6
   478.3
     452
   437.4
   438.7
   432.9
   466.9
   453.3
   401.4
     430
   388.1
   429.3
   480.2
   433.2
   447.1
     442
   435.8
   423.5
   495.5
   410.8
   405.9
   447.8
   466.3
   424.1
   482.5
   468.9
   445.5
   474.1
   414.4
   450.1
   442.6
     477
   467.9
   481.9
   443.9
   400.1
   444.2
   434.5
   454.9
   458.5
   406.9
   433.5
     418
   404.7
   435.5
   447.1
   457.5
   454.9
   419.2
   421.8
   372.2
   466.9
   413.7
   406.6
   443.6
   411.8
   465.3
   410.8
   412.4
   443.9
   448.1
   465.6
   489.3
   424.4
   435.8
   411.1
   403.7
     451
   430.9
   433.2
   439.7
   416.3
   442.9
   406.3
   466.6
   396.5
     454
     465
   446.5
   418.3
   397.2
   473.4
   433.2
   460.4
   442.6
   472.8
   395.6
   421.8
     417
     454
   445.9
   415.4
   393.6
     441
   466.9
   412.1
   490.3
   412.8
   445.2
   456.2
   411.5
   440.7
   423.5
   434.8
   406.9
   427.4
     418
   422.8
   448.8
   445.2
   444.2
   401.1
   431.9
   425.7
   450.7
   457.9
   465.6
   452.3
   407.2
   448.4
   442.6
   432.2
   476.3
   432.9
   464.3
     429
   505.5
   429.6
   404.3
   393.6
   477.3
   423.5
     441
   411.5
   408.5
   452.7
   435.5
   440.3
   436.1
   460.8
   387.1
   464.7
   449.7
   457.9
   433.2
   473.4
   491.6
   421.5
   466.9
   430.9
   407.6
   411.8
   459.5
   418.3
   445.9
   458.5
   405.9
   448.8
     478
   424.1
   431.3
   443.3
   460.8
   490.3
   394.6
   440.3
   424.1
   391.7
   396.9
   410.2
   450.7
   497.4
   443.3
   437.4
   455.3
   431.3
   418.6
   485.4
     427
     476
   438.1
   418.3
   466.6
   443.6
   414.4
   437.7
   412.1
   529.2
   447.5
   451.7
   460.8
   420.5
   413.4
     415
   431.6
   462.7
   456.9
   422.5
   449.4
   444.2
   421.8
     463
   425.7
   404.3
   470.2
   461.7
   444.9
   423.1
   400.8
     415
   427.4
   402.7
   460.1
   387.8
   466.3
   436.4
   426.4
   424.1
   413.1
   431.6
   422.5
   432.2
   406.9
   483.8
   458.8
   455.6
   429.3
   419.6
   480.6
   481.2
     442
   410.5
   418.3
   415.4
   467.9
   451.7
   434.8
   423.5
   441.3
   397.5
   471.8
   456.9
   438.4
   396.2
   437.4
   455.3
   443.9
   441.6
   458.2
   433.8
   423.5
     490
   423.5
   446.8
   450.7
   414.1
   437.4
   517.5
   462.1
   408.9
   452.3
   502.9
   423.8
   459.2
   414.7
   435.5
   455.3
   445.9
   421.8
   442.9
   420.2
   448.1
   423.8
   445.2
   435.1
   419.2
   459.8
   438.7
   507.5
   415.7
   464.3
   424.1
   453.3
   460.8
   390.7
   434.8
   506.2
     466
   445.9
     380
   418.6
   432.2
   458.8
     454
   435.5
   461.7
   431.6
   411.5
   432.9
   442.6
   448.8
   477.3
   439.7
   394.9
     454
   436.1
   426.4
   488.3
   456.9
   452.3
   438.7
   455.3
     393
   466.6
   472.8
   494.2
   389.4
     465
     442
   399.5
   421.5
   439.7
   435.5
   432.2
   388.4
   445.5
   433.2
   468.2
   444.9
   449.1
   460.8
   385.8
   392.3
   431.9
   489.3
   413.1
   488.7
   479.6
   473.4
   429.6
     488
   444.2
   461.7
   479.6
   459.2
   439.7
   466.9
   390.1
   440.7
   492.9
   461.4
   454.6
   442.6
   484.8
   434.2
   505.2
   456.6
   457.9
   474.1
   443.9
   433.8
   433.8
   516.6
   410.8
     451
   406.9
   424.4
   412.4
   459.8
   441.3
   430.9
   423.8
   463.7
   465.3
   460.4
   433.8
   473.7
     440
   482.5
   407.6
   487.4
     463
     464
   437.1
   417.6
   471.8
   392.3
   436.4
   442.3
   421.2
   421.5
   446.2
   433.5
   478.9
   458.5
   416.3
   450.4
   507.5
   418.3
   397.2
   444.2
   451.4
   439.7
   480.6
   418.6
   473.4
   481.2
   433.2
   473.4
   461.4
   431.6
   450.1
   471.5
     451
   461.7
   495.2
     428
     452
   465.6
   463.4
   431.6
   444.2
     416
   423.8
     427
   443.3
   458.8
   454.6
   452.7
   470.5
   402.4
   442.3
   450.7
   465.3
   467.9
   396.9
   445.9
   385.5
     440
   444.6
   485.8
   427.4
   456.6
   441.3
   412.4
   444.9
   412.1
   483.2
     465
   439.4
   434.5
   447.5
   459.8
   413.7
   458.2
   494.5
   431.9
   453.6
     451
   427.4
   449.1
     452
   449.4
   422.2
   452.3
   464.7
   466.9
   447.8
     415
   421.2
   468.6
   464.7
   418.3
   442.9
   445.9
   473.7
   445.9
   466.9
   422.2
   452.3
   440.3
   445.9
   422.2
   447.5
   418.6
   439.7
   435.1
   459.5
   408.9
   448.8
   418.9
   404.7
   411.1
   465.6
   456.9
   452.7
   420.9
   436.1
   438.4
   457.9
   448.8
   468.6
   458.2
   423.1
   441.6
   447.1
   421.8
   393.9
   423.8
   430.6
   470.8
   402.1
   392.6
     415
   427.4
   434.5
     439
   449.1
   456.6
   461.1
     452
   417.3
   425.1
   492.2
   494.2
   440.7
   418.9
   442.3
     441
   434.2
   437.1
   417.6
   459.8
   470.8
   462.4
   466.6
   413.4
   431.3
   401.1
   492.2
   387.1
   497.4
   409.2
   450.1
   399.8
   443.6
   442.3
   440.7
   435.8
   442.3
   402.7
   422.8
   459.8
   386.2
   439.7
   481.9
   386.5
   443.9
   404.7
   438.4
   445.5
   449.7
   454.3
   381.3
   430.3
   431.9
     404
   435.5
   472.1
   427.4
     430
   457.2
   423.5
   471.5
   417.3
   413.1
   417.6
   401.1
   437.4
   459.5
   460.1
     454
   407.2
   412.4
   451.7
   445.9
   395.9
   420.9
   455.6
   406.9
   447.5
     465
   431.9
   470.2
   437.1
   413.7
   444.6
   421.2
   469.2
   440.7
   409.8
   486.4
   426.1
   476.7
     392
   442.6
   457.9
   459.2
   418.6
   436.1
   497.4
   378.7
   457.2
   435.1
   459.5
   442.6
   438.7
   429.3
   437.1
   422.2
   425.4
   413.1
   443.3
   448.1
   443.3
   416.3
     417
   459.5
   399.1
   483.8
     429
   423.5
   421.8
   405.3
   437.4
   410.2
   466.9
   449.7
   389.7
   445.2
   456.9
   431.9
   515.9
   397.2
   484.8
   432.2
   437.4
   426.4
   452.3
   445.2
   407.2
   479.6
   446.5
   421.2
   400.1
   459.5
   446.5
   441.6
   424.1
   429.6
   431.6
   400.4
     465
   423.5
   508.8
   451.4
   409.8
     475
   384.9
   406.6
   415.4
   439.7
   471.2
   423.8
   450.4
   435.5
   468.9
   449.4
   428.7
   430.3
   432.9
   485.4
     430
   506.5
   458.2
   421.8
   388.1
   414.1
   396.9
   405.6
   405.9
   389.1
   457.5
   407.9
   416.7
   437.7
   480.9
   428.3
   426.1
   460.8
   417.3
     465
   456.6
   422.5
   448.8
   488.3
   429.3
   461.4
     439
   464.7
   402.4
   476.3
   433.2
   444.9
   443.3
   440.3
   449.1
   426.4
   466.6
   475.4
   427.4
   411.5
   437.1
     476
   427.4
   432.5
   492.2
   394.6
     417
   490.3
   455.3
   408.2
   437.7
   429.6
   477.6
   394.9
   448.1
   436.1
   428.3
   450.7
   422.8
   395.2
   455.9
   448.8
     454
   437.7
   435.8
   450.1
   441.3
   451.7
     392
   471.8
   385.8
   484.1
     466
   455.3
   373.5
   436.1
   446.2
   407.6
   469.9
   451.4
     454
   400.1
   438.7
   450.4
   438.1
   444.9
   478.3
     417
   470.8
   469.5
     487
     430
   482.5
   440.3
     463
   448.8
   401.7
   454.3
   425.4
   481.5
   479.6
   394.9
   421.2
   425.7
   430.6
   405.6
   446.8
   435.8
   468.6
   435.8
   364.4
   469.9
   459.2
   437.1
   426.1
   418.3
   445.2
   406.9
   430.3
   466.3
   456.9
   458.8
     441
   412.1
   442.9
   489.6
     478
   477.6
   416.3
   390.1
   442.6
   475.7
   386.2
   418.9
   482.8
   465.3
   421.2
   433.5
   407.9
   446.2
   440.3
   408.2
   435.5
     501
   430.6
   444.9
   435.8
   447.5
     391
   467.6
   420.5
   470.8
   496.5
   424.8
   431.3
   436.4
   462.7
   457.2
   408.9
     440
   467.3
   418.9
   427.7
   444.6
   457.9
   414.7
   474.7
   469.2
   449.4
   415.4
   441.6
   441.6
   430.6
   451.7
   453.3
   437.7
   449.7
     477
   429.6
     428
   440.7
   443.6
   427.4
     439
   461.7
   433.5
   433.5
   416.7
     453
   418.6
   407.6
   396.5
   441.3
   466.6
   442.6
   415.4
   419.9
     451
   477.6
   463.4
   422.8
   431.9
   461.4
   408.9
   453.3
   468.9
   437.4
   424.4
   446.5
   413.7
   480.9
   450.7
   420.9
   436.8
   410.8
   478.3
   439.7
   394.9
   465.3
   402.7
   461.7
   419.2
   435.8
   447.5
   425.7
   384.9
   441.6
   438.1
   423.5
   431.3
   383.6
   434.5
     417
   457.2
   429.3
   435.8
   447.1
   451.4
   444.9
     442
   403.7
   437.1
   414.7
   424.8
   454.6
     454
   410.8
   469.2
   445.2
   454.6
   456.9
     429
   446.5
   463.7
   424.4
   406.6
     430
   472.8
   423.1
   430.9
   392.6
   474.4
   418.9
   431.6
     439
   452.3
   451.4
   471.5
   439.4
   435.8
   441.3
   392.3
   406.9
   462.4
     500
   443.3
     453
   435.1
   479.3
   409.8
   467.6
   419.6
   491.3
   426.1
   430.6
   467.6
     441
   413.1
   388.8
   448.4
   449.4
   455.3
   434.8
   472.1
   412.4
   440.7
   436.1
     465
   477.3
   459.5
   448.1
   421.2
   435.5
   461.4
   410.5
   432.2
   412.1
   457.5
   444.9
   432.9
   437.1
   455.3
   435.8
   477.3
   446.8
   473.4
   444.6
   424.4
     428
   465.3
   439.4
   434.2
     416
   467.6
   444.2
   468.6
   433.2
   472.8
   479.9
   446.2
   413.7
   407.9
   474.1
   435.5
   434.5
   444.2
   447.8
   457.9
   447.1
   408.2
   402.1
   435.5
   400.8
   452.7
     476
   432.5
   393.6
   438.1
   438.4
   490.6
   444.9
   423.5
   491.9
   437.1
   439.4
   423.8
   414.1
   440.7
   448.4
   448.1
   434.5
   460.4
   472.5
     429
   459.8
   418.3
   442.3
   430.6
   409.2
   467.6
   427.4
   430.9
   461.1
   460.1
   463.4
   390.4
   447.5
     465
     454
   430.6
   462.4
   448.4
   419.6
   488.3
     416
   436.1
   421.5
   443.9
   416.3
   486.7
   441.3
   430.6
   445.5
   462.4
   447.8
   492.2
   412.8
   421.2
   433.2
   516.2
   427.4
   441.3
   410.8
   435.8
   447.1
   435.8
   485.1
   435.1
   387.1
   425.7
     418
   446.8
     478
   429.3
   478.6
   448.4
   403.4
   427.4
   455.6
     442
   445.9
     453
   411.5
   477.6
   430.6
     441
   442.3
   452.7
   466.9
   437.4
   413.1
   381.9
   441.3
   428.3
   449.7
     417
   469.5
   484.5
   423.8
     440
   402.4
   430.3
   473.4
   441.6
   469.5
   432.2
   444.2
   476.3
   472.5
   354.7
   444.9
   442.3
   430.6
   420.5
   440.3
   469.2
   472.1
   433.2
   449.1
   416.3
   445.5
   403.7
   451.7
   439.4
   473.4
   443.6
   425.7
   481.9
   460.8
   453.3
   458.2
   470.5
   469.9
   458.5
   456.6
   383.6
   499.1
   434.2
   437.7
     430
   455.9
   445.2
     466
   406.3
   430.3
   479.9
   414.1
   491.9
   462.7
   466.6
   414.1
   443.6
   425.4
   446.5
   414.7
   450.7
     418
   417.3
   412.8
   470.5
   450.7
   437.1
   426.7
   462.1
   434.8
   413.1
     475
   449.7
   433.5
   419.2
   420.5
   383.9
   429.3
   459.8
   417.6
   437.7
   463.4
   479.9
   434.2
   439.7
   470.2
   481.2
   430.3
   403.7
   439.7
   460.4
   441.6
   449.1
   433.5
   450.4
   400.1
   432.2
   444.9
   434.8
   432.9
   437.7
   494.5
   479.3
   437.1
   478.3
   476.3
     442
   478.3
   427.7
   425.7
   480.6
   424.4
   413.7
   467.6
   416.7
   456.9
   447.8
   451.7
   478.9
   438.7
   468.6
   443.3
     463
   428.7
   411.8
   462.7
     452
   414.1
   408.5
   456.9
   443.9
   438.4
   468.9
   458.5
   424.8
   439.4
   451.4
   473.1
     430
     405
   452.3
   432.5
   466.6
   450.1
   436.8
   447.1
     403
   442.9
   432.2
   416.7
   376.1
   425.4
   424.1
   439.7
   480.6
   469.9
   433.8
   426.1
   430.9
   434.5
   444.2
   478.3
   451.4
   460.8
   438.1
   442.9
   418.9
   426.1
   460.8
     466
   407.9
     439
   477.3
   435.1
   478.9
   396.9
   427.7
   451.4
   503.3
   465.3
   510.7
   494.2
     451
   440.7
   440.3
   379.3
   447.5
   407.2
   438.4
   462.4
   432.5
   475.4
   430.9
   435.8
   426.1
   424.8
   429.6
     439
   476.3
   397.5
   448.1
   436.1
   413.1
   468.2
   448.4
     453
   468.9
     427
     427
   450.1
     453
   457.5
   491.3
   459.2
   411.1
   436.4
   423.8
   452.7
   424.8
   443.3
   410.5
   400.8
   485.4
   423.8
   444.6
   435.1
   421.2
   465.6
   443.6
   461.7
   466.3
   415.4
   387.1
     454
   442.9
   418.3
   413.7
   483.8
   424.1
   425.7
   393.3
   430.3
   383.9
   474.1
     440
   479.6
   449.4
   462.1
   466.3
   442.6
   425.7
   435.8
   425.7
   434.2
   470.5
   480.9
     418
   442.6
   433.8
   426.7
   432.2
   502.9
   481.5
   443.9
   448.4
   412.8
   441.6
   462.1
   460.1
   448.4
   453.3
   482.2
   460.4
   429.6
   448.4
   374.2
   396.2
   423.5
   389.1
     418
   472.5
     451
   438.4
     475
   478.9
   444.2
   432.5
   458.5
   444.9
   450.1
   449.1
     427
   435.5
     478
   452.7
   473.4
   404.7
   480.6
   397.5
   436.4
   445.2
   426.1
   472.1
   447.1
   435.5
   457.5
   466.6
   425.1
     427
     439
   436.4
   430.3
   471.8
   442.6
   510.7
     452
   420.2
   450.1
   396.9
   485.8
   459.5
     415
   475.7
   476.7
   443.6
   454.3
   421.5
   445.2
   442.3
   439.4
   454.9
   409.5
   449.7
   492.6
   419.9
   443.6
   458.5
     439
   481.9
   422.5
   417.3
   367.7
   505.9
   470.5
   435.1
     439
   502.3
   527.9
   461.1
   457.9
   422.5
   463.7
   446.8
   382.6
   452.7
   440.7
   427.4
   468.2
   417.3
   444.6
   424.8
   409.2
   474.7
   448.8
   469.5
   439.7
   429.3
   433.8
   426.4
   545.8
   449.4
   456.9
   433.5
   458.5
   488.7
   438.4
   428.3
   442.6
   439.4
   454.9
   415.7
   466.3
   442.6
   425.4
   435.8
   462.7
   448.4
   458.2
   425.7
   431.3
   428.7
   443.6
   432.9
     452
   503.6
   478.3
   454.6
   462.1
   470.8
     487
   486.4
   445.2
   462.4
   448.4
   429.6
   434.5
   448.1
   442.6
   432.9
   483.2
   416.7
   455.3
   426.4
   436.8
   392.3
     430
   420.2
     441
   417.6
   475.7
   423.1
   473.7
   416.3
   365.7
   475.4
   449.4
   433.2
   511.4
   495.5
   442.6
     463
   432.2
   455.3
   426.7
     441
   448.4
   473.7
     405
   467.3
   455.3
   446.8
   434.5
   455.9
   421.5
   468.9
   472.5
   437.1
   449.7
   469.2
   385.5
     418
   418.6
   469.5
   453.6
   393.9
     452
   491.9
   468.9
     441
   506.2
   444.6
   441.3
   438.4
   440.3
   423.5
   471.2
   426.7
   491.3
   441.3
   437.7
   474.7
     439
   422.2
   456.6
   399.1
   439.4
   425.1
   451.4
   419.2
   486.4
   464.3
   432.9
   446.5
   471.5
   457.2
   388.4
   446.2
   437.1
   430.3
   442.9
   469.2
   469.5
   449.4
   476.7
     427
   448.1
   437.7
   424.1
   495.8
   427.7
   422.2
     463
   446.2
   406.6
   437.4
   518.2
   476.3
   442.9
   441.6
   451.7
   469.2
   520.1
     430
   424.4
   458.5
   376.8
     418
   430.6
     442
   470.2
   458.2
   469.2
   417.3
   467.9
   431.6
   474.4
     476
     451
   467.3
   419.9
   459.5
   442.6
   446.8
   420.2
   430.9
     463
   440.7
   489.3
   472.8
   439.4
   464.7
   425.7
   474.1
   483.8
   460.4
   420.5
   452.3
   478.9
   418.3
   493.5
   438.7
     465
   437.1
   429.6
   450.7
   473.7
   426.4
   471.5
   410.5
   471.8
   459.2
   422.8
   437.1
   440.7
   473.1
   406.3
   474.7
   447.1
   480.9
   483.2
   422.8
   445.5
   467.9
   474.1
   438.4
   482.8
   432.2
   414.1
   457.9
   484.1
   438.1
   425.1
   453.6
   438.1
   442.3
   435.1
   402.7
   440.7
   410.2
   462.7
   447.5
   467.6
   441.6
   404.3
   468.6
   456.2
   471.8
   456.2
   479.3
   430.9
   421.8
   457.5
   408.5
   434.8
   430.9
   433.8
   465.6
   461.7
   439.4
   464.3
   480.9
   454.3
   435.1
   446.2
   461.1
   394.3
   434.8
   459.2
   494.5
   436.4
   427.4
     453
   466.6
   418.6
     440
   424.4
   444.2
     439
   448.4
   443.9
   425.1
   503.3
   432.9
   413.7
   434.5
   448.8
   466.9
   424.8
   458.5
   480.6
   431.9
     451
   458.5
   418.6
   457.9
   468.2
   422.5
   387.1
     475
     463
   462.7
   497.8
   471.5
   430.6
   419.6
   448.1
   463.4
   457.5
   446.5
   428.7
   440.7
   421.5
   453.6
   444.6
   456.6
   418.3
   425.7
   472.8
     416
   507.2
   406.9
   460.8
   453.6
   419.9
     429
   491.9
   442.3
   431.9
     418
   438.7
   445.2
     476
   443.9
   493.5
   411.1
   452.7
   481.9
   420.2
   437.7
   508.5
   474.4
   459.8
   457.5
   493.5
   462.4
   429.3
   462.1
   480.6
   398.8
   452.3
     488
   446.8
   436.1
   503.6
   426.7
   419.2
     453
   452.3
   439.4
     452
   457.5
     405
   496.1
   443.9
   478.9
   446.5
   461.1
   448.8
     441
   458.2
   432.2
   504.9
     440
   472.8
   427.7
   444.2
   420.5
     427
   403.7
   440.3
   477.6
   437.1
   421.2
   471.5
   433.8
   444.6
   412.1
   385.5
   454.6
   436.4
   442.3
   469.5
   416.3
   408.9
   479.6
   449.7
   483.8
   424.8
   419.9
   468.6
   441.3
   476.7
     466
   457.2
   478.3
   445.2
   410.5
   429.3
   445.2
   493.2
   421.2
   470.8
   405.6
   457.5
   462.1
   409.5
     441
   449.7
   427.7
   434.8
   441.3
   411.1
     440
   412.4
     429
   473.1
   412.8
     476
   422.8
   392.3
   467.6
   484.5
   412.8
   424.1
   433.2
   427.7
     489
   466.6
   460.8
   454.6
   428.3
   452.7
   422.2
   471.2
   453.3
   427.4
     441
   473.4
   430.9
     442
   436.4
   423.8
   422.5
   416.3
   473.4
     454
   465.3
   457.2
   480.6
   433.5
   502.9
   423.8
   480.9
   455.9
   468.2
   425.4
   498.7
   458.8
   412.1
   458.2
   456.9
   461.1
   447.1
     427
   433.5
   478.9
   426.4
   465.6
   393.6
   436.8
   454.3
   404.3
   431.9
     454
   443.6
     439
   424.4
   418.6
   428.3
   449.1
   431.9
   460.8
   426.7
   452.7
   432.9
   454.6
   486.1
   458.2
   394.3
   420.2
   447.1
     440
     393
     476
   443.3
   405.6
   474.1
   476.7
   454.3
   508.5
   434.2
   429.6
   476.3
   394.3
   444.2
   429.3
   468.6
   471.8
   432.2
   402.7
   415.7
   423.5
   470.8
   466.6
   434.2
     441
   483.8
   434.2
   422.8
   451.7
   447.5
   451.4
   423.5
     453
     487
   414.7
   470.8
   463.4
   480.9
   511.1
   466.9
   459.2
     463
   475.7
   449.4
   439.7
   438.7
     428
     428
   455.9
   443.3
   414.7
   433.8
   457.2
   436.1
   494.8
   466.9
   443.3
   438.7
   442.6
   432.5
   484.5
   477.3
     417
   491.3
   455.6
   408.9
   454.3
   460.1
   413.4
   411.5
   434.5
   434.5
   409.2
   467.9
   423.8
   452.3
   402.1
   479.6
   474.4
   472.8
   448.8
   492.6
   434.8
   394.3
   438.1
   454.9
   454.3
   422.8
   454.6
   436.8
   437.1
   447.8
   434.8
   408.5
   400.8
     478
   462.1
   427.4
   444.9
   482.5
     466
   463.7
     500
   437.4
   449.4
   447.5
   419.2
   416.7
   452.7
   452.3
   444.2
     477
   435.1
   435.8
   419.9
   455.6
   469.5
   431.9
   422.8
   425.4
   456.2
   426.1
   468.9
   456.2
   482.8
   408.5
   410.2
   430.3
   439.7
   465.3
   472.1
   415.4
   440.7
     441
   439.4
   433.8
   466.3
   481.2
   380.3
   462.1
     441
   483.5
   473.1
   426.4
   518.2
   403.7
   450.1
   457.5
   460.1
   442.6
   474.4
   466.9
   469.2
   483.5
   447.1
   434.5
   423.8
   455.9
   493.5
   518.5
     439
   511.7
   467.3
   465.6
   441.6
   496.8
     440
   456.6
   456.2
   435.1
   478.9
   421.5
   462.7
   461.7
   449.7
   430.6
   479.6
   473.7
     466
     489
   430.6
   455.3
   433.8
   466.6
   456.6
   455.9
   462.7
   394.9
   450.4
   428.3
   504.6
   430.6
   500.3
   480.2
   456.9
   425.1
     476
   468.9
   438.1
     488
   515.3
   474.7
   433.8
   431.6
   450.1
   496.8
   411.1
   481.2
   443.9
   462.4
   483.5
   444.6
   409.5
   458.8
   521.8
     415
   425.1
   455.3
   430.6
   421.2
   446.5
     475
   446.8
   495.5
   459.2
   492.9
   492.2
   507.5
     502
   515.6
   478.3
   468.6
   518.2
   477.6
   453.6
   499.1
   419.2
   503.9
   472.8
     502
   484.1
   478.6
   476.3
   472.5
   492.2
   519.8
   505.2
   534.1
   505.9
   499.1
   500.3
   468.6
   550.3
   499.1
   471.2
   490.9
   506.5
   509.8
   488.3
   512.7
   541.9
   537.3
   611.9
   533.1
   584.7
   519.8
   555.5
   556.1
   554.5
   575.3
   581.1
   605.8
   604.2
   637.9
   583.1
     647
   620.1
   624.9
   615.5
   666.4
   626.9
   617.1
   661.9
   671.3
   699.2
   677.1
   698.6
   690.4
   716.7
   715.4
   691.1
     720
   720.3
   734.9
   758.2
   735.9
   757.9
   753.7
   865.6
   766.4
   770.9
   785.8
   767.3
   812.4
   814.4
   830.6
   782.6
   790.4
   780.3
   839.3
   727.4
     814
   811.1
   846.8
   813.7
   852.6
   836.7
   827.3
     864
   881.8
   847.5
   847.8
   859.5
   866.3
   853.9
   861.1
   866.9
   905.8
   962.9
   832.2
   878.6
   879.2
   876.3
     877
   860.1
   822.2
   859.1
   838.4
   836.1
     962
   827.3
   821.2
   855.6
   886.1
     863
   819.6
   762.1
   898.7
   902.3
   833.8
   822.2
   822.8
   812.1
   811.4
   825.1
   770.2
     816
   806.9
   766.4
   834.8
     815
   810.1
     793
   810.1
   744.6
   719.6
   765.1
   760.2
   799.4
   763.1
     755
   730.3
   696.9
   721.3
   710.2
     682
     684
     681
   733.9
   660.9
   756.3
   725.5
   674.6
   655.1
   678.1
   676.5
   686.9
   687.5
   692.7
   623.3
   606.1
   689.1
   668.7
     599
   601.2
   626.5
   638.2
   625.6
   746.6
   621.7
   674.9
   620.7
   641.1
   573.3
   631.4
   588.9
   605.8
   612.9
   625.6
   581.8
   582.1
     621
     648
   615.8
     584
   610.6
   620.7
   622.3
   593.1
   562.3
     586
   613.9
   597.3
   592.2
   595.7
   593.5
   605.8
   574.3
   579.2
   577.2
     537
   549.7
   569.1
   614.9
   480.9
   561.7
   605.8
   582.7
   590.2
   540.9
   533.4
   581.1
   539.3
   519.5
   530.5
   553.6
   551.6
   526.6
   545.8
   542.8
   540.3
   520.8
   492.9
   583.4
   578.2
   493.5
   562.3
   522.7
   555.8
   556.5
   507.5
   547.1
   553.2
   575.9
   489.6
   538.3
   505.2
   498.7
   505.9
   516.9
   516.2
   529.2
   525.3
   573.7
   542.2
   493.9
   514.6
   520.5
   446.8
     524
   473.4
   498.1
   586.6
   495.5
   495.2
   531.5
   504.2
   550.6
   498.1
   489.3
   544.5
   507.8
   479.3
   508.8
   489.6
   497.1
     489
   487.4
   463.4
   509.1
   476.7
   539.6
     475
   468.2
     487
   509.8
   445.2
   485.1
   490.3
   485.1
   486.7
   567.2
   489.3
     488
   494.5
   509.8
   510.1
     487
   513.6
   468.6
     502
   474.4
   432.5
   498.4
   495.8
   436.8
   490.9
   433.5
   501.3
   468.9
   455.6
   530.5
     514
   516.2
   509.4
   553.9
   492.6
   431.6
   467.3
   458.2
   505.9
   490.6
   470.2
   536.4
   454.9
   448.8
   486.4
   419.2
   455.9
   437.7
   480.2
   490.6
   492.9
   516.9
   471.8
   551.6
   488.7
     502
   470.8
   498.1
   525.3
   471.2
   470.2
   499.4
   502.6
   424.8
   474.4
   477.3
   449.1
   488.3
   457.5
   478.9
   447.1
   438.4
   406.6
   507.5
   447.1
   476.3
   498.4
     524
   449.7
   429.6
   488.3
   464.3
   501.3
   450.1
   445.2
   429.3
   506.5
   523.4
   449.7
   495.2
     478
   484.1
     430
   480.6
   490.6
   463.4
   451.7
   493.2
   441.3
   467.6
   521.1
   433.8
   455.9
   427.7
   484.1
   514.3
   467.9
   502.9
   521.4
   468.9
   448.8
   467.9
   458.5
   475.4
   472.1
   448.4
   514.9
   475.7
   476.7
     513
   457.5
   491.9
   474.7
   480.9
     501
   496.1
   515.9
   436.4
     488
   492.6
   527.3
   506.2
   462.7
   543.2
   485.1
     490
   529.2
   459.2
   503.9
   439.4
   506.5
   510.7
   503.9
   460.8
   449.1
   435.8
   505.9
   479.3
   445.9
     490
   485.8
   436.8
   484.5
   491.9
   505.9
   419.6
   493.2
   456.6
   469.2
   483.5
   509.4
     466
   466.9
     500
   481.5
   516.6
   530.5
   495.8
   465.6
   454.9
   482.8
   475.4
   531.5
     454
   497.4
   479.3
   472.5
     441
   512.7
     487
   453.6
   469.2
   499.7
   534.7
   444.6
   478.3
     428
   445.2
   468.2
   491.3
   502.3
   466.3
   481.5
   499.4
   420.9
   483.2
   490.6
   437.4
   505.5
   486.1
   522.7
   447.1
     454
   493.9
     514
   459.8
   460.8
   471.2
   436.1
   504.9
   437.7
   479.3
   485.4
   474.4
   460.1
   470.8
   484.1
   456.6
   540.9
   467.3
   500.3
     502
   449.1
   464.7
   427.4
   447.1
   473.7
   491.6
   472.1
   484.5
   470.5
   496.5
   474.1
   472.8
   518.8
   470.5
   482.5
   486.1
   464.7
   447.1
   440.7
   472.8
   521.8
     463
   471.2
     477
   502.3
   493.2
   473.1
   483.2
   456.2
   487.4
   462.7
   545.8
   495.8
   445.9
   462.4
   474.4
     512
   492.6
   460.8
   522.1
   497.4
   472.1
   499.7
   438.7
   460.8
   506.8
   508.1
   494.8
   489.3
   462.7
   472.1
   499.1
     539
   452.3
   473.1
   472.1
   508.1
   468.2
   502.3
   506.5
   519.8
   424.8
   497.4
   464.7
   480.6
   495.8
   489.6
   473.7
   542.2
   547.1
     512
   515.3
   516.9
   511.7
   487.4
   462.7
   490.6
   481.9
   466.9
   445.2
   486.4
   471.2
   480.6
     453
   525.7
   510.1
   512.4
   481.9
   449.1
   513.6
     524
   519.8
     465
   484.5
   508.8
   447.5
   419.2
   416.3
   471.2
     525
   455.3
   540.3
     464
   512.7
   467.6
   425.7
   445.9
   496.8
   467.9
   482.2
   467.3
   457.5
   502.3
   472.1
   406.3
   395.6
   473.4
   418.9
   461.4
   481.5
     442
     465
   496.5
   481.5
   524.7
   458.8
   491.9
   480.2
   492.2
   468.6
   441.3
   423.1
     475
   494.2
   476.3
   467.6
   509.4
   504.6
   496.5
   459.5
   466.9
   484.8
   470.8
     465
   470.8
   451.4
   406.6
     430
   473.7
   445.5
   461.4
     501
   480.2
   461.7
   457.9
   473.4
   452.3
   455.3
   501.6
   492.2
   464.7
   499.4
   499.4
   441.3
   460.8
   480.9
   486.1
   497.4
   500.3
   489.3
   433.5
   515.9
   502.3
   547.4
   446.5
   474.4
   448.1
   488.7
     430
   412.4
   480.9
   462.7
   494.8
   461.4
   470.5
   457.2
   518.8
   473.4
   406.9
   475.4
   463.4
   464.3
   409.5
     464
   496.8
   467.6
   481.9
   495.8
   474.1
   465.3
   471.5
   442.6
   491.9
   490.6
   461.1
     454
   437.4
   468.9
   513.3
   452.3
   480.9
   516.9
   448.4
   472.8
   476.7
   459.8
   496.5
   496.1
     476
   461.4
   452.7
   469.5
   474.4
   452.3
   400.4
     452
     439
   516.2
     428
   481.2
   505.2
   459.8
   494.5
   477.3
   494.2
   473.1
   479.9
   456.6
   467.9
   542.2
   459.8
   510.1
   454.9
   497.8
   515.9
   493.5
   484.8
   456.6
   485.8
   483.8
   478.9
   528.6
   516.9
   483.5
   484.5
   431.6
   451.7
   522.7
     475
   474.4
   515.3
   492.9
   513.6
   444.2
   497.4
   482.5
   496.5
   527.3
   481.5
   492.2
   501.3
   478.3
   529.5
   493.2
   445.2
   508.5
   502.6
     488
     463
   471.5
   469.5
     487
     478
   529.2
   541.9
     500
   470.8
   504.6
   509.8
   509.8
   492.2
   514.6
   533.4
   521.4
   460.4
   436.8
   554.2
   501.6
   514.6
   531.5
   517.9
   483.5
   480.2
   489.6
     512
   564.3
   472.8
   566.9
   516.2
   524.4
   508.1
     563
   524.4
     502
   463.7
   467.3
   512.7
   549.3
     513
   508.8
   448.8
     487
     453
   531.8
   467.3
   486.7
   510.1
   459.5
   474.7
     538
     526
   528.2
   536.7
   497.4
   525.7
   490.6
   505.9
   523.4
   516.6
   506.8
   532.5
   482.5
     488
   512.4
   437.1
   486.1
   534.1
   508.1
     463
   535.1
   599.6
   509.4
     489
   540.3
   478.9
   463.7
   466.6
   528.6
   538.3
   535.7
   462.7
   553.2
   539.3
   507.8
   542.8
     476
   508.5
   542.8
   447.5
   551.6
   514.9
   505.9
   444.2
   470.8
   568.1
   472.8
   495.8
   465.6
   475.4
   528.9
     465
   481.5
   511.7
   490.9
   468.2
   494.2
   506.5
     453
   471.8
   453.6
   469.5
     560
   491.3
   486.7
   492.9
   500.3
   496.1
   449.7
   494.5
   498.4
   495.5
     500
   496.5
   514.3
     476
     501
   457.2
   444.6
     490
   492.6
   503.6
   474.1
   505.2
   500.7
   511.7
     526
   491.6
   480.9
   497.8
   484.1
   513.3
   478.6
   466.3
   419.2
     454
   515.6
   519.5
   501.3
   485.4
   497.1
   471.5
   505.9
   520.1
   493.5
   477.3
   536.7
   474.7
   483.8
   455.6
   492.6
   507.8
     478
   526.9
   493.9
   448.1
   471.5
     502
   450.1
   503.9
   518.2
   450.1
   494.2
   455.3
   493.2
     476
   491.6
     451
   517.2
   515.6
   470.8
   454.9
   460.1
     477
   486.4
     439
   515.3
   483.5
   456.9
   463.7
   511.1
   453.6
   477.6
   490.3
     465
   454.6
   440.7
   503.9
   467.9
   490.6
   456.2
   471.2
   521.8
   473.1
   462.7
     453
     439
   475.4
   454.6
   507.5
   461.7
   500.7
   495.2
   477.6
   482.2
   445.2
   511.7
   500.7
   515.3
   495.5
   506.8
   436.4
   461.4
   497.1
     513
   510.7
   449.1
   499.1
   441.6
   491.6
   536.4
   478.6
   486.1
   525.3
   508.5
   454.9
   455.6
   430.6
     477
   468.9
   543.2
   443.9
   470.2
     490
   483.5
   433.5
   497.1
   471.8
   432.2
   480.9
   442.3
   478.3
   472.1
   485.1
   464.3
   465.6
   465.3
   469.5
   454.3
   480.6
   450.4
   466.9
   467.3
     476
     514
   521.8
   473.7
   463.4
     441
     489
   493.2
   518.8
   523.4
   546.1
   424.8
   479.9
   494.5
   473.1
   475.4
   484.8
   514.3
     476
   481.2
   506.8
   482.2
     501
   481.5
   490.6
   459.2
   484.1
   529.9
   508.1
   471.8
   537.7
   491.3
   522.4
     464
   497.1
   510.1
   450.4
   503.9
   514.9
   493.5
   533.8
   520.1
   510.4
     514
   444.9
   480.9
   495.5
   521.4
   514.3
   515.9
   529.2
   547.1
   539.6
   525.3
   508.1
   508.1
   520.1
   517.2
   496.5
   554.5
     513
   527.9
   526.6
   467.9
     537
   511.1
   562.6
   508.5
   520.5
   571.4
   576.6
   552.9
   505.9
   556.8
   513.3
   559.1
   552.3
   514.9
   533.1
   539.3
   560.4
   502.9
   545.8
     563
   540.3
   576.3
   536.4
   532.5
     548
   505.9
   517.5
   560.7
   626.9
   588.3
   567.5
   555.5
   533.4
   518.5
   544.1
   583.7
   571.4
   555.8
   570.7
   573.7
   530.5
   592.8
   540.3
   593.1
   574.3
   536.7
   556.8
   579.5
   537.7
   572.7
   519.8
   539.3
   534.7
   532.1
   547.1
   511.4
   588.3
   544.5
   558.4
   513.6
   565.2
   524.7
   527.6
   523.7
   557.4
   547.7
   566.2
   518.2
   588.6
   537.3
   583.7
   498.4
   538.3
   536.7
   506.5
   547.7
   536.4
   546.4
   550.3
   493.2
   533.1
   515.6
   519.5
   509.8
   514.9
     514
   508.5
   516.9
   557.8
     539
   591.5
   517.9
   568.1
   531.2
   532.5
   533.8
   513.3
   529.2
   495.2
     537
   549.7
   544.8
   553.9
   558.1
   533.1
     501
     502
   539.3
     526
   498.4
   517.5
   543.2
   517.2
   480.6
   496.8
   513.6
   517.2
   486.1
   513.6
   545.1
   482.5
   464.7
   593.1
   534.7
   518.5
   510.1
   494.8
     475
   524.4
   507.8
   505.2
   498.4
   468.2
   493.2
   484.8
   499.7
   566.9
   511.4
   469.2
   517.9
     525
   455.9
     490
   517.9
   491.6
   542.2
   494.8
     562
   534.4
   507.8
   518.2
   469.9
   491.9
   499.1
   469.5
   520.8
   509.4
     537
   488.7
   475.7
   474.1
   497.8
   461.7
   500.3
   480.9
   492.6
   494.2
   516.9
   520.8
   503.6
   455.6
   558.7
   469.2
   531.8
   574.3
   453.3
   519.2
   506.8
   502.6
   479.3
   483.8
   456.6
   442.3
   463.7
   484.5
   446.8
   499.1
   496.5
   459.5
   483.8
   460.4
   430.6
   501.3
   514.3
   494.5
   532.5
   495.8
     464
     463
   463.4
   520.5
   447.8
   509.4
   489.6
     525
   454.9
   433.5
   497.1
   447.1
   481.9
   485.8
   485.4
   478.3
   518.5
   485.4
   457.9
   510.1
   516.9
   496.8
   482.8
   509.8
   492.6
   460.4
   519.8
   446.2
   493.2
   502.9
   477.3
   557.4
   514.3
   569.1
   489.3
   501.3
   513.6
     489
   491.3
   472.5
   484.5
   461.1
   461.7
   512.7
   496.5
   454.6
   486.4
   445.5
   467.6
   497.1
   444.6
   524.7
   491.9
   518.5
   505.2
   471.5
   510.4
   527.6
   521.4
   485.8
   494.5
   526.3
   498.7
   481.5
   505.2
   519.2
   551.6
     489
   507.2
   511.1
   523.4
   493.5
   498.1
   488.7
   512.4
   546.4
   529.2
   551.6
   606.4
   511.7
   535.7
   532.5
   553.9
   514.3
   617.8
   518.2
   566.9
   578.9
   569.8
   582.1
   571.1
     609
   584.4
     561
   629.5
   617.1
   589.2
   616.2
   657.4
   587.9
     611
   644.7
   612.6
   631.7
   651.8
   611.6
   664.2
   615.8
   711.2
   736.2
     731
     646
   660.3
   715.7
   700.5
   672.9
     744
     742
   754.4
   736.5
   709.6
     754
   728.4
   783.5
     754
   856.2
   809.5
   770.6
   803.3
   830.3
   809.5
   855.6
   789.7
   893.2
   868.2
   826.7
   892.5
     887
   819.9
   857.8
   846.5
   900.3
   930.2
   900.7
   882.8
   929.9
   894.8
     914
   932.8
   886.7
   932.4
   933.1
   842.6
   971.4
    1036
   995.4
   940.2
   974.3
   974.6
   944.1
    1007
   985.6
    1010
    1002
   961.6
     947
   948.3
    1038
   942.8
    1015
     950
   975.6
    1032
   923.7
   991.5
     985
    1029
   970.4
   963.6
   948.7
   987.9
   930.5
   961.6
   942.2
   962.3
    1034
   909.4
   988.9
   963.6
   967.2
   934.7
   969.4
   918.2
   975.6
   909.4
   909.1
   903.3
   916.6
   879.9
   931.1
     889
   881.5
   864.6
   914.6
     829
   911.7
     828
   829.3
   852.3
   855.2
   843.9
   846.2
     839
   843.6
   771.2
     793
   819.6
   826.7
   724.5
   828.6
   744.3
     804
   792.3
   762.8
   739.4
   778.4
   706.3
   818.9
   776.7
   790.4
     792
   736.5
   788.1
   768.3
     706
     731
   734.2
   659.6
   754.4
   702.8
   702.8
   690.1
     743
   695.6
   683.6
     719
   700.5
   672.3
   696.9
   697.3
   654.4
   693.4
   622.6
   636.3
   645.4
   612.3
   632.7
   617.8
   621.3
   666.1
   604.5
   601.9
   604.8
   593.5
   642.4
   623.9
   648.6
   642.1
   645.7
   564.9
   550.3
   643.7
     609
   643.1
   625.6
   516.9
   637.2
   595.7
   565.9
   574.3
   566.2
   593.5
   612.9
   646.3
   644.1
     538
   562.3
   602.9
   556.5
   605.1
   602.2
   544.8
     584
   623.6
   570.7
   643.7
   555.8
   646.3
   535.1
   603.8
   563.3
   604.5
   544.1
   543.5
   540.3
   505.2
   624.6
   566.9
   550.3
   588.6
   556.8
   583.1
   602.5
   525.3
   516.9
   546.4
   577.9
   559.1
   553.6
   573.3
   570.4
     560
   542.5
   580.2
   528.9
     489
   533.1
   554.5
   533.4
   592.5
   575.9
   528.6
   574.3
   528.9
     526
   571.1
   541.2
   497.8
   524.4
   543.8
   527.9
   538.3
   556.5
   559.1
   550.3
   590.2
   499.1
     487
   581.8
   505.2
   512.4
   498.4
   553.6
   549.3
   564.9
   521.1
   546.4
   533.4
   499.4
   517.9
   574.3
   571.1
     539
   507.8
   545.8
     539
   525.7
   535.7
   548.4
   536.7
   570.7
   567.5
   524.7
   485.4
   545.8
   504.6
     502
   491.3
   524.4
   471.8
   525.7
     512
   570.1
   538.3
   487.4
   527.9
   548.7
   606.1
   499.7
   490.9
     561
   570.4
   535.4
   591.5
   544.8
   484.1
   525.3
   543.5
   526.9
   511.1
   492.9
   563.6
   496.8
   481.2
   542.2
   517.9
   564.6
   598.6
     513
   542.5
   545.8
     502
   546.4
   511.1
   544.1
   523.4
     536
   525.7
   506.5
   471.8
   469.5
   503.9
     549
   572.7
   528.2
   510.7
   497.8
   523.1
   517.2
   527.6
   546.1
   547.1
   515.3
   521.1
   546.4
   589.9
   515.6
   573.3
     586
   527.6
   501.3
   521.4
   553.9
   500.3
   576.9
     536
   515.6
   534.4
   534.7
   575.3
   555.8
   557.4
   513.6
   563.3
   528.9
   530.8
   557.8
   564.6
   519.8
   553.6
   528.2
   569.1
   557.1
   513.3
   559.1
   547.1
   552.6
   549.3
   559.1
   563.9
   518.5
   593.5
   566.5
   565.2
   575.3
   559.1
   559.7
   528.2
   593.1
   573.7
   541.2
   614.9
   622.3
   623.6
   599.3
   625.2
   605.1
     575
   564.9
     572
     524
   597.3
   606.8
   612.6
     659
   650.2
   601.6
   611.3
   652.5
     659
   672.9
   603.8
   640.5
   650.2
   579.8
   638.9
   619.4
   575.9
   620.4
   656.1
   551.6
   642.8
   677.1
   637.9
     609
   616.5
   690.1
   662.2
   615.5
   596.4
   691.4
   686.6
   651.5
   655.7
   661.3
   649.2
     622
   658.3
   657.4
   669.7
   634.6
   648.9
     659
   668.4
   661.3
   684.9
   623.9
   625.2
   647.6
   665.5
   656.7
   653.5
   626.5
   648.9
   675.5
   691.1
   651.2
   684.3
   609.7
   668.7
   703.1
   679.7
   663.8
   723.5
     645
   650.2
   523.7
   591.8
   662.2
   621.7
   687.5
   635.9
   668.7
     645
   664.8
   688.5
   698.9
     732
   714.1
   679.1
   665.8
   623.9
     598
   603.8
   651.5
     635
   657.4
     694
   653.8
   675.8
   629.5
   609.7
   625.6
   662.9
   633.7
   608.7
   658.3
   695.3
   591.8
   603.8
   659.6
   575.9
   643.1
   637.9
   635.6
   647.6
   685.9
   623.3
   635.9
   656.7
   610.3
   657.7
   682.7
   674.2
   678.1
     658
   711.9
   660.9
   644.7
   677.5
   612.6
   647.6
   660.9
   660.6
   715.7
   606.4
   745.6
   690.8
   689.5
   664.2
   756.3
   761.8
   743.3
     731
   834.5
   760.5
   829.9
   809.8
   803.3
   747.5
   799.1
   852.6
   857.8
   828.6
   826.4
   853.3
     875
   863.7
   918.2
   901.3
   928.6
   977.5
   916.9
    1049
   989.9
   930.8
    1040
    1034
     997
    1069
    1113
    1100
    1077
    1068
    1112
    1151
    1182
    1210
    1192
    1196
    1227
    1261
    1231
    1249
    1382
    1329
    1382
    1371
    1422
    1354
    1440
    1411
    1501
    1475
    1433
    1492
    1412
    1533
    1507
    1528
    1481
    1503
    1626
    1556
    1557
    1638
    1603
    1519
    1575
    1559
    1575
    1614
    1622
    1588
    1666
    1648
    1705
    1689
    1686
    1683
    1656
    1657
    1661
    1627
    1640
    1681
    1759
    1727
    1580
    1685
    1648
    1709
    1674
    1660
    1634
    1632
    1642
    1579
    1620
    1601
    1501
    1483
    1510
    1513
    1553
    1471
    1446
    1533
    1456
    1478
    1432
    1481
    1398
    1402
    1388
    1331
    1384
    1341
    1216
    1326
    1299
    1366
    1355
    1356
    1251
    1286
    1237
    1203
    1240
    1251
    1208
    1213
    1197
    1149
    1119
    1122
    1080
    1160
    1083
    1038
    1094
    1067
    1129
    1064
    1022
    1055
    1044
    1057
   942.2
    1018
    1080
    1053
    1023
    1118
    1118
    1061
    1051
    1124
    1087
    1118
    1118
    1130
    1151
    1146
    1143
    1163
    1223
    1165
    1236
    1236
    1259
    1299
    1401
    1361
    1406
    1428
    1404
    1455
    1627
    1571
    1610
    1613
    1756
    1670
    1637
    1787
    1924
    1938
    1829
    2057
    1950
    2180
    2136
    2227
    2238
    2374
    2404
    2436
    2544
    2632
    2522
    2710
    2679
    2956
    2945
    3009
    2985
    3232
    3276
    3396
    3444
    3471
    3616
    3491
    3646
    3649
    3972
    3896
    3956
    4067
    4188
    4153
    4437
    4350
    4474
    4480
    4658
    4865
    4895
    4873
    5073
    5028
    5225
    5154
    5404
    5345
    5489
    5361
    5674
    5552
    5628
    5698
    5789
    5687
    5779
    5924
    6069
    5864
    5977
    6228
    6271
    6228
    6186
    6245
    6327
    6363
    6397
    6478
    6409
    6486
    6565
    6468
    6518
    6536
    6410
    6468
    6565
    6441
    6617
    6515
    6278
    6448
    6283
    6529
    6442
    6364
    6311
    6130
    6320
    6130
    6270
    6030
    5987
    6028
    6109
    5904
    5808
    5805
    5833
    5966
    5777
    5635
    5659
    5414
    5486
    5400
    5395
    5330
    5292
    5078
    5097
    4929
    5019
    4930
    4750
    4793
    4727
    4687
    4395
    4486
    4500
    4375
    4303
    4256
    4153
    4026
    3976
    3965
    3930
    3836
    3868
    3670
    3720
    3755
    3552
    3513
    3339
    3453
    3328
    3273
    3240
    3196
    3145
    3232
    3073
    3076
    3012
    2941
    2927
    2767
    2795
    2835
    2699
    2548
    2562
    2560
    2536
    2434
    2446
    2430
    2326
    2326
    2231
    2282
    2324
    2141
    2159
    2187
    2069
    2054
    2022
    2032
    1942
    1954
    2007
    1898
    1926
    1827
    1798
    1762
    1813
    1696
    1758
    1681
    1720
    1736
    1597
    1560
    1588
    1583
    1598
    1620
    1481
    1498
    1520
    1560
    1446
    1339
    1472
    1438
    1412
    1260
    1429
    1337
    1389
    1240
    1264
    1323
    1332
    1288
    1242
    1266
    1301
    1170
    1170
    1188
    1172
    1235
    1221
    1164
    1206
    1169
    1157
    1116
    1059
    1096
   995.1
    1129
    1086
    1084
    1079
    1106
    1066
    1017
   990.8
    1041
    1067
    1132
    1062
    1044
    1062
    1038
   945.1
    1036
   951.9
   956.5
    1028
    1020
   929.5
   960.3
   938.3
   903.3
   913.3
   942.5
   935.4
   915.3
   878.9
   904.5
   945.1
   841.3
   928.6
   937.3
   921.1
     938
   909.4
   919.8
   849.4
   871.8
   821.8
   856.5
   904.9
   924.3
   835.1
   834.2
   833.5
   870.2
   884.1
   785.8
   876.3
     838
   787.8
   823.8
   777.1
   799.4
     769
   855.2
   794.3
   831.2
   813.1
   906.2
   785.8
   759.9
     815
   810.5
   750.5
   782.3
   798.8
   762.8
     815
   784.2
   788.4
   760.5
   731.3
   705.4
   809.8
   746.6
     742
   763.4
     706
   794.9
   795.6
   737.8
   736.8
   753.4
   801.1
   709.9
   810.5
   726.5
   764.7
   731.3
   803.3
   730.7
   722.9
   788.4
   651.5
   776.7
   730.7
   687.2
   730.7
   721.3
   701.5
   756.3
   737.8
   741.1
   722.9
   734.9
     720
   715.1
   701.2
   709.9
   690.4
     694
   730.3
   730.7
   668.4
   680.7
   686.6
   698.6
   773.5
   726.8
   686.6
   727.8
     742
   630.4
   695.6
   684.6
   691.4
   699.2
   632.7
   660.6
   714.5
   718.3
   686.2
   662.2
   718.3
   723.2
   714.8
   674.2
   701.5
   696.9
   650.9
   661.9
   683.3
   709.9
   679.1
   680.4
   691.7
   673.6
   744.3
   713.8
   680.4
   721.6
   662.2
   697.9
   692.7
   683.3
   689.8
   653.8
   667.4
   680.7
   694.7
     682
   682.7
   623.9
   696.3
   758.9
   671.6
   698.6
     684
   626.2
     706
   627.2
   726.5
   696.6
   674.6
   676.5
     671
   639.5
   632.7
   681.7
   643.4
   699.9
     720
   658.3
   638.5
   665.5
   668.4
   665.1
   653.8
     658
   611.9
   605.1
   651.2
   650.9
   721.3
   714.8
   674.9
   669.4
   651.2
     648
   641.8
     683
   677.5
   691.4
   603.8
   649.2
   701.2
     671
   657.4
   675.5
   708.9
     682
   666.4
   648.3
   701.5
   639.2
   672.6
   675.2
   670.3
     683
   685.3
   706.3
   684.9
     693
     670
   764.7
   618.4
   649.9
   699.9
   682.7
   661.6
   725.5
     706
   767.7
   677.8
   721.9
   738.5
   752.7
   691.7
   746.9
   676.2
   732.6
   772.2
   781.6
     732
   772.2
   721.3
   734.6
   778.4
   821.5
   771.2
   802.4
   831.9
   804.6
   828.6
   818.9
   866.6
   719.6
   828.6
   875.7
   790.4
   793.6
   898.4
   902.9
   870.2
   845.2
   854.3
   872.4
     914
   922.7
   913.3
   908.4
   969.8
   970.1
   963.3
     923
   968.5
    1030
    1002
    1055
    1007
    1025
    1041
    1026
    1118
    1038
    1058
    1099
    1066
    1210
    1082
    1169
    1200
    1151
    1169
    1163
    1247
    1261
    1165
    1221
    1341
    1279
    1379
    1290
    1357
    1347
    1339
    1307
    1334
    1301
    1486
    1370
    1491
    1375
    1511
    1428
    1522
    1472
    1602
    1640
    1609
    1599
    1591
    1714
    1631
    1687
    1776
    1695
    1758
    1759
    1842
    1745
    1864
    1872
    1935
    2015
    1968
    2053
    2128
    2063
    2117
    2141
    2171
    2258
    2212
    2313
    2333
    2348
    2431
    2414
    2537
    2512
    2675
    2652
    2716
    2748
    2892
    2891
    2843
    2867
    2973
    3131
    3227
    3304
    3235
    3329
    3327
    3388
    3569
    3559
    3670
    3702
    3757
    3799
    3783
    3993
    3971
    4134
    4148
    4194
    4095
    4368
    4336
    4707
    4382
    4601
    4599
    4652
    4665
    4693
    4764
    4854
    4995
    4887
    4958
    5226
    5121
    5326
    5094
    5340
    5233
    5401
    5463
    5407
    5442
    5529
    5596
    5564
    5565
    5566
    5737
    5664
    5900
    5852
    5788
    5887
    5805
    5771
    5892
    5762
    5857
    5980
    5961
    5883
    5925
    5918
    5930
    5611
    5745
    5733
    5833
    5739
    5514
    5557
    5688
    5621
    5408
    5566
    5434
    5486
    5364
    5330
    5249
    5332
    5193
    5313
    5065
    4997
    5110
    5015
    4930
    4895
    4916
    4780
    4822
    4689
    4663
    4551
    4492
    4412
    4346
    4413
    4324
    4203
    4109
    4218
    4014
    3805
    3890
    3966
    3798
    3738
    3619
    3626
    3409
    3648
    3395
    3517
    3244
    3177
    3296
    3322
    3216
    3132
    3119
    2864
    2887
    2739
    2832
    2845
    2752
    2715
    2606
    2550
    2617
    2417
    2435
    2415
    2416
    2392
    2373
    2368
    2483
    2291
    2136
    2160
    2063
    2010
    2027
    2109
    2056
    1946
    2028
    1890
    1905
    1940
    1994
    1769
    1854
    1837
    1837
    1869
    1754
    1693
    1681
    1724
    1711
    1710
    1608
    1694
    1686
    1612
    1674
    1567
    1489
    1553
    1430
    1503
    1523
    1470
    1490
    1438
    1431
    1427
    1416
    1366
    1371
    1350
    1361
    1358
    1402
    1341
    1405
    1316
    1308
    1321
    1314
    1277
    1324
    1330
    1309
    1272
    1342
    1174
    1167
    1230
    1195
    1291
    1279
    1243
    1161
    1175
    1225
    1224
    1148
    1157
    1164
    1138
    1178
    1095
    1094
    1145
    1161
    1096
    1081
    1146
    1146
    1061
    1134
    1154
    1119
   965.2
    1065
    1138
    1133
   991.5
    1119
    1017
    1022
    1018
    1036
    1024
    1049
    1041
     974
    1001
    1071
    1019
    1021
    1103
    1047
    1071
   992.1
   962.3
    1015
   972.7
   935.7
   996.7
   998.9
    1026
    1056
   989.9
    1046
   907.8
   917.2
   958.7
   950.6
   919.5
     865
   902.6
   891.6
   912.3
   917.8
   906.2
   904.5
   946.1
   913.3
   926.9
   908.8
   871.8
   937.3
   853.6
   973.3
   977.2
   895.5
   868.2
   919.1
   872.4
   902.6
   845.2
   844.9
   915.6
   825.4
   831.9
   853.9
   811.4
   826.7
   843.6
   873.4
   818.9
   814.7
   806.3
   834.5
   846.2
   785.5
   916.6
   829.9
   790.7
   833.8
   823.8
   830.3
   784.8
   766.7
   829.6
   848.4
   751.8
   793.6
   839.3
   814.4
     815
   858.2
   739.4
   807.2
   772.5
   757.9
   771.2
   747.2
   838.4
   744.9
   716.7
   793.9
   758.9
   778.7
     780
   732.9
   805.9
     828
   776.7
   750.1
   736.5
   767.7
   750.8
   765.1
   749.5
   761.2
   754.7
   789.7
   765.4
     719
   792.6
   772.8
   755.7
   763.1
   678.1
   766.4
   726.5
   706.3
   725.5
   698.9
   797.8
   732.3
   781.6
     719
   724.2
   733.6
     768
   757.9
   779.7
   695.3
   733.9
   753.1
     705
   720.3
   759.5
   712.8
   709.6
     792
   779.3
   656.1
   783.5
   755.3
   712.5
   734.6
   765.7
   711.2
   784.8
   682.7
   747.9
   778.7
   726.8
     766
   745.6
   684.3
   789.7
   703.1
   752.4
   726.5
   741.1
   740.4
   747.5
   719.3
   720.6
   716.7
   685.6
   709.3
   744.9
   700.2
   738.1
   674.2
   712.5
   711.5
   723.2
   739.4
   727.1
   695.6
     718
   685.6
   759.2
   783.9
   660.6
   705.7
   698.2
   723.5
   726.8
   683.6
   716.7
   696.6
   725.5
   678.4
   725.5
   770.6
   702.4
   690.8
     705
   681.7
   769.3
   671.6
   683.6
   687.9
   671.3
     731
   664.2
     681
   703.1
   731.3
   705.4
   666.1
   642.8
   696.3
   666.8
   651.5
   641.1
   734.9
   732.6
   666.4
   728.7
   728.4
   670.3
   678.4
   712.2
   694.3
   691.1
     693
   664.5
   664.5
   730.7
   689.5
   696.6
   726.8
   648.6
   741.1
   623.6
   675.8
   688.8
   675.8
     742
   704.7
   711.2
   704.1
   729.4
   652.2
     660
   666.4
   662.5
   664.5
   655.4
   686.9
   754.7
     719
   714.8
   703.4
   770.2
   714.8
   723.2
   715.1
   678.8
     730
   620.1
   672.3
     705
   721.3
   666.4
   645.7
   648.3
   666.1
   685.3
   669.4
   722.6
   730.3
   692.1
   664.2
   592.2
   689.5
   693.4
   695.6
   634.6
   715.7
   733.9
   739.1
   648.3
   715.7
   648.9
     695
   703.7
   656.4
   685.9
   636.6
   692.1
     707
   709.6
   633.4
   667.4
   723.5
   684.9
   754.7
   691.7
   732.9
     658
   717.4
   688.8
   618.4
   701.8
   680.7
     669
   697.9
   738.8
   643.4
   677.5
     696
   650.9
   698.6
     669
   676.2
   654.4
   708.3
     744
   643.1
   725.5
   665.1
   680.4
   712.5
   747.2
   707.3
   700.8
   726.1
   674.6
   686.2
   651.5
   647.3
   708.3
   697.6
   672.9
   672.6
   737.8
   711.2
   698.2
   730.3
   714.1
   698.6
   687.2
   725.5
   708.9
   691.7
   656.4
   686.6
   749.5
   666.1
   716.1
   661.9
   737.2
   708.3
   680.7
   624.3
   677.1
   672.3
   711.2
   645.4
   698.2
   738.8
   649.2
   626.2
   693.7
   711.5
   651.8
   664.5
   640.5
   736.8
   685.6
   640.5
     622
   674.9
   625.6
   714.5
   668.1
   651.5
   675.8
   666.8
   710.6
   632.4
   676.8
   648.6
   674.6
   698.2
   617.5
   672.3
   696.6
     706
   701.2
   656.4
   688.5
   684.3
     634
   699.9
   724.2
     635
   676.2
   613.9
   708.6
   693.4
   666.1
   723.2
   672.3
   645.4
   630.4
   629.5
     684
   684.6
   679.1
   675.5
     634
   656.4
     693
   696.3
   664.8
   631.7
   690.8
     634
   673.9
     635
   679.4
   676.2
   646.3
     708
   722.6
   659.3
   590.2
   627.2
   617.1
   661.6
   674.2
   662.9
   647.6
   700.5
   635.6
     648
   670.3
   728.7
   693.7
   640.2
   691.1
   703.4
   691.1
     671
   708.6
   710.2
   673.9
   751.8
   691.4
   707.3
   677.1
   746.2
   723.2
   707.3
   686.9
   702.1
   652.8
   637.9
   673.3
   638.2
   706.7
   718.7
   652.5
   688.8
   677.5
   721.9
   674.9
   694.7
   700.5
     720
     706
   772.2
   712.8
   721.9
   678.4
   768.6
   737.2
   731.3
   717.7
   734.9
   722.6
   681.4
   741.1
   744.6
   690.1
   765.4
   724.5
   691.7
   783.2
   737.2
   686.9
   674.9
   721.6
   754.7
   741.4
   776.1
   700.5
   692.4
   748.2
   778.4
   727.4
   794.9
   831.2
   796.5
   765.4
   785.8
   756.6
   775.4
   774.8
   781.9
   826.7
   779.7
   774.1
   786.8
   787.8
   734.9
   758.9
   773.8
   812.1
   798.8
   813.1
   775.8
   834.5
   800.4
   809.5
   837.1
     802
   787.1
   836.7
   746.6
   795.2
   792.3
   837.1
   793.3
   810.5
   808.2
   777.1
   909.1
   850.7
   841.3
   868.5
   785.5
   882.8
     863
   864.3
   901.3
   858.8
   875.4
     924
   937.3
   871.8
   901.3
   928.2
   867.6
   906.8
   912.3
   858.8
   881.2
     865
   930.2
   947.7
   951.3
   993.1
   932.4
   986.9
   974.3
   950.3
    1024
   988.9
    1011
    1037
   954.2
   937.6
    1006
   980.8
    1037
    1010
    1113
    1039
    1120
    1077
    1205
    1103
    1168
    1206
    1134
    1181
    1220
    1157
    1155
    1257
    1234
    1260
    1312
    1268
    1343
    1289
    1280
    1270
    1339
    1314
    1342
    1393
    1461
    1387
    1414
    1464
    1513
    1467
    1493
    1502
    1535
    1622
    1564
    1553
    1617
    1600
    1579
    1638
    1700
    1667
    1693
    1646
    1726
    1781
    1744
    1728
    1881
    1765
    1806
    1812
    1844
    1845
    1831
    1900
    1826
    1958
    1846
    2000
    2026
    1989
    1938
    1863
    2002
    1993
    1942
    1909
    2005
    1970
    1986
    1992
    1993
    1992
    2027
    1972
    2042
    2044
    2067
    2178
    2083
    2119
    2113
    1976
    2092
    1972
    1985
    2013
    2036
    1959
    2010
    2010
    1929
    1945
    2059
    1990
    1897
    1972
    1890
    1887
    1942
    1853
    1850
    1833
    1907
    1911
    1936
    1849
    1845
    1800
    1806
    1871
    1782
    1849
    1740
    1717
    1751
    1756
    1736
    1707
    1798
    1725
    1703
    1626
    1639
    1580
    1638
    1676
    1554
    1711
    1649
    1540
    1522
    1484
    1647
    1589
    1595
    1609
    1568
    1541
    1581
    1546
    1514
    1575
    1558
    1552
    1523
    1564
    1586
    1582
    1507
    1555
    1499
    1556
    1559
    1645
    1632
    1612
    1628
    1632
    1661
    1595
    1543
    1616
    1639
    1627
    1654
    1579
    1631
    1646
    1684
    1644
    1715
    1622
    1641
    1703
    1756
    1717
    1621
    1656
    1670
    1782
    1730
    1785
    1778
    1787
    1824
    1799
    1817
    1830
    1858
    1820
    1873
    1891
    1849
    1974
    1974
    1945
    1869
    1840
    2011
    1926
    1858
    1919
    1877
    1871
    1925
    1950
    1888
    1881
    1867
    2044
    2007
    2067
    1932
    1976
    2014
    1976
    2031
    1922
    1948
    1985
    1956
    1959
    1820
    2008
    1967
    1938
    1908
    1831
    1954
    1892
    1857
    1826
    1870
    1864
    1878
    1861
    1853
    1832
    1794
    1752
    1772
    1769
    1743
    1795
    1774
    1767
    1717
    1698
    1728
    1673
    1600
    1638
    1664
    1627
    1615
    1620
    1628
    1488
    1483
    1464
    1597
    1487
    1533
    1515
    1519
    1494
    1470
    1442
    1406
    1428
    1413
    1380
    1366
    1382
    1389
    1393
    1339
    1265
    1382
    1378
    1349
    1335
    1299
    1312
    1176
    1365
    1365
    1234
    1227
    1287
    1228
    1336
    1262
    1312
    1207
    1270
    1209
    1337
    1231
    1330
    1294
    1257
    1267
    1264
    1309
    1292
    1278
    1288
    1277
    1296
    1312
    1273
    1313
    1268
    1271
    1358
    1337
    1366
    1336
    1354
    1319
    1309
    1402
    1392
    1472
    1466
    1428
    1430
    1459
    1518
    1497
    1509
    1563
    1498
    1584
    1580
    1524
    1632
    1652
    1552
    1659
    1618
    1620
    1648
    1695
    1699
    1756
    1768
    1716
    1825
    1772
    1793
    1793
    1850
    1741
    1805
    1950
    1853
    1959
    1907
    1974
    1896
    1907
    1998
    1973
    1990
    2026
    2143
    2086
    2096
    2082
    2040
    2066
    2101
    1999
    2076
    2189
    1985
    2175
    2157
    2095
    2250
    2063
    2174
    2076
    2092
    2172
    2113
    2144
    2091
    2286
    2129
    2213
    2257
    2294
    2172
    2151
    2167
    2126
    2154
    2157
    2251
    2206
    2103
    2226
    2159
    2077
    2249
    2187
    2114
    2126
    2028
    2065
    2070
    1959
    2016
    2140
    2047
    2044
    1952
    1959
    2053
    2022
    1970
    2072
    1938
    1953
    1927
    1937
    1897
    1905
    1935
    2001
    1842
    1920
    1934
    1934
    1852
    1812
    1836
    1920
    1887
    1941
    1837
    1826
    1825
    1840
    1859
    1737
    1821
    1818
    1942
    1730
    1900
    1838
    1808
    1775
    1821
    1723
    1887
    1886
    1851
    1869
    1864
    1841
    1826
    1882
    1859
    1956
    1968
    1905
    1909
    1997
    1998
    1909
    1975
    1899
    1881
    1936
    1861
    1952
    1961
    1970
    1916
    1967
    1949
    1983
    2033
    2096
    2066
    2005
    2056
    2158
    2058
    2146
    2230
    2179
    2155
    2223
    2244
    2185
    2233
    2245
    2275
    2274
    2249
    2270
    2315
    2302
    2392
    2423
    2370
    2212
    2373
    2459
    2384
    2377
    2463
    2400
    2470
    2429
    2479
    2430
    2429
    2455
    2491
    2357
    2378
    2438
    2413
    2496
    2493
    2481
    2484
    2443
    2556
    2473
    2510
    2365
    2473
    2485
    2432
    2452
    2550
    2404
    2457
    2360
    2407
    2466
    2433
    2533
    2421
    2275
    2423
    2430
    2381
    2413
    2323
    2458
    2408
    2403
    2364
    2330
    2398
    2334
    2373
    2304
    2202
    2215
    2186
    2338
    2194
    2250
    2303
    2216
    2136
    2264
    2207
    2164
    2178
    2095
    2139
    2034
    2134
    2104
    2047
    2003
    2107
    2112
    2004
    1937
    1988
    1869
    1867
    1892
    1819
    1947
    1851
    1838
    1881
    1929
    1781
    1785
    1802
    1814
    1764
    1703
    1686
    1738
    1640
    1673
    1636
    1675
    1647
    1593
    1651
    1664
    1611
    1546
    1567
    1644
    1560
    1620
    1451
    1415
    1499
    1375
    1601
    1457
    1399
    1376
    1297
    1414
    1460
    1394
    1371
    1313
    1393
    1306
    1372
    1295
    1289
    1292
    1261
    1305
    1152
    1226
    1225
    1233
    1159
    1169
    1227
    1123
    1099
    1235
    1134
    1138
    1143
    1220
    1103
    1157
    1086
    1066
    1084
    1095
    1085
    1032
    1022
    1079
    1090
   995.1
    1046
    1003
    1061
    1052
   909.7
    1035
    1010
    1008
   982.1
   958.4
   975.9
    1002
   966.5
   933.7
   945.7
   963.3
   951.3
   913.3
   904.2
   994.1
   910.1
   867.2
   935.4
   845.5
   904.2
   858.8
   921.7
   902.6
   871.1
   876.3
   908.8
   832.2
   895.5
   791.7
   882.2
   854.3
   789.4
   820.9
   853.6
   792.3
   832.9
   825.1
   796.5
   770.9
   752.4
   819.9
   875.7
   771.5
   766.4
   777.7
   854.9
   808.2
   771.9
     781
   770.9
   829.6
   768.6
   829.6
   775.4
   754.4
   750.1
   873.7
   784.5
   744.3
   714.1
   755.7
   714.5
   728.7
   721.3
   709.9
   725.5
   786.5
   724.5
   752.1
   722.9
   773.2
   726.8
   703.1
   698.2
   768.6
   702.1
   767.7
   723.5
   776.7
   755.7
   742.4
   732.9
   742.7
   761.5
   765.4
   718.3
     669
   774.8
     743
   695.6
     718
   722.9
   650.5
     778
   707.6
   643.7
   718.7
   752.4
     695
   742.7
   695.6
   717.7
   677.1
   690.1
   705.7
   679.1
   668.7
   695.6
   682.3
   722.9
   688.5
   701.5
   652.5
   653.5
   704.7
   683.6
   646.3
     682
   665.8
   693.7
   650.5
   698.6
   669.4
   684.9
   699.2
   647.3
   639.5
   677.1
   654.4
   644.1
   649.9
   679.7
   673.6
   687.5
   673.9
   686.9
   642.8
   658.7
   628.5
   648.6
   675.2
   645.4
   647.6
   684.3
   636.6
   662.2
   639.2
   668.4
     611
     647
   693.7
   704.4
   628.5
   684.3
   672.9
   656.4
   656.4
   635.3
   608.7
   696.3
   612.3
   625.9
   649.6
   676.5
   687.9
   620.1
   666.1
   627.2
   654.4
   656.1
   714.1
     648
   694.7
   689.1
   686.9
   616.5
     622
   651.2
   639.5
   618.4
   640.2
   653.1
   641.1
     584
   665.8
   686.2
   628.2
   620.4
   625.6
   753.7
   582.7
   630.1
   692.1
   663.2
   614.2
   661.3
   666.8
   575.3
     657
   612.3
   691.4
   653.8
   628.5
   723.2
   660.6
   613.6
   660.9
     646
   641.5
   675.2
   625.9
   663.8
   578.5
   659.6
   648.3
   555.5
   651.8
   580.5
     694
   682.3
   652.8
   648.9
   586.3
   626.2
   691.1
   647.6
   673.6
   608.4
   643.1
     645
   640.5
   613.9
   631.7
   626.2
   611.3
   624.6
   588.6
   614.2
   641.8
     646
   640.8
   651.8
   615.5
   629.8
   595.4
   591.8
   638.5
   655.4
   627.5
   627.2
   626.9
   658.3
   600.3
   612.6
   631.1
   661.9
   578.9
   598.3
   627.5
   657.4
   604.5
   654.1
   564.6
   628.8
   697.9
   619.4
   641.1
   637.9
   673.3
   597.7
   622.6
   602.2
   687.9
   601.6
   633.4
   623.9
   616.8
   611.3
   611.9
   597.7
   639.5
     633
   606.4
   591.8
   599.9
   624.6
   681.7
   605.5
   626.2
   638.2
   631.1
   646.3
   603.2
   641.1
   606.4
   631.4
   611.3
   598.6
     633
   619.1
   569.4
   612.6
   567.8
   611.9
     682
   673.3
   647.3
   564.3
   615.5
   628.5
   643.4
   595.4
   642.1
   598.6
   689.5
   646.7
   607.7
     585
   647.6
   652.2
     563
   663.8
   641.5
   604.8
     623
   638.9
   579.5
   595.1
   566.9
   570.4
   593.5
   634.6
   656.1
   609.7
   599.3
   618.1
   606.4
   606.8
   591.5
   598.3
   618.8
   626.9
   616.8
   593.5
     611
     621
   618.1
   569.4
   607.4
     586
   619.1
   593.1
   626.5
   644.1
   607.4
   581.1
   605.5
   575.3
   569.8
   608.7
   594.4
   585.3
   558.7
   640.8
   566.5
   618.1
   627.8
   664.2
   578.2
   567.5
   640.8
   592.8
   583.7
   601.6
   565.6
   621.7
     658
   649.6
   620.7
   612.3
   630.1
   637.9
     622
   630.8
   617.1
   613.9
   526.9
   605.5
   555.5
   617.8
     635
   605.1
   576.6
   602.9
   611.9
     537
     562
   581.4
   589.9
   608.7
   587.9
   577.9
   592.5
   612.6
   641.8
   615.5
   558.1
   587.9
   619.1
   615.8
   554.2
   565.9
   643.4
     560
   602.9
   610.3
   600.9
   614.9
   589.9
   618.8
   563.3
   649.9
   567.5
   638.2
   556.8
   600.3
   602.2
   569.8
   595.7
     623
   664.5
   609.3
   586.6
   601.2
   692.1
   643.4
   595.1
   645.4
     609
   577.9
   617.8
   614.2
   629.1
     549
   635.9
   569.8
   607.1
   572.7
   626.9
   611.9
   576.9
   596.7
   674.6
   591.5
   635.6
   597.7
   613.6
     562
     610
   645.7
   638.5
   576.9
   611.3
   559.1
   637.9
   630.1
   644.4
   615.8
   663.2
   574.3
   595.4
   573.3
   589.6
   648.3
   604.5
   605.1
   589.9
   601.2
     621
   642.8
   579.8
   634.3
   582.1
     611
   583.7
   579.2
     696
   634.6
   583.7
   583.7
   565.2
   645.4
   649.2
   596.4
   564.6
   600.9
   640.5
   636.6
   582.4
   599.9
   603.5
   607.7
   658.3
   645.7
   675.5
   635.3
   650.9
   630.8
     646
   609.3
   614.9
   624.6
   601.9
   602.5
     633
   624.3
   599.3
   626.9
   606.4
     598
   614.9
   607.4
   609.3
   653.5
   632.1
   643.4
   576.6
   606.8
     585
     574
   601.6
   616.2
   636.3
   610.6
   649.6
   573.3
   607.4
   675.5
   623.9
   605.5
   618.4
   640.2
   596.4
     659
   645.7
   630.4
   657.7
   618.4
   623.9
     563
     671
   639.8
     622
   625.6
   660.9
   648.9
   684.3
   620.7
   652.8
     670
   605.8
   621.3
   632.1
   641.5
   669.4
   654.8
   674.6
   670.3
     611
   627.8
   620.1
   680.4
   660.3
     646
   582.1
     599
   699.9
   618.1
   640.8
   668.7
   682.3
   655.7
   691.4
     693
   734.2
   670.7
   708.3
   628.5
   689.8
   741.7
     707
     705
   722.6
   670.3
   704.4
   730.3
   702.8
   700.8
   716.4
   767.7
   717.7
   721.6
   742.7
   716.4
   732.3
   688.8
   724.8
   749.8
   747.9
   783.5
   712.5
   710.2
   690.1
   788.1
   744.3
   740.7
   739.8
     755
   754.4
   771.5
   695.3
   767.7
   797.8
   765.7
     743
   738.1
   786.1
   758.9
   767.7
   777.7
   753.4
   827.7
     778
     793
   760.2
   806.6
   798.1
   785.2
   765.4
   756.3
   796.5
     766
   817.9
   797.5
   774.5
   813.1
   749.5
   835.1
   801.7
   823.1
   854.3
   842.3
   811.1
   861.4
   831.2
   847.8
   794.3
   834.2
   842.9
   813.1
   863.7
   840.6
   857.8
   783.5
   860.8
   797.2
   832.9
   786.1
     840
   842.6
   818.9
   798.5
   794.6
   891.9
     877
   856.9
   818.9
   854.6
   848.1
     816
   854.3
     803
   834.8
   821.2
   846.2
   880.5
   799.8
   850.1
   859.1
   815.3
   867.2
   824.7
   796.5
   813.1
   864.3
   804.6
   801.7
   840.3
   860.1
   828.6
   871.5
   795.6
   837.4
     828
   797.2
   869.8
   829.9
   799.8
   784.2
     805
   861.7
   849.7
   832.9
     924
     829
   829.3
   822.2
   843.2
   864.3
     778
   801.1
   811.1
     790
   828.6
   823.4
   811.1
   806.9
   828.6
   817.6
   770.6
   840.6
   774.1
   752.4
   786.8
   765.4
   830.6
   770.6
   757.9
   800.7
     865
     826
   804.3
   857.8
   801.4
   801.7
   785.8
   803.3
   782.9
   799.1
   788.1
   753.4
   824.7
   803.7
     853
   813.4
   805.9
   807.6
     826
   807.2
   733.9
   789.1
   818.9
   862.7
   861.1
   767.3
   854.9
   775.8
   863.7
   786.5
   845.2
     841
   796.8
   761.8
   846.8
   798.8
   831.2
   855.6
   859.5
   816.6
   795.2
     814
   846.8
   815.7
   806.6
   860.4
   842.9
   849.7
   820.5
   834.5
   805.6
   849.7
   854.9
   829.6
   795.9
   893.2
   899.7
   835.8
   837.1
   784.5
   830.6
   865.6
     817
   878.3
   894.8
     804
   803.7
   904.5
   873.7
     840
   756.3
   867.9
   865.6
   807.9
   807.2
   853.9
   823.8
   844.5
   866.9
   858.8
   774.8
   847.5
   821.8
   825.1
   825.1
   803.3
   840.6
     802
   856.2
   822.8
   828.3
   786.8
   797.8
   726.5
   785.2
   770.6
   720.9
   802.4
   830.6
     756
   799.1
   763.1
   809.5
   818.6
   765.1
   744.9
   765.1
   746.2
   751.4
   746.6
   771.2
   810.1
   745.3
     718
   750.5
   729.7
   752.1
   753.7
   756.9
   765.7
   746.9
   737.2
   747.5
   668.7
   726.1
   737.8
     756
   727.8
   751.4
   671.3
   732.3
     756
   666.1
   757.9
   698.6
   675.5
   746.6
   733.3
   721.3
     717
   673.9
   636.6
   685.9
   629.8
     744
   653.5
   663.2
   688.5
   655.4
   686.9
   697.3
   699.2
   678.4
   701.8
   652.2
   609.7
     658
   644.4
   658.3
   661.9
   646.7
   604.8
   596.4
   663.5
   692.4
   614.5
   640.5
   690.1
   661.6
   627.5
   641.5
   644.7
   663.2
   622.3
   649.9
   692.7
   653.5
   663.5
   611.3
   644.1
   675.8
   635.6
   620.7
   665.8
   636.9
   593.1
     645
   614.2
   667.7
   642.1
   654.1
   649.2
   612.6
   612.6
     669
   616.2
   629.8
   634.6
   591.8
   646.3
   644.4
   636.9
   611.3
   674.2
   642.8
   627.8
   660.3
   661.6
   685.3
   690.4
   622.6
   618.4
   624.9
   639.8
     683
   633.7
   698.9
   636.3
   631.1
   649.6
   586.6
   722.9
   644.7
   654.4
   612.3
   612.9
   677.5
   675.2
     657
     670
   650.2
   620.7
   595.4
   670.3
   632.4
   668.7
   696.6
   623.3
   677.1
   648.6
   635.3
   656.4
   611.9
   574.6
   612.6
   623.6
   647.6
   639.5
   650.2
   619.1
     623
   664.5
   642.8
   669.7
     621
   643.1
   607.4
   636.6
     646
   604.2
     608
   652.2
   648.3
   625.9
   643.1
   689.8
   626.5
   615.8
   612.9
   589.9
   604.8
   691.4
   663.5
   637.9
   602.5
   703.7
   589.9
   668.1
   600.9
   615.8
   666.1
   611.3
   671.6
   594.4
   643.4
   623.3
   665.5
   658.3
   738.1
   678.8
   665.1
   706.7
   648.6
   635.6
   654.8
   699.9
     695
   671.6
   695.3
   671.6
   655.1
     634
     719
   643.7
   687.2
   643.7
     696
   733.6
   652.5
   721.9
   684.9
   762.8
   668.1
   696.6
   760.5
   660.9
   701.2
   700.5
   726.5
   706.3
   710.2
   763.4
   778.7
   749.2
   753.1
   744.9
   737.2
   747.5
   738.8
   764.4
   739.8
   762.8
   749.2
   734.6
     766
     742
   748.8
   741.1
   769.6
   810.8
   721.9
   777.4
   731.3
   792.3
   740.4
   730.7
   723.9
   753.4
     767
   834.8
     829
   812.7
   685.9
   799.4
   789.4
     827
   718.7
   763.4
   838.7
     826
   771.9
   794.9
   782.9
   839.3
   817.3
   772.2
   817.3
   826.4
   799.4
   722.9
     804
     779
   750.1
   783.5
   812.4
   874.1
   796.2
   789.7
   834.2
   819.9
   843.2
   854.3
   824.4
   874.7
     803
   831.6
   795.9
   792.6
   812.4
     851
   834.5
   833.8
   755.3
   831.9
   800.4
   775.8
   831.2
   829.6
   785.5
   802.7
   817.3
   831.2
   804.3
     729
   860.1
     828
     766
   774.8
     828
   893.2
   810.8
   812.1
   843.6
   773.2
   782.6
   798.5
   822.2
   791.3
   815.7
   805.3
   728.7
   738.8
   809.5
   755.7
   726.8
   794.3
   824.7
   776.7
   740.7
     766
     780
   785.8
   754.4
     769
   783.2
   808.2
   795.6
   773.2
   758.6
   768.6
   750.5
   773.8
   717.4
   713.2
   738.1
   751.1
   747.5
     769
   736.8
   656.1
   728.4
   678.8
   716.7
   766.7
   732.9
   799.1
   696.6
   708.6
   747.5
   733.3
   704.1
   750.5
   681.7
   740.7
   771.9
   747.5
   734.6
   748.2
   716.7
     647
   714.5
   701.5
   766.7
   724.5
   722.9
   703.1
   761.2
     732
     720
   756.6
   737.8
   727.4
     731
   770.2
   663.8
   682.7
   745.6
   690.4
   655.4
   710.2
   708.9
   759.2
   709.3
     718
   790.4
   668.7
   701.8
   736.2
   689.5
   752.4
   735.2
     780
   723.2
   730.7
   726.5
     754
   770.9
   749.5
   691.4
   788.7
   761.5
   709.6
   742.7
   830.6
   783.9
   799.4
   795.9
   783.5
   737.2
   722.6
   731.3
   773.5
   786.8
   761.8
   800.4
     731
     829
   841.9
   730.3
   789.7
     744
   765.4
   770.9
   776.4
     828
   762.8
   801.4
   758.6
   830.9
   824.1
   842.6
   753.7
   849.7
   823.8
   802.4
   747.2
   756.9
   805.6
   795.2
   774.1
   833.5
   795.6
   800.4
   801.4
     766
   780.6
   757.9
   737.2
   800.7
   824.4
   769.9
   723.5
   778.7
   836.1
   819.6
   798.5
   834.2
     793
   844.2
   803.7
   813.4
   801.1
   893.5
   763.1
   834.5
     876
   750.8
   877.3
   786.8
   782.6
   866.3
   817.3
   841.6
   854.3
   822.8
   887.4
   884.8
   882.8
   816.3
   844.2
     887
   895.1
   861.4
   876.3
   836.7
   869.5
   861.4
   854.9
   909.4
   802.7
     863
     876
   873.7
   920.4
   903.3
   920.1
   888.3
   944.5
   888.3
   894.5
   904.2
   845.5
   885.7
     890
   876.7
   823.8
   906.5
   920.1
   919.1
     901
   865.6
   874.7
   864.3
   858.5
   868.5
   888.7
   931.1
   926.3
   932.1
   848.1
   854.3
   907.8
   871.1
   925.3
   982.7
   921.1
   885.4
   910.7
   890.6
   907.1
   941.2
   963.3
     914
   945.1
   915.3
   922.4
   978.5
   905.5
   927.9
   899.7
   931.5
   908.4
     876
   870.5
   906.2
   975.6
   942.2
   911.4
   929.9
   955.8
   952.9
   900.3
   948.3
   965.9
   908.8
     937
   910.1
   970.1
   910.1
   945.4
   918.2
   917.2
   971.7
   892.9
   906.8
   937.6
   971.7
   907.1
   920.8
   905.8
     852
   943.5
     900
   977.5
   896.1
   875.7
   865.3
   920.8
   882.5
   874.7
   860.8
   866.9
   841.6
   927.6
   897.7
   849.4
   894.5
   886.4
   829.3
   864.3
   846.2
   880.9
   887.4
   862.4
   892.5
   916.6
   853.6
   890.6
   924.7
   845.5
   875.7
   898.7
   865.9
   908.4
   813.4
   867.9
   820.5
   881.2
   806.9
   871.1
   763.4
   821.5
   853.3
   831.2
   829.9
   838.7
   824.4
   773.5
   784.2
   803.3
   820.2
     791
     793
   745.9
   779.3
   824.4
   817.3
   765.4
   744.9
   739.8
     778
   756.6
   782.6
   725.8
   753.7
   752.7
     779
   778.7
   792.6
   761.2
   784.5
   755.7
   764.1
   800.4
   795.2
   758.2
   733.6
   723.2
   676.2
   740.4
   688.5
   765.1
   761.2
   678.1
   729.4
   771.5
   751.8
   726.8
     660
   698.6
   713.8
   739.8
   732.3
   727.4
   681.4
   674.2
     742
   714.5
     658
   766.4
   646.7
   683.3
   676.5
   656.4
   724.2
   728.4
   735.5
   711.9
   721.9
     755
   697.6
   678.4
   666.4
   646.7
   714.8
   690.8
   688.8
   715.7
   643.4
   671.3
     683
   746.9
   707.3
   656.7
     695
   729.7
   667.7
   720.9
   664.5
   664.8
   727.8
   706.7
   725.5
   665.5
   733.3
   739.1
   668.7
   751.8
   699.2
   689.5
   711.9
   724.8
   693.7
   717.4
   719.3
   742.4
   727.4
   667.4
     717
   769.9
   716.4
   777.7
   755.7
     730
   773.5
   777.1
   879.2
   781.3
   757.9
     766
   662.5
   788.1
     804
   789.1
   842.9
   809.5
   855.6
   738.8
   776.1
   846.8
   824.4
   797.5
   847.5
   875.7
   842.3
   809.8
   879.6
   832.2
   808.9
   902.9
   885.1
   857.8
   857.5
   919.1
   925.6
   893.2
   882.8
   927.9
   958.4
   936.7
   979.2
   964.9
   949.6
   921.4
   993.1
   988.9
   986.6
   937.3
   961.6
   986.9
   954.2
   989.2
    1003
   956.8
    1032
    1037
   964.2
    1026
    1067
    1038
    1140
    1129
    1063
    1110
    1011
    1055
    1114
    1019
    1133
    1064
    1089
    1081
    1112
    1192
    1018
    1175
    1089
    1102
    1049
    1123
    1092
    1120
    1052
    1054
    1154
    1142
    1114
    1060
    1158
    1070
    1079
    1106
    1062
    1075
    1118
    1062
    1116
    1138
    1153
    1122
    1109
    1097
    1046
    1112
    1131
    1066
    1119
    1108
    1054
    1084
    1024
    1065
    1027
    1045
   970.1
    1012
    1026
    1037
   926.6
    1092
    1043
    1068
    1015
    1013
   995.4
    1027
   974.6
     972
   962.9
   993.1
   967.8
    1032
     902
   955.5
   923.4
   940.9
    1005
   927.3
   953.5
   841.9
     949
   883.1
   886.1
   965.5
   917.2
   926.3
   868.5
     899
   829.9
   890.6
   792.6
   830.6
   885.1
   853.6
   893.5
   804.3
   806.6
   855.6
     829
   772.5
   838.4
   824.4
   784.2
   767.3
   764.4
   771.5
   649.9
     768
   728.4
   749.5
   819.9
   733.3
   785.2
   762.1
   735.5
   734.2
     717
   660.6
   739.8
   777.7
   687.9
   714.1
   738.1
   725.8
   704.7
   714.8
     670
   644.1
   699.2
   729.4
   686.9
   643.7
   697.3
   665.1
   660.6
   655.4
   650.2
   629.8
   684.3
   642.1
   663.8
     707
     682
   627.5
   676.2
   653.8
   573.3
   680.1
     669
   677.8
   606.1
   610.3
   641.5
   592.8
     647
   670.3
   597.3
     706
   590.9
   657.4
     623
   648.9
   634.3
   578.5
   631.7
   623.3
   631.7
   602.9
     621
   577.9
   659.3
   606.1
   613.6
   588.3
   594.7
   591.8
     646
   611.6
   578.2
   681.4
   577.9
   584.7
   589.9
   617.8
   581.4
     596
   559.7
     622
   601.9
   585.7
   606.1
   611.9
   582.7
   566.2
     599
   618.8
   579.5
   599.9
   597.3
   629.5
   591.5
   620.1
   589.2
   608.7
   602.5
   592.8
   571.1
   593.8
   564.3
     634
   619.1
   597.7
   559.1
   584.7
   545.4
   603.8
   595.4
   569.8
   591.8
   615.2
   623.6
   581.4
   626.9
   578.9
     623
   581.4
   689.1
     648
   617.8
   568.5
   592.8
   606.1
   646.7
   586.6
   559.1
   582.7
   582.7
   600.3
   612.9
   649.9
   597.7
   572.7
   603.8
   636.6
   605.8
     562
   549.3
   631.4
   620.7
   678.8
   639.8
   611.3
   519.5
   622.6
   653.8
   604.2
   599.9
   590.9
   631.1
   597.3
   555.8
   676.8
   602.9
   561.7
   565.2
   606.1
   594.4
   583.7
   625.2
   571.1
   620.4
   614.2
   660.6
   598.3
   630.4
   637.9
   567.2
   679.7
   635.6
   643.1
   673.9
   601.6
   635.9
   632.1
   629.5
   653.8
   634.6
   629.5
   600.3
   567.8
   625.9
   648.3
   631.4
   613.2
   589.6
   630.1
   630.4
   628.8
   674.9
   660.9
   617.5
   688.5
   657.7
     596
   656.7
     646
   661.9
     683
   594.1
   604.8
   688.5
   668.1
   679.4
     622
   692.1
   619.4
     586
   629.8
   620.1
     669
   580.8
   629.5
   667.1
   620.1
   618.8
   666.1
   690.8
     634
   601.2
   685.3
   641.5
   637.6
   599.3
   620.1
   627.2
     671
   675.5
   665.1
   607.1
   681.7
   607.7
   622.3
   698.6
   649.2
   607.1
   607.7
   682.7
   627.8
   618.4
   634.6
   638.2
   609.3
     646
   672.9
   625.2
   673.9
   649.9
   646.3
   661.9
   626.9
   688.8
   705.7
     647
     635
   636.6
   664.8
   648.9
   659.6
   632.7
   729.4
   708.3
   631.4
   667.1
   685.3
   677.8
   666.4
     719
   697.9
   666.4
   623.9
   636.9
   613.2
     717
   660.6
   690.8
   666.4
   675.5
   667.7
   666.4
   666.4
   668.7
   684.3
   640.8
   674.2
   669.7
   672.6
   701.8
   644.4
     658
   704.4
     669
   645.4
   629.8
   713.8
   668.1
   699.9
   705.4
   725.8
   691.1
   666.8
     670
   651.5
   672.9
   682.3
   690.8
   677.5
   640.5
   650.5
   705.7
   659.3
   707.3
   639.8
   699.2
   637.6
   634.6
   713.8
   682.3
   661.9
   725.2
   688.2
   651.2
   651.5
   642.1
   665.8
   635.6
   664.2
   691.1
   702.4
     694
   722.9
   732.9
   646.7
   688.5
   700.2
   691.7
   686.9
   728.7
   665.1
   639.8
   703.1
   794.6
   666.1
   625.2
   682.7
   664.2
     682
   650.2
   700.5
   679.4
   713.2
   703.4
   684.9
   680.4
   747.5
   686.9
   675.8
   705.7
   740.4
   690.8
   681.7
   717.4
   840.6
   752.7
   765.4
   734.9
   732.6
   737.5
   796.2
   795.6
   672.3
   709.6
     780
     769
   763.4
     744
   825.1
   755.3
   738.5
   773.5
   814.4
   765.1
   854.3
   825.4
     805
   860.8
   844.2
   805.3
   868.5
   921.1
     913
   928.9
   878.9
   915.3
   938.6
   960.3
   948.3
   897.7
   933.1
    1000
    1004
   923.4
    1051
    1009
    1062
    1074
    1094
    1136
    1143
    1109
    1114
    1172
    1163
    1152
    1189
    1196
    1186
    1143
    1216
    1161
    1252
    1315
    1375
    1358
    1225
    1327
    1397
    1376
    1328
    1498
    1378
    1515
    1518
    1530
    1515
    1530
    1544
    1521
    1542
    1596
    1553
    1669
    1629
    1659
    1676
    1721
    1724
    1768
    1675
    1692
    1865
    1737
    1837
    1832
    1860
    1944
    1923
    1982
    1922
    1998
    1874
    1998
    1977
    2094
    2032
    2114
    2025
    2132
    2060
    2090
    2093
    2138
    2156
    2154
    2082
    2193
    2186
    2156
    2207
    2198
    2231
    2190
    2363
    2208
    2188
    2181
    2321
    2223
    2191
    2280
    2257
    2261
    2297
    2208
    2359
    2318
    2213
    2335
    2317
    2228
    2226
    2246
    2230
    2280
    2246
    2352
    2267
    2266
    2209
    2205
    2124
    2215
    2152
    2127
    2239
    2070
    2091
    2096
    2199
    2166
    2073
    2099
    2120
    2036
    2111
    2133
    2022
    2054
    2029
    2017
    2004
    1947
    2039
    1958
    1863
    1872
    1886
    1987
    1850
    1794
    1879
    1814
    1817
    1799
    1821
    1777
    1772
    1756
    1723
    1630
    1703
    1722
    1638
    1651
    1571
    1617
    1514
    1533
    1630
    1466
    1554
    1496
    1494
    1462
    1510
    1403
    1462
    1449
    1431
    1368
    1307
    1270
    1330
    1416
    1344
    1308
    1215
    1242
    1208
    1250
    1130
    1242
    1147
    1151
    1131
    1117
    1168
    1064
    1078
    1153
    1059
    1069
    1099
    1048
    1047
   932.8
    1017
   885.7
     996
    1009
     984
     925
   937.3
   936.3
   936.3
   977.5
   910.7
   855.9
   862.7
   864.6
     901
   813.4
   843.2
     805
   851.3
   892.5
   798.8
   820.5
     827
   809.2
   800.1
   774.1
   829.3
   792.6
     839
   800.7
   743.3
   730.3
   802.7
   764.7
   765.1
   699.5
   784.2
   711.2
   781.3
   741.1
   733.3
   736.2
     732
     744
   700.5
   671.3
   668.7
   738.8
   672.6
   665.1
   683.6
   735.9
   660.6
   666.1
   692.4
   662.9
   680.4
   696.6
   652.2
   699.9
     657
   683.6
   664.5
     623
   687.2
   660.9
   682.7
     682
     682
   692.7
   631.7
   639.8
   698.9
   668.7
   652.8
   646.7
   714.5
   619.1
   630.4
   643.7
   680.1
   665.8
   702.4
   640.5
   677.8
   649.6
   627.2
   704.4
   591.8
   601.2
     671
   628.5
   637.6
   648.3
   626.2
   639.5
   625.2
   658.3
   664.2
     696
   677.8
   642.8
   655.7
     681
   643.4
   624.6
   645.4
   625.9
   615.5
   641.8
   648.6
   645.4
   617.1
   624.9
   587.3
   641.5
   611.6
   639.2
   626.9
   641.5
   668.4
   662.5
   578.5
   649.2
   675.2
   626.9
   639.8
   703.7
   623.6
   667.4
   603.5
   582.1
   666.4
   607.1
   663.2
   642.8
   594.7
   656.4
   633.7
   619.7
     693
     596
   641.1
   614.2
   657.7
   632.4
   613.9
   639.8
   609.3
   639.8
   614.5
   595.7
   638.5
   625.2
     659
   621.7
   670.7
   687.2
   694.3
   627.5
   607.4
   595.4
   661.9
   581.1
   661.3
   693.7
     648
     659
   626.5
   606.4
   671.3
   630.8
     623
   613.9
   666.4
   585.3
   638.9
   594.4
   629.1
   602.2
   627.2
   620.1
   600.6
   609.3
   620.4
     646
   684.9
   632.7
   644.7
   620.7
   669.7
   687.5
   675.5
   689.1
   652.8
   662.5
   635.9
   656.1
   649.9
   623.3
   643.1
     672
   610.3
   614.9
   574.3
   604.8
   684.6
   616.2
   656.7
   728.7
     682
   641.5
   641.5
   674.9
   660.6
   697.3
     720
   666.4
   570.4
   647.3
   649.9
     671
   693.7
   597.7
   610.6
   648.6
   642.1
   661.6
   701.2
   637.6
     623
   622.3
   637.9
     634
   664.2
   632.4
   621.7
   636.3
   674.6
   638.9
   577.2
   674.2
   663.5
   663.2
   675.2
   640.8
   672.9
   650.2
     648
   628.2
   643.1
   635.3
   673.6
   671.6
   612.3
   722.9
   653.5
   635.3
   601.2
   698.2
   639.2
   640.8
   632.4
   666.1
   640.2
   683.3
   717.4
   682.3
   683.3
     633
   679.7
   650.5
   662.5
   717.7
   676.5
   658.3
   744.9
   708.6
   655.7
   678.8
   663.2
     684
   679.1
   652.2
     659
   657.4
   656.4
   666.8
   705.4
   673.3
   709.6
   653.8
     672
   605.5
   709.3
     634
   637.9
   691.1
   685.6
   605.8
   673.9
   663.8
   676.2
   672.9
   689.8
   687.2
   676.2
   680.1
   648.9
   625.6
   699.2
   689.1
   647.6
   622.3
   681.4
     660
   573.3
   651.5
   661.6
   652.5
   638.9
   666.4
     669
   661.6
   628.5
   627.8
   657.4
   690.8
   661.3
   665.1
   623.9
   667.7
   603.8
   663.2
   628.5
   643.1
   636.6
   649.2
   737.5
   680.4
   652.2
   600.6
   621.7
   618.8
   624.9
   628.2
   630.4
   678.4
   681.7
   640.2
   667.7
   642.1
     596
     681
   664.2
   620.1
   668.7
   624.6
   577.6
     660
   609.3
   662.9
   654.1
   635.3
   691.7
   602.9
     648
   601.2
   685.6
   663.2
   631.4
   654.8
   612.3
   659.3
   627.5
   623.3
   653.1
   642.8
   661.6
   669.7
   639.8
   606.1
   641.5
   702.8
   607.1
   723.2
   668.4
   679.7
     669
     681
   625.9
   683.6
   646.3
   655.1
   697.3
   720.3
   656.4
   662.9
   679.7
     706
   660.3
   632.1
   663.2
   686.6
   780.3
   739.4
   703.7
   694.7
   683.3
   731.3
   665.8
   691.4
   680.4
   697.3
   726.8
     706
     731
   680.4
   758.2
   689.1
   726.1
   749.8
   753.1
   721.6
   697.6
   732.6
   742.7
   783.9
   791.7
   728.1
   689.8
   747.9
   725.8
   820.2
   735.5
   783.5
   811.8
   737.8
   741.4
   728.4
   764.1
   782.9
   833.2
   772.5
   818.9
   788.1
   757.6
   806.3
   798.8
   752.1
   731.6
     816
   805.6
   819.9
     778
   806.9
   823.1
   791.7
   825.4
   825.7
   829.9
   786.1
   818.6
   852.6
   800.4
   848.8
   803.3
   782.6
   802.7
   836.4
     852
   829.9
     816
   833.8
   771.5
   839.3
   846.5
   833.8
     877
   870.8
     779
   881.2
   838.4
   880.2
   873.4
     877
     853
   909.7
     863
   882.5
   880.9
   958.1
   871.5
     912
   874.4
   871.1
   871.8
   838.7
   867.9
   961.3
   965.5
   911.7
   880.9
   900.7
     901
   928.2
   940.9
   915.6
   899.7
   917.2
   932.1
   896.4
   919.8
   888.7
   912.7
   940.9
   968.5
   919.8
   865.6
   872.4
   933.4
    1029
   928.6
   962.9
   903.6
   954.5
   918.8
     950
   955.2
   913.6
     947
   904.9
   949.3
   939.3
    1008
    1017
   927.6
   951.6
   943.8
   927.3
   914.6
   973.3
   978.2
   969.8
   896.4
   917.5
   895.8
     972
    1016
   996.7
   921.7
   929.2
   935.4
   941.5
   991.2
   948.7
   989.2
   986.3
   892.2
   917.5
   950.9
   934.4
   895.5
   853.3
   917.5
   971.7
   958.4
   928.9
   898.1
   910.7
   904.9
   833.2
   944.1
   985.6
   886.1
    1001
   902.3
   855.2
   925.6
     935
     923
     947
   958.1
   920.4
   939.6
   891.9
   849.7
   846.2
   869.8
   938.9
   869.2
   858.8
   952.9
   944.5
   860.1
   829.9
   856.2
   854.6
   902.3
   831.9
   915.6
   877.6
     899
   893.2
   906.2
     853
   785.2
   852.6
   829.9
   859.1
   866.9
   794.6
   812.7
   831.6
   894.2
   816.6
   883.5
   786.8
   832.9
   872.4
   744.6
   806.9
   796.5
   856.5
   831.2
   803.3
   799.4
   750.1
   836.4
   771.2
   776.4
   721.9
   761.5
   727.8
     779
   741.4
   771.9
   785.2
   783.2
   755.3
   720.6
   836.1
   785.8
     756
   820.2
   745.9
     793
   770.2
   721.3
     742
     717
   769.6
   763.8
   732.6
     684
   751.4
   763.8
   769.9
   756.3
   816.3
   767.7
   761.8
     720
   762.8
   797.5
     731
   773.2
   737.2
   775.8
   719.6
   720.9
   763.8
   760.8
   678.4
   749.8
   711.2
   775.1
   707.3
   823.1
   751.1
   684.9
   754.7
   773.5
   732.3
   718.7
     754
   807.6
   735.9
     729
   750.1
   793.6
   807.9
   776.7
   795.2
   825.1
   746.2
   750.8
   824.1
   822.8
   766.4
   810.5
   767.7
   767.7
   817.9
   777.7
   825.1
   839.7
     816
   844.2
   806.6
   835.8
   790.4
   854.3
   837.4
   849.1
   799.4
   825.7
   813.4
   835.8
   858.2
   859.1
   880.5
   866.3
     899
   871.8
     852
   853.3
   808.9
   920.4
   860.8
   824.7
   796.2
   859.8
   821.5
   807.9
   894.2
   861.7
   856.9
   807.9
   884.4
   882.5
   846.5
   882.8
   838.7
   917.8
   897.7
   873.4
   859.1
   892.5
   835.5
   825.1
   904.9
   888.7
   855.9
   938.9
   843.6
     925
   869.5
     875
   884.1
   843.9
   898.7
   872.1
   858.5
   970.4
   842.3
   912.7
   912.7
   937.3
   899.7
   865.6
   919.8
     900
   859.1
   885.4
   846.2
   926.3
   952.9
   905.8
   858.8
   910.4
   865.3
   852.6
     890
   867.6
   845.8
   920.4
   861.1
   871.8
   892.9
   921.1
   885.1
   897.4
   863.7
   867.6
   849.4
   789.4
   818.3
   926.3
   896.4
   847.5
   861.7
   859.8
   851.3
   864.6
   879.9
   925.3
   836.7
   870.5
   871.8
   865.9
   848.8
     803
   849.7
   881.5
   815.7
   897.7
   843.6
   888.7
   794.6
   756.3
   882.8
   791.7
   803.7
     790
   836.4
     816
   792.3
   777.1
   793.3
   809.2
   743.6
   812.4
   779.3
   803.3
   801.7
   792.6
   771.9
   805.3
   756.6
     791
   830.3
   750.5
   812.1
   761.5
   754.7
   777.4
     732
   816.6
   757.6
   703.4
   656.4
   728.4
   774.5
   718.3
   726.1
   749.2
   745.3
   661.3
   653.1
   709.6
     805
   745.6
   714.5
   706.3
   673.3
   659.3
   672.6
     705
     669
   750.8
   639.2
   639.2
   675.8
   724.5
   642.8
     682
   672.3
   777.7
     696
   659.3
   669.4
   642.1
   686.6
     720
     683
   700.8
   676.5
   705.4
   661.3
   680.4
   648.9
   661.9
   662.9
   608.7
   624.3
   692.1
   632.1
   716.7
   611.9
     682
     694
   613.9
   649.9
   644.4
   645.4
   666.4
   623.6
   639.5
   642.1
   590.2
   574.6
   665.8
   639.2
   639.2
   618.8
   630.1
   622.6
   628.5
     633
   612.9
   607.7
     610
   602.9
   648.6
   571.4
   593.8
   594.4
   619.1
   650.5
   629.1
   656.4
   665.8
   614.5
   668.1
   585.3
     622
   662.5
     621
   579.2
   602.2
   640.2
     611
   590.9
   646.3
   602.9
   599.3
   577.6
   644.1
   542.8
   588.6
   590.2
   598.6
   642.4
   577.2
   578.5
   650.5
   595.4
   581.4
   593.1
   684.3
   645.7
   616.8
   622.3
   594.7
   575.6
   587.6
   614.9
   632.4
   549.7
     548
   575.6
     622
   652.5
   633.4
   635.9
   571.1
   563.9
   618.8
   558.7
   567.5
   558.1
     596
   556.8
     584
   629.1
   579.8
   578.2
   617.1
   601.9
   560.4
   593.8
   605.8
   613.6
   596.4
   615.8
   587.6
   537.7
   641.5
     693
   605.8
   583.7
   590.2
   608.4
   624.6
   578.2
   629.8
   584.7
   540.6
   623.6
   565.6
   594.1
   578.5
   603.5
   615.5
   592.8
   580.5
   619.1
   595.1
   661.3
   643.4
   615.2
   628.2
   556.5
     610
   626.5
   547.1
   615.8
   616.2
   587.6
   606.1
   558.4
   574.3
   637.6
   652.8
     587
   639.5
   642.4
   589.2
   634.6
   626.2
   640.2
   594.1
   595.1
   629.8
   543.2
   602.2
   656.1
   571.7
   631.1
   660.6
   649.9
   575.6
     623
   589.6
   637.2
   641.5
   642.8
   561.3
   606.8
   583.1
   662.2
     622
   643.1
   600.3
   665.5
   595.1
   590.5
   664.2
   626.9
   653.8
   577.2
   595.7
   557.8
   630.1
   673.6
   592.2
   655.4
   610.3
     586
   628.2
   631.7
   664.2
   652.2
   616.2
   598.6
   628.2
   679.7
   622.6
   615.8
   605.1
     587
   592.2
   616.5
   672.6
   613.9
   652.5
   599.3
   657.4
   548.4
   604.2
   641.1
   660.9
   662.5
   578.9
   640.2
   674.2
     623
   580.8
   652.2
   558.1
     596
   640.5
   615.5
     645
   633.7
   666.4
   674.2
   640.2
   608.4
   613.9
   631.4
   623.3
   671.6
   669.7
   563.6
   579.5
     645
   628.8
   609.3
   623.9
     623
   606.1
   686.2
     646
   664.8
   673.3
   577.9
   596.7
   622.3
   621.3
   564.6
   665.1
   641.8
   622.3
   676.5
   586.6
   650.2
   630.1
   654.1
   627.2
   608.7
   672.3
   626.5
   602.5
   637.2
     648
   605.1
   634.6
     621
   626.5
   639.2
     634
   595.4
     608
   622.6
   628.8
   606.1
   648.9
   666.1
   553.2
   631.4
     610
   637.6
   576.3
   580.8
   662.5
   589.9
   622.3
   626.9
   627.2
   586.6
   623.6
   607.7
   644.7
   646.3
   637.2
   651.8
   670.7
   617.1
     684
   621.7
   638.9
     659
   631.7
   615.5
   672.3
   625.2
   644.4
   629.5
   679.7
   689.5
   726.8
   717.4
   692.7
   621.7
   657.4
   671.6
   648.9
   692.1
   680.4
   631.1
   776.4
   716.4
   701.2
   690.8
   650.9
   704.4
   701.2
   624.9
   655.7
   733.3
   712.2
   702.8
   778.7
   671.3
   753.7
   693.7
   712.2
   751.4
   686.2
   749.2
   696.9
   709.9
   696.9
   791.3
   742.7
   759.9
   731.6
     743
     732
   732.9
   764.4
   725.8
   693.4
   776.4
   784.8
   744.6
   752.7
   773.5
   792.3
   748.8
   738.8
   743.6
   767.3
   712.5
   765.4
   703.1
   794.9
     743
   741.7
   743.6
   784.5
   769.9
   836.1
   757.6
   733.9
   775.4
   753.7
   775.4
   762.8
   723.5
   762.1
   787.1
   746.9
     766
   775.8
   807.2
   746.2
   760.8
   736.2
   741.1
   779.7
   774.1
   740.1
   766.4
   728.7
   782.9
   748.5
   822.5
   784.2
   797.8
   732.9
   784.8
   802.7
   744.3
     802
   804.6
     790
   783.9
   780.6
   789.1
   781.9
   738.8
   734.9
   769.3
   678.1
   703.4
   782.6
   714.8
   733.9
   728.1
   736.5
   773.8
   750.5
   748.5
     719
     706
   727.8
   699.2
   685.9
   725.5
     780
   667.4
   736.5
   696.6
   695.6
   747.9
     693
   699.2
   698.2
     671
   738.5
     660
   668.1
   675.5
   699.2
   693.7
   742.7
   682.7
   658.3
   632.4
   660.3
     743
   694.7
   704.1
   682.3
   658.3
   655.4
   686.2
     681
     657
   650.9
   596.7
   633.7
   642.4
     659
   640.8
   688.5
   577.6
   633.7
   630.8
   596.4
   634.6
   698.2
   666.8
   653.8
   562.3
   611.9
   615.5
   665.1
     623
   624.3
   619.4
   626.2
     684
   590.9
   599.3
   636.3
   604.5
   632.7
     537
   624.3
     658
   617.1
     622
   613.2
   637.2
   585.3
   589.9
   625.9
     596
   624.9
     621
   616.2
   563.6
   604.2
   548.7
   547.4
   553.2
   616.2
   564.3
   589.9
   589.2
   597.7
   594.1
   635.6
   595.4
   559.1
   607.4
   558.1
   621.3
   597.3
   551.3
   556.8
   537.3
     562
   557.4
   595.1
   543.2
   546.4
     572
   561.7
   546.4
   606.8
   588.6
   598.6
   603.8
   587.6
   566.9
   539.9
   576.6
   555.2
   568.8
   578.5
   587.6
     586
   564.3
     538
   557.4
   587.6
   562.6
     563
   586.6
   586.6
   554.2
   554.5
   561.7
   537.7
     599
   524.7
   533.4
   552.6
   545.8
   590.5
   609.7
   505.5
   545.4
   536.4
   591.2
   540.9
   601.6
   586.6
     597
   569.8
   515.3
   575.9
   563.3
   592.5
   559.4
   588.9
   561.7
   575.9
   585.7
   579.8
   522.1
   569.4
   554.2
   592.2
   570.7
   528.6
   552.3
   511.1
   582.7
   559.4
     587
   568.5
     562
   548.4
   589.9
   571.4
     512
   576.9
   541.5
   547.1
   589.6
   547.4
   572.7
   557.1
   552.6
   581.8
   589.2
   547.7
   606.1
   607.4
   571.1
   596.4
     585
   612.9
   554.5
   586.3
   607.4
   573.7
   582.1
     537
   550.6
   614.5
   565.9
   564.6
     574
   568.5
     586
   558.1
   636.6
   553.2
   601.9
   601.9
   607.7
   594.7
   521.4
   549.3
   547.1
   570.4
   582.4
     538
   575.9
   576.3
     598
   635.3
   597.7
   571.1
   536.7
   532.1
   542.5
   528.9
     477
   534.4
   563.6
   529.2
   582.4
   538.6
   534.1
     562
   534.4
   528.9
   559.1
   593.1
   531.2
   594.7
   575.6
   533.4
     574
   570.1
   545.8
   603.5
   569.8
   533.4
   576.3
     551
   622.6
   567.5
   529.2
   570.1
   505.2
     550
   557.8
   533.4
   518.8
   573.7
   535.4
   582.7
   546.7
   595.4
   520.8
   611.9
   612.9
   613.6
   572.4
   511.1
   560.4
   539.9
   554.8
   555.2
     574
   542.2
   556.1
   609.3
   512.7
   570.1
   567.5
     562
   554.2
   558.1
   559.1
   556.8
   542.5
   522.7
   591.2
   634.3
     536
   593.8
   583.4
   566.5
   483.2
     586
   516.2
   516.2
   541.5
   536.7
     573
   582.1
   554.8
   540.9
     587
   611.3
   581.8
   600.6
   541.5
   542.2
   606.4
   598.6
   541.5
   587.3
   504.6
   528.2
   640.5
   600.3
   533.1
   585.7
   587.9
   540.3
   548.7
   550.6
   594.1
     585
   565.2
   561.3
   498.7
   596.7
   563.6
   593.5
   548.7
   546.7
   567.2
   572.4
   596.7
   546.7
   565.6
   597.3
   548.7
   587.6
   609.7
   542.2
   606.8
   588.9
   576.6
   592.5
     609
   584.7
   547.1
   568.1
   556.8
   578.5
     550
   583.1
   556.5
   587.6
   585.3
     572
   570.1
   593.1
   561.7
   607.4
   559.1
   605.8
   555.5
   519.2
   593.5
   532.5
   599.9
   580.5
   607.7
   628.2
   627.2
   619.4
   615.2
   546.4
   577.2
     587
   577.6
   620.4
   570.4
   629.5
   620.1
   609.7
   618.4
   610.3
   621.7
   636.6
   633.4
   656.7
   593.1
   611.3
     706
   684.9
   667.1
   630.4
   710.6
     671
   642.8
   675.5
     633
   736.5
   672.3
   739.1
   669.4
   675.2
   702.4
   715.7
   726.1
   710.9
   757.6
   765.7
   663.8
   732.3
   791.7
     717
   793.3
   801.4
     790
   779.7
   787.8
   778.7
   746.2
   857.2
   774.1
   730.7
   881.2
   832.2
   868.2
   845.8
   888.7
   836.4
   869.8
   855.9
     947
   897.4
   998.6
   993.8
   944.1
   914.3
   985.3
   935.7
   946.7
    1038
    1016
    1046
    1053
    1036
    1053
    1122
    1159
    1144
    1206
    1112
    1096
    1125
    1109
    1150
    1213
    1216
    1223
    1272
    1189
    1280
    1261
    1282
    1334
    1294
    1350
    1254
    1301
    1396
    1445
    1389
    1519
    1440
    1434
    1433
    1464
    1646
    1532
    1503
    1587
    1527
    1528
    1636
    1652
    1675
    1651
    1632
    1689
    1694
    1739
    1698
    1706
    1714
    1752
    1833
    1793
    1883
    1727
    1901
    1878
    1860
    1896
    1985
    1793
    1963
    1986
    1974
    1923
    1971
    2083
    1996
    2133
    2065
    2083
    2126
    2109
    2091
    2080
    2160
    2156
    2087
    2171
    2197
    2305
    2294
    2204
    2271
    2259
    2300
    2211
    2304
    2291
    2318
    2351
    2336
    2388
    2452
    2366
    2359
    2322
    2389
    2444
    2451
    2428
    2407
    2408
    2472
    2570
    2554
    2533
    2556
    2578
    2684
    2502
    2520
    2654
    2561
    2587
    2694
    2661
    2734
    2703
    2802
    2691
    2709
    2798
    2762
    2734
    2858
    2858
    2881
    2955
    3024
    2985
    3054
    3010
    2992
    2968
    3028
    3126
    3128
    3150
    3046
    3162
    3147
    3126
    3298
    3250
    3139
    3233
    3438
    3195
    3376
    3426
    3605
    3463
    3403
    3491
    3710
    3546
    3627
    3732
    3775
    3702
    3757
    3768
    3740
    3869
    3841
    3835
    3967
    4089
    3960
    4112
    4031
    4230
    4334
    4344
    4392
    4319
    4289
    4495
    4585
    4504
    4484
    4713
    4596
    4628
    4667
    4865
    4924
    4800
    4949
    4787
    4894
    5033
    5060
    5109
    5079
    5267
    5206
    5211
    5395
    5376
    5466
    5386
    5397
    5558
    5615
    5560
    5453
    5665
    5636
    5705
    5640
    5765
    5828
    5869
    5921
    5928
    5983
    6026
    5919
    6156
    6036
    6065
    6065
    6255
    6144
    6164
    6323
    6244
    6299
    6173
    6245
    6194
    6203
    6266
    6360
    6250
    6380
    6294
    6148
    6180
    6214
    6202
    6237
    6346
    6243
    6305
    6263
    6190
    6240
    6098
    6207
    6093
    6263
    5824
    6282
    6252
    5957
    6039
    6117
    6115
    6145
    6007
    6151
    5976
    6006
    5903
    5917
    5730
    5708
    5779
    5649
    5584
    5463
    5731
    5408
    5413
    5485
    5475
    5590
    5374
    5463
    5111
    5230
    5185
    5197
    5090
    4996
    5076
    4915
    4796
    4875
    4765
    4665
    4758
    4693
    4706
    4515
    4429
    4288
    4524
    4269
    4125
    4333
    4237
    4113
    4161
    4032
    3927
    3935
    4016
    3911
    3869
    3721
    3598
    3637
    3721
    3502
    3419
    3440
    3310
    3345
    3261
    3254
    3208
    3072
    3036
    3044
    2960
    2841
    2809
    2998
    2902
    2798
    2735
    2624
    2610
    2629
    2626
    2464
    2588
    2423
    2332
    2347
    2326
    2308
    2177
    2285
    2241
    2197
    2138
    2000
    2008
    1972
    2091
    1955
    1927
    1944
    1865
    1847
    1840
    1874
    1703
    1673
    1674
    1636
    1568
    1576
    1600
    1549
    1606
    1490
    1507
    1423
    1465
    1423
    1427
    1373
    1371
    1387
    1421
    1327
    1352
    1299
    1336
    1269
    1322
    1191
    1303
    1201
    1169
    1188
    1181
    1192
    1198
    1102
    1164
    1136
    1126
    1123
    1089
    1109
    1076
    1064
    1059
    1004
    1010
    1038
    1057
    1027
    1019
   957.4
   987.6
   976.9
    1007
    1060
   991.5
   955.5
    1033
   998.9
   955.8
   924.3
   945.7
   931.1
   923.7
   893.2
   918.5
   893.5
   977.2
   938.3
   942.8
   864.6
   938.9
   882.8
     889
   886.7
   877.3
   927.9
   893.2
   902.9
     888
   923.4
   878.6
   922.1
   867.9
   885.1
   911.4
   858.8
   898.1
   909.7
   896.4
   905.8
   850.7
   789.7
     852
     877
   918.5
   832.9
   855.6
     841
   843.2
   848.8
   814.4
   787.8
   917.2
   868.2
   885.1
   806.6
   859.8
     912
   860.8
   838.4
   877.9
   892.2
   809.5
     938
   841.3
   777.4
   837.7
   819.9
   816.3
     851
   880.2
   805.9
   870.5
   759.2
   880.2
   745.3
   830.3
   762.1
   765.7
   842.6
   802.4
   771.9
   764.4
   807.2
   852.3
   810.1
   785.5
   829.9
   813.1
   829.9
   820.5
   769.3
     743
   810.1
   834.2
   797.5
   758.9
   765.7
   835.8
   791.7
     767
   757.6
     767
   799.4
   764.4
   795.6
   765.1
   738.5
   787.1
   796.5
   690.1
   748.5
   797.2
   796.2
   734.9
   772.8
   718.7
   790.7
   755.3
   751.4
   766.4
   791.3
   724.5
   814.7
   739.1
   799.1
   770.9
   774.1
   745.9
   770.2
   749.5
   768.6
   757.9
   736.8
   703.7
   701.2
   790.7
   725.5
   704.1
   797.2
   739.8
     732
   719.6
   767.3
   732.6
   736.5
     660
   756.6
   692.4
   694.3
     742
   680.7
   723.9
   726.1
   658.7
   781.3
   683.6
   691.7
     708
   725.2
   748.2
   678.4
   699.9
   745.3
   695.3
   723.2
     719
   715.4
   716.1
   698.9
   671.6
   666.4
   684.3
   696.3
   666.4
   715.7
   711.5
     719
   766.4
     669
   691.4
   721.3
   748.8
   650.2
   696.6
   745.3
     684
   694.3
   691.1
   760.5
     707
   737.8
   754.7
   662.5
   688.5
   725.8
   715.7
   699.5
   725.2
   693.7
     682
   696.3
   707.6
   679.4
   670.3
   693.4
   661.6
   642.8
     695
   717.7
   689.8
   673.9
   758.9
   643.7
   732.3
   637.2
   683.6
   622.3
   679.7
   731.3
   674.6
   645.7
     693
   650.5
     718
   678.8
   739.1
   727.4
   646.7
   650.5
   698.2
   665.1
   613.6
   687.5
   692.1
   696.3
   689.5
   676.8
   737.2
   628.8
   664.8
   648.9
   674.6
   673.9
     681
   656.1
   651.2
   690.1
   693.7
   721.9
   705.4
   705.7
   656.1
   687.5
   691.1
   599.3
   722.9
   695.3
   664.8
   682.3
   612.3
   685.3
   702.8
   637.9
   666.1
     684
   632.7
   641.5
   670.3
   650.5
   706.7
   682.3
   663.8
   695.6
     706
   653.8
   635.6
   657.7
     647
   641.1
   644.4
   675.2
     657
   704.7
   655.4
   610.3
     706
     683
   710.9
   671.3
   671.6
     682
   638.5
   666.1
     635
   653.8
   632.4
   694.3
   714.5
     693
   623.3
   686.9
     611
   615.2
   664.5
   665.8
   634.6
     669
   643.4
   676.8
   686.2
   705.4
     657
   579.8
     645
   679.1
   641.8
   613.9
     672
   652.5
   691.7
   662.2
   679.4
   602.9
   649.6
   608.4
   603.5
   672.3
     670
   708.9
   692.7
   707.6
   689.8
   637.6
     634
   627.8
   686.9
   686.6
   649.2
   655.1
   668.1
   594.7
   620.1
   635.3
   675.2
   632.4
   666.8
     659
   664.5
   615.5
   676.2
   654.8
     648
   657.4
   617.1
     681
   596.7
   655.1
   667.4
   687.9
   598.6
   605.1
   628.2
   702.4
   636.9
   664.5
   657.4
   611.3
   625.6
     621
   673.3
     586
   658.3
   681.4
   656.7
   652.8
   629.8
   673.9
   627.8
   624.9
   637.9
   605.8
   622.6
     635
   617.5
   678.4
   599.9
   643.7
   622.6
   647.3
   638.2
   597.3
   630.4
   623.9
   646.3
     611
   642.1
   641.5
   558.7
   646.7
   654.8
   615.2
   658.3
   662.9
   578.5
   593.1
   634.3
   636.3
   659.3
   605.8
   587.9
   622.3
   611.9
   603.5
   671.3
     669
   575.3
   618.8
   664.8
   638.9
   587.3
   656.4
   644.7
   606.1
   618.1
   623.6
   588.3
   641.1
     671
   640.5
   665.1
   591.8
   614.9
   606.8
   663.2
   561.3
   625.2
     611
   567.8
   658.3
   625.2
   662.9
   650.5
     634
   580.2
   640.2
   615.8
   644.4
   625.6
   620.7
   685.3
   647.3
   624.6
   626.9
   620.7
   631.1
   632.4
   615.8
   641.8
     609
   652.5
     608
   609.7
   580.8
   660.3
   646.3
   615.5
   647.3
   636.3
   591.5
   628.2
   657.7
   679.1
   607.1
   628.8
   629.8
   655.1
   611.3
   675.5
   636.9
   653.1
   617.5
   586.3
   666.8
   574.6
   636.9
   641.8
   603.5
   667.7
   636.3
   598.3
   605.8
     622
   634.6
   602.5
   644.1
   643.4
   579.5
   630.8
   613.6
     611
   569.8
   587.3
   646.7
   604.2
   603.5
   616.5
   632.7
     596
   617.8
   588.6
   604.8
   601.6
   618.8
   589.9
     584
   593.8
   626.9
   598.6
   615.2
   567.2
   637.6
   589.9
   579.5
   665.5
   621.7
   609.3
     611
   626.2
   580.8
   569.1
   596.4
     647
   644.1
   620.7
   590.9
     622
   601.9
   572.7
   695.3
   630.4
   630.4
   579.2
   653.5
   580.8
   625.9
   653.5
   631.7
   605.8
   625.6
   615.5
   579.5
   649.6
   582.4
   599.6
   613.9
   615.8
   638.5
   614.5
   606.4
   597.3
   644.1
   633.7
   606.4
   615.2
   668.4
   614.2
   591.8
   581.8
   563.9
   552.6
   681.7
   631.4
   666.4
   625.6
   642.8
   599.9
     623
   585.3
     597
   568.8
     645
   631.7
   604.2
   581.4
   587.6
     599
   570.7
   613.9
   632.4
   643.4
   678.4
   627.5
   654.1
     646
   644.4
   642.4
   701.2
   648.6
   565.9
   624.3
   630.8
   637.9
   649.6
   653.1
   682.7
   646.3
   653.1
     634
   646.7
   563.9
   612.9
   654.1
   665.8
   663.5
   677.8
   628.5
   616.5
     658
   662.5
     608
   629.1
   678.8
   705.7
     647
   609.7
   613.6
   678.1
   602.9
   618.8
     657
   644.1
   622.3
   611.6
     610
   654.4
   714.5
   675.5
   656.7
     634
   672.9
   617.5
   666.4
   650.5
   660.9
   596.7
   648.9
   690.4
   672.6
   618.4
     672
     646
     669
   641.1
   641.8
   629.5
   618.8
   627.2
   663.8
   615.8
   650.5
   642.8
   632.4
   710.6
   589.6
   661.9
   611.3
   656.7
   671.3
     683
   637.2
   650.2
   668.1
   667.7
   630.8
   619.4
   640.8
   638.2
   709.6
   699.9
   646.7
   641.8
   640.5
   665.5
   678.1
   680.7
   645.4
   672.9
   657.4
   680.7
   663.8
   640.2
   662.2
   683.6
   712.2
   700.8
   649.9
   600.9
   651.2
     648
   688.2
   701.2
   665.1
   687.2
   671.6
     672
   677.5
   667.1
   648.9
   664.5
   658.7
   632.1
   712.5
   684.3
   630.1
   678.1
     658
   678.1
   595.1
   655.1
   675.8
   630.8
   697.6
   617.5
   675.8
   653.1
   680.7
   686.9
   692.7
   690.1
   647.3
     671
   693.7
   594.4
   698.6
   582.4
   655.4
   611.6
   660.9
   618.8
   661.3
   605.1
   631.4
   703.7
   668.4
   696.6
   701.5
   667.7
   629.5
   604.5
   645.4
   617.1
     657
   655.7
   652.8
   629.1
   595.4
   682.7
   686.9
     611
     648
   618.1
   653.8
   598.6
   630.4
   690.4
   650.9
     669
   607.7
   624.6
   638.9
   628.2
     633
   672.3
   728.7
   642.1
   639.8
   649.9
   618.8
   705.7
     659
   637.2
   654.4
   631.4
   645.4
   602.5
   615.5
   646.3
   600.3
   648.3
   644.4
   591.2
     610
   619.1
   667.1
   674.2
   653.1
   690.8
   661.3
   653.5
   674.2
   615.5
   624.3
   639.5
   640.5
   669.7
   638.2
   653.1
   634.3
   619.7
     635
   672.3
   665.1
   660.9
   612.6
   629.1
   638.5
   671.3
   629.5
   666.1
   656.1
   695.3
   650.2
   601.2
   661.6
   645.4
     660
   627.2
   614.9
   616.2
     634
   587.6
   599.3
   622.6
   643.7
   723.2
   663.5
   628.5
   688.2
   629.1
   636.9
   630.1
     670
   635.3
   676.2
   618.8
   583.7
   621.3
   707.6
   642.4
   669.7
     645
   677.1
   696.6
   661.6
     623
   689.5
     707
   677.1
   649.6
   673.3
   623.6
   627.5
   610.3
   624.9
   613.2
     670
     657
   649.9
   689.8
   647.6
   678.8
   684.3
   684.3
   655.4
   672.3
   671.3
   654.4
   637.6
   619.7
   630.1
   631.4
   672.9
   637.9
   720.6
   605.1
   687.2
   624.3
   658.3
   667.4
     646
   646.7
   634.3
   612.9
   625.9
   648.6
   676.8
   679.4
   648.6
   651.5
   682.7
   692.4
   691.1
   685.3
     696
   729.7
   680.1
   707.6
   681.4
   729.4
   656.4
     705
   733.3
   749.5
     708
   719.3
     681
   721.9
   714.8
   730.7
     708
   711.9
   744.3
   678.4
   750.1
   725.5
   716.4
   680.1
     732
   793.3
   704.4
   770.2
   793.6
   766.7
   739.1
   747.5
     792
   749.2
     827
   777.1
   834.5
   809.5
   774.5
   849.4
   785.8
   890.9
   865.9
   819.9
     805
   854.9
   863.4
   841.6
   858.5
   889.3
     912
   879.6
     938
   923.7
   904.2
   901.6
   890.6
   904.5
   999.3
   927.6
   940.2
   971.7
   895.5
   969.4
   958.1
    1002
    1004
    1010
    1032
    1024
    1082
    1057
    1033
    1024
    1072
   997.7
    1105
    1050
    1160
    1059
    1107
    1142
    1122
    1079
    1152
    1176
    1129
    1160
    1238
    1221
    1188
    1211
    1165
    1227
    1221
    1199
    1376
    1224
    1301
    1233
    1259
    1311
    1261
    1312
    1289
    1306
    1335
    1355
    1329
    1420
    1374
    1401
    1342
    1402
    1403
    1381
    1370
    1426
    1412
    1389
    1512
    1434
    1462
    1500
    1515
    1462
    1505
    1661
    1550
    1590
    1585
    1573
    1612
    1573
    1693
    1643
    1615
    1630
    1620
    1711
    1710
    1773
    1783
    1696
    1752
    1812
    1814
    1816
    1847
    1926
    1910
    1925
    1901
    1842
    1854
    2010
    1863
    1995
    1967
    2041
    2003
    1997
    2161
    2053
    2151
    2170
    2168
    2189
    2262
    2244
    2330
    2314
    2302
    2277
    2325
    2264
    2452
    2310
    2414
    2448
    2381
    2528
    2431
    2527
    2641
    2608
    2617
    2642
    2581
    2712
    2749
    2718
    2792
    2671
    2794
    2958
    2769
    2879
    2970
    3015
    3022
    3085
    3024
    3012
    3196
    3161
    3109
    3230
    3220
    3294
    3344
    3308
    3325
    3412
    3520
    3476
    3401
    3626
    3645
    3758
    3646
    3747
    3727
    3731
    3784
    3768
    3928
    3807
    3805
    3900
    3951
    3851
    4081
    3976
    4166
    4203
    4113
    3990
    4257
    4201
    4100
    4320
    4322
    4359
    4337
    4439
    4362
    4407
    4493
    4603
    4551
    4484
    4452
    4397
    4647
    4649
    4588
    4598
    4549
    4669
    4613
    4781
    4882
    4761
    4764
    4734
    4817
    4755
    4909
    4784
    4721
    4879
    4715
    4947
    4761
    4811
    4993
    5049
    4848
    4948
    5074
    4795
    4880
    4956
    4813
    4856
    4972
    4831
    4924
    4748
    4847
    4846
    4920
    4803
    4938
    4657
    4864
    4569
    4702
    4745
    4808
    4616
    4780
    4676
    4766
    4632
    4646
    4657
    4726
    4608
    4695
    4526
    4522
    4491
    4470
    4369
    4393
    4361
    4375
    4498
    4385
    4179
    4330
    4144
    4229
    4297
    4164
    4110
    4176
    4118
    3971
    3948
    4007
    3984
    3895
    3991
    3912
    3858
    3884
    3748
    3730
    3741
    3731
    3699
    3628
    3530
    3534
    3464
    3333
    3393
    3496
    3416
    3384
    3299
    3345
    3210
    3193
    3116
    3151
    3134
    3073
    3031
    3027
    2912
    2946
    2897
    2814
    2888
    2731
    2764
    2712
    2689
    2587
    2543
    2567
    2579
    2565
    2497
    2518
    2414
    2464
    2363
    2234
    2270
    2215
    2173
    2271
    2317
    2159
    2140
    2124
    2064
    2083
    2114
    2018
    1915
    1871
    1827
    1951
    1929
    1812
    1884
    1819
    1714
    1708
    1785
    1734
    1652
    1695
    1651
    1747
    1573
    1536
    1495
    1430
    1479
    1435
    1498
    1439
    1455
    1452
    1372
    1389
    1397
    1405
    1376
    1197
    1271
    1330
    1225
    1245
    1229
    1225
    1186
    1259
    1194
    1155
    1214
    1143
    1182
    1145
    1138
    1162
    1060
    1100
    1087
    1044
    1064
    1039
    1078
    1075
    1027
    1048
   966.8
    1041
   989.9
    1033
    1044
    1010
   908.1
   991.2
   927.6
    1010
   981.8
   998.3
   916.2
   924.3
   955.2
   936.7
   922.7
   895.1
   918.8
   924.3
   928.6
   967.2
   897.7
   844.9
   914.3
   845.2
   858.8
   870.5
   886.4
   849.4
   909.4
   887.7
   858.8
   834.2
   844.9
   903.3
   835.5
   826.4
   878.9
   793.9
   800.1
   920.4
   792.6
   846.5
   805.9
   862.7
   773.2
   850.7
   878.3
   787.4
   884.1
   853.9
   810.1
   853.9
   846.8
     851
   843.2
   811.8
   807.2
   836.1
   849.4
   893.8
   808.9
   817.9
   826.7
   821.2
   801.1
   809.5
   808.2
   810.1
     804
   784.8
   770.2
     730
   843.6
   820.2
   770.6
   738.5
   805.6
   806.9
   801.1
   821.8
   834.8
   788.4
   796.5
   837.4
   832.5
   777.1
   862.4
   847.1
   846.5
   820.9
   790.4
   868.9
   837.4
   817.9
   829.9
   785.5
   855.2
   809.8
   796.2
     803
     828
   840.3
   860.4
   810.5
   857.5
   822.8
   797.8
     816
     914
   858.2
   794.9
   811.1
   836.7
   847.8
   803.3
   865.6
   816.6
   829.3
   869.5
   895.8
   884.4
   841.3
   878.6
   825.4
   846.2
   919.5
   883.5
   843.6
     863
   998.9
    1001
   929.9
   990.2
   901.3
   933.4
   970.7
     973
   915.6
     912
   989.5
   912.3
    1034
    1000
    1045
    1006
   938.6
   939.6
   983.4
   967.2
   999.9
    1022
    1004
    1047
    1032
    1121
    1012
    1031
    1057
    1027
    1119
    1025
    1005
    1091
    1113
    1122
    1103
    1022
    1057
    1128
    1117
    1116
    1174
    1132
    1170
    1161
    1175
    1200
    1278
    1201
    1227
    1234
    1189
    1153
    1169
    1170
    1219
    1218
    1239
    1250
    1192
    1268
    1241
    1279
    1314
    1319
    1328
    1305
    1249
    1346
    1282
    1277
    1312
    1357
    1369
    1336
    1447
    1451
    1336
    1415
    1388
    1354
    1385
    1383
    1388
    1412
    1443
    1421
    1499
    1446
    1523
    1465
    1419
    1467
    1475
    1410
    1483
    1503
    1399
    1457
    1473
    1583
    1428
    1602
    1553
    1451
    1516
    1428
    1481
    1468
    1565
    1547
    1451
    1548
    1487
    1485
    1499
    1518
    1481
    1518
    1491
    1529
    1479
    1527
    1561
    1542
    1471
    1609
    1482
    1574
    1490
    1535
    1534
    1554
    1528
    1571
    1509
    1509
    1518
    1499
    1509
    1437
    1478
    1381
    1470
    1410
    1497
    1454
    1453
    1440
    1411
    1406
    1421
    1440
    1523
    1354
    1388
    1449
    1416
    1431
    1372
    1416
    1438
    1307
    1326
    1389
    1380
    1412
    1289
    1364
    1311
    1331
    1330
    1299
    1277
    1325
    1295
    1224
    1294
    1323
    1268
    1294
    1222
    1247
    1230
    1234
    1247
    1226
    1261
    1204
    1204
    1197
    1242
    1188
    1188
    1133
    1086
    1204
    1090
    1136
    1119
    1153
    1102
    1146
    1100
    1147
    1098
    1075
    1111
    1079
    1006
    1038
   969.1
    1054
    1011
   981.4
   959.4
    1016
   929.9
    1001
    1020
   950.6
   994.4
   985.3
    1012
   926.9
   990.8
   958.7
   978.5
   952.9
   922.4
   877.3
   966.8
   965.9
   940.9
   954.8
   939.6
   914.6
   889.6
   967.5
   878.6
   854.3
   859.5
   900.7
   881.8
   875.7
   849.1
   923.4
   871.8
   839.7
   917.2
     853
   781.3
   857.8
   809.8
   795.2
   854.3
   855.6
   814.7
   779.3
   843.6
   795.9
   809.2
   860.1
   883.5
   883.1
   815.7
     804
   810.1
   792.6
   767.3
   828.3
     888
   771.9
   764.7
   837.4
   775.4
   802.4
   755.3
   887.4
   811.8
   759.2
     743
   803.3
   789.4
   817.9
   808.5
   826.7
   791.7
   814.7
   737.5
   822.8
   797.5
   798.5
   734.2
   752.1
   777.1
   771.2
   778.7
   812.1
   762.8
   770.2
   740.4
   764.4
   771.5
   799.4
   770.2
   756.3
     805
   734.9
   776.7
   800.4
   763.4
   818.6
     742
   845.8
   764.4
   800.7
   811.1
   862.4
   809.5
     791
     841
     756
   739.8
   799.8
   801.7
     744
     729
     804
   819.2
   780.3
   810.5
   776.7
   769.9
   813.4
   774.8
   756.9
   757.6
   773.5
   812.4
   796.2
   718.3
   767.3
   764.1
   740.4
   808.9
     769
   744.6
   689.8
   805.3
   775.1
   762.8
   837.4
   790.4
   763.4
   835.1
   829.3
   708.9
   748.8
   726.8
   756.3
   777.7
   714.5
   809.2
   732.6
   711.9
   758.2
   690.1
   717.7
   757.9
   734.9
     730
   704.1
   771.5
   733.9
   787.1
   750.8
   768.3
   789.4
   792.3
   759.9
   777.4
   712.5
   770.2
   721.6
   735.9
   771.5
     732
   703.1
   777.1
   793.6
   761.5
   761.2
   796.8
   774.5
   711.5
   746.6
   805.3
   767.3
   696.6
   723.5
   746.6
   690.8
   733.9
   746.6
   737.2
   699.9
   697.9
   796.8
     767
     778
   729.4
   737.5
   755.7
   723.5
     707
   714.5
     683
   712.2
     754
     708
   700.8
   740.7
   677.1
     706
   725.5
   776.7
   763.8
   775.4
   761.8
   709.6
   733.6
     768
   770.2
   724.8
   741.7
   680.7
   780.3
     781
   722.9
   708.9
     744
   734.2
   712.5
   700.8
   700.8
   753.4
   686.9
   749.5
   704.1
   731.6
   714.5
   705.4
   709.6
   712.5
   734.9
   744.3
   675.5
   689.1
     694
   765.1
   731.3
     719
   759.9
   746.2
   699.9
   693.4
   740.7
   765.7
   777.1
   716.7
   733.6
   677.8
   741.4
   738.1
   730.3
   762.8
   763.4
   701.2
   725.8
   748.2
   759.5
   743.3
   718.3
   698.9
   751.8
   705.4
   778.4
   688.5
   723.9
   704.4
   741.4
   739.8
   690.1
   720.3
   712.5
   718.7
   698.2
     696
   759.5
   704.1
   696.6
   703.1
   701.5
   724.2
   697.3
   734.9
   662.2
   745.6
   722.9
   699.9
   664.2
   667.4
   732.6
     729
   782.3
   738.5
   699.5
   709.3
   751.1
   688.2
   778.4
   772.8
   731.3
   738.5
     693
   760.8
   744.3
   684.9
   724.5
   727.1
   741.7
   679.7
   691.1
   776.1
     720
   782.9
   763.4
   702.4
   748.5
   741.7
   722.2
   722.9
   738.5
   774.1
   731.6
   771.5
   730.3
   775.1
   706.3
   686.6
   740.1
   716.7
   720.3
   733.3
   691.4
   778.4
   782.9
   752.4
   784.2
   733.3
     720
   764.7
   757.9
   820.2
   717.7
   746.2
   717.7
   727.1
   738.1
   765.1
   750.5
   714.8
   691.4
   799.1
   748.5
   722.9
   762.5
   734.6
   781.6
   821.5
   716.4
     778
     729
   726.8
   775.1
   737.5
     769
   763.8
   752.4
   751.1
   762.1
   757.3
   773.5
   718.3
   726.1
   688.5
   754.4
   759.2
   675.5
   773.8
   768.3
   758.6
   743.6
   713.2
   692.1
   787.1
   740.1
   701.2
   686.2
   748.8
   808.5
   686.2
   775.1
   712.2
   737.8
     742
   749.2
   693.4
   735.5
   700.5
   741.7
   794.3
     718
   731.6
   725.8
     732
   768.6
   721.3
   674.6
   764.7
   746.6
   674.9
     743
   664.8
   705.4
   738.5
   738.5
   734.2
   709.9
   698.2
   738.5
   672.9
   682.7
   738.5
   687.5
   728.1
   696.9
     657
   713.5
   780.3
   744.6
     682
   687.2
   720.9
   671.3
   672.3
   719.6
   696.9
   751.4
   705.4
   708.3
   698.9
   728.7
   677.8
   692.4
   756.9
   651.8
   724.8
   692.1
   677.5
   661.3
   680.7
   728.1
   690.8
   703.4
   671.3
   701.2
   780.3
   689.5
   685.3
   674.2
     657
   689.5
   689.1
     706
   687.5
   718.3
   660.9
   666.8
   611.3
   653.1
   707.6
   690.4
   620.1
   627.5
   689.8
   680.4
   696.3
   688.2
   655.7
   700.8
   703.4
   654.4
     705
   603.8
   651.5
   686.6
   621.7
   676.5
   675.5
   684.6
   674.9
   652.2
   697.3
   683.3
   739.1
   671.6
   608.7
     670
   649.6
     670
   675.2
   712.8
   668.1
   615.2
     744
   668.7
   633.7
     647
   677.5
   665.1
   712.2
     635
   715.7
   706.3
   630.8
   651.8
   643.4
   696.6
   660.3
   718.7
     598
   688.2
     659
   697.6
     693
   694.3
   696.3
     707
   652.5
   628.2
   694.3
   672.3
   659.3
     648
   718.7
   672.9
   674.2
   652.5
   673.9
   722.9
   630.1
   671.6
   663.2
   570.4
   706.7
   747.5
   701.8
   622.6
   740.7
   660.3
   694.3
   700.5
   672.9
   600.3
   707.6
     693
   648.3
   672.9
   677.5
     648
   661.6
   704.1
     684
   665.5
   708.6
     731
   649.9
   707.3
   627.5
   677.1
     657
   704.4
   695.3
   709.9
   695.3
   667.4
   668.7
   695.6
     683
   718.7
   689.1
   686.6
   698.9
   731.6
   709.9
   677.8
   705.4
   721.3
   686.6
   726.1
   690.8
   758.9
   748.2
     681
   750.1
   717.7
   761.5
   773.5
   751.8
   753.1
     708
   702.8
   739.4
   752.1
   724.8
   765.4
   748.2
   764.7
   697.3
   757.9
   783.5
   724.5
   792.3
   702.1
   771.9
   762.1
   775.4
   782.3
   772.2
   733.6
   793.9
   832.2
   786.8
   756.6
   806.9
     816
   846.2
   811.8
   744.9
   843.9
   798.8
   814.4
   781.9
   819.2
   764.7
   823.4
   875.7
   841.3
   823.1
   866.6
   806.9
   781.9
   834.8
   867.6
   848.4
     827
   836.4
   837.7
   839.7
   808.2
   909.1
   918.8
   849.1
   932.4
   859.1
   827.7
   872.4
   847.1
   924.7
   901.3
   951.3
   936.3
   887.4
     949
   868.9
   964.2
     890
   985.3
   979.5
   873.1
   982.7
   976.6
    1034
   927.3
   882.5
   993.4
    1024
   998.6
   983.4
     935
   988.6
     961
   939.6
   957.8
     911
    1015
   958.7
   979.5
   993.8
   993.8
   990.8
   996.7
   936.7
    1002
    1052
    1022
    1031
    1001
    1018
   983.4
   965.9
    1023
   994.1
    1001
   996.7
    1053
    1103
    1086
   995.4
    1111
    1015
    1084
    1047
    1070
    1078
   992.1
    1047
    1039
    1080
    1031
    1052
    1079
    1029
    1031
    1030
    1036
    1015
    1081
    1061
    1049
    1025
    1072
    1109
    1066
    1035
    1032
   985.6
    1117
   995.1
    1068
    1079
   982.4
    1043
    1066
    1096
    1048
    1041
    1067
    1014
    1019
   990.2
    1019
    1080
    1033
     996
    1026
    1066
    1083
    1105
    1060
    1052
   961.6
    1042
    1015
     998
    1039
   986.6
     960
    1086
    1004
    1010
    1006
    1001
   952.9
    1015
    1058
    1011
   956.1
    1008
    1047
   991.2
   977.5
   990.2
    1013
   982.1
   987.3
    1003
   962.3
   903.6
   989.2
   945.7
    1001
   934.4
   964.2
   906.2
   994.4
   921.1
   974.3
   937.6
    1008
   866.6
   930.5
   966.8
   899.7
   954.8
   967.2
   910.7
   895.1
   878.6
   914.6
   952.2
   909.7
   890.3
   915.3
   979.2
   919.5
   890.9
   929.2
   979.5
   926.3
     899
   932.8
   936.7
   839.7
   890.3
   908.4
   892.9
   932.4
   988.2
   913.3
   875.4
   914.9
     912
   991.5
   916.6
   965.9
     947
   923.4
     938
     935
   989.5
   873.4
   976.2
   975.6
     950
     986
   902.3
    1045
     936
   965.2
    1020
   960.7
    1039
   915.6
   987.6
    1043
    1016
   946.1
   971.1
   958.1
    1056
   992.8
    1036
    1001
    1039
   980.1
    1047
    1061
    1067
    1067
    1006
    1077
    1045
    1002
    1023
    1078
    1079
    1132
    1095
    1182
    1094
    1043
    1154
    1074
    1080
    1133
    1173
    1179
    1163
    1147
    1115
    1248
    1187
    1243
    1201
    1214
    1214
    1180
    1244
    1255
    1244
    1331
    1255
    1276
    1308
    1229
    1265
    1213
    1296
    1298
    1294
    1324
    1330
    1319
    1337
    1375
    1325
    1303
    1370
    1372
    1304
    1361
    1397
    1422
    1424
    1455
    1390
    1450
    1381
    1385
    1417
    1480
    1482
    1456
    1505
    1378
    1442
    1487
    1510
    1479
    1527
    1546
    1479
    1508
    1479
    1476
    1560
    1556
    1506
    1418
    1573
    1535
    1548
    1547
    1584
    1521
    1519
    1522
    1474
    1539
    1514
    1548
    1578
    1527
    1507
    1542
    1592
    1604
    1557
    1607
    1527
    1503
    1588
    1573
    1664
    1576
    1621
    1505
    1598
    1533
    1596
    1506
    1568
    1593
    1556
    1541
    1599
    1608
    1601
    1545
    1539
    1586
    1572
    1532
    1555
    1534
    1517
    1598
    1476
    1475
    1460
    1563
    1567
    1495
    1535
    1568
    1522
    1526
    1501
    1548
    1503
    1528
    1470
    1491
    1430
    1560
    1417
    1541
    1439
    1472
    1477
    1401
    1480
    1528
    1373
    1360
    1352
    1450
    1401
    1342
    1331
    1365
    1459
    1334
    1339
    1301
    1382
    1306
    1302
    1243
    1364
    1283
    1273
    1270
    1213
    1188
    1247
    1275
    1245
    1316
    1208
    1239
    1207
    1185
    1210
    1131
    1265
    1203
    1195
    1198
    1135
    1101
    1128
    1179
    1128
    1138
    1174
    1160
    1057
    1029
    1010
    1059
    1112
    1090
    1074
    1025
   998.6
    1043
    1019
    1054
    1005
   989.2
    1096
   978.2
    1042
    1101
   980.5
   964.2
   918.8
    1013
   990.2
   959.7
   993.8
   998.9
    1023
     961
   939.6
   916.2
   898.4
   915.3
     959
   930.5
   950.9
   877.6
   907.8
   876.3
   855.2
   884.4
   891.9
   829.9
     947
     864
   891.2
     815
   811.4
   873.7
   870.2
   811.4
   809.2
   849.7
   815.7
   808.2
     838
   829.3
   875.7
   855.2
     838
   783.9
   814.4
   821.8
   801.1
   788.4
   825.1
   801.4
   824.7
   842.9
   808.5
     778
   884.1
   770.9
   774.1
   811.1
   765.7
   857.5
   728.1
   762.1
   688.2
   760.8
   817.9
   784.5
   711.9
   792.6
   747.5
   775.8
   747.2
   785.2
   763.8
   763.8
   703.1
   748.8
   740.7
     693
   733.3
   709.6
   666.1
   746.2
     669
   769.6
   733.3
   775.4
   736.5
   733.6
     793
   760.2
   741.1
   786.8
   685.9
   698.9
   708.6
   761.2
   698.2
   687.9
   775.1
   724.2
   733.3
   675.5
   728.4
   743.3
     693
   700.5
   675.5
   720.9
   681.7
   655.4
   740.4
   695.6
   719.6
   722.9
   682.3
   672.9
   647.6
   704.4
   697.9
   681.4
   638.5
     695
   700.2
   740.1
   712.5
   664.5
   720.3
   643.1
   644.1
   713.2
   671.3
   700.5
   712.5
   675.2
   649.9
   704.7
   650.5
   676.8
   664.2
   722.2
   633.4
   648.3
   667.7
   686.2
     681
   691.1
   642.1
   656.1
   711.9
   652.8
   640.5
   657.7
   737.8
   613.6
     657
   681.7
   643.7
   682.7
   688.2
   610.3
   592.2
   640.8
   609.3
   623.9
   621.7
     684
   673.9
   656.4
   649.6
   702.4
   649.6
   679.4
     660
   628.5
   696.3
   628.8
   632.1
   602.9
   608.4
   658.3
   617.5
   624.3
   654.8
   692.7
   638.2
   613.9
   668.1
     646
   645.4
   634.3
   623.9
   633.7
     611
   657.4
   688.2
   614.9
   577.9
   635.6
   669.4
   676.8
   679.1
     647
   682.3
   602.5
     610
   603.5
     573
   601.2
   624.6
   666.4
   628.2
   611.3
   657.7
   682.7
   633.7
   636.9
     609
   581.8
     599
   650.5
   585.3
   597.7
   626.2
   637.6
   635.9
   627.8
   608.7
   607.7
   655.7
     611
   617.5
   673.9
   588.6
     648
   624.3
   647.3
     609
   584.7
     611
   630.8
     635
   595.7
   619.7
   634.3
   692.4
   652.8
   610.3
   627.5
     572
   657.7
   634.6
   590.5
     621
   605.1
     622
   593.5
   650.2
   625.9
   641.1
   634.6
   579.5
   661.3
   611.6
   629.8
   625.9
   621.3
   581.4
   661.6
   582.7
   662.5
   631.1
   679.7
   616.5
   569.1
   626.2
   635.9
   543.8
   594.7
   594.4
   632.7
   590.5
   621.7
   625.2
   624.3
     585
   558.7
   677.5
   643.1
   640.2
     597
   574.6
   610.3
   602.5
   602.9
   660.9
   622.3
   582.7
   635.3
   615.2
     634
   635.9
   643.1
   617.1
   638.5
   692.1
   633.4
   604.5
   590.2
   616.5
   564.3
   625.2
   617.5
   564.3
   641.8
   569.8
     585
   690.4
   615.5
   662.9
   613.9
   604.5
   607.7
   644.7
     672
   609.7
   673.9
     623
   588.3
   662.9
   631.7
   642.1
   636.6
   628.5
     621
   679.1
   576.3
   626.9
   630.8
     645
   671.6
   657.4
     621
   676.5
   701.8
   592.8
   634.3
   613.9
   605.1
   607.1
   657.7
   617.1
     647
     646
   623.3
   618.4
   637.6
   660.6
   635.3
   638.2
   617.8
   616.5
   628.8
     611
   647.6
   641.1
   615.8
   611.9
   626.2
   619.7
   640.5
     659
   613.6
   648.3
   612.3
   632.4
   606.1
   627.2
   631.7
   668.1
     610
   660.3
     669
   602.2
   664.5
   640.2
   659.6
   633.7
   635.9
   646.3
   617.1
   658.3
     672
   664.5
   692.7
   673.9
   613.9
   642.4
   678.8
   662.2
   663.5
   625.6
   583.1
   643.7
   706.7
   623.6
   631.4
   619.1
     633
   635.9
   643.4
   630.8
   698.2
   647.3
   679.1
   660.9
   696.9
   630.1
   653.8
   661.9
   641.8
   617.5
   667.1
   640.8
   666.1
   691.4
   627.5
   703.1
   697.9
   695.3
   655.1
   662.9
   678.1
   675.5
   666.4
     633
     645
   615.5
   638.2
   668.7
   739.8
   618.1
   660.6
   644.1
   681.4
   690.8
     660
   624.9
   641.5
   640.8
   655.7
   669.7
   654.4
   712.8
   663.2
   637.6
   678.1
   661.9
   675.2
     646
   620.7
   715.1
   618.1
   627.8
   655.1
     646
   583.4
     645
   696.6
   656.4
   618.1
   649.9
   648.9
   638.5
   689.5
   620.4
   656.7
   637.9
   589.6
     693
   619.7
   613.2
   604.2
   625.2
   642.4
   676.5
   602.5
   689.8
   645.7
   694.3
   643.1
   620.1
   656.1
   665.8
   672.9
     635
   629.1
     622
   674.2
   665.8
   592.5
   662.5
   626.2
     647
   685.6
   597.7
   642.1
   583.1
   659.3
   642.1
   638.9
     657
     599
   661.3
   689.5
   645.7
     634
   628.5
   661.6
   637.9
   628.5
   605.1
     610
   636.3
   626.9
   639.8
   650.5
   621.3
   668.7
   594.1
   617.8
   643.7
   688.2
   581.8
   652.8
   734.6
   623.6
   651.2
   617.1
   623.3
   602.9
   641.8
   668.4
   618.1
   728.7
   624.3
   586.3
   618.1
   673.9
   648.6
   632.1
   634.6
   632.7
     586
   580.5
   656.4
   623.9
   594.7
   548.4
   635.3
   622.3
   607.1
   653.8
   691.1
   575.6
   629.8
   627.2
   616.8
   642.4
   624.3
   587.9
   602.5
   615.5
   608.7
   586.3
   629.1
   611.9
   637.9
   583.4
   581.4
   589.6
   614.9
   570.7
     657
   647.3
     646
   667.1
   611.6
     610
   616.5
   615.8
     647
   624.3
   593.1
   648.3
   594.4
   615.8
   641.8
   630.8
     611
   656.7
   679.7
   689.1
   663.5
   616.8
   588.3
   618.1
   627.5
   610.3
   605.5
   627.8
   592.2
   635.6
   645.4
   556.8
   651.5
   611.9
     622
   587.9
   606.1
   589.2
   602.9
   584.4
   597.7
   639.2
   662.5
   583.4
   642.4
   630.4
   645.4
     633
   622.6
   529.5
   637.6
   642.4
   651.8
   607.1
   647.3
   591.8
   655.7
   642.1
   624.6
   607.1
   689.1
     647
   698.9
   654.1
     647
   640.5
   611.9
   657.7
   583.4
   653.8
   592.8
   594.7
   654.1
     634
   624.6
   670.3
   623.6
   663.5
   612.6
   635.6
   626.5
   638.5
   688.2
   626.5
   676.5
   665.8
   627.8
   640.2
   639.2
   670.7
   618.1
   583.1
   590.5
   630.8
   674.9
   628.8
   636.3
   656.1
   611.3
   642.1
   664.8
   664.8
   635.9
   658.7
   630.1
   613.6
     669
   617.1
   641.5
   589.2
   665.5
   647.3
   627.8
     646
   652.8
   678.1
   693.4
   616.2
   618.4
   621.7
   637.9
   627.5
   625.9
   666.4
   637.6
   636.9
   642.8
     657
   641.8
     633
   634.6
   683.3
   678.4
   598.6
   628.5
   653.1
   639.2
   661.3
   635.9
   680.1
   637.9
   627.2
   609.3
   631.4
   632.1
   669.4
     622
   653.5
     672
   617.5
   708.3
   649.9
   668.7
   649.9
   604.5
   647.6
     684
   623.3
     587
   642.8
     672
   662.2
   644.1
   627.8
   679.1
   626.5
   620.4
   664.2
   604.5
   605.1
   579.2
   589.9
     623
   671.3
   671.3
   694.3
   658.7
   715.1
   595.4
   688.8
   664.2
   672.3
   650.9
     634
   618.1
   648.3
   625.2
   597.3
   621.3
   673.9
   700.2
   644.4
   686.9
     648
   630.1
   661.3
   640.5
   693.4
   624.6
     623
   627.2
   693.7
     681
   628.2
   685.9
   595.1
   673.9
   685.6
   674.2
   654.8
   632.7
     669
   636.9
     597
   640.5
     695
   650.5
   626.2
   679.7
   632.1
     611
   624.6
   635.9
     622
   659.6
   645.4
     608
   650.5
   670.7
   585.3
   595.1
   622.6
     585
   623.9
   648.3
   655.4
   621.7
   583.7
   661.3
   619.4
   659.6
   636.3
   623.6
   608.7
   601.9
   625.2
   608.7
     633
   592.5
   648.3
   587.6
     611
   654.1
   638.2
   609.3
     694
   677.8
   667.1
     670
   622.6
   606.8
   604.8
   638.2
   651.2
   666.4
   646.3
   659.6
   590.5
     610
   592.8
   674.2
   644.4
   676.2
   617.1
   664.5
   617.1
   614.2
   636.3
   661.9
   703.1
   652.8
   660.9
   579.2
   629.8
   660.6
   640.5
   594.1
   616.8
   652.2
   637.2
   553.2
   635.3
   672.9
   614.2
   616.8
   639.8
   655.1
   664.2
   691.1
   674.6
   616.8
   619.4
   651.5
   630.1
   677.8
   646.7
   644.1
   654.8
   605.8
   605.8
     634
     646
   584.4
   604.2
   630.1
   603.8
   635.9
   651.8
   629.5
   628.2
     611
   581.8
   647.3
   642.1
   645.4
   654.4
   629.1
   680.1
   620.4
     645
   663.5
     560
   597.3
   620.1
   620.7
   624.6
   721.3
   617.5
   623.9
   631.7
   628.2
   598.6
   618.1
   614.9
   652.5
   613.6
   601.9
   653.1
   634.6
   655.4
     597
   607.7
   637.6
   667.4
   619.1
   598.3
   560.7
     659
   651.2
   636.3
     670
   674.9
   639.8
   645.4
   611.3
   610.6
   584.7
   616.2
   634.3
   604.8
     660
     608
   681.7
   642.4
   643.4
   588.3
   675.8
   639.8
     634
     646
   560.7
   601.9
   672.3
   593.5
   584.7
   622.6
   580.8
   636.9
   620.1
   625.2
   641.5
   624.9
   632.4
   645.4
   587.6
   602.2
   661.9
   634.6
     671
   592.8
   600.6
   599.6
   560.7
     708
   589.9
   622.3
   669.7
     562
   596.7
   617.1
   605.5
   592.8
   601.6
   576.6
   685.9
   691.1
   615.2
   602.2
   621.7
   664.5
     611
   650.9
   677.5
   644.4
   589.6
   621.7
   613.6
   596.4
   679.4
   625.9
     648
   602.9
     585
   582.1
   588.6
   683.6
   604.2
   574.3
   611.6
   608.4
   633.4
   578.9
   627.5
   636.6
   643.7
   592.5
   606.8
   569.4
   631.1
   623.6
   601.6
   580.8
   625.9
   592.8
   647.6
   609.7
   571.7
   616.5
   604.5
   609.7
   582.4
   697.6
   660.3
   613.9
   642.1
   575.9
   594.7
   654.1
   666.4
   618.8
   649.6
   604.5
   628.5
   632.7
   607.4
   617.1
     563
     635
   584.4
   650.5
   620.1
   633.7
   643.7
   667.7
     633
   686.9
   635.3
   586.3
   648.3
   625.9
   616.8
   632.4
   646.3
   633.7
     597
   615.8
     586
   617.5
     574
   636.6
   599.6
   650.9
   566.9
   629.1
   595.7
   620.7
   673.3
   642.1
   627.2
   638.9
   593.1
   609.7
   551.3
   648.3
     586
   647.3
   613.6
   615.8
   678.4
   603.5
   632.7
   617.5
   582.1
   616.2
   618.1
   593.5
   624.9
     634
   563.9
     660
   612.6
   634.6
   642.4
   620.4
   620.4
   668.4
     645
     658
   590.2
   644.7
   660.9
   666.4
   607.4
   669.4
     621
   667.1
   677.5
   661.9
   589.2
   655.4
   664.2
     657
   662.2
     645
   668.7
   693.7
   625.9
   628.2
   624.9
   627.8
   643.1
   674.9
   656.1
   680.1
   689.1
   681.7
   650.5
   704.7
   631.4
   679.4
   653.8
   637.2
   629.1
   715.1
   639.8
   700.8
   654.4
     720
   651.5
     658
   678.8
   630.4
   696.3
     682
   664.5
   708.9
   657.4
   631.4
   699.2
   649.2
   720.6
   721.3
   681.4
   634.6
   714.1
   690.1
   660.9
   684.6
   639.5
   679.7
   663.5
   651.8
   685.3
   664.5
   704.4
   701.5
   728.1
   682.3
     634
   664.5
   661.6
   668.4
   673.6
     694
   715.4
   713.5
   677.5
   637.9
   670.7
   740.4
   749.2
   664.8
   662.2
   673.3
   711.9
   724.8
   720.9
     695
   687.9
   692.7
   666.4
   672.6
   755.7
   682.7
   684.9
   786.1
   740.4
   692.1
   689.8
     682
   684.9
   727.1
   670.7
   667.7
   713.5
     682
   711.2
     718
   682.3
     717
   692.1
   709.9
   714.8
   686.6
   742.7
     671
   687.5
   698.6
   737.5
     694
   755.3
   682.3
   632.7
   676.8
     719
   752.1
   703.4
   694.3
   729.4
   741.1
   700.8
     682
   745.9
   735.2
     681
   675.8
   703.1
   706.3
   760.8
   750.5
   750.5
   673.9
   709.3
   697.3
   778.4
   774.1
   691.4
   698.6
   676.8
   725.5
   710.6
   665.5
   674.2
   739.4
   758.6
   673.9
   692.1
   715.7
   626.5
   741.7
     729
     708
   701.2
   763.1
   600.3
   683.3
   643.1
   702.1
   721.3
   682.3
   665.8
   738.5
   674.9
   688.2
   656.4
   727.1
   675.5
   711.2
   648.3
   679.4
   639.2
     708
   680.7
   637.2
   656.4
   658.7
   740.1
   677.1
     621
     659
   673.6
   677.8
   648.3
   717.4
   653.5
     669
   710.6
   620.7
   637.2
     611
   645.4
   689.8
   666.1
   667.1
   703.7
   700.5
     660
   653.8
   635.3
   650.2
     681
     719
   668.4
   730.7
   634.6
   641.5
   649.9
   671.3
   631.7
   614.5
   651.8
   617.5
   594.1
     694
   625.2
   686.9
   638.2
   647.6
   631.7
   695.3
   617.5
   607.4
   606.1
   637.6
   605.5
   599.6
   628.5
   636.3
   636.6
   642.4
   610.3
   639.5
     658
   659.3
   610.3
   671.6
   659.3
   635.3
   720.3
   670.3
   642.4
   642.8
   656.4
   630.1
   644.7
   617.5
   620.1
   619.7
     684
   660.3
     648
     611
   650.2
   629.8
   612.3
   662.2
   636.9
   608.7
   624.9
   593.1
   557.8
   581.1
   581.4
     610
   631.4
   596.7
   595.7
   651.2
   584.7
   632.1
   634.6
   614.9
   646.3
   607.7
   541.2
   561.7
   614.5
   636.3
   599.9
   530.2
   636.3
     608
   567.8
   619.7
   626.9
   631.4
   642.8
   584.4
   627.2
   640.8
     623
     611
   663.2
   639.5
   631.7
   594.7
   593.5
   623.9
   631.4
   625.9
   636.9
   627.8
   600.9
   611.6
     574
   629.8
   623.9
     587
   583.4
   613.9
   602.2
   656.7
   605.5
   643.4
   575.3
   617.5
   602.9
   611.6
   628.8
   616.8
   615.2
   683.3
   634.6
   623.9
   595.1
   616.8
   637.9
   618.4
   650.5
   626.5
   649.6
   578.5
   643.1
   617.1
   604.5
   564.3
     646
   647.6
   599.9
   642.8
   619.1
   623.3
   602.5
   657.4
   576.3
   603.5
   639.2
   619.1
   675.5
   659.3
   669.7
   605.8
   606.1
   593.1
   670.7
   628.8
   592.5
   632.4
     610
   557.1
   672.3
   614.5
     634
   629.1
   689.1
   633.7
   639.8
   655.1
   628.8
   602.5
   639.8
   640.8
   612.3
   652.2
   661.9
   712.2
   654.4
     671
   641.1
   687.9
   656.4
   626.9
   653.1
   591.5
     623
   577.2
     645
   615.5
   662.5
   578.2
   597.3
   606.4
   629.5
   633.4
   636.9
   700.2
   632.4
   622.3
   661.3
   678.8
   665.1
   660.3
   674.2
   655.7
   621.7
   611.6
   669.4
   664.8
   620.7
   640.5
   615.8
     659
   600.9
   638.9
   661.9
   658.3
   640.5
   606.8
   649.2
   662.5
   649.2
   678.1
   621.3
   681.7
   668.1
   652.8
   627.2
     671
   656.7
     683
   680.7
   674.2
   661.9
   643.1
   619.1
   664.8
   612.6
   689.8
   696.9
   690.4
   646.7
     634
   613.2
   623.9
   680.1
   666.4
   638.5
   667.7
   650.5
   616.5
   640.5
   664.5
   715.1
   625.2
   656.1
   602.5
   733.3
   637.9
   715.1
     696
   659.3
   662.2
   677.5
     681
   665.8
   661.9
   584.7
   708.9
   663.5
   607.7
   666.1
   727.1
   671.3
   690.1
   650.5
   660.9
   640.2
   686.6
   706.7
   677.1
   710.2
   724.2
   674.9
   669.4
   636.9
     672
     706
   688.5
   689.8
   699.5
   721.3
   677.5
   656.7
   721.6
   718.3
   712.2
   712.5
   728.7
   693.7
   692.7
   715.4
   682.7
   677.5
   744.3
   732.9
   732.9
   714.1
   708.3
   660.9
   749.2
   741.4
     707
   740.1
     717
   758.6
   735.5
     682
   715.7
   700.8
   712.8
   770.6
   775.1
   704.7
   719.6
   703.4
     743
   734.9
   722.2
   712.5
   746.6
   788.1
   714.1
   688.8
   747.9
   763.8
   707.3
   736.5
   786.8
   774.5
   719.3
     696
   767.7
   684.3
   766.4
   724.5
   770.2
   716.4
   731.6
   696.6
   790.4
   744.3
   686.6
   775.4
   732.3
   795.9
     693
     718
   741.7
   809.5
   737.2
   748.5
   807.9
   769.3
     766
   736.8
   789.7
   777.4
   761.2
   782.6
   765.4
   750.8
   753.4
   770.6
   752.4
   749.5
   757.6
   760.8
   728.4
   803.7
   803.7
   769.3
   772.2
   805.6
   778.4
   849.4
   765.1
   744.9
   753.1
   820.9
   730.3
   725.8
   790.7
   786.5
     816
   775.4
   775.1
   837.1
   739.4
   710.6
     766
   764.4
   755.3
   772.2
   721.9
   830.9
     766
     755
   774.8
   757.3
   767.7
   788.7
   855.9
   764.1
   787.1
   821.5
   745.6
   842.3
   783.9
     780
   789.7
   840.6
   750.8
   813.4
   786.8
   744.3
   795.9
   751.4
   854.6
     826
   790.7
   791.3
   792.3
     769
   771.5
     767
   824.4
   753.4
   790.7
     793
   809.5
   765.7
   845.2
   773.5
   746.2
   847.1
   801.7
   770.6
     756
   753.1
   811.8
   720.9
   779.3
   749.2
   696.3
     766
   749.5
   800.4
   782.3
   746.2
   809.2
     815
   734.9
     778
     766
   747.5
   744.9
   722.2
     791
   756.6
   776.1
   681.7
   713.8
   740.4
   756.6
   764.4
   783.5
   715.7
     768
   735.5
   732.3
   731.3
     682
   757.6
   755.7
   665.8
   806.6
   733.6
   756.6
   761.5
   762.5
     778
   737.8
     696
   723.5
     769
   748.8
   716.7
   714.5
   710.6
   762.5
     766
   740.4
   739.4
   687.5
   710.6
   717.7
   698.2
   720.3
   773.5
   744.9
   705.7
   714.8
   735.2
   718.3
   757.9
   660.3
   684.9
   733.3
   739.1
   678.1
   654.1
   712.2
   750.1
   737.2
   751.1
   749.2
   742.4
   693.7
   715.1
   726.8
   714.8
   718.3
   716.1
   686.2
   707.6
   675.8
   748.5
   724.2
   723.5
   725.2
   721.3
   756.3
   680.4
   775.1
   723.2
   715.4
     693
   662.5
   761.5
   716.1
   762.5
   704.7
   723.2
   703.4
   691.4
   704.4
   698.9
   728.7
   722.6
   662.2
   722.6
   758.6
   720.6
   662.2
   718.3
   663.2
   736.5
   674.9
   685.3
   688.5
   694.3
   723.9
   700.5
   764.7
   684.9
   708.6
   684.6
   697.3
   729.4
   675.2
   678.4
   727.1
   663.5
   658.7
   699.9
   726.5
   680.4
   672.6
   716.4
   644.4
     696
   702.1
     670
   718.7
   712.5
   655.1
   702.4
   713.8
   654.8
   731.3
     696
   688.5
   698.9
   723.2
   645.4
   653.1
     718
   716.1
   652.2
   679.1
   724.5
   674.6
   654.4
   652.8
   711.9
   667.7
   731.6
   663.2
     660
   641.5
   646.7
   755.7
   637.9
   715.7
   663.2
   705.7
   672.3
   619.4
   726.1
   664.5
   675.8
   655.4
   677.5
     633
     695
   729.7
   709.3
   673.9
   718.3
     684
   677.1
   637.9
   664.8
   674.6
   652.8
   667.1
   628.5
     648
   672.6
   659.6
   621.3
   698.2
   736.2
   669.4
     611
   664.2
   686.9
   734.9
   644.1
   737.8
   706.7
   628.5
   672.6
   682.3
   690.1
   674.9
   703.4
   652.5
   675.2
   718.3
   676.2
   694.7
   685.6
   583.4
   703.7
   681.7
   734.6
   680.1
   682.3
     684
   648.6
   656.4
   687.2
   667.4
   647.6
   686.9
   615.5
   669.4
   645.7
   677.5
   699.2
   659.3
   696.3
   676.8
   687.5
   721.3
   655.7
   648.9
   694.3
   617.8
   701.5
   675.8
   658.7
   623.6
   637.2
   691.7
   601.2
   643.4
     671
   681.4
   643.4
   614.2
     646
   647.3
   648.6
   605.5
   644.1
   613.2
   701.5
   675.8
   644.4
   611.6
     633
   716.4
   706.7
   689.5
   651.8
   696.3
     608
   653.1
   631.1
   704.1
   684.9
   608.7
   702.4
   691.7
   590.9
   647.3
   683.3
   700.5
     659
   672.6
   679.7
   648.3
   655.1
   642.8
   650.5
   665.1
   687.2
     693
   636.6
   645.7
     659
   624.9
     681
   703.7
   667.1
   688.5
   648.6
   607.4
   611.9
   688.8
   654.1
   325.2
   669.7
   683.3
   698.6
   621.7
   640.5
   679.1
   680.4
   614.9
   662.2
   701.2
   683.3
   643.4
   677.5
   635.6
   644.7
   663.8
     659
   684.9
   642.4
   728.4
   737.5
   665.8
   654.4
   599.6
   676.2
   665.1
   652.5
   674.6
   623.9
   631.4
   665.1
   663.2
   666.8
   709.3
   678.4
   668.1
   678.1
   654.1
   656.1
   678.4
   739.1
   669.4
   716.7
   638.9
   661.6
   702.4
   636.6
   686.2
     705
     647
     705
   644.1
     645
   668.4
   662.5
   693.7
   667.4
   745.6
   662.5
   635.6
   710.2
   641.8
   631.4
   654.8
     621
   656.4
   685.6
   600.9
   720.9
   665.8
   680.4
   721.9
   673.3
   672.6
   644.1
   710.6
   650.2
     635
   667.4
   661.3
   654.4
   646.3
   660.6
   644.7
   722.6
   702.1
   701.2
   675.2
   709.3
   646.7
     611
   635.6
   617.5
   644.7
   653.5
   705.7
   694.3
   613.2
     681
   668.7
   599.3
   621.7
   697.9
   664.2
   650.5
   619.4
   654.8
   663.5
   647.3
   624.9
   662.2
   678.4
   637.2
   649.6
     623
   671.6
   675.8
   675.5
   670.3
   636.9
   664.8
   594.4
   607.1
   692.1
   593.1
   660.3
   623.9
   650.2
   651.2
     670
   641.8
   696.9
     621
   711.5
   664.8
   664.2
   690.4
   728.1
   658.7
     633
     671
   636.9
   658.7
   662.2
   620.4
   670.7
   674.6
   711.2
   685.6
   615.8
   616.5
   623.6
   666.1
   623.9
   667.7
   625.2
   614.2
   650.2
   667.4
   612.9
   691.7
     647
   666.4
   626.2
   631.1
   657.7
   617.5
   638.5
   643.7
     671
   614.9
   646.7
   647.6
   631.1
   686.6
   701.8
   672.6
   591.5
     672
   624.6
   610.6
   614.9
   720.9
   608.4
   632.4
   630.4
   681.7
   649.6
   660.6
   655.4
   664.2
   647.3
   647.3
   654.4
   597.3
   653.5
   576.3
   689.5
     622
   656.7
   653.1
   631.1
   657.4
   651.5
     648
   651.5
   628.8
   598.3
   640.5
   636.3
     647
   673.6
   686.6
   642.1
   586.6
   622.3
     548
   656.1
   654.1
   684.6
   613.6
   643.7
   640.2
   608.7
   626.2
   646.3
   615.8
   604.5
   624.9
   651.8
   594.4
   581.8
     645
   635.9
   612.3
   598.3
   644.4
   594.1
   594.7
     608
   587.9
   566.2
   612.9
   612.9
   645.7
   557.4
   607.4
   617.8
   653.8
   637.9
   661.3
   617.8
   613.9
   650.5
   658.7
   628.8
   647.6
   598.3
   630.4
   722.9
   625.2
   576.6
   675.5
   651.8
     610
   657.4
   661.6
   600.3
   639.5
   586.6
     648
   607.4
   641.1
   661.9
   620.7
   544.8
   666.4
   673.3
     609
   584.7
   599.6
   673.6
   643.7
   597.3
   673.6
   599.3
   621.3
   626.9
   638.2
   684.3
   591.8
   638.5
   655.4
   615.2
   615.5
   665.1
   670.3
   682.3
   603.8
   644.4
   617.1
   637.9
   660.3
   642.1
   638.2
     596
   588.3
   609.7
   625.2
   602.9
   606.1
   639.5
   655.4
   637.9
   638.9
   618.4
   627.8
   601.9
   627.5
   645.7
   620.7
   617.5
   627.8
   607.7
   630.4
   620.1
   663.5
   716.4
   631.1
   672.6
     586
   648.9
   635.9
   653.5
   603.8
     608
   605.1
     621
   584.7
   605.5
   583.1
   575.9
   670.3
   632.1
   570.7
   616.5
   666.8
   610.6
   635.6
   637.6
   684.9
   627.8
   625.9
   619.7
   607.7
   606.1
   568.5
   611.3
   666.1
   606.4
   644.4
   612.6
   602.9
   612.3
   597.3
   579.5
   608.7
   635.3
   624.9
   666.8
   582.7
   615.8
     573
     609
   602.2
   628.5
   637.2
   694.7
   624.6
   659.3
   638.2
   613.2
   584.7
   619.4
   630.8
   618.4
   593.8
   652.5
   593.1
   659.6
   575.3
   649.2
   613.9
   597.7
   635.3
   607.4
   649.2
   653.1
   632.7
   670.7
     551
   669.4
   667.7
   622.3
   655.7
   588.3
   593.5
   617.5
   637.9
   669.7
   593.1
   603.8
     597
   630.1
   613.6
   668.1
   581.8
   706.3
   636.9
   627.2
   602.5
     657
   620.4
   664.2
   665.1
   570.1
   599.3
   583.1
   622.6
   627.8
   599.3
   687.2
   641.8
   605.8
   566.9
   626.9
   603.2
   600.9
   587.6
   629.5
   616.5
   556.8
   632.4
   632.1
   637.6
   584.7
   621.3
   569.1
   635.6
   582.1
   595.4
   660.3
   617.5
   655.1
     585
   604.5
   692.7
   639.8
   657.7
   565.6
     647
   634.3
   603.2
   606.1
   559.4
   629.1
   640.5
     621
     623
   601.9
   653.8
   628.8
   606.8
   614.9
   598.6
   647.6
   608.4
   612.6
   649.6
   614.2
   612.3
   612.9
   636.3
     597
   614.2
   547.1
   669.4
   592.5
   631.1
   585.7
   588.6
     623
   632.4
   623.9
   617.5
   594.1
   636.6
   616.8
   629.1
   576.3
   603.8
   641.5
   603.8
   623.3
   626.9
   608.4
   633.4
   570.7
   603.8
   634.3
   609.7
   589.9
   579.5
   578.5
   603.5
   640.8
   649.6
     623
   626.2
   610.6
   554.8
   626.2
   606.4
   574.3
   617.5
   644.1
   609.3
   564.9
   630.4
   586.6
   612.6
   627.2
   580.2
   674.2
   601.2
   595.7
   543.8
   643.4
   630.8
   558.7
   593.5
   620.7
   614.2
   593.1
   588.3
   552.6
   683.3
   574.3
   583.1
   582.4
     608
   621.7
     647
   606.8
     611
     621
   564.6
   662.5
   648.3
   608.7
   592.5
   612.6
   599.3
   636.9
   606.4
     622
     694
   631.4
   555.8
   629.1
   545.8
     596
     596
   567.2
     683
   650.2
   576.9
   593.5
   600.3
   565.9
   604.8
   621.3
   540.6
     599
   606.8
   596.4
   603.2
   601.6
   615.5
   658.7
   612.9
   599.9
   640.8
   627.2
   578.2
   593.8
   608.4
   621.7
   638.5
   564.9
   636.9
   582.1
   625.2
   677.8
   616.5
     561
   614.2
   618.8
   636.6
   651.8
   606.8
   637.2
   599.6
   643.7
   605.1
   539.9
   561.3
     657
   614.5
     608
   623.9
   579.8
   626.5
   648.9
   629.8
   597.7
   604.8
   598.3
   607.1
     611
   565.6
   668.7
   633.4
   652.8
   666.1
   606.4
   669.4
   611.6
   656.7
   617.5
   677.5
   628.2
   609.3
   618.4
   620.4
   606.4
   588.3
   579.2
   571.4
   623.6
   603.8
   611.9
   615.5
     611
   608.7
   637.6
   610.3
   665.5
   652.8
   630.1
   616.5
     598
     608
   651.8
   625.9
   630.4
   705.7
     560
   642.1
   609.3
   603.8
   576.9
   630.1
   612.9
   645.7
   617.8
   623.3
   613.2
   630.8
   671.3
   675.5
   599.6
   638.9
   552.3
   602.9
   618.8
   587.9
   617.8
   633.7
   652.2
   604.2
   655.1
   593.5
   634.3
   698.2
   641.1
   664.8
   692.1
   632.4
   632.1
   625.2
   642.4
   644.4
   593.8
   618.4
     683
   613.9
   690.4
     693
   642.4
   645.4
   712.5
   669.4
     646
   652.5
   630.1
   642.1
   623.6
   599.3
   650.2
   614.9
   608.4
   617.1
   637.9
     621
   695.6
   641.8
   649.6
   598.3
   657.4
   669.7
     634
   643.7
   642.8
   602.9
   671.3
   629.1
   685.6
     599
   686.2
   679.7
   714.1
   640.5
     660
     635
   641.8
   689.5
   649.9
   667.7
   602.9
   628.5
   621.7
   678.4
   660.3
   629.1
   714.1
   642.4
   727.4
   684.6
   636.6
   566.5
   676.2
   666.1
   674.9
   602.2
   697.6
   642.8
   673.6
   629.5
   660.3
   709.9
     645
   705.4
   697.6
     670
   672.3
   602.2
   650.2
   642.8
   606.4
   683.3
   660.9
   666.8
   663.2
   697.9
   686.9
   600.6
   690.4
   660.9
   622.6
   660.9
   678.1
   681.4
   576.9
   645.7
   703.4
     684
   630.1
   660.6
   652.5
   602.5
   695.6
   595.1
   630.4
   656.7
   668.4
   636.9
   628.2
   630.1
   632.7
   726.1
   684.9
   683.6
   663.2
   589.2
   599.9
   672.9
   671.3
   687.5
   661.6
   704.4
   624.9
   665.8
   611.9
   687.9
   733.3
   671.6
   667.4
   624.3
   693.4
   656.1
   684.3
   652.8
   636.3
   675.5
   645.7
   616.8
   649.6
   655.4
   656.7
   713.2
   629.8
   614.5
   663.2
   688.5
   601.6
   687.5
   663.8
   695.6
   674.2
   631.7
   638.5
   600.3
   608.7
   646.7
   676.5
   644.1
   637.9
   665.1
     623
   647.6
   629.5
     670
   638.2
   667.4
   587.3
   644.1
   660.3
   636.3
   600.9
   637.6
   641.8
   628.5
     598
   662.5
     611
   596.4
   672.3
   602.2
   687.2
   611.6
   668.1
   683.3
   604.2
   619.1
   652.8
   607.7
   624.6
   612.6
   668.1
   590.5
   617.5
   646.3
   670.3
   609.7
   585.3
   640.8
   642.1
   622.6
   651.2
   600.9
   661.9
   610.6
   611.6
   644.4
   630.4
   620.4
   552.9
   618.1
   640.5
   637.9
     621
   583.1
   679.7
   598.3
     633
   579.8
   633.7
   629.8
   591.2
   600.9
   638.2
   577.6
   613.2
   638.2
   621.7
   640.2
   630.4
   619.4
   631.7
   603.8
   586.6
   606.1
   642.1
   650.2
   590.9
   562.6
   582.1
   571.4
   615.8
   581.4
   612.9
   625.9
   588.3
   604.2
     599
   601.6
   623.9
     611
   629.8
   615.8
   594.1
     610
   657.4
   583.1
   579.8
   623.3
   604.5
   610.3
   643.1
   565.9
   616.2
   583.7
   582.4
   633.4
   584.7
   564.6
   610.6
   639.8
   606.1
   645.4
   592.8
   557.1
   630.8
   597.7
   575.6
   563.9
     548
   620.7
   564.9
   575.3
   594.7
   627.5
   626.5
   555.2
   636.6
   636.9
   622.6
   636.3
   553.2
   633.4
   594.1
     598
   592.8
   601.9
     610
   621.3
     597
   589.6
   561.3
     623
   582.4
   600.6
   658.3
   574.6
   604.5
     574
   573.7
   601.6
   536.7
   582.7
   595.4
   588.3
   630.1
   607.1
   605.5
   588.3
   628.8
   577.2
   590.9
   646.7
   568.5
   615.8
   546.7
   635.9
   563.6
   613.9
   599.6
   564.9
   583.1
   594.7
   610.3
   609.3
   587.9
   637.6
   652.8
     586
     572
   611.9
   626.9
   640.5
   613.6
   560.4
   604.8
   558.1
   638.2
   606.4
   619.7
   583.1
   631.4
   656.7
   646.3
   665.1
   636.3
   618.4
   580.8
   593.8
   674.6
   642.4
   668.1
     684
   659.3
   589.2
     599
     634
   604.8
   641.5
   641.8
   644.7
   679.1
   626.2
   626.5
   665.1
     646
   640.5
   599.6
   618.1
   689.8
   641.8
   642.1
   662.5
   633.7
   619.1
   607.7
   642.1
   714.8
   625.9
   655.7
   604.2
   597.3
   659.3
   642.1
   659.3
   673.3
   635.9
   626.9
   691.1
   661.9
   698.9
   668.1
   681.4
   700.5
     729
   701.2
   661.9
   698.9
   705.7
   640.8
   703.1
   739.8
   637.2
   791.7
   698.9
   722.2
   721.6
   695.6
   685.3
   674.9
   702.1
   759.5
   715.1
   663.8
   705.4
   758.2
   726.1
   727.1
   749.8
   735.2
   732.9
   686.9
   731.3
   781.9
   739.8
   799.4
   775.8
   798.5
   714.8
   755.7
     803
   745.9
     730
   723.2
   699.5
   754.4
   716.7
   757.3
     780
   770.9
   794.3
     781
   747.9
   817.9
   709.9
   807.9
   796.2
   799.8
     793
   778.7
   771.5
     755
   779.7
   830.9
     755
   835.5
   804.3
     769
   819.6
   864.6
   793.6
   807.6
   820.5
   842.6
   803.7
   869.5
   821.2
   800.4
   865.3
   825.7
   792.6
   855.9
   790.7
   862.1
   860.1
   850.1
   881.2
     814
   856.9
   845.8
   826.7
   872.8
   807.9
   907.1
   808.9
   864.6
   835.5
   845.8
   917.5
     877
   830.9
     926
   839.7
   830.3
   834.8
   906.5
     925
     852
   843.6
   858.8
   862.1
     802
   887.7
   904.2
   851.3
   887.4
   791.3
   880.9
     935
   932.4
   874.1
   933.4
   877.9
   883.8
   885.4
   869.5
   907.8
     865
   861.4
     924
   873.1
   897.7
   895.8
   899.4
   845.8
   873.1
   866.6
   856.5
   889.3
   819.6
   858.8
   868.2
     889
     864
   898.7
   895.5
     876
   865.3
   854.3
   869.5
   952.6
   896.4
   883.8
   818.9
   830.6
   857.2
   848.8
   894.8
   853.3
   856.2
   840.6
   833.2
   874.4
   898.1
   797.5
   799.1
   883.5
   847.1
   762.8
   854.3
   774.5
   760.5
   833.8
   786.8
   798.5
   867.9
   846.5
   852.6
   827.3
   822.8
   906.2
   723.2
   809.2
   797.8
     826
   810.5
   821.2
   725.2
     768
   743.3
   839.3
   773.5
   795.9
   798.8
   857.2
   797.2
   793.9
   793.3
   812.7
   773.8
   763.4
   786.5
     780
   735.5
     705
   791.7
   793.6
   750.5
   828.3
   710.6
   770.2
   786.1
   743.3
   739.4
   763.8
     768
   735.2
     729
   758.9
   730.3
   733.6
   775.1
   789.1
   744.9
   716.1
   721.9
   702.1
   726.1
     742
   759.2
   722.2
   708.9
   749.5
   712.8
   718.7
   722.2
   708.6
   736.5
   716.4
   746.2
     718
   714.8
   620.7
   704.7
   651.5
     681
     684
   696.3
   706.7
   657.7
   675.2
   661.3
   715.7
   699.5
   652.5
   766.4
   735.5
     681
   685.9
   702.8
   662.5
   662.2
   720.3
     671
   696.9
   644.7
   646.7
   639.5
   663.5
   706.3
   665.8
   680.7
   684.3
     684
   660.9
   615.5
   646.3
   689.1
   647.3
   650.2
   718.3
   627.5
   600.9
   701.5
   644.7
   689.5
   699.9
   669.4
   732.3
   641.8
   681.7
   638.9
   702.4
   642.4
   710.9
   693.7
   650.9
   708.9
   652.2
   653.5
   638.5
   654.1
   626.2
   628.8
   633.4
   662.5
   650.9
   627.2
   619.4
   618.1
   675.8
   669.4
     648
   687.2
   685.3
   644.1
   660.6
   654.8
     609
     684
   613.9
   650.9
   627.5
   626.9
   654.1
   678.8
   615.2
   667.1
   592.5
   649.6
   643.7
   641.8
   648.9
   684.9
   680.4
   651.2
   625.6
   712.5
   611.3
   605.8
   627.2
   635.6
   664.5
   607.4
   635.3
   624.9
   652.2
   675.2
   633.4
   654.8
   624.3
   625.6
   677.1
   621.3
     681
     634
   610.3
   644.1
   677.5
   650.9
   590.9
   673.3
   638.9
   641.5
   622.6
   626.2
   663.2
   645.4
   654.4
   659.6
   691.4
   683.3
   636.9
   623.3
   632.7
   640.2
   689.5
   608.7
   656.7
   678.4
   591.2
   608.4
   679.1
   661.6
   658.3
     646
   630.1
   617.1
   689.8
   632.1
   684.9
   643.7
   627.2
   681.7
   655.1
     634
   669.4
   631.7
   637.6
   615.8
   698.9
   656.7
   622.3
   692.4
   660.9
   653.1
   628.5
     705
   618.1
     647
   629.1
   649.9
   656.7
   621.3
   633.7
   656.7
   717.4
   618.4
   667.4
   698.6
   640.2
   680.7
   652.2
   612.6
   616.8
   731.3
   596.7
     634
   646.3
   689.8
   613.2
   611.6
   614.9
   674.6
   665.1
   623.6
   644.4
     684
   644.4
   606.8
   724.5
   654.8
   617.8
     575
   686.6
   660.9
   618.4
   636.3
   623.9
   707.3
     623
   677.1
   645.7
   650.5
   643.4
     634
   659.3
   675.8
   640.8
   641.1
     671
   674.2
   641.8
   654.8
   650.2
   657.4
   688.2
   650.9
     621
   697.6
   637.2
     645
   661.9
   644.1
   651.5
   637.9
     670
   620.4
   659.3
   630.8
   640.8
   672.9
   657.4
     645
     621
     670
     660
   705.4
   639.5
   627.8
   668.4
   616.8
   665.1
   638.5
     707
   717.4
   647.6
   678.8
   696.9
   660.3
   642.8
   632.1
   684.3
   670.3
   643.1
   646.3
   687.5
   705.4
   677.5
   651.2
   676.5
   658.3
   690.8
   685.6
   656.1
   643.4
   643.4
   639.2
   642.8
   641.8
   655.7
   685.3
   632.4
   631.4
   648.9
   625.2
   720.6
   642.4
   653.8
   684.6
   732.6
   670.7
   661.6
   653.1
   710.6
   669.4
   674.2
   651.8
   656.1
   673.3
   720.6
   716.7
   656.1
   694.3
   679.4
   649.9
   638.9
   651.2
   650.5
   647.6
   637.2
   653.5
     684
     720
   639.5
   636.6
   678.1
   678.4
   686.6
     695
   656.4
   631.1
   654.1
   608.4
   622.3
     683
   675.2
     672
   663.5
   657.7
   691.4
   666.8
   699.2
   645.7
   691.7
   681.4
   666.4
     647
   693.7
   703.4
   710.6
   651.2
   709.9
   641.8
   649.2
   710.9
   650.5
   648.9
   672.6
   726.1
   665.8
   623.3
   711.5
   665.5
   675.5
   651.5
   651.5
     670
   700.8
   662.2
   652.2
   688.8
     683
   631.4
   663.2
   716.1
   705.7
   684.3
   724.5
   685.3
     659
   656.4
   688.5
   634.3
   657.7
   639.5
   634.6
   644.7
   668.7
   699.5
     669
     635
   618.4
   625.2
   625.2
   635.3
     648
   691.7
   641.1
   627.8
   716.7
   602.9
     672
     719
   631.7
   652.2
   641.8
   726.8
   632.7
     586
   618.8
     648
   618.1
   615.8
   665.8
   647.6
   667.4
   634.6
   670.7
   635.3
   631.7
   626.2
   668.7
   660.6
   607.4
   663.5
   669.7
   593.5
   709.9
   609.7
   675.8
   690.4
   719.6
   653.1
   601.2
   656.7
   611.3
   635.9
   599.6
   626.2
   687.2
   650.2
   642.4
   675.5
   651.5
   585.7
   708.6
   609.3
   620.4
   639.2
     596
   629.5
   595.4
   657.4
   630.1
   585.3
   630.8
   647.6
   673.6
   700.5
   674.2
   629.8
   623.9
   642.8
   631.1
   605.8
   663.2
   597.3
   599.6
   672.6
   648.3
   613.9
     551
   632.4
   637.6
   626.5
     646
   658.7
     647
   595.4
   633.4
   599.6
   611.9
   590.5
   587.3
   642.8
   627.5
   632.7
   641.8
   607.1
   630.8
   655.4
   615.2
   639.5
   583.1
   623.3
   608.7
   620.1
   643.7
   634.3
   617.8
     657
   628.5
   643.7
   645.4
   643.4
   603.8
   628.8
   668.4
   635.3
   622.6
   666.1
   689.5
   668.1
   652.8
   607.7
   661.9
   598.3
   627.2
   625.9
   637.2
     609
     657
   681.4
   599.9
   642.1
   617.8
   623.3
   617.5
   591.8
   706.7
   622.6
   652.2
   643.4
   643.1
   664.2
   657.7
   620.1
   601.6
   627.2
   644.4
   631.1
   613.2
   620.1
   653.1
   654.4
   654.1
   633.7
   629.8
   654.4
   608.7
   650.9
   657.7
   606.1
   699.5
   651.2
   597.7
   638.2
   626.2
   671.6
   635.9
   641.8
   625.9
   638.5
   610.3
   634.3
   655.7
   606.1
   642.4
   611.9
   638.2
   672.3
   691.7
   613.2
   614.9
   653.5
   641.1
     669
   615.8
   586.3
   653.8
   616.2
   646.3
   616.8
     634
   655.7
   618.1
   630.4
   665.8
   650.5
   600.9
   713.2
   637.6
   668.4
   651.5
   689.1
   652.2
   600.3
   737.5
   685.3
   639.5
   642.4
   643.1
   682.3
   565.6
   585.3
   652.5
   635.6
   642.8
   673.3
   597.3
   583.7
   614.9
   639.8
   664.8
   632.7
   593.5
   579.8
   566.9
   628.5
   620.4
     550
   577.9
   635.9
   648.6
   606.4
   632.1
   633.4
   638.2
   608.4
   656.7
   603.8
   560.7
   602.9
   617.5
   616.2
   654.8
   651.8
   639.5
   569.8
   578.5
     623
   664.5
   618.4
   617.5
   569.1
   595.4
   605.1
   609.3
   526.9
   648.9
   607.1
   640.2
   646.7
   577.2
   631.1
   614.9
   601.2
   613.9
   634.6
   636.6
   638.9
   614.5
   611.3
   610.3
   595.7
   587.9
   600.3
   600.3
   631.7
   638.9
   679.7
   608.7
   597.3
   602.5
   591.8
   585.3
     586
   625.2
   578.5
   646.3
   607.4
   581.8
   570.4
   603.5
   579.8
     621
   596.7
   637.2
   613.6
   580.2
   558.1
   619.7
     634
   580.5
   628.2
   593.8
   641.8
   630.4
   562.6
   584.4
   575.9
     634
   582.7
   645.7
   577.9
   659.6
   611.9
   609.3
   597.3
   592.5
   620.1
     659
   641.5
   630.8
   563.3
   630.1
   633.4
   563.9
   566.5
   604.2
   609.7
   638.2
   630.8
   578.9
   601.6
     574
   619.4
   583.1
     572
   592.5
   604.8
   606.4
   620.7
   630.4
     634
   629.8
   623.3
   618.4
   583.4
   642.4
   613.9
   605.5
   561.7
   631.1
   625.9
   636.9
   605.1
   594.4
   597.3
     609
   629.1
   631.1
   599.3
   615.2
   662.9
   700.8
   614.5
   613.2
     659
     621
   626.2
   599.9
   663.2
   600.9
   597.7
   661.6
   623.6
   670.7
   661.9
   598.3
   628.2
   680.1
   664.2
   656.1
     693
   693.7
   677.1
   678.1
     681
   595.4
   686.2
     646
   642.1
   644.1
   691.4
   716.1
   718.3
     670
   674.6
   685.6
     659
   703.1
   692.1
   704.7
   741.7
   675.5
   662.9
     671
     671
   720.9
   661.9
   722.9
   685.6
   742.4
   696.3
   673.3
   727.4
   729.7
   677.5
     744
   794.9
   748.5
   757.3
   744.3
   682.7
   710.2
   775.8
   728.4
   726.1
     708
   789.1
   735.2
   744.3
   764.4
     827
   733.3
   746.2
   794.3
   829.3
   753.4
   730.3
   797.5
   759.9
   856.2
   794.9
     792
   777.7
   763.8
   828.3
   790.7
   811.8
   825.7
   803.7
     730
   826.7
   825.7
   829.9
   842.6
     863
   829.6
   821.5
   857.2
   853.9
   857.8
   826.4
     852
   871.8
   856.9
   832.5
   842.3
   855.9
   872.4
   919.1
   868.2
   852.3
   868.5
   872.1
   827.7
     877
   878.3
   861.7
   871.1
   870.2
   929.5
     912
   878.9
   931.5
   891.6
   895.8
   931.8
   934.4
   907.5
   887.7
   955.5
   926.9
   909.4
   933.1
     972
   965.9
   925.3
   910.4
    1052
   936.3
     962
    1042
   903.6
   867.9
    1054
   897.1
   974.6
   962.9
    1039
   960.3
   952.9
   972.7
   975.9
   994.7
   991.5
   971.1
   990.5
    1015
    1044
   950.6
    1054
   920.4
    1047
   977.2
    1020
   991.2
    1030
     996
    1030
   998.3
    1000
   980.8
    1077
   995.4
    1102
    1024
    1003
   986.9
   974.9
    1010
   973.3
    1116
    1033
   944.5
    1007
    1040
    1065
   991.5
    1009
    1033
   965.2
   995.1
    1015
   988.2
   996.7
    1057
    1052
   956.1
   969.4
   976.6
    1039
    1034
   988.2
   928.9
    1020
   960.3
   953.5
     961
   956.8
   909.1
   994.7
    1021
    1054
   993.4
    1026
   977.9
   969.1
   989.9
   897.7
    1008
   998.6
    1004
   998.3
    1007
   975.6
     950
   968.1
   956.8
   930.8
   928.6
   987.6
   956.8
   907.5
   954.5
   941.2
   883.5
   998.9
   988.2
   896.4
   954.8
   952.9
   956.8
   917.5
   905.5
     912
    1001
   869.2
   951.3
   936.3
   863.4
   975.3
   948.3
   940.9
   874.7
   909.4
   891.9
     947
   907.8
   892.9
   865.6
   883.5
   902.9
   883.1
   917.5
     887
   869.5
   903.9
   924.3
   892.2
   855.2
   888.3
   839.3
   858.2
   835.8
   839.3
   945.4
   864.3
   895.1
   838.7
   850.4
   841.9
   822.8
   833.8
   824.1
   823.8
     840
   771.2
   770.9
   795.2
   796.2
   796.5
   873.7
   751.1
   798.5
   841.9
   884.4
     779
   837.7
   788.7
   806.6
   757.3
   810.1
   781.9
   814.7
   786.1
   788.4
   770.6
   790.7
   773.2
   771.9
   757.9
   792.3
   812.7
   786.1
   791.3
   764.4
   761.8
   757.6
   751.8
   770.9
   783.5
   746.6
   798.5
   732.9
   742.7
   744.6
   737.8
   764.1
   730.7
   671.6
   735.9
   785.8
   759.5
   740.4
     731
   785.5
   723.5
   761.5
   702.4
   727.1
   757.6
   680.7
   723.5
   708.9
   753.7
     744
     659
   734.6
   752.4
   702.1
   689.1
   670.3
   674.6
   711.9
     646
   727.1
   708.3
   730.3
     660
   739.4
   678.4
   642.8
   661.6
   666.4
     707
   662.9
   647.3
   712.2
     717
   684.9
   695.6
   644.4
   703.7
   657.7
   736.2
   662.9
   701.8
   692.1
   689.1
   698.2
   631.1
   676.5
   699.2
     730
   688.5
   670.3
   654.8
   638.2
     707
   703.7
     659
   641.1
   632.1
   629.5
   663.2
   740.7
   654.4
     670
     657
   622.3
   611.6
     718
   641.5
   627.2
   590.5
   660.6
   601.2
   626.9
   623.6
   672.9
   649.2
   613.6
   662.5
   650.5
   574.3
   596.4
   667.7
   646.7
   660.6
   653.8
   661.3
   602.2
   671.3
     609
   686.6
   632.4
   649.2
   617.8
   635.6
   658.7
   606.4
   629.5
   668.7
   666.1
   669.4
   637.2
   644.4
   687.2
   681.7
   613.9
   666.4
     611
   626.2
   612.3
   664.8
   646.3
     660
   631.7
     634
   722.9
   586.3
   628.5
   640.8
   635.3
   653.1
   629.1
   687.2
   619.4
   625.9
   652.8
   626.2
   653.1
   624.6
   623.3
   691.4
   674.9
   659.6
   571.4
   652.2
   599.3
   627.5
   691.1
   668.7
   702.1
   729.4
   624.9
   667.1
   654.1
   667.7
   660.9
   688.2
   672.6
   690.1
   679.4
   677.8
   673.3
   691.1
   666.8
   677.1
   635.9
   667.7
   727.1
   694.7
   627.2
   660.6
   689.5
     684
   655.4
   663.2
   744.9
   694.3
   740.1
   656.1
   655.1
   688.5
   648.6
   693.4
   703.1
   747.2
   669.7
   611.3
   707.6
   678.4
   691.1
     683
   759.2
   745.3
   694.3
   733.6
     707
   710.2
   755.7
   687.5
   740.4
   733.3
   688.5
   794.6
   782.9
   710.2
   720.6
   726.5
   738.8
   672.6
   726.8
   700.8
   785.5
   771.5
   722.2
   722.9
   800.1
   727.1
   753.1
   774.1
   790.4
   728.4
     766
   792.6
   760.5
   782.3
   728.4
   824.4
     841
   843.9
   765.7
     829
   798.1
   891.6
   826.4
   811.4
     814
   867.9
   836.1
     839
   874.4
   869.5
   804.3
   846.8
   831.6
   856.9
   787.1
   794.3
   809.8
     935
   881.5
   864.6
   870.8
   868.2
   851.3
   979.2
   839.7
   824.1
   887.4
   870.8
   907.5
   895.5
   880.9
     950
   904.9
   950.9
   986.6
   866.3
   943.2
   953.2
   930.8
   915.3
   988.6
   965.9
   945.1
   981.4
   964.6
   950.9
   960.3
     962
   933.7
   985.6
     997
    1023
   945.7
   988.2
    1018
    1039
   994.1
    1014
    1040
    1022
    1000
    1018
    1049
    1044
    1023
    1002
    1031
    1059
    1021
    1039
    1052
    1020
    1008
   986.6
    1069
   988.9
    1142
    1106
    1080
    1089
    1077
    1117
    1102
    1027
    1131
    1069
    1125
    1109
    1081
    1109
    1113
    1091
    1122
    1136
    1121
    1140
    1096
    1167
    1115
    1186
    1134
    1145
    1133
    1145
    1115
    1173
    1221
    1182
    1176
    1155
    1092
    1163
    1181
    1230
    1192
    1231
    1225
    1214
    1189
    1280
    1269
    1141
    1152
    1208
    1200
    1271
    1231
    1158
    1249
    1192
    1298
    1237
    1222
    1288
    1169
    1291
    1125
    1180
    1231
    1278
    1216
    1304
    1231
    1285
    1259
    1245
    1276
    1298
    1296
    1321
    1277
    1328
    1236
    1405
    1347
    1239
    1267
    1288
    1297
    1261
    1222
    1338
    1282
    1411
    1337
    1301
    1267
    1344
    1285
    1298
    1282
    1311
    1306
    1281
    1289
    1373
    1290
    1205
    1267
    1296
    1340
    1336
    1216
    1250
    1339
    1259
    1276
    1330
    1345
    1359
    1214
    1307
    1289
    1228
    1281
    1222
    1318
    1307
    1286
    1349
    1315
    1266
    1249
    1333
    1232
    1290
    1200
    1245
    1259
    1235
    1298
    1237
    1228
    1251
    1258
    1246
    1319
    1210
    1232
    1306
    1293
    1262
    1184
    1334
    1283
    1305
    1249
    1194
    1229
    1214
    1289
    1181
    1208
    1175
    1183
    1224
    1207
    1191
    1249
    1243
    1172
    1157
    1169
    1198
    1205
    1224
    1168
    1148
    1109
    1138
    1189
    1204
    1138
    1160
    1213
    1136
    1153
    1139
    1192
    1177
    1127
    1159
    1145
    1019
    1112
    1122
    1129
    1081
    1036
    1119
    1092
    1115
    1152
    1106
    1057
    1146
    1032
    1087
    1125
    1046
    1115
    1033
    1095
    1101
    1015
    1097
    1066
    1050
    1008
   986.6
    1020
    1080
    1074
    1013
    1002
    1023
    1060
   993.1
    1001
    1029
   972.7
   950.3
   930.5
     972
   965.5
   979.8
   929.5
    1015
    1016
   995.4
   999.3
   934.7
   912.3
     949
   925.3
   936.3
   940.9
   968.5
   951.9
   830.6
   885.4
   898.1
   955.2
     924
   909.1
   950.9
   927.6
   885.4
   884.1
   921.7
   886.4
   897.7
   857.2
   881.5
   897.7
   859.5
   904.2
   848.4
     877
   853.3
     887
   768.6
   898.7
   838.7
   848.1
   810.1
   856.2
   822.8
   856.2
   915.3
   890.3
   930.8
     817
   830.9
   853.6
   837.7
   784.2
   768.6
   846.5
   817.3
   847.5
   848.8
   834.8
   802.7
   832.9
     838
   857.2
     840
   817.3
   797.5
   756.3
   859.5
   864.3
   801.1
   845.2
   809.8
   864.6
   781.3
   806.9
   831.2
   842.6
   796.2
     852
   760.8
   814.7
   830.9
   842.3
   847.1
   788.4
   770.2
   740.4
   838.7
   816.6
     852
   801.1
   855.2
   800.1
   897.7
   837.1
   775.8
   803.3
     791
   876.7
   855.9
   837.1
   806.6
   816.3
   768.3
     829
   797.2
   841.6
   827.7
   848.1
   846.2
   880.5
   842.9
   839.7
   835.8
   837.1
   851.7
   820.2
   862.1
   849.7
   816.3
   871.8
   860.4
   796.2
   893.2
   881.5
   844.9
   846.2
   879.9
   898.7
   868.9
   871.8
   909.7
   883.1
   875.4
   940.2
   873.1
   872.8
   934.1
   864.6
   907.5
   918.2
     889
     876
   910.7
     877
   933.4
   900.7
   952.2
   894.2
   945.1
   945.7
   957.8
   944.8
   972.7
   965.2
   997.7
   981.8
   926.6
     973
   905.8
   938.3
   894.8
   933.7
   972.7
   983.7
   939.3
   975.9
   976.9
    1003
    1024
   970.4
    1005
    1004
    1019
    1047
   971.7
    1005
    1042
   987.6
    1080
   974.9
    1112
    1088
    1114
    1112
    1015
    1132
    1018
    1093
    1136
    1115
    1092
    1084
    1045
    1112
    1122
    1064
    1129
    1114
    1046
    1125
    1105
    1119
    1090
    1118
    1115
    1105
    1120
    1035
    1104
    1215
    1160
    1116
    1199
    1161
    1097
    1198
    1199
    1193
    1194
    1168
    1123
    1197
    1198
    1224
    1233
    1202
    1200
    1255
    1209
    1238
    1235
    1250
    1272
    1286
    1167
    1191
    1225
    1207
    1348
    1184
    1285
    1233
    1309
    1223
    1263
    1201
    1244
    1331
    1170
    1331
    1269
    1264
    1345
    1263
    1350
    1350
    1335
    1350
    1227
    1372
    1373
    1293
    1376
    1286
    1270
    1327
    1323
    1321
    1246
    1325
    1401
    1294
    1304
    1401
    1342
    1313
    1362
    1347
    1417
    1312
    1284
    1317
    1299
    1276
    1319
    1365
    1300
    1425
    1338
    1332
    1326
    1385
    1418
    1347
    1406
    1372
    1379
    1375
    1367
    1362
    1366
    1357
    1336
    1293
    1304
    1429
    1415
    1288
    1412
    1324
    1367
    1378
    1388
    1329
    1377
    1308
    1340
    1275
    1360
    1303
    1303
    1290
    1406
    1302
    1364
    1329
    1409
    1230
    1322
    1355
    1433
    1327
    1351
    1333
    1318
    1239
    1279
    1363
    1258
    1305
    1326
    1254
    1315
    1354
    1330
    1283
    1249
    1289
    1283
    1203
    1293
    1268
    1334
    1195
    1230
    1265
    1221
    1269
    1242
    1292
    1194
    1259
    1255
    1206
    1216
    1213
    1191
    1267
    1198
    1264
    1190
    1226
    1245
    1250
    1266
    1079
    1256
    1235
    1232
    1208
    1233
    1190
    1257
    1165
    1210
    1161
    1200
    1244
    1107
    1118
    1137
    1217
    1153
    1203
    1156
    1158
    1260
    1116
    1105
    1053
    1100
    1058
    1122
    1115
    1134
    1062
    1137
    1095
    1105
    1132
    1088
    1116
    1003
    1199
    1029
    1184
    1084
    1043
    1072
    1071
    1093
    1047
    1061
   991.8
    1070
    1079
    1033
   990.8
    1019
    1101
    1033
    1034
    1087
    1109
    1042
   991.2
   983.7
   980.1
    1041
   998.9
   950.3
    1006
    1040
    1055
    1005
   993.8
   964.2
   920.1
   972.3
     973
    1013
    1012
     973
   951.6
   978.2
   938.9
   956.5
   979.2
   936.3
     947
   981.4
   946.7
   978.2
     923
   939.6
   914.3
   873.4
     936
   886.7
   987.6
   984.4
   845.8
   924.3
   959.4
   928.2
   887.7
   947.7
   977.5
   926.3
   944.1
   899.7
   874.4
   946.1
   974.6
    1010
     911
   896.1
   924.3
   880.2
   866.3
   919.1
   843.6
   879.2
   944.8
   927.3
   919.8
   851.3
   916.9
   931.5
   866.9
     875
   854.3
   913.6
   871.1
     838
   844.5
   953.2
   859.5
   888.3
   902.6
   797.8
   806.9
   847.1
   889.6
   845.8
   928.2
   860.8
   861.7
   835.1
   862.7
   866.3
   897.4
   799.1
     864
   907.8
   884.1
   834.5
   868.2
   800.7
   817.6
   794.6
   826.4
   851.7
   872.1
     769
   753.7
   793.3
   851.7
   758.2
   921.7
   811.4
   805.6
   824.1
   782.3
   853.6
   829.3
   819.2
     779
   794.9
     828
   830.6
   823.1
   787.8
   768.6
   779.3
   784.8
   878.6
   791.7
   797.5
   796.2
   846.8
   827.3
   797.5
   791.7
   869.2
   827.7
   816.3
   810.5
   807.9
   815.7
   870.5
     826
   829.9
   824.1
   836.4
   782.3
   784.8
   804.3
     769
   819.6
   776.1
   844.5
   781.6
   742.4
     793
   807.9
   854.6
   794.6
   760.2
   786.5
   757.3
   777.1
   814.7
   819.2
   823.1
   850.7
   789.4
   785.8
   762.1
   745.6
   789.4
   782.6
   806.9
   814.4
   813.7
   775.1
   830.3
   800.1
   805.9
   837.1
   720.3
   837.1
     769
   829.9
   846.2
   874.1
   870.5
   761.5
   821.8
   772.5
   764.1
     791
   880.2
   860.1
   794.6
   720.6
   801.1
   780.3
   756.6
   809.5
   772.8
   807.9
   805.6
   861.7
   784.2
   847.1
   856.9
   774.5
   833.2
   852.3
     802
   866.3
   770.6
   786.8
   772.8
   811.8
   877.3
   764.7
   852.3
   879.6
   811.1
   866.3
   813.7
     851
   824.4
   836.4
   867.6
   911.4
   868.5
   908.4
   851.3
   899.4
   911.7
   873.7
   846.2
   799.1
   883.8
   836.4
   870.8
     865
   839.3
   897.4
   812.4
     875
   865.3
   927.9
   879.9
   894.2
   897.1
   868.2
   845.8
   854.3
   855.6
   902.3
   868.9
   929.9
   941.9
   917.2
     863
   944.1
   932.4
   863.7
   944.8
   957.8
   910.1
   897.4
   985.6
   982.1
   908.1
   901.3
    1010
   957.4
   934.7
   921.1
   948.3
   919.1
   937.3
   976.6
    1007
     950
     937
   990.5
   968.1
   910.4
     900
    1013
   977.5
   929.9
    1014
   981.1
    1045
   944.5
    1003
   930.5
   986.3
   951.9
   988.2
    1048
   917.2
   910.1
   975.6
   965.2
     950
    1021
    1033
    1016
   959.7
    1084
    1029
   992.5
    1010
   996.4
   983.1
     997
    1056
   953.9
    1084
    1017
    1013
   992.1
    1007
    1066
     973
    1038
    1017
   966.2
   974.3
    1003
    1093
    1033
   995.1
   995.4
    1048
   984.7
    1021
    1049
   990.8
   995.4
   975.6
     935
    1088
   997.7
    1080
    1039
    1076
    1015
    1007
    1011
    1111
    1075
    1042
    1038
   940.6
    1128
    1045
    1004
    1036
    1028
    1015
    1001
    1007
    1042
    1036
   937.6
    1006
    1046
    1047
    1038
    1051
    1057
    1004
    1030
    1096
    1086
    1004
   990.2
   988.9
   990.8
   940.6
    1019
    1031
    1046
    1009
    1015
    1066
   969.1
    1071
    1045
   987.6
    1021
   996.7
    1035
    1064
    1031
    1022
   995.7
    1025
   935.4
    1064
    1006
   974.3
   971.1
    1047
   997.3
    1045
   993.1
     986
    1004
   892.5
   909.4
   974.6
   981.4
   933.7
   980.1
   978.5
    1008
   934.1
   940.9
   946.7
   904.2
   887.7
   949.3
   959.7
   930.2
   949.6
   927.6
   945.1
     923
   856.5
   882.8
   851.7
   919.1
     924
     935
   889.3
   919.1
   923.7
   907.1
   911.4
     923
   907.1
   995.4
   873.7
   903.9
   877.9
     875
   962.3
   871.1
   863.4
   916.9
   911.7
   874.4
   837.7
   866.3
   875.7
   893.5
   831.2
   870.2
   874.1
     838
   850.4
   839.7
   853.3
   830.9
   889.6
   845.8
   832.2
   880.9
   851.7
   895.8
   865.6
   775.8
   863.4
   877.3
   830.3
   819.9
   843.2
     814
   893.8
   811.1
   845.5
     803
   817.6
   796.2
   818.9
   789.4
   787.4
   799.1
   824.4
   781.6
   792.6
   809.8
   747.9
   748.8
   847.8
   814.7
   796.2
   709.3
   802.4
   797.8
   795.9
   831.2
   770.2
   747.9
   747.9
   801.4
   770.2
   746.6
   771.2
   659.3
   763.1
   735.5
   754.4
     768
     778
   775.1
   732.9
   724.2
   710.6
   727.1
   762.8
   748.8
   790.7
   743.6
   777.4
   726.1
   703.4
   778.4
   765.1
   722.9
     744
   722.6
     769
   730.7
   697.3
   794.6
   742.4
     744
   756.3
   669.7
   726.5
   751.8
   689.5
     781
   764.1
   735.5
   660.6
   687.9
     718
   752.4
   708.6
   703.4
     696
     791
   717.4
   675.8
   700.5
   748.2
   687.9
   662.2
   746.9
   718.3
   714.5
   690.4
   684.6
   708.9
   720.9
   738.1
   705.7
   689.1
   611.9
   760.8
   746.9
   692.7
   759.9
   630.1
   729.4
   745.3
   762.5
   674.9
   678.4
   733.9
     754
   699.2
   720.9
   706.7
   688.2
   750.1
   719.3
   699.5
   650.5
   686.9
   731.6
   676.8
   632.4
   665.8
   725.8
   711.5
   717.7
   688.8
   716.1
   752.1
   639.8
   726.5
   716.4
   676.2
   763.8
   722.9
   668.7
   701.5
   744.9
   732.9
   699.9
   718.7
   732.6
   725.2
   738.8
     731
     693
   717.7
   720.3
   745.3
   721.6
     717
   732.9
   720.3
   760.2
   789.4
   713.2
   806.3
   784.2
   759.2
   808.5
   720.3
   726.1
   767.7
   741.4
     707
   699.5
   766.4
     755
   758.9
   787.1
   753.7
   744.3
   756.3
   790.7
   783.2
   794.6
   774.8
     814
   778.4
   821.5
   790.4
   823.4
   853.3
   849.1
   765.7
   777.7
   794.9
     754
   850.7
   797.8
   830.3
     947
   883.1
   841.3
     817
   783.5
   835.8
   820.2
   827.3
   862.1
   891.2
   825.4
   882.5
   908.8
   856.2
   931.1
   873.7
   978.8
   845.2
   879.6
   847.5
     936
   957.8
   989.5
   986.3
   905.5
   924.7
   968.8
   977.2
   935.4
    1018
   938.3
   936.3
   936.3
   998.6
    1045
   976.2
    1022
    1019
   997.3
    1049
    1020
    1072
    1011
    1018
    1021
    1015
    1038
    1067
    1069
    1077
    1113
    1164
    1068
    1112
    1103
    1158
    1078
    1183
    1068
    1161
    1134
    1244
    1211
    1223
    1248
    1216
    1220
    1279
    1183
    1233
    1274
    1225
    1197
    1298
    1189
    1299
    1322
    1265
    1282
    1315
    1270
    1257
    1277
    1304
    1402
    1279
    1382
    1418
    1393
    1328
    1402
    1489
    1421
    1490
    1528
    1407
    1556
    1497
    1452
    1511
    1523
    1497
    1492
    1505
    1490
    1517
    1551
    1588
    1644
    1579
    1643
    1576
    1649
    1562
    1640
    1658
    1646
    1685
    1733
    1658
    1651
    1724
    1727
    1729
    1795
    1789
    1746
    1735
    1811
    1810
    1739
    1819
    1846
    1843
    1801
    1718
    1859
    1804
    1814
    1849
    1844
    1734
    1850
    1899
    1895
    1885
    1878
    1864
    1887
    1928
    1973
    1920
    2024
    1909
    1779
    2011
    2078
    1862
    1932
    1934
    2045
    1929
    1876
    1946
    1944
    1959
    1990
    1918
    2062
    2029
    1941
    2032
    2042
    1875
    1952
    1983
    1974
    2012
    2061
    2040
    1979
    2044
    2176
    1978
    2023
    1974
    1976
    1950
    1980
    1951
    2026
    2067
    2017
    2008
    2066
    2085
    1983
    2025
    2049
    1983
    2033
    2063
    1958
    2050
    1919
    1983
    1992
    2081
    1948
    2074
    2046
    1970
    2109
    2018
    1892
    2028
    1914
    1916
    1924
    1979
    1932
    1866
    1927
    1973
    1972
    1980
    1868
    1866
    1880
    1887
    1901
    1852
    1826
    1906
    1831
    1863
    1866
    1871
    1898
    1903
    1880
    1820
    1873
    1743
    1882
    1857
    1836
    1750
    1698
    1853
    1883
    1817
    1728
    1798
    1801
    1752
    1693
    1783
    1687
    1657
    1808
    1690
    1739
    1747
    1717
    1695
    1521
    1666
    1744
    1615
    1596
    1651
    1490
    1590
    1614
    1626
    1608
    1588
    1607
    1565
    1573
    1453
    1533
    1531
    1503
    1570
    1585
    1570
    1570
    1490
    1496
    1434
    1422
    1477
    1465
    1468
    1396
    1348
    1460
    1387
    1358
    1324
    1349
    1458
    1343
    1322
    1340
    1358
    1357
    1335
    1263
    1339
    1275
    1302
    1350
    1197
    1174
    1304
    1213
    1281
    1207
    1213
    1252
    1225
    1223
    1195
    1185
    1246
    1158
    1176
    1163
    1091
    1112
    1193
    1196
    1110
    1089
    1120
    1149
    1105
    1052
    1113
    1151
    1056
    1132
    1092
    1084
    1135
    1039
    1075
    1076
    1043
    1004
    1055
    1059
    1045
    1057
    1035
    1106
    1068
    1046
    1017
    1014
    1029
    1013
   994.7
    1044
     984
    1012
    1027
   956.8
   957.1
   974.9
    1022
    1039
   972.3
   972.3
   992.1
   937.6
    1012
   958.1
   985.6
   962.9
   950.9
   939.6
   957.4
   929.2
   911.4
     900
   985.3
   951.6
   932.4
   918.8
   888.3
   957.8
   983.7
   909.7
   914.3
   910.1
   885.4
   951.3
   887.7
   944.5
   901.3
   969.4
   931.8
   908.4
   938.6
   935.7
   910.4
   937.6
   895.5
   917.8
   933.1
   927.6
   916.2
   950.9
   880.2
   921.1
   914.3
     890
   942.5
     949
   918.2
   831.2
   850.1
   840.3
   869.8
   890.3
   875.4
   923.7
   903.3
   856.2
   865.3
   907.5
   883.8
   906.5
   862.1
   875.7
   874.4
     814
   938.3
   965.2
   917.8
   875.7
   873.1
   921.1
   883.8
   929.2
   823.4
   840.3
   794.6
   850.7
   854.6
     899
   865.9
     900
   895.1
   830.9
   876.3
   915.9
   866.3
   902.6
   822.2
   893.2
   843.6
   913.3
   867.9
   849.7
   847.8
   867.2
   843.6
     890
   861.7
   849.4
   867.9
   903.3
   814.4
   844.2
   835.5
   868.5
   851.7
   865.6
   848.8
   873.1
     890
   854.9
   855.6
   818.3
   800.7
   821.8
   773.8
     790
   862.4
   794.9
   828.6
   906.5
   831.6
   834.2
   743.6
   842.3
   762.1
   861.7
   806.3
   820.9
   862.7
   862.4
     827
   786.5
   801.4
   774.5
   752.7
   806.9
   831.2
   798.8
   867.6
   816.6
   884.1
   775.8
   804.6
   815.7
   811.4
   798.8
   827.3
   761.8
   845.5
   809.8
   815.3
   808.2
   798.1
   756.9
   753.1
   789.4
   753.4
   760.8
   758.9
   771.2
     828
   736.2
   800.1
   788.1
   808.9
   821.5
   774.1
   789.7
   768.6
   742.7
   709.6
     791
   847.5
   821.5
   770.2
   762.1
   769.9
   748.8
   785.8
   719.3
   764.4
   726.1
   765.1
     803
   741.7
   757.6
   719.6
   757.3
   784.2
   730.7
   766.7
     804
     694
   710.2
   750.5
   722.6
   731.6
     717
   719.3
   752.7
   791.7
   683.6
   732.6
   781.3
   751.1
   758.2
   673.3
   751.1
   757.3
   694.3
   685.6
   736.8
   682.3
     669
     814
   712.2
   797.2
   775.1
     756
   764.7
   734.6
   688.2
   763.1
   732.9
     695
   727.4
   693.4
   687.5
   658.7
   725.5
   694.3
   722.6
   686.2
   740.1
   733.6
   712.5
   665.1
   663.2
   673.6
   642.1
   650.9
   696.3
   696.9
   704.1
   701.8
   625.6
   721.9
     696
   701.8
   668.4
   739.1
   713.2
   718.7
   668.1
   680.4
     669
   688.8
   658.7
   713.2
     706
   718.3
   699.2
   673.9
   707.6
   703.7
   628.8
     705
   653.8
   702.4
   705.7
     672
   693.7
   677.5
   699.5
   639.8
     684
   687.2
   688.8
   689.8
     729
   691.1
   675.8
   665.1
   655.4
   722.9
   663.5
   710.6
   729.4
   671.3
   687.5
     670
   677.8
   693.7
   722.6
   672.6
     696
   705.4
   738.1
   793.3
   736.2
   669.7
   654.4
     682
   716.4
   696.6
   687.9
   711.5
   674.6
   720.9
   716.7
   663.8
   692.4
   751.8
   692.1
   665.1
   692.7
   734.9
   738.5
   708.9
   787.8
   715.7
   739.8
     693
   738.1
   706.7
   761.5
     729
   733.6
   728.1
   749.8
   774.1
   740.1
   759.2
   699.5
   724.5
   704.7
   733.9
   744.9
   739.1
   728.1
   697.6
   741.4
   738.5
   631.7
   735.5
   750.1
     669
   733.6
   696.6
   787.1
   820.9
   747.5
   699.9
   772.2
     730
   725.2
   775.4
   764.7
   705.7
   759.2
   720.3
   739.1
   759.9
     840
   789.4
   760.8
   716.7
   784.5
   751.1
   805.3
   729.7
   776.7
   796.2
   800.1
   845.5
   822.8
   796.8
   848.1
   807.9
   862.7
   812.7
   802.4
   837.4
   856.5
   811.8
   832.2
     829
     840
   824.1
   862.4
   848.1
   880.5
   918.5
   845.2
   871.1
   870.5
     889
   904.9
   882.5
   863.7
   846.5
   943.2
   922.7
   948.3
   853.6
   939.6
   925.6
   958.1
   933.7
   913.6
   915.6
   990.8
   938.3
   990.8
     948
   965.2
   936.3
   995.4
     925
    1024
    1011
   985.6
   965.2
   948.3
   955.8
    1006
    1021
   965.2
   971.7
    1027
    1020
    1015
   955.2
    1032
    1061
    1075
    1028
    1136
    1098
    1043
    1045
    1068
    1094
    1040
    1063
    1105
    1074
    1096
    1110
    1070
    1137
    1106
    1087
    1142
    1136
    1123
    1125
    1107
    1090
    1177
    1170
    1163
    1154
    1228
    1211
    1174
    1168
    1221
    1229
    1256
    1228
    1224
    1218
    1262
    1207
    1264
    1252
    1286
    1268
    1242
    1175
    1285
    1154
    1249
    1292
    1257
    1304
    1264
    1188
    1302
    1304
    1226
    1278
    1306
    1325
    1310
    1384
    1383
    1337
    1321
    1293
    1342
    1360
    1419
    1345
    1403
    1305
    1324
    1325
    1369
    1340
    1411
    1343
    1385
    1477
    1354
    1349
    1426
    1288
    1429
    1394
    1413
    1385
    1384
    1395
    1448
    1462
    1532
    1365
    1441
    1436
    1475
    1385
    1418
    1462
    1518
    1359
    1422
    1459
    1526
    1441
    1494
    1445
    1385
    1459
    1340
    1364
    1470
    1411
    1475
    1419
    1462
    1422
    1505
    1452
    1528
    1448
    1451
    1474
    1476
    1414
    1434
    1472
    1480
    1517
    1482
    1382
    1451
    1501
    1478
    1429
    1485
    1448
    1522
    1494
    1506
    1477
    1404
    1483
    1479
    1408
    1399
    1425
    1389
    1486
    1440
    1427
    1446
    1521
    1435
    1402
    1426
    1397
    1474
    1459
    1452
    1435
    1460
    1449
    1440
    1416
    1323
    1417
    1449
    1401
    1389
    1438
    1420
    1490
    1395
    1389
    1427
    1465
    1453
    1514
    1367
    1290
    1386
    1399
    1336
    1327
    1331
    1425
    1426
    1356
    1237
    1395
    1463
    1330
    1371
    1373
    1318
    1354
    1406
    1454
    1328
    1343
    1272
    1281
    1298
    1335
    1337
    1290
    1380
    1309
    1350
    1348
    1308
    1312
    1298
    1364
    1293
    1242
    1269
    1333
    1332
    1308
    1290
    1280
    1309
    1220
    1320
    1216
    1206
    1132
    1241
    1242
    1250
    1263
    1233
    1217
    1191
    1214
    1261
    1138
    1212
    1183
    1158
    1222
    1213
    1143
    1212
    1228
    1216
    1302
    1139
    1177
    1130
    1181
    1121
    1193
    1141
    1125
    1184
    1110
    1110
    1106
    1145
    1107
    1181
    1097
    1064
    1111
    1137
    1081
    1094
    1009
    1037
    1132
    1049
    1112
    1120
    1073
    1052
    1098
    1097
    1110
    1102
    1084
    1077
    1054
    1062
    1017
    1090
    1020
    1013
    1087
    1060
    1093
    1008
   957.1
    1086
    1016
    1049
    1040
    1034
    1017
    1036
     924
    1010
     985
     935
    1028
    1002
     974
    1014
    1013
    1021
    1044
   920.1
    1075
   975.6
   890.6
   993.1
   946.7
    1039
   934.4
   980.1
   979.2
   950.3
   978.2
   962.9
   934.1
     984
   933.7
   904.9
   993.4
   959.7
   979.8
   943.2
   890.9
   896.8
     936
   927.9
   880.9
   968.8
   898.7
   956.1
   903.6
   893.2
   887.4
   952.9
   899.4
     925
   849.1
   901.6
   945.7
   872.1
   848.8
   901.3
   877.9
   898.7
   898.4
   920.4
   931.5
   949.3
   882.2
   874.1
   912.7
   982.1
   819.2
   870.2
   880.5
   948.3
   800.4
   847.1
   819.2
   854.9
   902.3
   850.7
   880.2
   861.1
   906.5
   877.6
   813.1
   926.3
   931.5
     938
   876.7
   832.9
   910.1
   794.3
   813.1
   824.7
   815.3
   880.2
   860.1
   874.4
   832.5
   801.4
   838.7
   810.1
   834.5
     839
   870.2
   871.1
   852.3
   799.8
   866.9
     828
   823.1
   847.8
   810.1
   837.7
   787.1
   837.1
   805.6
   810.8
   893.2
   778.4
   807.6
   858.5
   820.2
   842.9
     839
     827
   837.4
   859.5
   787.1
   853.6
   814.7
   807.6
   763.4
     805
   858.2
     826
   794.6
     829
   851.3
   838.4
   789.4
   768.6
   788.4
   838.7
   864.3
   813.4
   796.5
   795.9
   788.7
   798.8
   803.7
   785.2
   780.3
   834.2
   852.3
   790.7
   822.5
     754
   811.8
   868.9
   800.1
   849.7
   755.3
     815
   823.8
   837.7
   765.4
   838.7
     838
   854.3
   831.9
   779.3
   817.3
   829.6
   743.6
     853
   771.9
   778.7
   789.7
   836.7
   798.1
   784.8
   807.9
   840.3
   743.3
   766.4
     802
   766.4
   785.2
   809.5
   740.1
   766.4
   798.1
   802.7
   762.8
   751.4
     816
   730.3
   754.7
     816
     781
   832.9
   736.2
   752.7
   787.8
   815.3
   791.3
   767.7
   777.4
   779.7
   786.8
   806.6
   735.5
   846.8
   779.7
   775.1
   793.6
   712.2
   821.2
     755
   812.4
   817.3
   782.3
   777.1
   745.3
   737.2
     814
   825.4
   751.4
   849.7
   740.1
   845.5
     840
     827
   812.4
   819.9
   837.4
   757.9
   737.8
   785.5
   823.4
   762.8
   758.6
   805.3
   804.6
   788.1
   854.6
   824.4
   832.9
     781
   820.9
   833.5
   854.3
   897.1
   797.8
   825.1
   819.9
     766
   870.2
   870.5
   822.8
     838
   772.8
   779.3
   830.3
   809.5
   849.7
     900
   837.7
   810.8
   825.4
   854.3
   852.3
   810.8
   862.4
   868.2
   787.8
   815.7
   906.5
   858.5
     827
   856.2
   906.5
     875
   943.8
   863.4
     935
   895.5
   848.4
   895.5
   883.8
   937.6
   931.8
     925
   948.7
   977.2
   883.5
    1018
   946.4
     972
   954.2
    1003
   942.8
   940.9
   939.3
    1021
    1016
    1014
    1002
    1016
    1036
    1018
    1028
    1105
    1081
    1055
    1062
    1069
    1110
    1076
    1102
    1101
    1082
    1095
    1158
    1164
    1111
    1197
    1173
    1134
    1162
    1201
    1250
    1155
    1234
    1184
    1297
    1228
    1281
    1272
    1317
    1295
    1389
    1404
    1328
    1355
    1394
    1359
    1451
    1476
    1403
    1452
    1475
    1416
    1509
    1493
    1484
    1575
    1453
    1489
    1628
    1592
    1590
    1598
    1623
    1650
    1648
    1687
    1709
    1750
    1685
    1643
    1769
    1741
    1833
    1759
    1820
    1814
    1845
    1901
    1955
    1848
    1886
    1918
    1919
    1868
    2003
    2056
    1983
    2083
    2034
    2046
    2043
    2060
    2047
    2144
    2067
    2135
    2216
    2184
    2229
    2110
    2309
    2215
    2405
    2346
    2420
    2425
    2315
    2372
    2368
    2453
    2390
    2478
    2469
    2566
    2494
    2532
    2515
    2550
    2634
    2627
    2531
    2636
    2601
    2709
    2651
    2704
    2762
    2759
    2853
    2759
    2768
    2968
    2799
    2841
    2885
    2872
    3019
    2967
    3107
    2859
    2987
    3033
    3005
    2915
    3036
    3010
    2984
    3040
    3154
    3055
    3071
    3213
    3142
    3271
    3248
    3215
    3219
    3330
    3423
    3312
    3407
    3467
    3345
    3505
    3496
    3401
    3428
    3396
    3366
    3475
    3493
    3465
    3440
    3523
    3597
    3412
    3682
    3629
    3648
    3565
    3707
    3548
    3667
    3583
    3686
    3675
    3672
    3596
    3716
    3610
    3688
    3675
    3618
    3702
    3760
    3664
    3802
    3751
    3791
    3768
    3689
    3846
    3783
    3871
    3764
    3748
    3871
    3842
    3726
    3953
    3990
    3957
    3996
    4042
    3794
    3941
    3932
    4022
    3954
    3897
    3858
    3877
    3956
    3893
    3915
    4013
    3851
    3964
    4062
    3897
    4005
    4050
    3986
    3990
    3997
    3974
    3971
    4038
    3954
    3823
    3843
    3910
    4065
    3871
    3972
    4048
    3874
    3961
    3820
    3896
    3853
    3949
    3925
    3862
    3762
    3958
    3868
    3805
    3828
    3804
    3832
    3857
    3834
    3785
    3854
    3808
    3741
    3840
    3544
    3670
    3895
    3838
    3737
    3675
    3767
    3636
    3616
    3529
    3779
    3678
    3637
    3708
    3671
    3568
    3654
    3582
    3398
    3669
    3577
    3650
    3647
    3602
    3653
    3666
    3564
    3502
    3444
    3459
    3426
    3414
    3547
    3375
    3420
    3428
    3322
    3276
    3339
    3376
    3340
    3250
    3225
    3279
    3361
    3218
    3352
    3284
    3107
    3260
    3110
    3173
    3158
    3010
    3195
    3063
    3112
    3022
    3014
    2964
    3074
    3077
    2941
    2960
    2932
    2809
    2811
    3026
    2880
    2835
    2708
    2831
    2684
    2820
    2842
    2828
    2745
    2753
    2791
    2637
    2711
    2646
    2666
    2697
    2570
    2631
    2609
    2571
    2660
    2601
    2612
    2537
    2567
    2517
    2494
    2492
    2431
    2507
    2395
    2368
    2352
    2352
    2324
    2336
    2374
    2236
    2262
    2317
    2293
    2248
    2169
    2214
    2251
    2307
    2145
    2199
    2182
    2151
    2206
    2128
    2111
    2209
    2066
    2084
    1967
    2064
    1997
    2101
    1977
    1996
    1964
    2033
    1965
    1968
    1973
    1892
    1837
    1905
    1817
    1835
    1674
    1799
    1806
    1759
    1792
    1872
    1728
    1724
    1793
    1712
    1716
    1668
    1609
    1740
    1731
    1696
    1663
    1673
    1668
    1636
    1609
    1506
    1638
    1572
    1510
    1550
    1591
    1548
    1511
    1468
    1536
    1553
    1613
    1497
    1512
    1477
    1488
    1447
    1409
    1469
    1383
    1370
    1415
    1435
    1428
    1380
    1412
    1534
    1330
    1366
    1299
    1314
    1330
    1431
    1356
    1374
    1372
    1308
    1280
    1318
    1223
    1329
    1282
    1237
    1338
    1267
    1243
    1337
    1199
    1279
    1216
    1169
    1201
    1229
    1196
    1204
    1128
    1126
    1179
    1178
    1176
    1146
    1167
    1193
    1210
    1159
    1168
    1234
    1207
    1174
    1149
    1147
    1123
    1116
    1099
    1081
    1095
    1134
    1127
    1074
    1104
    1074
    1028
    1101
    1036
    1042
    1049
    1077
    1092
    1080
    1072
    1040
    1049
    1093
    1022
    1083
    1080
   958.4
    1038
    1068
   967.5
    1045
   999.3
     974
    1032
    1036
    1031
   938.9
    1035
    1070
    1028
   988.2
    1031
    1033
   939.3
   989.5
    1023
    1038
   975.6
   925.6
   958.7
   968.8
   990.2
    1015
   967.8
     997
    1006
   955.5
   974.6
    1008
   994.1
   938.9
   977.2
   956.8
   971.1
   884.1
   965.5
   987.9
   923.7
   983.1
   954.5
   970.1
   956.8
   966.8
   941.9
   963.3
   965.2
   952.2
   925.3
   882.2
   970.4
   929.2
   920.8
   988.6
   870.2
   983.4
   998.6
   954.8
    1003
   955.8
   961.3
   944.5
     900
     864
   988.6
   980.8
   921.4
   873.4
   920.1
   883.8
   945.1
   952.6
   940.9
   971.1
     923
   894.5
   951.6
     876
   910.1
   894.8
   951.3
     962
     950
   914.6
   893.2
   895.1
   919.8
   820.2
   881.5
   849.7
   833.2
   851.3
   863.7
     926
     875
   907.8
   893.2
   870.2
     902
   923.4
   928.6
   911.4
   850.1
   899.7
   848.4
   849.7
   857.2
   866.6
     899
   824.7
   873.1
   883.8
   885.4
   905.2
   841.6
   870.8
   929.5
   900.3
   886.1
     890
   893.2
   904.2
   909.4
   877.6
   906.2
   855.2
   950.6
   896.8
   921.4
     924
   904.9
   910.4
   938.3
   865.3
     925
   935.4
   881.2
     960
   903.3
   908.4
   981.1
   949.6
   912.3
   915.9
   934.1
   883.8
   968.5
   949.6
    1003
   918.2
   955.5
    1011
   906.8
   994.4
     936
    1003
   934.4
   954.2
   961.3
   944.5
   928.9
   999.9
   942.5
   952.2
   983.1
   941.9
   935.4
   977.2
    1048
   968.5
    1086
    1008
     937
    1046
    1083
    1009
    1047
    1058
    1076
    1027
    1060
    1020
    1014
    1074
    1018
    1088
    1083
    1091
    1145
    1075
    1100
    1039
    1146
    1190
    1236
    1147
    1216
    1117
    1208
    1229
    1135
    1197
    1169
    1225
    1195
    1232
    1218
    1250
    1232
    1236
    1293
    1344
    1341
    1294
    1343
    1411
    1457
    1304
    1386
    1380
    1382
    1505
    1466
    1481
    1417
    1554
    1531
    1534
    1553
    1565
    1596
    1571
    1604
    1646
    1678
    1624
    1632
    1726
    1784
    1798
    1766
    1802
    1845
    1938
    1885
    1909
    1914
    1861
    1925
    1948
    1984
    1965
    2089
    2126
    2134
    2094
    2173
    2217
    2250
    2296
    2205
    2269
    2365
    2299
    2386
    2443
    2438
    2513
    2613
    2595
    2638
    2564
    2683
    2825
    2849
    2627
    2853
    2921
    2784
    2872
    3193
    3061
    3089
    3141
    3206
    3256
    3296
    3280
    3391
    3392
    3431
    3429
    3426
    3620
    3606
    3674
    3715
    3874
    3847
    3788
    3919
    4133
    4021
    4140
    4177
    4120
    4273
    4221
    4207
    4369
    4354
    4439
    4624
    4680
    4608
    4664
    4950
    4936
    4950
    5083
    5134
    4926
    5239
    5330
    5325
    5523
    5369
    5420
    5449
    5686
    5775
    5801
    5883
    6042
    5897
    6090
    6103
    6176
    5957
    6201
    6530
    6504
    6579
    6583
    6418
    6595
    6733
    6831
    6854
    7062
    6961
    7088
    7099
    7208
    7455
    7569
    7387
    7361
    7382
    7477
    7831
    7635
    7730
    8123
    7938
    8047
    7880
    8208
    8359
    8238
    8390
    8250
    8487
    8412
    8436
    8537
    8595
    8844
    8861
    8860
    9070
    8823
    9135
    8966
    8936
    9184
    9318
    9222
    9506
    9567
    9669
    9517
    9546
    9714
    9612
    9687
    9918
    9962
    9983
    9987
1.039e+004
1.006e+004
1.015e+004
1.018e+004
1.017e+004
1.033e+004
1.053e+004
1.037e+004
1.051e+004
1.065e+004
1.065e+004
1.059e+004
1.065e+004
1.053e+004
1.065e+004
1.065e+004
1.065e+004
1.065e+004
1.065e+004
1.065e+004
1.065e+004
1.065e+004
1.065e+004
1.065e+004
1.065e+004
1.065e+004
1.065e+004
1.065e+004
1.065e+004
1.065e+004
1.065e+004
1.065e+004
1.065e+004
1.065e+004
1.065e+004
1.065e+004
1.065e+004
1.065e+004
1.065e+004
1.065e+004
1.065e+004
1.065e+004
1.065e+004
1.065e+004
1.065e+004
1.065e+004
1.065e+004
1.065e+004
1.065e+004
1.065e+004
1.065e+004
1.065e+004
1.065e+004
1.065e+004
1.065e+004
1.065e+004
1.065e+004
1.065e+004
1.065e+004
1.065e+004
1.065e+004
1.065e+004
1.065e+004
1.065e+004
1.065e+004
1.065e+004
1.065e+004
1.065e+004
1.065e+004
1.065e+004
1.065e+004
1.065e+004
1.065e+004
1.065e+004
1.065e+004
1.065e+004
1.065e+004
1.065e+004
1.065e+004
1.065e+004
1.051e+004
1.065e+004
1.065e+004
1.065e+004
1.065e+004
1.065e+004
1.065e+004
1.065e+004
1.065e+004
1.042e+004
1.032e+004
1.042e+004
1.05e+004
1.022e+004
1.023e+004
1.052e+004
1.022e+004
1.024e+004
1.008e+004
1.03e+004
1.013e+004
    9903
1.003e+004
    9909
    9814
    9808
1.002e+004
    9847
    9818
    9927
    9766
    9792
    9803
    9502
    9627
    9452
    9418
    9383
    9541
    9352
    9302
    9242
    9118
    9144
    9068
    9070
    8867
    9134
    8980
    8992
    8804
    8755
    8951
    8773
    8552
    8525
    8653
    8335
    8478
    8327
    8133
    7986
    8228
    7995
    8073
    8003
    7971
    7979
    7712
    7888
    7828
    7763
    7786
    7540
    7502
    7418
    7550
    7663
    7700
    7341
    7478
    7348
    7381
    7325
    7201
    7185
    7279
    7037
    7210
    7036
    7082
    6999
    6985
    6915
    6893
    6994
    6847
    6886
    6845
    6762
    6737
    6703
    6383
    6620
    6484
    6496
    6436
    6426
    6211
    6438
    6223
    6262
    6294
    6340
    6232
    6316
    6214
    6252
    6231
    6179
    6222
    6138
    5933
    6003
    6059
    5943
    5979
    5794
    5827
    5930
    5739
    5689
    5569
    5615
    5669
    5687
    5649
    5553
    5552
    5658
    5760
    5523
    5407
    5482
    5494
    5338
    5411
    5383
    5336
    5545
    5315
    5350
    5206
    5222
    5300
    5334
    5380
    5345
    5354
    5205
    5300
    5152
    5168
    5149
    5209
    5085
    5282
    5321
    5244
    5273
    5066
    4988
    5023
    5184
    5069
    4939
    5007
    4996
    5065
    5069
    5097
    5014
    5006
    4953
    4849
    5124
    5123
    5100
    4972
    4887
    4970
    4923
    4925
    4842
    5112
    4878
    5071
    4865
    4970
    4987
    4896
    4986
    4969
    4899
    4826
    4851
    4831
    4880
    4806
    4916
    4779
    4865
    4910
    4803
    4766
    4720
    4743
    4669
    4905
    4811
    4897
    4660
    4653
    4881
    4715
    4692
    4658
    4749
    4639
    4731
    4634
    4556
    4775
    4530
    4791
    4571
    4715
    4661
    4612
    4466
    4597
    4595
    4690
    4422
    4452
    4594
    4594
    4403
    4383
    4330
    4529
    4475
    4367
    4545
    4400
    4421
    4371
    4337
    4330
    4484
    4322
    4226
    4295
    4338
    4103
    4189
    4161
    4237
    4217
    4119
    4331
    4100
    4161
    4107
    4049
    4073
    4190
    4019
    4081
    3982
    4047
    3956
    3909
    3888
    3845
    3993
    3883
    3807
    3826
    3859
    3637
    3716
    3807
    3781
    3704
    3750
    3625
    3577
    3483
    3546
    3557
    3521
    3709
    3739
    3577
    3609
    3565
    3651
    3640
    3441
    3568
    3437
    3447
    3486
    3448
    3477
    3334
    3359
    3355
    3273
    3407
    3246
    3388
    3224
    3159
    3146
    3180
    3148
    3239
    3008
    3014
    3179
    3047
    3048
    3039
    3088
    2903
    3050
    2892
    3011
    2811
    2990
    2956
    2884
    2968
    2958
    2827
    2904
    2828
    2744
    2750
    2805
    2672
    2682
    2764
    2727
    2672
    2544
    2659
    2686
    2645
    2563
    2530
    2369
    2530
    2567
    2536
    2477
    2440
    2284
    2493
    2373
    2262
    2384
    2289
    2332
    2289
    2214
    2161
    2306
    2252
    2157
    2188
    2257
    2140
    2179
    2160
    2103
    2062
    2185
    2125
    1998
    2076
    2044
    1989
    1977
    2008
    1965
    1933
    2013
    1949
    1976
    1814
    1905
    1956
    1938
    1858
    1801
    1836
    1835
    1712
    1863
    1714
    1776
    1731
    1723
    1658
    1709
    1733
    1635
    1618
    1708
    1713
    1586
    1647
    1703
    1641
    1582
    1574
    1589
    1498
    1547
    1574
    1571
    1514
    1575
    1517
    1653
    1500
    1482
    1441
    1462
    1492
    1388
    1474
    1490
    1419
    1399
    1441
    1441
    1397
    1492
    1394
    1404
    1391
    1351
    1363
    1289
    1430
    1395
    1404
    1359
    1336
    1301
    1328
    1316
    1294
    1400
    1257
    1322
    1302
    1224
    1320
    1339
    1385
    1345
    1243
    1278
    1263
    1209
    1228
    1255
    1253
    1288
    1178
    1255
    1237
    1204
    1246
    1270
    1196
    1149
    1234
    1209
    1273
    1169
    1176
    1177
    1180
    1153
    1234
    1207
    1157
    1169
    1169
    1205
    1153
    1211
    1173
    1139
    1162
    1266
    1204
    1140
    1181
    1087
    1116
    1129
    1073
    1065
    1090
    1114
    1099
    1043
    1171
    1094
    1155
    1103
    1095
    1119
    1166
    1048
    1112
    1111
    1109
    1025
    1090
    1082
    1088
    1108
    1129
    1088
    1070
    1078
    1090
    1083
    1072
    1100
    1063
    1012
    1077
    1101
    1132
    1071
    1080
    1054
    1045
    1103
    1079
    1070
    1113
    1109
    1053
    1054
    1106
    1136
    1121
    1119
    1077
    1077
    1083
    1123
    1145
    1114
    1128
    1166
    1177
    1117
    1148
    1035
    1147
    1176
    1234
    1133
    1153
    1174
    1189
    1158
    1157
    1152
    1150
    1145
    1104
    1171
    1209
    1178
    1160
    1215
    1098
    1180
    1182
    1244
    1205
    1195
    1276
    1284
    1229
    1252
    1245
    1258
    1231
    1238
    1261
    1271
    1227
    1293
    1280
    1331
    1330
    1339
    1409
    1334
    1437
    1262
    1323
    1373
    1367
    1323
    1396
    1503
    1425
    1355
    1535
    1395
    1510
    1487
    1430
    1621
    1504
    1552
    1577
    1596
    1575
    1428
    1565
    1600
    1622
    1588
    1640
    1620
    1620
    1682
    1613
    1666
    1690
    1667
    1792
    1806
    1714
    1795
    1767
    1760
    1787
    1777
    1883
    1776
    1911
    1953
    1823
    1963
    1925
    1920
    1894
    2079
    1956
    2050
    1939
    2104
    2043
    2130
    2154
    2250
    2225
    2168
    2105
    2133
    2187
    2292
    2380
    2308
    2405
    2273
    2372
    2348
    2496
    2401
    2538
    2525
    2409
    2414
    2560
    2510
    2575
    2718
    2742
    2696
    2689
    2700
    2780
    2790
    2727
    2776
    2697
    2806
    2842
    2998
    2929
    2924
    3009
    3157
    3068
    2981
    3132
    3099
    3070
    3233
    3264
    3260
    3281
    3273
    3415
    3281
    3411
    3451
    3502
    3527
    3612
    3572
    3532
    3569
    3662
    3629
    3709
    3634
    3686
    3793
    3811
    3769
    3792
    3761
    3893
    4032
    4029
    3980
    4006
    4113
    4239
    4140
    4180
    4088
    4215
    4374
    4125
    4270
    4364
    4424
    4479
    4595
    4514
    4407
    4504
    4539
    4698
    4695
    4676
    4711
    4571
    4931
    4699
    4684
    4817
    4941
    5203
    5065
    5007
    5090
    5098
    5149
    5094
    5173
    5146
    5135
    5125
    5445
    5433
    5428
    5397
    5365
    5395
    5609
    5570
    5668
    5766
    5724
    5743
    5818
    5818
    5739
    5680
    5851
    5685
    5903
    5949
    6073
    5960
    5916
    6173
    6191
    6072
    6409
    6236
    6113
    6304
    6265
    6323
    6437
    6329
    6386
    6442
    6479
    6354
    6411
    6353
    6546
    6330
    6728
    6598
    6738
    6492
    6613
    6592
    6550
    6833
    6656
    6697
    6843
    6792
    6671
    6534
    6856
    6801
    6755
    6771
    6914
    6838
    7000
    7048
    6985
    6908
    7013
    6996
    7070
    7080
    7061
    7100
    7208
    7179
    6900
    7211
    7077
    7070
    7099
    6963
    7249
    6985
    7018
    7137
    7119
    7230
    7427
    7099
    7172
    7186
    7297
    7208
    7224
    7363
    7232
    7105
    7161
    7308
    7324
    7118
    7181
    7400
    7150
    7306
    7153
    7387
    7148
    7288
    7252
    7290
    7174
    7247
    7101
    7239
    7140
    7206
    7148
    7101
    7119
    6984
    7111
    7179
    7275
    7255
    7303
    7360
    7299
    7119
    7006
    7126
    7037
    7017
    7074
    7108
    7049
    7124
    6936
    7060
    7006
    7074
    7068
    6789
    6878
    6822
    6987
    6784
    6742
    6754
    6777
    6814
    6690
    6717
    6745
    6700
    6664
    6643
    6551
    6511
    6551
    6492
    6477
    6657
    6466
    6426
    6320
    6357
    6400
    6550
    6399
    6291
    6098
    6281
    6149
    6171
    6219
    6127
    6124
    6019
    6099
    6211
    6030
    5847
    5864
    6181
    5902
    5872
    5965
    5844
    5812
    5754
    5635
    5735
    5596
    5744
    5681
    5515
    5472
    5497
    5579
    5580
    5448
    5250
    5296
    5337
    5164
    5310
    5277
    5433
    5110
    5014
    5090
    5134
    5010
    4968
    4860
    4791
    4861
    4750
    4880
    4855
    4904
    4844
    4690
    4719
    4646
    4622
    4635
    4570
    4614
    4536
    4391
    4407
    4366
    4266
    4263
    4318
    4191
    4087
    4095
    4025
    4177
    4069
    4085
    4085
    3952
    3932
    4009
    4001
    3987
    3751
    3939
    3851
    3832
    3771
    3728
    3675
    3664
    3765
    3680
    3601
    3667
    3540
    3549
    3534
    3384
    3535
    3277
    3361
    3302
    3293
    3198
    3349
    3275
    3248
    3213
    3151
    3178
    3191
    3031
    3080
    2973
    2925
    2937
    3002
    2917
    3061
    2882
    2923
    2871
    2939
    2748
    2819
    2756
    2879
    2667
    2828
    2785
    2730
    2711
    2647
    2617
    2617
    2643
    2670
    2547
    2531
    2521
    2516
    2470
    2393
    2551
    2341
    2475
    2479
    2271
    2330
    2346
    2385
    2253
    2330
    2255
    2354
    2305
    2288
    2231
    2198
    2169
    2090
    2106
    2119
    2109
    2166
    2145
    2093
    2250
    2153
    2129
    2049
    2039
    2009
    2050
    2034
    2012
    1990
    1984
    1875
    1933
    1937
    1923
    1974
    1918
    1886
    1819
    1842
    1855
    1944
    1913
    1844
    1826
    1814
    1872
    1803
    1871
    1789
    1840
    1814
    1780
    1796
    1794
    1699
    1740
    1728
    1724
    1705
    1700
    1682
    1804
    1681
    1684
    1652
    1726
    1806
    1728
    1721
    1617
    1677
    1725
    1691
    1594
    1712
    1655
    1648
    1593
    1730
    1666
    1589
    1649
    1644
    1665
    1683
    1590
    1710
    1773
    1664
    1648
    1708
    1688
    1644
    1653
    1628
    1709
    1618
    1709
    1657
    1826
    1608
    1680
    1608
    1611
    1688
    1689
    1727
    1668
    1635
    1644
    1767
    1686
    1698
    1702
    1663
    1683
    1739
    1888
    1741
    1764
    1768
    1804
    1907
    1817
    1742
    1814
    1825
    1719
    1784
    1801
    1759
    1841
    1773
    1859
    1850
    1832
    2015
    1805
    1894
    1852
    1967
    1879
    1961
    1863
    1899
    1934
    1896
    1901
    1977
    1999
    2085
    1905
    2030
    2023
    2077
    2119
    2132
    2058
    2096
    2083
    2102
    2115
    2084
    2086
    2118
    2216
    2070
    2163
    2193
    2110
    2194
    2240
    2241
    2281
    2249
    2250
    2306
    2354
    2278
    2364
    2319
    2244
    2389
    2442
    2400
    2378
    2540
    2389
    2341
    2462
    2519
    2349
    2482
    2481
    2487
    2515
    2505
    2725
    2458
    2509
    2666
    2542
    2626
    2611
    2592
    2685
    2630
    2692
    2646
    2640
    2742
    2699
    2679
    2772
    2722
    2732
    2627
    2679
    2706
    2729
    2799
    2790
    2781
    2775
    2829
    2779
    2776
    2890
    2789
    2863
    3006
    2838
    2827
    2823
    2937
    2858
    2930
    2975
    2920
    2945
    2920
    2941
    2889
    2985
    2903
    2948
    3095
    3155
    3000
    2899
    3045
    3002
    2879
    2959
    3010
    2970
    3133
    3164
    3064
    2968
    3007
    3078
    3067
    3091
    3067
    3025
    3003
    3080
    3061
    3115
    2948
    3121
    3004
    3134
    3114
    3217
    3082
    3040
    3099
    3061
    3044
    3042
    3150
    3153
    3187
    3157
    3100
    3056
    3107
    3099
    3102
    3110
    3116
    3095
    3061
    3063
    3012
    3075
    3120
    3158
    3067
    2860
    3095
    2976
    3047
    3055
    2990
    3115
    2956
    2991
    2980
    2988
    2906
    3005
    2904
    2964
    2974
    2832
    2984
    2912
    2944
    2947
    3008
    2919
    2859
    2980
    3009
    2905
    2990
    2999
    2787
    2786
    2923
    2936
    2789
    2886
    2712
    2891
    2805
    2781
    2815
    2889
    2710
    2745
    2795
    2913
    2688
    2697
    2715
    2723
    2713
    2739
    2568
    2517
    2762
    2543
    2673
    2636
    2543
    2589
    2516
    2543
    2475
    2583
    2539
    2532
    2519
    2471
    2610
    2384
    2425
    2450
    2388
    2428
    2423
    2461
    2287
    2367
    2355
    2385
    2362
    2360
    2377
    2263
    2301
    2316
    2186
    2220
    2238
    2247
    2259
    2282
    2227
    2221
    2195
    2253
    2253
    2263
    2188
    2232
    2108
    2174
    2075
    2106
    2067
    2051
    2105
    1989
    1985
    1964
    1978
    1972
    1939
    1882
    1977
    1947
    2015
    1940
    1863
    1825
    1961
    1858
    1913
    1870
    1844
    1847
    1745
    1802
    1844
    1786
    1809
    1735
    1748
    1772
    1763
    1783
    1749
    1774
    1729
    1725
    1654
    1611
    1681
    1752
    1702
    1629
    1615
    1586
    1642
    1567
    1646
    1524
    1683
    1572
    1521
    1556
    1550
    1547
    1482
    1556
    1497
    1505
    1516
    1468
    1499
    1493
    1476
    1452
    1398
    1414
    1523
    1434
    1473
    1343
    1443
    1462
    1359
    1380
    1437
    1310
    1422
    1345
    1431
    1406
    1408
    1378
    1321
    1298
    1399
    1299
    1292
    1322
    1354
    1259
    1247
    1299
    1359
    1328
    1274
    1323
    1285
    1256
    1239
    1269
    1262
    1245
    1244
    1228
    1185
    1236
    1283
    1129
    1248
    1209
    1250
    1292
    1178
    1179
    1177
    1213
    1245
    1184
    1281
    1152
    1232
    1190
    1190
    1150
    1185
    1216
    1145
    1207
    1178
    1153
    1246
    1135
    1094
    1196
    1125
    1123
    1223
    1146
    1189
    1129
    1215
    1257
    1138
    1182
    1204
    1195
    1209
    1224
    1192
    1100
    1162
    1161
    1108
    1112
    1151
    1151
    1148
    1131
    1194
    1210
    1177
    1230
    1151
    1229
    1152
    1196
    1156
    1142
    1152
    1213
    1148
    1230
    1140
    1221
    1215
    1197
    1201
    1252
    1136
    1189
    1259
    1217
    1199
    1220
    1248
    1214
    1242
    1173
    1151
    1203
    1245
    1245
    1155
    1276
    1183
    1187
    1224
    1210
    1204
    1159
    1167
    1212
    1234
    1258
    1281
    1212
    1259
    1300
    1151
    1192
    1287
    1230
    1218
    1262
    1263
    1236
    1214
    1252
    1299
    1280
    1191
    1236
    1331
    1275
    1334
    1181
    1338
    1277
    1269
    1318
    1212
    1198
    1311
    1364
    1298
    1292
    1315
    1359
    1321
    1317
    1395
    1234
    1354
    1309
    1308
    1294
    1306
    1322
    1320
    1368
    1327
    1369
    1367
    1350
    1338
    1296
    1313
    1302
    1329
    1386
    1327
    1366
    1429
    1369
    1326
    1309
    1350
    1420
    1337
    1331
    1378
    1375
    1345
    1389
    1397
    1395
    1360
    1336
    1391
    1318
    1412
    1308
    1423
    1358
    1413
    1424
    1336
    1473
    1313
    1348
    1461
    1423
    1386
    1447
    1528
    1397
    1383
    1387
    1435
    1376
    1413
    1456
    1393
    1485
    1398
    1413
    1414
    1383
    1427
    1473
    1446
    1399
    1463
    1434
    1400
    1423
    1426
    1471
    1524
    1449
    1346
    1443
    1537
    1452
    1370
    1350
    1430
    1444
    1431
    1423
    1416
    1452
    1413
    1460
    1481
    1326
    1434
    1505
    1378
    1402
    1363
    1458
    1441
    1406
    1433
    1369
    1368
    1520
    1426
    1416
    1463
    1449
    1414
    1453
    1495
    1399
    1441
    1389
    1462
    1448
    1449
    1456
    1380
    1455
    1457
    1374
    1423
    1394
    1404
    1408
    1316
    1382
    1377
    1357
    1442
    1417
    1333
    1330
    1307
    1378
    1401
    1363
    1484
    1418
    1443
    1408
    1397
    1380
    1420
    1349
    1415
    1429
    1338
    1356
    1345
    1358
    1513
    1294
    1458
    1255
    1366
    1342
    1405
    1373
    1414
    1295
    1362
    1294
    1363
    1280
    1329
    1292
    1277
    1276
    1373
    1342
    1326
    1306
    1280
    1264
    1280
    1393
    1207
    1347
    1266
    1226
    1292
    1278
    1268
    1304
    1286
    1187
    1246
    1253
    1270
    1227
    1250
    1225
    1285
    1226
    1224
    1250
    1193
    1154
    1181
    1241
    1204
    1211
    1242
    1191
    1093
    1150
    1210
    1243
    1191
    1233
    1197
    1181
    1207
    1160
    1181
    1139
    1179
    1122
    1095
    1214
    1161
    1085
    1152
    1116
    1157
    1105
    1080
    1083
    1119
    1099
    1084
    1107
    1063
    1082
    1146
    1090
    1128
    1065
    1139
    1084
    1037
    1053
    1108
    1040
    1051
    1049
    1093
    1059
    1075
    1088
    1022
    1071
    1056
    1062
    1033
    1026
    1003
    1004
    1062
   994.1
    1045
    1003
    1042
   989.5
   995.1
   955.5
    1024
    1005
    1006
    1084
   984.4
   978.2
   988.2
   949.6
     937
    1082
   964.9
   999.6
   987.3
    1083
    1061
    1034
   954.8
   990.5
   971.4
   970.7
   980.5
   935.4
   939.9
   983.7
   965.9
   983.4
   922.4
   978.5
   989.5
   946.4
   948.3
   957.1
   981.1
   990.5
   957.8
   924.3
   969.1
   977.9
   871.1
   980.1
   942.5
     889
   927.6
   989.2
     998
   967.5
   970.1
   906.8
   907.8
   899.4
   918.2
   988.9
   930.5
   921.7
   916.9
   974.3
   908.1
   995.4
   916.9
   962.9
   951.9
   872.8
   846.8
   870.5
   966.2
   907.8
   919.5
     901
   940.2
   974.9
   886.4
   925.6
   931.8
   886.1
   840.3
   917.5
     841
   925.6
     901
   904.5
   938.6
     960
   982.7
   854.9
   826.7
   921.7
   939.6
   875.7
   912.7
   876.3
   918.8
   917.5
   853.9
   890.3
   932.8
   848.1
   905.8
   846.5
   881.5
   942.5
   913.3
   902.9
     937
   878.3
   883.8
   898.7
   920.1
   864.3
   980.1
   904.2
     888
   842.9
   912.3
     851
     924
   918.8
   876.3
   869.8
   910.7
   825.4
   860.1
   915.9
   915.9
   916.2
   805.3
   878.6
   934.1
     925
   921.7
   992.5
   942.5
     948
   860.8
   902.9
   952.6
   925.3
   862.4
   864.3
   926.9
   895.1
   903.9
   918.8
   922.7
   855.2
   848.4
   907.5
   924.3
   836.7
   871.5
   909.1
     827
   828.3
   845.2
   817.9
   825.1
   898.7
   835.1
   811.8
   955.5
   889.3
     887
   866.6
   848.8
   840.3
   867.2
   821.8
   919.1
   907.8
     876
     912
   853.3
   874.4
   867.6
   890.6
   871.8
   868.5
     875
   831.2
   800.4
   866.6
   914.9
   822.2
   891.9
   859.1
   958.1
   878.3
     913
   930.8
     902
   909.1
   856.2
   916.2
   867.2
   921.4
   944.1
   863.4
   897.1
    1003
   896.8
   827.7
     876
   876.7
   874.7
   897.7
     828
   838.4
   903.6
   938.6
   872.4
   831.6
     901
     865
   881.5
   871.8
   915.6
   946.4
   873.7
   855.9
   869.2
   846.8
     900
   929.2
   877.3
   886.7
   929.9
   928.9
   895.5
     876
   922.1
   942.5
   936.7
   939.3
   906.2
   893.2
   925.3
   928.6
   928.9
     888
   954.8
   939.3
   951.6
     912
   891.9
   915.6
   913.3
   945.1
   886.7
   879.6
   995.7
     912
   892.5
     900
   873.4
   907.5
   957.4
   944.5
   885.1
     972
   967.8
   888.7
   911.7
   881.8
   929.9
   927.9
   972.7
   956.8
   894.2
   947.7
   962.9
   954.2
   953.9
   908.1
    1021
   907.1
   956.8
     901
   894.5
   978.5
   940.9
    1015
   942.2
   952.2
     926
   961.3
   955.2
   934.1
   956.5
   979.2
   945.1
   970.7
   855.9
     984
   950.3
   959.4
   977.9
   986.6
   971.1
   947.7
    1025
   975.9
   968.5
   958.4
   982.1
   945.4
   910.1
   968.5
   955.8
   965.9
   980.8
     974
   961.3
   987.9
    1012
   966.8
     947
   943.5
    1010
   975.3
   978.2
    1003
   962.9
   944.1
    1003
    1001
    1030
   922.4
   981.4
    1006
     960
    1064
    1004
   988.6
   987.3
    1015
    1028
    1008
   994.4
    1067
    1069
    1024
    1026
    1076
    1030
    1048
   967.2
    1008
    1035
   980.1
    1036
    1005
    1035
    1044
   932.8
    1031
   960.3
    1052
   994.7
    1042
   965.5
    1089
    1012
    1041
    1054
   983.1
    1034
    1064
    1045
    1001
    1086
    1088
    1050
   979.2
    1025
    1051
    1186
    1032
    1048
    1085
    1137
    1047
    1068
    1009
    1083
    1137
    1197
    1122
    1084
    1055
    1098
    1069
    1107
    1068
    1121
    1050
    1000
    1078
    1182
    1146
    1077
    1099
    1062
    1103
    1058
    1153
     998
    1082
    1060
    1164
    1058
    1077
    1052
    1154
    1051
    1097
    1065
    1058
    1076
    1104
    1144
    1130
    1045
    1017
    1115
    1073
    1124
    1023
    1088
    1136
    1224
    1157
    1134
    1112
    1083
    1203
    1173
    1140
    1090
    1146
    1097
    1094
    1109
    1100
    1160
    1091
    1081
    1085
    1095
    1082
    1098
    1115
    1095
    1037
    1129
    1118
    1069
    1112
    1082
    1073
    1163
    1128
    1082
    1091
    1103
    1074
    1091
    1112
    1135
    1072
    1037
    1132
    1077
    1138
    1099
    1160
    1165
    1041
    1138
    1125
    1132
    1071
    1094
    1108
    1123
    1077
    1131
    1079
    1161
    1071
    1093
    1130
    1132
    1132
    1078
    1112
    1120
    1040
    1130
    1044
    1129
    1152
    1065
    1073
    1081
    1054
    1052
    1051
    1086
    1076
    1061
    1069
    1086
    1018
    1104
    1075
    1031
    1114
    1151
    1186
    1131
    1067
    1031
    1051
    1088
    1094
    1052
    1084
    1126
    1107
    1128
    1051
    1013
    1135
    1092
    1076
    1048
    1108
    1085
    1092
    1068
    1121
    1047
    1047
    1143
    1058
    1045
    1052
    1051
    1081
    1051
   974.6
    1098
    1043
    1042
    1033
    1055
    1054
   972.3
    1028
   992.8
    1083
    1098
    1076
    1035
    1002
    1101
   993.4
    1026
    1034
    1038
    1015
   979.8
   995.4
    1023
    1046
   971.7
    1017
    1015
   957.8
    1016
   975.9
    1005
     998
   995.1
    1004
    1008
   965.2
    1027
    1017
    1010
    1046
   983.1
    1104
    1011
   994.7
    1003
    1041
   956.8
   983.4
   969.8
   984.7
    1043
    1019
   957.8
    1001
    1017
   982.1
   947.4
   958.4
   939.3
   962.3
   989.9
   956.1
   981.8
   987.9
   997.3
   933.7
   959.7
    1001
   965.5
    1005
     924
   936.7
   940.6
   953.5
   970.1
     924
   946.1
   998.3
     926
    1013
   888.7
   869.2
    1007
     949
   938.3
   966.5
   901.6
   891.9
   990.8
   965.9
     986
   916.9
   910.7
   934.7
   976.6
    1003
   925.3
   981.8
   985.6
   941.9
     959
     947
   953.2
     926
     914
   954.8
     914
   903.3
   901.6
   927.3
   919.5
   925.6
   929.2
   955.2
   907.1
    1010
   929.2
   853.3
   883.1
   914.6
   953.9
     936
   910.1
   906.5
     839
   889.6
     924
   922.1
   860.8
   900.7
   910.1
   935.4
   916.9
   909.4
     912
   928.2
   985.3
     888
   919.8
   867.6
   858.2
   903.9
   918.5
   871.1
   878.6
   849.1
   915.6
   869.2
   824.4
   888.7
   904.2
   872.4
   840.6
   857.8
   858.2
   823.4
   849.7
   851.3
   906.8
   886.1
   943.8
   917.8
   875.7
   870.5
   903.9
   837.7
   918.8
     853
   833.2
   878.9
   832.5
   897.1
   865.6
   876.7
   858.2
   909.1
     936
   920.8
   916.6
   891.6
   886.7
     935
   870.5
   814.4
   917.2
     901
   897.7
     900
   890.9
     805
   944.8
   851.3
   895.5
   890.3
   862.1
   919.8
   801.7
   806.6
   895.8
   877.6
   814.4
   861.7
     766
   834.8
   814.4
   929.9
     826
   831.6
   858.8
     839
   862.7
   840.6
   816.3
   860.1
   865.6
   869.2
   906.8
   846.2
   885.1
   843.2
   796.8
   841.3
     803
   810.1
   842.3
   862.1
   899.7
     815
     827
   772.5
   879.9
     899
   853.3
   832.2
     828
   829.9
   812.1
   840.6
   865.3
   873.1
   862.1
   832.5
   839.3
   890.6
   869.8
     865
   855.2
   879.6
   779.3
   838.7
   853.3
     852
   813.1
   807.6
   794.9
   882.2
   847.5
   779.3
   856.5
   814.7
   818.3
   794.9
     802
   824.1
     817
   847.1
   874.7
   844.2
   877.9
   806.9
   834.8
   857.5
   854.3
   841.9
   823.4
     778
   839.7
   840.3
   823.8
   895.5
   862.1
   838.4
   833.2
   798.5
   806.9
   835.8
   882.2
   755.3
   838.7
   855.9
   856.9
     815
     841
   785.2
   849.4
   790.7
   770.9
   765.4
   825.4
   813.4
   801.4
   811.1
   833.2
   785.2
   807.6
     826
     851
   792.6
   802.7
   806.3
   786.5
   768.3
   845.5
   824.1
   843.9
   785.5
   785.2
   866.9
   766.4
   743.6
   837.1
   782.6
   806.6
   807.6
   820.2
   812.1
   800.4
   787.4
   787.8
   775.4
     718
   835.1
   803.3
   756.9
   821.2
   786.1
     804
   828.3
   809.5
   735.5
   771.5
   809.8
   806.9
   761.8
     708
   777.7
     804
   826.7
   766.4
   771.5
   762.5
     779
   771.9
   836.7
   805.3
   712.2
     766
     743
   747.5
   880.2
   823.4
     767
   825.7
   777.4
   754.4
   784.8
   754.4
   812.1
   800.4
   787.1
   701.5
   712.2
   720.6
   735.5
   775.1
   789.7
   837.7
   785.8
   796.8
   782.3
   710.9
   810.5
   718.7
   783.9
   794.9
   786.5
   782.6
   776.1
   756.6
   769.9
   792.3
   779.3
     754
   723.9
   799.1
   778.4
   792.3
     792
   805.3
   832.5
   762.5
   796.8
   813.1
   770.2
   744.9
   774.5
     769
     769
   690.4
   777.7
   786.8
   709.9
     792
   741.1
   751.8
   712.8
   757.6
   748.8
   778.7
   777.4
   722.9
   763.4
   767.3
   769.9
     767
   826.4
   803.3
   767.7
   744.3
   842.9
     803
   799.4
   772.2
   712.8
   802.7
   761.5
     768
   758.2
   736.5
   763.8
   797.2
   778.4
     720
   789.1
   797.8
   679.4
   806.9
   747.9
   782.9
   793.9
   763.4
   729.7
     781
   749.5
   857.8
   745.9
   793.3
   786.5
   761.2
   825.7
     729
   763.8
   801.4
   740.4
   733.3
   755.7
   718.7
   711.9
     755
   787.1
   805.9
   806.9
   758.9
   752.7
   769.6
   729.7
   790.4
   802.7
   771.2
   745.6
   761.8
   748.8
   770.2
   848.1
   727.8
   756.3
   765.1
   793.6
   807.6
   766.4
   723.5
   733.9
   739.4
   801.4
   746.2
   767.7
     766
   791.7
   837.4
   779.7
   784.5
   817.6
   762.5
   789.7
   791.7
   725.5
   789.4
   826.7
   791.7
   761.5
   712.5
   750.5
   799.1
   783.5
   745.3
   718.7
   789.7
   807.9
     732
   721.6
     779
   699.9
   793.6
   784.8
   748.5
   811.1
   779.7
   799.8
   783.5
   840.3
   764.7
   846.2
   823.4
   792.3
     790
   731.6
   748.2
   777.4
   765.1
   728.7
   765.1
   823.8
     816
   770.6
   760.2
     744
   796.5
   855.6
     756
   796.8
   747.5
   834.8
     705
   808.5
   841.9
   775.1
   748.8
   802.7
   796.5
   827.7
   733.6
   777.1
   799.1
     755
   791.7
   752.4
   792.6
   782.3
   776.1
   765.4
   806.6
   737.5
   726.8
   732.9
   753.1
   731.3
     781
   758.6
   791.7
   744.9
   747.5
     696
   735.2
   748.8
   762.1
   745.9
   808.9
   696.3
   774.1
   723.5
   665.1
   669.4
   727.4
   751.1
   732.3
   780.3
   816.6
   798.8
   721.6
   780.6
   775.1
     744
   728.7
   767.3
   689.1
   738.1
   788.7
   739.4
   747.2
   770.2
   736.2
   820.9
   717.7
   735.5
   822.5
   757.9
   772.2
   687.5
   740.1
     730
   734.6
   790.4
   762.1
   698.9
   716.1
   743.6
   759.9
   761.2
     696
   784.5
   692.4
   789.4
   763.1
     717
   735.5
     814
   695.3
   716.1
   791.7
   762.5
   701.8
   757.9
     742
     767
   699.2
   710.9
   741.7
   754.4
   731.6
   699.5
   765.1
   774.1
   651.8
   802.4
   726.8
   740.7
   708.3
   702.8
   760.5
     694
   690.1
     755
   748.8
   753.1
   715.4
   758.9
   762.5
     719
   735.9
   678.4
   737.8
   747.9
   744.9
   741.4
   692.4
   747.5
   747.2
   744.6
   767.3
   748.2
   698.9
     756
   727.4
   720.9
   720.3
   745.9
   723.5
     682
   687.5
   756.3
     732
   677.5
   661.9
   711.5
   740.1
   685.3
   798.1
   694.3
   733.6
   698.9
   853.9
   726.1
     705
   715.7
   710.2
   739.1
   749.8
   739.4
   701.8
     683
   751.8
   731.6
   766.7
   670.7
   716.4
   722.2
   696.6
   687.5
   715.1
   719.3
   698.6
   648.3
     670
   655.1
   730.7
   734.2
   742.4
   710.2
   715.7
     706
     684
   679.7
   728.7
   675.8
   682.7
   746.6
   732.3
   679.7
   681.4
   725.2
   743.3
   653.8
   756.6
   698.6
   688.2
     718
   669.7
   742.7
   697.9
   687.5
   702.1
   735.5
   738.1
   699.2
   727.1
   684.6
   684.9
   675.2
   759.2
   704.1
   757.9
   746.6
   707.6
   711.5
   732.3
   748.2
   708.9
   778.7
   734.2
   764.4
   717.4
   651.2
   751.8
   654.1
     732
   719.3
   729.7
   652.2
   620.1
   671.3
   665.1
   753.4
   671.6
   714.5
   764.4
   741.4
   676.5
   709.6
     744
   778.4
   615.5
   708.3
   728.7
   681.4
   727.8
   703.4
   667.4
   712.2
   740.7
   738.5
   737.2
   756.6
     717
   720.3
   704.1
   698.9
   702.4
   765.1
   737.8
   750.5
   657.7
   751.8
   696.9
   676.8
   719.6
   720.6
   682.3
     672
   734.6
   716.4
   722.9
     707
   705.4
   737.2
   722.9
   728.1
   708.9
     767
     719
   713.2
   735.9
   700.8
   705.7
   750.1
     732
   696.3
   680.1
   714.5
   717.4
   710.2
   737.2
   698.9
   680.4
   815.3
   721.3
   740.7
   710.6
   760.5
   677.8
   739.4
   711.9
   772.5
   676.5
   699.9
   675.5
   727.4
   690.1
   756.3
   748.8
   728.1
   746.6
   744.9
   772.2
   657.4
   695.6
   710.6
   689.8
   715.1
   703.7
   727.8
   782.3
   759.9
   747.2
   786.8
   742.7
   750.5
   697.9
   702.1
   765.4
   692.4
   758.2
   704.4
   698.2
   736.5
   742.7
   721.9
   745.6
   760.2
   739.4
   773.5
     769
   765.7
   710.9
     696
   716.4
   769.6
   734.6
   731.6
   706.7
   721.9
   773.2
   760.5
   819.2
   794.9
   769.6
   694.3
   749.8
   721.9
   798.1
     706
   744.9
   720.3
   799.8
   755.7
   744.6
   738.1
   744.6
   809.5
   775.4
   809.8
   769.9
     780
   724.5
   748.8
   788.7
   815.3
   799.4
   774.5
   779.7
   745.6
   771.2
   805.9
   792.6
   734.6
   709.3
   712.5
   785.5
   778.7
   759.2
   819.9
   791.7
   766.4
   741.7
   849.4
   810.1
   824.1
   845.5
   739.1
   767.7
   787.8
   733.3
   762.1
   808.9
   742.4
   797.2
   770.9
   794.9
   759.2
   808.5
   801.4
   837.7
   799.8
   821.5
   811.1
   880.2
   863.7
   771.9
   811.8
   812.1
   819.2
   846.5
   787.1
   854.9
     828
   783.9
   893.8
   866.3
   783.2
   855.6
     829
     828
     890
   854.3
   760.8
   888.7
   834.5
     875
   841.9
   892.5
   879.9
   817.9
   827.7
   917.5
   887.7
   867.2
   837.4
   874.4
   893.5
   859.1
   944.1
   895.1
     911
   925.6
   921.1
     901
   854.3
   932.8
   904.9
   910.1
   896.1
     902
   844.5
   890.3
   861.4
   890.3
   896.4
     890
   932.4
   933.7
   932.1
     938
     914
   921.7
   921.7
   898.4
   948.7
   982.1
   872.4
   932.1
   981.8
   979.2
   993.1
   920.1
   987.6
   907.8
   977.5
   988.6
     887
   918.8
   955.2
   921.1
   944.8
    1019
   965.2
    1021
   954.8
   941.9
    1054
   945.1
    1019
   952.9
    1020
    1003
    1036
     973
   941.5
   963.3
   976.6
    1012
    1030
   994.4
     962
    1031
    1012
    1048
   973.6
    1028
   963.3
   975.6
    1017
    1028
    1008
    1025
    1048
    1088
    1010
    1051
    1062
    1036
    1079
    1053
    1011
    1045
    1002
    1066
    1042
    1018
    1055
    1030
    1158
    1035
    1056
   975.6
    1031
    1045
    1094
    1077
    1048
    1037
    1065
    1042
    1074
    1176
    1066
    1063
    1149
    1126
    1100
    1127
    1069
    1063
    1066
    1052
    1100
    1095
    1063
    1147
    1113
    1045
    1093
    1132
    1030
    1099
    1091
    1143
    1076
    1087
    1061
    1092
    1192
    1136
    1114
    1079
    1121
    1070
    1111
    1088
    1094
    1029
    1050
    1110
    1066
    1064
    1094
    1097
    1068
    1118
    1073
    1154
    1140
    1067
    1099
    1105
    1053
    1155
    1096
    1116
    1029
    1081
    1066
    1082
    1142
    1074
    1096
    1097
    1144
    1056
    1046
    1006
    1160
    1075
    1082
    1088
    1074
    1090
    1129
    1043
    1086
    1121
    1074
    1028
    1110
    1001
    1051
    1077
    1117
    1027
    1030
    1023
    1109
    1014
    1057
    1018
    1106
    1031
    1092
    1046
    1090
    1045
    1044
    1064
    1050
    1062
    1073
    1068
    1027
    1020
    1055
    1056
    1101
    1086
    1062
   974.9
    1021
    1073
    1048
    1021
   982.7
    1009
    1025
    1015
    1004
     949
    1050
    1039
    1013
    1016
    1067
   988.9
    1040
    1006
    1044
    1031
    1021
    1004
    1017
    1028
   970.7
   950.9
   912.7
   964.6
   962.9
   962.6
    1014
     924
   934.4
    1058
   971.7
   928.9
   989.9
   996.4
     959
   957.8
   975.9
   970.1
   902.6
   939.9
   915.3
   900.7
   917.2
   922.4
   931.1
   959.4
   897.7
   868.2
   909.1
     852
   933.4
   845.2
   898.7
   890.3
   884.4
   946.7
   907.5
   940.6
   871.5
     912
   836.7
   882.8
   912.3
   880.5
   789.7
     877
   895.5
   879.6
   881.5
   857.8
   892.5
   855.6
   904.5
   875.4
   861.7
   878.6
   855.2
     841
   882.2
     863
     829
   872.8
   874.4
   851.3
     826
   802.7
   859.8
   873.1
   849.7
   879.9
   787.4
   822.5
     863
   768.6
   847.1
   782.3
     826
   770.9
   809.8
   814.7
   787.4
     778
   815.7
   809.2
   782.3
   768.3
   817.9
   847.8
   812.1
   761.2
     815
   760.2
   804.6
   822.5
   807.2
   831.2
   773.2
   793.9
   797.2
   819.6
   792.6
   770.9
   773.5
   787.8
   848.8
   786.8
   766.7
   805.6
   726.5
   741.7
   749.2
   804.3
   722.9
   743.6
   768.3
   735.9
   854.6
   802.7
   756.6
   758.9
   764.7
   764.4
   803.7
   743.6
   714.8
   778.7
   796.8
   759.9
   797.8
   696.6
   714.1
   797.5
   747.2
   776.4
     804
   783.9
   750.1
   786.5
   818.9
   721.6
   766.7
     768
   762.1
   811.1
   730.3
   803.3
     791
   731.3
   761.2
   713.8
   707.3
   748.5
   754.7
   749.2
   747.9
   743.3
   736.5
   696.3
   736.8
   749.5
   714.5
   743.3
   724.5
   745.9
   771.5
   735.9
   772.2
   722.2
   722.9
   787.4
     696
   746.2
   773.5
   762.5
   732.3
   732.3
   771.9
   664.8
   761.2
   774.8
   737.8
     754
   789.1
   729.4
   764.4
   703.1
   736.2
   737.5
   730.7
   775.1
   653.5
     696
   715.1
   777.7
   809.2
   818.9
   739.8
   722.6
   756.3
   720.6
   729.7
   742.7
   736.2
   727.1
   722.2
   796.5
   759.5
   713.5
   722.6
     718
   688.8
   774.1
   788.1
     706
   778.4
   735.2
   712.8
   789.1
   735.9
     708
   750.1
   726.1
   751.1
   750.1
   716.1
   737.2
   720.6
     754
   728.1
   744.9
   760.8
   725.2
   791.7
   696.9
   707.3
   721.3
     768
   681.4
   715.7
   720.3
   670.7
   689.8
   703.7
   793.3
   698.9
   684.9
   737.8
     719
   756.3
   720.9
   739.8
   716.7
   686.9
     732
   780.3
   683.3
   681.7
   722.2
   686.9
   648.9
   722.2
   721.3
   762.1
   744.9
     732
   751.8
   720.9
   716.4
     696
   709.6
   798.8
   720.9
   789.4
   665.8
   735.2
   720.6
   638.9
   736.5
   717.7
   749.5
   722.6
   732.9
   683.6
   701.2
   717.7
   722.9
   734.2
     660
   657.7
   806.3
   691.7
   778.4
   736.8
   672.6
   763.1
   701.2
   762.1
   648.3
     766
     707
   702.8
   804.6
   689.1
     695
   689.8
   746.6
   736.8
   708.6
   768.3
   678.1
   731.3
   710.6
   687.5
   727.8
   715.7
     719
   687.5
   813.7
   737.8
   722.2
   651.5
   735.9
   677.1
   664.5
   701.2
   670.3
   718.3
   722.6
   755.7
   728.4
   710.2
   753.7
   702.4
   747.5
   699.5
   686.6
   715.7
   715.1
   750.1
   756.3
   726.5
   753.4
   681.7
   685.9
   694.7
   700.5
   711.9
   720.3
   713.8
     744
   697.3
   749.2
   716.4
   722.9
   717.7
   737.5
   705.7
   679.7
   719.6
   715.7
     718
   714.8
   698.2
   754.4
   699.9
   746.6
   759.9
   730.7
   753.1
   743.3
   772.5
   719.6
   722.9
     660
     696
   757.6
   650.5
   678.1
   675.8
   750.5
   716.4
   714.5
   709.6
   679.7
   689.5
   765.7
     717
   722.6
   666.4
   730.3
   749.2
   676.8
   744.6
     694
     708
   661.3
   709.6
   709.9
   700.2
   692.1
   747.5
   712.8
   700.8
   733.6
   716.7
   715.4
   692.7
   680.1
   688.8
   687.2
   650.2
   644.7
   697.6
   720.6
   761.5
   643.4
   716.1
   678.8
   746.9
   696.6
   728.7
   694.3
   708.6
   691.1
     706
   666.8
   691.7
   673.6
   727.4
   650.5
   768.6
   732.9
   729.7
   687.2
     672
   656.4
     660
     744
   687.2
   689.8
   727.4
     693
   719.3
   685.3
   741.4
     695
   689.1
   675.2
   696.3
   703.1
   649.6
   698.6
     696
   663.5
   693.4
   637.6
   663.5
   685.9
   687.5
   689.5
   785.5
   715.4
   720.9
   675.5
   744.3
   702.4
   733.6
   676.2
     705
   726.1
   662.2
   716.7
   689.5
   753.7
   680.7
   643.4
   716.1
   668.1
   664.5
   739.8
   685.3
   689.5
     671
   709.9
   664.8
   715.4
   668.1
   664.5
   639.5
   667.1
     671
   677.8
   733.3
   701.5
   687.9
   677.5
   770.6
   696.6
   698.9
   654.1
   659.6
   706.7
     659
   755.7
   617.1
   703.7
   688.5
   704.7
   690.4
   724.2
   696.3
   667.7
   678.4
     744
     719
   728.4
   617.5
   691.4
   700.8
   727.4
   709.9
   754.4
   702.8
   645.4
   660.9
   711.5
     694
   700.2
   656.7
     681
   691.1
     708
   642.1
   678.1
   702.8
   757.6
   724.2
   666.1
   708.3
   680.4
   642.1
   668.1
   690.1
   663.2
   701.2
   684.9
   697.6
   641.8
   684.6
   711.2
     720
   721.9
   652.2
   676.2
   618.1
   732.3
   687.2
   703.7
   690.1
   649.6
   715.7
   727.8
   713.8
   660.3
   725.2
   696.3
   696.6
   673.3
   716.7
     659
   632.7
   699.5
   716.7
   665.1
   659.6
   637.9
   702.8
   711.5
   669.7
   675.5
   741.7
   680.7
   682.7
   694.3
   643.7
   667.1
   645.4
  -104.3
   722.2
   767.7
   684.6
   747.9
   749.5
   665.8
   607.4
   712.5
   689.8
   660.6
     646
   701.5
   703.7
   680.7
   716.4
   684.9
     683
     646
     657
     730
   667.4
     635
   692.1
   662.5
     682
   690.1
   698.2
   697.6
   662.5
   750.8
   781.3
     681
   722.9
   688.8
     671
   712.8
   689.1
   664.2
   730.7
   613.9
   675.2
   709.9
   631.7
     671
     660
   696.9
   708.6
   615.2
   668.1
   698.6
     694
   607.1
   678.4
   686.2
   662.2
   723.2
   743.6
   637.6
   704.1
   691.7
     669
     717
   675.2
   697.3
   673.6
   744.6
   663.5
   709.6
   668.4
   689.8
   661.3
   710.2
   716.7
   686.9
   725.8
   690.1
   694.7
   716.7
   662.9
   661.6
   721.6
   688.8
   663.8
     729
   622.3
   649.6
   638.9
   656.1
   670.3
     608
   708.3
   687.2
     681
   668.1
   673.3
   695.6
   666.8
   630.4
   660.6
     645
   740.1
   634.6
   721.6
   716.4
   690.1
   668.7
   694.3
   706.7
     648
   703.1
   607.1
   696.6
   679.4
   708.9
   653.8
   745.3
   628.2
   648.6
   624.3
   695.3
   704.7
   658.3
   686.9
   689.1
   619.7
   648.6
   664.5
     683
     694
   650.5
   621.3
   656.7
   756.6
   686.6
   695.6
   683.6
   654.1
   706.3
   661.3
   589.6
   676.8
   684.3
   667.1
   680.7
   673.6
   668.4
   662.2
   674.9
     684
   680.4
     672
   685.6
   654.8
   669.7
   677.1
   587.6
   690.1
   683.6
   638.9
   652.8
   728.7
   738.1
   668.1
   693.4
   656.7
     694
   662.2
     658
   660.9
   656.4
   663.8
   642.4
     719
   717.4
     696
[truncated: 464,212 more chars]
