# Supplementary material for: A machine learning approach to predict pancreatic islet grafts rejection versus tolerance
Source: PLoS One. 2020 Nov 5;15(11):e0241925. doi: 10.1371/journal.pone.0241925 (PMC7644021; doi:10.1371/journal.pone.0241925)
Supplement: S1 File — (ZIP) [file pone.0241925.s001.zip › Supplementary Information/Raw CZE data from aq.H samples/tolerants/T2 muestra 511 1 in 16.crm]

40
  -21.61
  -15.12
   24.46
     248
   475.4
   448.1
   433.5
   489.6
   527.9
   501.6
   578.9
   556.1
   518.8
   587.3
   543.5
     550
   609.3
     561
   603.5
   528.9
   608.7
   582.7
     525
   479.3
   502.9
   513.6
   439.4
   500.7
   488.7
   449.1
   473.7
   500.3
   466.3
   481.9
   503.9
   452.7
   464.7
   410.5
   438.1
     441
   464.3
   419.9
   437.7
   429.3
   466.6
   472.8
   437.1
     466
     477
   437.1
   446.8
   460.4
   438.7
   432.2
   414.1
   422.5
   443.3
   421.8
   410.5
   470.8
   524.4
   518.2
   584.4
   568.8
   543.5
   602.5
   572.4
   582.1
   558.1
   554.8
   482.2
   556.8
   554.5
   529.9
   558.4
     563
   534.7
   543.8
   509.1
   490.6
   505.2
   442.6
   462.1
   457.5
   487.7
   437.4
   456.6
   480.6
   497.8
     453
   397.5
   533.4
     453
   481.9
   494.2
   422.8
   410.2
   463.4
   498.7
   440.7
     442
   425.4
   433.8
   452.3
   437.4
   422.5
   429.6
   502.9
   462.7
   474.1
   403.7
   420.9
   443.9
   479.6
   462.7
   459.5
     464
     454
   423.1
   442.9
   446.8
   445.2
   454.6
   454.9
   421.8
   457.9
   442.9
   423.1
   404.7
   453.6
   430.6
   464.3
   449.4
   413.7
   419.9
   485.4
   465.3
   443.6
     430
   484.8
   438.1
   459.8
   444.6
   461.7
   443.3
   440.3
   468.2
     441
   447.8
   424.4
   433.2
     442
     451
   485.4
     512
   528.2
   564.6
   546.1
   563.9
   521.1
   544.1
   630.8
   541.2
   533.4
   523.7
   560.4
   540.6
   627.8
   544.5
   594.7
   543.2
   528.9
   509.4
   588.9
   538.6
   557.1
   588.9
   516.9
   586.6
   560.4
   563.9
   527.3
   546.7
   522.7
   540.6
   517.5
   467.3
   534.1
   465.6
   437.1
     463
   452.7
   474.7
   469.2
   485.8
   471.8
   423.1
   441.6
   423.8
   458.8
   467.9
   472.8
   419.2
   444.9
   432.5
     488
   443.3
   398.8
   437.1
     501
   472.5
   451.4
   475.4
   450.1
   454.6
   432.2
   446.8
   475.4
   454.3
   473.7
   416.7
   439.4
   449.7
   435.1
   402.1
   445.2
   448.1
   466.6
   454.3
     403
     454
   482.5
   464.7
   421.5
     452
   493.2
   432.5
     440
   426.4
   445.2
     417
   467.3
   441.3
   446.5
   411.1
   455.9
   446.2
   433.5
   471.8
   427.4
   417.3
   428.7
   439.4
     418
   495.8
   431.3
   438.4
   444.6
   460.1
   431.6
   419.2
   470.2
   431.3
   478.9
   436.8
     466
   451.4
   449.4
   445.5
   436.1
   435.8
   435.1
   408.5
   431.6
   421.8
   446.5
   455.3
   464.3
   447.8
   453.3
   473.7
   407.9
   436.1
   431.6
   441.3
   474.4
   440.7
   492.2
   403.4
     463
   414.4
   461.4
   469.9
   447.8
   480.2
   528.9
   453.3
   434.2
   429.6
   399.5
   435.1
   440.7
   422.2
   401.4
   471.2
   421.8
   403.4
   432.2
   394.9
   446.5
   443.9
   444.9
   482.8
   412.4
   482.8
   434.8
   435.8
   476.7
   429.3
     442
   480.2
   459.2
     428
   456.6
   445.5
   424.8
     465
   413.4
   425.4
   446.8
   469.5
   446.5
   450.4
   459.2
   472.1
   448.1
     417
   432.5
   440.3
   434.8
   424.1
   555.8
   589.9
   583.1
   567.2
   564.9
   566.2
     561
   503.6
   541.9
   539.9
   529.2
   521.8
   551.9
   573.7
   534.1
   521.8
   619.7
   556.5
   515.9
   574.3
   564.6
   628.5
   571.4
   542.5
   580.5
   586.6
   552.9
   579.2
     526
   574.3
   612.3
   588.3
   593.8
   615.5
   582.1
   573.3
   498.1
     633
   579.8
   581.8
   564.9
   543.5
   594.7
   568.8
   542.5
   568.8
   548.4
     585
   603.2
   598.3
   555.2
     551
   534.7
   586.3
     538
   579.8
   540.9
   575.6
   597.7
   526.3
   591.5
   570.1
   552.9
   551.6
   532.8
   552.6
   590.5
   582.7
   593.1
     548
   576.3
   589.2
   564.6
   534.1
     608
   569.8
   520.1
   505.2
   524.7
   588.3
   587.6
   561.3
   568.1
   572.7
   542.2
     560
   558.4
   604.8
   594.4
   623.6
   584.7
     584
   605.8
   601.6
   581.1
   601.9
   527.3
   555.2
   615.8
   526.6
   613.9
   562.6
   595.7
   569.1
     599
   564.9
     560
   618.4
   614.9
   534.4
   539.6
   585.3
   539.6
   575.9
   559.7
   591.5
   558.4
   558.4
   592.5
   632.7
   501.6
   520.1
   541.9
   567.5
   567.2
   567.8
   564.3
   510.7
   573.3
   606.8
   561.3
   606.8
   609.7
   578.9
   552.6
   594.1
   492.6
     574
   614.5
   628.5
   558.7
   550.3
     563
   601.9
   582.7
   600.6
   632.7
   635.6
   563.9
   611.9
   564.3
   550.3
   538.3
   567.5
   615.2
   570.1
   553.9
   573.7
   636.9
   612.3
   633.7
   581.4
   539.3
   614.2
     525
   602.2
   576.3
   565.6
     587
   558.7
   520.5
     586
     549
   553.2
   600.9
   574.3
   518.8
   624.9
   516.9
     573
   564.9
   563.6
   588.6
     609
     609
   556.5
   559.4
   552.9
   517.9
   544.8
   580.5
     597
   498.4
   565.9
   572.7
   523.7
   611.3
     597
   543.2
   565.6
   575.9
     574
   597.3
   553.9
   589.2
   653.1
   557.8
   500.3
   569.4
   582.1
   633.4
   567.8
   572.4
   579.2
   602.5
   583.7
   516.6
   590.2
   576.6
   583.4
   574.6
   690.8
   582.1
   562.6
   566.9
   589.2
   575.3
   516.2
   577.2
     524
   518.5
   575.9
   530.2
   533.8
   581.4
   562.3
   543.8
   520.5
   557.1
   541.2
   584.7
   591.8
   603.2
   593.1
   547.1
   605.8
   586.6
   583.1
     622
     585
   567.8
   583.1
   559.4
     585
   619.1
   571.4
   541.2
   575.6
   606.1
   566.5
   649.6
   566.9
   558.4
   568.5
   516.6
   604.5
   559.7
   584.4
   564.9
   573.3
   524.4
   539.9
   627.5
     573
   574.3
   586.3
   542.2
   628.5
   553.2
   561.3
   522.1
   594.1
   591.2
   603.8
   553.6
   592.2
   566.9
   593.1
   588.9
     572
   589.6
   548.4
   561.7
   532.1
   571.1
   496.1
   591.8
   558.1
   582.1
   539.3
   647.6
   613.9
   569.8
   590.9
   522.1
   546.7
   561.7
   539.6
   587.6
   617.5
   549.3
   595.1
   593.1
   523.1
   625.9
   538.6
   552.6
   601.9
   506.2
   563.3
   570.1
     573
     551
   575.9
   573.7
   653.5
   571.1
   509.1
   578.9
   550.6
   587.6
   564.9
   546.1
   554.8
   553.2
   483.2
   571.1
   579.2
   498.1
   549.3
   578.9
   591.2
   522.7
   593.1
     549
   528.6
   554.2
   619.4
   592.8
     572
   507.5
   574.3
   579.2
     549
   614.5
     622
   588.6
   527.6
   568.1
   603.2
   593.5
   541.5
   559.4
   582.4
   557.4
   569.4
   579.8
   574.3
   528.6
   548.4
     597
   613.2
   581.8
   569.1
   595.4
   541.5
   576.3
   581.8
   566.5
   546.1
   578.5
   627.5
   593.5
   576.6
   636.9
   629.1
     548
   557.4
   540.9
     585
   507.8
   612.6
   558.7
   587.6
   521.4
     587
   566.5
   515.6
   575.9
   530.8
   543.5
   541.5
   575.3
   544.8
   575.9
     550
   555.2
   586.3
   552.3
   547.1
   512.7
     548
   590.9
   565.9
   577.6
   581.4
   591.8
   553.2
   547.7
   567.8
   550.6
   619.4
   536.7
   575.9
   558.1
   583.7
   525.7
   571.7
   576.6
   530.8
   527.6
   522.1
   595.7
   514.3
   565.2
     549
   544.5
   645.4
   643.1
   569.4
   567.5
   511.7
   571.7
   562.3
   530.8
   523.4
   528.9
     623
   554.2
   557.4
     621
   530.2
   552.3
   578.2
   568.1
   570.4
     611
   503.9
   612.6
     489
   555.2
     622
     586
   566.5
   545.8
   592.2
   541.9
     561
   578.5
   564.9
   510.4
     622
   565.6
   590.5
   565.2
   603.8
   570.1
     539
   521.4
     670
   547.4
   590.2
   600.3
   639.2
   576.3
   601.9
   588.6
   518.8
     599
   566.5
   546.7
   519.5
   585.3
   610.6
   565.6
   581.4
   590.5
   572.7
   546.7
   621.3
     551
   599.9
     572
   619.7
   573.7
     575
     572
   575.3
   594.4
   581.8
   549.7
   544.5
   551.3
   591.5
   537.3
   553.9
   538.3
   602.2
   588.3
   567.2
   587.6
     563
   558.7
   565.6
   531.8
   562.6
   618.4
   625.2
   517.5
     549
     586
   586.6
   600.9
   522.4
   558.4
   546.1
   529.5
   506.8
   535.4
   561.7
   595.7
   534.4
   545.1
     537
   514.9
   571.1
   590.2
   546.7
   546.7
   555.5
   537.3
   554.2
     536
   543.2
   565.6
   538.3
   504.6
   560.7
   589.9
   610.3
   569.4
     549
   520.5
     538
   535.7
   611.9
   575.3
   558.7
   582.1
   551.9
   614.2
   588.9
   550.6
   613.6
   632.1
   602.2
   592.8
   552.6
   557.8
   562.3
   549.7
   531.8
   563.9
     502
   584.7
   571.1
   599.6
   600.6
   567.2
   542.5
   588.3
   568.5
   568.8
   564.3
   614.5
   585.3
   584.7
   596.7
   596.4
   584.4
   507.5
   541.2
     560
     548
   559.7
     573
   558.4
   546.4
   546.4
   539.6
   557.1
   640.2
   518.2
   586.3
   570.4
   627.2
   542.8
   527.6
   564.6
   554.2
   631.4
   528.9
   601.6
   594.4
   585.7
   554.8
   547.4
   539.9
   574.3
     538
     574
   552.9
   520.5
   510.7
   538.6
   524.4
   589.6
   579.5
   620.4
   554.5
   568.5
     575
   503.3
   591.2
   591.2
   603.5
   575.3
   590.5
     537
   531.8
   623.3
   559.4
   594.7
   513.6
   589.2
   557.8
   508.5
   627.8
   495.2
   564.3
   552.3
   568.5
   593.8
   576.6
   537.3
   510.1
   523.1
   538.3
   572.4
   602.5
   598.6
   571.1
   591.5
   591.8
     550
   563.3
   550.3
   590.2
   604.2
     599
   542.2
   622.6
   520.1
   547.7
   531.5
   610.6
   536.4
   586.3
   595.1
   569.4
   594.7
   560.4
   611.9
   612.3
   623.9
   640.5
   618.4
   551.6
   557.4
     634
   588.9
   577.9
   537.3
   542.8
   592.8
   570.4
   627.2
   558.7
   587.9
   554.5
   560.4
   543.2
   604.8
   579.8
     586
   642.8
   560.7
   607.7
   576.9
     587
   561.7
   633.4
   585.3
     512
   557.8
   583.7
   522.4
   601.6
   585.3
   556.8
   566.2
     598
   541.5
   590.5
   591.8
   644.7
   523.4
   575.6
     514
     609
   558.7
   622.3
     538
   563.3
   576.3
   588.3
   575.9
   548.7
   542.5
   607.4
   552.6
   638.9
   583.4
   576.3
   566.5
   545.8
   640.2
   518.5
   542.8
   554.2
   603.5
     476
   542.5
   558.4
     525
   533.4
   527.9
   555.2
     573
   542.2
   571.4
   543.8
   558.7
     548
     537
   557.4
   578.9
   553.6
   603.2
   568.1
   509.8
   561.7
   575.9
   583.1
     526
   505.5
   605.8
   589.9
   568.8
   605.1
   628.8
   617.1
     548
   586.6
   535.1
   532.5
   565.9
   530.5
   587.3
   584.4
   495.8
   537.3
   536.7
   530.8
   549.7
   574.6
   597.7
     550
   535.1
   571.7
   547.4
   535.1
   632.1
   623.3
   534.1
   520.8
   600.9
   557.4
   613.9
   588.3
   569.8
   561.3
   520.1
     574
   549.7
   527.9
   522.4
   550.6
   585.3
   543.2
   562.3
   553.2
   579.5
   556.5
   541.2
   549.7
   566.5
   513.3
   573.7
   540.6
   526.9
   551.9
   534.1
   576.6
   540.9
   572.7
   554.8
   576.6
   595.1
   479.6
   540.6
   577.2
     609
   588.6
   526.6
   575.6
   530.8
   572.4
   536.4
   620.7
   525.7
     585
     573
   550.3
     563
   615.2
   548.7
   536.4
   567.8
   551.6
   510.1
   523.7
   499.1
   580.2
   530.5
   557.4
   554.5
   564.9
     513
     502
   594.4
     537
   552.9
   562.3
   561.3
   525.7
   510.4
   560.7
   566.5
   521.8
   572.7
   502.9
     560
   554.2
   508.1
   506.5
   608.7
   574.3
   561.3
   542.8
   532.5
   574.3
   532.1
   612.9
   565.9
   532.8
   576.6
   585.3
   575.6
   547.7
   551.9
   546.4
   581.4
   569.8
   584.4
     621
   531.2
   568.5
   566.9
   526.3
   546.7
   600.6
   554.2
   601.2
   531.8
     623
   550.3
   502.3
     563
   495.2
   536.4
   515.6
     609
   520.8
   534.1
   571.1
   575.6
     524
   564.6
   597.7
   544.8
   582.1
   625.6
     634
   591.8
   589.9
   576.3
   594.4
   574.6
   561.3
   581.1
   537.7
   512.4
   544.1
   583.1
   554.8
   546.4
   595.4
   589.9
   538.3
   557.1
   607.7
   535.7
   566.5
   504.9
   561.3
     608
   580.8
   577.9
   523.1
   525.3
   599.9
   604.5
   528.2
   601.9
   571.1
   523.4
     539
   569.1
   505.9
   542.8
   501.6
     524
   573.3
   565.2
   605.5
   587.9
   566.5
   572.7
   572.4
   533.1
   525.7
   554.8
   555.8
   543.5
   555.5
   593.5
   529.2
   520.5
   532.8
   583.4
     563
   539.6
   601.6
   541.5
   545.8
   503.9
   587.9
   553.6
   600.3
   605.8
   537.7
   581.1
   587.9
   582.4
   592.8
     538
   526.6
   549.3
   569.8
   521.8
   516.2
     586
   493.2
   540.6
     561
     549
   538.3
   578.9
   569.8
     574
   530.8
   630.1
   568.1
     514
   562.6
     538
   479.3
   528.2
     550
     551
   553.9
   575.3
   599.6
   540.6
   558.4
   529.5
   545.1
     599
   565.2
     536
   584.7
   499.4
   597.7
   581.8
   550.6
   548.7
   531.8
     548
   577.2
   555.5
   535.4
   538.6
   575.6
   574.6
   589.2
   547.4
     548
   553.2
   580.2
   545.8
   592.5
   552.9
   574.6
   581.8
   551.6
   564.3
   584.4
   569.8
   569.4
   547.7
   599.3
     487
   607.1
   534.1
   517.5
   569.1
   627.5
   600.9
   558.4
   582.4
   563.3
   575.6
   538.3
   559.1
   588.9
     572
   573.7
   570.1
   551.9
   527.3
   529.9
   552.6
   596.4
   564.6
   579.2
   524.7
   551.9
   542.5
   515.6
   560.7
   589.9
   546.7
   590.2
   602.2
   581.1
   557.4
   506.5
   579.2
   576.6
   551.9
   603.5
     573
     560
   595.4
   579.2
   541.5
   506.5
   533.4
   589.2
   611.9
   595.7
   505.2
   559.4
   612.6
   601.9
   554.5
   552.3
   557.4
   533.8
   557.8
     585
     560
   602.2
   553.6
   581.4
   561.3
   610.3
   665.8
   506.8
   621.3
   554.5
   599.6
   581.1
   569.8
   567.5
   556.8
   524.4
     560
   545.8
   557.4
     550
   513.3
   577.9
   589.9
   565.2
   627.8
   558.4
   592.2
   560.4
   553.2
   511.4
   619.1
   611.6
   649.6
   578.9
   585.3
   640.2
   567.5
   601.9
   592.5
   611.6
   548.4
   588.3
   574.3
   568.5
   586.3
     609
   533.1
   523.1
   555.2
   574.3
   619.1
   620.7
   563.3
   599.3
     560
   560.4
   559.4
   579.5
   539.3
   534.4
   527.6
   484.5
   546.4
   573.7
   534.1
     526
   597.7
   595.4
   592.2
   579.8
   544.5
   560.7
   590.5
     536
   555.5
   563.3
     513
     598
   559.4
   552.9
   550.3
   624.3
   523.1
     548
   518.2
   508.5
   533.4
     539
     572
   585.3
   577.6
   549.3
   547.1
   533.1
   485.8
   559.1
   593.5
     513
   564.9
   579.8
   543.8
   580.2
   585.7
   563.6
   540.6
   608.7
   570.7
   603.8
   539.3
   567.5
   578.9
   592.8
   546.4
   520.5
   568.1
   565.2
   590.5
     575
   581.8
   591.2
     563
   592.2
   590.5
   551.6
     536
   546.7
   573.7
   580.8
   590.9
     599
   551.6
   631.7
   528.9
   582.4
   559.4
   575.3
   580.8
   519.8
   543.5
   602.5
   565.9
   542.5
   543.2
   587.9
   544.5
   543.2
   601.2
   574.6
   578.2
   598.3
   534.7
   571.7
   626.2
   588.9
   566.5
   553.9
     574
     550
   573.7
   580.5
   531.2
   548.4
   552.3
   623.9
   532.8
   551.6
   560.7
   624.3
   601.9
   556.1
   516.2
   593.5
   571.1
   673.3
   547.1
   544.8
   552.3
   566.9
     587
   603.8
   564.6
   559.4
   573.3
   621.3
   542.2
   555.8
   599.9
   564.3
   570.7
     608
   552.6
     539
     548
   566.9
   516.6
   568.8
   585.3
   568.1
   577.6
   578.2
   569.8
   569.4
     584
     609
   581.8
   530.8
   569.4
   583.1
     596
   547.1
   532.5
   542.8
     562
   605.5
   587.6
   605.8
     633
   579.8
   574.3
   599.6
   537.3
   595.4
   579.5
   497.4
   628.2
   603.5
   523.4
   522.4
   559.1
     536
   553.2
   565.9
   569.8
   557.4
   531.2
   536.7
     562
   567.2
   552.6
   547.4
   593.8
   550.6
   594.1
   570.4
   537.3
   615.2
   560.4
   553.6
   586.6
   618.1
   578.5
   582.4
   564.9
   630.4
   614.5
   539.9
   548.4
   551.6
   517.2
     526
   595.7
   558.7
   590.5
   547.7
   565.6
   580.8
   579.8
   576.3
   581.1
     587
   581.1
   567.8
   527.3
   589.6
   516.9
   556.5
   573.3
   566.9
   554.2
   545.4
   553.9
   570.4
   597.7
   558.4
   518.8
   530.5
   605.5
   557.1
     501
   579.8
   595.1
   552.9
   524.4
   604.8
   575.3
   570.1
   520.8
   640.2
   545.4
   595.7
   588.3
   583.7
   576.9
     525
   619.1
   583.4
   526.6
   544.1
   600.6
     548
   554.8
   617.8
   570.1
   588.6
   536.7
   523.4
   572.7
   569.4
   554.2
   574.6
   551.6
   520.1
   598.6
     551
   618.1
   545.8
   549.7
   586.3
   540.6
   603.5
   571.4
   527.6
   545.8
   536.7
   516.9
   569.8
     548
   502.3
   679.4
   602.5
     611
   543.2
   589.6
   568.8
     562
   626.2
     621
   574.6
   608.7
   496.5
   542.2
   586.6
   562.3
   535.7
   509.1
   560.4
   578.9
   628.2
   530.2
   540.6
   595.7
     585
   539.9
   546.1
   559.7
   568.1
     537
   534.1
   609.7
   591.2
   549.7
   586.3
   520.1
   601.2
   624.9
   556.5
   527.6
   607.4
     538
   604.5
   538.6
   605.1
   570.1
   542.2
   517.5
   556.8
   532.5
   574.6
     560
   601.9
   549.3
   548.7
   641.1
   523.7
   596.7
   524.7
   568.5
   564.6
     609
   575.3
     501
   559.4
   545.8
   578.5
   542.5
   564.3
     573
   573.3
   535.7
   504.9
   515.3
   609.3
   510.7
   546.7
   551.3
   558.1
   563.3
   595.4
   576.3
     596
   565.6
   570.1
   595.1
   556.5
   502.9
     608
   569.4
   597.3
   554.8
   583.7
   508.8
   561.3
   508.8
   560.4
   550.3
   552.6
   529.5
   551.6
   593.8
     562
   602.5
   532.5
   546.7
   590.9
   532.8
   546.4
   527.3
   572.4
   533.1
   584.4
   560.4
   535.1
   533.8
   566.5
     525
   566.2
   559.7
   536.7
   577.9
   591.5
   580.2
   617.1
   565.2
   564.3
   577.9
   583.1
   589.6
   519.2
   569.1
   519.5
   580.8
   555.2
   541.2
   581.4
   559.1
   544.8
   611.6
   574.3
     539
   608.7
   582.7
   603.8
   617.1
   528.2
   530.5
   573.3
   602.9
     573
   587.6
   592.2
   566.9
   486.7
     560
   589.2
   546.4
   536.4
   567.8
   550.6
   574.3
   565.2
     596
   582.1
   586.6
   573.7
   551.6
   549.3
   586.3
   559.4
   508.8
   580.5
   546.4
     597
   520.1
   542.5
   557.4
   634.3
   589.6
   638.9
   542.5
   583.7
   576.6
   530.8
   612.9
   535.4
   557.4
   574.3
   628.2
   604.8
   527.9
   564.9
   575.3
   548.4
   595.1
   544.1
   546.7
   581.1
   550.6
   600.9
   623.3
   595.4
   537.7
     561
   576.9
   530.2
   551.3
   585.7
   545.1
   557.4
   555.8
   573.3
   504.9
   611.9
     599
   547.1
   542.8
   608.7
   577.9
   582.1
   560.7
     539
     573
   514.3
   519.5
   590.2
     645
   534.1
   577.6
   612.9
   540.9
   576.9
   544.5
   559.1
   593.1
   594.7
   568.5
     561
   605.5
   565.6
   557.8
   511.7
   575.6
   592.2
   594.1
   583.7
     560
   529.2
   588.3
   519.8
   614.5
   530.2
   525.3
   544.5
   609.3
   586.3
   558.7
   562.6
   515.9
   590.9
   568.5
   637.6
   577.9
   550.3
   595.1
   545.4
   576.6
   552.6
   571.7
   566.5
   564.9
   555.2
   572.7
   581.1
   558.7
   629.8
   639.5
   565.6
   541.9
   544.1
   563.3
     536
     573
     551
   618.8
   527.9
   525.3
   547.1
   529.5
   546.4
   624.6
   518.8
   580.5
   575.3
   537.3
   594.1
   659.6
   546.4
   628.8
   528.9
   568.8
   592.5
   587.3
   612.6
   552.9
     575
   548.4
   574.3
   598.6
   515.6
   574.3
   580.2
   545.4
   568.5
   561.3
   530.8
   525.7
   576.9
   551.6
     585
   563.3
   558.7
   569.1
   561.3
   641.1
     585
   548.4
   577.2
   549.7
   592.2
   594.4
   590.9
   579.5
   545.4
   612.6
   563.6
   661.9
   588.3
   520.1
   558.7
   540.9
   639.2
   531.2
   572.4
   632.7
   589.2
   600.9
   548.7
   520.1
   571.1
   568.1
   541.5
   485.4
   537.3
     597
   580.5
   569.1
   583.7
   554.8
   612.9
   524.7
   558.1
   532.5
   576.3
     538
   578.2
   594.1
   550.6
   557.1
   517.5
     560
   557.1
   552.6
   551.6
   582.1
   496.5
   571.1
   595.4
   545.4
     585
   537.3
   615.2
   549.3
   629.5
   574.6
   556.1
   597.7
     599
   578.5
     622
   556.8
   575.6
   589.9
   537.7
   497.1
   605.5
   556.1
   610.6
   578.9
   505.9
   588.9
   504.2
   599.6
   533.4
   518.8
   582.7
     561
   582.4
   529.9
   599.3
     549
   592.5
   546.4
   520.1
   585.7
   604.8
     572
     548
   603.8
   608.4
     599
   624.3
   518.5
   557.8
   553.6
   567.5
   533.1
   592.2
   628.2
   577.9
   524.7
     539
   553.6
   494.5
   582.7
   592.8
   571.1
   582.1
     560
   582.1
   549.7
     596
   559.1
   543.5
   520.5
   537.3
   555.2
   564.6
   597.7
   550.6
   592.5
   569.4
   552.9
   553.9
   545.4
   528.6
   541.5
   553.6
   535.7
     610
   554.5
   553.2
   642.8
     634
   578.2
   568.8
   551.9
   549.3
   625.6
   532.1
   570.1
   564.6
   518.8
   560.4
     574
   543.2
   558.1
   599.9
     561
   606.4
   575.9
   649.2
   597.3
   592.5
   579.8
   567.8
   560.7
   590.9
   593.5
   603.2
   568.5
   541.2
   584.4
   522.1
   522.7
     599
   571.4
     574
   537.7
     575
     549
   539.3
   636.3
   551.6
   533.4
   553.2
   619.4
   577.6
   583.1
   519.5
   545.8
   587.9
   565.9
   630.4
   534.4
   511.1
   540.6
   621.3
   533.4
   569.1
   546.4
   574.3
   534.1
   599.6
   562.6
   602.5
   541.5
     586
   591.2
   498.7
   512.7
     573
     563
   580.8
   577.2
     598
   624.6
     513
   579.8
   566.9
   603.2
   575.3
   606.4
   556.8
   508.8
   578.9
   562.3
   535.1
   600.3
     634
   553.6
   616.5
   531.8
   549.3
   572.7
   577.6
   545.8
   564.9
     598
   537.7
   565.2
     549
     524
   515.3
   575.9
   591.5
   577.9
   528.9
   583.4
   540.9
   629.8
   591.5
   530.5
   544.1
   603.2
   536.7
   553.9
   584.7
   586.3
   606.4
   558.7
   570.7
   634.3
   582.7
   529.9
   544.1
   581.4
   554.5
   581.8
   528.9
   558.7
   609.3
   483.8
   530.5
   577.9
     660
   614.9
   547.1
   558.4
   553.2
   596.7
   625.9
   586.6
   618.8
   581.4
   591.5
   580.5
     549
   550.6
   551.3
   542.5
   543.8
   549.7
     575
   626.9
   508.5
   643.1
   581.4
   523.4
   546.1
   533.8
   529.5
   652.8
   599.9
     536
     598
   587.9
   562.6
   605.5
   545.8
   531.5
     585
   589.9
   600.6
   614.2
     585
   535.1
   504.2
   583.1
   559.7
   529.2
   535.7
   587.9
   539.9
   540.9
   620.7
     514
   604.8
   530.8
   587.9
   565.2
   517.9
   554.5
   582.7
   557.1
   554.8
   553.9
   563.9
   539.9
   569.8
   570.1
   534.7
   511.7
   586.6
   577.6
   541.9
   633.7
   541.9
   614.9
   542.2
   546.4
   600.3
   562.3
   560.7
   593.5
   558.4
   540.3
   584.4
   568.8
   538.3
   561.3
   490.6
   504.2
   582.7
   535.1
   534.4
   472.8
     587
   566.5
   579.8
   541.5
   543.5
   571.7
   583.7
   599.3
     548
   578.9
   532.5
   546.7
     575
   612.6
   564.9
   535.1
   551.6
   606.1
   582.1
   525.7
   543.8
     611
   516.9
     563
   541.9
   614.5
   611.6
   512.4
   545.4
   578.9
   601.6
   522.7
     647
   576.6
   624.6
   533.4
   624.9
   533.8
   569.4
   606.4
   577.2
   569.8
   545.8
   569.1
   635.9
   553.9
   573.7
   547.7
   586.3
   500.3
   621.3
   555.2
   516.2
   561.7
   542.2
   586.6
   574.6
   537.7
   565.9
   583.7
   569.8
   525.7
   564.3
   618.4
   565.2
   555.2
   594.4
   564.6
   566.9
   564.3
   524.7
   526.9
     587
   583.4
   610.6
   579.8
   550.6
   558.1
   526.9
   566.5
   567.5
   593.5
   592.2
   568.5
   542.2
   547.1
   584.7
   505.9
   547.7
   521.8
   532.8
   593.1
   595.1
   586.3
   593.1
   535.4
     574
   569.1
   554.2
   556.8
   577.9
   551.9
   521.4
   557.8
   573.7
   601.9
     585
     525
   587.6
   582.7
   557.8
   568.1
   529.2
   568.8
   602.2
   576.3
   580.2
   563.3
   559.1
   588.9
   589.6
   573.7
     551
   530.2
   535.1
   552.9
   558.4
   603.5
   544.8
   504.9
   543.5
   605.8
   584.7
   570.4
   591.8
   588.9
   536.4
   537.7
   590.2
   619.4
   566.2
   537.7
   581.4
   514.3
   551.9
   577.2
     573
   551.9
   567.5
   587.3
     548
   559.7
   548.7
   571.4
   614.2
   538.6
   544.1
   608.4
   552.3
   555.2
   574.3
   558.1
   590.5
   553.6
   569.1
   602.5
     536
   592.8
   557.8
   581.1
   560.7
   612.3
   545.1
   537.3
   512.4
   544.1
   530.5
   521.1
   607.4
   599.3
     596
   581.4
   541.5
   552.3
   540.6
   560.7
   548.7
   546.7
   639.2
   577.9
   506.2
   567.5
   559.7
     536
   620.4
   541.9
   563.3
     633
   608.4
   578.9
   529.9
   582.1
   581.4
   612.9
   539.3
   592.2
   563.3
   545.1
   557.8
   587.6
   531.5
   558.4
   599.6
   519.5
   533.1
   570.7
   496.8
   579.5
   619.1
   586.3
     549
   507.5
   617.8
   541.9
     538
   544.8
   557.8
   581.4
   491.9
   639.8
   588.3
   576.3
   600.9
   577.9
   591.5
   595.1
   561.3
   604.5
   545.1
   531.8
   573.3
   587.6
     597
   560.4
   550.3
   559.4
     549
   553.9
     550
   521.8
   507.5
     526
   577.2
   617.1
   539.3
   669.4
   552.3
     563
   547.7
     599
   544.1
   532.5
     575
   641.5
   527.3
   545.8
   619.1
   564.3
   574.3
   571.4
   543.8
   527.6
   549.7
   577.2
   584.7
   559.1
   590.9
   607.7
   541.5
   558.1
   557.8
     573
   536.4
   570.7
   571.1
     572
   603.2
   629.1
   563.9
   523.4
   534.1
   558.7
   473.1
   569.1
   503.6
   566.9
   593.5
   573.3
   602.9
   572.4
   534.4
   548.4
   617.1
   587.3
   528.9
   547.7
   546.1
   562.6
   597.7
     575
   601.2
   542.5
   558.4
     562
   503.9
   549.7
   611.6
   620.1
   621.7
   602.9
   569.8
     536
   625.2
   576.3
   608.4
   592.2
   584.4
     584
   584.7
   560.7
   557.1
     586
   524.7
   587.6
   535.7
   602.2
     539
   527.6
     587
   577.6
     539
   544.5
   628.5
   564.6
   554.2
   557.4
   534.4
   619.4
     645
   564.6
   581.8
   581.1
     586
   559.1
   556.1
   523.7
   601.6
   591.5
   481.5
   591.5
   551.9
   566.5
   569.1
   533.1
   570.1
   564.9
     539
   534.1
   609.3
   564.6
   553.6
   555.8
     549
   528.6
   577.9
   554.8
   648.6
   559.1
   520.1
     560
   575.9
   581.8
   540.3
   548.7
   539.9
   565.2
   537.7
     611
   511.4
   608.7
   534.4
     572
   595.4
   631.1
   511.7
   645.7
   579.2
   579.2
   539.9
   579.5
   578.2
   544.5
   526.3
   556.1
   525.7
     574
   506.2
   553.9
   540.9
   525.7
   529.2
   587.9
   571.4
   548.4
   581.4
   522.7
   603.8
   529.9
   570.4
     551
   581.1
   537.3
   588.3
   638.2
     573
   546.1
   578.5
   539.3
   523.1
   532.5
   527.9
   568.1
   606.4
   545.8
   607.1
   540.3
   563.9
   569.1
   558.7
   528.9
   535.7
     608
   569.8
   611.6
   566.5
   612.6
   515.9
   526.9
   584.4
   539.9
   555.8
     572
   498.1
   609.3
   591.8
   574.6
   508.8
   568.5
     598
   579.5
   569.1
   549.3
   476.7
   576.3
   498.1
     536
   582.1
   582.4
   543.5
   601.2
   589.2
     621
   583.1
   528.2
   560.7
     513
   489.6
   594.1
   576.9
   592.8
   571.7
   481.9
     538
     548
   554.5
   553.6
   628.5
   559.1
   606.8
   556.1
   580.2
   578.5
   564.9
     537
   584.7
     587
   554.5
   563.9
   583.1
   560.7
     584
   558.1
   611.3
     536
   555.8
   657.7
     561
   542.5
   542.8
   583.1
   580.2
   580.5
   584.4
   598.6
   583.1
   559.1
   583.1
     563
   625.2
   506.5
   544.8
     536
   521.1
   614.9
   523.4
   538.6
   588.6
   515.6
   555.2
   649.9
   556.8
   571.4
   541.5
   593.8
   523.1
   586.3
   549.3
   567.2
   547.1
     608
   614.2
   575.6
   604.8
     537
   545.8
   554.2
     560
     538
   532.1
   565.2
     563
   553.9
   568.1
   543.5
   519.5
   612.6
   477.3
   591.5
   535.4
   583.1
   569.1
   583.4
   577.6
   559.7
   547.7
   581.4
   575.3
   554.8
   585.3
   582.7
   537.7
   607.1
   573.7
   575.6
   579.8
   598.6
   503.9
   571.4
   594.1
     563
   549.7
   556.1
   556.1
   595.7
   542.5
   555.5
   566.2
   574.6
   559.7
   539.6
   584.4
   584.4
   507.2
   588.6
   543.2
   529.9
   514.3
   544.1
   485.4
   537.3
   563.3
     538
   519.5
   571.1
   505.2
   570.4
   598.3
   568.1
     500
   572.7
   559.4
   600.3
   559.7
   552.9
   590.2
   604.8
   558.1
   602.2
   547.4
   580.2
   631.7
   575.3
     525
     598
   555.2
   586.6
   530.8
   572.7
   570.1
   518.8
   570.7
   615.8
     597
   554.2
   587.3
   546.1
   528.2
     596
   603.5
     598
   569.8
   580.8
   543.5
   575.6
   587.3
     586
   585.7
   577.2
   562.3
   543.5
   528.6
   494.8
   588.3
   546.4
   491.9
   531.5
   519.8
   547.1
   580.5
   544.5
   543.5
   604.5
   603.5
   516.2
   566.5
   571.4
     548
   528.9
   543.5
   582.7
   566.5
   559.4
   599.9
   558.1
   532.5
   619.4
   623.9
   546.7
   518.2
   525.7
   606.4
   599.9
   594.4
     610
     512
   519.5
   554.5
   554.2
   567.8
   561.7
   631.7
   575.3
   507.5
   582.1
   553.6
   546.4
   558.4
   605.5
   551.3
   555.5
   558.7
   569.4
   608.7
   557.1
   539.6
   585.7
   573.7
   560.4
   561.3
   603.8
   538.3
   630.8
   559.1
   528.2
   521.1
   526.3
   604.5
   534.1
     560
   620.7
   509.1
   546.7
   576.6
   516.9
   527.3
   590.2
   603.8
   556.8
   582.1
   598.6
   602.9
   613.2
   549.7
   533.4
     526
   613.2
   548.7
     584
   540.9
   544.1
   537.3
   603.2
   540.9
   599.3
   626.2
   563.6
   508.1
   601.6
   600.9
     512
   557.4
   577.9
     549
   599.9
   573.7
   578.5
   591.2
   521.4
   555.8
   566.5
   607.7
   585.3
   554.5
   551.9
   555.5
   540.9
   579.8
   542.8
   567.8
   568.8
   589.6
   592.5
   614.9
   552.6
   547.1
   587.6
   534.1
   529.5
   604.5
   576.9
   514.6
   543.2
   592.2
   554.5
   528.9
   561.3
   600.3
   531.2
   592.8
   556.8
   562.6
   541.2
   531.5
   557.4
   559.1
     596
   565.9
   535.4
     574
   559.1
   518.8
   592.8
   623.6
   535.7
   517.9
   566.9
   553.9
   575.6
   557.4
   535.1
   580.2
     563
   569.4
   532.5
   529.2
     561
   509.8
   614.9
   565.2
   571.7
   552.6
   520.5
   582.7
   619.7
   594.7
   552.6
   545.8
     610
   625.6
   580.5
   528.9
   576.9
   579.8
   530.2
   568.5
   554.2
   565.9
   533.8
   505.9
   575.3
   544.8
   552.6
   483.2
   609.3
   543.2
   604.2
   535.4
   600.3
   524.7
   572.7
   600.6
   597.3
   619.1
     574
   557.1
   594.4
   595.4
   508.8
   590.2
   541.2
     611
   516.6
   543.8
   589.6
     572
   511.1
   495.8
   485.4
   546.4
   595.1
   602.5
   557.1
   592.8
   539.9
   580.5
   562.3
   526.9
   544.8
   576.9
   569.8
   566.2
   554.2
   588.9
   573.7
     587
   565.9
   564.9
   565.9
   503.3
   554.5
   533.8
   566.5
   558.1
   556.5
   548.4
   555.8
   545.1
     587
   521.8
   569.4
   548.7
   552.9
   545.1
   545.1
   529.9
   547.1
   533.8
   524.7
   599.6
   605.8
   564.3
     513
     563
   616.5
     584
   505.2
   561.3
   569.1
   589.6
   612.6
   564.6
   590.9
   527.3
   589.9
   543.2
   619.7
   578.5
   553.2
   508.5
   531.8
   585.3
   565.9
   523.1
   573.3
   537.3
   585.3
   527.6
   572.4
   594.7
   535.1
   588.3
   557.1
   555.8
     561
   562.3
   565.9
   554.5
   581.4
   510.1
   616.8
   594.7
     609
   558.4
   562.3
     561
   548.4
     537
   552.3
   568.5
   551.6
   540.6
   506.5
   570.4
     551
   558.1
   552.9
   531.8
     596
     647
   552.3
   568.1
   485.8
   662.9
   514.9
   556.5
     500
   545.8
   563.9
   540.6
   512.4
     574
   579.8
   567.5
   564.6
   573.3
   553.6
   613.9
   557.8
   569.1
   605.5
   537.3
   535.7
     585
   596.4
   573.3
   581.8
   578.9
     575
   562.3
   604.5
   539.3
   540.6
   540.9
   568.8
   564.6
   545.4
   543.8
   551.9
   564.3
   592.5
   607.1
   613.2
   578.5
   561.3
   584.7
     598
   607.1
     524
   554.2
   600.3
   636.9
   540.3
   602.5
   552.6
   533.1
   530.8
     573
   540.3
   596.7
   569.1
   528.9
     524
   594.4
     585
   522.1
   536.7
     585
   534.1
   578.5
     563
   555.8
   527.6
   492.2
   582.7
   631.4
     560
   542.5
   542.8
     563
   537.7
   552.9
   553.9
   563.6
   587.3
   569.8
   580.2
   508.1
   599.9
   514.6
   521.8
     586
   620.7
   623.9
   565.2
   526.6
     608
   552.3
   539.6
   595.1
   617.5
   518.8
     550
   577.2
   568.8
   536.4
   603.8
   601.9
   574.6
   653.1
   555.8
     560
   558.4
   514.3
   555.5
   631.1
   535.1
   532.5
     563
   557.8
   525.7
   559.7
   552.9
     538
   557.8
   567.2
   560.4
   486.7
   579.2
     537
   525.3
   519.2
   566.5
   556.8
   563.9
   541.9
   581.4
   527.6
   562.6
     536
   581.8
   586.3
     549
   562.6
   543.5
   590.2
     550
   497.8
   606.8
   553.6
   599.6
   557.8
   574.6
   506.8
   552.6
   583.7
   562.3
     573
   537.7
   543.5
   568.1
   511.4
   553.9
   554.5
   523.7
   529.2
     585
   558.7
   509.1
   589.9
   570.1
   585.7
   565.6
   607.7
   559.4
   579.8
   618.4
     584
   571.4
   570.1
   575.9
   499.1
   623.9
   567.8
   590.5
   555.2
   563.3
   540.9
   574.3
   523.7
   533.1
   545.1
   546.7
   587.3
   599.6
   579.5
   572.7
   507.2
   519.8
     524
     572
   543.2
   564.9
   555.8
   553.9
   525.7
   522.1
   570.1
     537
   559.1
   512.7
   566.9
   544.1
   594.1
   540.6
   604.2
     551
   530.5
   553.6
   575.3
   489.6
   528.2
   594.7
     475
   523.1
   591.5
   534.7
   571.1
   545.8
   553.6
   610.6
   497.1
   557.4
     525
   571.1
   540.9
   579.5
   547.1
   589.6
   570.4
   547.1
   541.5
   573.3
   587.6
   612.6
   568.8
   555.5
   540.9
   564.3
     550
     524
   572.4
   529.9
   552.3
   554.5
   574.6
   520.5
   535.7
   544.5
   558.4
   635.3
   508.8
   587.9
   631.7
   592.8
   570.4
   572.7
   538.3
   627.8
   574.3
   559.7
   498.7
   527.9
   606.8
   574.3
   564.9
     561
   627.5
     549
   532.5
   568.1
   486.7
   531.5
   586.6
   564.3
   552.6
   560.4
   618.8
   564.9
   552.6
   609.7
   556.8
   550.3
   547.1
   545.1
   583.7
   575.6
   499.7
   547.1
   566.2
     539
   601.2
   570.4
   599.9
   536.4
   603.8
     548
   536.7
   561.7
   615.2
   580.8
   569.1
   552.3
   551.6
   570.4
   522.1
   584.7
   572.7
   591.2
   569.8
   539.3
   535.1
   600.6
   569.4
   590.2
   532.5
   507.8
   610.6
   591.2
   533.8
   595.4
   565.9
   556.8
   496.8
   539.9
   599.9
   510.7
   553.9
   535.7
   563.6
   473.7
   625.6
   556.1
   547.1
   586.6
   566.9
     610
   542.8
   551.6
   639.2
     560
   561.7
   589.9
   559.4
   526.3
   559.7
   568.5
   537.3
     563
   570.1
   557.1
   602.2
     562
   532.8
   558.4
   555.8
   546.4
     536
   502.3
   565.9
   567.2
   564.3
     610
   620.7
   524.7
   520.1
   525.3
   558.7
   513.6
   531.5
   565.2
   531.8
   581.4
   571.4
   524.4
   571.4
     563
   551.9
   593.1
   509.4
   559.7
   530.2
   628.2
   545.8
     562
   571.7
     562
   565.6
     575
   582.1
   540.6
   632.1
   529.2
   600.9
   563.3
   546.4
   502.3
   533.1
   553.2
   559.7
   528.2
   500.7
   568.1
   511.1
   568.8
   493.5
   548.7
   592.8
   595.1
   494.2
   577.9
   575.9
   569.4
     550
     572
   593.5
     538
   490.6
   602.2
     611
   557.1
   598.6
   653.8
   572.7
   564.9
   546.1
     561
   546.4
   564.9
   531.2
   565.2
   556.5
   522.7
   576.9
   580.8
   546.1
   530.5
   570.7
   614.2
   546.1
   557.1
   483.8
     548
   609.3
   576.9
   562.3
   623.9
   535.4
   514.3
   533.4
   518.2
   508.1
   505.9
   571.7
   557.4
   529.2
   583.4
   534.1
   594.1
   535.1
   569.4
   538.3
     585
     573
   584.7
   556.1
   509.8
   582.1
     610
   529.2
   543.2
   508.1
   559.4
     548
   593.1
   551.3
   547.1
   543.8
   517.2
   564.6
   526.6
   540.3
   557.1
     524
   559.7
   543.5
   534.4
   541.9
   540.9
   548.7
     538
   618.8
     587
   617.8
   593.1
   515.6
   556.5
   579.8
   542.5
   582.4
     536
   525.7
   518.5
   509.8
   546.1
   585.7
   638.2
     550
   555.8
   566.5
   545.8
   625.2
   579.5
   576.6
   547.7
   572.7
   542.8
   527.6
   613.2
   575.6
   610.3
   599.6
   566.5
     575
   572.7
     575
   585.7
     526
   633.7
   498.7
   540.9
     587
   534.4
   577.9
   565.6
   593.8
   587.9
     537
   555.5
   542.5
   553.9
     563
   540.6
     573
   591.2
   553.9
   540.3
     610
   605.5
   533.4
   605.5
   631.7
   574.3
   566.9
   556.8
   589.9
   591.8
   576.9
   551.3
   609.3
     512
   503.3
     562
   566.2
   539.9
   592.5
   621.3
   537.7
   518.8
   542.8
   558.7
   551.9
   537.3
   570.4
   566.5
   559.1
   586.3
   491.9
   586.6
   501.6
   552.6
   536.7
   554.5
     560
   544.1
     538
   580.2
   519.5
   611.9
   574.6
     525
   502.3
   553.2
   577.2
   523.4
   521.4
   570.1
   570.7
   538.6
   572.7
   577.9
     574
   552.6
   556.5
   533.1
   532.1
   535.7
   613.9
   554.2
   521.8
     560
   615.2
   563.3
   523.1
   595.1
   531.5
     563
   594.1
   596.4
   558.4
   633.4
   590.5
   568.5
   557.4
   544.1
   558.4
   600.3
   557.8
   616.8
   603.5
   554.2
   519.5
   544.8
   552.3
   514.9
     538
   564.6
     574
   544.5
   547.1
   549.3
   567.8
   571.4
   543.2
   577.2
   591.8
   574.3
   534.7
   513.3
   571.4
   496.8
   522.7
   567.8
   545.8
   568.8
   548.7
   627.2
   526.3
   592.8
   590.5
     550
   623.9
   549.3
   606.4
   529.2
   580.5
   563.9
   555.2
   580.8
   570.4
   561.3
   545.1
   576.9
   593.5
   616.2
   570.4
     563
   549.7
   545.4
   538.6
   546.4
   528.6
   594.4
   589.2
   573.3
   579.2
     550
   566.5
     587
     587
   567.8
   506.8
   580.2
   504.2
   552.9
     575
   578.5
   557.8
     562
     548
   591.5
   531.8
   540.6
   558.4
   554.5
   559.7
     599
   535.4
   497.4
   542.8
   539.3
   588.9
     561
   570.1
   580.2
   563.9
   517.9
   594.1
     524
   559.1
   497.4
   518.2
   551.9
   590.9
   562.6
   580.5
   574.6
   552.6
   540.6
   544.5
   556.5
   559.1
     574
   515.6
   532.1
   573.7
   514.3
   534.1
   542.5
     524
   531.2
   571.4
   596.7
   591.2
   562.6
   568.8
   595.4
   558.1
   566.5
   593.1
   581.1
   567.8
   533.8
   632.1
   574.3
     598
     599
   539.9
   524.4
   530.8
     599
   543.2
   615.5
   603.5
   539.3
   564.9
   578.9
   581.4
   504.6
   507.8
   563.6
   527.9
     575
   569.8
   590.5
   574.3
     610
     586
   547.1
   559.1
   546.7
   521.1
     585
   566.5
   593.8
   567.5
   574.6
   526.6
   599.6
   532.1
   485.8
   511.1
   533.4
   494.8
   478.6
   547.7
     610
   540.6
   575.9
   541.9
   548.7
     538
   502.6
   514.3
   533.8
     525
   570.7
   531.8
   558.4
   562.6
   523.1
   558.7
     610
     548
   578.5
   503.3
   589.2
   530.8
   525.7
     572
   609.3
   538.3
   563.6
   539.3
   571.7
   591.2
   580.8
     561
   505.2
   608.7
   613.6
   560.7
   545.1
   607.7
   615.2
   525.3
   594.4
   541.2
   579.5
   514.9
   563.9
   545.4
   541.5
     573
   566.2
   530.5
   597.7
   608.4
   530.5
   531.8
   567.2
   599.9
   553.2
   562.3
   544.5
   569.8
   547.7
   542.2
   582.7
   547.1
   534.1
   580.8
   641.8
     526
   551.9
   552.9
   502.6
   565.6
   584.7
   532.5
   555.5
   552.3
   640.2
   476.7
   559.7
   543.5
   508.1
   588.6
   594.1
   578.2
   516.9
   547.1
   527.9
   532.8
   542.5
   577.9
   552.9
   540.3
   611.3
   616.5
   547.7
   476.7
   548.7
   551.6
   621.7
   573.3
   607.1
   605.5
   572.7
   497.4
   539.9
   580.2
   557.4
   543.5
   577.2
   581.4
   514.3
   665.8
   517.9
   604.5
     574
     647
   533.1
   516.9
   581.8
   575.9
   564.3
   566.2
   504.6
   561.3
   566.5
   529.2
   582.1
   625.6
   530.2
   518.8
   562.6
   576.9
   569.1
   621.3
   549.3
   547.1
   568.1
   566.9
   539.3
   525.7
   605.8
   613.9
   530.8
   583.4
   557.4
     560
   588.9
   548.4
   576.3
     488
   570.4
   560.4
   537.7
   555.8
   558.7
   614.5
   569.1
   557.1
   564.9
   522.4
   518.8
   583.4
   550.6
   534.4
   588.6
   508.5
   563.9
   538.3
   554.5
   557.1
   553.9
     538
   560.4
   565.2
   595.4
   533.4
   557.8
     599
   551.9
   550.3
   627.5
   546.4
   609.3
   582.4
   545.4
   575.9
     548
   570.4
   601.2
   532.5
   536.4
   549.3
   557.8
   523.4
   546.7
     525
   535.4
   518.2
  -71.56
   601.9
     513
   546.7
   527.6
   546.1
   513.6
   586.3
   535.7
   562.6
     587
   566.2
   542.8
   589.9
   590.2
   522.1
   539.3
   594.1
   541.5
   539.9
   560.7
   566.2
   521.8
   570.1
   563.3
   646.7
   512.4
   520.8
   604.8
     560
   520.8
   552.9
   508.8
   562.6
     573
   568.8
   563.9
   577.9
   576.3
   553.2
     574
   504.9
   615.5
   557.1
   597.3
   523.4
   510.7
   555.8
   574.3
   589.2
     563
   560.4
   590.2
   598.6
   576.6
   603.8
   554.8
   595.1
   543.5
   597.7
   599.6
   566.2
   557.4
   525.3
   563.3
   556.1
   561.3
     597
   545.1
     525
   557.4
   565.6
   527.9
     561
   535.1
   589.2
   559.4
   581.4
   570.4
   526.9
   532.1
   529.9
   540.6
   588.6
   572.4
     597
   526.9
   599.3
   619.7
   552.6
   553.6
     550
   551.9
   534.4
   604.5
   522.7
   633.7
   566.9
   563.6
   553.6
   605.8
   590.2
   605.5
   565.9
     502
   614.5
   534.4
   570.4
   514.6
   594.7
     560
     538
   569.4
   564.9
   580.5
   586.6
   594.1
   555.5
   542.8
   567.5
   551.9
   530.5
   564.6
   607.1
   561.7
   539.9
   570.7
   527.3
     539
   509.8
   526.9
   575.3
   526.3
     596
     575
   577.9
   588.9
   595.1
   577.9
   568.8
   586.6
   548.7
   544.5
   600.3
   580.5
     586
     563
   592.8
   511.7
   600.3
   533.8
   564.9
   651.2
   591.5
   543.5
   534.4
   559.1
   546.1
   575.6
   545.4
   574.6
   539.9
     657
   533.1
   518.2
   527.6
   566.2
   530.2
   575.3
   540.9
   575.9
   499.4
   534.4
   545.1
   534.4
   530.5
   589.9
   531.8
   553.6
   607.4
   603.5
   567.2
   550.3
   572.4
   579.8
   579.2
   530.8
   586.6
   538.6
   597.3
   531.5
   591.5
   544.5
   508.1
   557.1
   566.5
   536.4
   516.2
   578.5
   556.5
   585.7
   552.3
   563.6
   575.3
   568.1
   550.6
     586
   611.3
   515.6
   564.3
   532.1
   510.4
   619.1
   526.9
   559.7
   557.1
     575
   548.7
   592.2
   591.5
   591.8
   536.4
   529.2
   565.2
   542.8
   540.3
   508.5
   552.3
   583.7
   489.6
   540.6
   552.9
     597
   529.9
   569.1
   587.9
   583.1
     573
   560.4
   538.3
   540.9
     633
   559.1
   527.3
   556.1
   570.7
   605.1
   526.9
     586
   523.4
   565.2
   555.5
   569.8
   587.3
   522.7
   620.4
     599
   524.7
     560
   512.4
   613.6
   574.6
   619.7
   522.1
   594.4
   612.6
   594.7
   542.2
     549
   550.3
   551.6
   558.1
   547.1
   522.1
   564.3
   553.9
   559.4
   610.6
     514
   546.1
   569.1
   559.1
   572.4
   596.4
   547.4
   527.9
   499.7
   523.7
   522.7
   517.9
   582.1
   528.6
   554.5
   595.7
   591.2
   537.7
     585
   585.7
   564.3
   549.7
   552.9
   514.3
   527.6
   567.5
   568.5
   553.6
   604.8
   508.8
   612.9
   518.5
   566.5
     537
   546.7
   531.8
   534.4
   543.2
   541.5
     500
     596
   597.3
   573.7
   529.2
   557.8
   557.8
   570.7
   592.2
   547.4
   555.5
   557.4
   580.5
   587.9
   563.6
   569.8
   576.3
   522.1
   559.1
   560.4
   570.1
   606.4
   530.2
     598
   572.7
   570.1
   546.7
   526.9
   542.2
   638.5
   579.5
   618.4
   559.7
     623
   573.3
   541.2
   574.6
   567.2
   545.4
     514
   592.2
   517.9
   576.9
   580.2
   530.8
   525.3
   598.6
   532.8
   579.5
     537
     538
   508.5
   555.8
   505.9
   577.9
   591.2
   508.5
   555.2
   594.1
   593.5
   537.3
   605.1
   555.2
   547.7
   616.8
   544.5
   481.2
   556.8
   502.9
   598.3
   552.3
   584.4
   602.2
   600.3
   539.3
   553.2
   605.1
   526.6
   547.7
   533.4
   597.7
   550.3
   520.8
   551.9
   568.1
   551.9
   641.8
   592.2
   640.2
   533.4
     563
     550
   651.5
   541.5
   573.7
   600.6
   522.4
   557.8
   586.3
     622
   546.4
   545.4
   627.8
   574.3
   578.5
   569.4
   605.1
   525.3
   520.1
   578.2
   544.5
   559.1
     573
   600.6
   540.9
   561.7
   564.9
   563.6
   565.6
   564.6
   579.5
     549
   595.4
   553.2
   551.6
   533.8
   565.9
   546.1
   559.1
   615.8
   608.7
   538.6
   549.3
   541.5
   553.9
   578.9
   558.4
     550
   523.4
   567.8
     610
   529.5
   576.3
   544.8
   582.7
     563
   541.9
   557.8
   623.3
   548.4
   581.4
   553.9
   575.3
   568.1
     563
   583.4
   599.6
   596.7
   579.5
   553.2
   519.8
   562.3
   536.7
   577.9
   611.3
   564.6
   538.6
   535.1
   555.2
   591.2
     563
   549.3
   559.4
   564.6
   526.6
   542.5
   510.4
   563.3
   535.4
   528.2
   539.9
   544.8
     598
   569.8
   539.9
   535.7
   575.6
   576.6
   578.5
   550.3
   580.2
   505.9
   550.6
   582.1
   575.3
   538.6
   552.3
   578.5
   572.7
   514.9
   563.3
   546.7
     572
   521.4
   532.1
   545.8
     608
   593.5
   588.9
   515.6
   532.8
   540.6
   579.2
   557.8
   546.1
   592.2
   577.9
     539
   572.7
   567.8
   558.7
   553.9
   536.4
   623.9
   541.5
   568.5
   554.2
     536
   585.7
   525.7
   576.9
     539
   533.4
   515.6
   566.2
   564.9
   579.8
   587.9
   602.2
   503.6
     560
   534.1
   538.3
     561
   526.3
   550.3
   567.8
   530.5
   541.2
   570.4
   548.7
   564.6
   566.9
   574.6
   512.4
   544.5
   595.1
   594.1
   570.1
     551
   529.2
   573.3
     562
   511.1
   557.8
   546.7
   568.8
   572.7
   560.7
   534.1
   603.2
   558.1
     513
   553.6
     512
   550.3
   595.1
   617.1
   549.7
   537.7
   593.5
   528.2
   498.1
   582.7
   508.5
   580.8
   601.9
   545.1
   566.9
   522.4
   559.1
   557.1
   581.4
     596
   583.1
   585.7
   617.8
   624.9
   528.9
   583.1
   552.6
   539.6
   486.1
   503.6
   526.6
     537
   568.5
     551
   553.2
   581.4
   546.7
   612.6
   550.6
   516.2
   569.8
   596.4
   587.3
   528.2
   569.1
     524
   590.2
   608.7
   574.6
   507.2
     562
   584.7
   563.9
     548
   605.8
   547.4
   552.9
   575.9
   599.3
   533.1
   575.3
   600.3
   560.7
   528.6
   554.8
   547.1
   482.2
   541.9
   589.6
   509.4
   572.4
   577.2
   604.8
   530.5
     609
   565.2
   527.6
   567.2
   475.7
   555.5
     562
   570.4
   537.3
   497.8
   511.4
   557.8
   574.3
     487
     513
   555.8
   534.4
   571.1
   493.2
   655.7
   501.3
   498.7
   570.1
   542.5
   574.3
   557.8
   582.1
   578.5
   517.5
   524.4
     548
   546.7
   569.1
   600.3
   582.4
   591.2
   537.3
   522.1
   601.9
   599.6
   552.6
   539.3
   569.8
   570.4
   591.2
   536.4
   463.7
   530.8
   540.9
   584.4
   614.5
   544.5
   515.6
   547.7
   541.5
   547.1
   602.9
   517.5
   609.7
   529.5
   604.2
   536.7
   619.7
   550.6
   619.7
   574.6
   591.8
   575.9
   530.2
   588.6
     563
   520.5
     596
   595.7
   515.6
   547.7
   577.2
   537.7
     608
   538.3
   518.2
   545.8
   547.1
   591.2
   611.6
   561.3
   468.2
   585.3
   555.2
   551.3
   579.2
   599.9
   532.1
   542.5
   563.6
   542.8
   543.8
   547.1
     539
   537.3
     573
   585.3
   539.9
   606.4
   518.8
   565.2
   552.6
   564.3
   560.7
   573.7
   535.7
   544.1
   577.9
   565.2
   563.9
   566.5
   583.7
   564.9
   555.8
   600.9
   578.9
   560.4
   554.8
     575
   537.7
   551.9
   639.2
   571.4
   587.6
   564.9
   542.2
   568.8
   579.2
   544.1
   555.8
   512.7
   552.3
   546.4
   622.6
   496.1
   568.1
     526
   585.7
   587.3
     574
   563.6
   606.1
   506.2
   519.5
   522.4
   556.8
     561
   553.2
   565.6
   550.3
   589.9
   579.5
   604.5
     586
   592.8
   528.9
   538.6
   557.4
   560.4
   578.9
   564.6
   579.2
   567.5
     574
   554.8
   529.9
   564.3
   516.6
   547.7
   523.1
   576.3
   532.1
   468.9
   548.7
     536
   605.5
   625.2
   552.6
   606.8
   607.1
   600.3
   553.9
   534.7
   535.1
   569.8
   576.3
   549.3
   577.2
   556.1
   532.5
   548.4
   541.2
   539.3
   587.9
   558.4
   555.2
   541.5
   542.8
   561.7
   583.1
   547.1
   547.7
   587.3
   553.6
     525
   550.3
   547.4
   620.4
   579.8
   540.6
   553.2
   517.2
   533.1
   588.3
   534.4
   542.5
   556.5
   641.8
   523.7
   520.5
   544.8
   514.3
   586.6
   601.2
   593.8
   572.4
   551.9
   526.6
   539.9
   539.3
   544.8
   595.4
   528.9
   533.4
   523.4
   544.8
   559.1
   596.7
   552.9
   587.6
   560.7
     538
   565.9
   576.6
   581.4
   528.6
   556.1
   602.9
     550
   581.1
   532.8
   597.7
   511.1
   548.4
   541.9
   516.2
   574.3
     548
   554.2
     548
   568.1
   559.7
   564.3
   535.4
   538.3
   501.3
   540.9
   581.4
   587.6
   583.4
   552.3
   514.3
   568.8
   577.9
   577.2
   575.9
   596.4
   600.3
   574.6
   603.5
   565.9
   551.9
   559.4
   568.8
   563.6
     526
   536.7
   515.3
   613.6
   576.6
   507.8
   541.9
   593.5
   517.9
   547.7
   530.5
   576.3
   567.8
   570.7
   620.4
   497.8
   585.7
   613.2
   539.9
   523.4
   562.3
   595.1
   544.1
   509.1
   587.3
   562.3
   578.2
   508.8
   541.5
     587
   551.6
   593.1
   557.4
   570.7
   584.7
   568.1
   560.4
   540.3
   490.6
   584.4
   522.4
   591.2
     562
   569.8
     574
   535.7
   559.4
   519.2
   571.4
   561.7
   521.8
   591.5
   505.9
   553.6
   496.1
   559.7
   611.3
   515.6
   556.1
   576.9
     572
   551.9
   545.4
   625.2
   564.6
   555.8
   554.8
   580.2
   578.2
   517.5
   543.8
   587.6
   521.8
   546.1
   541.2
   515.9
   523.4
   519.8
   502.9
   496.1
   577.6
   570.1
   545.4
   539.6
   566.9
     587
   530.5
   573.7
   565.9
   587.3
   535.7
   545.4
     548
   641.5
   570.1
   574.3
   581.1
   547.4
   533.1
   553.2
   515.3
     563
   547.4
   523.1
   564.6
   602.5
   615.8
     573
   570.1
   523.7
   586.3
   536.4
   553.6
   568.5
   569.8
   511.7
   570.7
   582.7
   598.3
   539.3
   575.3
   588.9
   550.6
     525
   581.1
   521.1
   595.4
   571.7
   534.7
   559.1
   571.7
   556.8
   572.7
   530.5
   588.3
   537.3
   543.2
   572.4
   552.3
   581.1
   605.8
   535.1
   567.8
   571.4
     550
   554.2
   574.3
   505.9
   467.6
   584.7
   541.9
   574.6
   575.3
   583.7
   541.2
   533.4
   532.1
   525.7
   548.7
   559.1
   563.9
     539
   504.2
   491.9
   577.9
   532.8
   538.3
   572.7
   518.2
   600.9
   582.4
   606.1
   615.2
   562.3
   568.8
   525.7
   547.4
   601.9
   540.3
   532.1
   601.6
     572
   578.9
   546.4
   615.2
   566.9
   583.1
   583.4
   539.9
   582.4
   512.7
     551
   547.1
   593.1
   587.3
     526
   541.5
   530.5
   558.7
   558.4
   603.2
   524.7
   588.3
     538
   583.4
   543.2
   572.7
   564.9
   588.6
     524
   559.1
   569.8
   578.2
   527.9
   529.2
   628.5
   528.6
   567.2
   551.3
   555.2
   567.5
   517.5
   579.8
     573
   605.8
   543.2
   611.9
   536.4
   535.4
   563.6
     572
   541.9
   593.1
   538.3
   564.6
     596
   597.3
     611
     561
   531.2
   526.9
     574
   537.3
   520.8
     525
   551.3
   526.9
   627.5
   532.5
   579.5
     513
   558.4
   577.2
   512.4
   555.2
   503.3
   542.2
   532.5
   590.2
   559.1
   569.1
   553.9
   594.7
   588.6
   508.5
   570.1
   597.7
     536
   568.5
   569.4
   587.3
   480.2
   589.9
   551.6
     587
   614.9
   603.8
   550.6
   563.9
   570.1
   594.7
     501
   603.5
   565.6
   576.3
     599
   514.6
   540.9
   528.2
   554.5
   578.2
   603.2
     611
   546.4
   572.4
   514.9
   501.3
     525
   539.6
   566.9
   532.8
   571.4
   546.4
   525.3
   522.1
   528.2
   597.7
   512.7
   631.1
   582.4
   519.8
   580.2
   600.9
   565.2
   575.3
   515.9
   562.3
   523.7
   537.7
   555.8
   548.7
   499.7
   522.1
   479.3
   630.1
   612.6
   560.7
   594.4
     561
   560.4
   522.4
   587.3
   545.1
   483.2
   541.9
   555.2
   588.6
   503.9
   625.6
   567.2
   537.3
   559.4
   594.1
   569.4
   520.8
   529.9
   565.9
   588.3
   555.8
   549.3
   560.4
   542.5
     596
   546.4
     572
   544.1
   571.4
   491.3
     599
   524.7
     551
   586.6
   585.7
   549.7
   529.9
   599.6
   560.4
   531.8
   546.4
   624.9
   547.4
   611.9
   568.8
     611
     551
   623.6
   598.3
   531.5
     585
   568.1
   517.5
   555.2
   555.5
   575.9
   559.4
     525
   557.4
   563.3
   563.9
   530.2
   530.2
   556.1
   540.6
   500.3
   558.7
   554.2
   545.1
   572.7
   496.5
     549
   568.8
   568.8
   590.2
   573.3
   557.8
   589.9
   538.3
   578.5
   570.1
   543.5
   599.6
   522.1
   544.5
   551.9
   582.7
   511.4
   570.4
   568.1
   567.5
   537.7
   567.2
   616.2
   611.3
   564.9
     586
   521.8
   452.7
   543.5
   616.8
   550.6
   576.6
   560.7
   553.9
   509.8
   541.5
   518.5
   558.7
   570.7
   604.5
   547.4
   542.8
   530.5
   580.5
   545.8
   576.3
   502.9
   547.1
   570.7
   583.7
   543.2
   592.5
     549
   575.6
   643.7
   499.4
   547.7
     573
   516.9
   565.9
   529.2
     597
   630.8
     526
   535.4
   547.7
   589.2
   593.1
   575.6
   513.6
   568.5
   591.5
   544.8
   545.4
   516.2
   575.3
   548.7
   558.7
   483.2
   503.3
   580.8
   590.2
     572
   557.8
   545.1
   652.8
   592.5
   612.9
   565.6
   575.6
   555.5
   589.9
   587.3
   596.7
   536.7
     635
   571.4
   531.2
   574.6
   541.5
   587.6
   592.5
   602.5
   477.6
   521.8
   571.1
   609.7
   523.7
   641.8
   563.9
   608.7
   553.9
   553.6
   557.4
   518.2
   600.6
   548.7
   565.2
   550.3
   532.8
   549.3
   600.3
     574
   553.9
   572.4
   584.4
   470.8
   535.4
   553.9
     574
   564.3
   528.2
   601.6
   589.9
   558.1
   549.7
   569.4
   550.3
   528.9
   565.6
   556.1
   517.5
   578.5
   576.6
     610
   535.7
   568.1
   550.6
   587.3
   580.8
   539.3
   558.4
   551.9
   586.6
   500.3
   589.6
   538.6
   554.8
   570.4
   544.8
   484.8
   519.5
   614.2
   613.9
   533.1
   540.9
   595.1
   600.9
     551
   578.2
   576.6
   524.7
   595.7
   488.3
   629.5
   561.3
     597
   578.2
   542.5
   528.6
   532.1
   527.6
   545.1
   577.9
   541.5
   534.1
   529.9
   592.8
   514.3
   530.2
   553.2
   610.3
   533.8
   524.4
   557.4
   564.3
   537.3
   543.5
   565.9
   566.2
   565.9
     572
   588.3
   536.4
   582.1
   578.2
   556.1
   565.2
     609
   531.2
     560
   543.5
   562.3
   595.7
     548
   616.5
   561.7
   535.1
   497.1
   565.9
   581.8
     539
   538.3
   600.3
   519.8
   540.3
   502.3
   533.8
   558.4
     608
   528.9
   549.3
   572.7
     548
   569.8
   557.1
   576.9
   622.6
   581.1
   537.7
   540.6
   517.5
   553.2
   566.2
   492.9
   561.7
   609.7
   573.3
   545.1
   549.7
   614.9
   554.8
   551.6
   531.2
   565.6
   562.3
   604.5
   535.4
   495.2
   594.4
     563
   539.9
   603.5
   546.7
   514.9
   603.5
   493.2
   545.4
   621.7
   551.6
   584.4
   552.6
   564.3
   594.1
   531.5
   603.8
   529.5
   598.3
     562
     599
   617.5
     598
   532.8
   563.3
   556.8
   531.2
   578.2
   522.7
   564.6
   535.7
   502.6
   622.6
   610.3
   523.4
   542.2
   598.6
   547.7
     536
   589.2
   539.9
   527.6
   659.3
   529.2
   604.5
   561.3
   608.4
   539.3
   531.5
   546.1
   519.5
   552.6
   547.4
   528.9
   549.7
   619.4
   539.3
   537.7
   564.3
   532.5
   545.4
   601.9
   552.9
   564.3
   527.9
   565.2
   571.4
   593.1
   531.5
   583.1
   557.8
     572
   573.3
   569.8
   546.7
   465.6
   526.9
   561.3
   509.8
     597
   536.7
   564.3
   584.7
   605.5
   531.2
   545.8
   499.4
   527.3
   564.3
   606.4
   612.6
   529.5
   593.5
   547.1
   576.9
   593.5
   554.5
   551.6
   552.3
   580.8
   566.2
   581.1
   543.2
   576.9
   564.6
   546.7
   526.6
   542.5
   524.4
   507.8
   600.9
   584.7
   544.1
   541.5
   589.9
   616.5
   551.3
   551.9
   561.7
     525
   544.5
   553.6
   567.8
   575.3
   594.1
   548.7
   544.5
     561
   563.6
   583.4
   561.3
   585.3
   570.1
   522.4
   545.4
   552.6
     563
   581.4
   593.8
   580.8
   630.1
   528.6
   577.6
   505.2
   571.4
   551.3
   550.3
   544.8
   503.3
   528.6
   510.4
   565.6
   555.5
   575.6
   539.3
   531.2
   558.4
   538.6
   538.3
   556.8
     586
   582.1
     513
   604.8
   525.3
   535.4
   576.6
   580.5
     585
   551.9
   553.2
     599
   518.5
   550.6
   538.6
   526.6
   533.1
   531.2
   519.8
   625.2
   575.6
   584.4
   545.8
   580.2
   557.1
     550
   510.1
   577.9
   552.9
   592.8
   552.9
   585.3
   554.8
   544.8
   538.6
   616.8
   531.5
   589.6
   540.6
   530.2
   512.7
   542.8
   592.2
   525.3
   580.5
   519.8
   556.5
   537.3
   558.4
   581.4
   543.2
   531.2
   553.9
   591.8
   536.4
   590.2
   551.3
   537.3
   547.7
   546.4
   560.7
   519.8
   606.4
   519.2
   512.4
   542.5
   535.7
   605.5
   579.8
   532.5
   541.9
   509.1
   631.4
   505.9
   510.4
   556.1
   537.7
   576.3
   519.8
   525.3
   582.1
   583.7
     585
     548
   586.6
   517.5
     584
   552.6
   556.1
   583.1
   559.1
   568.1
   573.7
   578.9
   540.9
   578.9
   570.4
   565.2
   542.2
     502
     585
   605.5
   566.9
   533.4
   563.9
   605.8
   545.4
   573.3
   558.1
   556.8
   575.9
   567.8
     548
   512.4
   578.5
   566.9
   561.7
   569.4
   623.6
   552.3
   545.8
   489.6
   564.3
     538
     575
   539.9
     526
   556.1
   553.9
   507.8
   573.7
   593.8
   593.8
   580.8
     572
   568.1
   578.5
   577.2
   547.4
   566.2
   546.1
     585
   573.3
   554.8
   509.1
   648.6
     551
   499.4
     537
   542.5
   562.6
     562
   604.2
   589.6
   509.1
   555.8
   520.1
   559.7
   515.6
   532.5
   560.7
   547.1
   551.6
     575
   593.1
   588.9
     501
   459.8
   518.5
   536.7
   565.9
   536.4
   542.2
   534.4
   524.4
   564.6
     524
   506.8
   550.3
   557.4
   561.7
     551
   612.9
   594.1
     574
   557.4
   526.6
   618.1
   506.2
   594.1
     536
   534.7
   566.9
   521.8
   516.2
   544.5
   617.1
   600.6
   547.1
   582.4
   572.4
   551.9
   603.5
     597
   612.9
   590.9
   498.1
     610
   553.2
   594.4
   529.2
   557.4
   506.2
     526
   542.8
   563.6
   486.1
     574
   600.3
     551
   509.8
   608.7
   505.5
     548
   544.5
     539
     526
     572
   498.4
   530.2
   578.5
   535.1
   601.6
   601.9
   502.3
     584
   495.2
   605.5
   590.2
   580.8
   593.5
   517.5
   581.4
     587
   579.5
   536.4
   568.8
   544.1
   568.8
   518.8
     538
   535.1
   574.6
   517.9
   518.2
   531.8
   554.2
   575.3
   545.8
   613.9
   574.3
   556.1
   651.2
   580.8
   580.8
   577.9
   604.8
     550
     562
   588.9
     539
   541.5
   536.7
     574
   552.9
   575.3
   598.6
   551.9
   525.3
   565.2
   655.4
   547.1
   579.2
   520.8
   552.6
   580.5
   517.9
   513.6
   529.5
   542.8
   546.1
   585.3
   536.4
   617.8
   541.2
   493.2
   551.6
     572
   638.5
   546.4
   584.7
   514.3
   569.8
     575
   564.9
   585.7
   500.3
   529.5
   557.1
   543.8
   560.4
   596.7
     512
   539.9
   555.5
   581.1
   580.2
   510.7
   550.6
   577.2
   546.7
   578.5
   553.6
     550
     572
   507.5
   562.3
   531.5
   583.4
   553.2
     539
   603.2
     561
     551
   556.5
   517.5
   495.5
     502
   588.9
   539.3
   542.5
   527.3
   542.5
   511.7
   502.6
   557.4
   516.9
   524.4
   496.1
   559.4
   568.8
   558.1
   552.3
     610
   573.3
   564.3
   555.5
   545.8
   584.7
   622.6
   540.3
     575
   594.1
   543.2
   516.9
   539.9
     575
   562.3
   545.8
   589.6
     584
   566.2
   598.3
   569.8
   535.4
   568.8
   551.9
     551
   553.9
   637.6
   547.1
     597
     575
   575.6
   588.3
   569.4
   578.5
   578.5
   528.2
   553.6
   580.2
   555.2
   565.9
   501.3
   561.3
   602.2
   562.6
   496.8
   551.6
   549.7
   581.1
   582.4
   570.1
     536
   497.4
   590.5
   522.7
   527.6
   497.4
   553.6
   549.7
   545.4
   531.2
   575.3
   554.5
   559.1
   584.7
   544.1
   527.6
     585
   515.6
   594.7
   555.5
   600.9
   530.5
   575.9
   569.4
   584.7
   577.9
   551.9
   555.2
   566.9
   524.4
   569.4
   552.9
   551.9
   574.6
   528.2
   562.6
   579.5
   564.3
   565.6
   536.4
   558.4
   564.3
   563.3
   577.6
   606.4
   611.9
   565.2
   550.6
   575.6
   579.8
   531.8
   568.1
   540.3
   519.2
   513.3
   598.6
   603.2
   558.7
   555.8
   516.9
     561
   541.9
   552.3
   555.8
   594.1
   573.3
   544.8
     646
   582.4
   567.5
   538.3
   598.6
   571.4
   567.8
   530.2
   490.6
     537
   543.5
   567.8
   557.1
   615.5
   578.9
   495.2
     610
   533.4
   572.4
   528.2
   574.3
   511.1
   524.4
   527.3
     575
   613.2
   537.7
   579.8
   555.5
   484.1
   533.1
   542.8
   510.7
   579.8
   552.9
     536
   529.2
     512
   518.2
   548.4
   498.7
   578.9
   540.9
   536.4
   531.5
   602.9
   553.9
   506.2
   527.9
   579.8
   576.9
   498.1
   537.3
   527.9
   616.2
   514.3
   600.3
   563.3
   544.1
     560
   560.7
     584
   526.3
   496.8
   544.5
   566.2
   577.2
   503.3
   508.1
   473.4
   564.3
   592.5
   565.2
   600.9
   499.4
   549.7
   520.1
     548
   530.5
   504.6
     575
   593.5
     561
     563
   598.6
   553.2
   520.1
   565.6
   553.6
   581.1
   518.5
   551.9
   556.1
   556.1
   545.4
   540.3
   511.7
     561
   501.3
     573
   509.4
   576.3
   514.9
   580.8
     575
   507.8
   611.6
   583.7
   534.7
   545.8
     562
   562.6
   532.5
   534.4
   525.7
   541.9
   529.9
   531.2
   499.4
   542.5
   545.8
   569.1
   543.2
   537.7
   577.6
     514
   551.6
   497.8
   585.3
   554.8
     587
     574
   589.9
   588.9
   505.5
   593.8
   498.7
   569.1
   569.8
     598
   547.7
   553.9
   556.5
   525.3
   556.8
   524.4
   571.7
   553.6
   563.3
   594.7
   526.9
   588.9
   547.7
   520.5
   588.3
   543.8
     573
     537
   497.8
   593.8
   552.3
   551.9
     500
   535.1
   577.2
   515.6
   527.6
   578.9
   598.3
     587
   525.3
     609
     573
   561.3
   608.7
   515.3
   557.1
   547.4
   557.8
   574.6
   582.4
   573.3
     622
   588.3
   580.8
   545.4
   541.2
   552.3
   568.1
   498.1
   595.1
   571.4
   571.4
     573
   571.4
   629.8
   516.6
   559.4
   532.8
     525
   559.1
   525.3
     563
   517.5
   538.6
   505.9
   529.9
   562.6
     560
   555.8
   564.3
   581.1
   567.2
   562.6
   560.4
   598.3
   586.6
   568.8
     512
   554.8
   493.2
   579.5
   534.4
   539.6
   503.9
   585.7
     575
   576.9
   514.6
     560
   577.2
   512.4
   471.2
   538.6
     548
   551.9
   546.1
   565.9
   551.9
     561
   609.3
     550
   545.8
   532.1
   566.2
     562
   531.2
     573
   584.4
   579.2
   560.4
   582.4
   572.7
   573.7
   548.4
   590.9
   556.5
   533.8
   588.9
   577.6
     551
   578.9
   534.1
   557.8
   577.9
   508.5
   589.6
   539.9
   548.4
   543.8
   537.7
   542.2
   541.9
   555.5
   554.5
   548.4
   502.6
     585
   526.3
   528.2
     548
   571.4
   522.1
   588.9
   615.2
   515.3
   496.1
   564.9
   560.7
   583.1
   510.7
   568.5
   552.3
   550.6
   489.6
   542.5
   479.9
   573.3
   519.2
   566.9
     550
   600.6
   575.9
     608
     549
   566.5
   533.1
   526.9
     477
   518.8
   544.1
   499.7
   558.4
   566.5
   573.3
   534.1
   595.7
   632.4
   532.1
   594.4
   485.8
   571.1
   529.9
   569.4
   558.4
   566.5
   535.7
   628.5
   571.7
   549.3
   587.9
   655.1
   556.1
   573.7
     551
   569.4
   562.6
     573
   530.8
   604.8
   531.2
   593.1
   609.3
   518.5
   572.7
   550.6
     525
   627.8
     537
   553.9
     586
     572
   558.7
   582.7
   574.3
   625.9
   571.1
   557.4
     514
   522.7
   558.4
   577.9
   522.4
   584.7
   571.4
   544.1
   519.8
   573.7
   564.6
   533.1
   618.1
   543.8
   541.2
     560
   547.7
   517.9
   592.5
   512.7
   595.7
   588.6
   548.7
   568.5
   513.3
   576.6
   551.3
   541.5
   568.5
   549.3
   541.2
     597
   547.1
   547.1
   509.8
   570.4
   541.2
   506.5
   486.1
   569.1
   541.2
   533.8
     537
   539.6
   579.8
   576.9
   525.7
   538.6
   554.8
   531.2
   615.8
   606.8
   507.8
   594.1
   552.9
   593.5
   562.6
     587
   573.7
   497.4
   570.7
     548
   550.3
   539.6
   572.7
     514
   567.5
   622.3
   557.1
   577.6
   545.1
   595.4
   531.5
   520.8
   553.9
   516.6
   584.4
   509.4
   541.5
   546.7
   589.6
   573.7
     574
   581.8
   560.4
   614.9
   563.9
   593.8
   554.2
   551.3
     574
   540.6
   554.5
   539.6
   525.7
   553.6
   594.7
   507.5
   531.5
     551
   577.2
     584
     551
   534.7
   625.6
   587.3
   556.8
   578.5
   517.5
   508.5
   548.7
   533.8
   532.1
     587
   573.3
   583.4
   505.5
   532.5
   584.7
   530.8
     645
   558.4
   486.4
   487.7
   540.6
   631.4
   557.1
     608
   515.9
   560.4
   480.6
   491.9
   587.6
   514.6
   546.1
   602.9
   547.4
   552.3
   493.2
   562.3
   522.4
   507.8
   551.3
   586.6
   511.7
   553.9
     539
   589.6
   553.2
   558.1
   551.6
     597
   566.5
   527.9
   527.6
   575.6
   552.6
     585
   571.7
   591.2
   551.6
   540.3
   542.5
   615.5
   541.5
   539.9
   583.7
   540.3
   569.1
   592.2
   587.3
     597
   505.9
   570.7
   600.3
   613.6
     599
     526
   580.8
   578.5
   549.3
   574.3
   540.3
   566.9
   581.1
   534.7
   557.8
   570.4
   592.2
   550.3
   545.4
   568.8
     536
   570.4
   527.9
     551
   550.3
   507.8
     551
   528.2
   545.4
     622
   535.1
   564.6
   541.5
   580.8
   540.3
   587.3
   543.2
   574.6
     548
   554.2
   575.3
   509.4
   506.2
   523.4
   529.2
   594.4
   552.9
     549
   591.5
   626.9
   576.3
   568.1
   568.8
   557.8
   591.2
   535.7
   560.4
   513.3
   522.7
   543.5
   522.7
   554.2
   538.6
   557.1
   597.3
   518.2
   600.3
   574.3
   543.2
   526.6
   557.1
   564.6
   555.8
   529.5
   563.6
     549
   549.7
   580.5
   578.5
   551.3
   547.4
   567.8
   580.8
   545.4
     574
   507.8
   570.1
   575.3
   523.1
   530.8
   545.8
   529.9
   533.8
   587.6
   539.9
   529.9
   576.6
   494.2
   569.4
   476.3
   579.8
   470.5
     572
   546.4
     585
   531.8
   505.9
   526.9
   582.7
   534.7
   555.8
   557.1
   574.3
   533.1
   539.6
   566.5
   523.4
     561
   470.5
   545.4
   576.9
   553.6
   595.1
   537.3
   515.3
   552.6
   564.3
   629.5
   602.9
   499.7
   504.6
   545.1
   570.7
   542.2
   585.3
   546.1
   554.5
   542.8
   559.7
   529.2
   644.1
   546.4
   583.1
   528.9
   523.4
   554.8
   530.5
   534.7
   580.5
   519.2
   571.4
   530.2
   552.6
   493.2
   582.1
   518.5
   519.8
   559.1
   543.2
   576.3
   541.2
     539
   545.1
   523.1
   535.1
   611.3
   566.5
   586.3
   568.8
   495.5
   601.9
   519.2
     551
   559.7
   585.7
     574
   612.6
   548.7
   529.5
   565.2
   530.8
   548.4
   527.6
   569.8
   574.3
     586
   552.3
   585.7
   538.3
   563.6
   552.3
   573.7
   623.6
   523.1
   605.5
   578.5
   503.6
     573
   521.1
   537.7
   509.4
   584.4
   584.4
   544.8
   578.5
   593.5
   545.4
   582.7
   541.9
   590.2
   556.8
   633.7
     514
   530.2
   587.6
     574
   525.3
   577.9
   569.4
   555.8
   575.6
   579.8
   554.2
   519.5
   601.2
   576.6
   591.8
   604.5
   602.5
   520.5
   548.7
   585.7
   512.7
   552.6
   609.3
   537.3
   565.2
   562.3
   575.9
   539.3
   571.4
   553.9
   530.2
   481.5
   604.2
   568.1
   570.4
   543.2
   579.5
   623.6
   511.7
   525.3
   570.1
   561.3
   555.5
   519.5
   521.8
   610.6
   532.8
   541.2
   583.7
   549.7
   611.3
   580.5
   527.6
   614.5
   601.9
   563.6
   590.5
     537
   562.6
   606.1
   599.3
   516.9
   625.2
   525.7
   539.3
   545.1
     563
   552.9
   549.7
   579.8
   624.9
   556.5
   587.6
   509.1
   581.8
   529.9
     477
   574.6
   521.1
   526.9
   630.4
     539
   583.4
   564.6
   547.4
   510.7
   548.4
   552.9
   527.9
   581.1
   545.8
   513.3
   575.6
   558.1
     623
   542.8
   625.9
   559.1
     598
   542.2
     587
     539
   531.5
   618.8
   584.7
   505.5
   556.8
   533.1
   538.3
   552.3
   580.5
   481.2
     597
   559.4
   505.2
   559.7
   582.1
   572.7
   540.9
   516.6
   534.7
   616.8
   550.3
   539.6
   565.6
   550.6
   521.8
   557.8
     610
   572.4
   558.1
   533.1
   543.2
   473.4
   531.8
   598.3
   601.9
     526
   555.8
   554.2
   605.8
   552.6
   571.4
   529.5
   572.4
   521.8
   597.3
   559.1
   576.9
   517.2
   547.4
   545.8
   490.9
   511.7
   536.4
   542.2
   544.5
   564.3
   557.8
   566.5
   546.7
   492.6
   499.1
   591.5
   582.4
   555.8
   613.2
   588.9
   519.8
   591.5
   530.2
   523.7
   490.6
   462.4
   547.4
   538.3
     597
   591.8
   587.9
   577.9
   604.5
   580.2
   568.5
     512
   593.8
   589.6
   513.3
   549.7
   544.5
   592.2
   574.3
   504.2
     551
   576.3
   525.3
   518.2
   566.9
   578.5
     563
   527.3
   549.7
   569.1
   524.7
   527.3
   567.2
   550.6
   570.1
   493.5
   540.3
   512.4
   590.5
   560.4
   556.5
     608
   550.3
   496.5
   527.9
     575
   540.6
   580.8
   499.1
   557.4
   545.1
   503.9
   538.6
   498.7
     549
   557.4
   536.7
   562.6
   550.3
   597.7
   531.8
   606.1
   493.2
   591.2
   504.6
   586.3
   479.6
   535.4
   542.5
   563.3
   548.7
   539.6
   541.2
   558.4
   580.8
   535.4
   572.7
   555.2
   589.2
     550
   520.8
   504.9
   547.7
     560
   630.8
   571.1
   520.5
   537.7
   541.5
   514.6
   548.7
   567.2
   570.7
   453.6
   546.1
   619.7
   578.2
   584.7
   558.4
   553.2
   593.8
   583.1
   601.6
   606.1
   561.7
   540.3
   545.4
   556.1
   552.6
     514
   563.6
   540.3
   518.8
   554.8
   544.5
     562
   518.8
   547.7
   586.3
   601.2
   567.2
   604.2
   563.9
   539.3
   504.2
   531.8
   575.6
   540.3
   508.5
     536
     548
   642.8
   544.5
   575.3
   620.7
   544.1
   545.4
   559.1
     561
   591.5
     524
   553.6
   524.4
   595.4
   556.1
     487
   583.7
   552.6
   552.9
   575.6
   561.3
   539.6
   575.6
   604.8
   548.4
     572
     538
   569.8
   636.6
     549
   569.8
   557.1
   582.4
   501.6
   585.3
   522.1
   540.6
   567.5
   542.5
   558.4
   535.4
   525.7
   644.7
     573
   528.9
   580.8
   549.3
   612.9
   551.6
   579.8
   586.3
   534.4
     562
   564.6
   545.8
   517.2
   540.9
   517.2
   588.9
   565.6
   526.9
   525.3
   515.9
   570.1
   554.5
   535.1
   570.1
   613.2
   575.3
   578.9
   588.6
   577.9
   541.5
   545.8
   600.9
   601.2
   574.6
   571.1
     561
   535.7
   535.4
   533.8
   515.3
   578.9
   591.2
   516.9
   529.5
   531.2
     573
   551.3
   580.2
   550.6
   533.4
   533.1
   531.5
   582.7
   555.5
   527.9
   541.5
   521.1
   541.9
   603.5
   554.8
   536.7
   594.4
   595.1
     548
   541.9
   566.5
     598
   565.2
   611.3
   527.9
   570.4
   538.6
   563.3
   533.4
   569.8
   533.1
   562.6
   507.5
   563.3
   578.5
   539.6
   484.1
   556.8
   516.9
   599.9
     574
   570.4
   534.4
     596
   544.5
   492.9
   543.2
   582.4
   504.6
   509.1
   538.6
   531.2
   566.2
   541.2
   467.3
   532.1
   534.7
   583.4
   564.3
     548
     548
   582.7
   601.9
   512.4
   606.4
     585
   527.6
   554.5
   521.1
   515.3
   602.5
   487.4
   546.4
   594.7
   533.8
     524
   571.1
   512.4
   478.6
   567.5
   459.2
   586.3
   539.6
   576.9
   559.7
     548
   538.6
   520.8
   557.4
   563.6
   487.7
     560
   587.3
   548.4
     560
   526.9
     587
   527.6
     574
   575.3
   563.9
   530.2
   582.4
   544.1
     537
   515.3
   570.4
   554.2
   537.7
   583.4
   647.3
   574.3
   509.1
   521.8
   520.8
   545.1
   565.9
   577.2
   556.8
   487.4
   557.4
   576.9
   539.3
   571.7
     561
     574
   544.8
   517.2
   576.3
   583.4
   582.4
   579.8
   555.2
   546.7
   583.1
   541.2
   557.4
   554.8
   493.5
   528.6
   529.9
   558.7
   554.2
   514.6
   552.6
   495.5
   553.2
   529.2
   615.2
   558.7
   517.5
   604.2
   536.4
   569.4
   582.4
   552.6
   548.7
   603.8
   617.1
   517.2
   576.9
   546.1
   569.4
   580.2
   611.9
   585.7
   528.6
   532.1
   544.8
   541.9
     587
   541.9
   541.5
   488.3
   615.5
   542.2
   521.1
   531.8
   632.1
     597
   493.2
   558.4
   615.2
   577.6
   556.8
   577.2
     551
   509.4
   568.5
   569.8
     551
   591.8
   601.2
     538
   592.8
     551
   529.5
   576.6
   491.6
   509.4
     526
   494.5
     526
   557.8
   566.5
   551.6
   523.7
   567.2
   524.4
   551.6
   512.7
     526
   614.2
   571.1
   466.9
   590.9
   522.1
   602.9
     563
   567.8
     584
   561.3
   590.5
   514.6
   574.3
   530.8
   568.1
   556.5
   625.6
   558.4
   565.6
   602.5
   548.7
   486.1
     513
     575
     549
   524.7
   560.7
   531.2
   604.2
   569.8
   522.4
   539.9
   574.6
   524.4
   546.4
   585.3
     599
   590.5
   571.7
   634.3
     550
   521.1
     537
     514
   571.7
   581.1
   568.5
   611.6
   531.8
   513.6
   583.4
   599.9
   549.7
   613.6
   522.1
   564.6
   615.8
   538.6
   562.3
   527.6
   564.9
     526
   566.2
   569.4
   601.9
   583.7
   581.8
   575.3
     562
     560
   559.1
   615.2
   513.3
   591.8
   568.8
   512.4
   583.7
   569.4
   525.3
   504.2
   555.8
     584
   594.4
   585.7
   547.4
     550
   602.9
   521.4
   564.6
     587
   612.6
   542.5
   602.5
   633.4
   550.3
   554.5
   590.2
   605.5
   574.3
   538.3
   550.3
   565.2
   539.3
     599
   554.8
   559.7
   567.2
   554.8
   556.8
   526.6
   547.4
   535.7
   568.5
   543.8
   518.8
   592.2
   523.4
   552.3
   520.1
     573
   564.6
   527.6
   594.4
   559.1
   556.5
     596
   553.9
   579.2
   516.2
   532.8
   613.2
     549
   579.8
   496.1
   595.1
   599.6
   575.6
   518.5
   554.2
     560
   547.1
   558.7
   528.9
   546.7
   603.8
   547.7
   585.3
   540.9
   551.3
   553.6
   590.9
   635.9
   567.5
   569.1
   522.4
   630.4
   558.7
   582.7
   540.3
     549
   489.6
   556.8
   544.5
   535.1
   539.9
   557.1
   573.7
   537.7
   528.6
   577.9
   556.5
   554.8
   512.4
   545.1
   509.4
   542.8
   612.9
   520.5
   544.8
   557.1
   562.3
   576.6
     548
   523.7
     608
   533.1
   602.5
   502.6
   557.8
   574.6
     597
   532.8
   594.7
   544.5
   544.5
   556.1
   539.6
     562
   571.1
   477.6
   551.3
   485.8
   587.6
   526.6
   579.8
   531.2
   570.7
   565.6
   533.8
   554.8
   523.1
   542.8
   512.7
   531.8
   517.5
   562.3
   597.3
   533.4
     598
   528.9
   525.3
     597
   537.3
   505.2
   569.4
   546.4
   561.7
   541.2
   557.8
   565.2
   563.3
   519.5
   577.9
   546.4
   537.7
   513.3
   490.9
   526.6
   566.2
   573.3
   530.8
   545.1
     524
   520.8
   545.8
   527.3
   539.3
     573
   640.5
   543.5
   539.6
   563.3
   561.3
   538.6
     574
   543.2
   566.9
   551.9
   607.7
   548.4
   532.8
   538.6
   630.1
   591.8
   591.5
   541.2
   569.1
   543.8
   541.2
   546.7
   530.2
     550
   565.2
   594.4
   546.7
   585.3
   587.3
   528.9
   486.7
   543.2
   543.8
   631.1
     596
   545.8
   564.6
   559.1
   561.3
   532.5
   538.3
   517.9
   519.5
   612.6
   523.1
   536.4
   523.1
   581.4
   563.3
   577.9
   561.3
   508.8
   571.1
   547.4
   620.1
   564.6
   551.6
   599.3
     575
   556.1
   524.4
     539
     525
   556.5
   580.5
   562.6
   543.8
   495.8
   615.2
   534.7
     572
   593.1
   555.5
   535.7
   598.3
     599
   532.8
   559.7
   507.2
   507.5
   546.1
   593.1
   512.7
   544.1
   552.9
   542.8
   509.1
   591.5
   500.7
   522.1
   560.7
   582.7
   532.8
   535.4
   606.8
   544.1
   560.7
   571.7
   638.5
   510.7
   512.7
   602.5
   611.6
   568.8
   596.7
   572.4
   567.5
   569.4
   591.2
     572
   523.7
   592.8
   544.1
   553.6
   559.4
   570.1
   611.6
   543.8
   560.7
   549.3
   574.6
   558.4
   551.9
   547.7
   548.4
   518.2
   537.7
   563.3
   606.8
   572.4
   544.8
   519.2
   559.4
   524.7
   523.4
   547.1
   611.6
     551
   521.1
   571.4
   530.2
   573.3
   562.6
   515.6
     550
   546.4
   576.3
   589.2
   601.6
   613.6
   543.8
   568.8
   548.7
   531.5
   525.3
   559.4
   563.9
     550
   575.9
   562.3
   592.8
   616.2
   514.9
   502.3
   551.3
   541.5
   532.5
   550.6
   558.7
   562.6
   550.3
   516.2
   563.9
   565.6
   530.2
   519.8
   580.5
   514.3
   526.3
   528.2
   483.2
   584.4
   537.3
   510.7
   528.2
   547.7
   555.8
   583.7
   553.2
     560
   566.5
   577.9
   529.9
   526.6
   578.5
   544.5
   601.9
   506.5
   517.5
   519.5
     512
   531.2
   570.1
   572.7
   592.5
   576.3
   509.1
   606.4
   562.3
   554.8
   521.1
   553.6
   531.5
   524.7
   615.5
   595.7
   569.8
   676.5
     608
   574.6
   556.8
     550
   615.2
   567.5
   567.2
   549.3
   511.4
   489.3
   480.9
   502.9
   536.4
   567.5
     478
   575.3
   512.4
   552.3
   536.7
     561
   546.4
   546.4
     512
   577.9
   520.1
   568.8
   592.5
     548
   549.3
   559.7
   531.5
   537.7
   529.2
   572.4
   564.6
   555.8
   566.5
     573
   593.8
   558.1
   551.3
   544.5
   533.1
   549.3
   544.5
   541.5
   592.2
   564.9
   559.1
   483.8
   573.7
     501
     548
   538.6
   559.4
   601.9
   560.7
   488.3
   529.2
   518.8
     561
   538.3
   554.5
   564.9
   518.8
   542.2
     573
   584.4
   614.2
   522.7
   521.1
   535.1
   575.9
   563.6
   539.9
   569.8
   498.7
   570.1
   547.1
   556.8
   498.1
   536.7
   593.5
   553.2
   527.6
   556.1
     597
     549
   601.9
   507.5
   500.3
   543.8
   557.1
   570.4
   594.1
   522.4
   521.4
     562
   557.1
   539.6
     524
   524.4
   594.1
   603.2
   574.3
   583.4
     563
   567.2
   555.2
   478.9
   559.1
     560
   594.7
   564.3
   565.9
   479.9
   576.9
   578.5
   531.2
   551.3
     572
   485.8
   540.9
   517.5
   576.6
   553.9
   615.2
   564.3
   616.5
   544.1
   526.3
   597.7
   565.2
   577.2
   557.8
   545.4
   527.3
   588.6
     621
   533.1
   619.4
   569.1
   583.1
   564.6
   592.2
   568.5
     561
   575.6
   557.4
   578.2
   464.7
   481.9
   529.9
   529.9
   543.8
   593.8
   575.6
   543.2
   557.1
   537.3
     550
   565.9
   503.3
     563
   503.9
   539.3
   568.1
   526.3
   540.9
   555.8
     563
   507.2
   537.7
   564.3
   509.4
   568.5
   531.5
   531.5
   566.2
   557.1
   531.8
     513
   607.7
   614.5
   540.6
   570.7
   558.7
   578.9
   538.3
     587
   555.2
   579.8
   514.3
     562
   505.9
   577.2
   535.1
   566.2
   505.2
   505.5
   543.8
   541.9
   586.6
   530.8
   584.4
   523.7
   571.4
   567.2
   628.2
   562.6
   526.9
   554.2
   509.8
   586.6
   539.9
   569.8
   556.8
     584
   516.2
   535.4
   518.8
     561
   554.5
   569.1
   564.3
     551
   592.2
   617.1
   539.6
   549.3
   553.6
   579.5
   582.4
   543.8
   555.8
   542.2
   509.1
   577.2
   499.7
   541.9
   513.6
   552.9
     512
     538
   554.8
     501
     550
     596
   570.7
   584.4
   576.6
   563.6
   566.5
   579.5
   541.5
   558.7
   542.2
   569.8
   587.6
   547.7
   494.8
     551
   557.8
     550
   581.1
   556.8
   571.7
   545.8
     587
   552.6
   524.4
   535.1
     548
   539.9
   601.6
   596.7
   507.8
   541.5
   560.4
   553.9
   542.5
   563.9
   580.2
   599.3
   545.4
   512.7
   594.1
   583.1
   574.6
     537
   492.6
   528.9
   509.8
   560.7
   607.1
   532.8
   512.7
   551.6
   533.1
   538.3
   511.4
   546.7
     537
   522.1
   586.6
   530.2
   532.8
   560.7
   527.9
   551.9
   531.2
   609.7
   598.3
   559.4
   570.4
   579.5
   509.8
   538.3
     550
   519.5
     551
   579.5
   553.9
     597
   590.2
   522.1
   508.1
   509.1
     621
   569.1
   587.9
   508.8
   531.2
   543.2
     586
   541.9
   567.2
   534.7
     633
   504.9
   550.3
   564.9
   535.1
   645.4
   565.9
   526.3
   533.8
   617.1
   567.8
   546.1
   576.9
   551.6
   555.2
   519.2
   554.5
   507.2
   519.5
   516.9
   546.1
   575.6
   552.9
   533.8
     584
   530.5
   534.1
   593.1
   529.5
   585.3
   604.2
   531.5
   587.3
   515.3
   527.6
   576.3
   500.7
   533.4
   528.2
   556.8
   575.9
   532.5
   536.7
   533.4
   561.7
   606.8
     501
   505.2
   527.9
   547.7
   500.7
   543.2
   557.4
   534.4
   544.5
   550.6
     536
     538
   556.1
   578.2
   505.5
   544.1
   558.4
   564.3
   567.2
   519.5
   517.2
   545.4
   557.4
   591.5
   593.5
   556.1
   502.6
   578.5
     611
   557.4
   525.3
   606.8
   599.3
   565.9
   600.3
   555.2
   565.9
   520.1
   545.1
   526.6
   514.9
   591.2
   536.4
   580.2
   583.1
   531.8
   621.3
   534.4
   569.1
   556.8
   583.7
   606.4
   557.4
   496.8
   564.6
     548
   508.5
   551.6
   513.6
   556.8
   544.8
   585.7
   466.6
     524
   554.8
     561
   595.7
   603.2
   512.4
   571.7
   619.4
   556.5
   530.2
   503.6
   598.6
   577.2
     563
   516.6
   551.3
   566.2
   574.6
     586
   577.9
   557.1
   561.3
   556.8
   597.7
   515.3
   492.6
   595.7
     550
   508.8
     513
   540.6
   537.7
   600.6
   548.7
   560.4
   532.1
   554.8
   523.1
   559.7
   629.8
   556.5
   521.8
   517.2
     561
   607.1
   545.8
   535.1
   561.3
   556.8
   556.8
   553.6
   551.3
   535.4
   553.6
   540.6
   576.6
   575.3
   536.7
   591.5
   554.5
   543.8
   566.2
   574.3
   564.3
   580.2
   544.5
   596.7
   549.7
   631.4
   541.5
   555.2
   555.8
   582.4
   506.2
   580.5
   553.6
   578.2
   515.6
   526.9
   468.9
   534.7
   589.9
   569.4
   523.7
   563.9
   565.6
   550.3
   538.3
     563
   562.6
   531.2
   593.5
   580.2
   558.7
   514.6
   542.5
   506.2
   592.5
     587
     548
   504.6
   518.8
   535.4
   538.6
   568.1
   522.7
   535.7
   564.3
   569.4
   505.9
   578.2
   579.2
   584.7
   532.5
   547.7
   555.8
   573.7
     550
   523.7
   550.6
     561
     551
   535.1
   605.8
   580.5
   601.2
   519.5
   492.6
   576.3
     539
     538
   585.7
   579.2
   534.1
   555.5
   496.1
     560
   570.4
   586.3
     538
   601.6
   521.4
   564.6
   511.7
   554.5
   566.5
   539.9
   553.2
   567.5
     525
   550.3
   530.5
   595.1
   496.8
   537.7
   552.3
   509.4
     514
   547.1
     539
   547.1
   553.9
   548.4
   548.4
   611.6
   598.6
   556.8
   614.5
     586
   520.8
   532.5
   540.9
   618.1
   554.8
   526.9
     587
   565.2
   534.1
   560.7
   505.2
   486.7
   567.5
   552.3
   542.8
   514.9
   545.4
   588.9
   543.8
   552.9
   567.8
   550.6
   480.6
   546.1
   545.1
     537
   571.4
   611.6
   551.6
   585.3
   554.2
   586.6
   554.2
   523.4
     549
   580.2
     563
   599.9
   535.1
   576.6
   550.3
   594.7
   526.6
   517.9
   511.4
   546.1
   565.6
   569.8
   523.4
   559.4
   619.7
     514
   595.1
   535.7
   566.9
   534.7
   569.8
   565.6
   592.2
   532.8
   504.6
   547.4
   529.9
   522.1
   580.2
   510.1
   497.1
   537.3
   557.8
   544.8
   534.1
   527.9
   532.5
   569.8
   529.9
   525.3
   535.1
   566.9
   506.5
   585.3
   514.6
   546.7
   546.7
   518.8
   531.2
   557.8
   548.7
   553.6
   493.9
     524
   556.5
   540.6
   567.2
   537.3
   584.4
     539
   630.4
   530.5
   559.1
   571.7
   543.2
   545.1
   549.3
   600.6
   492.9
   582.7
   588.6
   574.6
     536
   499.4
   552.9
   572.4
   569.8
   538.6
   552.3
   578.2
   528.9
   543.2
   538.6
   541.9
   589.9
   533.1
   569.4
   546.4
   593.1
   521.8
   542.8
   568.5
   576.6
   515.6
   571.4
   488.3
   520.1
   535.4
   561.7
     539
   543.5
   549.3
   516.2
   554.2
   572.7
   540.9
   567.8
   597.3
     597
   614.9
     574
   634.6
   541.5
   521.4
   562.6
   547.1
   516.6
   558.4
   548.7
   557.1
   554.2
   565.2
   513.3
   585.3
     585
   525.7
   545.8
   543.5
   593.5
   583.7
   548.7
   518.8
   537.3
   573.3
   522.4
   552.3
   519.2
   599.3
   572.4
   511.7
   561.7
   528.6
   531.8
   545.1
   506.5
   599.3
   549.7
   553.6
   532.8
     548
   570.7
   593.8
   544.1
   538.6
   572.4
   571.7
   562.3
   591.8
   562.6
   533.8
   547.7
   553.2
   545.1
   554.2
   496.1
   529.5
   545.1
   519.5
     596
   533.1
   597.3
     585
   609.3
   566.2
   526.9
   605.1
     536
   493.9
   541.2
   484.5
   581.4
   582.4
     537
     549
   539.9
   545.1
   534.4
   543.5
   491.6
   535.1
   550.6
   583.1
   475.4
   558.1
     500
   518.8
   609.7
   535.4
   598.6
   548.7
   520.1
   582.1
     572
     562
   591.8
   543.8
   574.6
   573.3
   583.4
   588.6
   514.3
   517.5
     560
   550.6
   568.5
   565.9
   556.1
     551
   587.6
   539.9
   548.7
   570.1
   616.8
   577.2
   594.7
   527.9
   516.9
   487.4
   541.2
   572.7
   539.3
   478.9
   493.2
   527.6
   570.4
   574.3
   498.1
   557.1
   582.4
   563.3
   578.5
   538.3
   565.2
   636.3
   546.1
     524
   546.1
   529.9
   566.5
   528.9
     549
   557.8
   576.3
   586.6
   554.2
     610
   522.7
   565.6
   541.5
   545.4
   543.8
   587.6
   555.5
   543.5
   551.3
     537
   531.2
   535.7
   607.1
   583.7
   630.1
   564.9
   552.6
     562
   579.5
   547.4
   589.6
   538.6
   591.5
   574.3
   489.3
   512.7
   527.6
     550
   603.5
   516.2
   558.7
     574
   635.6
   601.2
   531.5
   527.6
   534.4
   547.7
   534.4
   560.7
   574.3
   617.5
   510.1
   554.8
   553.6
   544.8
   534.4
   622.3
   542.5
   579.8
   533.1
   498.1
   517.5
   535.4
   493.5
   504.9
   577.6
   573.7
   547.1
   552.9
   575.3
     560
     584
   581.4
   565.2
   542.2
   534.4
   578.2
   498.7
   580.8
   496.5
   577.6
   532.1
     586
   574.6
   583.1
   588.6
   569.4
   552.9
   594.7
   574.6
   552.9
   542.2
   532.5
   581.4
   557.4
   545.1
   545.1
   567.8
   585.7
   538.6
   516.6
     622
   607.7
   582.7
     476
   550.6
   615.5
   547.7
   532.8
   524.7
   541.5
   591.5
   556.5
     584
   515.6
   560.4
   560.7
   521.4
   501.6
   533.8
   593.1
   559.4
   508.5
   530.2
   601.6
   536.7
   531.2
   587.6
   587.6
   564.9
   436.8
   627.2
   569.8
   549.3
   543.2
   523.7
   523.4
   467.9
   541.9
   563.9
   581.1
   533.4
   525.7
   529.5
   546.1
   496.5
   544.1
   563.9
   566.5
   480.6
   545.4
   587.6
   532.1
   532.8
   545.4
   587.6
   562.3
   579.5
   540.6
   556.5
   565.6
   581.4
   530.8
     539
   535.7
   502.6
     623
   578.9
   577.9
   554.5
     525
   563.9
   565.9
   507.5
   505.5
   509.1
   510.7
   552.3
   532.1
   570.7
   519.8
     597
   559.7
   547.7
   498.1
   589.6
   497.4
   549.7
   583.7
   555.8
   509.1
   577.9
   517.5
   535.7
   561.7
   570.7
   560.7
   562.6
   508.5
   544.5
     548
   534.1
   564.6
   557.1
   565.6
   584.7
   553.2
   529.9
     574
   537.3
   539.9
   521.4
   479.3
   520.1
   563.3
   585.3
   572.4
   519.5
   535.7
   555.2
   612.9
   557.4
   547.1
   549.3
     587
   544.1
   597.3
   487.4
   594.4
   579.5
   542.8
     560
   584.7
   555.2
   520.5
   555.8
   533.4
   561.7
   505.2
   599.3
   535.7
   514.6
   520.1
   517.2
   548.7
     514
   579.2
   575.6
   595.1
     561
   547.1
   496.8
   592.5
   528.2
   523.7
   592.2
     572
   594.1
   573.7
   592.5
   562.3
   505.5
   546.4
   581.8
   535.1
   556.1
   553.2
   534.7
   560.7
   490.6
   462.1
     560
   557.8
     536
   546.4
   521.4
   517.5
   627.5
   576.9
   589.6
   495.2
     572
   567.5
   485.8
   587.6
   563.6
   558.1
   547.1
   559.7
   567.8
   572.4
     500
   581.1
   563.6
   531.8
   526.3
     538
     551
   588.9
     584
   562.3
   516.2
   558.1
   545.1
   534.4
   574.3
   528.2
   490.3
   607.1
   532.8
   496.5
   589.6
   554.2
   584.7
   546.4
   538.3
   583.7
   523.7
   569.1
     551
   551.9
     551
   548.4
   525.7
     575
   496.1
   516.9
   480.6
   504.2
   515.6
   519.5
   550.6
   603.5
     550
   596.4
   588.3
   613.2
   534.4
     586
   564.3
   637.6
   592.5
   544.8
   593.5
   542.2
   500.3
   518.2
   554.8
   574.3
   545.4
   577.9
   528.9
   533.8
   547.1
   530.2
   505.9
   521.8
   525.3
   554.8
   550.6
   530.5
   598.3
   557.1
   604.5
   531.2
   555.5
   562.3
   543.8
   563.3
   563.3
   518.8
   563.6
   574.3
   528.2
   531.2
   585.3
   513.3
   566.2
   578.5
     551
   529.2
   565.2
   559.4
   553.9
   552.9
   606.4
     548
   567.8
   552.3
     551
   503.6
     550
   541.5
     561
   559.1
   528.9
   505.5
   559.7
   506.2
   605.1
   468.6
   611.6
   570.1
   566.2
   511.7
   551.9
   502.9
   490.6
   536.4
   485.1
   591.8
   558.1
     501
   538.3
   547.7
   571.4
     587
   565.9
   542.2
   540.9
   578.5
   539.6
   540.6
   547.7
   520.1
   553.9
   492.9
   579.2
   551.9
   593.5
   523.1
   515.3
     501
   529.5
   535.1
   553.6
   582.4
   588.3
   564.9
   579.5
   557.4
     560
   530.8
   527.3
     551
   576.3
   546.7
   566.2
   571.1
   535.4
   566.2
   549.7
   562.3
   503.6
   590.9
   532.8
   587.9
   512.4
   580.5
   560.4
   497.1
   567.5
   507.8
   535.7
   510.1
   595.4
   541.5
   590.9
   562.6
   532.5
   524.7
   540.6
   556.8
   603.5
   540.3
     574
   583.4
   491.6
   530.5
   605.1
   545.1
   504.2
   597.7
     550
   479.9
   547.1
   569.1
   555.5
   554.8
     549
   566.9
   548.7
   527.3
   638.5
   555.2
   575.6
   565.2
   579.8
     574
     561
   497.8
   559.7
     536
   567.8
     563
   608.4
   457.5
   574.3
   532.5
   536.4
   510.7
   548.7
   601.6
   563.6
   549.7
   518.8
   552.9
   551.6
   525.7
   604.5
   522.4
   581.1
   539.9
   526.9
   564.9
   499.4
   535.1
   538.3
   535.4
   553.6
   579.8
   594.7
   587.6
   602.9
   493.2
   539.3
   618.8
   516.9
   493.5
   533.8
   538.6
   548.7
     512
   511.1
   527.6
   518.5
   556.8
   563.3
   558.7
   535.1
   530.5
     573
   516.9
   509.4
   512.7
   583.4
   541.2
   528.6
   499.7
   620.4
   506.2
   558.1
   582.7
   497.8
   558.4
   568.5
   592.2
   613.6
   612.9
   571.7
   557.1
   509.1
   600.3
   568.1
   572.7
   530.8
     551
     464
   587.6
   541.5
     572
   550.3
   554.2
   571.1
   564.9
   584.4
   530.2
   493.5
   609.3
   588.9
   552.3
   530.8
   556.1
   507.8
   471.2
   512.4
   556.8
   544.1
   543.5
   608.4
   543.8
   541.9
   535.7
     525
   506.8
   583.7
   535.4
   537.3
   560.7
   593.5
   572.7
   583.1
   524.4
   582.4
     596
   624.6
   553.6
   512.7
   515.6
   599.3
   541.2
   541.2
   528.2
   587.3
   563.3
   563.9
     587
   556.8
   595.7
   568.1
   521.4
   489.6
   580.8
   539.3
   604.5
   589.2
   565.2
   567.2
     525
     551
   601.6
   554.5
     538
   549.7
   576.3
   515.9
   535.4
   534.1
   532.8
   525.3
   530.5
   540.3
   535.7
   539.9
   534.4
   548.4
   594.7
   476.7
   610.6
   566.5
   580.5
   529.2
   539.3
   523.4
   559.4
   582.7
   554.5
   503.6
   549.7
   572.4
   534.7
   562.6
   579.2
     610
   529.5
     561
   535.7
   555.8
     524
   572.7
   524.4
   596.7
     548
   521.8
   576.6
     512
   589.2
   556.5
   547.4
   570.7
   581.1
   498.1
   554.2
   509.8
   581.4
   568.1
   555.5
   556.8
   569.4
   567.2
   571.4
   553.9
   544.8
   548.4
   558.7
   593.5
   529.2
   521.8
   516.9
   585.7
   500.7
   528.9
   491.9
   545.1
   543.5
   554.5
     548
   552.3
   514.9
   531.2
     563
     598
   519.5
   525.7
   565.9
   544.8
   553.9
   569.4
   550.6
   525.7
     538
   547.4
   569.8
   547.7
   564.6
   530.2
     597
   517.2
   582.7
   526.9
     536
   604.8
   553.9
   517.9
   548.4
   583.1
     501
   528.9
   532.1
     500
     561
   565.6
   553.2
   536.4
     551
   558.1
   589.2
   504.2
     575
   547.1
   609.7
   579.5
   532.1
   563.9
   502.3
   554.2
   572.7
     560
   554.2
   590.2
   547.4
   507.5
     645
   569.8
     550
   553.2
     599
   558.7
   574.3
   539.3
   613.6
   580.2
   571.7
   546.4
   497.1
   551.9
   530.2
   575.6
   521.4
     575
   590.2
   577.6
   580.2
   580.8
   606.8
   559.7
   546.4
   570.1
   521.4
   593.8
   572.7
   569.1
   575.6
   491.6
   505.9
   557.1
   563.6
   558.7
   529.5
   536.7
   582.4
   555.8
   501.6
   545.1
   541.5
   604.5
     536
   543.5
     548
   512.4
   583.7
   477.3
   603.5
   518.8
     610
   527.9
   548.4
   564.6
   546.4
     585
   549.7
   525.3
   599.9
   587.6
   640.2
   572.4
   589.2
   504.2
   551.6
   530.2
   557.8
   509.8
   522.4
   580.5
   556.1
   539.6
   530.8
   543.5
     549
   578.5
   519.8
   570.1
   586.3
   537.3
   544.1
   532.5
   526.9
     513
   561.3
   481.9
   540.9
   557.4
   549.3
   590.2
   501.6
   580.8
   550.3
   561.3
   554.8
   606.8
   575.9
   570.4
   593.1
   565.6
   534.7
   527.9
   533.4
     608
   596.4
   555.5
   629.1
   472.1
   520.8
   621.7
   587.9
   569.4
   529.5
   531.2
   539.3
   554.5
     513
   569.1
   537.7
   520.1
   547.4
   560.4
   589.9
   590.2
   542.2
   553.2
   553.2
   569.1
   559.4
   563.3
   535.4
   576.3
     596
   513.3
     597
     513
   502.6
   571.1
   557.1
   561.3
   602.9
   551.6
   521.4
   546.7
   494.5
   539.3
   573.3
   580.5
   551.6
   500.3
   546.7
   576.6
   573.3
   553.9
   601.2
   545.4
     575
   542.2
   564.9
   541.5
   537.3
   550.6
     573
     548
   597.3
   551.6
     514
     609
   576.3
   510.7
   563.6
   506.8
   564.3
   542.8
     587
   551.6
     574
   529.5
   527.3
   530.8
   598.3
   607.1
   498.4
   606.1
     563
   540.9
   571.7
   531.8
   551.9
   615.2
   543.8
   602.2
   559.4
   556.5
   582.4
   503.3
   597.3
   535.4
   495.2
     549
   556.1
   470.8
   545.1
   545.4
   537.7
   556.5
   510.4
   539.6
   527.9
     586
   557.8
   568.5
   531.8
   589.9
   525.7
   539.6
   571.4
   564.6
   556.5
   555.2
   563.6
   578.9
   520.1
   519.8
   566.2
   551.3
   610.3
   519.2
   578.9
   505.2
   613.9
     550
   613.2
   515.6
   528.6
     548
   521.1
   543.5
   582.7
     586
   585.7
   566.5
   514.3
   569.8
   525.3
   506.2
   510.4
   555.2
   559.4
   504.9
   608.7
   554.5
   503.3
   534.4
   509.1
   563.6
   517.2
   535.4
   515.9
   547.4
   554.5
   518.2
   546.4
   608.4
   566.2
   477.3
   544.5
   564.6
   600.6
   570.7
   567.2
   581.4
   534.4
   581.8
   549.7
   600.6
   527.6
   551.3
   526.9
   552.3
   547.7
   610.3
     587
   507.5
   549.3
   551.6
   523.4
     563
   612.6
   588.6
   515.6
   591.5
   541.5
   577.9
   533.8
   460.8
   555.8
   604.5
   563.3
   492.9
   518.2
   527.6
   513.6
   544.5
     500
   529.9
   556.8
   524.7
   531.8
   570.1
   570.7
   606.8
   533.4
     551
   629.1
   539.9
   578.5
   555.2
   581.4
   566.5
   561.7
   521.1
   608.7
   504.9
   579.2
   584.7
   571.4
   638.9
   557.1
   568.8
   509.4
   533.4
   526.9
   588.9
   571.4
     513
   576.3
   517.5
   572.7
   537.7
   527.3
   581.4
   553.9
   546.4
   547.4
   572.7
   522.7
   575.6
   507.2
   539.3
   529.9
   505.5
   516.2
   610.3
   565.9
     548
   547.1
   538.6
   542.2
   563.6
   512.4
   542.8
   582.4
   538.6
   548.4
   544.5
   570.4
   584.4
   483.5
   531.8
   521.8
     525
     549
   601.9
   559.7
   550.3
   555.5
   561.3
   511.1
   570.4
   576.3
     575
   517.2
   558.1
   564.3
   555.2
   578.9
   528.6
   535.7
   557.4
   485.8
   626.9
   524.7
     548
   542.5
   600.9
   530.2
   579.8
   495.5
   591.2
   530.2
   554.2
   547.4
   522.1
   564.3
   522.4
   580.8
   579.2
     548
   534.7
   551.6
   579.2
   540.9
   562.6
   549.7
   595.4
   564.9
   581.8
   542.5
   564.6
   537.7
     586
   490.3
   522.1
   544.8
   557.4
   539.6
     548
   563.6
   548.4
   568.1
   525.7
   571.4
   555.2
   540.6
   577.2
   520.8
   538.6
   546.1
   584.7
   563.6
   539.6
   569.1
   541.2
   480.9
   577.6
   568.1
   556.8
     548
   595.4
   575.9
   589.9
   544.1
   503.6
     537
   566.5
   520.5
   516.6
   617.1
   565.9
   576.3
   538.3
   520.5
   528.2
   535.1
   528.6
   594.7
   489.3
   503.3
   573.7
   619.1
   541.5
   544.5
   519.5
   512.4
   588.9
   559.7
   525.3
   510.4
   529.2
   583.1
   581.1
   552.9
   517.5
   565.6
   538.6
   588.9
   552.9
   516.6
     538
     597
   549.3
   550.3
   577.9
   577.2
   565.9
   546.7
   560.4
   594.4
     587
   564.6
   590.2
   502.9
   559.1
   530.2
   555.8
   511.7
   564.3
     561
   558.7
   535.4
   570.4
   478.3
   513.3
   532.5
   533.4
   563.3
   533.8
   553.2
   540.6
   565.9
   545.4
   554.2
   523.4
   552.6
   540.6
   558.7
   581.1
   554.8
   542.5
   518.5
     575
   525.7
   576.6
   581.1
   546.4
   491.3
   511.1
   554.8
   532.5
   588.9
   551.3
   519.2
     536
   596.7
     572
   514.9
   599.6
   528.2
   594.7
   531.8
   489.3
   569.4
   526.3
   566.2
   543.2
   574.6
   575.3
   511.1
   571.4
   576.3
   613.9
   586.3
   527.9
     548
   556.8
   539.6
   543.5
   592.2
   587.3
   543.2
   509.1
   551.9
   506.2
     514
   484.5
   579.5
   502.3
     514
   536.7
   573.3
   566.5
   597.3
   601.9
   470.2
   553.2
     551
   565.6
   577.2
   583.1
   554.2
   574.3
   540.6
   596.7
   548.7
   527.9
   599.9
   544.1
   530.5
     512
   559.7
   555.2
   535.4
   481.2
   558.7
   559.1
   513.6
   552.6
   506.2
   578.5
   508.8
   515.9
   565.2
   491.6
   594.7
   556.8
   550.6
   543.5
   549.7
     574
   515.9
     575
   522.4
     562
   601.9
   531.8
   553.9
   548.4
   559.4
     537
   499.1
   579.8
     573
   503.6
   548.7
   508.5
   600.3
   545.4
   611.9
   546.7
   528.6
   546.7
   585.3
   550.3
   581.1
     560
   552.6
   563.3
     501
   581.1
   480.9
   508.8
   575.3
   538.6
   569.4
   513.3
   480.6
     561
   566.5
   546.4
     538
   540.6
   581.8
   566.9
   550.3
   585.3
   560.4
   514.3
   563.3
   533.8
   578.2
   520.8
   528.2
   531.2
   559.4
   575.9
   527.6
   588.3
   552.3
   562.3
   491.6
   516.2
   519.8
   572.7
   520.1
   469.5
   559.1
   587.6
     563
   546.4
   595.4
   570.7
   565.6
   526.9
   523.7
   583.1
     584
     584
   520.5
   544.5
   566.9
   522.1
   523.4
   530.2
     525
   542.5
   519.5
   548.7
   586.3
   562.3
   512.4
   597.3
   542.2
   529.2
   545.1
   514.6
   522.4
   528.6
   590.5
   571.4
   557.1
   548.7
   519.2
   557.1
   528.2
   529.2
   571.7
     514
   565.6
   573.3
   497.8
   564.9
   562.3
   556.1
   528.6
     538
     584
   529.9
   562.3
     538
   540.6
   549.7
   573.3
   631.4
   562.3
   639.5
   573.7
   623.6
   530.2
   518.5
   561.3
   590.2
   570.7
     536
     562
     513
   555.5
   620.7
   550.6
   549.7
   539.6
     561
   548.7
     526
   543.8
   565.2
   539.9
   507.2
   520.5
   578.2
   506.5
   542.8
   567.2
   518.8
   543.2
   488.3
   556.5
   568.5
   575.3
   552.9
   565.2
   500.3
   531.2
   554.5
     562
   543.5
   506.8
   555.8
   565.6
   530.2
   614.2
   492.2
   540.3
   546.7
   612.6
   562.6
   533.1
   497.8
   518.8
   547.7
   599.6
   522.4
   550.6
   564.3
   543.2
   555.2
   546.7
     538
   600.9
   496.8
   525.3
   533.8
   510.1
   562.6
     551
   573.3
   551.9
     574
   517.5
   582.7
   566.2
   558.4
   570.1
   521.8
   539.6
     561
   533.1
   538.3
   590.5
   582.7
   543.2
   547.1
   585.3
     526
   475.7
   523.4
   542.8
   576.9
   513.6
   605.5
   559.1
   551.6
   543.8
   592.5
   597.3
   522.7
   587.6
   535.4
   522.7
   482.8
     562
   617.5
   518.8
   528.9
   569.1
   575.9
   636.9
   515.6
   499.1
   562.3
   589.2
   604.5
   577.9
     548
   574.6
   564.6
   552.3
     587
   545.1
   564.9
     573
   568.8
   546.4
   528.9
   591.8
   555.2
   562.3
   541.5
   498.4
   594.1
   533.1
   546.7
   521.8
   542.8
   550.3
   578.5
   555.8
     548
   601.2
   542.2
   539.6
   585.3
   565.6
   560.7
   507.5
   534.1
   640.8
   499.1
   555.5
   553.6
     536
   521.8
     548
   552.3
   552.9
   505.5
   489.6
   575.3
   544.1
   609.3
   550.6
   535.7
   585.3
   578.9
   520.5
   557.1
   538.3
   574.6
   570.1
   577.6
   534.1
   553.2
   558.7
   528.6
   531.8
   526.6
   565.9
   564.9
   574.6
   592.2
   518.2
   494.2
   551.3
   559.7
   541.5
   583.1
   542.2
   571.7
   559.1
   544.5
   563.9
   586.6
   529.9
   496.1
   582.4
   518.2
   527.3
   555.2
   615.5
   570.4
   543.8
     536
   576.9
   531.2
   615.5
   558.4
   576.3
   578.2
   540.6
   578.2
   594.7
   559.1
     574
   564.9
   576.9
     609
   494.5
   549.3
   623.9
   552.6
   547.4
   527.9
   544.5
   539.6
   579.2
   578.5
   534.4
   576.9
   573.7
   538.6
     575
   517.5
   530.2
   525.3
   594.4
   548.4
   570.1
   555.5
   562.6
   548.7
   518.2
     551
   537.7
   570.7
   581.8
   621.3
     548
   534.4
   547.4
   546.7
   587.6
   530.5
     548
   628.2
   565.6
   583.1
   595.1
   530.5
   543.8
   612.6
   515.6
   511.7
   564.6
   527.3
   537.7
   547.4
   558.7
   606.4
   580.5
   570.7
   521.8
   508.5
   579.2
   525.7
   541.2
   566.9
   530.8
     586
   542.5
   555.8
   570.7
   541.9
     512
   609.7
   500.7
   566.9
   555.8
   526.6
   594.7
   551.6
   559.1
   581.4
   528.2
   512.4
   544.5
     609
   563.6
   546.7
   526.6
   529.5
   494.8
   570.7
   496.8
   609.3
     550
   528.6
   558.7
   595.4
   531.5
   548.7
   519.8
   535.4
   557.1
     575
   573.3
   586.6
   576.3
   574.6
   510.1
   500.3
   552.6
   540.6
   566.2
   545.1
   536.4
     572
   592.8
   556.1
     525
   529.9
   558.1
   551.9
   559.7
   496.1
   575.3
   548.7
   515.3
   496.1
   544.8
     597
   465.3
   527.3
   533.8
   575.3
   504.9
   533.1
     538
   546.1
   537.3
   517.9
   581.8
   542.8
   587.9
   546.1
     526
   539.6
   569.4
   584.4
   606.1
   569.4
   530.8
   614.2
   595.7
   513.6
     537
     575
   542.5
     549
   568.5
   546.1
   508.1
   568.8
   540.9
     575
   567.2
   546.4
   534.1
   561.3
   539.9
   532.5
   534.7
   557.8
   509.8
   604.5
     585
   537.3
   538.3
   583.7
   565.9
   556.5
   525.7
   574.6
   588.6
   580.5
   502.9
   622.6
   508.8
   604.8
   630.1
     551
     526
   507.2
   569.8
   507.8
   561.3
   507.2
   588.3
   555.8
   533.4
     513
   584.4
   524.7
   544.1
   494.8
   528.2
   518.5
     563
   537.3
   539.3
   569.4
   555.2
   498.4
   533.8
   533.8
   567.2
   586.3
   577.9
   554.2
   504.9
   543.5
   615.2
   580.5
   577.2
   520.8
   569.4
   610.6
   575.6
   542.2
   606.1
   546.4
     550
   603.5
   580.8
   542.8
     524
   588.3
   552.3
   538.6
   539.9
   554.5
   555.8
   529.2
   571.4
     551
   590.2
   531.5
   535.7
   577.6
   578.9
   536.7
   542.8
   538.6
     551
   491.3
   526.9
   589.6
   603.8
   546.4
   560.7
     549
   570.7
   571.1
   543.8
   540.6
   553.2
     572
   562.3
   566.5
   542.2
   521.8
   504.9
   564.3
   558.4
   528.9
   559.7
   582.7
   598.6
   614.5
   546.7
   497.1
   569.4
   571.4
   552.6
   515.6
   465.3
   527.6
   531.2
   518.8
   561.7
   470.5
     536
   538.3
   562.3
   530.2
   603.2
   580.8
   504.2
   571.4
     562
     551
   510.1
   555.2
   540.9
   538.3
   580.8
   567.2
     548
   548.4
   545.1
   538.6
   546.4
   477.6
   544.1
   559.1
     560
   557.1
   555.5
   527.9
   495.2
   579.5
   567.2
   529.2
   541.9
   572.7
     538
   561.7
   531.5
   608.7
     560
   495.8
   526.9
   559.7
   551.9
     526
   549.7
   537.3
   583.1
   553.6
   528.6
   559.1
   523.7
   612.9
   533.1
   495.5
   527.6
   542.5
   565.9
   480.9
   551.9
   576.6
     539
   553.9
     562
   615.5
   529.2
   533.4
     574
   565.2
   582.4
     550
   570.4
   578.2
   553.6
   566.2
   511.7
   590.2
   548.7
     585
     537
     575
     539
   571.4
   606.1
   571.4
   518.2
   598.6
   500.7
   594.4
   528.2
   539.9
   524.4
   575.3
   566.5
   651.5
   571.1
   599.6
   520.8
   575.9
   563.9
   587.6
   539.3
   486.7
   554.2
   578.9
   563.3
   534.4
   530.2
   551.9
   528.9
   564.9
   576.6
     536
   572.4
   527.9
   524.7
   518.8
   569.8
   556.8
   538.3
   580.5
   536.4
   551.9
   583.7
   556.8
   623.9
   585.7
   547.7
     550
   501.6
     575
   526.3
   563.9
   472.8
   585.7
   531.8
   581.4
   540.6
   592.5
   484.5
   564.6
   526.9
     611
   537.7
     549
   524.7
   593.8
   510.4
   593.5
   519.2
   534.7
   559.4
   533.4
   544.5
   577.6
   548.4
   554.5
   576.9
   571.1
   543.8
   526.9
   576.9
   604.2
   575.3
   511.1
   531.8
     502
   618.8
   551.9
   580.8
   524.4
     608
   503.9
   506.8
   565.9
   555.5
   568.1
   522.1
   523.7
   542.5
   523.7
   506.5
   493.2
   542.8
   521.4
   591.5
   552.3
   534.4
   499.7
   574.3
   547.4
   512.7
   554.5
   554.5
     524
   563.6
   490.9
   523.1
     573
   551.9
     561
   578.9
   529.5
   530.8
   542.5
   509.4
   528.9
   514.3
   577.9
     550
   570.7
     572
   448.8
   527.9
   503.3
   542.5
   529.5
   534.1
   556.1
     574
   481.5
   548.7
   527.6
   449.1
   552.3
   533.1
   576.9
   540.6
   520.1
   531.5
   574.6
   492.6
   537.7
     560
     563
   571.4
   600.9
   535.1
   503.9
     490
   528.9
   555.8
     574
     623
   513.6
   487.7
   590.9
   571.1
   549.3
     561
   564.3
   529.5
     536
   620.7
   533.8
   558.1
   562.6
   507.2
   492.2
   567.2
   540.3
   551.6
   559.1
   503.9
   515.3
   528.2
   582.4
     572
   522.7
   568.5
   512.4
   568.1
   553.6
   595.4
   484.8
   603.5
   520.5
     598
   496.5
   557.1
   545.1
     562
   496.1
   605.8
   565.6
   571.4
     536
   511.4
   590.5
   503.6
     584
     550
   509.1
   529.9
   542.2
   570.4
   543.2
   592.5
   521.1
     536
   568.8
   517.5
   571.1
   511.1
   547.4
   593.1
   498.1
     621
   557.8
   554.8
   568.5
   544.1
     551
   544.5
   544.8
   590.5
   506.8
   581.1
   540.3
   516.9
   494.2
   492.9
   512.7
   510.1
   535.7
   521.8
   514.3
   577.2
   548.7
   571.1
   514.9
   488.7
   520.8
   534.4
   513.6
   516.9
   485.4
   531.5
   545.8
   520.1
   599.9
   531.2
   507.5
   606.1
   497.8
   530.2
     487
   565.6
   551.9
   564.9
   568.1
   569.1
   535.4
     538
     563
   550.3
   497.1
   518.8
   564.9
     488
     478
     525
     539
   493.9
     536
   555.5
   525.3
   514.9
   507.8
   511.4
   543.2
   501.6
   509.8
   533.8
   495.8
   509.1
   549.3
   556.8
   572.4
   571.4
   547.7
   540.9
   517.5
   575.3
   495.2
   548.4
   554.2
   580.8
   528.9
   560.4
     548
   533.1
   570.1
   499.7
     490
   518.8
   509.4
   536.4
   505.2
   519.8
   567.2
   529.9
   532.8
   529.2
   533.1
     584
   543.2
   575.9
   531.2
   594.1
   545.4
   570.4
   551.3
     563
   514.3
   478.6
   607.4
   589.6
   515.3
   514.9
     560
   517.5
   521.1
   535.1
   555.2
   557.1
   520.5
   600.6
   527.3
   531.5
   575.9
   649.9
   559.1
   512.4
   520.5
   515.3
   588.3
   527.6
   552.6
   574.3
     575
   591.8
   550.6
   587.9
     524
   610.6
   594.1
   516.6
   502.3
   528.9
     525
     536
     599
   544.1
   504.9
   535.1
   544.5
   539.9
     563
   625.6
   542.5
   588.9
   554.2
   521.8
   536.7
   516.9
   542.8
   530.8
   636.9
   530.8
   547.1
   542.2
   576.3
   556.8
   508.8
   539.6
   530.2
   590.2
   502.6
   559.4
   583.1
     561
   507.2
   507.5
   541.9
   582.7
     563
   527.9
   602.2
     538
   530.5
   516.6
   620.4
   534.1
   537.7
     537
   551.3
   534.4
   521.4
   567.2
   603.8
   604.5
   504.6
     525
   553.6
   556.5
   572.4
   597.3
   506.5
   520.5
   504.9
   597.3
   541.5
   594.1
   559.1
   568.5
   532.1
   505.9
   571.1
   568.5
   547.1
   559.1
   532.5
   550.6
   578.9
   537.7
   644.7
   570.1
   519.2
   536.4
     573
   550.6
   558.1
   595.7
   539.9
   612.9
   527.6
   558.1
   559.7
   539.3
     584
   532.8
   547.4
   575.3
   532.8
   541.2
   552.3
     536
   588.9
   518.8
   642.4
   612.3
   576.6
   590.9
     539
     537
   548.7
     537
   520.5
   616.8
   545.1
   576.6
   560.7
   546.1
   518.8
   546.4
   582.1
   577.2
     599
   577.2
   508.1
   587.3
     539
   604.5
   475.4
   569.4
     573
   576.9
   569.8
   540.3
   508.5
   556.1
   532.1
   616.5
   509.1
   591.5
   498.4
   509.4
   522.1
   580.2
     539
   595.7
   550.6
   506.2
   515.6
     525
     525
     536
   597.3
   587.3
   550.6
   628.8
   558.4
   548.4
   577.2
     573
   550.6
   533.1
   557.4
   558.1
     525
   493.2
   535.7
   538.3
   560.4
   566.2
   553.6
   557.1
   568.8
     524
   543.2
     525
   582.1
   577.6
   565.9
   581.8
   549.7
   524.4
   532.5
   532.1
   540.9
   506.2
   564.6
   546.7
   538.3
   521.8
   550.6
   567.8
     596
   533.1
   545.1
     584
   539.3
   556.8
   547.1
   548.7
     561
   532.8
   513.6
     550
   519.5
   567.5
   515.9
   580.8
   578.2
   575.6
   552.3
   553.2
     574
   569.1
   545.8
   549.3
   586.6
   559.7
   547.1
   557.1
   508.5
   554.5
   514.9
   519.5
   535.1
   483.5
   561.3
   537.7
   507.2
   564.3
   573.3
   510.1
   548.4
   566.9
     550
   595.4
   575.3
   567.2
   571.4
   522.1
   516.2
   514.6
   548.4
   563.6
   523.7
   572.7
   569.1
   587.9
   563.9
   577.2
   572.4
   559.7
   534.4
   549.3
     501
   547.1
     562
   547.1
   600.3
   541.5
   581.8
   565.2
   573.3
   522.7
   531.2
   548.4
   571.4
   551.9
   550.3
   510.7
   546.4
   574.6
   511.4
   547.1
     512
   506.5
   616.5
   595.4
   536.4
   546.1
   521.4
   593.8
     539
   578.5
   497.1
   602.2
   583.1
   548.4
   579.5
   555.8
   533.8
     560
   553.6
     549
   586.6
   594.7
   508.1
   523.4
   540.6
   545.1
   508.5
   565.6
   534.7
   519.8
   563.9
   520.1
     585
   515.6
   549.3
   605.1
   554.2
   498.4
   575.6
   505.9
     573
   556.8
   578.5
   522.1
     597
   599.6
     550
   516.9
   592.5
   571.4
   505.9
   579.5
   553.2
   526.6
   583.1
   564.9
   518.2
     562
   531.8
   575.6
     574
   512.7
   537.7
     538
   505.5
   546.1
     539
   518.8
   514.6
   522.7
   520.5
   535.4
   519.5
   571.4
     537
   545.4
   607.4
   516.6
   580.8
   527.6
   664.5
     548
   565.2
   552.6
     551
     551
   547.7
   475.7
   564.3
   532.8
   517.5
   528.6
   519.5
   547.4
   564.3
     548
   578.9
   642.1
   573.7
   567.5
   580.5
   591.8
   574.3
   541.2
   559.1
   556.1
   558.1
     575
   532.5
   560.4
   599.6
   516.9
   560.4
   493.2
   544.8
   527.9
     609
   550.3
   535.1
   574.3
   581.1
   522.4
   561.7
   529.9
   519.2
   544.8
   514.3
   498.4
   602.2
   580.5
     539
   594.4
   548.7
     563
   582.1
   512.7
   551.6
   517.9
   542.2
   555.8
   555.8
   536.4
   563.9
   528.9
   599.9
   563.6
     573
   557.1
   519.5
   540.6
   548.7
   530.2
   511.4
   560.7
   563.3
   621.3
   532.8
   546.7
   533.8
   561.7
   490.9
   592.2
   587.9
   591.8
   568.5
   564.6
   508.8
   604.8
   503.3
   541.5
   556.5
   595.7
   531.2
   568.5
   551.3
     501
   567.5
   525.3
   531.2
   495.2
   533.4
   546.4
   570.7
   582.1
   508.5
   527.3
   600.9
   560.4
   617.8
   512.4
   542.2
   577.6
   552.9
   556.8
   552.6
   557.1
   551.3
   573.3
   546.4
   578.9
   536.7
   522.1
   602.9
   564.6
   551.3
   517.2
   574.6
   569.4
   587.6
   573.7
   526.6
   539.6
   546.4
   523.4
   518.8
   502.3
   522.7
   553.2
   598.6
   483.5
     560
   572.4
   499.1
   585.7
   527.6
   508.1
   480.6
   553.9
   544.5
     575
   557.4
   541.5
   527.9
     563
   509.1
   581.8
   529.5
   567.8
   503.6
   569.1
   569.4
   543.2
   505.9
   523.7
   563.9
     525
   509.4
   519.2
   604.8
   575.9
   494.8
   580.2
   516.2
     563
   540.9
   488.3
   526.9
   565.2
   531.8
   557.1
   523.4
   508.5
   497.8
   528.6
   524.4
   495.2
   530.8
   547.7
   553.9
   544.5
   564.9
   562.6
   516.9
   602.9
   540.6
   559.7
   557.1
   549.3
   551.6
   559.1
   605.5
     560
   506.8
   516.9
   616.5
   534.1
   543.8
     561
   574.3
   557.1
   534.4
   605.5
   526.3
     585
   553.6
   524.4
   565.6
   537.3
   553.2
   573.7
   515.3
   521.4
   593.5
   514.9
   573.7
   546.7
   615.8
     598
   540.9
   510.4
   549.3
     587
   542.8
   542.8
   533.1
   577.9
   572.4
   529.2
     551
   553.6
   595.1
   502.9
   512.4
   522.1
   559.4
   566.9
   534.7
   513.6
   511.4
   544.5
   486.4
   574.6
   554.5
   538.6
   562.3
   532.5
   494.8
   547.7
   552.3
   553.9
   553.6
   579.5
   570.4
   538.3
   527.9
   539.6
   553.6
   569.4
   595.1
   557.8
   563.6
   533.4
   543.5
   607.7
   555.8
   534.7
   500.3
   564.6
   555.5
   566.9
   594.4
   569.8
     584
   525.3
   481.5
   548.4
   506.2
   559.7
   544.1
   523.4
   536.7
   530.2
   569.8
     574
   585.7
     550
   551.9
   580.5
   495.2
   554.5
   571.7
   587.6
   553.2
   517.2
   525.3
   589.9
   530.2
   519.2
   569.1
   609.3
   570.1
   550.3
   631.4
   562.6
   584.4
   530.8
   565.2
   593.1
   530.8
     572
   605.1
   508.1
   589.9
   519.5
   549.3
   498.7
   571.4
   555.2
     524
   519.5
   522.1
   547.7
   581.1
   573.3
   561.3
     561
   537.7
   593.5
   498.1
   547.7
   583.7
     525
   594.7
     610
   566.2
   533.1
   534.4
   626.9
   504.6
   531.8
   519.5
   519.5
   626.5
   475.7
   554.5
   513.3
     525
   496.8
   555.2
   528.2
   548.7
   574.6
   587.6
   540.6
   565.6
   627.8
   517.9
   575.9
   543.5
   505.9
   584.7
     563
   503.6
   577.2
   551.6
   536.7
   542.8
   514.3
   537.7
   460.8
   529.2
   546.1
   588.6
   543.5
   521.1
   505.5
   557.8
     538
   547.1
   571.1
   593.8
   513.6
   549.7
   541.9
   589.6
   647.3
   529.5
   509.4
   547.4
     548
   541.5
   565.9
   514.3
   563.3
   530.5
   530.2
   511.4
   584.7
   576.6
   606.4
     599
   581.8
   533.8
   574.6
     500
   544.8
   507.5
   533.1
   579.5
   551.9
   538.6
   529.2
   607.4
   548.4
   523.4
   552.9
   510.7
   597.7
   563.3
   507.8
   553.2
   574.3
   590.2
   517.9
   564.6
     512
   517.2
   553.6
   583.1
   557.4
   551.3
   525.3
   480.2
   540.3
   506.8
   610.6
   532.8
   516.2
   574.6
     551
   516.6
   536.7
   597.7
   569.1
   533.4
   588.3
   544.8
   557.4
   517.9
   562.3
   554.8
   519.8
   570.4
     549
   552.9
   564.6
   534.7
   497.1
   544.8
     550
   628.5
   561.3
   507.2
   561.3
   514.6
   569.1
   552.3
   594.1
   559.7
   545.4
   583.1
   559.4
   569.4
   522.7
   596.4
   579.5
   603.8
   623.6
   571.4
   533.8
   596.4
   533.1
   514.3
   587.6
   512.4
   575.6
   579.8
   578.5
   596.7
     525
   567.2
   530.5
     502
   539.9
   526.6
   566.5
   466.6
     538
   553.2
   506.5
   523.4
   575.9
   536.7
   581.8
   545.8
   567.2
   550.6
   556.1
   576.3
   582.7
   557.4
   570.1
   601.2
   532.8
   567.2
   558.1
   558.7
   550.6
   625.9
   540.9
     574
   577.2
   494.2
   592.8
   517.5
   559.4
   534.1
     548
   536.4
   494.5
   548.7
   551.6
   578.9
   532.1
   541.9
   544.1
   555.2
   547.4
   531.8
   545.4
   565.9
   615.2
     514
   521.4
   545.8
   528.2
   521.4
   547.7
   489.3
   587.6
   510.4
   519.8
   562.3
   515.6
   586.3
     586
   558.1
   525.3
   511.4
   505.9
   553.2
   538.3
   503.6
   532.5
   549.3
   540.9
   514.3
   588.9
   546.7
   575.6
   518.5
   503.6
   546.7
     514
   526.6
   560.4
   507.2
   585.7
   629.5
   574.3
   508.5
   569.4
   585.3
   543.2
   498.1
   558.7
   548.7
   555.2
   533.4
   537.3
   557.4
   547.7
   626.2
   550.3
   546.4
   544.5
   521.1
     526
   534.4
   554.2
   579.2
     514
   545.4
   519.5
   595.4
   579.5
   552.3
   526.3
   576.6
   589.9
   536.4
   582.1
   577.9
   603.5
   623.9
   589.2
   615.5
   498.7
   554.2
   500.3
   535.4
     537
   550.6
   569.1
   499.7
   591.2
   598.3
   501.6
     489
   622.6
   564.6
   529.9
   536.7
   522.4
     524
     551
   502.9
   520.8
   500.7
   593.1
   574.6
   496.5
     573
   486.1
   590.5
   552.9
   555.2
   550.6
   513.6
   561.3
   564.9
   523.7
   495.5
   578.9
   542.2
   538.3
   514.3
   570.4
   568.5
   494.2
     584
   554.5
   575.9
     587
     549
   613.2
   603.5
   539.9
   536.4
   562.6
   533.4
   521.1
   543.5
   546.4
   534.4
   528.2
   498.1
   559.4
   570.7
   533.1
   557.4
   528.9
   541.9
   602.2
   484.5
   558.1
   594.7
   495.2
   537.7
   570.4
   630.8
   513.3
     548
   570.1
   563.3
   519.5
   556.8
   540.3
     549
   519.5
   541.9
     596
   522.4
   512.4
   537.7
   518.8
   536.4
   555.2
   534.7
   589.6
   582.1
   527.3
   528.6
   570.7
   544.1
   522.1
   521.1
   540.3
   519.5
     609
   617.1
     538
     608
   526.6
   497.8
   550.3
   529.5
   640.8
   523.1
   532.5
   505.9
   558.7
   520.8
   558.4
   511.4
     537
   614.2
   542.2
   575.3
   533.8
   512.7
     563
   552.9
   560.7
   524.7
   512.7
   567.2
   631.7
   575.3
   515.9
   553.9
   554.8
     572
     526
   543.8
   534.1
   621.3
     525
   495.5
   553.2
   562.6
   577.2
   506.5
   578.2
   523.7
   523.4
   572.7
   530.5
   492.9
   530.5
   557.8
   569.4
   566.5
   557.4
   543.8
   501.3
   597.3
   521.4
   569.1
   595.1
   547.1
   581.4
   586.6
   490.3
   556.8
   567.2
   547.4
   513.6
   593.8
   513.3
   586.3
   539.6
   488.7
   541.9
   571.4
   579.8
   463.4
     536
   499.4
   551.3
   576.3
   550.3
   527.6
   533.8
   580.5
   563.9
   556.1
   551.3
   530.8
   564.6
   591.5
   596.7
   551.9
   554.5
   526.9
   546.7
   537.7
   529.9
   544.5
   586.6
   527.6
   522.4
   512.7
   537.3
     502
     551
   570.4
   497.8
   592.2
   554.5
   529.9
   556.1
   561.3
   532.8
   539.3
   595.7
   554.2
   505.5
   532.8
   554.8
   521.4
   575.3
   570.1
   563.9
   555.2
   566.2
   537.3
   525.3
   577.2
   580.2
   542.2
   544.1
   600.9
   574.3
   561.7
   528.6
   522.1
   561.3
   530.2
   520.1
   558.1
   625.9
     585
   496.5
   558.4
   570.4
   587.9
   519.8
   551.3
   567.2
   510.1
   556.1
   597.7
     548
   534.1
     563
   530.5
   621.3
   539.9
   559.4
   552.9
   541.2
   517.9
   549.3
   606.1
   519.5
   582.7
   551.6
   587.3
   517.5
   496.1
   558.4
   553.6
   517.9
   523.7
   542.2
   526.6
   527.3
   565.6
   523.7
     596
   589.6
   515.6
   589.9
   598.3
   564.6
   553.6
     562
     549
   563.9
   515.3
   539.6
   554.5
   523.4
   565.9
   555.2
   600.6
   504.2
   541.5
   534.4
   565.2
   528.2
   525.3
   513.6
   564.9
   563.6
   483.5
   577.9
   603.8
   603.5
   524.7
   560.7
   550.6
   593.1
     524
   551.9
     584
   553.9
   534.7
     548
   600.6
   496.5
     608
   576.3
   510.1
   585.3
   575.3
   559.1
   539.3
   522.7
   576.3
   578.2
   540.6
   563.3
   572.7
     621
   534.4
   510.1
   547.7
   531.8
   532.5
   541.9
     573
   552.6
     561
   551.3
   545.1
   567.5
     538
   558.4
   531.5
   575.9
   549.3
   539.6
   597.7
     573
   579.2
   508.8
   504.2
     574
   503.9
   516.2
   585.7
   554.2
   562.3
   532.5
   565.6
   519.2
   615.5
   507.8
   552.3
   524.4
   491.6
   550.6
   638.2
   550.3
   564.6
   560.7
   545.4
   565.6
   492.6
   580.5
   545.4
   543.2
   510.4
   564.9
   565.6
   575.6
   520.8
   521.4
   509.8
   552.6
   519.5
   531.8
     599
   575.3
   509.8
   548.4
   604.8
   533.1
   531.5
   541.5
   602.9
   635.9
   540.3
   613.9
   544.5
   559.7
   538.6
   498.7
   558.4
   554.2
   550.6
   554.5
   584.4
   513.6
   595.7
   527.9
   515.6
   532.1
   528.9
   550.3
   517.9
   533.1
   571.1
   545.1
   546.1
   543.2
   563.3
   528.2
   557.1
   558.1
     539
   600.6
   594.4
   552.6
   551.3
   583.4
   535.1
   554.8
     524
   544.8
   518.2
   514.3
   515.3
   531.5
   557.8
   534.1
     561
   574.6
   523.4
   535.4
   527.3
   581.8
   522.4
   514.6
   541.5
   566.9
   547.1
   582.1
   509.4
   563.6
   566.2
   587.6
   598.3
   466.9
   533.8
   585.3
   598.3
   562.3
   567.5
   595.7
   578.5
   512.4
   562.6
   594.7
   614.5
     610
   569.1
   547.7
     574
   539.9
     551
   568.8
   583.1
   511.4
   483.5
   540.6
   565.2
   569.1
   508.8
   509.4
   522.7
   536.7
   547.4
   530.2
   557.8
   558.4
   544.1
   602.5
   483.5
   599.9
   585.7
   540.9
   567.2
     597
   515.9
   527.3
   541.5
   578.9
   515.3
   568.8
   534.4
   580.2
   497.4
   596.7
   572.4
   583.1
     526
   578.2
   609.3
     563
   565.9
   583.4
   575.3
   526.6
   529.2
   570.4
   611.3
     608
   599.9
   543.5
   537.7
     526
   541.5
   500.7
   583.4
   514.3
   516.2
   573.7
   603.5
   554.2
     562
   490.6
   561.3
   512.7
   553.6
   568.8
   578.9
   579.2
     539
   533.1
   519.5
   555.2
   568.1
     539
   582.1
   570.1
   552.9
   577.2
   570.7
   566.2
   523.1
   537.3
   533.4
   521.4
   559.7
   546.1
   574.3
   575.6
   559.7
   532.8
   555.2
   474.1
   543.5
   547.7
   564.3
   563.3
   528.2
     538
   571.4
     585
   537.7
     598
     563
   534.4
   588.6
   568.8
   528.9
   599.3
   585.3
   570.7
   550.6
     562
   557.1
   565.6
     538
   521.4
   565.6
   608.4
   515.9
   554.8
   550.6
   521.8
   599.3
   593.1
   566.5
   583.7
   524.4
   557.8
   554.8
     551
   535.1
   563.3
   559.1
   491.9
   488.3
   523.4
     550
     598
   519.2
     501
   523.4
     501
   551.6
   538.3
   532.1
   539.9
   547.1
   579.2
     550
   588.3
   564.9
   548.7
   579.5
   560.4
   537.3
   597.3
     477
   576.9
   486.1
   565.2
   547.1
   531.2
     524
   549.3
   589.6
   519.2
   567.5
   528.2
   560.7
   575.6
   555.8
   523.7
   562.3
   593.5
     514
     514
   513.3
   570.1
   552.3
   551.6
   566.5
   551.9
   505.9
   557.4
   551.9
   546.7
   564.9
   557.4
   568.8
   539.3
   551.3
   568.1
   549.3
   594.7
   568.1
   538.6
   569.1
     597
   542.2
   603.5
   595.1
   535.4
     548
     597
   504.2
   489.6
   534.7
     512
   590.9
   527.6
   594.1
   594.1
     512
   577.9
   554.2
   545.4
   526.3
   554.5
   555.2
   481.9
   543.5
   565.9
   579.5
   559.7
   611.9
   580.2
   583.1
   562.3
   514.3
   586.3
   583.4
   535.7
   586.6
   546.1
   565.2
     599
     488
   563.3
   509.1
   492.9
   546.1
   542.2
   496.5
   563.6
   595.7
   539.3
   583.7
   547.4
     573
   541.9
   522.7
   561.7
   604.2
   509.4
   559.1
   547.4
   495.5
   559.1
   542.2
   555.5
   577.6
   542.5
   567.5
   583.4
   635.3
   546.4
     561
   558.7
   509.8
   508.1
   566.9
   566.9
   494.5
     549
   523.4
   604.2
   542.8
   593.8
   556.5
   533.1
   547.7
   491.6
   530.2
   589.9
   557.4
   517.5
   580.2
   543.5
   544.1
     526
   581.4
   544.1
   579.2
   549.7
     584
     561
     575
   527.9
     573
   554.8
   504.9
   551.3
   571.7
   559.1
   542.8
     560
   565.6
   577.2
   476.3
   548.7
   494.2
   543.5
   516.9
   561.3
   465.3
   534.1
   578.9
   521.4
   575.9
   567.8
   580.8
   555.8
   497.4
   519.8
   510.7
   592.8
   526.3
     561
   490.3
   536.4
   502.3
     488
   505.9
   576.6
     584
   542.2
   533.8
   534.7
   581.4
   580.2
     539
   527.6
   569.8
   548.4
   571.7
   608.4
   538.6
   584.4
   560.4
   588.6
   586.3
   557.4
   535.4
   604.2
   520.8
   553.2
   583.4
   547.1
   566.2
   561.7
   530.8
   537.3
   560.4
   562.3
   526.3
   530.5
   563.3
   555.2
   552.3
     536
   586.6
   579.8
   563.9
     551
   531.2
   547.4
   579.2
   558.7
   584.7
   528.9
   500.3
   529.5
   542.2
   499.4
   586.3
   530.8
   567.5
   531.2
   561.3
   564.9
   595.4
   510.4
   556.5
   566.2
   522.1
   531.2
   562.6
     561
   518.8
   567.8
   550.6
   576.9
   554.5
   558.7
   534.7
   535.1
   560.4
   528.6
   585.7
   573.7
     572
   515.6
   552.6
   526.9
   580.5
     623
   543.8
   556.1
   551.3
   535.7
     599
   505.9
   557.1
   523.1
   533.8
   496.8
   508.1
   534.1
     575
   602.2
   527.3
   573.3
   510.1
   581.8
   551.9
   532.8
   526.9
   583.1
   550.3
   515.9
   590.2
   574.3
   509.1
   515.3
   507.2
   524.4
   584.4
   520.5
   542.5
   568.5
   497.8
   602.2
     539
   522.7
   548.7
   527.9
   566.9
   547.7
   579.5
   553.9
   571.4
   563.6
   612.6
   522.4
   505.2
   558.7
   549.3
   546.1
   582.1
   568.5
     550
   580.8
   517.2
   539.9
   520.5
   538.3
   536.4
   561.3
   607.1
   505.2
   577.2
   524.7
   511.4
     539
   543.8
   524.4
   520.5
   569.1
   546.7
   514.6
   535.4
   504.9
   544.8
   491.6
   544.8
   558.1
   567.8
   589.2
   508.8
   557.4
   545.4
   532.8
   535.1
   579.8
   561.7
   590.9
   525.7
   528.9
   549.7
   549.3
   535.7
     512
   608.7
   531.5
   546.1
     596
   546.7
   516.9
   542.2
   558.1
   613.6
   595.1
   563.6
   486.1
   513.6
   555.2
   581.1
   533.8
     536
     512
   527.3
     550
   549.3
     478
   541.2
   498.4
   595.7
   520.1
   586.3
   513.6
   556.8
   495.5
   553.6
   576.6
   567.2
   528.6
   540.6
   530.2
   500.7
   557.8
   534.4
   530.2
   527.3
     539
   538.3
   548.7
   555.2
   593.1
   528.6
   555.8
   516.2
   534.7
   573.7
   544.8
   594.4
   469.5
   522.7
   547.7
   537.3
   552.3
   584.7
   533.8
   598.3
   578.2
   531.5
   526.9
     524
   557.8
   568.8
   569.8
   511.7
   544.1
   506.2
   579.8
   550.3
     562
   600.3
   530.8
   559.4
   595.1
   514.9
     536
   612.9
   533.8
   522.7
   580.2
   566.5
   542.8
   532.1
     586
   547.4
   521.4
   548.7
   545.4
   604.2
   601.6
   603.5
   587.6
   605.5
   565.2
   537.7
     585
   540.6
   522.4
   485.1
   581.4
     550
   586.6
   555.5
   554.2
   570.7
   611.6
   537.7
   596.4
   567.8
   583.7
   565.9
   553.9
   603.5
   562.6
   514.3
     550
   545.8
   551.3
   506.5
   582.1
   569.4
     502
   543.8
   577.6
   562.6
   496.1
     537
   519.5
   587.9
   566.5
   559.4
   529.2
   543.5
   518.8
   509.4
   549.3
   565.9
     574
   536.7
     502
     550
   611.9
   561.7
   535.7
   544.8
   572.7
   543.2
   536.7
   582.7
   577.6
   569.8
   537.3
   550.3
   538.3
   553.2
   606.1
   526.6
   555.2
   583.1
   570.1
   568.1
   582.7
   504.6
   582.1
   549.7
   511.7
   538.6
   531.2
   537.3
   545.1
   523.4
   554.2
   534.1
   543.5
   496.8
   504.6
   551.9
   560.7
   514.6
   513.6
   509.8
   569.1
   550.6
   497.4
   521.8
   548.4
   566.9
   530.8
   566.9
   557.1
   498.4
   526.3
   494.8
   531.8
   523.4
   536.7
   543.8
   509.1
   495.8
   570.4
   528.2
   569.1
   504.6
   546.4
   577.9
   546.4
   526.6
     586
     573
   544.8
   589.6
   556.8
   588.3
   568.1
   518.2
   505.5
   545.8
   522.1
   511.1
   559.4
   594.4
   597.7
   515.9
   504.9
   550.6
     575
   532.8
   566.5
   570.4
   570.7
   558.4
   577.6
   516.6
   549.7
   540.9
   553.2
   568.8
   575.3
   559.4
     575
     597
   522.1
   602.9
   518.2
   627.8
   547.7
   531.2
   587.9
   542.2
   596.7
     548
   535.7
   558.4
   537.7
   553.9
   508.8
   557.4
   582.4
   523.4
   530.8
   532.5
   578.9
   510.1
   522.7
   505.5
   504.2
   544.8
   539.3
   545.1
   513.3
     599
   560.4
   586.6
   538.3
   563.6
   515.6
   547.4
   528.9
   560.4
   550.6
   580.5
   567.5
   546.7
     526
   578.5
   525.7
   556.5
   524.4
   578.5
     573
   576.9
   497.4
   556.1
   566.2
   583.4
   542.2
   601.2
   593.8
   586.6
   527.9
   546.4
   613.6
   529.2
   545.8
   540.3
   529.9
   540.9
   577.9
     585
   514.3
   533.4
   588.6
   532.1
   541.9
   495.2
   583.4
   523.1
   527.9
   528.6
   516.9
   529.2
   514.9
   543.8
   591.2
   476.7
   581.4
   541.5
   517.9
   522.7
     487
   490.9
   477.3
   501.6
   536.7
   557.1
   586.6
   597.3
   582.1
   572.7
   538.6
   536.4
     611
   544.1
   606.8
   521.1
     598
   500.7
   559.7
     539
   568.5
   566.2
   551.9
   541.2
   533.8
   515.3
   521.8
   536.7
   542.5
   553.2
   512.4
   544.8
   554.2
   568.1
   507.5
   510.1
     550
   567.8
   553.9
     539
   566.5
   538.3
   501.3
   496.8
   481.5
   519.5
   572.7
   535.7
   539.6
   558.1
     524
   517.2
   517.2
   565.2
   589.2
   550.3
   563.6
   560.7
   613.2
   581.4
   556.5
   515.9
   536.4
   559.7
   566.9
   537.7
   568.1
     596
   496.5
   580.2
   576.3
   544.5
   506.5
   580.8
   542.5
   522.7
   560.4
     596
   540.9
   598.6
   526.9
   629.8
   615.8
   553.9
   542.5
   524.4
   536.7
   576.6
   520.8
   519.2
   559.7
   536.7
   589.6
   558.4
   543.2
     574
   613.6
     539
   552.9
   528.6
   582.7
   577.9
   504.2
     572
   586.3
   550.6
   534.1
   543.5
   506.5
   554.8
   580.5
   549.3
   542.2
   506.8
   559.4
   585.7
   498.4
   533.4
   531.2
   613.2
   536.4
   531.5
   534.1
   532.5
   556.1
   559.7
   520.8
   541.5
   530.5
   527.3
   599.3
   569.1
   561.7
     550
   574.6
   558.4
   505.2
   517.2
   520.1
   557.1
     562
   546.7
   528.9
     563
   565.2
   586.6
   534.7
   568.5
   568.1
   558.4
   535.1
     536
   529.5
   583.1
     563
   538.6
   578.9
   583.7
   594.1
   523.4
   547.1
   549.3
   540.6
     525
   523.1
     539
   531.8
   505.5
   589.2
     560
   557.1
   517.2
     551
   578.2
   578.2
   544.5
   581.4
     596
   518.8
   554.8
     551
   484.1
   516.9
   554.5
     598
   497.8
     575
   563.3
   520.5
   490.3
   558.4
   571.1
   567.2
   572.4
   572.7
   563.3
     573
   597.3
   588.6
   590.9
   507.8
   565.6
   543.5
   530.2
   556.5
     610
   554.5
   484.8
   522.7
   619.7
   567.2
   526.3
   575.9
   593.1
   555.8
   631.4
   560.7
   613.2
   493.5
   544.5
   539.3
   492.9
   600.9
     563
   546.7
   554.2
   560.4
   504.2
   504.9
   516.2
   533.1
   553.2
   558.7
   568.5
   526.9
   563.3
   572.4
   563.3
   574.6
   542.5
   525.7
   584.7
   599.3
   564.3
   522.4
   571.7
   603.5
   536.4
     548
   532.8
   510.1
   551.9
   504.6
   533.8
   558.1
   566.9
   542.2
   549.3
   552.9
     550
   562.6
   588.3
   557.8
   561.3
   529.2
   555.8
   517.5
   499.4
   599.6
     551
   511.4
   587.3
   536.7
   563.6
   516.6
     514
   559.1
   537.7
   596.4
   527.9
     560
   527.3
   529.9
     513
   529.2
   540.9
   529.2
   571.7
   512.7
   543.5
   488.7
   553.9
   591.2
   564.6
   500.7
   552.9
   581.8
   541.5
   584.4
   526.3
   478.3
   485.8
   562.6
   526.6
   521.8
   534.4
   575.9
   593.8
   538.6
   541.5
   540.6
     539
   547.4
   506.8
   496.8
   514.3
   545.1
   533.1
   555.5
   543.8
   535.4
   568.5
   581.8
   575.6
   538.3
   531.8
     502
   542.8
   532.1
   571.4
   528.2
   519.5
   516.9
   513.6
   578.9
     502
   494.2
   581.8
   548.7
   575.6
   567.8
   554.2
   594.4
   504.6
   576.3
   553.6
   541.2
   485.8
   574.6
   473.7
   572.4
   493.5
   620.7
   554.5
   531.2
   497.1
   565.9
   498.1
   540.9
     525
   585.7
   568.8
   558.4
   584.7
   542.8
   532.8
   555.8
   610.6
   592.8
   584.7
   568.8
   534.4
     561
   546.7
   563.6
   610.3
   518.5
   515.9
   547.7
   522.4
   555.8
   554.2
   614.5
     539
   548.4
   551.3
   558.4
   589.9
   546.7
   538.3
   543.5
   529.2
   542.5
   572.4
   553.9
   558.7
   553.2
   505.2
   564.3
   498.7
   549.7
   518.5
   555.8
     549
   568.8
   610.3
   492.9
   558.7
   588.9
   565.9
   566.2
   511.1
   587.9
   566.2
   535.1
   612.3
     502
   601.6
   492.9
   538.3
   554.8
   569.8
   572.4
   557.8
     563
   547.1
   541.2
     572
   565.6
   486.7
   517.9
   575.9
     526
   503.9
   552.3
   567.8
   552.3
   534.7
   559.7
     550
   514.9
   588.3
   568.5
   581.1
   521.4
   555.2
   583.4
   582.7
   564.3
   560.4
   543.2
   502.6
   572.7
   502.6
   527.3
   521.8
   505.5
   545.8
   537.3
   568.1
   517.9
   531.5
   507.8
   534.7
   557.8
     573
   548.4
     585
     597
   535.1
   542.8
   502.6
   518.5
   508.5
   541.2
   572.4
   527.6
   586.3
     525
   525.7
   504.9
   556.8
   474.1
   552.6
   528.9
   566.9
   615.2
   582.4
   533.1
   574.3
   585.3
   574.3
   548.4
   525.3
   562.3
   458.2
   531.2
   595.4
   581.8
   577.2
   554.2
   540.3
   549.7
   502.6
   557.8
   596.7
   494.8
   570.1
   598.6
   507.2
   556.8
   513.6
   528.6
   519.2
   622.6
   550.6
   529.2
   554.8
   577.9
   538.6
   565.9
   509.4
   535.1
   545.4
   548.7
   551.9
   556.5
   575.9
   576.6
   528.2
   525.3
   604.8
   542.2
     524
   575.3
   559.1
     610
   498.4
   543.2
   583.7
   506.8
   570.7
   526.3
   563.3
   534.7
   543.5
   545.1
     524
     525
   560.4
   588.9
   554.8
   552.6
   554.8
   489.6
   551.3
   593.1
   551.3
   509.8
   544.5
   497.4
   512.7
   593.8
   516.6
   556.8
   521.8
   530.2
   540.3
   577.6
   573.3
   543.2
   493.9
   503.6
     575
   530.5
   492.6
   536.4
   528.2
   492.9
   559.1
   537.7
   531.2
   524.4
   508.1
   510.7
   521.1
   566.9
   521.1
   590.9
   546.7
   525.3
   508.8
   530.8
   535.1
   560.4
   569.4
   522.7
   559.1
   592.8
   563.3
   542.8
   534.4
   524.4
   546.1
   579.8
   467.3
   491.9
   575.9
   536.4
   567.5
   513.3
   527.3
   576.3
   535.1
   585.3
   548.4
   543.2
   548.7
   486.1
   549.3
   487.7
   488.3
   541.5
   530.2
   578.9
   524.4
   548.4
   546.4
   575.3
   555.2
   546.4
   485.8
   534.4
   522.4
   524.7
     563
   530.8
   569.4
   532.1
   504.6
   575.3
   589.9
   521.8
   500.7
   499.1
   544.5
   552.3
   531.2
   567.8
   540.3
   555.5
   519.2
   570.4
   523.7
   513.6
   556.1
   585.3
   573.7
   479.3
   499.1
   529.9
   532.8
   558.4
     573
   546.7
   570.7
   566.9
   531.5
   543.8
   581.4
   518.2
   538.6
   596.4
   569.8
   534.1
   549.3
   576.9
   498.1
   545.4
   531.5
   533.1
   566.9
     549
   578.2
   509.8
   566.9
   515.9
   514.6
     514
   564.3
   540.9
   565.9
   534.7
   545.4
   575.6
   530.8
   563.3
   588.9
   544.5
   563.9
   487.7
   518.2
   539.6
   535.4
   539.9
   624.9
   520.8
   546.7
   474.7
   537.7
   566.2
   527.3
   568.1
   526.9
   555.2
   504.6
   581.1
     548
     551
   575.9
   503.3
   556.8
   503.6
     525
   556.1
   512.4
   583.7
   561.3
   588.3
   582.4
   493.5
   532.8
   533.4
   583.1
   535.4
   538.6
   565.2
   551.9
   594.1
   543.5
   517.5
   574.6
     539
   544.1
   550.3
   547.7
   536.7
   568.1
   533.1
   574.3
   486.7
   586.3
   496.1
   557.8
   547.1
   563.3
   516.2
   539.3
   572.4
   591.2
   502.9
     549
   526.3
   568.1
   544.1
   572.4
   546.1
   545.1
   556.5
   544.1
   577.2
   545.1
   577.9
   532.1
   505.5
   511.7
   572.7
   553.9
   552.6
   565.2
   533.4
   607.4
   525.7
   514.9
   551.3
   582.4
   570.7
   602.9
   580.5
   522.1
   569.8
     585
   543.5
   571.1
   500.3
     599
   527.6
   553.6
   497.1
     500
   549.7
   585.3
   511.7
   514.9
   558.7
     572
   554.8
   548.7
   560.4
   548.4
     550
   527.6
   531.2
   592.5
   552.6
   497.4
   551.3
   516.9
   543.2
   532.1
   535.7
   487.4
   585.3
   595.4
   531.8
   563.9
   539.9
   562.6
   553.9
   596.7
   581.8
   526.9
   537.7
   529.9
   626.5
   523.1
   583.1
   564.3
   590.2
   562.3
   567.2
   609.3
   588.3
   532.5
   551.6
   555.2
   526.3
     551
   541.5
   553.9
   563.9
   565.9
   539.9
   607.7
   543.5
   503.3
   563.3
   528.6
   529.2
     562
   603.2
   585.3
   539.9
   581.1
     490
   493.5
   507.2
   625.6
   519.5
   629.1
   554.8
   574.6
   569.8
   503.3
   581.1
   531.8
   578.2
   491.9
   523.1
   544.5
     561
   539.3
   558.4
   523.4
   546.4
   476.7
   562.3
   553.6
   594.1
   583.4
   540.9
   510.7
   534.7
   587.6
     549
   548.7
   548.7
   564.6
   571.1
     549
   533.8
   607.4
   538.6
   509.4
   525.7
   545.1
   523.7
   528.6
   606.1
   537.7
   491.6
     537
   626.2
   552.3
   545.8
   607.4
     501
   633.7
   564.3
   581.4
     500
   536.7
   533.8
   548.4
   536.4
   552.6
   523.1
   566.5
   541.9
   518.8
   523.7
   561.3
   507.5
   558.7
   514.3
   545.4
   555.5
   545.1
   548.4
   570.4
     563
   562.3
   582.4
   541.5
   574.3
   554.5
   519.2
   563.6
   566.9
   574.6
   501.6
   542.2
   543.8
   528.2
   540.6
   580.8
   522.4
   539.3
     539
   568.8
   553.2
   551.6
   542.8
     512
   517.9
   576.9
   552.9
   505.9
   582.1
   531.8
   534.7
     574
   517.2
   589.6
   528.2
   510.7
     549
   566.2
     585
   532.1
   521.4
   572.7
   526.3
   620.4
   546.1
   582.1
   543.2
   517.2
   516.2
   592.8
   570.1
   550.3
   584.7
   621.7
   553.6
   619.4
   527.3
   549.3
   537.3
   575.6
   503.6
   530.5
   537.3
   516.2
   546.7
   527.9
   576.9
   532.8
   527.6
   541.9
   567.8
   572.4
   538.3
   533.1
   513.6
   558.7
     551
   558.4
   528.6
   579.2
   560.7
     525
   547.7
   557.4
   526.3
   593.5
   536.7
   537.7
   528.6
   558.4
   579.5
   502.6
   546.4
   532.5
   568.8
   568.1
   533.1
   554.2
   549.3
   504.9
     537
   463.7
   531.2
   563.6
   547.7
   528.6
   587.9
   555.2
   580.5
   541.2
   557.1
   556.8
   505.2
   556.1
   530.5
   545.8
   540.9
   567.5
   551.6
   531.2
   530.2
   565.9
   566.2
   603.8
   616.2
   551.9
     536
   526.6
   519.2
   534.1
   499.4
   549.3
   513.3
   545.4
   549.7
   527.6
     596
   565.6
   541.5
   545.8
   582.4
   536.7
   547.1
   538.3
   497.4
   547.4
   547.4
   551.9
     548
   478.6
   556.1
   533.8
   558.1
   489.3
   551.6
     536
   537.7
   574.6
   575.3
   499.4
   588.3
     597
   580.2
   580.2
   514.3
   534.7
   557.4
   529.2
   544.8
   567.2
   583.4
   601.6
   566.9
   520.8
   576.6
   520.1
   541.5
   590.9
   527.6
   602.2
   553.2
   556.5
   511.4
   546.7
   555.5
   524.7
   527.9
   539.3
   540.9
   498.4
   568.8
   560.4
   595.1
   558.1
   575.3
   579.5
   532.5
   522.1
   514.3
   619.1
   548.4
   510.4
   580.2
   526.9
   549.3
   512.4
     550
   559.1
     561
   547.1
   584.4
   580.8
   575.3
   546.1
   555.2
   486.7
   546.4
   592.8
   563.6
     525
     537
   571.7
   535.4
   586.6
   514.3
   574.3
   518.5
   578.2
     500
   509.1
   559.4
   520.1
   557.1
   482.8
   504.2
   567.5
   583.1
   508.5
   546.1
   527.9
   573.7
   540.9
   580.2
   551.9
   511.1
   549.3
   595.4
   524.4
   510.4
   509.4
   533.4
   521.1
   487.7
   516.6
   612.6
   506.5
     572
   527.9
     586
   530.5
   551.6
   519.8
   566.2
   519.2
   566.9
   561.7
   551.9
   488.7
   588.3
     572
     574
   534.1
   551.3
   570.1
   595.1
   534.1
   565.9
     560
   561.7
   535.7
   575.6
   586.6
   535.4
   539.3
   554.2
   547.4
   506.5
   521.4
   578.9
   547.1
   543.2
   544.8
   471.2
     610
   511.7
   565.6
   630.1
   589.9
     548
   507.8
   576.6
   517.5
     586
   556.1
   535.1
   495.2
   562.3
   501.3
   565.9
   495.8
   543.8
   608.7
   498.7
   569.4
   557.4
   559.7
   537.7
   529.5
   491.6
     478
   556.5
     597
   558.1
   565.6
   550.6
   541.5
   534.7
   531.2
   506.2
     538
   513.3
   559.1
   546.7
   573.3
   561.3
   506.2
   536.7
   525.7
   526.9
   538.3
   514.3
   581.1
   540.6
   538.3
   526.9
   558.7
   551.3
   519.8
   554.5
   570.4
   533.4
   553.6
   553.2
   533.4
   526.3
   565.6
   521.8
     563
   548.7
   554.5
   534.7
   533.1
   560.7
   561.3
   591.5
   558.7
   539.3
   573.7
   573.3
   566.2
   527.6
   564.9
   538.6
   569.1
   535.4
   551.9
   591.5
   557.1
   543.8
     563
   560.4
   578.5
   517.9
   497.8
   503.6
   558.4
   535.4
   580.8
   530.5
   563.9
   510.1
   547.7
   556.8
   626.2
   532.1
   585.3
   530.5
     560
   572.7
   534.1
   511.4
   492.2
   538.3
   546.4
   562.3
   541.9
   498.7
   626.9
   530.5
   540.6
     562
   583.7
   545.1
   538.3
     513
   539.9
   565.6
   535.7
   543.5
     549
   566.5
   525.7
   546.4
   459.8
   485.4
   535.4
   507.2
   534.4
   549.7
   553.6
   590.2
   559.7
   603.8
     526
   483.8
   543.2
     539
   485.8
   566.5
   601.9
   547.7
   549.7
   470.8
   526.9
     538
   514.6
   544.8
   577.9
   549.7
   527.9
   614.2
   531.2
   576.9
   545.1
   516.6
   538.3
   615.5
   544.1
   505.2
   473.4
   562.3
   521.1
   563.9
   574.3
   576.9
   532.5
   466.3
     539
   583.4
   514.6
   570.7
   512.4
   543.2
   557.8
   522.4
   544.8
     488
     489
   496.1
   593.8
   575.9
   528.2
   547.1
   563.9
   533.4
   523.7
   502.6
   545.4
   592.5
   554.5
   587.9
   518.2
     551
   557.4
   547.1
   596.4
   528.6
   506.5
   592.8
   547.4
   585.3
   486.4
   532.8
   591.2
     539
   589.9
   474.4
     585
   524.7
   563.9
   563.6
   587.3
   559.4
     573
   512.4
   496.1
   554.5
   557.4
   549.3
   611.3
   505.5
     560
     561
     551
   587.6
   519.8
   513.3
   565.9
   492.2
     551
   588.9
   482.5
   555.2
   590.5
   543.8
   579.2
   553.9
   582.1
   492.2
   539.6
   549.7
   527.9
   540.3
   547.4
   517.9
   510.1
   496.8
   509.1
   553.6
   534.1
     551
     524
   494.5
   532.1
     537
     536
     549
   548.4
   550.3
   526.9
   539.9
   540.3
     562
   458.5
   557.1
   465.6
   567.5
   545.1
   533.4
   556.5
   523.1
   537.7
   536.4
   528.9
   516.9
   507.2
   546.4
   537.3
   565.9
   571.1
   550.3
   585.3
   571.1
   553.2
   526.3
   528.2
   601.6
   572.7
   543.8
   484.8
   525.3
   519.5
   528.6
   608.4
     526
   587.6
   535.4
   595.7
   542.2
   581.1
   559.7
   567.8
     561
   515.6
     548
   557.1
   563.3
   568.1
   543.5
   523.4
   481.5
   582.7
   561.3
   581.4
   512.4
   545.4
   517.5
   502.9
   530.5
   523.7
   515.9
     587
   517.5
   583.7
   510.4
   471.8
   530.2
     562
   518.8
   511.4
   543.8
   557.8
   601.2
     611
   513.6
   545.4
     549
   539.6
     549
     548
   557.1
   638.2
   553.2
   491.9
   548.4
   553.9
   552.3
   560.7
   600.6
   570.4
     609
     561
   553.6
   507.2
   569.1
   539.6
   504.2
   585.7
   575.3
   504.9
   530.2
   504.6
   470.5
   523.7
     538
   564.3
   588.9
     550
   549.7
   586.6
   494.8
     574
   554.2
   516.9
   544.1
   512.4
   556.5
   578.9
   493.9
   544.8
     514
   539.9
   546.4
   543.8
   581.8
   554.5
     551
   602.9
   555.5
   562.3
   511.7
   502.3
   496.1
   500.3
   491.6
   514.3
   507.8
   568.8
   473.7
   582.4
   578.9
   569.1
   516.9
   575.9
   493.5
   554.5
   540.6
   555.5
   573.7
   558.7
   542.5
   564.3
   469.2
   597.7
   579.8
   526.9
   544.8
   547.1
   587.6
   637.9
   523.7
   548.7
   534.7
   557.8
   546.7
   561.7
   502.3
   499.4
   531.8
   538.3
   505.5
   530.2
   557.4
     597
   560.4
   549.3
   495.8
   568.5
   531.8
   530.8
   581.1
   530.8
   570.7
   556.1
   511.7
   574.3
   527.9
   573.3
   562.3
   547.4
   570.7
   541.9
   533.1
   587.3
   506.8
   552.9
   555.5
   600.3
   518.8
   516.2
   544.8
   601.9
   550.6
     587
   492.2
   523.1
   582.4
   536.7
   537.3
   513.6
   547.4
   550.6
   522.7
   596.4
   545.4
   534.7
   556.5
   507.2
   516.2
   525.7
   525.3
   578.9
   490.9
   494.8
   527.6
   547.7
   569.8
   527.6
   550.3
     536
   568.8
   520.1
   521.1
   550.6
   574.3
   572.4
   582.4
   547.7
   548.7
   503.3
   559.1
   593.1
   508.1
   541.9
   509.4
   533.4
   551.9
   594.4
   522.1
   526.3
   507.2
     575
   496.1
     561
   542.5
   557.8
   547.7
   541.5
     587
     487
   588.6
   532.1
   529.9
   603.2
   558.1
   538.3
   523.7
   521.8
   565.9
   526.6
   531.2
   521.1
   517.2
   542.8
   537.3
   561.3
     633
     563
   533.1
   498.4
     539
   544.8
   515.9
   515.9
   581.1
   535.7
   478.9
   536.4
   518.5
   561.7
   594.1
   522.1
   532.5
   508.5
   518.8
   563.9
   582.7
   522.7
   565.2
   555.5
   528.9
   550.6
   545.1
   509.4
   539.3
     563
   589.9
   556.1
     550
   515.3
   536.4
   530.5
   580.2
   537.7
   556.5
   557.4
   547.1
   584.7
   551.9
   521.4
   572.7
   512.7
   576.3
   588.3
   508.5
   536.7
   494.5
   570.4
   503.6
     574
   652.2
   511.7
   581.1
   559.1
   594.1
   602.5
   615.2
   568.5
   545.1
   530.2
     563
   584.4
   506.5
   601.9
   552.6
   571.7
   557.4
   560.7
   550.3
   547.1
   502.6
   524.4
     584
   512.7
   536.4
   574.3
   553.9
   502.6
   577.6
   467.6
   556.1
     586
   507.8
   503.9
   556.8
   559.4
   577.2
   524.7
   536.4
   519.5
   553.2
   560.7
   559.1
   601.6
   528.9
   567.5
   620.7
   568.5
   545.1
   503.3
   554.5
   505.9
   540.9
   620.7
   529.2
   525.7
   536.4
   483.2
     563
   510.7
   533.4
   541.2
     575
   529.5
   495.5
   546.4
   540.3
   495.2
   586.3
   507.2
   528.2
   535.7
   499.1
   569.8
   570.1
   595.7
   542.2
   524.7
   533.8
   541.9
   524.7
   546.7
   497.4
   541.9
   554.8
   552.6
   576.9
   538.3
   583.7
   552.3
   545.8
   561.7
   546.7
     549
   555.8
   547.4
     561
   514.3
   591.2
   566.5
   532.1
   548.4
   526.3
   482.2
   543.5
   539.9
     551
   533.4
   547.1
   543.8
   565.6
   587.6
   561.3
   564.9
   546.1
   566.5
   569.4
   527.3
   526.6
   522.7
   565.2
   539.6
   551.3
   564.9
   559.1
   542.2
     562
   566.5
   555.8
   545.8
     512
   547.1
   506.8
   579.8
   559.7
     586
   556.1
     526
   526.6
   560.4
   568.1
   510.4
   534.4
   614.2
   537.3
   588.9
   545.4
   533.4
   528.6
     561
   514.6
   570.1
   559.4
   546.4
   533.4
   524.4
   532.8
   573.3
   591.8
   553.9
   564.9
   574.6
     572
   605.5
   597.7
   541.2
   563.6
   527.6
   541.9
   528.6
   560.4
   556.5
   523.4
     524
   511.4
   562.6
     549
   562.6
   528.2
   578.5
   543.2
   527.9
   597.3
   578.2
   549.3
   571.7
   616.8
   550.3
   567.8
   516.9
   520.8
   491.6
   601.9
   556.5
   525.3
   542.8
     514
   573.7
   526.9
   527.9
   558.4
   601.6
   524.7
   526.6
   470.8
   563.6
   505.5
   510.4
   581.4
     575
   577.2
   528.6
   555.2
   590.9
   522.7
   533.1
   528.2
   555.2
   512.7
   507.8
   599.9
   507.8
   604.2
   525.3
   565.9
   532.5
   589.9
   551.3
   530.5
   517.9
     513
   588.6
   520.8
   523.4
   567.2
   573.3
     537
   550.6
   541.2
   453.6
   587.6
   568.5
   494.8
   554.5
     550
   558.1
   560.7
   561.3
   509.8
   603.5
   559.4
   511.7
   537.3
   590.2
   540.6
   541.9
   542.8
   514.9
   544.8
   549.3
   536.4
   507.2
     597
     538
   569.4
   566.5
   529.9
   536.7
   547.7
   552.9
   527.6
   556.5
     512
   543.2
   589.2
   559.7
   555.8
   502.3
   548.4
   552.3
   499.7
     513
   557.4
   546.4
   483.8
   518.8
   526.6
   557.4
   542.5
   603.8
   564.9
   589.2
   489.3
   530.2
   647.3
   530.2
   512.7
   544.8
   540.3
   535.1
   570.4
   587.9
   597.3
   540.9
   482.2
   611.9
   561.3
   553.2
   528.2
     562
   512.4
   511.7
   512.4
   543.8
   557.8
   510.1
   530.2
   540.6
   526.6
   543.2
   564.9
   492.9
   531.2
   577.6
   590.2
   563.6
   594.7
   531.2
   510.4
     551
   604.2
   569.1
   545.1
   495.2
     536
   519.5
   546.7
     513
   593.5
     562
   551.9
   558.7
   555.8
   518.5
   570.4
   551.3
   553.9
   536.4
   532.5
   495.2
   551.9
   543.2
   526.3
     524
   558.1
   634.3
   569.4
   550.3
   513.3
   564.6
     562
   531.5
   583.7
     524
   570.4
   522.1
   529.9
   547.7
   531.8
   600.3
   551.9
   534.1
   555.2
   543.5
   534.1
   631.7
   543.2
   509.1
   603.5
   539.3
   545.8
   516.9
     572
   518.8
   560.4
   551.9
   544.5
   592.2
     560
   509.1
   553.2
   517.9
   527.3
   519.2
   553.2
   552.6
   576.3
   533.4
   551.3
     526
   516.6
   535.1
   542.5
   522.7
   558.7
   587.9
   600.3
   531.5
   534.7
   559.1
   586.3
   589.6
   531.8
     551
   521.8
   513.3
   597.3
   583.1
   532.8
   562.3
   541.5
   496.5
     524
   554.8
   526.3
   545.8
   607.1
   524.7
   555.8
   520.1
   567.8
   502.3
   516.6
   525.3
   578.9
   555.8
   495.8
   565.9
   579.8
   522.1
   551.3
   546.1
   530.2
   569.4
   511.1
   537.7
     548
   595.4
   551.6
     575
   544.1
   568.8
   555.8
   536.7
     513
   528.9
   580.2
   516.2
   574.3
   576.9
   533.1
   506.2
   527.6
     549
   547.4
   596.7
   510.1
   514.6
   534.4
   546.7
   544.8
   521.1
   599.9
   509.1
   542.2
   625.2
   505.5
   544.5
   548.4
   578.5
   541.5
   505.5
   501.6
   550.3
   529.9
   551.3
   558.7
   576.6
   539.3
   581.8
   539.3
   508.1
   532.1
   539.6
   503.6
   556.8
   544.1
   575.6
   533.8
   526.3
   565.9
   520.8
   516.2
   532.5
   489.3
   513.6
   587.9
   567.8
   563.6
   505.9
   582.4
   503.9
   517.5
   504.9
   561.3
   510.1
   570.7
   626.9
     560
   522.7
   527.6
   538.3
   599.6
   534.4
     539
   574.3
   578.2
   560.7
   566.2
   565.2
   592.2
   568.8
   617.1
   567.2
   556.8
   595.1
   545.1
   568.8
   572.7
   548.7
   486.1
   512.4
   533.4
   592.2
   537.3
   551.3
   471.2
   522.1
   547.4
   560.7
   527.6
   564.6
   531.5
   611.9
     548
   573.7
   629.1
   568.5
   550.6
   505.2
   542.5
     536
   568.1
   555.5
   491.6
   533.8
   541.9
   541.9
   573.7
   576.6
   537.3
   493.5
   581.4
     550
   539.3
   579.5
   508.1
   534.4
   562.6
   524.7
   556.5
   579.8
   554.5
   535.4
     561
   518.5
   532.8
   563.9
   554.5
     562
   526.3
   570.1
   544.5
   570.7
   521.8
     550
   526.6
   512.7
   585.7
   595.1
   549.7
   516.9
   537.7
   534.7
   563.6
   625.2
     512
   550.3
   548.4
   557.1
     538
   519.5
   494.5
   541.5
   530.2
   523.1
   557.4
   507.8
   557.4
     513
   525.3
   502.9
   534.4
   539.3
   550.3
   542.2
   538.6
   553.2
     551
   560.4
   509.8
   550.3
     586
   528.6
     563
     574
   545.8
   528.6
   497.1
     549
   522.1
     526
   491.3
   624.3
   546.4
     548
   539.6
   503.6
   541.5
   543.5
   562.6
   576.3
   541.2
   523.7
   505.2
   519.2
   504.9
   557.1
   595.4
   542.5
   577.2
   528.2
   549.3
   454.6
   508.1
   542.8
   519.5
   497.4
   562.3
   534.1
   565.6
   547.1
   535.1
   552.9
   582.1
   552.9
   507.2
     550
     502
   529.9
   467.6
   497.4
   581.1
   524.7
     550
   546.1
   580.5
   527.9
   567.8
   580.8
   518.5
   571.7
   524.4
   618.4
   468.2
   515.6
   545.4
   554.8
   519.8
   551.6
   541.9
   558.7
     513
   528.6
   601.2
   514.9
   544.1
     611
   542.5
   544.8
   475.4
     575
   545.8
   510.1
   564.3
   589.6
   514.6
   507.8
   525.3
   571.1
   530.8
   537.3
   535.7
   571.4
   567.5
   595.1
   572.4
   514.9
   553.6
   528.2
   547.4
     560
   593.5
   569.4
   554.5
   506.2
   523.1
   581.4
   542.2
   557.1
   535.7
     573
   520.5
   536.7
   552.3
   558.4
   529.2
   493.5
   545.4
   498.4
   549.3
   487.7
     610
   558.4
   508.5
   582.7
   521.8
     597
   591.8
   564.9
   511.7
   516.9
   537.3
   535.7
   550.6
   567.5
   582.4
   481.9
   543.5
   514.3
   562.3
   542.2
   521.4
   587.6
   542.5
   541.5
     536
   485.8
   550.6
   519.8
   512.7
   554.2
   555.2
   579.8
   580.5
   542.2
   555.2
   565.2
   622.3
   534.1
   583.7
   567.2
   563.3
   534.4
   502.3
   601.2
   494.8
   536.7
   543.5
   529.2
   509.4
   554.2
   581.1
     539
   589.6
   524.4
   521.1
   509.4
   613.2
   550.6
   541.2
   550.6
   551.9
   582.7
   551.3
   616.5
   583.1
     563
   539.3
   529.5
   514.3
   596.4
   548.7
   448.4
   538.6
   609.3
   587.3
   497.1
   571.4
   496.8
   604.5
   535.7
     596
   505.9
   512.4
   545.8
   534.4
   580.2
   499.7
   545.4
     501
   524.7
   569.4
   485.4
   595.1
   515.6
   562.6
   578.2
   581.8
   557.1
   502.6
   568.8
   507.5
   557.1
   603.5
     537
   597.3
     549
   605.5
   544.8
   550.3
   509.1
   530.2
   559.1
   550.3
   584.7
   612.9
     562
   594.4
   534.4
   566.2
   559.7
   565.9
   544.1
   514.3
   529.2
   499.1
   546.1
   515.3
   541.9
   569.1
   519.5
   522.7
   590.9
   560.4
     550
   615.5
   587.3
   517.9
   501.3
   516.9
   528.2
     525
   566.5
   528.9
     489
   504.9
   482.5
   552.6
     560
     586
     514
   568.8
   490.6
     574
   571.7
   546.4
     526
     550
   555.8
   531.8
   536.4
   519.8
   543.8
   523.7
   576.6
   623.6
   546.1
   548.7
   615.2
   571.7
   547.4
   487.4
   549.3
   587.3
   557.8
   543.2
   532.5
   555.8
   546.1
     597
   536.4
   530.8
   506.5
   548.7
   583.1
   567.2
   507.2
   612.6
   522.7
   588.6
   523.4
   551.3
   592.8
   521.8
   539.9
   521.8
   601.9
   516.9
     597
   586.6
   550.6
   524.7
   562.3
   508.8
   533.4
   590.2
   570.4
   505.5
   552.9
   566.5
   531.2
   551.6
   555.5
   510.4
   530.8
   635.3
   540.6
   542.8
   494.5
   552.6
   536.4
   564.6
   558.7
   531.8
   568.8
   536.7
   603.5
   546.7
   539.9
     560
   556.1
   602.2
   588.9
   581.4
   575.9
   542.8
   574.3
   532.5
   527.3
   556.8
   556.5
     549
   508.8
   566.9
     550
   543.5
   502.9
   541.9
   539.9
   534.1
   543.2
   553.2
   551.9
   534.1
   553.2
   518.5
   534.1
   546.7
   584.4
   501.6
   574.6
   507.8
   528.9
   615.2
   542.8
     572
   586.3
   550.3
   567.2
   544.1
   606.4
   511.7
   543.8
   543.5
   481.9
   554.2
   522.4
   522.1
   529.5
   512.4
   542.5
   510.1
   522.1
   618.1
   557.8
   540.6
   521.1
   486.7
   551.9
   545.1
   485.4
   482.5
   495.8
   551.3
   542.2
   539.6
   551.9
   567.2
   446.2
   545.8
   582.1
   533.8
   509.4
   504.9
   552.3
     514
   565.9
   552.6
   532.8
   539.3
   558.7
   568.1
   527.3
   539.3
   564.3
   537.3
     575
   530.5
   572.4
   522.4
   517.2
   554.5
   556.8
   588.3
   563.6
   590.2
   596.7
   511.1
     548
   548.7
   521.8
   546.4
   495.8
   552.3
   583.4
   579.8
   520.1
   535.7
   531.8
   454.9
   534.4
   527.3
   538.3
     551
   504.6
   541.5
   549.3
   596.4
   621.3
   553.6
     574
   521.1
   568.8
   545.8
     514
   547.7
   541.2
   505.5
   547.1
   578.2
   471.2
   517.9
   503.9
   535.7
   542.2
   587.9
     560
   522.7
   594.4
   570.4
   542.2
   612.6
   532.8
   570.4
   547.7
     550
   570.1
   554.8
   528.6
   509.8
   506.8
   529.9
   543.5
   549.3
   546.1
   534.7
   536.7
     502
   528.9
   547.1
   528.9
   529.5
     599
   634.6
   509.1
   560.7
     560
   508.1
   533.4
   584.7
     560
   567.2
   511.1
   523.4
   550.3
   522.1
     512
   563.3
     536
   576.6
   510.1
   595.1
   535.7
   543.2
   527.9
   551.3
   575.6
   517.2
   451.7
   522.7
   541.2
   536.4
   507.5
   549.3
   519.8
   549.3
   570.7
   549.7
   523.1
     525
   542.5
   536.4
   516.2
   518.5
   549.7
   570.1
   549.3
     549
   568.1
   554.8
   555.8
   532.5
   512.4
   521.4
   576.6
   557.8
   551.3
   586.3
   542.8
   537.3
   497.8
   546.4
   542.8
   523.7
   557.1
   552.9
   494.5
   561.7
   601.2
   537.3
   541.2
   644.1
   511.4
   569.8
   582.4
   557.4
   500.3
   520.8
   590.9
   555.5
   543.8
   591.5
   554.5
   527.3
   553.6
   599.9
   540.9
   593.1
   528.6
     575
   529.9
   489.3
   528.2
   560.7
   523.4
   581.4
   508.8
   557.1
   553.6
   592.8
   557.4
   566.9
   532.1
   547.1
   569.8
   556.1
   545.8
   552.6
   555.2
   498.4
   506.5
   529.2
   521.8
   553.2
   518.2
   528.9
   563.6
   588.3
   544.5
   552.6
   536.7
   617.1
     548
   533.4
   588.3
   544.8
   549.3
   571.4
   525.7
   528.2
     537
   542.8
   540.3
   515.6
   522.7
   541.9
   549.3
   547.1
   525.7
     526
   507.2
   579.2
   603.8
   528.6
   514.6
   569.8
   527.9
   560.7
   563.6
   566.2
   510.4
   473.1
   563.9
     524
   551.6
   506.5
   518.2
   520.8
     560
   555.2
     549
   521.8
   569.4
   494.5
   516.2
   551.9
   541.2
   476.3
   511.7
   572.7
   510.7
     548
   521.1
   533.4
   559.4
   566.2
   523.4
   525.7
   568.5
   527.3
   555.2
   545.1
     524
   568.1
   509.4
   568.5
     548
   507.8
   563.3
   519.8
   554.8
   553.6
   590.2
   493.5
   536.7
   534.4
   574.6
     512
   505.2
   588.6
   518.5
     550
   588.3
   590.9
   540.6
   508.8
   538.3
   531.2
   496.8
   529.5
   515.6
   568.1
   530.5
   632.1
   547.1
     622
   534.7
   541.5
   575.3
   514.6
   579.5
   508.1
   546.4
   546.7
   593.1
   549.7
     537
   546.4
   586.6
   536.4
   530.8
   507.5
   588.6
   591.8
   479.3
   516.6
   526.9
   558.1
   563.9
   528.9
     539
   562.3
   543.2
   541.9
   563.3
   554.8
     539
   573.7
   536.7
   553.9
   559.1
   545.4
   542.8
   525.3
   529.9
   502.6
   587.3
   551.6
   551.9
   515.6
   522.4
   541.5
   521.4
   547.7
   565.9
   574.3
     550
     551
   560.7
   588.6
   516.2
   528.9
   581.4
   576.9
   559.1
   579.2
   529.5
   581.1
   511.7
   548.4
   587.9
   563.6
   567.2
   473.7
   536.7
   563.3
   476.3
   503.6
   588.6
   516.9
   560.4
   567.8
   550.6
     548
   589.2
   557.8
   498.4
   552.3
   566.9
   528.2
   543.8
     489
   558.7
   589.6
     525
   534.1
   515.9
   492.9
   526.3
   552.9
   510.7
   582.7
   505.2
   499.1
   557.8
   533.4
   590.2
   538.6
   533.8
   542.5
   580.2
   519.5
   520.1
   523.4
     563
   571.1
     538
   523.1
   553.2
   574.6
   574.6
   492.2
   516.9
   537.7
   532.1
   590.9
   511.4
   583.1
   503.6
   567.5
   522.7
   527.9
   539.6
   520.1
   577.9
   522.1
   457.9
   519.5
   552.9
   560.4
   579.5
   562.6
   577.2
   552.9
     548
   549.3
   543.5
   560.4
   555.8
   545.4
   520.8
   516.2
     513
   543.2
   539.9
   562.6
   601.9
   550.6
   582.1
   504.6
   553.2
   530.8
   555.5
     513
   587.3
   557.8
   576.3
   592.5
   555.5
     551
     574
   541.2
   622.3
   534.4
   504.9
   603.5
   527.9
     514
   556.8
   595.1
   548.7
   481.5
   519.8
   553.2
   507.5
   552.9
   554.2
   532.1
   575.3
   528.6
   556.1
   523.4
   516.2
   603.8
   455.3
   524.4
   552.3
   556.8
   575.9
   581.4
     525
   537.7
   549.7
     551
   597.3
   573.7
   520.5
   565.6
   541.5
     501
   530.5
   551.9
   588.6
   548.4
   548.4
   576.6
   496.5
   549.7
   521.1
   553.9
   532.1
   508.5
   572.7
   571.4
   554.8
   517.2
     512
     572
   561.7
   495.8
   538.6
   505.9
   587.3
   568.8
   550.3
   507.2
   557.4
   559.7
   554.8
   545.1
   602.5
     539
   555.8
   541.9
   584.7
   552.9
   508.1
   484.5
   584.7
   547.4
   550.3
   581.1
   515.9
   586.3
   567.5
   528.6
   555.5
     572
   522.7
   514.9
   566.9
     526
   610.3
   578.2
   494.5
   564.6
   526.6
   564.6
   583.1
   563.6
   481.9
     597
   516.6
   527.3
   548.4
   608.4
   526.9
   528.2
   607.4
   545.4
   533.8
   550.6
   565.2
   554.2
   526.9
   604.5
   573.3
     439
   529.9
   495.8
   555.8
   576.9
   515.6
   520.8
   511.1
     526
   546.4
   593.5
   578.5
   550.3
   547.4
   502.6
   594.4
     549
   566.9
   563.6
   533.1
   537.3
   488.3
   599.9
   563.9
   566.5
   543.8
   516.9
   541.5
   528.9
   528.9
   540.6
   577.2
     551
   542.5
   587.9
   556.5
   521.4
   553.9
   562.6
     537
   582.4
   545.1
   474.7
   554.8
     584
   535.4
   540.6
   553.6
   559.7
   565.6
   511.7
   582.4
   564.9
   524.7
   599.9
   493.2
   481.5
     539
   579.2
   509.8
   558.4
   542.8
   522.7
     525
   546.4
   524.4
   520.5
   555.2
     563
   525.7
   582.7
     575
   573.7
   562.6
   546.7
   572.4
   554.2
   530.2
   560.7
   512.4
   522.1
   544.1
   556.8
   535.7
   572.4
   527.6
   521.8
   506.8
   564.6
   546.1
   519.2
   556.1
   527.6
   564.3
   559.1
   497.8
   465.6
   534.7
   518.8
     563
   575.3
   565.2
   524.4
   619.4
   609.3
   523.7
   521.4
   516.6
   567.8
   502.3
   495.2
   561.7
   545.8
   519.2
   431.9
   535.4
   558.1
   557.8
   587.6
   555.5
     525
   524.7
   554.5
   555.5
   569.8
     487
   509.8
   506.5
   594.7
   536.7
   564.9
   567.5
   534.1
   545.4
   549.7
   536.7
   566.2
   516.2
   497.8
   544.1
   574.6
   511.4
   577.9
   485.4
   545.8
   578.2
   502.3
   582.1
   568.5
   525.7
   521.1
   540.3
   571.4
   529.5
   523.4
   559.4
   565.2
   491.6
   555.8
   533.8
     634
   596.7
   570.7
   507.2
     524
   555.5
   563.3
     513
   551.9
     539
   503.9
   512.4
   517.9
   506.5
   515.9
   557.1
     572
   564.9
     549
   499.1
   525.7
   537.3
   548.7
   546.1
   532.8
   525.7
   529.9
   532.5
   564.9
   576.6
   559.4
   526.9
     502
   515.3
   553.2
   494.5
   511.1
   459.5
   521.4
   563.9
   541.2
   505.9
   534.1
   607.4
   569.8
   557.1
   566.5
   501.3
   540.6
   508.8
   589.9
   545.4
   519.8
     560
   516.6
   507.5
   573.3
   562.3
   559.4
   556.8
   541.9
     572
   571.4
   592.5
   543.2
   482.2
   539.9
     539
   550.3
   542.2
   553.6
   496.1
   515.6
   525.7
   580.8
   536.4
   507.8
   556.5
   561.3
   545.8
   581.8
   551.3
     539
   485.4
   491.6
   611.9
   563.6
   501.3
   579.5
   568.8
   569.8
     563
   579.8
   521.4
   521.8
   491.9
   532.1
   558.4
   574.6
   518.5
   550.6
   592.5
   507.2
   520.5
   504.6
   531.8
   522.7
   533.1
   561.3
   596.4
   529.9
   527.3
   540.3
   523.1
   547.7
   511.1
   602.2
   527.6
   531.8
   521.1
     537
   523.1
   537.7
   553.2
   540.9
   526.6
   494.5
   585.7
   558.7
   561.7
     596
   559.1
   566.9
   560.4
   461.7
   578.9
   509.8
   522.7
   564.9
   551.3
   577.9
   552.9
   508.8
   546.7
   580.8
   589.6
   507.8
   531.2
   561.7
     572
   486.1
   584.7
   533.1
   545.1
   516.2
   606.1
   507.8
   588.9
   490.3
   544.1
     560
   511.7
   583.1
   541.9
   521.8
   520.1
   542.5
   518.8
   525.7
   491.6
   537.3
   521.8
   534.7
     539
   617.5
   568.5
   565.2
     548
     524
   529.5
   548.4
   624.9
   508.1
   557.4
   544.8
   556.5
   536.4
   549.3
   600.6
   536.4
   550.6
   546.1
   523.7
   541.5
   483.2
   566.5
   518.2
   546.7
   511.7
   524.7
   562.6
   540.6
   521.8
   566.9
   528.6
     599
   541.5
     524
   560.7
   523.4
   531.5
   509.8
   517.9
   566.2
   550.3
   556.8
   562.6
   535.1
   595.1
   538.6
   528.9
   542.2
   534.1
   503.3
   509.4
     525
   520.8
   551.3
   558.4
     585
   579.8
   537.7
   572.4
   511.4
   533.8
   555.5
   532.8
   597.3
   599.9
   551.3
   583.1
     513
   532.8
   549.7
   547.7
   548.4
   562.6
   510.7
   538.3
   577.6
   568.1
   514.6
     563
   531.5
     488
     538
     538
   518.2
   538.6
     586
   519.2
   542.8
   556.5
   535.1
     574
   546.7
   558.7
   536.4
   522.7
   567.2
   547.4
   538.6
   570.1
   593.5
   527.3
   501.6
   517.2
   573.3
     560
   523.1
   535.7
   545.4
   559.1
   534.7
   552.6
   566.5
   540.9
   535.7
   537.7
   589.6
   483.5
   532.8
   538.3
   539.9
   576.3
   514.6
   570.7
   518.5
   603.8
   551.3
   559.7
     526
   551.3
   459.5
   573.3
   534.1
   585.3
   571.4
     489
     548
   557.1
   543.2
   575.9
   589.9
   528.2
   519.8
     526
   551.3
   531.5
     561
   522.4
   571.4
   530.8
   545.8
   526.6
   481.2
   535.4
   587.3
     526
   518.5
   523.7
   519.5
     562
   544.1
   524.7
   542.2
   568.1
   514.6
   588.6
   581.8
   583.1
   599.9
   532.5
   563.3
   538.6
   533.8
   581.1
   624.3
   528.9
   486.4
   537.3
   503.6
   535.7
   545.1
     539
   530.2
   564.3
   547.4
   579.8
   587.3
   545.1
   494.5
   493.9
   548.7
   524.4
     573
   545.4
   568.8
   522.7
   551.3
   553.9
   525.7
   583.7
   605.5
   582.1
   501.3
   557.1
   544.5
   534.4
   576.9
   620.7
   549.3
   564.9
   583.4
   527.6
   509.4
   564.6
     573
   551.9
   527.3
   555.8
   583.4
   502.3
   554.5
   558.7
   614.5
   543.5
   575.6
   587.6
   504.9
   559.1
   534.1
   589.2
   611.6
     501
   541.5
   542.8
   552.6
   591.8
   564.3
   594.1
   543.8
     562
   575.6
   549.7
   560.4
   586.6
   545.8
   585.3
   555.2
     608
     513
   483.2
   516.2
   544.1
   521.1
   530.8
   560.4
   528.2
   549.3
   594.4
   578.9
   549.7
   505.2
   606.4
   547.7
   536.7
     572
   565.6
   557.8
   617.8
   586.3
   503.9
   559.4
   556.1
   555.2
     524
   518.5
   523.4
     550
     524
   567.2
   493.5
   577.6
   553.9
   570.1
   565.2
   539.9
   563.9
   585.7
   540.6
   562.3
   527.9
   544.8
   526.3
   529.9
   552.6
   540.6
   572.4
   525.3
   552.6
   509.8
   513.6
     537
   609.3
   547.1
   550.6
   546.4
   583.7
   552.3
   542.8
   569.8
   550.6
   521.4
     514
   539.3
   550.3
   529.2
   475.7
     551
   520.1
   498.4
   549.7
   508.8
   552.6
   533.8
   558.4
     539
   535.4
   515.3
   520.5
   532.5
   526.6
   541.5
   600.6
   554.8
   579.5
   529.9
     538
   553.6
   524.7
   534.4
   643.7
   477.6
   542.2
   521.1
   566.9
     586
   552.6
   539.3
   567.5
   521.8
   569.8
   559.1
   530.8
   528.9
   544.5
   543.8
   525.3
   565.2
   548.7
   564.3
   514.9
   523.4
   534.7
   493.2
     539
   574.3
   601.6
   568.1
   518.2
   535.4
   593.5
   546.4
   514.9
   563.6
   537.7
   586.3
   582.7
   565.6
   574.3
   516.2
     572
   521.8
   539.9
   519.8
   544.1
   554.8
     526
   566.5
   563.6
   530.5
   510.1
   536.4
   516.6
     488
   537.7
   540.6
   446.5
   543.2
   523.1
   560.4
   554.8
   547.4
   579.8
   512.4
   635.3
   546.7
   549.7
   528.9
   560.4
   478.6
   527.6
   516.9
   494.5
   552.3
     526
   546.1
   541.9
   549.3
   530.2
   563.3
   531.2
   517.2
   543.5
   559.4
   561.7
     563
   531.5
   557.1
   547.7
   514.9
   581.1
   549.3
   502.6
   556.1
   499.1
   520.8
   525.7
   599.9
   555.8
   509.1
   511.4
   564.9
   591.2
   618.8
   500.3
   583.4
   520.1
   555.2
   544.1
   553.9
   512.4
   508.8
     563
   542.2
     489
   558.1
     599
   595.7
   483.2
   515.6
   541.9
   576.3
   529.2
   571.4
   547.4
   497.1
   531.8
   542.2
   536.7
   562.6
   515.9
   514.3
   549.3
   548.7
     488
   570.7
   554.8
   527.6
   554.8
   548.7
   534.7
     551
     490
   535.7
     563
   563.3
   540.3
   477.3
   536.7
   505.9
     572
   521.1
   577.2
   564.9
   580.8
   558.7
   568.5
   534.7
   507.2
   532.1
   528.9
   534.1
   559.4
   545.8
   554.2
   610.6
   507.5
     537
   535.7
   535.7
   534.7
   557.1
   560.4
   507.8
   510.7
   525.3
   522.7
   556.5
   468.6
   492.2
   607.7
   550.6
   492.9
   585.7
     476
   565.6
   568.1
   551.9
   551.6
   504.2
   534.7
   568.8
   515.6
   548.7
   544.1
   541.5
   505.5
   548.7
   492.9
   587.6
   506.8
   564.9
   579.8
   528.6
   585.3
   529.9
   569.1
   600.9
   528.2
   523.7
   531.5
   520.1
   510.1
   507.8
   556.5
     586
   536.4
   558.7
   576.3
   516.2
     562
   549.7
   556.1
   604.8
   518.2
   587.3
   515.6
   523.4
   508.1
   600.3
     560
   506.8
   519.8
   546.7
   511.4
   618.8
   585.7
   490.3
   571.7
   564.6
   547.4
   552.9
   570.7
   512.7
   492.6
   555.2
   535.4
   547.7
   545.1
   554.8
   579.2
   550.6
   528.9
   570.1
   534.1
   557.1
   569.1
   594.7
   542.5
   531.2
   521.4
   509.1
   575.6
   605.5
   502.6
   567.5
   492.9
   514.6
   508.5
   551.9
   546.1
   551.6
   630.1
   537.7
   556.8
   549.3
   577.6
   526.6
   549.3
   529.9
   511.7
   524.4
   531.8
     584
     623
   587.9
     512
   552.3
   540.9
   545.4
   515.6
   564.3
   558.1
   608.7
   599.3
   495.2
   572.7
   554.2
   539.9
   555.5
     598
   541.9
   555.2
   519.8
   527.9
   540.6
   530.8
   509.8
     575
   549.7
   599.6
   502.6
   585.3
     537
   599.3
   529.5
     574
   481.9
   524.7
   579.8
   520.5
   535.1
   553.2
   571.4
   551.3
   469.5
   562.6
   522.4
   531.2
   544.8
   528.9
   588.9
   632.7
   486.4
   502.6
   514.6
   564.6
     513
   564.3
   517.5
   583.4
     585
   533.4
     512
   535.7
   541.5
     475
   558.7
   530.8
   566.5
   493.9
   580.8
   533.4
   502.6
   527.9
   536.4
     671
   564.3
   587.3
   529.5
   552.6
   518.2
   576.9
     548
   570.7
   558.7
   503.3
   521.8
   555.2
   543.5
   506.2
     539
   583.7
   609.3
   540.9
   596.4
   561.3
   567.8
   582.7
   561.3
     539
     465
   504.2
   536.7
   575.9
   543.2
   512.4
   507.5
   528.2
   514.9
   604.5
   577.9
   527.3
     548
   515.9
   557.8
   552.6
   577.9
   485.1
   560.4
   524.7
   509.1
   485.8
   565.9
   591.8
   564.3
   575.9
   532.8
   518.8
   543.8
   545.1
   562.6
   577.2
   521.1
   533.1
   578.2
   577.9
   571.4
   558.7
   499.4
   566.2
   565.6
   549.3
   559.4
   540.6
   529.2
   578.2
   530.5
     562
   582.4
   518.2
   544.1
     526
   485.1
   536.7
   537.7
   546.1
   546.4
   549.7
     549
   582.7
   515.3
   559.7
   541.5
   508.5
   541.2
   561.3
     538
   516.2
   507.2
   480.6
   624.6
   517.5
     575
   593.5
     561
     551
   550.6
   595.4
   495.8
   532.5
     550
   576.9
   561.3
   547.1
   548.4
   516.9
   578.5
   556.1
   555.8
   565.9
   591.5
   566.2
   544.1
   556.1
   544.1
   538.3
   537.3
   606.4
   532.8
   558.7
   575.9
   569.4
   533.8
   532.5
   565.6
   533.4
   546.4
   572.4
   526.6
   602.9
   551.6
   562.3
   574.3
   519.2
   518.2
   550.6
   593.1
   494.2
   571.7
   544.5
   552.6
   599.6
   522.1
   531.2
   542.5
   596.4
   554.5
   547.7
   499.1
   539.3
   516.2
     562
   515.6
   529.9
   583.1
   537.7
   606.4
   515.6
   557.1
   550.6
   561.3
   592.2
   526.3
   552.9
     539
   579.5
   567.5
   548.4
   544.8
   562.3
   551.9
   545.8
   498.4
     563
   522.1
   516.6
   567.5
   535.4
   566.9
   555.5
   566.9
   573.3
   508.5
   495.2
   544.5
   545.8
   519.2
   527.9
   506.8
   565.6
   560.7
   505.2
   536.4
     536
   550.6
   527.6
   550.6
   544.1
   528.9
   503.3
   587.3
   548.7
   556.1
     539
   522.4
   564.3
   547.7
   624.3
   554.5
   524.7
   609.7
   561.3
   542.8
   550.3
   517.5
   551.3
   598.6
   555.5
   566.2
   575.3
   531.8
   510.7
   579.5
   551.6
   522.7
   636.6
   583.1
   544.1
   531.2
   548.7
   516.6
   544.1
   515.9
   543.2
   525.7
   506.2
   568.1
     550
   534.1
   504.9
   563.9
   548.7
   549.7
   511.1
   501.6
   577.2
   547.4
   517.2
   612.3
     584
     609
   516.2
   549.3
     550
   490.6
   579.8
     524
   544.1
   526.3
   586.3
   533.1
   526.6
   561.3
   593.1
   533.4
   558.1
   517.2
   506.8
   563.3
   539.3
   578.2
   526.3
   602.5
   590.5
   531.8
   517.5
   543.5
   547.7
   572.7
     549
   575.9
   540.6
   502.9
   521.8
   578.9
   581.8
     584
   537.7
   533.8
   520.8
   528.9
     514
   588.3
   544.1
   545.8
   594.4
   532.1
   507.2
   581.8
   582.1
   572.7
   581.1
   553.9
   550.6
     501
   563.9
   527.3
   524.7
   616.2
   603.8
   588.6
   554.2
   569.4
   539.3
   529.5
   523.1
   544.1
   557.4
   538.6
   582.7
   544.8
   543.5
   524.7
   560.7
   540.9
   560.4
   513.6
   568.8
   514.3
   541.2
     561
   547.7
   600.6
   558.7
   587.3
   553.6
   547.7
   598.6
   577.9
   554.8
   538.3
   599.9
   568.8
   569.1
   553.9
   542.2
   560.4
   565.6
   566.9
   510.7
   556.8
   489.6
   574.3
   546.1
     548
   551.3
   571.1
   542.2
   560.4
   522.1
   535.1
     526
     551
   575.3
   542.5
   573.3
   556.5
   583.4
   525.3
   450.4
   536.4
   557.4
   549.3
   593.5
   542.8
   604.8
   577.6
   609.3
   571.1
   535.4
   524.7
   497.4
     596
   624.3
   508.5
   572.4
   551.6
     574
     514
   561.3
   571.1
     526
   560.4
   571.1
   573.3
   652.8
   601.6
   565.6
   559.7
   585.3
   490.9
     538
   576.6
   543.5
   574.3
   576.3
   593.1
   513.6
   577.9
   531.2
   517.9
     561
   602.2
     575
   504.2
     573
   542.2
   529.5
   583.7
   542.8
   531.2
   585.7
   551.3
   589.6
   579.8
   521.1
   593.8
   555.8
   544.1
   554.5
   557.8
   510.4
   575.3
   544.5
   560.4
   592.5
   482.2
   583.7
   557.8
   558.1
     514
   543.2
   557.1
   560.7
   520.1
   574.3
   496.8
   552.6
   553.9
   549.3
   522.7
   542.8
     563
   566.2
   524.7
   570.7
   555.5
   573.7
   486.7
   555.2
   513.6
   560.4
   567.5
   611.6
   533.1
   556.5
   545.1
   586.6
   533.1
   564.6
   567.2
   563.3
   597.7
   538.6
   483.8
   530.8
   552.3
     538
   561.7
   556.1
   580.5
     550
   532.1
   487.4
   547.4
   552.6
   546.1
   559.7
   565.2
   581.4
   587.3
     574
   517.2
   555.8
   543.2
   563.6
   476.3
   581.8
   571.4
     512
   525.7
     561
   547.1
   492.6
   558.1
   472.1
   533.4
   568.5
   526.3
   538.3
   491.9
   575.9
   524.4
     598
   528.9
   526.3
     548
     562
   532.5
   523.1
   517.2
   547.1
   545.8
   602.5
   520.5
   529.2
   549.3
   510.1
   579.2
   576.6
   530.8
   537.7
   515.9
   539.3
   542.2
   569.8
     574
   616.8
     550
   557.1
   541.2
   525.3
   528.2
   547.1
   554.5
   560.4
   575.6
   556.1
   579.8
   535.4
     575
     538
   522.4
     587
   596.4
   523.1
   523.1
   581.1
   564.9
   582.1
   551.3
   556.1
   532.5
   522.4
   564.3
   552.3
   543.5
   554.5
   547.7
   591.2
   530.2
     549
   522.1
   523.7
   500.3
   599.3
   530.8
     597
   547.7
   577.2
   530.2
   526.6
   563.9
     538
   521.1
   584.7
   530.5
   555.8
     548
   571.4
     563
   534.7
     513
   577.6
     550
   528.2
     573
   607.7
   505.2
     526
   555.8
   565.6
   516.6
   514.6
   594.1
   520.1
   506.2
   484.8
   520.8
   610.6
   592.8
   528.6
   525.7
   532.1
   590.2
   535.7
   583.7
   635.3
   533.4
   579.5
   581.8
   517.9
   517.9
   537.7
   537.7
   493.9
   566.9
   559.4
   575.9
   543.8
   568.1
   600.6
     548
   562.3
   491.9
   541.2
   566.2
   562.3
   604.2
   491.9
   511.4
   533.8
   520.1
   518.2
   557.8
   577.2
   520.8
   560.4
   545.1
     561
   540.6
   568.8
   542.8
   528.6
   577.9
   505.5
   541.9
   515.6
   566.5
   555.8
   587.9
   535.4
   517.5
   567.2
   551.6
   531.2
   557.8
   534.4
     526
   542.8
   520.8
   554.8
   535.4
   561.3
   541.5
   561.7
   535.4
   530.2
   547.4
   536.4
   567.5
   515.9
   554.5
   525.3
   542.2
   529.9
   506.8
   509.1
   516.9
   502.6
     549
   571.1
   500.7
   528.2
   536.4
   544.1
   601.2
   541.2
   552.9
     537
   564.9
   567.2
   576.3
   524.7
   488.7
   553.9
   537.7
   480.2
   532.5
     514
   512.4
   573.7
   519.8
   561.3
   560.4
   579.8
   527.6
   526.9
   514.3
   604.2
   514.6
   531.8
   540.9
   527.3
   511.7
   567.8
   515.9
   545.4
   569.1
   556.1
     536
   521.4
   535.7
   583.1
   552.6
   533.1
   543.8
   584.4
   525.7
   483.8
   531.5
   547.1
   492.6
   573.7
   530.5
   535.4
   509.1
   497.8
   589.9
   538.6
     575
   569.8
   524.7
   532.1
   508.1
   568.1
   580.8
     585
     574
   577.9
   549.7
   529.5
   558.4
   576.9
     539
   553.2
   614.9
   561.7
   539.6
   553.2
   534.7
     536
   591.8
   481.2
   534.4
   547.1
   529.2
   508.8
   522.4
   557.4
   544.8
   603.2
   563.3
   548.7
   578.5
   519.8
   529.5
   520.5
   523.1
   529.9
   596.4
   556.1
   541.2
   533.1
   564.3
   547.7
   569.8
   563.6
     561
   549.3
   543.5
   590.2
   594.7
   503.3
   531.8
   550.6
   537.7
   576.3
   515.6
   595.1
   583.4
   560.4
   532.8
   559.7
     548
   543.8
   522.1
   555.5
   568.1
   588.6
   555.5
   558.7
     551
   589.2
   552.6
   548.7
   553.6
   525.7
   566.5
   533.8
   509.4
   556.5
   579.2
   527.3
   569.4
   525.3
   533.4
   520.1
   601.6
   506.8
   527.3
   498.7
   519.8
   540.9
   495.2
     548
   568.8
   578.9
   526.9
   547.7
     537
   502.3
   552.6
   521.4
   563.6
   542.8
     560
   531.5
   537.3
   561.7
   557.4
   529.5
   559.1
   584.7
   567.8
   519.8
   570.4
   573.7
   552.3
   552.6
   661.9
   545.4
   565.6
   553.6
   538.3
   577.9
     551
   551.6
   545.1
   515.9
   542.8
   528.6
   545.8
   493.9
   530.2
   602.2
   594.1
   564.6
     561
   550.3
   588.6
   550.6
   590.9
   485.4
   503.6
   513.3
   519.5
   554.8
   558.7
     488
   542.5
   590.9
     512
   509.8
     585
     584
   566.9
   609.3
     550
   533.8
   516.2
   511.4
   591.5
   487.7
   542.8
   539.9
   530.5
   546.1
   547.1
   540.3
   600.9
     596
     475
   546.1
   548.4
   527.9
   548.7
   613.2
   578.2
   542.5
     512
   557.1
   529.9
   520.5
   531.8
   551.6
   534.4
   579.8
   499.4
     611
   547.7
   527.3
   569.4
     526
   565.2
   552.9
   528.9
   545.1
   531.8
   530.2
   527.6
   573.7
   522.7
     536
   527.6
   522.4
   552.6
   532.5
   582.1
   511.4
   572.7
   502.9
   529.9
   569.1
   578.2
   523.7
     548
   543.2
   583.4
   569.1
   474.4
   568.5
   513.3
   472.1
   562.6
     514
   563.3
   602.5
   575.6
   589.6
   580.2
   549.7
   491.9
     514
   520.1
   502.6
   510.4
   585.7
   542.5
     550
   537.7
   588.9
   544.1
   530.8
   485.8
   538.3
     513
   515.3
   540.9
   600.3
   517.9
   515.6
   525.7
   590.5
   545.8
   545.1
   514.9
   521.8
   517.5
   515.3
   548.7
   551.9
   502.3
   570.1
   512.4
   589.6
   563.3
   517.2
   602.5
   543.8
   540.6
   535.4
   526.9
   534.1
   566.5
   592.8
   523.7
   570.4
   563.3
   615.2
   558.1
   467.6
   578.2
   582.4
   521.8
   481.2
   551.6
   573.7
   529.2
   562.3
   540.6
   534.4
   540.9
   520.5
   547.7
   581.4
   546.7
   551.3
   532.8
     476
   521.4
   511.1
     550
   561.7
     513
   557.4
   528.9
   532.5
   566.5
   523.7
   522.1
   581.1
     526
   542.5
   545.4
   505.2
   520.8
   600.9
   509.1
   581.4
   503.6
   543.5
   579.2
     502
   552.3
   573.3
   540.9
   510.1
   587.3
   585.7
     573
   574.6
   618.8
   579.8
   536.4
   521.4
   563.6
   580.5
   531.8
   526.3
   524.4
   590.5
   501.6
   575.9
   544.5
   567.8
   554.8
   504.9
   491.6
   557.4
   505.2
     526
   517.2
   587.3
   514.9
   589.2
   511.4
   566.9
   532.8
   592.2
   543.2
   517.5
   534.4
   522.1
   534.4
   584.7
   524.7
   589.6
   534.1
   533.1
   546.1
   555.5
   576.6
   538.3
   496.1
   496.5
   533.1
     501
   523.4
   555.2
   577.9
   503.3
   530.5
   585.7
   545.1
     574
   568.5
   520.8
   538.6
   496.5
   565.6
   552.6
   552.6
   547.4
   588.3
   544.5
   555.2
   482.5
   536.4
   553.6
   556.8
   578.5
   509.4
   553.2
   586.6
   534.4
   553.6
   529.9
   528.9
   559.1
   515.9
   550.6
   567.5
   522.4
   553.9
   513.6
     563
   493.2
   525.3
   532.5
   530.8
   581.8
   539.6
   542.2
   551.3
   506.5
   495.8
   531.5
   510.4
   565.6
     573
   531.5
   565.6
   541.5
   571.4
   630.4
   562.3
   544.1
   582.4
     539
   545.1
   521.1
   553.6
   549.7
   480.6
   495.5
   539.6
   588.3
   554.2
   565.9
   591.5
     488
   555.2
   557.8
   639.2
     502
   564.9
   552.3
   567.5
   536.7
   535.7
   565.9
   532.5
   552.6
   597.3
   456.2
   517.9
   558.4
   570.4
   491.6
   554.2
   574.3
   544.8
   547.4
   541.5
   509.1
   518.8
   531.8
   508.1
   577.9
   492.9
   567.2
   549.3
   543.5
   556.1
   558.7
   553.2
   510.4
   536.4
   583.4
   566.2
     537
   590.9
   569.1
   494.8
   529.9
   541.9
   556.8
   568.5
   513.6
   479.3
   595.1
   562.3
   537.3
   517.9
   600.3
   499.7
   530.2
   553.9
   569.4
   554.5
   587.3
   566.9
   545.1
   533.8
     575
   585.7
   590.2
   517.9
   481.2
   526.3
   540.9
   559.1
   509.4
   585.7
   555.2
   582.7
   512.4
   499.7
   578.9
   553.9
   526.9
   543.2
   593.5
   527.6
   490.9
   551.6
     621
   532.5
   493.5
   523.7
   536.4
     551
   533.4
   526.6
   548.4
   528.6
   532.5
     585
   540.6
   547.4
   562.6
   517.9
   572.7
   501.6
   559.1
   499.4
   495.2
   515.9
   535.7
   502.9
   513.3
   522.4
   499.7
   562.3
   562.3
   532.1
   543.5
   507.2
   547.7
   581.1
   534.7
   576.3
   570.1
   581.8
   544.8
   538.6
     549
   635.3
   578.9
   556.8
     539
   531.8
   506.5
   569.4
   571.4
   525.3
   560.4
   517.9
   630.4
   555.8
   544.5
     539
   496.5
   590.2
   583.7
   523.4
   528.2
   551.9
   601.6
   556.1
   517.9
     550
   530.8
   515.3
   528.6
   603.5
   570.1
     501
     561
   596.4
   607.7
   547.7
   626.5
   484.5
   568.5
   552.3
     513
   544.1
   576.6
   535.4
   600.9
   532.1
   567.8
   526.6
   558.7
   481.5
   582.4
   547.4
     513
   531.5
   531.2
   494.8
   553.9
     526
   562.3
   502.9
   577.9
   544.5
   486.7
   536.7
   543.8
   542.5
   580.2
   552.3
   553.2
   594.7
   528.6
   522.1
   535.1
   600.3
   542.5
   566.9
   535.4
   511.1
     512
   551.6
   530.8
   579.8
   590.9
     548
   494.5
   584.7
   543.8
   564.3
   469.5
   579.2
     561
   492.9
   557.4
   509.1
   521.1
   565.2
   595.1
   552.3
   520.1
   517.9
   547.1
   531.2
   596.4
   513.3
   537.7
   583.7
   553.6
   525.7
   531.2
   587.6
     514
     537
   517.9
   554.8
   546.1
   545.1
   538.6
   612.9
   507.5
   545.8
   554.5
   563.9
   539.6
   575.3
   557.1
   588.6
   556.1
   566.2
   605.5
   532.8
   559.4
     502
   475.4
   557.1
   545.1
     560
   545.8
   556.8
   514.6
   545.1
   527.9
   561.3
   626.2
   532.8
   569.1
   558.7
   476.7
   522.1
   542.5
   529.5
   627.5
   505.5
   576.3
   508.1
   562.6
   596.4
   553.6
   543.5
   564.3
   550.6
   581.1
   545.4
   536.4
   542.5
   595.1
   580.5
   483.5
   566.9
   577.2
   567.2
   568.8
   520.5
   521.4
   557.1
     538
   578.5
   536.4
   521.1
   592.5
     512
   596.7
   495.8
   526.3
   596.4
   533.8
     572
     574
   535.1
   538.3
   577.2
   544.1
   496.5
   532.1
   569.1
   548.4
   555.8
   569.8
   563.6
   570.1
   508.5
   564.3
   529.5
   514.3
   508.1
   529.5
     550
     599
   582.1
   521.4
   551.6
   573.3
   516.6
     560
   543.2
     584
   528.6
   539.9
   625.2
   548.4
   512.7
   547.1
   505.9
   521.8
   545.8
   543.5
   572.7
   547.7
   555.5
   538.6
   558.4
   581.4
   558.4
   552.9
   528.6
   543.2
   501.6
   561.7
   525.3
   521.8
     551
   545.1
   557.8
   563.3
   554.2
   555.2
   547.7
   599.3
   524.4
   515.3
   520.8
   565.2
   612.3
   558.4
   539.3
   522.7
   510.1
   504.6
     548
   568.8
   578.9
     572
   525.3
   551.9
     538
   545.8
   553.2
     500
   575.9
   539.3
   564.3
   566.5
   588.3
   510.1
   526.6
   551.3
   523.4
   531.5
   551.6
   548.7
   625.6
   543.5
   543.8
   507.8
     501
   553.6
   605.8
   581.4
   570.1
   586.6
   505.9
   544.8
   568.5
   586.6
     524
   560.4
   561.7
   590.2
   523.4
   519.8
   510.1
   543.5
   631.1
   521.1
   533.8
   544.8
   481.2
   533.1
   571.1
   522.1
     550
   559.1
   552.3
   556.5
   593.5
   523.7
   549.3
   543.2
   525.7
   526.3
   508.8
   600.6
   564.6
   539.6
   541.9
   503.9
   509.1
   589.6
   527.3
   547.1
   533.4
   497.1
   604.8
   568.5
   515.6
   520.1
   588.6
   591.2
   478.6
   499.1
   531.2
   569.8
   570.4
   539.9
     551
   568.5
   571.7
   604.5
   554.8
   629.1
     549
   569.1
   531.5
   523.7
     560
   529.5
   542.8
   542.5
   569.4
   568.5
   587.3
   518.8
   602.9
   511.4
   594.7
   492.9
   551.6
   535.7
   565.6
   536.7
   568.1
   492.9
   564.3
   553.2
     563
   556.1
   519.8
   539.6
   531.8
   557.8
   590.2
   581.1
   593.5
   592.2
   540.9
   514.3
     573
   552.6
   525.7
   575.9
   580.8
   534.7
   524.4
   557.1
   574.6
     599
   575.6
   597.7
   566.9
   519.2
   565.2
   566.2
   603.8
   578.9
   594.4
   521.1
   548.4
   519.8
   507.8
   534.4
   550.3
   494.2
   595.7
   587.9
   570.7
   564.9
   579.8
   493.9
   545.1
   568.8
   567.5
   528.9
   560.4
     587
   553.6
   555.8
   534.7
     525
   565.2
   613.9
   520.8
   543.2
   551.3
   579.5
     501
   534.7
   532.1
     575
   577.6
   570.4
   571.4
   580.8
   580.2
   501.3
   624.6
   482.8
   573.7
   541.2
   517.2
   532.8
   599.6
   558.4
   556.5
     562
   592.8
   525.7
   571.1
   538.6
   615.5
     548
     574
   589.6
   596.4
   538.3
   522.1
   551.6
   592.8
   542.8
   518.2
   602.2
   539.6
   570.1
   495.5
   568.8
   568.8
   617.1
   558.1
   524.7
   511.1
   601.6
   584.4
     537
   496.8
   509.8
   595.4
   543.5
   564.9
   595.4
     563
     611
   532.5
   578.2
   547.4
   532.8
   531.8
   563.6
     560
   523.4
     550
   528.2
   553.9
   556.1
   520.1
     526
   568.1
   576.6
   521.8
   479.6
   591.2
   559.4
   545.4
   604.2
   507.5
   519.8
   596.7
   522.7
   569.8
   541.5
   575.9
   563.6
   606.1
     574
   590.2
   489.3
   537.7
   588.9
   546.1
   550.6
   614.5
   536.7
   562.3
   551.3
   563.6
   569.4
   505.2
   517.2
     526
   539.6
   558.4
   542.8
   565.6
   552.3
   502.9
     513
   527.3
   524.7
   533.4
   514.6
     524
   520.8
   524.4
   573.7
     526
   593.8
   557.1
   493.5
   541.5
   482.5
   522.4
   521.8
   521.4
   596.7
   542.8
   592.8
   526.9
   534.4
   505.5
   569.4
   544.1
   536.7
   614.5
   621.3
   559.1
     550
   578.5
   583.7
   570.1
   468.2
   560.7
   503.9
   581.4
   555.5
   545.4
   526.9
   565.2
   507.8
   547.7
   486.4
   554.8
   507.5
     526
   545.1
   556.8
   532.8
   579.5
   525.3
   563.3
   547.4
   509.1
   557.4
   483.2
   558.1
   565.2
   585.3
   536.4
     502
   578.5
   617.5
     514
   530.8
   536.4
   527.3
   556.5
   546.1
   553.2
   560.7
   542.8
   540.3
   514.6
     539
     572
     539
     599
   545.1
   563.3
   557.8
   547.7
   564.3
   580.2
   566.5
   545.4
   507.5
   591.2
   574.3
   541.2
   580.5
   549.3
   593.5
   484.8
   565.9
   550.3
   550.6
   545.1
   574.6
   544.1
   509.8
   555.5
   568.5
   542.2
     551
   550.6
     573
     560
   530.2
     548
   553.2
   557.4
     587
   514.6
   591.2
   519.2
   527.6
   525.7
   555.8
   537.3
   604.2
   629.5
   489.3
     526
   541.9
   559.4
   514.3
   542.8
   508.5
   571.4
   564.6
   554.8
   542.2
   632.1
   531.5
     597
   493.5
     584
   539.3
   527.9
   582.7
   545.1
   559.1
     562
   511.1
   542.8
   567.2
   522.7
   542.2
     550
   527.3
   545.4
   546.7
   587.9
   512.4
   527.9
   537.3
   576.6
   460.4
   584.4
   549.7
   543.5
   553.9
   559.4
   485.1
   542.8
   607.7
   561.3
   582.4
   571.4
   560.4
   542.2
   518.2
   588.3
   582.4
   542.2
   621.3
   512.4
   520.5
   511.4
   582.4
   506.5
   545.1
   630.8
     525
   558.1
   566.9
   553.9
   630.1
     586
   506.5
   547.1
   539.6
   550.6
   540.6
   583.7
   587.3
     537
   559.4
   599.3
     537
   519.5
   498.7
   544.8
   602.5
   500.7
   545.4
   552.3
   506.2
   523.1
   590.2
   575.9
   556.1
     502
   519.5
   554.2
   605.5
   531.2
   591.8
   560.7
   550.6
   547.1
   575.9
   520.1
   553.6
   554.5
   524.7
   480.9
   557.4
   539.6
   525.7
   600.6
     549
   535.4
   531.2
   502.9
   514.9
   538.6
   595.4
   537.3
   540.6
   522.7
   568.5
   570.7
   596.4
   540.9
   534.1
   510.1
   506.8
   540.6
     526
   533.8
   609.3
   558.1
   589.6
     548
   587.9
   597.7
   640.2
   520.5
   535.4
   551.3
   544.1
   609.3
   557.8
   589.6
   568.8
   561.7
   563.6
   604.5
   608.4
   491.3
   580.5
   542.8
   528.2
   532.1
   589.9
   581.4
   545.1
   515.9
   563.6
   565.9
   525.3
     599
     573
   607.4
   527.6
   602.5
   541.5
   571.1
   530.8
     550
   592.8
   530.2
     596
   560.4
   556.8
   564.9
   539.6
   598.6
     560
   565.9
   558.7
   611.9
   514.6
   545.1
   523.7
     560
   539.3
   552.3
   515.9
   517.9
   534.4
   521.1
   551.3
     512
   592.5
   545.4
     562
   532.5
   565.6
   569.8
   587.3
   558.4
   551.3
   537.3
   614.5
   526.3
   504.2
   547.1
   575.6
     585
   530.5
   566.2
   578.2
   540.6
   489.3
   557.1
   522.7
   577.2
   603.2
   564.9
   513.3
     573
   546.7
   535.1
   544.1
   587.6
     575
   555.5
   581.1
   585.3
   524.7
   551.3
   552.6
   539.6
   528.2
   546.1
   502.6
   577.2
   559.1
   578.9
   586.6
   571.1
   554.5
   532.8
   599.9
   515.6
   595.4
   553.6
   514.3
   551.3
   556.5
   556.1
   566.2
   553.9
   556.5
   540.3
     596
   588.9
   516.2
   611.3
   581.1
   513.3
   579.2
   554.5
   518.8
   556.8
   559.7
   568.8
   565.2
   549.3
   510.1
   512.7
     489
     536
   558.1
   577.2
   507.8
   546.7
   542.2
   521.8
   546.4
   582.7
   523.1
     548
   546.4
   601.6
     563
   561.7
   532.5
   508.1
   627.2
     586
   548.4
   529.2
   536.4
   560.4
   560.4
   562.6
     537
   601.6
   576.9
   540.9
   525.3
   518.5
   540.6
     635
   515.9
   575.6
   520.5
   588.9
   591.8
   560.4
   593.1
   531.2
   511.4
   573.3
   565.2
   494.5
   618.8
   544.8
   513.6
   496.1
   542.5
   517.2
   548.4
   532.5
   553.2
   493.9
   526.3
   523.7
   542.8
   543.5
   587.9
   532.5
   544.1
   516.6
     585
   547.4
   585.7
   599.3
   552.9
   539.3
   569.1
   539.6
   527.9
   527.3
   538.3
   568.5
   568.8
   594.4
   514.3
   498.4
   531.2
   559.7
   576.6
   515.9
   497.4
   547.1
   543.2
   589.9
   547.4
   534.4
   556.5
   543.2
   576.3
   493.2
   580.2
   521.4
   509.1
   537.3
   582.1
   545.4
   577.9
   547.1
   605.1
   589.9
   555.5
   591.8
   549.7
   555.2
   505.2
   480.2
   514.3
   632.7
   522.4
   589.6
   539.9
   489.6
   558.4
   574.3
   547.4
     575
   567.2
   602.2
   556.8
   539.3
   589.9
   546.4
   495.2
     560
   541.5
   556.5
   510.4
   540.3
   570.4
   529.9
   567.8
   555.5
   593.5
   526.6
   558.1
   558.7
   546.4
   529.9
   560.4
     572
   577.2
   550.6
   606.1
   553.6
   540.3
     550
   570.7
   583.7
   551.9
   528.6
   594.1
   551.3
   543.8
   602.9
   599.3
   585.7
   550.6
   650.5
     574
   555.2
   537.7
   587.3
   540.9
   562.3
   640.5
   563.9
   581.1
   584.7
   605.8
   586.6
   624.6
   594.7
   623.3
   605.5
   565.9
   630.8
   642.8
   523.7
   609.7
   601.9
   645.7
   612.9
   640.8
   632.4
   625.9
   671.6
   672.6
   699.9
   681.4
   720.3
   636.9
   678.8
     682
   705.4
   678.1
   777.1
   700.8
   655.7
   704.1
     732
   707.6
   722.2
   691.4
   727.1
   740.1
   765.1
   694.7
   762.5
   726.1
   737.2
   731.6
   818.6
     707
   790.7
     791
   876.7
   800.7
   898.4
   828.6
   844.2
   869.2
   849.4
   849.1
   905.8
   905.8
   880.2
   837.1
   890.9
   930.2
   876.7
   898.7
   856.2
   974.6
   960.3
   954.8
   940.2
   930.5
   948.7
   946.7
   910.4
   915.3
     996
    1001
   934.1
    1004
    1044
    1002
   906.8
    1005
   994.4
    1025
    1015
    1021
    1028
   982.7
   976.9
    1015
   938.6
    1012
    1046
    1055
   988.9
    1020
   981.1
   974.6
   995.1
     972
   978.8
    1060
    1058
    1034
    1032
    1037
    1032
    1020
    1066
   992.5
    1008
    1077
    1046
    1004
    1020
    1051
    1038
    1049
    1066
   992.1
    1036
    1038
   979.8
   987.6
    1021
    1023
   996.4
    1023
    1033
    1006
   929.2
   972.3
   934.7
    1000
   981.4
   956.8
    1067
   999.6
   874.1
     902
   928.2
    1019
   964.9
   886.7
   979.2
   983.4
   979.8
   890.9
   874.4
   947.7
   930.2
   910.4
   894.2
   903.3
   889.6
   909.4
   918.8
   873.4
   918.5
   890.3
   908.1
   907.5
   915.9
   875.7
   915.9
   907.5
   899.7
   870.8
     925
   841.3
   824.1
   806.6
   873.4
   829.6
   820.9
   827.7
     911
   810.8
   775.1
   866.9
   793.3
   806.9
   771.9
   783.2
     766
   832.5
   841.3
   781.3
     840
   814.7
     779
   782.6
   866.3
   782.3
   788.1
   795.2
   769.9
   729.4
   749.8
   805.6
   753.4
   745.3
   792.6
   739.8
   741.7
   770.9
   736.5
   790.7
   767.3
   729.7
   762.1
   837.7
   733.3
   772.8
   747.5
   705.7
   731.6
   710.9
   777.7
   752.4
   675.8
   709.3
   749.5
     707
   781.6
     633
   729.7
   769.6
   740.7
   748.8
   725.8
   626.2
   727.1
   718.7
   717.4
   683.3
   697.9
   725.8
   747.9
     719
   670.3
   706.7
   707.3
   678.1
   727.4
   698.6
   665.8
   664.5
   674.9
   671.3
   654.1
   676.5
   632.1
   665.1
     646
   636.6
   636.6
   688.8
   696.3
   654.4
   667.7
   661.3
   636.9
   638.2
   694.7
   656.4
   635.6
   731.6
   696.3
   603.5
   628.5
   617.8
   663.8
   599.9
   637.2
     707
     609
   654.1
   629.5
   662.2
   628.8
   648.9
   614.2
   627.5
   639.8
     671
   660.3
   673.3
   660.9
   580.5
   658.7
   589.9
   618.1
   629.8
   626.9
   637.6
   639.5
   640.2
   631.1
   720.9
   647.6
   668.1
   590.2
   599.9
   566.5
   670.3
   585.7
   636.6
   623.9
   600.3
   625.9
   520.1
     609
   582.1
   612.3
   691.7
   655.7
   601.6
   607.7
   605.8
   616.5
   629.8
   585.7
   593.1
   649.2
   644.4
   639.8
     587
   609.7
   605.8
   575.6
   628.2
   577.9
   607.7
   624.3
   594.4
   601.6
   632.7
   616.8
     660
     599
   630.4
   601.6
   645.7
   637.6
   556.1
   543.5
   614.5
   627.8
   589.9
   608.7
   593.1
   585.7
   676.8
   569.4
   579.5
   623.6
   604.2
     575
   641.8
   604.8
   624.9
   641.8
   551.6
   558.4
   633.4
   574.6
   649.6
   632.7
   570.1
   572.4
   604.8
   599.9
   567.5
   585.3
   634.6
   600.6
   583.1
   628.8
   581.4
   642.8
   565.9
   589.2
   580.2
   640.8
   582.4
   627.2
   604.8
     647
   577.2
     584
   590.2
   616.8
   557.1
   615.2
   614.2
   672.3
   589.2
   586.3
   564.9
   640.2
   567.8
   569.1
   567.8
   595.1
   567.2
   576.6
   622.3
   632.1
   518.2
   581.8
   595.4
   592.8
   617.5
     551
     635
   599.9
   593.1
   606.1
   619.4
   647.6
     563
   663.2
   591.8
   611.9
   677.1
   601.2
   525.3
   648.9
   624.9
     635
   559.4
   598.3
   613.2
   593.8
   615.2
   635.6
   582.1
   576.3
   614.9
   595.7
   646.3
   583.1
   692.4
   621.3
   601.2
   618.1
   575.9
   581.4
   562.3
   619.4
   602.5
   550.3
   563.6
   576.9
   621.7
   580.8
   579.5
   657.4
   650.2
   590.2
   576.6
   571.4
   627.8
   564.3
     633
   568.8
   615.5
   610.6
   580.5
   588.3
   625.6
   618.4
     597
     608
   653.8
     599
   579.5
   540.9
   627.5
   580.2
   622.6
   566.5
   571.4
   545.1
   602.5
   591.5
   608.4
   577.2
   566.2
   572.7
   625.6
   655.1
   612.6
   596.7
   598.3
   608.7
   589.6
   660.9
   568.5
   613.6
   639.2
   584.7
   590.2
     585
   596.7
   661.6
     598
     648
   567.5
   601.2
     634
   583.4
   591.5
   616.8
     563
   630.1
   623.9
   611.3
     610
   637.2
     574
   598.6
   583.7
   541.5
   629.5
   593.5
   535.4
   630.1
   558.4
   570.1
     536
   600.6
   601.9
   686.2
   579.5
   573.7
   623.3
   535.1
   676.5
   547.4
   599.3
   611.3
   603.5
   556.1
   572.4
   623.6
   561.3
   593.8
   609.7
     596
   591.8
   621.3
   611.6
   569.8
   599.3
   564.9
   576.3
   576.3
   616.5
   615.8
   598.3
   557.4
   609.7
   568.1
   576.9
   565.6
   549.3
   559.7
     598
   642.4
   548.4
     611
   599.3
   595.1
   588.9
   563.6
   612.6
   552.9
     584
   569.8
   651.8
   655.1
   604.8
   595.7
   587.3
   618.4
   638.5
   574.3
   565.6
   649.6
   595.7
   583.7
   571.1
   602.2
   619.7
   626.2
   611.3
   611.6
   601.6
   564.9
   604.2
   571.4
   546.7
   624.3
   595.4
   636.3
   615.8
   559.4
   566.2
   619.7
   595.4
   586.3
   585.3
   587.6
   648.9
   632.4
   651.5
     610
     575
   625.6
   592.8
   607.7
   631.1
   587.6
   574.6
   648.9
     585
   626.9
     635
   619.4
   582.4
   587.6
     587
     609
   671.3
   620.7
   560.7
   637.9
   616.2
   631.1
   554.5
     635
   613.2
   616.5
   554.2
   648.9
   570.4
   565.9
   611.9
     608
   646.3
   623.6
   659.3
   642.4
   643.7
   616.2
   667.1
   638.9
     633
   614.5
   591.8
   666.4
     586
   601.2
     659
   633.7
   623.3
   590.2
   556.1
   591.2
   579.2
   665.8
   575.9
   603.8
   611.6
   598.3
   591.5
   602.5
   571.1
   573.7
   570.1
   593.5
   554.8
   603.5
   567.8
   599.3
   617.8
   555.8
   628.2
   628.8
   617.8
     586
   582.7
   577.9
   604.8
     575
   560.4
   580.8
     635
   595.4
   612.3
   599.3
   599.6
   578.2
   594.1
   585.7
   636.6
   672.6
   595.4
   592.2
   565.6
   599.3
     598
   627.8
   614.2
   534.7
   541.2
   562.6
   610.3
   558.1
   542.5
   595.4
   540.3
   654.4
   585.3
   569.8
   571.4
   692.4
   618.1
     587
   615.5
   611.6
   615.5
     647
   680.7
     645
   614.9
   629.1
   585.3
   613.9
   619.4
   620.1
   674.9
   559.4
     621
     550
   546.4
   582.1
   608.4
   590.2
   623.3
   588.3
   605.8
   577.9
   596.4
   584.4
   603.8
   613.6
   542.2
   617.8
   599.3
   542.2
   593.1
   597.7
   573.7
   614.9
   563.9
   560.7
   591.2
   565.2
   561.3
   538.3
   580.5
   596.4
   598.3
   563.3
   543.2
   606.1
   565.2
   569.1
   577.9
   588.9
   605.5
   553.9
   577.2
   578.9
   540.3
   549.7
   609.7
   605.8
   563.9
     526
   581.1
     584
   570.1
   652.2
   571.1
   576.6
   588.9
   598.3
   607.7
   583.1
   591.2
   588.3
     561
   597.7
   579.2
   628.8
   570.1
     563
   603.5
   616.5
   628.2
   614.5
     608
   588.3
   586.3
   691.7
   553.2
   611.6
   604.5
   620.4
   520.8
   549.3
   589.9
     633
     611
   618.1
   616.2
   558.7
   556.5
   609.7
     610
   606.8
   563.9
   516.6
     635
   652.2
     596
   655.4
   605.1
   595.4
   628.5
   609.3
   666.1
     597
   614.9
   579.5
   645.7
   651.8
   589.2
     646
   636.9
   623.6
     621
   655.7
   600.6
   668.1
     648
     648
     648
   674.2
   617.8
   660.6
   679.1
   666.1
   603.5
   630.8
   635.3
   717.4
   656.4
   643.4
   666.4
     622
   628.8
     731
   663.5
   632.1
   656.1
   663.8
   702.4
   604.2
     647
   631.1
   630.8
   662.5
   665.1
   646.7
   688.8
     755
   630.4
   595.7
   700.5
   656.4
   723.2
   632.4
   658.3
   615.5
   638.9
   627.5
   687.5
   636.9
   650.2
   689.1
     659
   643.7
   667.4
     694
   707.6
   683.6
   731.3
   621.7
   677.5
   699.5
   628.8
   630.8
   635.9
   698.9
   635.3
   720.3
   625.2
   638.2
   695.3
   729.4
   632.1
   630.1
   587.3
   684.3
     609
   645.4
     672
   683.6
   711.5
   674.6
   571.7
   627.5
   662.2
   617.5
   658.3
   589.6
   710.2
   675.5
   660.3
   700.2
   689.8
   639.2
   668.4
   631.1
   636.6
   608.7
   684.6
   683.6
   649.2
   636.9
   611.3
   655.4
   698.6
   649.9
     659
     681
   649.6
   655.1
   661.3
   604.8
   699.5
   627.2
   616.8
   641.5
   601.9
   661.9
   684.9
   660.3
     681
   654.8
   590.5
   659.6
   659.3
   636.6
   619.4
   623.6
   685.6
   618.4
   596.7
   625.9
   667.7
   687.5
   623.9
     585
   634.6
   656.1
     575
   605.8
     646
   661.6
   644.4
   616.2
   626.2
   650.9
   572.4
   650.2
   628.8
   623.3
   593.5
   587.9
   605.5
   625.9
   605.8
   649.9
   625.9
     536
   643.7
   637.6
   671.3
     536
   664.2
   611.9
   622.3
   592.8
     672
   708.3
   569.1
   630.8
   613.2
   602.5
   590.5
   615.8
   617.8
   606.8
   581.4
   656.7
   579.5
   617.1
     586
   602.9
   615.8
   595.7
   623.6
   622.6
   616.8
   616.5
   631.4
   567.2
   585.3
   622.3
   663.5
     599
   648.3
   589.9
   620.4
   671.3
   563.6
   677.5
   613.9
   567.2
   577.9
   531.2
     586
   664.5
   559.1
   612.6
   653.8
   622.6
   592.5
   662.9
   604.2
   553.2
   632.7
   591.8
   606.4
   584.7
   613.2
   664.2
   570.4
   613.9
   633.7
     574
   571.1
     611
   635.3
   616.2
   553.2
   593.1
   601.2
   651.8
   612.3
   526.6
   646.3
   599.6
   611.6
     623
   612.3
   597.7
   573.7
   587.9
   647.6
   571.1
   553.9
   568.1
   544.8
   597.3
   637.9
   657.4
   590.9
   558.4
   637.6
   580.2
   609.7
     635
   667.1
   604.2
     597
   606.8
   612.9
   620.4
   629.1
   633.7
     635
   625.6
   582.4
   606.8
   669.4
     623
   581.4
   554.5
   645.4
   571.4
   560.7
   589.9
     563
   644.4
     599
   560.7
   594.4
   587.3
   571.7
   613.2
   579.8
     587
   635.9
     646
   557.4
   627.5
   567.8
   669.7
   690.4
     572
   614.9
   645.7
   585.7
   640.5
   570.1
   624.6
   569.1
   617.5
   550.3
   638.5
   611.9
     599
   547.1
     596
   602.9
   568.5
   622.6
   622.3
   632.4
   590.9
   567.5
   658.7
   640.8
   578.5
     573
     524
   620.7
   615.5
   576.3
   605.1
   631.7
   607.7
   664.2
   593.1
   652.2
   613.2
     622
   656.1
   564.6
   604.5
   594.7
     696
   565.9
   642.1
     634
   640.8
   633.7
   566.2
   633.7
   602.5
   633.4
   631.1
   605.8
   621.7
   615.2
     599
   614.2
   636.6
   679.4
     633
   637.9
   602.2
   598.6
   624.3
   634.6
   614.5
   665.8
   668.1
   640.2
   635.9
   700.8
   640.5
   663.8
   622.6
   591.5
   713.2
   633.7
   657.4
   652.8
     609
   619.4
   642.1
   638.5
   678.8
   653.1
   599.3
   716.4
   715.7
     669
   682.3
   629.1
   677.1
   679.7
   678.8
   662.9
   700.5
     659
     672
   647.3
     695
   731.3
   699.2
   648.6
   720.3
   719.3
   707.6
   631.7
     781
   724.8
   671.3
   721.3
     695
   718.7
   773.5
   635.9
     720
   725.2
   652.8
   749.2
   720.3
   746.2
   720.3
   697.6
   695.3
   720.6
   719.6
   665.5
   656.7
     729
   685.9
   714.1
   734.2
   751.1
   707.3
   700.2
   676.5
   711.2
   669.7
     705
   744.6
   757.3
   734.9
   653.5
   769.9
     717
     754
   701.8
   731.3
   684.6
   685.6
   731.6
   697.3
   739.1
   691.1
   704.4
   778.4
   643.4
     718
   731.3
     682
   700.2
   670.3
   699.5
   676.5
   659.3
   675.2
   685.6
   701.2
     720
   697.9
   668.7
   665.8
   642.4
   675.5
     696
   702.1
   699.5
   643.1
   773.8
   678.8
   712.5
   708.3
   668.1
   724.5
   659.3
   709.6
   666.4
   759.2
   682.3
   696.6
   683.3
   698.2
   728.4
   727.4
   688.2
   651.2
   676.8
   642.1
   638.9
   663.8
   674.9
   605.8
   642.1
   668.4
   683.6
   723.2
   656.7
   661.9
   669.7
     695
   711.2
   667.4
   648.6
   671.3
     729
   686.2
   660.3
   699.9
   635.6
     658
   694.3
   679.1
   657.7
   754.7
     694
   720.6
   703.7
   699.9
   623.3
   620.4
   571.4
   658.7
     669
     756
   644.4
   624.9
     707
   635.6
   713.2
   682.3
   683.3
   700.5
   652.5
   651.2
   676.2
   692.4
   612.9
   636.6
   619.1
   654.1
   660.6
   614.5
     670
   621.7
     645
   624.9
     682
   716.4
     671
   649.6
   604.2
   604.8
   664.8
   651.8
   632.4
   618.1
     609
   660.3
   631.1
   656.1
   600.6
   666.8
   569.4
   612.6
   606.8
   571.7
   617.5
   580.2
   602.5
   615.8
     610
     647
   625.2
   629.5
   696.3
   631.7
   636.9
   660.3
     608
   638.2
   577.9
   664.2
   653.1
   649.2
   673.6
   648.9
   636.3
   628.2
   572.7
   716.1
   654.1
   618.4
   575.6
   599.9
   613.9
   637.9
   609.7
   634.3
   595.7
   658.7
   599.9
   584.7
   696.9
   667.1
   641.8
   636.6
   643.1
   635.3
   677.8
   598.3
   630.1
   559.4
   648.6
   628.2
   599.9
   600.6
   597.7
   617.8
   643.4
   616.5
   602.2
   569.1
   663.8
   628.2
     586
   584.7
   616.8
   602.5
   625.2
   642.8
   581.4
   568.8
   563.6
   587.6
   607.7
   629.5
   670.7
   663.2
   631.4
   639.5
   649.9
   648.9
   690.1
   675.8
   602.2
   628.8
     623
   597.3
   630.1
   568.8
   622.6
   674.9
   599.6
   586.6
   635.9
   609.7
   643.1
   541.9
   568.8
   638.2
   579.8
   628.8
   645.7
   641.5
   605.1
   603.8
   649.2
   638.2
   670.7
   615.8
   632.4
   690.4
   655.7
   641.1
   634.3
   571.1
   613.9
   690.8
   594.4
   652.5
   646.7
   627.8
     621
   648.3
   610.3
   675.2
   669.4
   630.4
   685.9
   632.7
   692.1
   748.5
   660.6
   641.5
   692.7
   632.7
   713.5
   703.4
   727.4
   678.8
     647
   740.1
     718
     693
   718.7
     717
   678.8
   751.8
   758.6
   679.7
   723.5
   722.2
     719
   707.3
   734.9
   697.9
   707.6
   838.4
   755.3
   761.8
   833.8
   816.3
   789.4
   763.4
   750.8
   836.1
   878.3
     839
   861.7
   849.4
   794.3
   840.3
   796.2
   836.1
   841.3
   876.7
   885.1
   834.8
   898.1
    1013
   972.7
   975.6
   898.7
   985.3
   951.3
    1002
    1027
    1054
    1071
    1086
    1027
    1133
    1079
    1028
    1126
    1070
    1027
    1158
    1040
    1115
    1259
    1154
    1151
    1171
    1255
    1310
    1249
    1259
    1316
    1224
    1232
    1282
    1249
    1252
    1302
    1299
    1338
    1365
    1322
    1331
    1398
    1362
    1401
    1310
    1299
    1360
    1311
    1388
    1354
    1370
    1378
    1359
    1432
    1414
    1430
    1403
    1364
    1358
    1349
    1374
    1354
    1449
    1362
    1380
    1375
    1253
    1400
    1410
    1358
    1408
    1343
    1372
    1380
    1345
    1365
    1313
    1331
    1332
    1403
    1341
    1408
    1328
    1321
    1313
    1312
    1225
    1323
    1300
    1231
    1356
    1268
    1245
    1315
    1265
    1247
    1283
    1264
    1259
    1221
    1315
    1159
    1219
    1205
    1147
    1304
    1233
    1078
    1224
    1214
    1172
    1100
    1200
    1211
    1134
    1142
    1139
    1103
    1083
    1079
    1124
    1074
    1074
    1128
    1168
    1090
    1044
    1063
   979.5
    1027
    1094
    1026
    1059
   998.9
   949.3
    1007
    1068
   956.5
    1010
    1003
    1007
    1063
     947
    1006
   950.6
   961.3
   885.7
   922.7
   932.1
   945.7
   910.1
   989.2
   952.2
   893.8
     925
   891.9
   908.8
   960.3
   955.2
   836.4
   902.6
   890.6
   926.6
   873.1
     888
     937
   839.7
   856.9
   889.6
   861.1
   871.1
   895.5
   871.1
   921.4
   860.1
   840.6
     899
   796.2
   886.7
     814
   804.3
     876
   865.6
   815.7
   916.2
   817.9
   793.6
     814
   823.1
   870.5
   787.8
   822.2
   755.7
     790
     793
   779.3
   857.2
   788.1
   788.1
   818.9
   795.6
   769.6
   757.6
   824.7
   759.5
   779.7
     755
   737.5
   790.4
   754.7
   775.8
   776.7
   759.5
   769.6
   798.8
   802.7
   823.8
   781.3
   815.3
   769.6
   732.3
   760.5
   748.2
   796.8
   740.7
   720.3
   744.6
   752.7
   765.7
   746.9
     669
   759.5
   683.3
   786.1
   771.5
   745.9
   705.7
   749.8
   734.9
   722.6
   719.3
   732.6
   695.6
     729
   760.8
   686.2
   718.3
   703.1
   769.3
   710.9
   733.9
   769.6
   735.9
   695.3
   714.5
   708.3
   705.7
   732.9
   741.7
   702.4
   685.9
   684.3
   747.9
   720.6
   700.8
   671.3
   694.7
   730.3
   711.2
   761.8
     731
   667.1
   674.6
   708.6
   720.3
   701.8
   692.1
   677.8
   659.6
   707.6
   680.4
   713.8
   647.3
   685.9
   709.6
   620.1
   612.9
   631.1
   684.3
   694.7
   694.3
   649.9
     670
   704.1
   636.6
   717.7
   788.7
   630.1
   686.6
   687.2
   703.4
   639.2
   714.1
   637.2
   662.5
   697.9
   697.3
     659
     693
   716.4
   660.3
   626.2
     695
   641.1
   656.1
   664.2
     695
   617.8
   672.6
   689.1
   661.3
   658.3
   714.8
   680.1
     596
   641.8
   707.3
   663.2
   681.7
     659
   658.3
   664.2
   670.7
   674.2
   705.7
   631.7
     609
   684.3
   670.7
   676.2
   656.4
   666.1
   674.6
     707
   646.3
   689.8
   616.8
   692.4
   662.9
   642.4
     693
   724.8
   690.1
   629.5
     657
   668.4
   691.7
   641.5
     659
   678.1
     671
     671
     684
   670.7
     768
   686.6
   626.2
   690.1
   698.9
   695.6
   716.1
   651.2
   741.7
   695.6
   705.4
   677.8
     743
   737.2
   705.7
     720
   673.6
   714.5
   706.7
   747.2
   725.2
   716.1
   752.7
   688.5
   667.7
   744.3
   727.4
   743.3
   682.7
   643.4
   753.4
     742
   739.1
   696.3
     729
   726.8
   729.7
   706.7
   708.3
   721.9
   727.1
   701.8
   710.2
   715.1
   730.3
   748.5
   729.7
   756.6
   738.8
   786.8
   711.2
   748.8
   738.8
   758.9
   782.3
   736.5
   788.1
   783.5
   816.6
   737.8
   783.9
   769.9
   773.5
   801.1
   823.1
   777.4
   848.4
   792.3
   798.5
   827.7
   824.7
   765.4
   764.4
   850.7
   845.2
   863.4
   859.5
   796.2
   808.5
   846.5
   895.1
   868.5
   872.4
   868.9
   782.9
   867.6
   857.8
     816
   875.4
   875.7
   903.3
   910.1
   851.3
   906.2
   882.5
   887.4
     914
   910.1
   914.6
   863.7
   966.8
    1041
   983.1
   943.8
   942.5
   859.8
   957.1
   929.5
   908.8
   912.3
     949
    1018
   906.5
   937.3
   991.5
   955.5
    1042
   968.5
   949.3
   981.4
    1013
   884.8
   977.9
   996.4
   957.8
   935.7
   947.4
   917.8
     924
   977.2
   934.7
    1021
   956.8
   969.1
   947.4
   999.3
   933.1
   912.3
   934.1
   932.1
   974.9
   890.6
   917.2
     890
   977.2
   984.7
   891.6
   946.7
    1016
   943.5
   908.4
   910.4
   865.9
   983.4
   955.2
   886.4
   834.2
     840
   893.8
   894.5
   873.7
   830.6
     889
   832.9
   870.2
   842.6
    1012
   953.5
   866.9
   865.9
     827
     924
   847.1
   815.7
   884.1
   797.2
   908.1
   840.3
   814.7
   845.5
   825.1
   847.8
   773.5
   806.6
     779
   866.6
   890.9
     792
   818.9
   795.9
   822.2
   873.7
   862.7
   899.7
   792.6
     853
   923.4
   834.5
   855.6
     838
   836.7
   848.1
   927.9
   902.3
   898.7
   940.6
   857.8
   909.1
   909.1
   929.9
   832.9
   929.9
     839
   944.1
   904.9
   959.4
   947.4
   957.8
    1028
    1062
    1069
   983.4
    1111
    1110
    1003
    1109
    1125
    1003
    1087
    1091
    1138
    1160
    1150
    1213
    1220
    1190
    1273
    1172
    1313
    1305
    1293
    1413
    1397
    1301
    1432
    1484
    1450
    1407
    1491
    1460
    1514
    1562
    1627
    1560
    1525
    1699
    1650
    1657
    1681
    1717
    1760
    1674
    1829
    1919
    1739
    1919
    1968
    1836
    1877
    1884
    1980
    1907
    1972
    2087
    1987
    2089
    2086
    2131
    2165
    2094
    2105
    2090
    2080
    2140
    2297
    2163
    2131
    2254
    2185
    2275
    2332
    2239
    2321
    2235
    2264
    2199
    2298
    2201
    2200
    2291
    2327
    2328
    2261
    2341
    2274
    2280
    2240
    2174
    2214
    2243
    2390
    2342
    2181
    2241
    2184
    2302
    2196
    2197
    2140
    2156
    2213
    2132
    2037
    2048
    2078
    1971
    2116
    2001
    1906
    1894
    1952
    1888
    1825
    1772
    1895
    1749
    1794
    1795
    1705
    1750
    1726
    1755
    1673
    1747
    1724
    1659
    1697
    1629
    1575
    1653
    1481
    1502
    1517
    1439
    1429
    1335
    1412
    1431
    1421
    1462
    1324
    1379
    1332
    1291
    1310
    1361
    1301
    1256
    1275
    1141
    1209
    1198
    1198
    1240
    1288
    1220
    1212
    1097
    1191
    1122
    1174
    1170
    1132
    1180
    1213
    1199
    1248
    1185
    1178
    1218
    1273
    1276
    1268
    1314
    1239
    1255
    1294
    1370
    1385
    1302
    1394
    1381
    1408
    1483
    1567
    1542
    1556
    1596
    1621
    1615
    1700
    1756
    1953
    1873
    1925
    1893
    2013
    2144
    2086
    2271
    2356
    2269
    2389
    2447
    2457
    2595
    2764
    2703
    2845
    2917
    2986
    2996
    3218
    3292
    3302
    3516
    3595
    3720
    3602
    4049
    4026
    3989
    4222
    4404
    4500
    4544
    4692
    4661
    5039
    5085
    5232
    5182
    5401
    5448
    5657
    5669
    5883
    6196
    6098
    6422
    6354
    6701
    6847
    6929
    7054
    7225
    7405
    7478
    7728
    7790
    8147
    7997
    8090
    8327
    8405
    8702
    8823
    8857
    8713
    9072
    9309
    9388
    9682
    9325
    9723
    9936
1.004e+004
1.016e+004
1.016e+004
1.026e+004
1.02e+004
1.065e+004
1.05e+004
1.041e+004
1.061e+004
1.065e+004
1.065e+004
1.065e+004
1.065e+004
1.065e+004
1.065e+004
1.065e+004
1.065e+004
1.065e+004
1.065e+004
1.065e+004
1.065e+004
1.065e+004
1.065e+004
1.065e+004
1.065e+004
1.065e+004
1.065e+004
1.065e+004
1.065e+004
1.065e+004
1.065e+004
1.065e+004
1.065e+004
1.065e+004
1.065e+004
1.065e+004
1.065e+004
1.065e+004
1.065e+004
1.065e+004
1.065e+004
1.065e+004
1.065e+004
1.065e+004
1.065e+004
1.065e+004
1.065e+004
1.065e+004
1.065e+004
1.065e+004
1.065e+004
1.065e+004
1.065e+004
1.065e+004
1.065e+004
1.056e+004
1.052e+004
1.065e+004
1.053e+004
1.065e+004
1.043e+004
1.031e+004
1.017e+004
1.007e+004
    9877
  1e+004
    9769
    9872
    9635
    9750
    9595
    9443
    9303
    8989
    9194
    9208
    8882
    8772
    8757
    8404
    8521
    8275
    8155
    8083
    8197
    8113
    7906
    7920
    7629
    7709
    7586
    7439
    7496
    7351
    7210
    7270
    7062
    6904
    6662
    6726
    6802
    6875
    6428
    6447
    6294
    6402
    6169
    6129
    6283
    6032
    5985
    5810
    5727
    5672
    5627
    5596
    5299
    5418
    5196
    5388
    5287
    5203
    5137
    5220
    5020
    4989
    4766
    4814
    4775
    4669
    4736
    4614
    4465
    4596
    4329
    4305
    4318
    4187
    4196
    4140
    4050
    3929
    4228
    3965
    3951
    3972
    3764
    3756
    3765
    3658
    3647
    3596
    3520
    3533
    3584
    3480
    3375
    3413
    3241
    3270
    3377
    3275
    3191
    3168
    2976
    3129
    3105
    2977
    2898
    2909
    2921
    2758
    2784
    2910
    2833
    2685
    2794
    2728
    2713
    2569
    2637
    2558
    2599
    2531
    2458
    2413
    2328
    2421
    2431
    2315
    2384
    2315
    2361
    2406
    2338
    2214
    2205
    2260
    2191
    2161
    2180
    2234
    2100
    2062
    2134
    2085
    1996
    2002
    1916
    1983
    1916
    1958
    1945
    1968
    1872
    1974
    1816
    1737
    1809
    1847
    1756
    1824
    1889
    1716
    1754
    1683
    1768
    1748
    1749
    1658
    1715
    1731
    1659
    1652
    1712
    1609
    1535
    1569
    1657
    1677
    1620
    1529
    1471
    1488
    1463
    1545
    1485
    1377
    1516
    1461
    1428
    1522
    1411
    1524
    1411
    1414
    1472
    1306
    1475
    1339
    1367
    1300
    1410
    1331
    1420
    1472
    1321
    1411
    1414
    1316
    1287
    1318
    1199
    1269
    1210
    1271
    1308
    1344
    1264
    1279
    1281
    1336
    1227
    1232
    1273
    1290
    1225
    1225
    1221
    1158
    1209
    1240
    1151
    1152
    1276
    1197
    1249
    1244
    1158
    1197
    1168
    1090
    1143
    1114
    1142
    1154
    1078
    1136
    1040
    1086
    1117
    1148
    1225
    1110
    1033
    1062
    1094
    1052
    1021
    1092
    1145
    1104
    1186
    1067
    1034
    1071
    1049
    1054
   968.8
    1082
    1045
    1100
    1034
    1057
    1058
    1066
    1020
   964.9
    1039
    1098
    1071
    1048
   976.6
    1062
    1047
    1002
   982.7
    1010
    1002
    1058
    1057
    1027
    1009
    1043
    1034
   917.8
    1022
   992.1
   941.5
   979.2
    1072
     949
    1015
     962
   968.1
    1010
   992.1
   974.9
    1006
   949.6
   978.2
   991.8
   916.9
   966.5
   992.5
    1005
     973
    1008
   980.1
   961.3
   938.3
    1017
   952.9
    1011
   930.5
   943.5
   975.6
   942.5
   967.2
   938.3
   931.1
   929.5
   982.4
   971.4
   977.5
   962.6
   948.3
   912.7
   959.4
    1035
   937.6
     935
   929.5
   909.4
    1039
   974.3
   985.3
   934.7
     853
   932.1
    1003
   974.3
   884.4
   930.8
   937.6
   912.7
   941.2
   971.7
   921.1
   935.7
   971.4
     925
   953.2
     912
     913
   897.7
   926.9
   881.2
    1039
   890.9
     901
   883.5
   958.7
   987.3
   942.2
   912.3
   921.7
   832.9
   931.5
   897.4
     961
   917.2
   898.7
     899
   944.5
     923
   966.5
   962.6
    1001
   856.5
   881.8
   932.4
   889.6
    1012
   915.9
    1025
   965.5
   916.2
   988.9
   908.1
   941.2
   920.4
   902.3
   928.6
   969.1
   965.9
   920.1
    1017
   936.7
    1022
   867.9
    1026
    1014
   928.2
   927.9
   950.3
    1009
    1017
    1055
   945.4
     961
    1042
    1004
    1030
   998.6
    1014
    1015
    1005
    1051
    1019
   980.8
    1031
    1010
    1114
    1103
    1049
    1111
    1083
    1088
    1075
    1151
    1048
    1203
    1157
    1149
    1146
    1181
    1302
    1219
    1247
    1169
    1216
    1220
    1248
    1263
    1249
    1329
    1327
    1261
    1307
    1350
    1365
    1320
    1335
    1395
    1349
    1445
    1418
    1435
    1477
    1491
    1566
    1482
    1528
    1503
    1535
    1640
    1591
    1605
    1642
    1619
    1644
    1743
    1649
    1729
    1743
    1763
    1768
    1744
    1851
    1837
    1753
    1765
    1968
    1830
    1967
    2014
    2031
    1887
    2050
    1944
    2032
    1962
    1952
    2083
    2141
    2234
    2108
    2178
    2203
    2226
    2250
    2228
    2358
    2288
    2378
    2461
    2466
    2470
    2439
    2596
    2606
    2577
    2643
    2722
    2703
    2796
    2806
    2821
    2900
    2998
    3105
    3041
    2954
    3102
    3144
    3254
    3188
    3411
    3380
    3434
    3679
    3628
    3821
    3716
    3819
    3810
    3903
    4046
    4143
    4130
    4247
    4369
    4307
    4456
    4559
    4767
    4832
    4771
    5008
    5078
    5241
    5327
    5420
    5503
    5502
    5645
    5753
    5693
    5886
    6285
    6387
    6245
    6197
    6450
    6710
    6874
    6976
    7002
    7184
    7205
    7310
    7314
    7523
    7728
    7860
    7901
    8142
    8159
    8108
    8422
    8531
    8403
    8756
    9094
    8696
    8932
    8852
    9237
    9137
    9254
    9359
    9379
    9564
    9492
    9594
1.003e+004
    9631
    9603
    9869
    9488
    9883
    9819
1.001e+004
    9999
1.009e+004
    9820
1.016e+004
    9970
1.02e+004
1.007e+004
1.018e+004
1.004e+004
1.01e+004
1.01e+004
1.022e+004
1.021e+004
1.009e+004
    9949
    9977
1.004e+004
    9931
    9785
1.015e+004
    9810
    9755
    9816
    9390
    9529
    9357
    9560
    9596
    9451
    9175
    9357
    9046
    9124
    8925
    8992
    8778
    8562
    8635
    8593
    8480
    8455
    8201
    8280
    7968
    8007
    7603
    7617
    7550
    7578
    7408
    7424
    7448
    7069
    7109
    6822
    6889
    6744
    6635
    6456
    6486
    6235
    6272
    6227
    5992
    5957
    5931
    5815
    5830
    5566
    5564
    5446
    5146
    5217
    5167
    5063
    5039
    4912
    4814
    4747
    4567
    4635
    4479
    4369
    4419
    4360
    4491
    4179
    4239
    4249
    4101
    3970
    3892
    3947
    3724
    3691
    3753
    3650
    3662
    3628
    3515
    3433
    3410
    3370
    3335
    3445
    3269
    3284
    3229
    3171
    3126
    3197
    3190
    3201
    3123
    2999
    3055
    3030
    2906
    3049
    2946
    2879
    2817
    2799
    2911
    2674
    2818
    2771
    2754
    2669
    2649
    2651
    2718
    2700
    2699
    2603
    2720
    2694
    2439
    2567
    2608
    2549
    2512
    2487
    2366
    2471
    2471
    2431
    2440
    2330
    2376
    2373
    2451
    2376
    2268
    2249
    2330
    2241
    2209
    2260
    2250
    2322
    2317
    2286
    2228
    2270
    2315
    2131
    2158
    2129
    2180
    2255
    2119
    2095
    2181
    2162
    2097
    2079
    2115
    2017
    1970
    2056
    1969
    1846
    1999
    1999
    1941
    1983
    2013
    1936
    1971
    1835
    2003
    1950
    1911
    1931
    1917
    1894
    1930
    1886
    1941
    1833
    1864
    1775
    1803
    1840
    1780
    1739
    1761
    1907
    1865
    1774
    1858
    1790
    1745
    1772
    1683
    1749
    1764
    1721
    1850
    1775
    1699
    1715
    1671
    1676
    1640
    1653
    1725
    1703
    1608
    1721
    1640
    1515
    1586
    1611
    1532
    1572
    1527
    1613
    1495
    1546
    1549
    1523
    1590
    1543
    1480
    1574
    1572
    1538
    1487
    1504
    1424
    1461
    1437
    1378
    1462
    1430
    1423
    1518
    1347
    1397
    1434
    1506
    1357
    1396
    1379
    1316
    1340
    1410
    1437
    1387
    1340
    1299
    1384
    1268
    1343
    1323
    1319
    1373
    1303
    1313
    1247
    1306
    1403
    1339
    1266
    1403
    1292
    1204
    1301
    1332
    1239
    1276
    1243
    1247
    1180
    1185
    1322
    1185
    1216
    1221
    1195
    1286
    1126
    1249
    1173
    1235
    1128
    1207
    1278
    1222
    1266
    1279
    1134
    1174
    1264
    1141
    1200
    1136
    1121
    1109
    1209
    1266
    1192
    1133
    1223
    1177
    1185
    1128
    1101
    1089
    1165
    1087
    1158
    1160
    1123
    1110
    1147
    1180
    1163
    1076
    1189
    1130
    1119
    1107
    1100
    1140
    1142
    1100
    1108
    1066
    1131
    1086
    1118
    1059
    1011
    1155
    1127
    1132
    1106
    1154
    1092
    1046
    1045
    1030
    1169
    1139
    1082
    1102
    1095
    1065
    1044
    1077
    1072
    1010
    1021
    1086
    1011
    1076
    1000
    1079
    1036
    1072
    1012
    1086
    1004
    1060
    1055
    1012
    1052
   997.7
    1068
    1021
    1087
    1052
    1016
    1015
   976.2
   977.2
    1021
   976.9
    1020
    1036
    1049
    1047
   952.6
    1028
   985.6
    1078
    1030
    1041
    1117
    1017
    1007
   970.4
    1101
   967.2
    1070
    1105
    1023
    1075
   949.6
    1091
    1080
    1094
     973
   942.5
    1032
    1099
   963.3
    1027
   975.9
   992.5
   958.4
     899
   966.8
   955.8
   975.6
    1009
     936
   966.5
   912.7
   984.4
   945.1
   898.1
   927.6
   892.2
   994.4
     962
   865.3
    1020
   970.1
   988.6
   916.2
   979.5
   908.4
     985
   988.6
   924.3
   929.9
    1034
   997.7
   925.3
     924
   942.8
   921.4
   995.1
   934.4
   968.5
   950.6
   946.1
   934.1
   943.5
   922.7
    1012
   930.5
   975.9
   872.8
   962.9
   910.4
    1035
   993.1
   942.2
   945.1
   978.2
   910.4
   841.9
   951.3
   951.3
   869.8
   930.8
   954.8
   982.1
   867.2
   963.9
   890.9
   885.7
   945.4
   900.7
   886.7
   919.5
   862.4
   867.2
   898.4
   949.3
   981.8
   904.2
   874.7
   852.6
   908.8
   907.1
   858.5
   845.2
   809.2
     839
   845.5
   886.4
   861.4
     901
     899
   939.3
   927.3
   872.4
   887.4
   941.5
   889.3
   916.9
   914.9
   932.4
   926.6
   892.9
   854.9
   920.8
   853.9
   867.2
   897.1
   894.8
   905.5
   866.6
    1005
     900
   896.8
     865
   976.9
     926
   910.7
   893.2
   895.5
   861.7
   900.3
   884.4
   934.4
   903.6
     853
   926.9
   868.2
   874.1
   876.3
   890.9
   897.4
   856.2
   856.9
   896.1
   881.2
   930.2
   841.3
   917.2
   831.2
   886.7
     935
   900.3
   883.8
   901.3
   892.9
   900.3
   928.9
   964.2
   917.8
   916.2
     853
   930.8
   892.9
   880.2
   962.3
     914
   922.7
   942.2
   939.3
   890.3
   899.7
   915.3
   867.2
   795.9
   944.5
     889
   934.4
   888.7
   879.9
     936
     923
     935
   958.1
   909.7
     947
   949.3
   889.6
   939.3
   953.5
   970.1
    1026
   896.4
   898.1
   919.8
   862.4
     959
   863.4
   960.7
   903.6
   952.2
     914
   945.1
   880.9
   937.3
   904.5
   911.7
   920.1
   924.3
   906.2
   915.3
   871.8
   886.1
   885.1
   948.7
   919.5
   928.6
   895.5
   945.7
   912.7
   916.2
     911
   869.5
   919.8
     911
   882.8
   939.3
   881.8
   866.6
   975.3
   874.1
   849.1
   854.3
   919.1
   896.1
   884.1
   847.5
   824.4
   908.1
   856.2
   854.9
   903.3
   894.2
   817.9
     877
     914
   929.9
   867.6
   886.1
     900
   828.6
   836.4
   914.6
   922.4
   788.1
   889.6
     853
   915.6
     805
   931.8
   882.8
   846.5
   849.1
   875.4
   793.9
   884.1
   795.9
   872.4
   886.7
   887.4
     877
   809.5
   878.3
   850.7
   879.6
   855.9
   829.3
   900.3
   882.5
   858.5
   885.7
   886.1
   805.3
   841.6
   787.4
   897.1
     863
   805.3
   769.3
   808.9
   849.1
   881.5
   824.1
   796.2
   808.2
   840.6
   834.8
   855.2
   880.9
   838.4
   805.3
   804.3
   812.1
   848.8
   889.3
   830.9
   819.2
   793.9
     804
   896.1
   896.8
   821.2
   835.1
   880.9
   809.2
   848.8
   809.8
   815.3
   882.8
   929.5
   862.7
     876
   816.3
   818.3
   842.3
   804.6
   812.1
     877
     863
   737.2
   852.3
   916.2
   927.3
   840.3
   855.6
   842.9
   821.5
     913
   854.3
   773.5
   869.5
   893.2
   833.2
   837.1
   876.7
   858.5
   845.8
   861.4
   875.7
   848.4
   860.8
   862.7
   857.2
   902.3
   845.2
   844.5
   873.1
   883.1
   950.9
   904.5
   930.8
   931.8
   929.9
   889.6
   832.2
     887
     888
   886.7
     851
   873.1
   958.1
   909.4
   910.7
   892.5
     959
   900.7
   950.9
   882.2
   926.9
   962.3
   861.1
   928.6
   877.3
    1016
   944.8
    1012
   974.6
   932.8
    1015
   947.4
   940.2
   983.1
   947.7
   996.4
    1042
   990.5
    1001
    1038
   952.2
   944.5
   931.1
    1033
   990.8
    1003
    1022
    1046
   935.4
   983.7
    1021
    1007
    1077
     984
   970.1
    1020
   943.5
    1075
    1006
    1043
    1052
    1055
     986
    1058
    1048
    1008
    1106
    1046
    1125
    1040
    1048
    1100
    1066
    1086
    1065
    1056
    1070
    1113
    1094
    1114
    1086
    1134
    1044
    1078
    1187
    1114
    1144
    1160
    1138
    1144
    1212
    1231
    1162
    1224
    1240
    1225
    1237
    1183
    1230
    1305
    1234
    1359
    1274
    1247
    1357
    1279
    1306
    1348
    1366
    1362
    1338
    1467
    1403
    1382
    1376
    1445
    1392
    1401
    1509
    1538
    1492
    1585
    1567
    1531
    1618
    1609
    1661
    1592
    1659
    1657
    1735
    1769
    1649
    1661
    1760
    1675
    1863
    1814
    1967
    1899
    2034
    1977
    1874
    1924
    1922
    2122
    2041
    2034
    2011
    2131
    2274
    2243
    2153
    2218
    2378
    2349
    2306
    2354
    2294
    2520
    2408
    2270
    2507
    2445
    2554
    2648
    2490
    2627
    2579
    2559
    2713
    2617
    2582
    2769
    2739
    2698
    2666
    2859
    2835
    2649
    2877
    2787
    2755
    2865
    2966
    3024
    2968
    2976
    2909
    3019
    3105
    3008
    3119
    3076
    3010
    2946
    3163
    3100
    3097
    3042
    3091
    3126
    3084
    3162
    3051
    3031
    2882
    3109
    2982
    2972
    3055
    3036
    3118
    3121
    3060
    3104
    2952
    3114
    2984
    2925
    3012
    2999
    3032
    2868
    2853
    3015
    2910
    2949
    2640
    2928
    2951
    2794
    2895
    2774
    2876
    2891
    2599
    2751
    2729
    2765
    2710
    2594
    2649
    2578
    2661
    2484
    2541
    2476
    2419
    2609
    2441
    2421
    2357
    2433
    2377
    2474
    2412
    2389
    2375
    2309
    2298
    2291
    2376
    2248
    2189
    2150
    2260
    2258
    2157
    2139
    2110
    2116
    2103
    2135
    2178
    2093
    2105
    2113
    2199
    2147
    2024
    2051
    2236
    2095
    2086
    2052
    2177
    2120
    2055
    2123
    2103
    2083
    2123
    1972
    2135
    2086
    2115
    2103
    2066
    2155
    2006
    2158
    2295
    2203
    2305
    2137
    2170
    2178
    2250
    2329
    2215
    2268
    2243
    2211
    2233
    2331
    2352
    2245
    2207
    2298
    2331
    2318
    2314
    2435
    2363
    2443
    2361
    2299
    2282
    2385
    2459
    2386
    2448
    2445
    2441
    2397
    2459
    2478
    2492
    2506
    2450
    2438
    2665
    2463
    2494
    2501
    2451
    2400
    2566
    2399
    2561
    2530
    2523
    2465
    2454
    2404
    2475
    2487
    2409
    2391
    2430
    2534
    2402
    2542
    2470
    2352
    2372
    2287
    2368
    2381
    2352
    2322
    2317
    2322
    2309
    2171
    2277
    2273
    2258
    2319
    2307
    2169
    2236
    2145
    2169
    2182
    2148
    2093
    2066
    1984
    1997
    2013
    1967
    1967
    2016
    1881
    1814
    1839
    1950
    1797
    1884
    1829
    1787
    1794
    1802
    1807
    1898
    1758
    1683
    1691
    1790
    1632
    1686
    1602
    1637
    1630
    1602
    1660
    1606
    1532
    1654
    1602
    1519
    1469
    1520
    1491
    1545
    1541
    1505
    1455
    1577
    1443
    1420
    1401
    1305
    1417
    1389
    1445
    1436
    1449
    1408
    1400
    1421
    1440
    1503
    1364
    1445
    1431
    1378
    1332
    1458
    1511
    1390
    1369
    1472
    1478
    1452
    1467
    1389
    1411
    1448
    1436
    1450
    1534
    1492
    1474
    1442
    1525
    1459
    1412
    1476
    1427
    1487
    1584
    1491
    1662
    1660
    1696
    1549
    1641
    1546
    1624
    1672
    1674
    1730
    1672
    1666
    1749
    1821
    1712
    1743
    1765
    1798
    1826
    1884
    1899
    1826
    1831
    1962
    1999
    2075
    1898
    1973
    1923
    2117
    2081
    2095
    2204
    2080
    2206
    2147
    2292
    2172
    2226
    2210
    2345
    2298
    2385
    2363
    2419
    2330
    2452
    2422
    2380
    2369
    2501
    2530
    2622
    2487
    2608
    2667
    2682
    2532
    2569
    2763
    2706
    2827
    2841
    2853
    2614
    2570
    2873
    2896
    2825
    2815
    2875
    2861
    2896
    2950
    2891
    3073
    2921
    2859
    2995
    2985
    3098
    2907
    2987
    2968
    2926
    3008
    2994
    3004
    3107
    3058
    3074
    2987
    2916
    2982
    2885
    2942
    3061
    2927
    2994
    3026
    2893
    3017
    2985
    2887
    2914
    3037
    2949
    2913
    2915
    2951
    2943
    2805
    2847
    2863
    2913
    2707
    2774
    2902
    2851
    2914
    2742
    2686
    2680
    2728
    2727
    2533
    2602
    2584
    2578
    2612
    2469
    2499
    2434
    2436
    2459
    2410
    2434
    2408
    2467
    2333
    2414
    2314
    2295
    2315
    2276
    2272
    2329
    2288
    2204
    2297
    2236
    2166
    2211
    2084
    2220
    2101
    2175
    2170
    2219
    2035
    2157
    2080
    2121
    2124
    2024
    2103
    2067
    2144
    1990
    2026
    1943
    2092
    2175
    2076
    2090
    2058
    2026
    2095
    2160
    2124
    2155
    2220
    2084
    2195
    2215
    2148
    2195
    2321
    2165
    2241
    2326
    2284
    2313
    2212
    2261
    2410
    2363
    2408
    2431
    2417
    2579
    2552
    2477
    2523
    2573
    2578
    2655
    2649
    2623
    2628
    2941
    2822
    2799
    2812
    2706
    2837
    2944
    3056
    3000
    2951
    3024
    3023
    3158
    3122
    3097
    3203
    3280
    3272
    3356
    3382
    3442
    3199
    3465
    3682
    3560
    3520
    3386
    3532
    3763
    3579
    3731
    3737
    3663
    3778
    3631
    4019
    3895
    3811
    3789
    3949
    3926
    4016
    4144
    4049
    3980
    4191
    4178
    4154
    4085
    4177
    4175
    4339
    4229
    4362
    4402
    4476
    4329
    4293
    4425
    4476
    4305
    4463
    4457
    4452
    4438
    4527
    4351
    4669
    4492
    4286
    4511
    4470
    4573
    4407
    4499
    4471
    4449
    4602
    4554
    4497
    4429
    4486
    4493
    4466
    4511
    4527
    4387
    4377
    4555
    4623
    4367
    4551
    4557
    4445
    4442
    4390
    4393
    4336
    4416
    4384
    4448
    4411
    4342
    4266
    4301
    4401
    4100
    4346
    4201
    4064
    4217
    4203
    4170
    4156
    4024
    4046
    4117
    4096
    4002
    4139
    3914
    4032
    3966
    3965
    3833
    3893
    3824
    3728
    3809
    3844
    3741
    3687
    3681
    3606
    3533
    3648
    3460
    3583
    3509
    3607
    3557
    3465
    3378
    3465
    3373
    3423
    3486
    3303
    3208
    3275
    3321
    3212
    3156
    3028
    3118
    3067
    3111
    3072
    3008
    2908
    3052
    2913
    2998
    2876
    2846
    2844
    2793
    2748
    2780
    2776
    2699
    2586
    2703
    2660
    2747
    2525
    2664
    2564
    2497
    2420
    2590
    2443
    2463
    2361
    2442
    2396
    2380
    2338
    2296
    2270
    2263
    2272
    2182
    2265
    2310
    2133
    2130
    2219
    2000
    2155
    2104
    2133
    2029
    2152
    2074
    1958
    1989
    1940
    2011
    1905
    1847
    1856
    1900
    1942
    1857
    1904
    1746
    1725
    1868
    1718
    1776
    1667
    1737
    1825
    1714
    1599
    1716
    1651
    1655
    1641
    1668
    1603
    1531
    1564
    1504
    1638
    1549
    1518
    1578
    1507
    1467
    1523
    1481
    1399
    1563
    1423
    1508
    1442
    1404
    1413
    1371
    1441
    1309
    1303
    1310
    1340
    1257
    1326
    1346
    1234
    1352
    1348
    1285
    1224
    1312
    1287
    1291
    1216
    1242
    1200
    1274
    1220
    1259
    1208
    1257
    1307
    1200
    1293
    1235
    1214
    1156
    1099
    1187
    1163
    1210
    1206
    1074
    1156
    1113
    1163
    1136
    1081
    1123
    1112
    1162
    1047
    1047
    1160
    1027
    1036
    1048
    1104
    1038
    1102
    1011
    1080
    1016
   982.1
   995.7
    1111
   957.8
    1041
    1065
   970.1
    1025
    1011
   979.5
    1003
    1000
    1037
   985.3
    1021
     986
    1046
   970.1
    1032
   934.7
   933.4
    1052
   992.1
    1015
   969.8
   928.2
   930.2
   992.1
   879.6
     913
    1032
    1026
    1019
    1002
   904.9
    1014
   889.6
   942.8
   906.8
   930.5
   975.6
    1009
   961.6
   977.9
   992.8
   938.3
   909.7
   848.1
   952.2
   884.8
   871.1
   938.3
   847.1
   934.7
   926.3
   882.8
   924.3
     937
     948
   878.6
   917.5
   867.2
   877.3
   904.9
   937.6
   966.5
   860.8
   965.9
   873.4
   895.5
   912.3
   902.6
   890.6
   869.2
   922.1
   846.2
   838.4
   964.9
   872.1
     888
   871.5
     875
   908.1
   951.3
     887
   872.4
   881.2
   847.8
     875
     876
   904.9
     950
   851.7
     865
   856.9
   955.2
   905.5
   828.3
   873.1
     875
   892.2
   883.8
   838.7
   860.8
   889.3
   847.8
   881.2
   892.9
   868.5
   834.8
   896.4
   899.7
   917.5
   857.2
     852
   847.5
   849.4
   838.4
   849.7
   851.3
   913.3
   844.2
   867.2
   889.3
   893.5
   903.9
     838
   799.1
   854.3
   855.9
   824.1
   909.7
   926.6
   859.8
   816.3
     840
   831.6
   818.3
     827
   868.5
   830.9
   832.2
   912.3
     805
   836.4
   834.2
   857.8
   839.3
   829.9
   882.2
   904.2
   793.3
   833.2
   809.2
   801.4
     827
   800.7
     877
   836.7
   873.7
   887.7
   859.1
     768
   884.8
     852
   840.3
   775.1
   836.7
   811.8
     780
   849.7
   883.8
   823.4
     804
   851.3
   829.3
   817.6
   891.9
   925.3
     865
   829.6
   842.9
   822.2
     853
     887
   781.3
     805
   772.2
   787.8
   775.1
   726.8
   773.8
   854.6
   839.3
   836.1
     890
   856.9
     853
     851
   797.8
   796.2
   844.5
   814.4
   868.2
   836.1
   849.7
     817
   835.1
   754.7
   881.2
   816.3
   869.8
   865.6
   864.6
   829.9
     899
   811.8
   818.6
   835.1
   825.1
   826.7
   831.9
     839
   758.6
   795.9
   824.1
   864.6
     900
   825.7
   829.9
   837.4
   816.6
     838
   811.4
   829.3
   812.7
   857.8
   780.3
   757.9
   831.9
   829.3
   811.8
     755
   815.3
   835.1
   823.8
   812.1
     827
   804.6
   841.9
   799.8
   846.5
   792.3
   775.8
   809.2
   831.2
   859.1
   829.9
   834.8
   791.3
     814
   804.3
   860.1
   745.6
   840.6
   820.2
   848.4
   831.6
   828.6
   822.8
   789.4
   759.5
   817.9
   773.8
   868.5
   835.5
   776.1
   843.2
   780.6
   810.1
   793.9
   739.8
   837.1
     827
   786.8
   793.3
     754
   781.9
     781
     790
   847.5
   774.8
     840
   785.8
   871.5
   776.4
   842.9
   886.1
   826.4
     826
   798.1
   831.9
   782.6
   861.4
   787.8
   771.9
   825.1
     754
   753.1
   780.3
   853.6
   740.7
     756
   759.2
   691.1
   799.1
   777.1
   803.3
   788.7
   830.9
   785.2
   786.5
   865.9
   756.3
   749.5
   800.7
   792.6
   723.9
   810.5
   782.3
   748.8
   789.4
   786.5
     754
   838.4
   764.7
     769
     695
   783.9
   784.2
     768
   846.5
     853
   758.6
   765.7
   780.3
   721.3
     766
   787.4
   723.5
   785.8
   791.3
   774.5
   737.8
   801.4
   841.9
   817.3
     814
   777.4
   729.7
   771.2
   772.8
   749.8
   757.3
     826
   835.1
   789.1
   792.6
   791.3
     827
   835.8
   779.3
   789.1
   770.9
   775.1
   765.1
   756.3
   772.5
   819.9
   776.4
   726.8
   775.1
   839.7
   787.4
   774.1
   823.8
   797.8
   829.9
   865.3
   837.7
   736.2
   782.3
   750.5
     779
   807.6
   768.6
     815
   688.5
   820.2
     791
   797.2
   803.7
   794.9
   783.2
   749.8
   799.4
   762.8
   728.1
     790
   725.2
   795.6
   783.9
   772.8
     756
   766.4
   781.9
   822.8
   817.9
   761.8
   794.6
   857.5
   714.1
   817.6
   765.1
   772.8
   727.8
   774.8
   784.2
   777.7
   746.2
   718.3
   771.5
   772.8
   784.8
   773.5
   802.7
   816.3
   807.2
   743.3
   790.4
   775.4
   740.1
   781.9
   798.1
   758.6
     729
   816.6
   842.9
     717
   777.4
   798.5
     838
     790
   812.1
   820.2
   770.9
   758.2
   802.7
   744.3
   733.6
   825.4
   745.9
   813.1
   873.1
   794.3
   750.8
   724.5
   815.7
   857.2
   708.6
   802.4
   803.7
   858.5
   792.6
   769.6
   816.6
   798.5
     731
   807.2
   861.7
   747.9
   803.7
   727.8
   774.1
   822.5
   772.2
   820.2
   793.3
   825.4
   787.8
   789.1
   682.3
   799.1
   777.7
   806.6
   771.2
   758.9
   769.3
   829.6
   796.2
   771.2
   793.3
   835.5
     779
   811.1
   835.5
   740.4
   789.1
   763.4
   852.3
   784.2
   798.5
   783.2
   783.2
   786.8
   784.2
   863.4
   835.1
   802.7
   774.5
   850.1
   801.1
   785.2
   781.3
   819.2
   851.3
   785.2
   764.1
   822.2
   732.3
   859.8
     790
   775.4
   795.6
     768
   802.4
   766.4
   898.1
   793.3
   857.2
   806.9
   829.3
   822.5
   819.2
     791
     756
   767.3
   877.9
   808.2
   865.6
   793.9
   764.7
   860.1
     815
   803.3
   784.2
   842.9
   882.2
   802.4
   845.5
   832.5
   787.4
     793
   862.7
   878.9
   889.3
   834.5
   850.7
   853.3
     875
   854.6
   836.7
   824.1
   843.6
   848.4
   778.7
   859.5
   850.4
   870.8
   899.4
     947
   930.2
     902
   889.6
   918.2
   834.5
   860.4
   835.8
   872.8
   923.7
   944.1
   894.5
   855.6
   883.5
   876.7
   898.4
    1009
   891.9
   936.3
   898.4
     902
   927.6
     948
   964.6
   890.9
   932.8
   973.3
   940.6
    1046
    1029
    1087
   984.7
   931.8
   992.1
   954.2
     960
   938.6
   943.2
    1043
   994.7
   946.1
    1084
    1008
   900.7
   975.3
    1003
    1055
    1037
    1008
    1059
    1029
   963.3
    1010
    1031
   971.4
   972.3
    1044
    1090
    1058
    1106
    1071
    1030
    1019
    1111
    1023
    1033
     937
    1031
    1100
   991.2
    1054
    1068
    1048
    1003
    1064
    1044
    1039
    1048
    1054
    1084
    1104
    1051
    1087
   996.7
    1091
    1037
    1053
    1053
    1122
    1011
    1075
    1069
    1013
   966.5
    1098
   986.6
   979.8
   975.6
    1033
   958.7
    1051
    1045
    1012
    1015
    1063
    1069
    1000
   982.4
   969.4
   963.9
    1029
     947
    1021
   976.9
    1058
    1002
    1011
    1008
   889.6
   944.8
    1029
    1079
     985
   938.3
   917.5
     938
   996.7
    1014
   996.7
   910.1
   949.6
    1006
   939.6
   946.4
   897.7
   980.5
   952.9
     923
   882.5
   864.6
   921.4
   974.6
    1007
   922.7
   932.8
    1054
   839.7
   884.1
   909.7
   933.7
   988.9
   849.1
   928.6
   910.4
   971.1
     984
   921.7
   969.4
   904.9
   909.7
   860.1
   895.5
   900.3
   922.1
   866.9
   962.6
   924.7
   887.4
   874.1
   835.5
   906.2
   922.7
   868.9
   930.5
   952.6
   904.2
     961
   950.6
   928.9
   843.9
   832.5
   963.6
   909.1
   916.2
   881.8
   901.6
   921.4
   902.3
   949.3
   912.3
   921.7
   907.5
   874.4
   923.4
   928.6
   909.7
   973.6
   914.6
     937
   967.8
   968.1
   978.2
    1002
   974.3
   953.2
   951.6
   950.6
   962.9
     876
     996
    1053
    1012
   978.8
    1065
    1046
    1041
    1001
   952.2
    1086
    1070
    1067
   974.6
    1037
   979.8
    1098
    1037
    1117
    1014
    1055
    1055
    1029
    1030
    1041
    1044
    1076
    1135
    1040
    1034
    1120
    1121
    1061
    1124
    1095
    1082
    1110
    1054
    1064
    1145
    1160
    1133
    1079
    1119
    1096
    1072
    1192
    1136
    1171
    1157
    1103
    1160
    1150
    1134
    1160
    1127
    1078
    1149
    1185
    1180
    1067
    1099
    1175
    1147
    1146
    1224
    1187
    1127
     972
    1121
    1146
    1075
    1037
    1148
    1100
    1099
    1163
    1139
    1143
    1079
    1126
    1073
    1076
    1131
    1157
    1055
    1063
    1183
    1132
    1110
    1104
    1070
    1061
    1154
    1127
    1082
    1166
    1093
    1083
    1008
    1077
    1042
    1071
   942.5
    1033
    1014
   999.9
    1020
    1045
    1003
   944.8
    1050
    1052
    1102
    1073
    1056
    1028
    1022
    1014
    1009
    1050
    1030
   937.6
   988.2
    1008
     877
   930.5
   909.4
   960.3
     961
   892.2
   910.7
    1046
   891.6
   898.1
     935
   878.6
   969.4
   977.5
   955.2
   949.3
   943.2
   917.8
   914.6
   891.9
   865.6
   892.9
   919.1
     911
   829.6
   882.2
   892.2
   854.6
   876.7
   907.8
     911
   807.9
   870.2
   848.1
   891.6
   891.9
   940.6
   860.8
   859.1
   804.3
   879.9
   816.6
   910.7
     865
   862.7
   873.4
   932.1
     853
   885.1
   837.7
   899.4
   961.6
   859.1
   843.2
   884.1
   837.7
   817.3
   823.1
   856.2
   855.6
   804.6
   852.6
   750.8
   818.9
   899.7
   877.9
   819.2
   812.7
   858.5
   893.5
     803
   877.9
   805.6
   817.3
   810.1
   868.2
   822.2
   787.4
   903.3
   802.4
   785.5
     925
   866.3
     803
     865
   818.6
   819.2
   781.9
   805.3
   824.4
   873.4
   811.4
   786.1
   851.7
   842.3
   796.8
   819.2
   763.1
   907.8
   760.5
   790.4
   758.6
     841
   781.6
   762.8
   787.4
   833.5
   820.5
   856.2
   794.9
   855.9
   855.2
   826.7
   834.8
   793.9
   798.8
   850.4
     841
   840.6
   789.7
   805.3
   831.9
   795.9
   951.3
   865.9
   841.3
   825.1
   845.5
   777.1
   821.5
   845.5
   790.7
   832.9
   767.7
     815
   805.3
   812.4
     864
     863
   833.5
   815.7
   850.7
   824.4
     790
   768.6
   804.6
   822.2
   793.6
     804
   758.2
   814.7
   806.9
   798.8
   868.5
   752.4
   792.3
   776.1
   794.6
   832.9
     838
   814.7
   797.5
   785.8
   801.4
   784.5
   721.3
   776.1
   823.1
   843.9
   772.2
   851.7
     803
     793
   755.7
   795.9
   770.6
   772.8
   800.1
   778.4
   791.7
   753.4
     730
   870.5
   787.1
   772.2
   784.2
   835.5
   765.4
   810.1
   829.6
   795.6
     814
   864.6
   794.3
   844.9
   801.4
   813.7
   798.8
   796.8
   734.6
   759.5
   847.1
   823.1
   834.5
   824.4
   771.2
   796.5
   770.9
   812.4
   837.7
   820.2
   807.6
   784.8
   829.6
   840.3
   806.3
   883.8
   821.2
   798.5
   738.5
   905.5
   889.3
     839
   872.4
   829.3
   935.7
   870.8
   853.9
   796.5
     851
   903.6
   889.3
   847.8
   950.3
   851.7
   921.1
   882.2
   867.2
   895.5
   894.2
   881.2
   848.4
   906.8
   959.7
   800.1
   878.3
   947.4
   891.9
   782.6
   839.3
   928.9
   893.8
   856.9
   895.8
   914.9
   907.8
     986
     938
     890
     926
   932.8
   931.5
   921.4
   890.9
     947
   932.4
   835.5
   907.5
    1000
   919.8
   983.7
   953.2
   916.2
   916.9
   943.2
    1028
   883.5
   830.3
   971.7
   956.8
   940.6
   905.5
   909.4
   959.7
     937
   913.6
   930.5
   902.6
   934.1
   849.7
   952.9
    1002
   992.5
   995.4
   962.9
   966.8
   960.7
   918.2
   969.1
   841.3
   939.6
   843.6
   947.7
   995.4
   984.7
   928.6
   972.3
   987.9
   916.6
    1002
   876.7
   926.3
    1048
   980.5
   901.6
   909.4
   931.1
   994.1
    1003
   892.9
   990.8
   916.2
   903.9
     913
   981.4
   984.7
   986.3
   928.6
   942.5
   861.4
   933.4
   973.6
   898.7
   901.3
   941.5
   836.1
   968.8
   918.8
     938
   967.2
   928.9
   826.7
   885.7
     853
   994.4
   869.5
   845.8
   873.4
   939.6
   846.5
   883.8
   882.5
   902.9
   863.4
   915.6
   858.2
   862.1
   878.6
   886.1
   842.3
   903.3
   847.8
   835.1
   868.5
   893.2
   813.4
   864.6
   828.3
   892.5
   863.4
   843.9
   825.4
   861.4
   823.1
   782.9
   820.2
     902
   806.3
   918.8
     828
   820.2
   940.9
   921.4
   804.6
   902.6
   812.4
   828.6
   869.5
     938
     865
   874.4
     839
   856.5
   812.4
   905.8
   851.7
   859.5
   792.3
   844.9
     899
   860.8
   852.6
   835.5
   867.2
     877
   898.4
   818.9
   904.5
   878.9
   952.9
     851
   859.8
     889
   830.3
     914
   832.5
   849.7
   834.2
   894.2
     889
     901
   980.8
   978.2
   976.6
   885.4
   891.9
   942.2
   953.9
   967.2
    1011
   878.3
   926.9
   967.8
   955.2
   901.3
   919.1
     948
   896.4
   980.1
   993.4
   977.5
   941.2
   931.8
   912.7
    1017
   987.6
   966.8
    1007
   963.9
     984
   978.8
   987.9
   997.7
    1012
    1056
   998.9
    1024
    1015
    1033
   968.1
    1070
    1081
    1046
    1029
    1058
    1104
    1088
    1048
    1041
    1110
    1043
    1034
    1126
    1016
    1067
    1102
    1072
    1051
    1047
    1046
    1141
    1042
    1145
    1176
    1046
    1074
    1147
    1170
    1076
   991.2
    1105
    1136
    1170
    1244
    1144
    1084
    1207
    1054
    1158
    1145
    1166
    1115
    1117
    1091
    1168
    1173
    1129
    1161
    1130
    1130
    1209
    1105
    1204
    1113
    1158
    1183
    1124
    1211
    1176
    1143
    1223
    1174
    1176
    1107
    1224
    1144
    1179
    1234
    1196
    1141
    1101
    1164
    1175
    1197
    1127
    1235
    1151
    1198
    1205
    1174
    1189
    1199
    1188
    1197
    1185
    1170
    1173
    1226
    1177
    1268
    1153
    1135
    1220
    1142
    1147
    1167
    1136
    1288
    1265
    1192
    1176
    1235
    1163
    1112
    1196
    1054
    1226
    1243
    1128
    1239
    1204
    1147
    1135
    1144
    1179
    1160
    1123
    1174
    1162
    1161
    1188
    1214
    1193
    1241
    1130
    1158
    1212
    1164
    1119
    1136
    1176
    1141
    1220
    1099
    1148
    1139
    1130
    1109
    1068
    1068
    1096
    1134
    1176
    1140
    1077
    1086
    1116
    1084
    1124
    1077
    1050
    1042
    1142
    1035
    1066
    1017
    1025
    1174
    1107
    1088
    1150
    1091
    1044
    1044
    1022
    1081
    1056
    1097
    1070
    1082
     947
    1127
    1095
    1136
   999.6
    1102
    1038
    1027
    1083
    1127
    1009
    1100
    1039
    1050
    1007
    1007
    1117
   966.5
    1012
    1019
   974.3
    1017
    1006
   955.2
    1005
    1084
   994.4
   995.7
   998.9
     997
    1035
   984.4
   988.9
   897.4
    1010
   913.6
    1075
   976.9
   931.5
    1036
   929.9
   982.4
   917.8
     937
   982.7
    1052
   956.1
   983.4
   982.4
   903.9
   993.8
   962.3
   913.3
     887
   958.7
   975.6
   979.2
     938
   967.5
   946.4
     935
   983.1
   991.5
   911.7
   935.7
   946.1
   942.5
   951.3
   932.8
   923.4
   931.1
   915.6
   907.8
   943.8
   955.2
   842.9
   970.1
    1013
   943.8
     938
   889.3
   978.5
   915.9
   966.5
   932.1
   971.7
   952.9
   958.4
   964.9
     960
   926.3
   968.1
   958.1
   910.4
     925
   897.7
   930.2
   931.1
   880.2
     935
     923
   923.7
   879.9
    1001
   957.4
   874.1
   902.6
   892.2
   940.6
   865.3
    1020
   891.6
   919.1
   899.7
   890.3
   868.5
   865.3
     926
   861.4
   905.2
   881.5
   966.5
   972.7
   916.2
   850.1
     887
   934.7
   895.8
   907.1
   915.9
   833.2
   897.4
   894.5
     899
   784.8
   867.6
   928.9
   869.8
   948.7
   927.3
   787.8
   910.4
   894.8
   909.7
   929.9
     914
     876
   963.3
   858.2
   850.1
   890.9
     947
   864.3
   864.6
   817.9
   853.6
   887.7
   920.8
   908.1
   934.1
   904.5
   872.4
   876.7
   991.5
   892.9
   878.9
   890.3
   920.4
   877.3
   958.1
   870.8
   970.4
   966.8
   882.2
   896.4
     888
   978.8
   955.5
   971.1
   901.3
   843.6
   933.7
   932.4
   953.9
   921.7
   946.4
   926.6
     914
   897.1
    1005
   920.4
   960.7
   969.4
   948.3
   966.8
     901
   949.3
   938.6
   940.6
   957.1
    1080
     948
   982.7
    1011
    1016
    1026
    1071
    1043
   988.2
    1087
    1042
    1048
    1109
    1064
    1029
    1073
    1128
    1117
    1071
    1140
    1117
    1050
    1145
    1103
    1111
    1095
    1228
    1167
    1175
    1061
    1050
    1141
    1048
    1177
    1180
    1288
    1204
    1272
    1169
    1197
    1214
    1332
    1191
    1258
    1287
    1287
    1220
    1222
    1259
    1344
    1376
    1205
    1328
    1400
    1259
    1353
    1329
    1293
    1350
    1331
    1351
    1315
    1325
    1401
    1490
    1396
    1509
    1439
    1351
    1482
    1350
    1331
    1444
    1389
    1402
    1511
    1429
    1358
    1440
    1450
    1495
    1495
    1431
    1460
    1465
    1422
    1448
    1417
    1370
    1431
    1450
    1359
    1440
    1386
    1371
    1442
    1401
    1419
    1464
    1540
    1423
    1335
    1442
    1445
    1386
    1362
    1398
    1390
    1513
    1404
    1417
    1431
    1342
    1378
    1410
    1414
    1380
    1349
    1422
    1381
    1341
    1269
    1307
    1256
    1353
    1371
    1407
    1372
    1289
    1349
    1296
    1325
    1307
    1258
    1243
    1296
    1253
    1330
    1148
    1234
    1256
    1225
    1275
    1221
    1184
    1207
    1180
    1123
    1155
    1239
    1183
    1124
    1089
    1072
    1089
    1126
    1013
    1131
    1105
    1127
    1070
    1007
    1082
    1073
    1102
    1066
    1041
    1046
    1092
   996.7
    1004
    1056
    1042
   976.9
   989.9
    1014
   927.9
   962.6
   981.1
   989.2
   995.1
     877
   920.4
     973
   945.4
   997.3
   902.3
   895.1
   955.2
     853
   950.9
   955.8
   879.2
   889.3
   910.1
   929.5
   914.3
   902.6
   923.4
   886.1
   853.9
   878.9
   793.3
   904.9
   893.2
   821.8
   812.4
   863.4
     840
   905.8
   860.8
   785.5
   824.7
   845.2
   834.5
     804
   850.1
   869.2
   815.3
   806.6
   805.9
   794.3
   822.8
   836.4
   817.3
   831.6
   836.1
   830.6
   836.1
   772.2
   841.6
   804.6
   838.4
   760.5
   807.9
   777.7
   811.4
   774.5
   785.8
   763.8
   768.3
   778.4
   781.9
   754.7
   782.3
   752.4
   717.4
   719.6
     754
   718.3
   786.5
   692.1
   798.1
   749.2
   724.8
   744.3
   775.1
   773.5
   777.4
   787.8
   750.1
   771.9
   739.1
   780.6
   711.2
   766.7
   745.9
     778
     717
   792.3
   795.2
   790.7
   729.4
   774.5
   809.2
   688.5
   775.8
   759.9
   723.2
   758.6
     793
   685.6
   731.6
   711.5
   729.7
   747.5
     767
   746.2
     780
   733.3
   739.1
   757.3
   706.7
   769.3
   768.6
   757.3
   763.1
   669.7
   715.1
   772.8
   752.1
   751.4
   718.3
   760.5
   741.7
   718.7
   786.1
   726.5
   754.7
   777.4
   732.3
   793.6
   713.2
     708
   746.9
     780
   795.2
   736.5
   768.3
   734.2
   732.3
   737.8
   772.8
   787.4
   795.9
     780
   714.8
   772.5
   712.8
   793.6
   796.8
     778
   758.6
   742.4
   703.1
   807.2
   841.3
     707
     767
   717.7
   775.1
   745.9
     707
   709.3
   731.3
     826
   845.8
   775.4
   768.6
   806.6
     828
   784.2
   862.1
   758.2
   762.5
     792
   809.2
   788.4
   749.2
   782.3
   772.5
   776.1
     779
   737.2
   765.7
   809.5
   806.9
   765.7
   855.6
   773.2
   816.3
   817.3
   781.9
   829.9
   746.2
   799.8
   782.6
     826
   794.9
   799.1
   841.6
   761.5
   834.8
   794.9
     827
   818.6
   775.8
     805
     841
   858.8
   855.6
   832.2
   825.1
   797.8
   789.4
   797.5
   830.9
   839.3
   769.9
   861.7
   819.2
   833.8
   850.4
     851
     911
   818.3
   767.3
     899
   866.3
   803.7
   873.7
   813.7
   813.7
   856.2
   841.9
   818.9
     900
   883.5
   822.8
   859.8
   878.9
   907.1
   867.2
   866.6
   811.8
   879.9
   845.2
   902.6
   873.4
   892.5
   878.3
   897.1
   881.5
   900.3
   834.2
   848.8
   886.4
   940.2
   939.3
   861.7
     938
   902.9
   918.8
   931.1
   892.2
   914.6
   882.2
   904.9
   951.3
   920.4
   914.9
   858.2
   940.6
     841
   994.1
   886.7
   844.9
   907.5
     912
   874.1
   957.4
   857.8
   931.5
   907.1
   873.1
   891.2
   940.9
   960.3
   960.3
    1006
   942.8
   962.6
   983.1
   981.1
   929.2
   960.3
     853
   893.8
     912
     875
   974.3
   978.2
   950.9
   985.3
    1017
     937
   947.4
     852
   969.8
   936.3
   902.6
   885.4
   983.1
   945.1
   930.2
   883.8
     888
   890.6
   905.8
   946.4
   877.3
   897.1
   934.4
   877.9
   913.3
   954.8
   939.3
   958.1
   916.9
   985.3
   944.1
   917.2
   973.6
   896.1
   922.1
   881.5
   962.9
   971.7
   888.3
   871.8
   917.2
   939.6
   994.4
     962
   950.6
   930.8
     948
   887.7
   938.3
   857.5
   967.8
   906.5
   907.5
   909.7
   876.7
   960.7
   851.3
   894.5
     960
   929.9
   905.8
   934.4
   865.3
   903.9
   898.7
   859.1
   890.3
   883.1
   903.6
   895.5
   927.9
   912.7
   860.1
   863.7
   904.2
   860.4
   883.1
   882.8
     828
   874.7
   869.5
   885.7
   869.8
   826.4
   870.5
   893.2
   868.5
   883.8
   836.7
   848.4
   810.1
   861.4
   869.8
   851.3
   857.2
   829.6
   865.3
   861.4
   856.5
   864.3
   835.1
   785.8
   907.1
   866.9
   860.8
     853
   912.3
   856.9
   861.7
   864.6
   786.5
     827
   853.6
   809.2
   860.4
   796.5
   806.6
   835.8
   897.4
   830.3
   874.1
   834.2
   886.7
   868.9
   889.6
   738.8
     828
   798.5
   886.1
   862.1
   850.7
   860.4
   920.4
   846.2
   785.8
   814.4
   902.3
   865.6
   889.3
   893.2
   865.6
   933.1
   892.9
   969.1
   962.9
   969.8
   946.4
   915.9
   960.7
   986.9
   966.5
   978.2
   983.7
   902.9
   991.8
   988.2
    1024
   992.5
   973.6
    1059
    1069
    1026
    1026
    1093
    1009
    1055
    1058
    1173
    1050
    1017
    1162
    1119
    1225
    1154
    1203
    1181
    1228
    1159
    1286
    1227
    1268
    1285
    1299
    1334
    1300
    1411
    1379
    1441
    1486
    1454
    1450
    1536
    1553
    1508
    1599
    1617
    1606
    1600
    1741
    1670
    1621
    1654
    1736
    1771
    1803
    1770
    1860
    1816
    1919
    1928
    1967
    1983
    2006
    1883
    1974
    2111
    2114
    2110
    2131
    2209
    2268
    2279
    2323
    2296
    2489
    2374
    2293
    2338
    2496
    2536
    2530
    2577
    2526
    2584
    2651
    2709
    2583
    2770
    2708
    2745
    2833
    2962
    2846
    2903
    2891
    2926
    3040
    2957
    3042
    3056
    2961
    3051
    3093
    3049
    2991
    3140
    3119
    3126
    3155
    3245
    3266
    3168
    3184
    3293
    3294
    3420
    3318
    3357
    3303
    3377
    3371
    3486
    3475
    3504
    3550
    3560
    3501
    3467
    3431
    3582
    3563
    3407
    3483
    3540
    3582
    3635
    3546
    3598
    3445
    3510
    3535
    3494
    3613
    3604
    3427
    3479
    3554
    3520
    3519
    3350
    3424
    3482
    3384
    3541
    3386
    3355
    3420
    3407
    3234
    3313
    3315
    3305
    3276
    3320
    3205
    3156
    3027
    3233
    3206
    3071
    3202
    3085
    3041
    3104
    2966
    3081
    2981
    3088
    2990
    2977
    2808
    2777
    2846
    2876
    2880
    2721
    2786
    2896
    2590
    2751
    2675
    2547
    2597
    2595
    2427
    2639
    2450
    2561
    2504
    2502
    2513
    2347
    2237
    2273
    2291
    2235
    2072
    2066
    2213
    2215
    2126
    2046
    2054
    2027
    2059
    1885
    1984
    2010
    1905
    1775
    1871
    1836
    1860
    1815
    1824
    1682
    1752
    1815
    1732
    1700
    1624
    1615
    1489
    1563
    1525
    1512
    1436
    1471
    1468
    1550
    1472
    1394
    1445
    1398
    1255
    1345
    1306
    1410
    1421
    1376
    1329
    1256
    1335
    1320
    1252
    1260
    1221
    1197
    1295
    1251
    1197
    1239
    1151
    1163
    1091
    1091
    1082
    1118
    1184
    1081
    1009
    1067
    1093
    1135
    1057
    1058
    1061
    1005
    1023
    1038
   965.5
    1037
    1003
    1056
   907.1
   988.6
    1005
    1031
    1047
   975.9
   935.7
   930.2
     889
   908.8
   903.6
   968.1
    1030
     913
   898.4
   938.3
   973.6
   906.8
   865.3
   965.9
   916.9
   910.1
   944.8
    1016
   921.7
     911
   898.1
   948.7
   826.4
   890.9
   957.4
   888.3
     863
   881.8
     899
   928.6
   911.4
   919.8
   862.7
   893.2
   882.8
   904.9
   873.4
   875.7
   878.9
   874.7
   856.5
   872.8
   862.1
   860.8
   869.8
   907.8
   844.2
   848.4
   874.7
   859.8
   850.7
   878.9
   913.3
   907.8
   934.1
   841.3
   899.4
   859.5
     853
   890.6
   885.1
   784.2
   919.1
   815.7
   809.5
   871.1
   799.4
   849.7
   842.3
   812.1
   811.1
   830.9
     780
   880.2
   813.7
   776.4
   859.1
   795.9
   805.9
   959.7
   866.3
   802.4
   857.8
   797.2
   847.1
     791
   813.1
   887.4
   824.1
   855.2
   852.3
   750.5
   832.5
   818.3
     816
   784.8
   767.7
     769
   797.2
     793
     829
   805.3
   780.6
   855.6
   791.3
   840.6
   773.8
   862.1
   772.5
   866.3
   827.3
   832.2
   730.3
   839.3
   781.9
   752.4
   810.8
   767.7
   843.6
     887
   765.7
   811.1
   779.3
   826.4
   838.4
   828.3
     877
   774.5
   823.4
   828.3
   851.7
   847.8
   796.2
   854.6
   755.7
   801.7
   769.9
   825.7
   820.5
   790.4
   789.7
   784.5
   726.1
   786.5
   787.1
   822.2
   822.8
   771.5
   691.4
   798.1
   843.9
   821.5
   763.4
   738.8
     817
   817.3
   795.2
   878.9
   769.9
   808.2
   860.8
   743.3
   773.8
   868.5
   769.3
   784.8
   784.5
     779
   744.9
   818.3
   777.7
   821.8
   812.4
   832.5
   763.4
   866.3
   808.2
   771.9
   770.6
   780.3
   807.2
   776.4
     852
   819.2
   760.2
   755.7
   778.4
   767.3
   814.4
   772.5
   761.5
   837.7
   728.1
   824.4
   839.7
   792.6
   769.6
   813.1
   824.4
   758.2
   778.4
   821.5
   850.4
   822.8
   743.6
   816.6
   860.1
   854.9
   833.8
   815.3
   805.3
   811.8
   858.5
   917.2
   800.1
   759.2
   799.4
   768.3
   822.5
   898.7
   827.7
   812.1
   812.7
   761.2
   828.6
   807.2
   845.5
   813.7
   859.8
   806.3
   850.7
   855.9
   852.6
   818.6
   769.6
   824.7
   883.5
   829.6
     863
   794.9
   862.4
   835.8
   865.9
   777.4
   850.1
   891.2
   826.7
   805.6
   864.6
   787.1
   780.6
   767.7
   767.3
   907.8
   831.6
   815.7
     815
     853
   828.3
   903.9
   821.8
   793.6
   865.6
   785.2
   896.8
   813.7
   866.9
   925.3
   866.9
   785.5
   867.2
   808.9
   873.1
   928.6
   822.8
   874.1
   818.6
     827
   860.1
   882.5
   782.3
   808.2
     912
   795.9
     793
     827
   831.2
   837.1
   847.8
   814.4
   835.8
   859.8
   895.8
   853.9
   891.9
     778
   891.2
   847.5
   855.9
   841.9
   835.5
   795.9
   822.8
   808.5
   895.8
   861.4
   794.9
   871.1
     814
   897.4
   874.7
   811.8
   820.2
   892.5
   850.4
   796.2
   862.7
   756.9
     827
   858.8
   878.6
   820.2
   850.1
   831.9
   855.6
   892.5
   809.2
   812.1
   806.6
   771.9
     769
   832.2
   790.4
   818.9
   872.4
   780.3
   788.1
   766.4
     769
     804
   807.9
   828.3
   790.4
   844.9
   830.6
   821.8
   781.9
   803.3
   846.2
   844.2
   853.3
   814.4
   760.2
   802.7
   825.1
   823.1
   850.1
   785.2
   830.6
   812.1
   804.3
   811.4
   782.6
   790.7
   842.6
     805
   803.7
   760.2
   834.2
   803.7
   794.3
     839
   825.1
   764.4
   839.3
   825.7
   759.5
   781.6
   796.5
   784.2
   813.4
   829.3
   773.2
   798.1
   781.9
   809.8
   839.7
   790.4
   720.6
   784.5
   802.7
   826.7
   810.1
   776.7
   775.1
   836.7
   760.8
   736.2
   805.3
     754
   734.6
   788.7
   742.7
   754.7
   742.4
   773.5
   803.7
   762.8
   818.3
   756.3
   822.8
   831.2
   828.3
   770.6
   772.2
     889
   805.9
   734.9
   805.9
   761.2
     790
   845.2
   845.5
   811.1
   782.3
   823.4
   812.1
   760.2
   809.2
   847.8
   777.7
   816.6
   823.4
   811.8
   822.8
   827.3
   813.4
   846.2
   750.8
   818.6
   842.9
   758.2
   760.2
   801.4
   872.1
   819.9
     769
   866.3
     778
   869.8
   858.8
   814.7
   767.3
   825.7
   886.1
   843.6
     803
   801.1
     804
   801.1
   791.7
   870.5
     900
   831.2
   841.6
   873.4
   806.3
   843.9
   847.8
   863.4
   874.1
   837.7
   800.1
   808.5
     803
     899
   854.6
   892.2
   869.2
   884.1
   877.9
   862.1
   890.6
   855.2
   837.7
   870.5
   896.1
   876.3
   905.5
   883.5
   894.2
   895.1
   859.5
   927.6
   947.4
   959.7
   891.2
     902
   842.3
   866.6
   892.9
     947
   914.6
     877
   907.8
   854.3
   977.9
   926.9
   884.1
    1004
   896.4
   915.3
     914
    1006
   971.7
   908.1
   962.6
     961
   969.4
    1017
   896.8
   985.3
   991.5
   898.4
   999.6
   991.8
   951.6
   990.5
   910.7
    1016
   971.1
    1006
    1005
    1043
   969.1
    1035
   943.8
   998.9
    1034
   994.1
   973.6
    1050
   987.3
    1113
    1100
    1045
    1057
    1022
    1062
    1055
    1001
    1100
    1033
    1052
    1041
    1058
   979.5
    1084
    1094
    1055
    1126
    1093
    1033
    1044
    1072
    1089
    1060
    1071
    1087
    1149
    1086
    1088
    1156
    1144
    1117
    1089
    1127
    1177
    1127
    1194
    1168
    1151
    1163
    1170
    1092
    1150
    1229
    1243
    1147
    1204
    1195
    1159
    1164
    1194
    1149
    1227
    1187
    1204
    1141
    1238
    1245
    1148
    1235
    1156
    1246
    1170
    1204
    1121
    1174
    1185
    1242
    1228
    1305
    1173
    1266
    1238
    1270
    1187
    1230
    1233
    1206
    1250
    1254
    1265
    1209
    1282
    1215
    1232
    1251
    1200
    1271
    1279
    1143
    1212
    1286
    1257
    1173
    1259
    1182
    1182
    1144
    1250
    1254
    1249
    1173
    1199
    1166
    1248
    1157
    1194
    1172
    1144
    1124
    1093
    1136
    1209
    1141
    1120
    1209
    1006
    1157
    1094
    1134
    1116
    1181
    1149
    1146
    1121
    1108
    1130
    1104
    1149
    1130
    1060
    1072
    1048
    1027
    1027
    1003
    1024
    1077
    1104
    1148
    1018
    1060
    1006
    1067
   970.4
    1068
   994.1
   991.8
   965.5
    1006
   926.6
    1015
    1014
   970.1
   952.2
   944.5
   963.3
    1009
   998.9
   915.3
   994.7
   956.5
   997.7
   968.8
   966.5
    1023
   932.4
   943.5
   878.6
   892.9
   921.4
   886.7
   860.8
   835.5
   930.2
   811.1
   854.6
     924
   934.7
     887
   908.8
   893.5
   934.7
     913
   895.1
   862.7
   863.4
   892.5
   870.2
   892.9
   869.5
   856.5
   805.3
   886.1
     840
   865.3
   856.2
     890
   886.1
   888.7
   812.4
   886.1
   861.4
   835.8
   846.2
   859.5
   878.3
   851.3
   858.2
   891.6
   857.5
   851.7
   822.5
     876
   820.2
   880.9
   857.2
   820.2
   888.7
   854.9
   869.8
   795.6
     899
   868.2
   878.3
   899.4
   881.2
   834.5
   850.1
     937
   917.8
     781
   855.6
   952.2
   829.6
   924.7
   920.8
     938
     865
    1004
     912
   885.7
   994.7
   897.4
   858.8
   910.7
   892.2
   936.7
   934.4
   916.6
   903.3
    1011
    1026
    1025
     877
   969.8
    1031
   870.8
   911.7
   997.3
    1087
    1004
   956.1
   987.6
    1051
    1028
   976.2
    1027
   973.6
    1066
   987.6
    1057
    1005
    1059
    1005
    1020
    1076
   981.1
    1023
    1002
    1096
    1039
    1004
    1037
    1009
    1039
    1053
    1157
    1087
    1074
    1048
    1120
    1057
    1068
    1047
    1148
    1135
    1067
    1102
    1127
    1145
    1154
    1094
    1034
    1069
    1152
    1171
    1085
    1117
    1153
    1092
    1156
    1153
    1082
    1112
    1120
    1120
    1074
    1141
    1143
    1127
    1159
    1149
    1128
    1108
    1013
    1133
    1138
    1175
    1100
    1174
    1132
    1182
    1188
    1103
    1080
    1127
    1136
    1119
    1177
    1127
    1173
    1082
    1150
    1109
    1107
    1229
    1132
    1088
    1105
    1197
    1146
    1150
    1125
    1191
    1135
    1085
    1181
    1177
    1083
    1177
    1090
    1086
    1159
    1048
    1111
    1005
    1074
    1143
    1048
    1082
    1118
    1120
    1078
    1170
    1055
    1069
   998.3
    1049
    1084
    1048
    1107
    1014
    1029
    1063
    1084
    1051
    1032
    1087
    1067
   987.3
    1079
    1058
    1107
    1080
    1022
    1038
    1047
   949.6
     997
   996.4
    1020
    1018
    1030
    1033
    1014
   994.4
    1007
    1029
   975.3
    1007
    1025
    1001
   949.6
    1027
   979.5
    1003
    1046
    1006
    1001
   952.9
   973.6
   982.7
   989.9
   951.3
   917.2
    1003
   920.1
     972
   914.3
   947.4
   895.8
   923.4
   800.1
   929.2
   893.2
   977.5
   923.7
   961.6
   839.3
    1011
   883.8
   903.6
   916.9
   890.3
   900.7
   860.8
   893.2
   884.8
   866.6
     817
   980.5
   907.8
   915.3
   859.8
   810.5
   874.7
   805.6
   776.4
   913.3
   835.8
   822.5
   840.3
   811.8
   771.5
   830.3
   849.1
   825.1
   820.2
   825.4
   813.4
   792.3
   866.9
   882.8
   804.3
   809.5
     814
   797.2
   820.2
     828
   787.4
   869.8
   840.3
   833.5
   896.1
   843.2
   850.7
   842.9
   921.4
   814.7
   774.8
   756.3
   787.4
   830.3
   872.4
   859.1
   807.9
   806.9
   870.2
   826.7
   783.5
   799.4
   794.9
   769.6
   728.7
   769.9
   762.8
   758.9
   789.1
   794.3
   788.4
   797.2
   811.1
   764.7
   695.3
   784.5
   805.3
     781
   808.5
   802.7
   792.6
   823.8
   819.9
   785.8
   775.8
     814
   743.6
   741.1
   701.5
   761.5
   789.7
   766.4
   764.1
   709.9
   803.7
   764.7
   776.4
   778.7
     803
   754.4
   781.6
   739.4
   743.3
   742.4
   751.8
   756.6
   755.3
   785.5
   824.4
   836.7
   740.7
   814.7
   764.7
   763.8
   749.2
   752.4
   821.8
   718.7
   688.2
   753.1
   739.4
   740.7
   771.2
   797.5
   733.3
   753.4
   760.8
   780.3
   711.5
   695.6
     755
   674.6
   735.2
   713.8
   722.9
   738.8
   704.4
   759.5
   737.8
   814.7
   791.3
   813.1
   749.5
   754.4
   817.6
   724.5
   795.9
   746.6
   687.9
     731
     705
   751.8
   741.1
   795.2
   670.3
   728.7
   670.3
   749.8
   761.2
     768
   758.9
   787.8
   717.7
   756.3
   729.4
   785.8
   691.1
     779
   739.4
   720.6
   725.5
   740.4
   869.2
   700.8
   810.1
   726.5
   786.1
   750.5
   749.2
   798.8
   714.5
     805
   724.5
   790.7
   745.3
   765.7
   740.1
   710.6
   763.4
   678.8
   766.4
   654.8
   749.8
   739.8
   767.3
     781
   763.8
   702.8
   770.9
   762.8
   762.8
   764.4
   703.4
   697.9
   714.8
   698.9
   769.6
   721.6
   735.2
   795.6
   786.8
     754
   793.6
   805.6
   830.6
   754.4
   737.5
   746.2
   768.6
     729
   753.1
     779
   778.7
   702.8
   787.1
   719.3
   744.9
   752.7
     781
     779
   784.5
   750.8
     780
   759.2
   797.2
   732.6
   785.8
   776.4
     814
   739.4
   769.9
   810.1
   809.2
   739.1
   838.4
   795.6
   788.7
   724.2
   734.6
   800.7
   761.5
   757.9
   826.4
   811.1
   823.8
   789.1
   761.5
   794.6
   790.7
   788.1
   752.7
   799.1
     817
   847.1
   734.6
     817
   804.6
   788.1
   801.4
   769.9
   770.9
   776.4
   767.7
     792
   750.1
   799.8
   794.3
   751.8
   744.6
   793.9
   746.9
   775.1
   760.2
   817.3
   789.7
   746.2
     767
   728.7
   774.5
   779.7
   704.7
   737.8
   781.6
   776.7
   720.3
   796.2
   759.9
   821.8
   770.6
   783.2
   773.5
   770.9
   725.2
   769.9
   801.4
   793.6
   745.9
     781
     719
   787.4
   758.2
   831.6
   743.6
   769.6
   723.9
   715.4
     717
   733.9
   780.6
     766
   771.5
   765.4
     769
   785.2
   741.1
   787.4
   753.7
   828.3
   822.2
   772.8
   736.5
   758.9
   795.2
   756.6
   733.9
   770.6
   775.1
   774.1
   759.2
     767
   769.9
   785.5
   730.7
   834.8
   684.3
   724.2
   780.3
   744.9
   698.6
   751.8
   756.6
   727.4
     743
   748.5
     744
   720.6
   708.3
   738.5
   707.6
   748.2
   745.3
   743.3
   711.5
     708
   739.4
   725.5
   713.5
   712.8
   759.2
   767.7
   795.9
   719.3
   716.7
   785.2
   703.4
   712.8
   764.4
   703.4
   686.2
   735.5
   727.1
   726.1
   761.2
   767.3
   727.1
   761.5
   779.3
   735.9
   789.4
   690.1
   717.7
   703.7
   664.5
   818.6
   784.2
   774.1
   782.9
   762.1
   776.4
   721.3
   694.3
   733.3
     742
   744.9
   734.6
   751.4
     755
   725.8
   769.9
   806.6
   742.4
   805.9
   785.8
   782.6
   741.4
   716.7
   759.9
   884.1
   796.5
   787.1
   753.7
   816.6
   807.6
   817.9
   792.3
   793.6
   776.4
   831.9
   806.9
     814
   830.6
     790
   790.7
   873.7
   792.3
   884.4
   817.3
   799.4
     766
     890
   815.3
   852.6
   783.9
   810.1
   879.6
     853
     840
   866.9
   863.7
   916.2
   856.9
   843.6
   811.8
   951.6
   900.3
   910.4
   918.2
   895.5
     923
   949.6
   921.7
   941.5
   912.3
     938
   867.2
   895.8
   933.1
   977.2
   945.1
   886.4
   924.7
   956.8
    1016
   943.2
   928.6
   956.5
   940.9
   971.4
   921.7
   935.7
   919.8
    1006
   995.1
   946.4
   966.2
   962.9
   957.8
   987.6
   957.8
     974
   989.9
    1052
    1055
   964.2
   888.7
    1005
    1040
    1055
   966.2
   948.3
   950.3
    1052
    1085
   960.3
    1032
    1067
    1106
   941.9
    1037
    1031
    1035
   950.3
   990.8
    1059
    1035
    1053
   958.7
    1078
   950.9
    1039
    1030
    1058
    1041
    1071
    1028
    1051
    1059
    1041
    1019
    1139
    1052
    1059
    1020
   995.4
    1038
     947
    1048
   976.2
    1037
    1032
    1039
    1027
   968.1
   963.3
    1057
    1029
   980.5
    1063
    1006
    1052
    1056
   999.6
    1041
   962.3
    1040
   934.7
    1007
   987.9
   995.1
    1076
   953.5
    1009
   972.7
   987.9
    1008
   984.7
    1045
   968.5
   946.4
   964.9
    1019
    1018
   966.8
   903.9
   903.9
     935
   953.9
   958.1
   929.5
   939.6
   853.9
   875.7
   877.9
   988.9
   885.7
   904.5
   918.5
   934.7
   909.1
   944.8
   953.2
     912
   813.7
   861.4
   846.8
   905.5
   871.8
   871.1
   863.4
     900
   836.7
   823.4
   816.3
   871.5
   888.3
     876
   820.9
   895.1
     803
   860.4
   809.2
   798.5
   839.7
   821.2
   809.2
   810.1
   805.3
   745.9
   808.9
   770.9
   773.5
   784.8
   785.2
   833.5
   771.5
     790
   769.6
     793
   847.5
   778.7
   805.9
   756.6
   781.3
   789.4
     769
   752.1
   659.6
   769.3
   766.7
   709.6
   701.5
   745.6
   773.5
   729.4
   745.6
   700.8
   717.4
   764.4
   743.3
   709.9
   680.1
     693
   706.7
   763.8
   692.1
   734.2
   697.9
   735.9
   691.7
   795.6
   735.2
   763.8
   765.7
   722.6
     719
     693
   781.6
   665.5
   765.4
     742
   717.4
   734.9
   726.8
   694.7
   726.1
   728.7
   732.6
   695.6
   661.6
   688.5
   732.9
   776.1
   699.5
   725.2
   775.8
   687.2
   749.5
   666.1
   734.2
   729.7
   760.5
     742
   748.8
   688.5
   724.2
   677.1
   716.7
   674.9
   674.6
   735.9
   693.4
   778.7
   719.6
   709.6
   715.1
     669
   709.3
   715.4
   675.2
   635.6
   716.1
   700.5
   666.8
   700.2
     708
   657.7
   656.1
   704.7
   668.7
   703.4
   676.8
   745.3
   666.1
   674.9
   728.7
   723.2
   725.2
   701.8
   710.6
   817.3
   677.5
   654.1
   702.4
   722.6
   600.9
   703.1
   707.3
   738.8
     659
     731
   721.3
   658.3
   734.9
   737.5
   738.1
   704.7
   717.7
     718
     646
   694.7
     717
   706.7
   782.6
   726.5
   710.2
   728.4
   665.8
   725.2
   773.5
   733.9
   706.7
   708.6
   686.9
   743.6
   704.1
   620.7
     707
   664.2
   687.9
   720.9
   741.7
   704.4
   686.2
     671
   666.1
   754.7
   704.1
   742.4
   662.9
   760.5
   707.3
   702.4
   689.1
   689.1
     731
   698.6
   707.3
   721.6
   688.2
   737.2
   694.7
   710.6
   691.4
   762.1
   710.2
   745.9
   712.8
   736.8
   754.4
   700.8
   728.1
   691.1
     718
     683
   690.4
   707.6
   663.8
   674.9
   801.4
   703.1
   737.5
   711.9
     718
   720.6
   747.2
   734.6
   744.9
   698.2
   733.9
   699.5
   700.5
   699.9
   726.1
   728.1
   797.5
   731.6
   685.9
   713.2
     693
   690.1
   698.9
   707.3
   660.3
   629.5
   692.1
   712.5
     706
   681.4
   710.9
   645.4
     780
   702.8
   703.4
   657.7
   709.9
   701.5
   660.3
   691.1
   669.7
   714.8
     706
   763.1
   697.9
   736.2
     695
   685.6
   659.6
   700.2
   688.8
   775.1
   700.2
     693
   693.4
   723.5
   736.8
   678.8
   709.6
   711.5
   706.7
   721.6
   679.7
   688.2
   600.6
   650.9
   714.1
   698.2
     634
   665.8
   692.7
   798.8
   728.1
   721.9
   714.8
   728.7
   696.6
   770.2
   662.2
   732.9
   667.7
   684.6
   674.9
   702.4
     729
   691.7
   697.3
   640.5
   724.5
     659
   673.6
   685.3
   773.5
   732.3
   755.7
   686.9
   686.2
   747.9
   669.4
   675.5
   690.1
   688.8
   637.6
   731.3
   738.5
   704.7
   736.8
   660.6
   690.4
   669.7
   739.1
   751.8
   676.2
   704.7
   692.4
   757.6
   682.7
   695.3
     659
   746.2
     658
     730
   811.4
   632.4
   707.3
   721.9
   709.3
   695.3
   716.4
   677.1
   652.5
   662.9
   714.5
   741.4
   634.3
   654.4
   666.8
   715.4
   726.5
   667.4
   698.2
   642.8
   710.6
   674.2
   644.7
     732
   626.9
   776.1
   726.5
   714.5
   654.1
   723.5
   727.8
   731.6
   752.1
   657.4
   786.1
     720
   770.6
   712.8
     730
   711.2
   720.6
   797.5
   767.7
   691.1
   726.1
   681.4
   724.2
   781.6
   695.6
   747.2
   789.4
   758.2
   710.6
   753.1
   716.4
   697.6
   758.9
     719
     743
   760.5
   825.1
   778.7
   742.7
     791
   739.4
   752.4
   792.6
   761.2
   721.6
   809.8
   797.2
   783.2
   760.8
     790
   816.6
   764.1
   799.8
   784.2
   811.4
   768.3
   879.6
   827.7
   808.2
   786.1
   832.9
   815.3
   842.9
   812.7
   870.8
   866.6
   818.9
   940.9
     899
   899.4
   938.9
   864.6
   918.5
     902
   952.9
     912
     947
   917.5
   939.6
   967.2
   963.3
   962.3
    1059
    1023
   959.7
    1025
    1089
    1091
    1004
    1062
    1046
    1050
    1005
    1117
    1052
    1105
    1151
    1129
    1212
    1135
    1200
    1084
    1215
    1247
    1151
    1246
    1231
    1222
    1318
    1317
    1272
    1284
    1278
    1435
    1405
    1346
    1403
    1399
    1417
    1495
    1487
    1390
    1551
    1624
    1383
    1535
    1562
    1564
    1556
    1566
    1603
    1667
    1651
    1668
    1713
    1692
    1647
    1785
    1828
    1728
    1822
    1835
    1902
    1880
    1973
    1905
    1938
    2011
    2003
    1985
    2047
    2035
    2095
    2145
    2044
    2114
    2101
    2179
    2169
    2211
    2262
    2274
    2267
    2305
    2255
    2292
    2357
    2363
    2376
    2452
    2377
    2357
    2361
    2454
    2529
    2602
    2560
    2566
    2691
    2604
    2614
    2601
    2768
    2741
    2692
    2720
    2730
    2662
    2732
    2843
    2795
    2931
    2860
    3004
    2879
    2864
    2943
    3043
    2925
    3132
    2898
    2990
    3145
    3031
    2965
    2941
    3062
    3113
    3047
    3275
    3209
    3173
    3166
    3266
    3242
    3315
    3251
    3276
    3345
    3282
    3345
    3290
    3211
    3430
    3371
    3392
    3372
    3337
    3358
    3459
    3393
    3440
    3460
    3586
    3520
    3438
    3683
    3622
    3466
    3630
    3543
    3561
    3721
    3661
    3631
    3616
    3760
    3726
    3829
    3816
    3878
    3831
    3843
    3857
    3840
    4090
    4024
    4081
    4032
    3899
    4047
    4081
    4136
    4276
    4202
    4354
    4193
    4415
    4259
    4346
    4422
    4277
    4413
    4634
    4518
    4694
    4540
    4853
    4796
    4956
    4866
    4965
    5096
    4919
    4972
    5155
    5165
    5220
    5197
    5327
    5370
    5408
    5534
    5383
    5349
    5668
    5610
    5760
    6053
    5746
    6130
    6086
    6229
    6214
    6327
    6424
    6528
    6442
    6869
    6870
    6914
    6929
    6939
    7197
    7142
    7209
    7404
    7379
    7430
    7535
    7565
    7738
    7917
    7867
    7852
    7933
    8222
    8296
    8335
    8604
    8808
    8510
    8671
    8943
    9082
    9213
    9140
    9320
    9592
    9724
    9610
    9487
    9804
    9938
    9914
1.023e+004
1.021e+004
1.038e+004
1.041e+004
1.026e+004
1.042e+004
1.065e+004
1.065e+004
1.065e+004
1.065e+004
1.065e+004
1.065e+004
1.065e+004
1.065e+004
1.065e+004
1.065e+004
1.065e+004
1.065e+004
1.065e+004
1.065e+004
1.065e+004
1.065e+004
1.065e+004
1.065e+004
1.065e+004
1.065e+004
1.065e+004
1.065e+004
1.065e+004
1.065e+004
1.065e+004
1.065e+004
1.065e+004
1.065e+004
1.065e+004
1.065e+004
1.065e+004
1.065e+004
1.065e+004
1.065e+004
1.065e+004
1.065e+004
1.065e+004
1.065e+004
1.065e+004
1.065e+004
1.065e+004
1.065e+004
1.065e+004
1.065e+004
1.065e+004
1.065e+004
1.065e+004
1.065e+004
1.065e+004
1.065e+004
1.065e+004
1.065e+004
1.065e+004
1.065e+004
1.065e+004
1.065e+004
1.065e+004
1.065e+004
1.065e+004
1.065e+004
1.065e+004
1.065e+004
1.065e+004
1.065e+004
1.065e+004
1.065e+004
1.065e+004
1.065e+004
1.065e+004
1.065e+004
1.065e+004
1.065e+004
1.065e+004
1.065e+004
1.065e+004
1.065e+004
1.065e+004
1.065e+004
1.065e+004
1.065e+004
1.065e+004
1.065e+004
1.065e+004
1.065e+004
1.065e+004
1.065e+004
1.065e+004
1.065e+004
1.065e+004
1.065e+004
1.065e+004
1.065e+004
1.065e+004
1.065e+004
1.065e+004
1.065e+004
1.065e+004
1.065e+004
1.065e+004
1.065e+004
1.065e+004
1.065e+004
1.065e+004
1.065e+004
1.065e+004
1.065e+004
1.065e+004
1.065e+004
1.065e+004
1.065e+004
1.065e+004
1.065e+004
1.065e+004
1.065e+004
1.065e+004
1.065e+004
1.065e+004
1.065e+004
1.065e+004
1.065e+004
1.065e+004
1.065e+004
1.065e+004
1.065e+004
1.065e+004
1.065e+004
1.065e+004
1.065e+004
1.065e+004
1.065e+004
1.065e+004
1.065e+004
1.065e+004
1.065e+004
1.065e+004
1.065e+004
1.065e+004
1.065e+004
1.065e+004
1.065e+004
1.065e+004
1.065e+004
1.051e+004
1.018e+004
1.006e+004
    9862
    9760
    9333
    9010
    9014
    8677
    8482
    7880
    7962
    7517
    7114
    6888
    6510
    6158
    5852
    5441
    5212
    5219
    5099
    4989
    4869
    4879
    4955
    4667
    4629
    4318
    4569
    4190
    4390
    4336
    4290
    4153
    4021
    4061
    3919
    3646
    3665
    3678
    3474
    3692
    3581
    3396
    3404
    3322
    3303
    3266
    3160
    2915
    3043
    3034
    3070
    2788
    2814
    2864
    2844
    2827
    2771
    2609
    2713
    2523
    2556
    2436
    2355
    2450
    2291
    2339
    2298
    2314
    2227
    2113
    2083
    2215
    2086
    1971
    1980
    2036
    2104
    2020
    1970
    1882
    1887
    1874
    1918
    1745
    1903
    1886
    1706
    1726
    1741
    1778
    1657
    1655
    1710
    1710
    1636
    1638
    1605
    1619
    1566
    1558
    1706
    1557
    1553
    1483
    1519
    1497
    1471
    1449
    1474
    1447
    1492
    1463
    1467
    1396
    1411
    1508
    1393
    1444
    1335
    1344
    1388
    1402
    1316
    1490
    1378
    1338
    1382
    1305
    1323
    1265
    1328
    1412
    1413
    1351
    1349
    1354
    1382
    1243
    1352
    1331
    1256
    1255
    1353
    1255
    1230
    1383
    1286
    1268
    1244
    1267
    1369
    1290
    1195
    1195
    1302
    1201
    1265
    1221
    1245
    1165
    1212
    1215
    1241
    1229
    1263
    1245
    1208
    1166
    1216
    1207
    1251
    1241
    1173
    1152
    1282
    1224
    1093
    1261
    1189
    1164
    1182
    1219
    1240
    1196
    1225
    1249
    1198
    1235
    1286
    1176
    1234
    1219
    1183
    1152
    1185
    1188
    1207
    1145
    1218
    1157
    1134
    1220
    1102
    1169
    1152
    1241
    1164
    1154
    1108
    1164
    1132
    1143
    1119
    1085
    1101
    1157
    1169
    1092
    1183
    1119
    1160
    1142
    1154
    1096
    1104
    1157
    1040
    1115
    1093
    1188
    1148
    1033
    1064
    1092
    1080
    1093
    1116
    1069
    1060
    1100
    1115
    1051
    1161
    1099
    1078
    1044
    1052
    1110
    1150
    1080
    1081
    1163
    1124
    1097
    1058
    1042
    1058
    1068
    1143
    1131
    1060
    1059
    1078
    1077
    1095
    1062
    1075
    1076
    1058
    1098
    1063
    1059
    1052
    1052
    1027
    1084
   949.6
    1078
    1038
    1031
    1080
    1010
    1066
    1066
    1018
    1007
    1079
   972.7
    1030
    1011
   987.9
    1001
    1062
    1027
    1004
    1036
    1036
    1075
   987.9
   985.3
    1084
    1026
   893.5
    1020
    1057
    1000
    1005
   986.9
   930.5
    1010
   940.2
    1068
    1023
    1037
   985.3
   980.8
   992.8
   981.1
   958.7
    1003
   979.2
    1017
    1030
   909.7
   928.6
    1027
   905.5
    1011
    1019
   918.2
    1006
    1045
   901.3
   918.8
   958.4
   940.9
     984
    1020
   889.3
   944.8
   906.2
   909.7
   987.3
    1015
   845.2
   905.2
     936
   903.9
     948
    1007
   998.6
   938.3
   976.2
    1009
    1026
   938.9
   985.3
     936
   943.8
   993.8
   990.2
   962.9
   955.5
   949.3
   916.2
   974.6
   902.6
   921.1
   999.9
   985.3
   912.3
   964.6
   959.4
   906.5
   878.6
   922.1
   920.8
   928.2
     972
   942.2
   902.9
   902.3
   885.7
    1010
   977.5
   904.9
   888.3
   909.1
   929.2
   964.6
   921.1
   967.8
   929.2
   848.8
   942.2
   932.8
   904.2
   943.8
   946.1
   887.7
   971.4
   927.6
   893.2
     851
   921.7
   912.7
   960.3
   925.6
   810.8
    1005
   888.3
   894.5
   917.5
   848.8
   903.9
   940.6
   910.7
   883.1
   843.6
   890.9
   885.7
    1064
   934.4
   920.1
   923.4
   972.3
   849.7
   893.8
   907.1
   901.6
     852
   891.6
   866.9
   910.1
   979.2
   970.1
   921.7
   969.4
   912.3
   959.4
   941.9
   865.3
   887.7
   896.1
   913.3
   873.7
   926.9
   928.9
   858.8
   975.9
   927.9
   935.7
   891.9
   850.1
   920.1
   902.3
   877.3
   897.1
   950.9
   942.2
   883.1
     863
   870.8
   869.5
   964.9
   862.4
   943.2
   981.4
   878.3
   895.8
   872.8
   857.2
   855.6
   899.4
     876
   926.9
   892.9
   905.2
   941.2
   875.4
   861.7
   912.7
   884.1
     887
   908.4
   866.3
   908.4
   928.2
   884.1
   867.9
   910.1
   951.9
   884.1
   846.5
   805.3
     853
    1027
   840.3
     864
   849.4
   856.5
   839.7
   837.7
   875.7
   884.4
   956.8
   861.7
   887.7
   853.6
   943.2
   916.9
   853.3
   906.5
   876.3
   930.5
   828.3
   858.5
   800.4
     923
   963.9
   938.3
   863.7
   890.3
   857.8
   889.6
   795.6
     863
   880.5
     828
   905.2
     877
   898.7
   841.3
   889.3
   813.4
   890.9
   851.3
   849.7
   865.6
   820.5
   902.9
   870.8
   908.4
   840.3
   850.1
   840.3
   930.2
   909.7
   901.3
   832.2
     852
   873.7
   940.9
   823.4
   817.9
   827.3
   864.6
   871.8
   848.1
   832.2
   840.6
   844.9
     875
   873.1
   856.5
   850.7
   868.5
   884.1
   932.4
   827.7
     877
   816.6
   867.6
   811.1
   913.6
     838
   883.5
   910.7
   858.5
   877.6
   798.8
   818.9
   772.8
   814.4
   785.8
     901
   838.7
   881.8
   897.1
   878.9
   877.9
   865.6
   805.3
   820.9
   898.1
   857.5
   830.6
   870.2
   801.1
   944.1
   878.3
   807.2
   874.1
   880.9
   826.7
     792
   808.2
   914.9
   829.6
   889.3
   784.5
     864
   837.7
   843.6
   836.1
   834.8
     841
   850.4
     864
   793.3
   854.3
   849.4
   863.7
   798.5
   801.4
   880.2
   860.4
   806.6
   853.9
   910.7
   835.8
   783.2
   751.8
   793.3
   981.1
   811.4
   865.3
   790.7
   833.2
   858.5
   888.3
   855.2
   773.2
   781.3
   801.7
   831.9
   782.9
     826
   841.6
   830.3
     852
   909.4
   869.5
   872.1
   800.7
   805.6
   826.7
   812.1
   813.1
   852.3
   845.5
   860.8
   805.6
   846.2
     792
   868.9
   777.4
   809.8
   786.8
   795.2
   848.8
   818.6
   853.6
   782.6
   870.8
     769
   880.2
   813.4
   783.5
   795.9
   830.3
   798.5
   753.7
     791
   881.8
   785.5
   801.1
   817.6
   781.6
     816
   841.3
   860.4
   789.7
   841.6
   813.7
   822.2
   850.1
     793
   813.4
   776.1
   832.5
   830.9
   754.7
   826.7
   813.4
   874.4
   821.2
   841.3
   868.9
   861.7
   860.8
   807.9
   819.2
     791
   790.4
   868.2
     817
   824.1
   832.2
   817.9
   825.7
   797.5
   829.9
   775.4
     804
   827.3
   764.1
   810.5
   816.3
   802.4
   861.1
     780
   763.8
   867.6
   834.8
   822.8
   823.4
   799.4
   745.3
   829.9
   881.8
   764.4
   860.1
   801.7
   885.7
   782.9
   835.1
   832.9
   806.6
   748.2
   800.1
   823.4
     817
   860.1
   845.8
   845.2
   806.6
   780.3
   805.6
   785.2
   768.6
   800.7
   771.9
   822.8
   775.4
   794.9
   914.3
   787.1
   798.8
     805
     802
   798.8
   865.3
   808.9
   769.6
   842.3
   812.7
   829.9
   801.7
   768.6
   861.1
   885.7
   866.6
   812.7
   871.5
   844.5
   805.9
   817.9
   760.2
   785.2
   757.9
   824.7
   778.4
   868.5
   828.3
   813.4
   756.6
   789.4
   874.7
   775.8
   867.6
   797.5
   834.2
   843.9
   778.7
   836.7
   837.1
   820.5
   845.8
   822.2
   816.3
   838.4
     923
   801.1
   876.7
   809.8
   828.6
   835.5
   880.5
   873.1
   841.9
   854.9
   876.7
   847.8
   806.3
   809.5
     852
   811.1
   869.5
   825.4
   837.7
   788.4
   807.9
   893.5
     901
   885.1
   794.6
   843.6
   774.1
   903.9
   824.1
   886.1
   843.9
   805.3
   840.6
   953.5
   871.5
   926.9
   839.7
   824.1
     827
   864.3
   886.7
   882.2
   851.3
   856.5
   885.1
     803
     888
   834.5
   911.7
   852.3
   847.8
     864
   849.7
   904.9
   868.2
   770.6
   937.6
   915.3
   894.5
     865
   842.9
   844.9
   868.9
     780
   879.6
   870.8
   868.2
   906.8
   848.4
   939.3
   860.8
   858.8
   882.5
   817.9
   919.8
   849.7
   848.1
   856.5
   904.2
     803
   954.5
   867.6
   855.9
   846.8
   837.1
   903.3
   864.6
   832.5
   887.4
   871.5
   983.4
   884.4
   900.7
   788.7
   811.1
   888.7
   852.3
   852.3
   905.8
   881.5
   953.5
   845.2
   999.3
   905.2
   895.1
   913.3
   813.4
     851
   888.3
   848.4
   863.7
   791.7
   786.8
   931.5
     864
   844.5
   844.9
   919.1
   867.2
   883.8
   939.9
     925
   831.6
   812.7
   857.2
   848.1
   894.2
   917.5
   803.3
   823.4
   858.2
   847.8
     863
   854.9
   807.2
   890.9
   837.7
   871.8
   908.1
   886.7
   906.8
   875.4
   868.9
   812.4
   861.1
     852
   853.9
     890
   877.3
   904.2
   921.7
   821.8
   880.9
   886.7
   895.5
   871.8
   930.5
   890.6
   790.4
   880.9
   886.1
   872.8
   900.3
   799.8
   807.6
     815
   842.9
   864.3
   894.5
   906.2
   900.3
     875
   862.1
     826
   873.7
   853.6
   867.6
   947.7
   865.3
   790.7
   807.2
   830.6
     924
   854.9
   865.6
   881.8
   853.6
   786.1
   777.4
     865
   845.2
   891.6
   785.5
   898.4
   846.2
   888.3
   919.5
   868.9
   870.8
   842.3
   855.6
   816.6
   855.9
   799.8
   827.3
   879.6
   797.8
   844.9
   876.3
   786.8
   891.2
   864.6
   789.4
   877.9
   828.6
   875.7
   887.7
   829.6
   873.7
   898.1
   811.1
   849.1
   828.3
   830.3
   782.9
   816.3
   841.3
   850.1
   842.6
   837.1
   864.3
   813.4
   808.5
   834.2
   862.4
   894.8
   819.6
   840.3
   858.8
   854.6
   822.2
   868.9
   871.8
   839.3
   851.7
   824.7
   908.1
   885.7
   853.9
   910.1
   873.1
   884.4
     817
   788.4
     841
   859.1
   808.9
   940.9
     839
   917.5
   782.9
   848.1
   882.5
   825.4
   834.5
     791
   852.6
   845.8
   841.6
   893.2
   841.3
   823.4
     865
   830.6
   831.9
   835.1
   943.5
   783.5
   846.8
   847.8
   866.9
   836.4
   839.7
   869.5
     841
   847.1
   885.4
   848.4
   832.2
   829.3
   844.2
   879.2
   881.5
   859.1
   843.9
     767
   845.5
   794.3
     865
   898.1
     864
   821.8
   890.9
   811.4
   809.5
   865.6
   857.5
   877.3
   858.8
   867.6
   903.3
   890.3
   771.9
   834.2
   903.6
   757.6
   800.4
     756
   806.3
   824.4
   843.2
   781.6
   832.9
     853
   893.8
     876
   793.3
   847.5
   823.4
     817
   847.5
   799.8
   857.5
   871.1
   886.7
   833.2
   894.2
   837.4
   904.2
   866.6
   902.3
   821.5
   876.3
   813.7
   869.5
   854.9
   834.2
   846.2
   872.1
   875.7
   894.5
   843.6
   849.4
   921.4
     888
     877
   807.9
   815.3
   895.1
     888
   863.4
   815.3
   880.9
   887.4
   842.3
   866.3
   894.8
   893.5
   836.4
   930.5
   902.6
   842.6
   983.4
   859.8
   854.3
   867.6
   865.9
   899.7
   885.7
   877.6
   917.5
   913.3
   920.4
   913.6
   918.2
   935.7
   932.8
   865.9
   993.1
   991.8
   932.1
   946.4
   971.1
    1013
    1011
   970.1
    1043
    1040
    1024
    1024
   967.5
   968.8
   956.1
   964.6
    1042
    1001
   931.5
    1025
    1051
    1003
    1032
    1040
   997.7
    1052
    1080
    1068
    1078
    1089
    1097
    1041
    1227
    1105
    1139
    1079
    1101
    1132
    1161
    1124
    1193
    1170
    1140
    1172
    1240
    1177
    1126
    1193
    1152
    1259
    1302
    1251
    1308
    1251
    1220
    1310
    1279
    1264
    1339
    1339
    1366
    1363
    1330
    1354
    1409
    1431
    1420
    1421
    1354
    1321
    1415
    1404
    1282
    1379
    1460
    1378
    1389
    1442
    1487
    1497
    1446
    1401
    1456
    1409
    1521
    1532
    1447
    1403
    1589
    1564
    1505
    1515
    1534
    1560
    1545
    1635
    1633
    1627
    1568
    1559
    1647
    1539
    1651
    1618
    1613
    1546
    1691
    1658
    1681
    1778
    1754
    1675
    1688
    1659
    1721
    1656
    1742
    1749
    1734
    1741
    1794
    1679
    1810
    1829
    1810
    1803
    1810
    1696
    1835
    1834
    1812
    1748
    1720
    1851
    1808
    1865
    1787
    1785
    1923
    1916
    1809
    1966
    1832
    1853
    1938
    1873
    1814
    1895
    1861
    1903
    1856
    1927
    1856
    1933
    1820
    1921
    1860
    1933
    1968
    2005
    2020
    2044
    2113
    2104
    1983
    2000
    2033
    2116
    2031
    2139
    2014
    2065
    2056
    2135
    2148
    2258
    2175
    2137
    2243
    2173
    2300
    2364
    2288
    2409
    2341
    2289
    2295
    2260
    2332
    2394
    2462
    2452
    2479
    2469
    2532
    2460
    2464
    2668
    2564
    2582
    2617
    2683
    2630
    2715
    2739
    2759
    2862
    2825
    2927
    2853
    2946
    2937
    2957
    3049
    3046
    3139
    3044
    3193
    3171
    3248
    3339
    3308
    3374
    3246
    3383
    3589
    3566
    3528
    3579
    3515
    3737
    3624
    3640
    3704
    3772
    4027
    4012
    3940
    4053
    4142
    4166
    4110
    4165
    4147
    4367
    4288
    4471
    4384
    4424
    4418
    4630
    4590
    4600
    4653
    4783
    4744
    4749
    4953
    5012
    4999
    5008
    5192
    4955
    5054
    5253
    5261
    5351
    5357
    5477
    5493
    5426
    5430
    5677
    5663
    5796
    5753
    5796
    5794
    5781
    5836
    5874
    5897
    6123
    6008
    6375
    6280
    6262
    6278
    6293
    6507
    6441
    6457
    6466
    6505
    6662
    6480
    6700
    6766
    6718
    6722
    6807
    6719
    6746
    6779
    6874
    6893
    6922
    6848
    6978
    6977
    6954
    7236
    7030
    7166
    7139
    7148
    7064
    7319
    7096
    7228
    7151
    7332
    7277
    7314
    7310
    7377
    7231
    7254
    7343
    7363
    7406
    7412
    7276
    7186
    7145
    7321
    7344
    7394
    7284
    7210
    7320
    7561
    7134
    7390
    7148
    7257
    7175
    7196
    7494
    7225
    7031
    7198
    7045
    7296
    7023
    6906
    7374
    7066
    6862
    6885
    6886
    6767
    6787
    6768
    6933
    6800
    6770
    6539
    6558
    6494
    6582
    6540
    6544
    6545
    6428
    6324
    6553
    6069
    6224
    6309
    6402
    6086
    6083
    6023
    5904
    6011
    5986
    6065
    5851
    5776
    5726
    5699
    5605
    5530
    5395
    5470
    5301
    5506
    5278
    5180
    5077
    4986
    5074
    5014
    4894
    5109
    4746
    4869
    4829
    4806
    4867
    4760
    4921
    4591
    4624
    4553
    4343
    4466
    4326
    4268
    4088
    4338
    4149
    3983
    4003
    4031
    3900
    3920
    3926
    3702
    3792
    3642
    3670
    3556
    3497
    3567
    3552
    3491
    3442
    3349
    3344
    3276
    3261
    3216
    3237
    3057
    3050
    3165
    2995
    3026
    2987
    2879
    2794
    2874
    2771
    2692
    2668
    2588
    2781
    2571
    2509
    2510
    2442
    2419
    2450
    2362
    2305
    2379
    2274
    2221
    2274
    2108
    2242
    2164
    2091
    2183
    1999
    2039
    1998
    1988
    2081
    1921
    1994
    1883
    1936
    1917
    1873
    1815
    1860
    1826
    1711
    1728
    1696
    1623
    1665
    1733
    1683
    1549
    1713
    1605
    1539
    1711
    1569
    1552
    1600
    1572
    1466
    1485
    1533
    1462
    1436
    1443
    1434
    1469
    1332
    1443
    1488
    1351
    1410
    1327
    1394
    1321
    1303
    1199
    1297
    1288
    1288
    1289
    1180
    1242
    1238
    1266
    1229
    1183
    1244
    1236
    1266
    1179
    1125
    1166
    1308
    1189
    1172
    1119
    1227
    1131
    1124
    1153
    1098
    1160
    1101
    1132
    1092
    1138
    1172
    1086
    1105
    1081
    1103
    1013
    1116
    1135
    1158
    1094
    1030
    1076
    1061
    1125
    1078
    1017
    1090
    1149
    1008
    1087
    1063
    1015
    1048
    1065
    1029
    1017
    1026
    1014
    1120
    1099
    1168
   995.1
    1024
    1048
    1056
    1064
    1024
    1093
   992.1
    1048
   956.8
    1103
    1062
    1046
    1073
    1015
    1042
    1088
     984
    1006
    1026
    1009
    1064
     998
   989.9
    1088
    1052
    1073
    1062
    1034
    1036
   986.9
    1027
   980.5
    1027
    1027
    1054
   967.5
    1049
    1003
    1120
    1048
    1011
    1026
   981.1
    1006
    1050
    1039
   996.7
   973.3
   975.9
    1027
   946.1
    1008
    1009
   967.2
   957.8
    1002
    1037
    1008
    1057
    1035
    1033
    1023
    1071
   991.8
    1056
    1030
    1076
   981.4
    1051
    1007
   979.8
     947
   956.1
   949.6
   994.1
    1051
    1058
    1012
    1006
   998.9
    1105
    1060
   887.4
    1020
    1067
    1020
    1007
    1019
    1082
    1037
     973
    1086
    1066
   984.4
    1079
   986.6
    1012
    1079
    1033
    1052
    1064
   981.8
    1075
    1020
    1065
    1023
    1031
   988.6
    1052
    1071
    1066
    1030
    1076
    1040
    1132
    1117
    1204
    1116
    1150
    1096
    1079
    1207
    1199
    1177
    1148
    1127
    1194
    1100
    1141
    1112
    1200
    1203
    1149
    1116
    1211
    1202
    1128
    1169
    1205
    1167
    1195
    1274
    1208
    1240
    1183
    1311
    1234
    1253
    1255
    1253
    1279
    1307
    1219
    1252
    1288
    1328
    1367
    1340
    1294
    1297
    1406
    1325
    1345
    1428
    1490
    1388
    1418
    1416
    1401
    1413
    1465
    1490
    1499
    1539
    1485
    1443
    1493
    1437
    1514
    1530
    1511
    1520
    1550
    1516
    1671
    1599
    1603
    1729
    1662
    1580
    1616
    1734
    1669
    1632
    1775
    1666
    1627
    1744
    1679
    1653
    1755
    1697
    1841
    1779
    1827
    1789
    1881
    1884
    1820
    1881
    1965
    1895
    1869
    1885
    1853
    1947
    1926
    1986
    2006
    1849
    1956
    1934
    1908
    1967
    1895
    1914
    1873
    2020
    2009
    2006
    1975
    1978
    1971
    2004
    2036
    1892
    2055
    2039
    2086
    1984
    1960
    2012
    2090
    2026
    2011
    2015
    2070
    2076
    2056
    2074
    2047
    2107
    2085
    2000
    2052
    2169
    2132
    1989
    2040
    2090
    2168
    2141
    2097
    2070
    2074
    2078
    2072
    2026
    2157
    2087
    2066
    2042
    2027
    2118
    2043
    1939
    2052
    2123
    2110
    2126
    2008
    2028
    1987
    2119
    2019
    1990
    1979
    2029
    1969
    1984
    2042
    1975
    1972
    2093
    1940
    1887
    2039
    2006
    1886
    2050
    1891
    1875
    1802
    1864
    1876
    1951
    1863
    1919
    1832
    1824
    1886
    1888
    1708
    1841
    1838
    1793
    1842
    1717
    1772
    1815
    1853
    1638
    1765
    1771
    1771
    1730
    1782
    1713
    1684
    1704
    1669
    1622
    1682
    1608
    1592
    1570
    1644
    1567
    1553
    1645
    1589
    1653
    1527
    1645
    1477
    1529
    1487
    1460
    1515
    1476
    1402
    1392
    1358
    1413
    1452
    1508
    1341
    1435
    1283
    1399
    1378
    1441
    1376
    1448
    1364
    1346
    1349
    1366
    1336
    1393
    1211
    1231
    1325
    1286
    1273
    1223
    1241
    1300
    1273
    1230
    1238
    1227
    1250
    1266
    1241
    1158
    1206
    1173
    1220
    1192
    1124
    1166
    1184
    1202
    1092
    1196
    1139
    1110
    1148
    1104
    1104
    1183
    1124
    1121
    1103
    1116
    1108
    1096
    1052
    1014
    1098
    1060
    1101
    1057
    1038
    1020
    1075
    1102
    1112
    1076
    1115
    1005
    1051
    1082
   976.9
    1052
    1071
    1013
    1093
    1013
    1032
    1058
    1059
    1093
    1075
    1005
    1017
   965.2
   996.4
    1043
    1175
    1072
   971.4
    1025
   966.5
    1039
    1098
    1112
    1010
    1102
   993.4
    1086
    1026
   992.8
     984
    1043
     973
    1026
    1045
   987.9
   997.7
    1036
    1064
   969.1
    1033
   983.4
   954.8
    1026
    1043
   955.2
    1015
    1054
    1033
    1014
   945.1
   980.8
   977.5
    1024
    1084
    1025
    1081
    1004
    1053
    1047
   951.3
   942.2
    1030
   994.1
     997
    1025
    1044
   965.9
    1029
    1016
    1052
   961.6
    1009
   997.7
    1039
    1022
    1080
    1003
   986.6
    1045
   969.4
   973.6
    1004
   968.8
   974.9
   936.7
    1049
    1022
    1046
    1020
    1032
   949.3
    1020
   991.2
     925
    1093
    1049
   986.9
   997.7
    1037
     937
   947.4
   969.8
    1004
   977.9
   978.2
    1017
   989.2
   933.7
    1047
   999.9
    1007
    1039
    1017
   955.5
    1059
   953.9
    1040
     985
     961
    1031
   928.2
    1005
   978.5
   975.3
   980.5
     998
    1009
   910.4
    1005
   950.9
    1032
    1048
    1031
    1034
    1009
   916.9
    1017
    1097
    1018
     959
   985.6
   951.9
   924.3
   870.5
   972.3
   967.2
    1045
    1017
   989.2
   988.2
   977.5
   955.2
    1039
   958.7
   970.7
    1009
   988.2
   994.1
   975.6
    1039
     962
    1037
   986.9
   929.5
   914.3
   955.5
   938.9
    1021
   938.3
    1064
     937
   988.2
   991.8
   946.7
    1039
   965.9
   952.2
    1017
     923
    1041
   987.3
   987.6
   957.4
   983.4
   955.8
   986.3
   943.5
    1000
   956.5
   986.9
   976.6
   871.8
   916.6
    1035
    1001
    1003
   960.3
   929.5
   968.1
    1001
   933.1
   960.3
   926.6
    1009
    1002
    1017
   904.2
   955.5
   953.2
   983.1
    1043
   978.8
     949
   938.9
   815.7
    1005
   969.1
   974.9
   968.1
    1022
   938.6
   942.8
   942.2
   896.1
   975.3
   961.6
   959.7
   975.3
    1005
   881.5
     839
   967.2
   952.2
   896.1
   905.2
   929.5
     899
   917.5
    1009
   890.6
     926
   952.9
   954.5
    1013
   977.5
   953.2
     960
   952.6
   930.5
    1017
   890.6
   975.3
   933.1
     961
   948.7
   895.1
   936.3
   902.3
    1012
   926.3
   935.4
   914.3
   897.1
    1008
   930.5
   915.3
   844.5
   936.3
   907.5
   864.3
   908.4
   861.7
   926.3
   920.8
   913.3
   908.4
   872.8
   986.9
   967.8
   927.3
   997.3
   910.4
   883.1
     865
   878.3
   947.4
   919.1
     913
   921.7
   920.8
   937.6
   909.4
   956.1
   920.1
   907.5
     935
   919.1
    1020
   847.8
   955.5
   932.4
   892.9
   872.4
     961
   927.3
   971.1
   922.7
   859.1
   871.1
   961.3
   976.2
     925
   907.8
   931.5
   990.5
   953.5
   981.8
   915.6
     913
   889.6
   939.9
   954.5
   846.8
   896.8
   921.7
   907.8
     899
   914.6
   894.2
   966.2
   985.6
   925.6
   931.5
   899.4
   929.9
   944.8
   968.5
   955.5
   913.3
   856.2
   858.2
   882.5
    1044
   962.3
   930.5
   843.9
   931.8
   987.3
   985.6
   896.4
   957.1
   941.9
    1034
   888.7
   908.1
   937.3
   957.1
   890.6
     960
   979.8
   990.8
     924
   961.3
   912.7
   983.4
   910.7
   896.4
   965.9
   966.8
   986.6
   968.5
   924.7
   877.9
   942.8
   902.3
     950
   989.5
   898.4
   972.3
   987.6
   958.1
   963.6
   974.9
   904.9
   913.6
    1050
   916.6
   962.9
   954.2
   981.4
    1000
   941.9
   999.3
   961.6
    1001
   945.4
   980.1
   976.9
     852
   985.3
   986.6
   981.4
    1030
   947.4
   979.5
   980.8
   964.2
   950.3
   960.3
   995.4
   963.9
   942.8
   922.7
   922.7
    1086
    1010
    1002
   959.7
    1003
    1004
    1007
   943.2
    1070
   914.3
    1010
   954.8
   965.9
    1006
   988.6
   918.2
   893.5
   987.3
   989.5
   941.9
   962.6
   899.7
   942.8
   947.7
     911
   947.4
   927.9
   942.5
   989.9
   949.6
   906.8
   924.3
   978.5
   953.5
   963.9
   942.2
   977.2
   955.2
   979.5
     936
   973.6
   922.7
   976.9
   920.4
   904.2
   942.2
   949.3
   856.2
   959.7
   974.6
   987.9
   956.5
     938
   897.7
   978.8
   965.2
   928.9
   818.6
   933.4
   913.6
   903.9
     973
   860.4
   855.2
   890.3
   829.3
   955.8
     959
     912
   888.7
   942.8
   909.1
   890.6
   902.3
   894.2
   895.1
   849.4
   950.9
     901
   906.8
   848.4
   932.1
   863.7
   922.1
    1001
   934.4
   870.5
   908.4
   870.2
     899
   833.2
   869.2
   893.2
   962.9
     912
   864.3
   879.9
   898.7
   852.3
   908.1
   850.7
   815.7
   809.8
   837.7
     827
     877
   957.1
   871.5
   915.6
   865.9
     901
   919.8
   894.2
   854.3
   890.9
   835.5
   853.3
   804.6
   870.2
   872.4
   855.2
   817.6
   865.6
   907.1
   873.1
   893.8
   884.4
   926.9
   881.5
     781
   875.7
   832.2
   853.6
   805.9
   862.1
     973
     900
   862.7
   925.3
   843.9
     827
     840
   839.3
   875.4
   827.3
   813.1
     838
     853
     899
   802.7
   837.4
   857.8
   870.5
   832.5
   861.7
   837.1
   847.5
   873.7
   882.2
   866.9
   846.5
   896.8
   790.4
   862.1
   830.9
   880.9
     778
   854.9
   855.6
   807.2
   867.9
     804
   911.4
   853.9
     901
   908.4
   890.6
   926.9
   847.5
   796.8
   844.2
   867.2
   842.6
   837.4
   948.3
   835.8
   859.5
     887
   838.4
   806.9
   813.7
   873.7
   796.5
   783.9
   823.8
   865.9
   799.4
   774.5
   758.2
   870.2
   826.7
   784.2
   762.5
   824.1
   839.7
   879.2
   877.6
   805.3
   825.4
   877.3
   834.2
   815.3
   803.3
   885.7
   798.8
   871.1
   872.4
   851.3
   827.7
   831.2
   867.6
   798.5
   851.7
   872.1
   851.7
   831.9
   845.5
   837.1
   829.6
   921.4
   902.6
   906.5
     838
   904.2
   852.6
   796.5
   867.6
   871.5
   820.9
   891.9
   877.6
   898.7
   856.9
   932.4
   921.4
   920.4
   872.4
     937
   910.4
   906.2
   943.8
   822.5
   847.1
   921.4
     863
   981.1
   929.5
    1008
   939.3
   954.5
   926.6
   970.7
   915.3
   910.4
     851
   934.7
   973.6
   870.5
     986
   936.7
   907.5
   989.5
   971.1
   970.7
   872.8
   997.7
   965.9
    1030
   942.2
   931.1
     972
   969.1
   916.9
     962
    1012
   952.6
   995.4
   885.1
    1025
   905.8
   983.1
    1036
    1027
   985.3
    1017
    1042
   968.5
    1039
    1098
    1006
    1021
    1127
    1029
    1047
     998
    1054
    1037
    1010
    1160
   989.2
    1083
    1068
    1059
    1122
    1113
    1138
    1126
    1148
    1079
    1116
    1030
    1119
    1104
    1086
    1118
    1128
    1167
    1098
    1086
    1180
    1131
    1124
    1189
    1148
    1213
    1181
    1185
    1179
    1193
    1226
    1209
    1208
    1167
    1116
    1218
    1235
    1233
    1145
    1156
    1221
    1171
    1241
    1282
    1195
    1248
    1229
    1199
    1196
    1245
    1199
    1342
    1267
    1376
    1297
    1297
    1243
    1333
    1224
    1303
    1237
    1279
    1308
    1306
    1218
    1407
    1326
    1347
    1350
    1366
    1358
    1391
    1406
    1333
    1396
    1325
    1315
    1388
    1423
    1373
    1394
    1367
    1378
    1450
    1314
    1337
    1380
    1312
    1295
    1364
    1392
    1402
    1384
    1425
    1282
    1376
    1320
    1373
    1349
    1384
    1452
    1481
    1462
    1453
    1357
    1373
    1409
    1404
    1388
    1406
    1495
    1390
    1340
    1359
    1455
    1409
    1392
    1418
    1483
    1443
    1374
    1434
    1492
    1428
    1340
    1314
    1289
    1418
    1296
    1377
    1401
    1412
    1365
    1391
    1348
    1357
    1338
    1323
    1318
    1321
    1407
    1357
    1350
    1348
    1331
    1446
    1346
    1431
    1388
    1421
    1310
    1413
    1364
    1355
    1347
    1423
    1423
    1341
    1349
    1328
    1376
    1303
    1299
    1326
    1212
    1363
    1326
    1294
    1297
    1264
    1281
    1320
    1243
    1275
    1207
    1283
    1291
    1304
    1323
    1248
    1340
    1292
    1266
    1203
    1238
    1227
    1248
    1316
    1226
    1271
    1201
    1211
    1302
    1262
    1252
    1167
    1271
    1218
    1238
    1188
    1245
    1273
    1182
    1231
    1198
    1205
    1177
    1242
    1179
    1155
    1195
    1246
    1188
    1304
    1273
    1201
    1176
    1229
    1185
    1215
    1192
    1148
    1232
    1179
    1292
    1228
    1120
    1189
    1142
    1208
    1191
    1215
    1220
    1178
    1239
    1208
    1198
    1239
    1213
    1189
    1229
    1226
    1213
    1189
    1239
    1155
    1139
    1190
    1233
    1256
    1205
    1192
    1304
    1247
    1191
    1133
    1209
    1294
    1374
    1230
    1265
    1305
    1243
    1275
    1253
    1336
    1344
    1212
    1349
    1245
    1326
    1265
    1221
    1323
    1309
    1304
    1297
    1379
    1295
    1321
    1373
    1353
    1369
    1458
    1404
    1460
    1376
    1329
    1376
    1417
    1430
    1385
    1390
    1332
    1443
    1387
    1441
    1512
    1380
    1559
    1510
    1566
    1470
    1445
    1559
    1566
    1543
    1563
    1631
    1562
    1524
    1541
    1551
    1531
    1553
    1617
    1620
    1719
    1628
    1581
    1561
    1658
    1625
    1614
    1589
    1693
    1658
    1617
    1745
    1779
    1749
    1732
    1755
    1711
    1813
    1711
    1830
    1829
    1795
    1833
    1821
    1715
    1830
    1850
    1766
    1866
    1736
    1875
    1802
    1871
    1904
    1822
    1862
    1902
    1963
    1870
    1904
    1828
    1883
    2032
    1927
    1998
    1976
    1803
    1959
    1938
    1895
    2051
    1958
    1941
    1962
    2122
    2036
    1959
    1962
    1996
    2040
    2073
    1995
    1936
    2051
    2099
    1932
    2067
    1964
    2080
    2023
    2063
    1933
    2098
    2093
    2086
    2056
    1976
    2036
    2043
    2036
    2024
    2158
    2069
    1953
    2025
    2010
    2113
    1922
    2042
    2051
    2033
    1974
    2111
    2015
    2080
    1976
    2086
    2055
    2084
    2060
    2002
    1989
    1875
    2056
    2068
    1971
    1932
    1975
    2028
    2003
    2017
    2003
    1909
    2045
    1994
    1831
    1951
    2012
    1894
    1931
    1941
    1884
    1854
    1965
    1802
    1988
    1766
    2020
    1847
    1848
    1857
    1917
    1869
    1774
    1926
    1744
    1829
    1833
    1892
    1916
    1870
    1737
    1783
    1761
    1990
    1752
    1733
    1756
    1768
    1735
    1818
    1650
    1729
    1703
    1662
    1625
    1627
    1709
    1679
    1686
    1665
    1680
    1622
    1532
    1629
    1562
    1587
    1626
    1500
    1577
    1603
    1507
    1556
    1561
    1538
    1491
    1548
    1409
    1400
    1394
    1448
    1511
    1430
    1432
    1448
    1412
    1432
    1419
    1411
    1481
    1339
    1384
    1429
    1329
    1375
    1379
    1326
    1366
    1331
    1351
    1305
    1344
    1411
    1291
    1111
    1266
    1261
    1336
    1299
    1373
    1198
    1220
    1219
    1186
    1194
    1216
    1171
    1120
    1290
    1114
    1235
    1150
    1170
    1104
    1271
    1224
    1144
    1197
    1142
    1159
    1186
    1108
    1126
    1116
    1110
    1061
    1096
    1095
    1018
    1040
    1129
    1042
    1047
   995.1
    1060
   999.6
    1119
    1102
    1019
    1030
    1009
    1008
    1086
    1035
    1039
     960
   966.8
    1051
   937.3
    1007
   975.6
   922.1
   965.9
    1008
   950.9
   980.1
   997.3
   974.9
   933.1
   967.2
   990.2
   933.4
   989.9
   984.7
   924.7
   928.6
   972.7
   944.1
   909.4
   987.6
   916.9
    1001
    1025
   908.8
   945.1
     899
   852.6
     899
   887.4
   925.6
   916.9
   879.9
   942.5
   883.8
   907.8
   884.4
     851
   917.2
   905.2
   892.5
   895.8
   861.7
   829.6
   864.6
   928.9
     923
   809.2
     900
   877.3
   837.7
   805.3
   845.8
   884.4
     803
     925
   828.3
   861.1
   841.3
   874.1
   885.1
   896.1
   821.5
   819.6
   966.2
   822.8
   856.5
   756.6
   861.4
   832.5
   901.3
   817.3
   824.7
   832.9
   859.1
     840
   891.6
   805.3
   861.7
   876.3
   802.4
   856.5
   857.5
   823.1
   836.7
   858.8
   806.3
   860.4
   812.4
   820.9
   861.7
   812.4
   844.9
   804.6
   785.5
   835.8
   884.4
     826
   780.3
   798.5
   836.7
   823.8
   844.9
   792.3
   826.4
   816.6
   814.7
   846.8
   837.7
   852.3
   810.1
   829.9
   817.3
   811.1
   813.4
   769.3
   799.8
   811.4
   795.2
   843.2
   763.4
   773.5
   823.8
   789.1
   773.5
   835.5
     742
   807.6
   750.5
   843.2
   823.1
   787.4
   802.7
   819.6
   846.8
   771.5
   746.2
     805
   788.1
   774.5
   741.7
   794.9
   828.3
   764.1
   786.5
   777.7
   777.1
     781
   763.1
   760.2
   769.9
     790
   789.1
   820.9
   754.4
   815.3
   767.7
   793.3
   799.1
   740.1
   778.7
   787.1
   751.8
   793.6
   783.2
   769.6
   814.4
   744.6
   765.4
   813.7
   734.9
   798.8
   762.8
   790.4
   839.3
   782.9
   824.7
   828.3
   829.9
   817.6
   746.6
   831.2
   799.4
   767.3
   769.9
   752.1
   728.4
   809.8
     827
   819.2
   745.9
   766.7
     755
   764.1
   839.3
   779.7
   766.4
   761.2
   797.2
   817.3
   765.4
   783.5
   781.3
   803.3
   746.2
     766
   774.5
   827.7
   751.8
     742
     803
   708.3
   775.8
     781
   794.6
   767.3
   770.6
   822.2
   823.8
   744.3
   727.4
   842.6
   827.3
     705
   744.9
     670
   775.8
     793
   744.9
   764.7
   720.6
   764.4
   715.7
     730
   804.6
   755.7
   772.2
   806.9
   723.9
   773.2
   813.4
   773.2
   765.1
   814.7
   778.4
   738.1
   798.5
   805.6
   734.9
   770.2
   774.1
   721.9
   716.4
     778
   740.7
   790.4
   792.6
   737.8
     707
   774.8
   829.3
   709.9
   765.4
   759.9
   715.4
   789.7
   755.3
     766
     767
   773.5
     718
   776.7
   747.5
   762.5
   759.5
   673.3
   762.1
   738.1
   796.2
   713.8
   785.5
   713.2
   768.6
   776.7
     827
   772.2
   798.8
   744.9
   813.1
   830.6
     768
   766.4
     767
   810.1
   715.4
   753.1
   739.4
   797.5
   754.4
   758.6
   765.7
   704.1
   801.1
   749.5
     731
   830.6
   771.5
   720.6
   807.6
   803.3
   749.5
   816.3
   739.1
   756.6
   780.6
   793.6
   738.5
   794.6
     754
   718.7
     781
   784.2
   702.1
   759.5
   703.7
   739.8
   738.8
   755.7
   762.8
   755.3
   791.7
     790
   798.5
   770.2
   799.4
   832.2
   756.9
   773.8
   718.7
   748.8
   725.5
   783.5
   774.5
   794.3
   720.3
   799.8
     827
   793.9
   779.3
   738.5
   772.8
   793.9
     744
   840.3
   745.3
     744
   765.1
   755.3
   799.8
   788.4
   715.4
   738.5
   781.9
   776.4
   791.3
     780
   795.2
   797.5
   788.7
   802.7
   776.4
   815.3
   818.6
     793
   819.2
     754
   773.5
   784.8
   823.4
   794.6
   779.7
   756.3
   753.1
   752.7
   806.3
   809.2
   753.1
   761.5
   742.7
   815.7
   851.3
   806.3
   771.9
   827.3
   821.2
     768
   772.8
   794.6
   752.4
   775.4
   812.4
   760.5
   896.4
   816.6
   801.1
   811.8
   814.4
   812.1
   818.3
   821.8
   788.4
   814.7
     853
   744.6
   805.9
   808.9
   819.2
   811.8
   753.7
   782.9
   820.2
   851.7
   828.3
   841.6
   826.4
   883.8
   867.9
   847.8
   910.4
   732.6
   779.3
   855.9
   732.3
   705.4
   802.4
   849.7
   812.4
   751.8
   810.1
   795.9
   775.1
   816.3
     851
   806.6
   820.5
   863.4
   738.1
   822.5
   893.5
     817
     827
   873.7
   809.2
   765.1
   880.9
   850.7
   849.4
   836.1
   832.5
   837.4
   775.8
   820.5
   801.4
   888.3
   837.4
   790.7
   776.7
   845.2
   774.5
   772.8
   845.5
   807.6
   836.4
   785.2
   773.5
   793.3
   850.7
     864
   845.8
   954.2
   801.1
   870.8
   832.9
   826.4
   789.7
   825.1
   898.1
   895.1
     803
   797.8
   864.6
   841.9
     839
   843.9
   831.2
   813.4
     817
   786.8
   793.6
   875.4
   797.2
   829.3
   796.5
   817.6
   812.1
   806.6
   809.8
     815
   794.3
   850.7
   746.6
   833.5
   810.5
   774.1
   836.4
   778.7
   819.9
   837.1
   823.1
   761.2
   813.1
   825.1
   823.4
   844.9
   803.7
   804.6
   837.4
   868.2
   837.1
   813.1
   783.9
   838.4
     864
   751.4
   841.6
   864.6
     815
   832.9
   811.4
   819.9
   766.7
   820.5
   794.6
   808.9
   837.7
   793.3
   776.1
   796.2
   807.2
   776.7
   830.9
   769.9
   766.4
   796.5
   817.3
   811.1
   788.1
   808.5
   802.4
   760.2
   808.9
   812.7
   804.6
   780.6
   752.7
   798.5
   792.3
   759.9
   772.5
   788.1
   750.8
   749.8
   793.3
   857.2
   707.3
   709.9
   748.8
   793.3
   790.4
   800.7
     840
   787.4
   814.7
   709.6
   730.7
     803
   760.2
   756.3
   775.8
     816
   783.2
   740.7
     768
   785.5
   803.3
     756
   685.9
   748.8
   734.6
   767.7
   743.3
   715.4
   781.6
   791.3
   684.3
   772.8
   756.6
   724.8
   787.4
   752.1
   727.1
   774.8
   817.9
   755.7
   833.5
   799.1
   745.3
   769.3
   775.8
   778.7
     730
   821.2
   740.1
   750.1
   749.2
   728.7
   766.7
   803.7
   800.1
   755.3
   782.9
   732.6
   770.9
   756.9
   710.6
   786.1
   732.3
   736.8
   761.5
   821.2
   805.3
   749.2
   708.9
   737.2
   810.1
   765.1
   745.6
   760.2
   778.4
   739.1
   797.5
     815
   743.3
   805.6
   727.1
   765.4
   744.6
   825.1
   788.4
   723.9
   755.7
   796.8
   831.6
   804.6
   740.1
     790
     730
   727.1
   776.1
   712.8
   777.7
   759.5
   777.7
   742.7
     815
   769.6
   790.4
   817.6
   787.1
   739.8
   747.9
   732.6
   768.3
   745.6
   692.1
   844.9
   822.2
   810.1
   759.2
   746.9
   751.1
   786.8
   787.1
   763.8
   788.1
   760.2
   784.2
   715.1
   765.7
   805.6
   818.6
   746.2
     828
   771.5
   794.6
   852.6
     744
   708.6
   782.9
   722.9
   797.5
   855.2
   698.9
   761.5
   813.1
   764.4
   739.4
   795.9
   795.9
     769
   741.1
   763.8
   790.4
     766
   775.1
   816.6
   771.2
     778
   787.1
   805.9
   807.6
   773.2
     769
   850.7
   793.3
   779.3
   862.4
   770.9
   807.2
   844.9
   863.7
   796.2
   833.5
   769.9
   774.1
   828.6
   758.6
   819.2
   772.5
   739.8
   759.5
   797.8
   786.5
   778.4
   867.9
   881.5
   889.6
   868.2
   782.6
   769.9
   795.6
   798.1
   815.3
   756.6
   812.1
     803
   787.4
   892.9
   761.5
   865.3
   847.1
   871.8
   749.5
   823.4
     803
   835.1
   717.7
   814.4
   782.9
   836.1
   819.6
   797.2
   812.1
   759.2
   812.4
   765.7
   844.2
   798.8
   846.2
   870.5
   722.9
   799.8
     814
   771.5
   847.1
   770.6
   820.5
   828.6
   832.5
   747.5
   783.2
   859.1
   772.2
   765.1
   827.3
   796.5
   836.1
   795.2
   795.6
   843.9
   766.7
   787.8
   794.3
   827.3
   773.8
   783.2
   834.5
   868.2
   795.9
   870.2
   833.8
   812.7
   847.1
   774.8
   805.6
   844.2
     766
   838.4
   798.8
   771.2
   851.7
   803.3
     779
     816
   855.2
     803
   756.6
     744
   867.2
   744.3
   725.5
   773.8
   768.3
   798.5
   752.1
   754.7
   760.2
   772.8
   781.3
   845.8
   782.3
   872.1
   792.3
   786.8
     780
   860.4
     769
   850.7
   779.3
   841.9
   769.6
   841.3
   834.8
     876
   842.6
   816.3
   777.1
   795.2
   777.1
   829.9
   859.5
   752.1
   788.7
   824.1
   811.1
   808.5
   761.2
   859.5
   788.4
   789.1
   841.9
   756.3
   829.6
   801.4
   766.4
   858.5
   801.1
   799.1
   823.1
   800.1
   784.2
     742
   853.3
   836.7
   761.2
   808.9
   764.1
   886.4
   792.3
   749.8
     802
     791
   873.7
   771.9
   851.3
   737.5
   799.4
   784.2
   882.2
   728.4
   769.9
   795.2
   765.7
   758.6
   798.1
   805.3
   752.7
   752.1
   769.9
   763.8
   838.4
   843.2
   743.3
   774.1
   844.5
   742.4
   822.8
   772.2
   807.9
   799.8
   823.1
   809.5
   777.4
   809.8
   713.2
   823.1
   796.2
   794.9
   750.8
   759.2
   812.1
   787.4
   814.4
   801.1
   765.1
   741.4
   792.3
   763.1
   792.6
   737.2
     769
   782.3
   785.2
   755.3
   763.8
   823.8
   741.4
   821.8
   775.1
   700.8
   808.9
   790.4
   819.2
   766.4
     792
   763.1
   796.2
   795.6
     803
   778.7
   811.4
   753.7
   752.1
     815
   761.8
   734.9
   733.3
     817
   758.2
   762.8
   776.7
   784.5
   756.6
   738.1
   809.8
   770.2
   740.7
   813.4
   794.9
   754.7
   812.4
   832.2
   800.4
   721.9
   794.3
   758.2
   844.5
   790.4
   806.6
   803.7
     779
   786.5
   725.8
   784.5
   789.1
   775.1
   802.7
   804.3
   726.5
   769.3
   771.9
   709.3
   816.6
   862.7
   764.1
   779.3
   782.9
   748.8
   763.8
   772.8
   794.9
   778.4
   752.1
   778.4
   768.3
   761.8
   809.8
   723.5
   777.1
   725.2
   801.1
   725.5
   799.1
   751.1
   795.9
     804
   767.7
   782.9
   805.9
   744.9
   734.9
   795.2
   756.9
   798.8
   794.9
   760.5
   773.8
   674.2
   743.6
   745.3
   809.5
   766.4
   765.1
   730.7
   791.3
     779
   765.1
   769.6
   729.7
   777.4
   787.4
   768.6
   723.5
   793.9
   763.8
   808.5
   760.8
   792.6
   752.4
   799.1
   763.1
     780
   818.6
   744.3
   787.1
   789.7
   753.1
   772.2
   752.1
   740.4
   784.2
   797.5
   789.7
   795.2
   771.5
   748.2
   852.3
     706
   807.2
   746.2
   747.5
   813.1
   704.7
   738.8
   771.9
   748.8
   788.7
   712.5
   748.2
     778
   738.5
   732.6
     766
   819.9
     767
   752.1
   784.5
   802.7
   721.6
   729.7
   737.2
   762.1
   746.6
   752.1
   810.1
   776.1
   811.8
   723.9
   798.5
   694.3
   789.4
     744
   758.9
   750.1
     718
     732
   753.7
   698.9
   753.4
   717.7
   774.5
   818.6
   742.4
   778.4
   868.2
   735.5
   716.1
   779.7
   715.1
     838
   788.7
   782.6
   738.8
   762.5
   740.7
   746.9
   717.7
   793.6
   735.2
   854.3
   668.1
   756.3
   709.9
   756.3
   721.6
   775.1
   774.1
   811.1
   772.2
   736.5
     744
   787.8
   786.5
   694.3
   740.1
     756
   772.2
   761.5
   764.4
   736.5
   716.7
   821.8
     792
   708.3
   799.4
   692.4
   720.9
   748.5
   785.2
   747.2
   749.5
   736.2
     766
   784.2
   758.2
   767.3
   742.4
   715.7
     840
   771.5
   776.1
   782.3
   789.4
   727.4
   714.8
   767.3
   793.9
   753.1
   700.5
   783.2
   710.6
   817.6
   680.4
   742.7
   690.1
   726.8
   755.3
   757.3
   728.7
   746.9
   822.2
   716.7
   752.7
   789.4
   731.3
   770.6
   762.5
     768
   751.1
   737.5
   746.2
     803
   757.9
   730.3
   765.4
   739.8
   728.4
   712.8
   732.9
   723.2
   728.4
   755.7
     731
   775.4
   699.9
   740.4
   728.1
   805.9
   807.9
     841
   749.2
   721.3
   787.4
   758.6
   797.2
   688.8
   729.7
   719.3
   726.1
     684
   759.2
   771.5
   735.2
   749.5
   760.5
   722.2
   706.7
   782.6
   744.9
   763.1
   765.1
   724.2
   750.5
   740.7
   775.8
   748.2
   745.9
     744
   781.6
   775.1
   769.9
   805.3
   815.7
   825.4
   771.5
   796.5
   778.7
   762.8
   776.4
   759.5
   837.4
   739.4
     778
   770.2
   785.2
   839.7
   753.7
   786.1
   809.2
     793
   757.3
   718.3
     877
   723.5
   897.4
   841.9
   799.8
   720.6
   810.5
   818.9
   842.6
   758.6
   732.9
   867.6
   859.8
   733.6
   743.6
   821.8
   802.7
   725.8
   815.7
   849.1
   815.3
   848.1
   777.1
   799.1
   801.4
   760.8
   800.4
   764.1
   820.5
   817.6
   817.6
   822.8
     829
   843.6
   743.6
   853.3
   890.9
   837.4
     839
   890.6
   811.4
   858.5
   865.9
   811.4
   817.6
   884.1
   786.1
   856.9
   836.7
   795.6
   832.5
   858.2
   819.2
   946.7
   823.4
   872.1
   866.9
   825.1
   874.4
   866.6
   882.8
   885.1
     889
   884.4
   870.5
   780.3
   836.1
   843.9
   859.1
     865
   848.8
   849.1
   830.9
   866.3
   908.1
   901.3
   829.3
   874.1
   945.7
   842.6
   911.4
   893.2
   824.7
   942.2
   878.3
     840
   931.1
   883.8
   887.4
   911.4
   962.3
   877.3
   910.7
     888
   863.7
   933.4
   865.3
   942.8
   923.7
   880.2
   888.7
   913.3
     925
   924.3
     935
   904.9
   971.4
   943.8
   883.5
   890.9
   948.7
   928.6
   923.4
   912.3
   886.1
     949
   961.3
   992.1
   916.6
   953.9
   957.8
   947.4
   956.1
   922.4
   960.3
   944.5
   981.8
   941.2
   938.9
   934.4
    1032
   898.7
   944.1
   940.6
   947.4
   999.6
   958.7
   917.8
   957.8
   952.6
   956.5
   921.4
     961
   937.6
   884.8
   916.2
   923.7
   989.5
   923.4
   915.9
   987.6
   979.5
   857.2
   988.6
   930.2
    1024
     899
    1015
   926.6
   876.3
   892.9
   942.5
   924.3
   939.6
   950.3
     949
   937.6
     948
   900.3
   964.2
    1004
   954.2
   955.5
     961
   941.2
   961.6
   947.4
   928.9
   887.4
     863
   970.1
   908.1
     912
   872.8
   930.2
   945.7
     902
   969.4
   958.4
   973.6
   977.5
   892.2
   872.4
   933.1
    1016
   971.1
   960.3
   980.5
     911
   995.7
   947.7
     829
   942.2
   868.5
   952.9
   930.5
   903.3
   940.9
   966.5
   894.5
     841
   983.7
   963.6
   922.7
   872.1
   917.8
   944.5
   917.5
   975.9
   902.6
   917.2
   862.7
     926
     950
   935.7
   900.3
   856.9
   968.1
   963.6
   959.7
   927.3
   901.6
   930.8
   898.7
   867.6
   830.9
   920.4
   915.3
   805.6
     863
   873.7
   832.5
     887
   877.3
   819.2
   886.4
   872.8
     840
   881.8
   838.4
   863.4
   918.8
   894.5
   891.2
   833.5
   839.3
   787.4
   854.6
   887.7
   791.7
   877.6
   882.5
   861.4
   859.5
   836.1
   913.3
   841.3
   845.2
   824.7
   873.1
   834.5
     841
   795.2
   836.7
   799.8
   833.5
   841.6
   884.1
   821.5
   878.3
   847.5
   822.2
   816.6
   779.3
   801.7
   807.9
   784.2
   830.3
   733.9
   786.1
   859.8
     780
   741.7
   871.1
   831.2
   806.9
   826.4
   839.3
   751.4
   758.6
     768
   822.5
     766
   822.5
   760.2
     793
   812.4
   776.1
   790.7
   736.8
   702.4
   782.9
   807.6
   782.3
   749.2
   797.2
   787.4
   773.5
   731.6
   770.2
   775.1
   718.7
   759.9
   778.4
   724.8
   811.4
   748.8
     792
   723.2
     719
   757.9
   684.9
   799.8
   721.9
   783.5
   720.9
   793.9
   828.6
   716.1
   722.9
   805.6
     717
   829.6
   848.8
   728.4
     720
   802.4
   710.6
   727.1
   743.6
   758.2
     718
   739.4
   724.8
   740.1
   708.9
   796.2
   811.1
   766.4
   743.3
   757.9
   736.5
   673.6
     681
   778.7
   778.4
   769.9
   696.3
   749.2
     779
   747.2
     769
   731.3
   705.7
     743
     768
   774.5
   758.9
   795.9
   743.3
   735.9
   746.9
   739.4
     743
   761.8
   776.1
   722.9
   768.6
   772.8
     803
   740.1
     754
   751.4
   735.9
   714.8
   745.3
   698.6
   727.1
   719.3
   805.9
   745.9
   758.6
   678.4
     804
   738.5
   760.5
   743.6
   723.5
   792.3
   752.4
     742
   759.9
   762.8
   694.3
   743.6
   752.4
   770.6
     754
   741.7
   706.7
   788.1
     742
   773.8
   704.7
   728.7
   802.7
   787.1
   740.7
     767
   731.6
   710.9
   772.5
   776.1
   736.2
   781.3
   776.1
   713.2
   737.8
   801.1
   761.5
   759.9
   756.6
   749.5
   821.5
   798.5
   783.9
   731.3
   757.3
   769.3
   717.4
   716.4
   747.5
   745.9
   824.4
   789.7
   740.4
     804
   754.7
   777.1
   775.4
   794.3
   730.7
   821.8
   707.3
   791.3
   751.4
   790.7
   704.7
   807.2
   752.7
   809.2
   732.3
   775.1
   756.9
   680.7
   754.4
   710.2
   740.4
   759.2
   780.6
   756.3
   720.9
   750.5
   725.2
   752.1
   795.9
   727.8
   805.3
   750.1
   724.5
   744.6
   708.6
     707
   802.4
   750.8
   745.9
   749.8
   779.7
   752.4
   794.3
   727.4
   713.2
   742.4
   764.4
   767.7
   782.6
   787.8
   772.8
   825.4
   761.5
     839
   787.1
   818.3
   717.7
     768
   749.2
   814.4
   783.5
   763.1
   765.7
   776.7
   710.6
   747.9
     717
   788.4
   757.9
   747.2
   745.3
   754.7
   700.5
     720
     766
     766
   816.6
   756.3
   705.7
     803
     729
   822.2
   795.2
   753.1
   776.1
   798.8
   829.6
   721.6
   776.1
   754.4
   674.6
   757.3
   738.8
   723.2
   818.3
   836.4
   776.7
     708
   690.1
   737.2
   765.7
   739.1
   673.9
   833.2
   758.6
   808.5
     719
   725.5
   783.9
   723.2
   768.6
   782.6
   816.3
   774.5
   775.4
   806.3
   850.1
   859.5
   763.1
   763.8
   814.7
   770.9
   782.3
   767.3
   809.5
   741.4
   708.3
   742.7
   755.7
   835.1
   786.8
   814.4
   802.7
   801.4
   815.3
   767.3
   820.9
   818.9
   811.1
   729.7
   746.2
   758.2
   809.8
   748.2
   774.8
   762.1
   791.7
   833.8
   781.6
   827.7
   822.2
   769.3
   874.7
   777.7
   760.5
   812.1
   771.5
   756.9
   812.4
   801.7
   784.8
   827.3
   809.2
   793.3
   786.1
   889.3
   843.2
   858.8
   815.3
   801.4
   758.9
   863.4
   837.7
   806.3
   721.3
   783.2
   845.5
   846.8
     841
   805.6
   904.2
   792.3
   834.5
   782.3
   825.4
   822.2
     841
   825.1
   784.2
   812.7
   955.8
   893.2
   849.7
   804.3
   864.6
   820.9
   830.3
   835.1
     875
   792.6
   805.6
   881.8
   848.4
   822.8
   904.9
   882.2
   824.7
   803.3
   888.3
   834.2
   870.2
   908.4
   899.7
   834.2
   933.4
   842.3
     887
     876
   968.5
   857.8
     865
   922.1
   880.9
   826.4
   910.7
   843.6
   928.2
   893.5
   850.7
     838
   905.5
   909.1
   921.7
   915.6
   922.1
   875.4
     851
   850.7
     925
   918.2
   898.7
   890.6
     876
   921.7
     877
   830.3
   858.8
   906.5
   929.2
   924.3
   870.5
   919.1
   850.1
   936.3
   912.3
   864.3
   894.5
   834.8
   871.5
   903.9
   847.1
   856.9
   834.2
   931.8
     926
   972.7
   954.8
   917.5
     865
    1003
     948
   840.6
   905.8
   946.1
    1025
   886.4
   862.4
   907.8
   950.3
   889.6
   892.5
   807.9
     923
   861.1
   996.4
   926.3
   882.2
   950.6
   937.3
   913.6
   963.9
   940.6
   866.9
    1015
   934.7
   885.4
   900.7
   897.1
     841
     864
     972
   935.7
   916.6
   877.9
   922.4
   950.3
   959.4
   916.6
   936.3
   896.1
   932.1
   915.9
   892.9
   880.2
   978.8
     973
   945.7
   958.1
   924.3
   943.2
   970.1
   938.6
     853
   906.8
   939.9
   930.8
   931.1
   980.5
   909.1
    1005
   861.7
   983.7
   996.4
   920.4
     937
   911.7
   874.7
     947
   969.4
     925
   953.9
   990.8
   967.5
   992.1
   870.2
   989.2
   983.4
   955.8
   850.7
   944.8
   940.6
   967.8
   938.3
   924.7
   875.7
    1010
   922.1
     924
   980.8
   944.5
   888.3
   942.8
   979.2
   909.7
   956.5
   917.8
     960
     925
   912.7
   933.1
   949.3
   967.8
   988.9
   955.2
   931.1
   866.3
    1003
   908.8
   915.9
   890.3
   896.4
   883.8
   925.6
   942.2
   902.9
   945.7
   905.2
   902.6
   943.5
   842.9
   918.8
   917.8
   896.4
   912.3
   876.3
   871.1
   913.3
   886.7
   929.2
   897.4
   892.5
   877.9
     913
   903.3
   982.7
   918.8
   907.8
     839
   866.9
     923
   907.5
   901.6
   862.4
   873.7
   912.3
   878.6
   861.4
   844.9
   913.3
   926.3
   832.2
   902.9
   866.6
     900
   869.5
   916.9
   879.2
   919.8
   904.2
   990.8
   909.4
   860.8
   873.7
   899.7
   890.9
   900.3
   868.5
   878.9
   859.5
   888.3
   874.7
   809.5
   860.4
   849.7
   897.1
   846.2
   807.2
   860.4
   853.6
   933.4
   807.9
   867.2
   803.3
   790.7
   830.6
   824.7
   889.6
   874.4
   847.1
   739.8
   853.3
   846.5
   807.9
   788.7
   834.5
   906.5
   888.3
   901.3
   818.6
   816.3
   863.7
   807.9
   915.6
   794.6
   783.9
   910.7
   822.5
     792
   813.4
   870.8
   814.7
   819.6
     876
   860.8
   913.3
   834.2
   920.8
   800.1
   773.2
   839.7
   841.9
   838.4
   823.1
     803
   835.5
   771.9
   872.1
   846.2
   804.6
   823.8
   870.5
   820.9
   842.3
   823.8
   785.5
   871.8
     792
   827.3
   814.4
   834.5
   849.4
   855.9
     851
   802.7
   801.1
   831.9
   763.1
   917.8
   855.9
   787.8
   807.6
   829.3
   821.5
   799.4
   801.1
   751.1
     769
   760.8
   773.8
   865.3
   813.7
   811.1
   823.1
   894.5
   863.7
   847.8
   767.7
   860.1
   840.6
   829.6
   770.2
   885.7
   796.2
   763.1
   764.1
   835.1
   799.4
   753.4
   774.1
   821.5
   801.7
   766.7
   833.2
   777.4
   835.1
   809.5
   848.4
     778
   817.9
   775.4
   824.1
   747.9
   842.9
   756.6
   857.8
   736.5
   721.3
   776.1
   798.8
   781.3
   794.3
   764.1
   798.5
   747.9
   784.5
   732.6
   746.9
   771.5
   823.8
   737.2
   827.7
   801.4
   756.6
   700.8
   775.4
   813.7
   804.6
   792.6
   772.5
   821.2
   853.6
   770.2
   851.7
   786.8
   822.5
   759.9
     780
   789.7
   779.3
     793
   758.2
     778
   762.1
   777.4
   788.7
   800.7
   766.7
     829
   786.1
   856.9
   767.3
   781.3
   743.6
   837.4
   770.2
   783.2
   783.5
   764.7
     731
   812.7
     766
     804
   761.2
     779
   785.8
   758.2
   782.3
     769
   846.2
   812.4
     766
   760.8
   782.9
   807.9
   818.6
   755.3
   821.8
   782.3
   780.3
   766.4
   781.6
     793
   823.4
     767
   784.2
   777.7
   852.6
   814.4
   736.5
   876.3
   760.5
     767
   789.7
   837.1
   810.5
   752.1
   775.1
   830.3
   780.6
   768.6
   726.5
   772.8
   791.7
     793
   802.7
   709.3
   759.9
   807.6
   797.8
   743.3
   769.3
   781.9
   718.7
   727.1
   778.4
   790.4
   837.4
   775.1
   734.6
   782.6
   735.5
   738.8
   784.8
   793.9
   797.8
     792
     889
   871.8
   828.6
   817.9
   804.3
     779
   803.7
   781.9
   800.4
   752.4
   714.1
   788.4
   808.2
   742.7
   795.2
   819.6
   814.4
   783.9
   818.6
   770.2
   781.9
     853
   792.6
   836.4
     829
   739.1
     841
   796.8
   774.5
   818.6
   836.1
     803
   830.6
   844.5
   750.5
   843.2
   796.8
   807.9
   796.5
   736.5
   728.4
   744.6
     793
   751.4
   788.7
   792.6
   805.3
   758.9
   843.9
   807.6
   775.1
   843.2
   809.2
     756
   777.1
   787.8
   783.2
   799.4
   751.4
   851.7
   796.2
   803.7
   818.6
   786.1
   804.3
   772.5
   774.1
     816
   801.7
   798.1
   810.8
   808.2
   814.7
   779.7
   880.2
   848.8
   816.6
   823.1
     838
     888
   799.1
   812.4
   820.2
   793.9
   787.8
   762.1
   784.2
   830.9
   854.3
   821.8
   757.9
     792
   809.2
   811.8
   837.7
   833.2
   784.2
     778
   806.6
   813.7
   773.5
   798.8
   788.4
     840
   864.6
   799.1
   777.1
   810.8
     826
   830.3
   826.7
   794.9
   818.3
   867.2
     828
   786.5
   783.2
   881.8
   769.9
   809.2
   805.6
   820.9
   813.4
   761.5
   865.3
   842.9
   810.5
   760.8
   834.8
   854.3
   847.8
   809.2
   766.7
   814.4
   764.7
   788.7
   777.7
   882.8
   841.3
   822.2
   739.4
   843.9
   787.1
   851.7
   836.7
   777.7
   859.1
   796.2
   764.1
   804.3
     756
   774.5
   810.5
   881.2
   752.4
   787.8
   864.3
   842.3
   841.6
   835.8
   768.3
   797.5
   855.6
   769.3
   890.6
   774.5
     829
   848.8
   719.6
   814.7
   801.1
   764.4
   845.5
   842.6
   768.3
   864.6
   796.8
   832.5
     826
   833.5
   796.8
   817.6
   738.1
   790.4
   793.6
   788.7
   814.7
   781.6
   834.5
   794.6
   787.4
   837.1
   851.7
   762.1
   793.9
   776.1
   818.3
   767.3
   754.4
   799.8
   825.1
   769.9
   761.2
   861.1
   817.6
   839.7
   801.1
   766.4
   722.2
   829.6
   785.8
   773.8
   778.4
   747.2
   728.1
   744.9
   736.5
   760.2
   805.3
   847.5
   725.5
   792.6
   747.2
   776.1
   711.9
   769.6
   790.4
   817.6
   788.1
   780.6
   829.9
   854.6
   799.4
   762.5
   831.9
   784.2
   815.3
   787.8
   784.5
   789.4
   737.2
   762.5
   760.2
   723.2
   833.2
   751.4
   842.3
   755.7
   866.9
   826.7
   793.6
     838
   770.2
   757.6
   691.4
   809.2
   775.4
   801.7
   805.6
   789.1
   794.6
   758.2
   764.1
   744.6
   782.9
   832.5
   736.2
   779.3
   803.3
   773.8
   784.2
   793.9
   798.1
   776.7
   777.4
   766.4
   818.6
   752.7
   742.4
   796.5
   763.8
   737.8
   770.2
     756
   733.3
   737.5
   740.4
   820.9
   782.9
     720
   756.9
   787.4
   715.1
   738.1
   726.1
     743
   829.3
   753.1
   776.4
   801.7
   740.1
   782.6
   763.8
   776.7
   793.6
   764.1
   741.4
     838
   750.5
   759.2
   771.5
   763.1
   777.4
   771.2
   740.1
   743.3
   763.1
   758.9
   789.7
   763.1
   826.7
   757.6
   739.1
   779.3
   642.1
   743.3
     755
     731
   722.6
   798.1
   801.1
   726.1
     755
   739.4
   779.3
   759.5
   736.2
     840
     791
   745.6
   691.1
   744.6
     743
   751.8
   791.3
   793.3
   762.8
   708.3
   816.3
     767
   735.9
   722.6
   798.1
   765.1
   834.2
     731
   775.4
     780
   743.3
   735.2
   791.3
   742.7
   799.8
     766
   775.4
   786.8
   725.2
   736.5
   753.7
   737.2
   753.4
   736.2
   733.6
   776.4
   800.7
   792.3
   702.4
   684.3
   715.7
   740.7
   773.8
   680.4
   736.5
   795.6
   774.8
   707.6
   743.3
   712.8
   796.2
     696
   772.5
   749.8
   775.8
   770.2
     732
   711.2
   752.1
   767.3
   700.5
   727.4
   838.7
     817
   707.3
   805.6
   742.4
   752.7
   759.9
   760.8
   736.2
   743.3
   779.7
     780
   759.2
   764.1
   721.6
   699.2
   741.4
   741.7
   698.2
   740.1
   789.1
   769.9
   739.1
   699.5
   680.7
   727.1
   747.9
   725.2
   746.6
   702.8
   751.1
   764.7
   722.9
   822.5
   751.1
   690.4
   799.4
   737.8
   773.2
     790
   774.1
   763.4
   765.4
   810.5
   691.4
   792.6
   757.9
   734.6
   739.1
     766
   689.8
   744.9
   756.9
   811.1
     756
   705.7
   773.5
   816.6
   787.8
   731.3
   786.5
   799.8
   797.8
   796.5
   692.1
   757.6
   728.4
   766.4
   729.7
   759.5
   708.9
   781.3
   753.1
   751.1
   769.6
   732.6
   742.7
     742
   721.3
     744
   774.5
   738.8
   755.7
   763.1
   735.9
   800.4
   779.7
   752.4
   693.7
   792.6
   737.8
   738.8
   724.2
   777.1
   789.7
   748.5
   715.4
   807.6
   770.9
   769.3
     817
   794.9
   767.7
   788.4
   804.3
   788.1
   746.9
   733.6
   732.6
   745.3
   791.3
   782.9
   740.1
   839.7
   782.9
   810.1
   661.9
   784.8
   759.9
   770.2
   739.4
     732
     803
     767
   710.2
   720.6
   806.6
   776.7
   799.4
     695
     744
   738.8
   812.4
   726.1
   859.5
   727.4
     755
   798.8
   756.3
   749.5
   757.6
   844.9
   734.9
   782.3
   811.4
   806.6
   800.4
     781
   738.5
   722.6
   698.6
   700.2
   830.6
   738.8
   797.5
   720.9
   769.6
   720.3
   770.6
     766
   816.3
   762.8
   741.1
   754.7
   772.8
   720.6
   751.4
     732
   799.1
   818.6
   762.1
   778.4
   757.9
   741.7
   801.4
   741.7
   762.5
   697.3
   757.3
   781.9
   789.4
   750.1
   738.8
   709.6
   751.8
     803
   718.3
   818.9
   738.1
     694
   760.2
   774.1
   729.7
   738.8
   801.4
   727.4
   762.5
     804
     790
   822.5
   776.4
   774.1
   752.1
   763.1
   802.7
   834.8
   812.1
   784.2
     778
   749.8
   707.6
   730.7
   732.9
     779
   785.8
   777.7
   753.1
     695
   802.4
   733.3
   774.8
   754.4
   792.3
   794.9
   731.6
   765.1
   755.7
   732.6
   685.6
   734.6
   763.4
   703.7
   751.4
   731.3
   712.8
   698.2
   764.1
   689.1
     696
     731
   740.7
   724.5
     743
   696.3
   735.9
   755.3
   728.1
   728.1
   751.1
   784.2
   759.5
   765.4
   778.4
   714.1
   684.6
   746.2
   745.9
   738.8
   705.7
   736.2
     719
   711.5
     684
   740.4
   775.1
   769.6
   684.9
   744.3
   709.6
   734.6
   706.3
   740.7
   725.5
   761.5
   743.3
   702.4
   749.5
   712.5
   758.6
   712.2
   746.2
   738.8
   735.5
   759.9
   756.9
   750.5
   691.7
     780
   715.4
   752.7
   709.6
   713.5
   714.8
   688.5
     731
   710.6
   674.2
   750.1
   761.8
   733.9
   723.2
   737.8
   740.7
   691.7
   678.8
   709.3
   717.4
   706.7
   819.2
   728.4
   726.1
   682.3
   764.7
   725.8
   651.5
   737.5
   789.4
   727.8
   724.2
   743.6
     669
   702.8
   758.2
   740.1
   717.4
   697.6
   741.4
   764.7
   780.3
   686.9
   713.2
   747.2
   772.8
   735.5
   740.7
   743.6
   756.9
     693
   745.6
   771.2
   784.5
     803
   678.4
   733.6
   724.5
     719
   733.3
   776.7
   681.7
   760.5
   775.4
   723.9
   799.8
   745.3
   761.5
   722.2
   736.5
   792.6
   746.2
   733.3
   771.5
   734.6
   703.4
   726.5
   673.3
   733.9
   700.2
   713.8
   692.4
   797.8
   748.8
     645
   757.9
   724.8
     781
     743
   737.5
   721.6
   740.4
   753.4
   757.9
   718.7
   728.4
   757.6
   683.6
   778.7
   721.3
   708.6
   711.2
   729.7
   766.7
   747.5
   785.5
   763.1
   772.5
   752.1
   759.9
   749.8
   717.7
   798.1
   685.9
   734.9
     729
   716.7
   712.8
   684.9
   750.5
   732.6
   747.5
     755
   759.2
   762.5
   757.9
   706.7
   787.8
   730.7
   777.4
   753.1
   745.6
     708
   688.2
   754.7
   715.1
   767.3
   705.7
   727.1
   700.2
   731.3
   746.6
     717
   756.3
     743
   739.4
   673.6
   793.3
   787.8
   799.4
   719.3
     729
   717.4
   781.6
   735.9
     707
     719
   765.1
   754.7
     841
   714.8
     780
   743.3
   777.1
   824.7
     744
   814.7
   766.7
   740.1
   834.2
     730
   723.9
   716.7
     743
   768.3
   795.9
   730.3
   772.2
   764.7
   701.8
     851
   742.4
   809.8
   734.9
   829.9
   785.5
   779.7
   809.5
   758.6
   732.9
   772.8
   749.5
   748.2
   756.6
   778.7
   842.3
   781.9
   721.6
   761.2
   787.1
   743.6
   773.5
   778.4
   725.5
   777.7
     790
   859.8
   815.3
   797.8
   747.9
   739.4
   772.5
   775.8
   789.1
   778.7
     719
   786.5
   764.4
   846.5
   732.9
   739.8
   819.9
   770.6
   766.7
   770.9
   806.9
   819.6
   737.2
   754.7
   678.4
   786.8
   789.4
   698.6
   767.3
   800.7
   833.2
   723.9
   743.3
   865.3
   758.9
   817.3
   788.7
   816.6
   753.7
   832.2
   756.3
   850.1
   814.4
   760.5
   770.9
   698.6
     793
   761.5
   794.3
   806.6
   808.9
   810.8
   758.9
   811.4
   799.1
   757.9
   817.6
   750.8
   824.7
   735.9
   828.3
   793.9
   734.9
   821.5
   809.8
   758.2
   793.9
   779.7
   770.6
   757.3
   724.5
   729.7
   812.1
   758.9
   734.6
   814.7
   846.5
   769.6
   828.3
   804.3
   841.3
   748.2
     814
     780
   766.4
   810.1
   789.7
   839.7
   741.4
   829.6
   805.6
   803.7
   859.8
   769.3
   769.6
   869.2
   818.6
   779.7
   784.5
   813.4
   743.3
   820.5
   794.9
   810.8
     839
   809.5
   851.3
   782.3
   774.8
   786.1
   834.8
   813.7
   824.1
   785.2
   890.3
     768
     767
   788.7
   850.7
   784.5
   780.6
   748.2
   827.3
     814
   816.6
   804.3
     793
   816.3
   836.7
   840.3
   830.9
   843.9
   787.4
   819.2
   804.3
     829
   785.5
   808.2
     815
   835.8
   898.4
   783.5
     793
   747.2
   808.5
   832.5
   836.1
   759.2
   811.8
   830.9
   807.2
   870.5
   837.1
   786.8
   855.9
   739.4
   823.8
   791.3
   812.7
   828.3
   894.5
   878.3
   832.2
   822.2
   840.6
     889
   776.4
   734.9
   770.9
   757.6
     840
   808.2
   855.9
   859.8
   832.2
   842.9
   844.2
   817.6
   818.6
   792.6
   777.4
   798.1
   760.5
   791.7
   768.6
   783.9
   808.9
   813.4
   823.1
     816
   797.8
   802.7
   809.8
   783.9
   765.7
   840.6
   812.7
     803
   789.1
   783.9
   787.1
   809.2
     732
   723.2
   833.5
     827
   793.9
   765.7
   714.8
   809.5
   781.6
   805.3
   750.8
     792
   753.1
   858.2
   722.9
   771.5
   749.2
   848.8
   786.1
   832.2
   756.3
   784.5
   759.9
   809.2
   793.3
   775.1
   745.9
   744.3
   760.8
   772.8
   796.5
   723.5
   764.7
     779
   764.1
   865.6
   819.2
   764.4
   801.4
   740.4
     717
   722.6
   747.9
   793.3
   789.4
   756.9
   839.7
   813.7
   727.1
   722.6
   818.6
   822.2
   817.6
   665.1
     755
   756.9
   760.2
     742
   790.7
   761.2
   763.4
   807.9
   798.8
   822.8
   759.5
   740.7
   791.7
   764.1
   775.4
   701.8
     814
   778.7
   741.4
   744.6
   765.7
   733.6
   780.6
   734.9
   756.9
   714.5
   850.7
   801.7
   734.9
   740.7
   687.9
     720
   696.3
   666.4
   816.6
   787.4
   800.4
   747.5
   761.2
   784.5
   735.5
   731.3
   719.6
   691.1
   719.6
   748.8
   764.7
   658.3
   720.9
     766
   749.5
   737.2
   744.6
   732.6
   723.5
   737.5
   728.1
   707.6
   673.6
   685.3
   805.9
   733.3
   715.4
   707.3
   661.6
   722.2
   743.3
   764.7
   880.9
   742.4
   774.8
   693.7
   764.1
   755.3
   740.4
   685.3
   774.5
   694.7
     717
   705.4
   712.2
   725.5
   716.4
   714.8
   761.5
   700.2
   708.6
   736.2
   716.7
   696.6
   688.8
   677.8
     708
   735.5
   796.8
   762.5
   735.9
   765.7
   732.6
   728.1
   673.3
   690.4
   749.5
   629.8
   666.8
   712.5
   771.9
   740.1
   694.3
   769.6
   728.7
     732
     717
   681.7
   715.7
     694
   779.3
   752.4
   709.3
   710.9
   690.4
     670
   760.8
   711.9
   715.4
   728.1
   738.5
   682.7
   752.4
   770.9
   699.5
   677.5
   728.1
   676.2
   742.7
   697.9
   752.4
   660.9
   684.9
   684.9
   757.3
   697.3
   724.2
   698.6
   698.2
     754
   711.5
   762.5
   762.8
   749.2
   751.8
   713.2
   676.2
   703.1
   660.6
   692.1
   692.4
   658.3
   728.4
   709.6
   695.6
   671.6
   667.7
     804
   673.3
   732.3
   793.3
   673.3
   677.1
   715.7
   757.9
   712.2
   698.2
   688.2
   749.2
   700.8
   762.8
   751.1
   698.2
   721.6
   740.4
   716.4
   753.1
   716.1
   714.1
   756.9
     742
   726.8
   741.1
   741.1
   702.1
   679.1
   728.7
   732.6
   702.4
     780
   656.7
   713.5
     707
   746.9
   751.1
   678.1
     743
   736.5
   725.5
   716.4
   708.9
     706
   736.2
   663.8
   694.3
   706.7
   699.9
   679.7
   654.4
   698.2
   719.6
   742.7
   679.4
   714.1
     730
     792
   682.3
   779.7
   779.7
   758.6
   721.3
   748.5
     756
   766.7
   735.2
     729
   724.8
   727.4
   710.2
     707
   746.2
   753.1
   732.3
   757.6
   729.4
   756.6
   652.8
   728.4
   764.4
   732.6
   721.3
   744.6
   757.3
   720.6
   716.1
   727.1
   734.9
   741.7
   761.5
   763.8
   721.3
   717.4
   724.8
   762.5
   756.9
   790.7
   724.5
   800.1
   711.2
     754
   704.7
   801.1
   830.6
   740.1
     754
   784.8
   790.4
   742.4
   698.6
     768
   762.5
   793.9
   812.1
   726.1
   746.2
   829.6
     852
   707.3
   802.4
   770.2
   876.7
   745.9
   807.2
     717
   849.4
   831.2
   856.5
   782.9
   771.2
   774.5
   831.9
     791
   843.2
   757.6
     743
   754.4
   773.2
     815
   837.1
   803.3
   854.9
   760.2
   826.7
   763.8
   878.6
   884.8
   797.2
   841.3
   847.1
   867.6
   813.1
   798.8
   810.1
   812.1
   807.9
   876.7
   782.3
   827.3
   836.1
   857.5
     815
     802
   831.9
     792
   851.7
   856.5
   858.5
   796.5
   871.8
     802
   794.9
   842.9
   814.7
   806.6
   830.9
   848.8
   835.5
   874.7
   858.2
   874.1
   801.7
   823.4
   828.3
     852
   909.4
     840
   859.5
   834.2
   851.3
   878.3
   858.8
   761.8
   917.8
   880.5
   850.7
   847.8
     814
   795.2
   848.4
     888
     828
     815
   869.2
   938.9
   860.4
   927.6
     911
   862.1
   962.3
   884.8
   894.2
   838.4
   904.5
   804.3
   865.6
   857.5
   903.9
   860.4
   891.6
   842.6
   886.7
   804.6
   926.3
     826
   933.4
     863
   859.5
   931.1
   914.3
   820.9
   925.3
   948.3
   830.9
   882.2
     841
   896.8
   842.6
   834.2
   872.1
   890.6
   871.5
     814
   896.1
   876.7
   975.9
   894.2
   841.3
   893.5
   828.3
   914.9
   933.4
   869.2
   884.4
   814.7
     938
   755.3
   841.9
   800.1
     865
   926.9
   858.5
   918.5
   869.2
   859.1
     926
   834.8
   893.2
   928.2
   864.6
   915.9
   833.2
   892.5
   880.5
   811.8
   934.1
   819.6
   881.8
   842.9
   866.9
   849.7
   919.8
   859.5
   844.9
     890
   821.8
   855.2
   883.8
   795.9
   865.3
   819.9
   885.1
   830.9
   808.5
   874.4
     827
   857.5
   800.7
   832.9
   819.6
   798.5
   873.4
   885.4
   890.3
   912.3
   770.9
   794.9
   781.6
     864
   829.3
   851.7
   829.3
   817.6
   878.9
   924.3
   821.2
   845.2
   833.2
   786.1
   806.6
     816
   861.4
   787.8
   810.8
   795.2
   819.6
   824.1
   883.8
   801.1
   879.9
   862.4
   767.3
   807.2
   809.8
   780.6
   795.6
   761.2
   854.3
   805.3
   840.6
   785.2
   776.4
   865.9
   827.3
   767.3
   789.1
   763.8
   796.2
     781
   782.3
   787.8
   742.4
   794.6
   823.4
   801.1
   833.2
   766.4
   801.4
   776.1
   788.4
   815.7
   791.7
   832.9
     792
   780.6
   811.8
   727.1
   744.3
   805.3
   762.1
   805.6
   792.3
   789.7
   803.7
   800.7
   792.6
   780.6
   745.3
   775.8
   789.1
   793.6
   758.9
     778
   760.5
   766.4
   840.6
   755.3
     732
   804.6
   795.9
   760.2
   772.8
   748.2
   754.7
   794.9
     718
   759.5
   763.4
   755.7
   772.5
   829.9
   778.4
   710.6
   807.6
   753.7
   818.9
   799.4
   735.2
   802.7
   759.2
   771.5
   749.5
   721.3
     778
   746.9
   774.8
   820.9
   734.2
   754.7
   716.1
   824.1
   767.3
     792
   855.9
     828
   759.2
   696.9
   751.8
   817.6
   769.9
   756.3
   738.1
     766
   706.3
   775.4
   716.7
   781.3
   831.6
   772.2
   798.1
   765.7
   734.6
   768.6
   815.7
   786.1
   762.8
   737.5
   749.5
   758.6
   783.2
   698.9
   793.6
   702.8
   756.3
   741.7
     839
   774.1
     791
   725.8
   703.4
   807.6
   710.6
   778.7
   786.8
     755
   746.9
     754
     793
   713.5
   704.7
   728.4
     790
   701.2
   784.5
   788.7
   770.6
   782.6
   731.6
   755.7
   753.1
   769.6
   806.9
   728.1
   799.4
   751.8
   812.7
   771.9
     744
   744.3
   806.9
   798.1
   724.2
   756.6
   758.2
   796.8
   795.6
   749.2
   789.1
   791.3
   718.3
     791
     792
   818.3
   769.9
   716.1
   785.8
   751.8
   730.3
   760.2
   801.1
   749.8
   651.8
   713.2
     754
   779.3
   807.9
   737.2
   775.8
   740.7
   774.1
   781.9
   767.3
   738.5
   780.6
   771.2
   757.3
   830.3
   831.6
   796.5
   714.8
   767.7
     791
   776.1
   708.3
   698.9
   657.4
   762.8
   764.4
   813.4
     803
   822.2
   777.1
   781.6
   790.4
   767.7
   756.9
   787.4
   832.5
   811.1
   808.5
   759.2
   742.4
   754.7
     694
     792
     743
   787.4
   751.4
   768.6
   732.3
   759.9
     826
     852
   789.7
   809.2
   751.1
   777.4
     780
   816.3
     756
   749.8
   803.3
   762.5
   765.4
   755.3
   799.1
   763.8
   796.2
     695
   745.3
   823.8
   735.2
     754
   734.9
   811.8
   837.7
   744.9
   824.4
   758.2
   776.1
   748.2
   822.5
   841.3
   716.1
   786.8
   857.2
   782.3
   746.2
   723.2
   788.1
   759.9
   776.1
   735.9
   754.4
   807.9
   718.7
   702.4
   757.6
   750.1
   736.2
   732.3
     755
   776.7
   851.3
   736.8
   710.2
   803.3
   754.4
   794.6
   800.4
   792.3
   732.9
   791.3
   796.8
   758.2
   750.8
   771.9
   836.7
   757.3
     767
   785.2
   722.6
   772.2
   776.4
   786.1
   805.6
   769.9
   737.8
   726.5
   738.1
   786.5
   788.1
   818.9
   766.7
   797.5
   842.9
   720.3
   753.7
   823.4
   728.7
   819.6
   758.2
   732.9
     742
     792
   749.2
   750.1
   801.1
   753.7
   786.8
     778
   777.1
   771.5
   786.5
   797.8
   807.2
   772.8
   817.9
   822.5
   804.6
   796.5
   740.1
     790
   738.1
   809.2
   784.5
   752.1
   773.8
   739.8
   751.1
   822.8
   772.5
   801.7
   800.7
   783.9
   798.8
   770.9
   829.6
   758.2
   773.2
   768.6
   690.8
   784.5
   774.5
   806.9
   832.2
   807.6
   792.3
   848.1
   833.2
   760.5
   817.9
   750.5
   816.3
   765.4
   784.5
   794.3
   750.8
   764.1
   777.1
   819.2
   778.7
     840
   793.3
   827.3
   825.4
   869.2
   736.8
   865.9
   767.7
     815
     792
   839.7
   845.8
   904.9
   785.8
   805.9
   748.2
   821.2
   776.7
   797.8
   825.4
   729.7
   763.8
   854.9
   845.8
   808.5
   794.9
   840.6
   821.5
   790.7
   788.7
   796.2
   832.5
   802.4
   834.8
   842.6
     804
   804.6
   883.8
   785.8
   794.9
   869.2
   839.7
   852.6
   867.9
   844.2
   828.3
   783.2
   851.3
   878.3
     827
     742
   757.3
     817
   857.2
   889.3
   847.8
   801.7
   799.4
   832.9
   838.7
   807.9
   820.9
   849.7
   885.7
   862.1
   819.2
   772.2
   793.9
   835.8
   861.7
   852.6
   789.7
   856.5
   821.8
   802.7
   860.8
   830.3
   815.3
   884.8
   871.5
   858.2
   854.3
   858.2
   797.5
   873.7
   874.4
   846.2
   758.9
   849.4
   883.5
   882.5
   920.1
   807.2
   912.7
   824.7
   890.6
   857.2
   828.3
   836.4
   813.4
   809.8
   798.1
   812.1
   865.9
   805.3
   816.3
   865.6
   857.8
   859.1
   857.8
   834.5
   873.4
   834.2
   856.9
   848.1
   858.2
     828
   871.1
   835.5
   833.2
   800.7
   819.6
   850.4
   763.1
   822.8
     816
   790.7
   777.4
   847.8
   908.4
   872.1
   845.5
   830.3
   859.8
   812.7
   755.3
   823.1
   870.2
   794.6
   807.9
   798.5
   776.7
   794.6
   814.7
   786.8
   846.8
   823.8
   812.4
   797.2
   856.9
   806.6
   773.5
     853
   702.8
   799.1
   800.7
   865.3
   859.5
   893.5
   753.7
     814
   772.8
   819.9
   810.8
   849.1
   802.4
   758.6
   775.1
   848.4
   764.4
     778
   760.8
   831.6
   803.3
   861.4
   838.4
   780.3
     802
   776.1
   757.9
   822.2
   808.2
   796.5
   805.6
   750.5
   763.8
   811.1
   860.8
   770.9
   716.7
   827.3
   737.2
   790.4
   720.3
   753.1
   810.1
     706
   796.2
   782.9
   757.9
   777.4
   771.9
     802
   797.8
   771.2
   806.9
   808.9
   788.1
   816.6
   782.6
   718.3
   750.5
   812.7
   797.8
   811.1
   752.1
   748.2
   788.7
   798.5
   834.5
   861.7
   823.8
     755
   761.2
   781.9
   769.9
     754
   758.2
   759.5
   730.3
   764.4
   823.1
   777.4
   744.9
   748.5
   753.4
   759.9
   778.4
   725.2
   796.8
     743
   777.4
   673.6
   721.6
     766
     744
   757.9
   807.6
   727.1
   752.7
   729.7
   778.7
   760.5
   688.8
   764.4
   751.1
   753.4
   769.9
   744.9
   724.5
   762.8
   768.6
   789.7
   764.7
   829.3
   775.4
   811.4
   695.3
   740.4
   800.4
   710.2
   826.4
   711.9
   760.8
   744.9
   796.8
   747.9
   777.4
   789.4
     781
   762.5
   769.3
   796.8
     781
   759.2
   822.8
   756.6
   738.5
   746.9
   691.1
   708.9
   739.8
   711.9
   675.2
     744
   735.5
   784.8
   731.3
     743
     729
     792
   660.3
   701.8
   724.2
   779.7
   754.7
   801.4
     768
   762.8
     744
   721.9
   784.5
   775.4
   746.9
     755
   824.7
     766
   750.8
   741.4
     707
   776.1
   762.5
   720.6
   785.8
   800.7
   673.3
     720
   808.2
   773.8
   775.1
   738.8
   735.5
   708.3
   761.2
   704.7
   691.1
   719.6
   659.6
   730.3
   701.5
   749.5
   782.6
   690.8
   770.9
   701.5
   704.1
   727.8
   777.4
   760.8
   770.9
   702.1
   823.8
     731
   799.4
   690.4
   739.4
   843.2
   709.6
   748.5
   724.2
     729
   727.1
   769.3
   714.5
   763.1
   773.8
   746.6
   732.3
   726.1
   691.1
   818.6
   760.2
   746.2
   819.6
   730.7
   708.3
   727.8
   733.9
     793
   796.2
   753.4
   737.8
   728.1
   735.9
     756
   744.3
   792.3
   751.8
   744.9
   686.6
   768.3
   740.1
     717
   696.3
   745.9
   712.8
   742.7
   702.8
     803
   703.7
   784.5
   786.1
     720
   729.7
   777.1
   746.6
   722.6
   782.9
   763.1
   695.6
   712.8
   719.3
   711.9
   707.6
   740.4
   686.2
   748.2
   773.5
   736.8
   719.6
   709.3
   709.9
   744.6
   764.4
   717.4
     645
     769
   735.5
   732.3
   756.3
   729.7
   745.6
     781
   726.1
   726.5
   697.6
   743.3
   709.9
     754
   774.8
   745.3
     706
   671.3
     732
   756.9
   718.7
   775.8
   716.7
   678.8
   732.3
   702.8
   700.5
   741.4
   772.8
   698.2
   741.1
   692.4
     766
   783.5
   737.5
   720.6
   685.9
   730.3
   785.8
     696
   756.9
   696.9
   753.7
   708.6
   699.9
   711.9
     790
   753.7
   709.6
   732.3
   706.7
   736.5
   770.9
   709.3
   717.7
   769.3
   753.4
     719
   687.9
     670
   735.9
   714.5
     743
   690.4
   773.5
   754.7
   673.6
   794.6
     730
   739.4
   750.5
   735.2
   711.2
     756
     719
   760.2
   686.9
     694
   711.2
     705
   710.2
   704.4
   744.9
   691.4
   708.6
   704.7
   762.8
   761.2
     720
   722.6
   720.3
   661.6
   722.2
   663.2
   751.4
   655.7
   683.6
   684.9
     731
   784.8
   722.2
   740.7
   673.3
   703.4
   662.2
   677.8
   715.4
   693.4
   689.5
   735.9
   657.4
   719.6
   678.4
     659
   687.9
   692.1
   700.8
   750.8
   709.9
   769.9
   675.5
   728.1
     769
   656.1
   705.7
   737.5
   691.1
   762.8
   727.1
   767.7
   715.1
   723.5
   747.2
   758.9
   677.1
     779
   752.1
   691.1
   725.8
   741.1
   712.2
   695.6
   732.3
   756.6
   750.5
   755.7
   759.2
   661.9
   684.6
   686.6
   687.9
   692.7
   694.7
   662.2
   730.3
   733.9
   705.7
   722.9
   687.5
   762.1
     694
   724.8
   703.7
   648.9
     706
   641.1
   751.8
   661.3
   720.6
   711.2
   759.5
   698.6
   755.3
   794.6
   749.5
     717
   690.4
   751.1
     729
   611.6
   747.5
   627.5
   726.1
   665.8
   752.4
   697.6
     683
   779.3
   776.4
   745.3
   698.6
   758.9
   717.4
   708.9
   678.4
   775.4
   762.8
   675.5
   747.2
   668.7
   726.5
   773.8
   671.6
   713.2
   740.1
   743.6
   805.3
   694.7
   736.2
   841.3
   749.8
   699.5
   728.1
   739.4
   769.6
   784.8
   674.6
   747.2
   756.3
     706
   763.4
   772.5
   798.5
   754.4
   732.9
   719.6
     729
   781.3
   758.2
   764.1
   730.7
   753.7
   757.6
   807.2
     804
   784.5
   826.7
   779.3
   830.9
   831.9
   716.7
     791
   807.9
   807.2
   830.6
   866.9
   784.8
     817
   845.5
   749.8
   834.8
   798.5
   777.4
   938.9
   876.7
   749.8
   867.2
   815.3
   822.2
   744.9
   839.7
   825.1
   798.1
   852.3
   824.1
   796.5
   796.8
   857.8
   887.7
   858.5
   830.6
   913.3
   874.1
   895.1
   836.1
   805.3
   810.1
   769.9
   838.4
   861.7
   837.7
   889.3
   834.2
   844.5
   921.7
   932.1
   922.1
   928.2
   932.4
   893.5
   860.1
   843.6
   898.7
   957.1
   847.1
   925.6
   912.3
   942.8
     924
   885.7
   953.2
   919.1
   947.4
     960
     961
   922.4
    1030
   912.7
   939.3
   966.8
   949.3
     900
   993.4
   943.8
   989.2
   998.9
     960
   973.6
   994.4
    1039
    1035
    1003
   990.5
    1021
    1041
    1098
    1036
    1007
    1075
    1020
    1050
    1012
    1032
    1056
   991.2
    1134
    1049
    1071
    1055
    1108
    1040
    1136
    1106
    1111
    1114
    1101
    1071
    1032
    1137
    1086
    1159
    1073
    1109
    1110
    1106
    1123
    1056
    1137
    1169
    1105
    1134
    1218
    1157
    1058
    1130
    1132
    1085
    1134
    1087
    1190
    1097
    1144
    1136
    1241
    1184
    1255
    1201
    1186
    1169
    1210
    1170
    1139
    1188
    1210
    1142
    1176
    1147
    1260
    1277
    1145
    1188
    1251
    1199
    1174
    1239
    1168
    1218
    1161
    1178
    1252
    1200
    1297
    1243
    1239
    1154
    1239
    1138
    1200
    1243
    1217
    1211
    1229
    1238
    1279
    1274
    1213
    1232
    1267
    1185
    1133
    1195
    1181
    1200
    1212
    1194
    1165
    1278
    1204
    1253
    1218
    1239
    1218
    1197
    1165
    1170
    1285
    1327
    1185
    1150
    1172
    1269
    1163
    1215
    1221
    1201
    1168
    1200
    1249
    1221
    1219
    1202
    1134
    1127
    1235
    1100
    1187
    1218
    1213
    1151
    1184
    1121
    1105
    1175
    1149
    1132
    1159
    1141
    1192
    1122
    1137
    1131
    1127
    1198
    1058
    1056
    1091
    1129
    1101
    1131
    1113
    1128
    1175
    1087
    1090
    1136
    1059
    1141
    1110
    1065
    1051
    1104
    1148
    1090
    1070
    1087
    1098
    1010
    1093
    1135
    1057
    1077
    1107
    1094
    1063
    1055
    1058
    1085
    1002
    1015
    1051
    1027
    1027
    1050
    1089
   946.7
    1055
   979.5
    1036
   965.9
    1001
    1046
   955.8
    1079
    1014
   924.7
    1018
    1014
   926.6
   943.2
   958.7
    1010
    1027
   926.6
    1010
   939.3
   965.2
   999.6
   987.6
    1021
   989.5
     901
   947.7
   949.3
   998.3
   943.8
     972
   836.7
   922.7
    1004
    1007
   927.9
    1010
   983.1
   934.4
   893.5
   890.3
   839.3
   879.2
   959.4
   992.1
   906.5
   963.9
   933.1
   883.5
   934.1
   880.5
     923
   862.1
   925.3
   897.1
   907.8
   892.9
   879.6
   893.8
   902.3
   868.2
     888
     924
   854.3
   885.1
     853
   865.9
   890.9
   924.7
   924.3
   932.8
   887.7
   877.6
   915.3
   845.8
   893.8
   871.1
     875
   798.5
   819.2
   771.9
   838.4
   896.4
     887
   807.6
   870.8
   851.7
   856.9
   786.1
     865
   867.6
   794.9
     767
   838.4
   853.9
   849.7
   847.5
   796.5
     793
   857.5
   844.2
   831.9
   770.6
   849.4
   789.1
   896.4
   811.1
   825.1
   745.6
   800.7
   806.6
     887
   862.1
     913
   806.6
   865.6
   875.4
   811.8
   813.7
   768.3
   812.1
   832.9
   850.4
   809.2
     767
   792.3
   791.7
   737.2
   804.3
   757.9
   764.7
     805
   757.3
   811.4
   833.5
   805.9
   754.4
   714.5
   787.4
   752.7
   782.6
   735.9
   818.6
   789.7
     778
   766.4
   780.3
   801.4
   808.2
   746.9
   798.5
   791.3
   825.7
   772.8
   734.2
     803
   741.1
   738.8
   789.4
   763.4
   754.4
   802.4
   760.5
   854.3
   845.5
   786.1
     781
   753.1
   785.2
   707.6
   766.7
   796.8
     767
   728.4
   728.7
   719.6
   826.7
   799.4
     766
   792.6
   759.2
   751.8
   750.8
   733.9
   747.5
   752.1
     744
   754.4
   690.4
   733.6
   789.4
   771.9
   705.7
   736.5
   708.6
   750.8
   760.8
   761.2
   776.1
   766.4
   808.2
   740.1
   720.6
   717.4
   701.2
   731.3
     780
   793.3
   754.7
   714.8
     729
   764.7
   738.1
   764.4
   737.8
   718.7
   771.2
   725.2
   727.1
   783.9
     791
   773.8
   727.8
   715.4
   772.5
   750.5
   708.6
   813.4
   712.2
   735.5
   688.8
     729
   833.2
   788.1
   779.7
   757.6
   741.1
   728.4
   748.8
   713.8
   755.3
   787.1
   739.4
     755
   783.2
   776.4
   763.4
   782.6
   688.2
     767
   754.7
   783.2
   715.4
   746.6
     730
   753.4
   735.2
     826
   703.4
   797.2
     742
   788.4
   763.8
   851.7
     791
     802
   756.9
   764.7
   809.8
   746.6
   739.4
   821.5
     767
   772.5
   762.5
   806.3
   790.7
   777.7
   778.7
   724.2
   738.8
   774.8
   787.4
     803
   827.3
   773.8
   769.6
   812.1
   857.2
   849.7
   783.5
   813.1
   806.3
   817.9
   875.4
   821.2
   835.5
   825.7
   801.1
   798.1
   785.8
   825.4
     876
     838
     805
     890
   829.9
   797.8
   879.2
   921.4
   890.9
   849.7
   867.6
   928.6
   860.1
     864
   855.9
   862.4
     901
   936.3
   879.6
   878.3
   874.7
   861.7
   910.7
   904.5
   908.8
   932.1
   909.1
   874.1
     865
   920.1
     947
     938
     974
   950.6
    1015
   959.7
     938
   945.7
    1007
    1012
     936
   985.3
    1078
   949.3
   940.2
    1047
    1016
    1021
   987.3
   958.1
    1046
     972
    1044
    1014
    1094
    1062
    1032
    1024
    1014
    1126
    1093
    1095
    1032
    1100
    1097
    1014
    1083
    1045
    1129
    1124
    1094
    1088
    1146
    1122
    1095
    1144
    1154
    1164
    1160
    1173
    1158
    1144
    1241
    1094
    1152
    1200
    1174
    1242
    1209
    1145
    1195
    1276
    1190
    1218
    1230
    1320
    1283
    1222
    1352
    1334
    1239
    1292
    1368
    1322
    1311
    1286
    1274
    1315
    1332
    1254
    1323
    1352
    1323
    1338
    1404
    1357
    1396
    1419
    1344
    1391
    1439
    1419
    1336
    1418
    1434
    1431
    1386
    1487
    1432
    1455
    1453
    1416
    1473
    1542
    1455
    1531
    1515
    1547
    1535
    1560
    1483
    1543
    1516
    1563
    1525
    1519
    1564
    1456
    1567
    1573
    1548
    1641
    1577
    1679
    1527
    1541
    1738
    1528
    1609
    1577
    1572
    1579
    1626
    1715
    1672
    1674
    1703
    1693
    1684
    1694
    1633
    1737
    1712
    1647
    1688
    1598
    1747
    1646
    1766
    1650
    1644
    1725
    1595
    1796
    1810
    1679
    1761
    1753
    1791
    1739
    1638
    1832
    1770
    1816
    1725
    1757
    1735
    1732
    1706
    1870
    1720
    1870
    1720
    1765
    1834
    1730
    1777
    1766
    1678
    1745
    1806
    1868
    1800
    1874
    1826
    1785
    1833
    1834
    1945
    1825
    1811
    1754
    1810
    1791
    1816
    1790
    1813
    1908
    1771
    1817
    1793
    1890
    1897
    1834
    1931
    1853
    1826
    1923
    1793
    1860
    1942
    1813
    1775
    1901
    1846
    1766
    1889
    1862
    1757
    1855
    1897
    1805
    1763
    1750
    1849
    1851
    1870
    1838
    1785
    1851
    1935
    1714
    1740
    1792
    1840
    1848
    1877
    1773
    1877
    1834
    1838
    1860
    1692
    1881
    1823
    1894
    1796
    1697
    1761
    1827
    1779
    1847
    1827
    1806
    1860
    1814
    1683
    1708
    1700
    1733
    1780
    1705
    1803
    1828
    1736
    1736
    1767
    1728
    1774
    1710
    1786
    1797
    1709
    1776
    1834
    1718
    1759
    1662
    1705
    1809
    1769
    1763
    1671
    1790
    1675
    1703
    1776
    1654
    1657
    1722
    1664
    1744
    1658
    1683
    1733
    1701
    1705
    1618
    1622
    1685
    1565
    1588
    1618
    1662
    1662
    1640
    1638
    1629
    1628
    1635
    1647
    1524
    1598
    1635
    1512
    1580
    1482
    1569
    1476
    1509
    1452
    1577
    1448
    1543
    1494
    1472
    1477
    1478
    1521
    1489
    1356
    1503
    1449
    1439
    1421
    1389
    1440
    1507
    1465
    1426
    1331
    1362
    1456
    1384
    1358
    1422
    1437
    1344
    1453
    1371
    1379
    1341
    1364
    1404
    1300
    1321
    1346
    1290
    1325
    1282
    1333
    1327
    1275
    1308
    1293
    1265
    1306
    1334
    1304
    1229
    1227
    1254
    1252
    1206
    1215
    1165
    1232
    1208
    1247
    1203
    1261
    1280
    1178
    1226
    1169
    1211
    1280
    1222
    1083
    1141
    1189
    1163
    1202
    1099
    1132
    1169
    1133
    1097
    1144
    1086
    1111
    1058
    1124
    1138
    1021
    1168
    1122
    1098
    1079
    1095
    1012
    1068
    1058
    1042
    1076
    1006
    1092
    1090
    1048
    1109
    1077
    1022
    1084
    1104
    1085
    1031
    1014
    1039
   955.8
    1044
    1064
    1061
   940.2
    1040
   958.1
    1016
    1088
   954.8
    1021
   979.8
    1041
   983.7
   996.4
    1027
    1013
    1014
   981.4
   928.9
   993.8
    1001
   948.7
    1027
   980.1
   951.3
   970.4
   946.4
   965.2
   946.4
    1009
   913.6
     961
   920.8
   908.8
   929.2
   915.6
   914.9
   911.4
     998
   980.1
   922.7
     911
     911
     914
   962.6
   961.6
   853.9
   934.1
   950.3
   910.7
    1002
   957.8
   929.9
   915.3
     888
   919.5
   903.6
     926
   958.1
   914.9
   961.3
   908.4
   974.6
   940.9
   881.2
   903.6
   900.3
   977.5
   953.2
   873.4
   964.9
   834.8
     950
   953.5
   986.9
   942.5
   855.9
   918.2
   945.7
     900
    1040
   986.6
   892.2
   960.7
   908.8
   966.8
   973.3
   932.8
     925
    1011
   951.9
   907.5
    1006
   904.2
   968.5
   903.6
    1003
    1012
   973.3
   981.4
   980.1
   997.7
   920.4
   988.6
    1039
   985.3
   941.2
   967.8
    1030
   958.1
   996.7
   995.7
    1007
   990.2
    1086
    1075
   996.4
    1033
   986.3
    1050
    1003
    1046
   946.4
   978.8
    1118
   999.3
   995.4
    1029
    1106
    1078
   990.5
    1110
    1060
    1090
    1095
    1072
    1104
    1026
    1035
    1021
    1116
    1052
    1030
    1123
   995.7
    1129
    1111
    1084
    1068
    1154
    1143
    1154
    1131
    1150
    1118
    1102
    1130
    1150
    1052
    1123
    1079
    1167
    1089
    1169
    1173
    1088
    1165
    1152
    1188
    1197
    1139
    1220
    1110
    1187
    1214
    1159
    1162
    1221
    1208
    1202
    1205
    1183
    1218
    1264
    1260
    1221
    1271
    1263
    1176
    1230
    1225
    1204
    1286
    1313
    1230
    1189
    1281
    1276
    1294
    1272
    1336
    1317
    1367
    1258
    1304
    1300
    1313
    1326
    1373
    1308
    1308
    1358
    1336
    1292
    1324
    1283
    1378
    1298
    1416
    1340
    1335
    1369
    1374
    1340
    1368
    1319
    1375
    1455
    1485
    1289
    1426
    1424
    1403
    1436
    1461
    1421
    1405
    1488
    1389
    1308
    1462
    1540
    1512
    1421
    1383
    1406
    1471
    1407
    1427
    1372
    1466
    1519
    1469
    1631
    1537
    1483
    1535
    1511
    1502
    1594
    1543
    1501
    1531
    1540
    1451
    1502
    1604
    1526
    1532
    1510
    1477
    1508
    1490
    1520
    1560
    1557
    1520
    1566
    1484
    1619
    1586
    1584
    1662
    1569
    1586
    1563
    1623
    1585
    1674
    1487
    1600
    1649
    1601
    1492
    1587
    1675
    1551
    1647
    1639
    1593
    1685
    1656
    1560
    1677
    1585
    1676
    1567
    1588
    1683
    1633
    1620
    1596
    1624
    1636
    1705
    1659
    1604
    1596
    1672
    1658
    1539
    1639
    1599
    1681
    1656
    1658
    1611
    1752
    1679
    1665
    1612
    1651
    1642
    1679
    1581
    1587
    1658
    1523
    1644
    1640
    1645
    1640
    1758
    1573
    1686
    1502
    1698
    1626
    1615
    1567
    1537
    1506
    1570
    1647
    1709
    1555
    1655
    1534
    1663
    1657
    1596
    1599
    1551
    1585
    1579
    1553
    1621
    1676
    1541
    1544
    1626
    1593
    1590
    1625
    1543
    1495
    1600
    1597
    1658
    1540
    1523
    1653
    1541
    1515
    1638
    1578
    1536
    1507
    1630
    1570
    1514
    1520
    1502
    1528
    1466
    1527
    1534
    1430
    1524
    1506
    1519
    1536
    1471
    1515
    1482
    1525
    1439
    1467
    1470
    1384
    1439
    1521
    1427
    1521
    1461
    1456
    1446
    1423
    1394
    1444
    1357
    1451
    1395
    1540
    1419
    1414
    1479
    1271
    1533
    1444
    1472
    1387
    1386
    1327
    1255
    1386
    1452
    1388
    1365
    1442
    1380
    1356
    1323
    1315
    1373
    1317
    1367
    1336
    1287
    1252
    1355
    1381
    1174
    1363
    1319
    1288
    1350
    1277
    1359
    1321
    1315
    1244
    1318
    1306
    1225
    1329
    1261
    1249
    1314
    1255
    1306
    1236
    1241
    1192
    1292
    1245
    1230
    1248
    1273
    1233
    1158
    1214
    1209
    1176
    1162
    1234
    1173
    1187
    1226
    1232
    1241
    1195
    1200
    1213
    1218
    1196
    1194
    1253
    1189
    1092
    1129
    1166
    1228
    1213
    1156
    1131
    1140
    1155
    1199
    1150
    1114
    1073
    1135
    1148
    1055
    1161
    1019
    1122
    1210
    1002
    1055
    1157
    1170
    1178
    1113
    1108
    1143
    1120
    1035
    1090
    1139
    1047
    1066
    1005
    1150
    1020
    1068
    1110
    1098
    1072
    1061
    1022
    1029
    1062
    1117
    1118
    1102
    1030
    1004
    1063
    1073
    1082
    1087
   946.7
    1087
    1008
    1078
    1026
    1027
    1085
    1019
    1071
    1090
    1037
    1073
    1097
    1036
   990.2
    1129
    1013
    1063
    1051
    1002
    1050
    1044
    1015
    1032
   971.4
    1003
   929.5
   978.2
   993.1
   930.2
   985.3
   906.5
    1004
    1037
    1032
   930.8
    1107
   970.4
   944.1
    1042
    1005
   943.2
     974
    1012
    1077
    1016
   979.5
     949
   962.6
    1015
    1051
    1044
   965.2
    1038
     985
   941.2
    1001
   992.1
   897.1
   957.1
     996
   954.5
    1017
   950.6
   930.5
   977.9
   989.2
    1000
   894.2
   945.7
     949
   933.1
   962.3
   952.9
   957.1
    1000
     937
   916.6
   912.3
   980.8
   964.6
   912.7
   930.5
   951.6
     888
   923.4
   939.3
   957.1
   920.8
   905.5
   983.7
   956.5
    1009
   944.8
   906.8
   861.4
   932.1
   923.7
   891.2
   975.6
   891.9
   931.8
   909.7
   939.6
   895.1
   910.4
   955.8
   902.6
   941.9
   888.7
   908.1
   861.7
   938.6
   928.9
   850.4
   922.1
   908.4
   909.1
   955.8
   968.5
   855.2
   910.4
   886.4
   953.9
   964.6
   839.7
   911.4
   925.3
   915.9
   853.6
   878.3
   901.6
   916.2
   870.2
     852
   941.5
   886.4
   863.7
   945.1
   863.4
   913.6
   867.9
   863.4
   921.7
   891.6
   919.1
   921.1
   831.9
   901.3
   877.6
   945.4
   904.2
   789.4
   973.6
   892.9
   858.2
   932.4
   942.2
     899
   880.5
   802.7
   846.5
   914.9
   856.2
   877.9
   885.4
   881.2
   932.8
   830.9
   895.5
   731.6
   881.2
   921.4
   890.6
   861.7
   922.7
   825.1
   943.8
   874.7
   879.6
   980.8
   974.3
     923
   862.7
   888.3
   870.8
   909.1
   883.1
   928.2
   952.9
     864
   943.8
   874.4
   936.3
   898.1
   958.4
   902.3
   957.1
   891.2
   858.2
   875.7
   934.7
   945.4
   880.9
   945.7
   915.6
   929.9
   906.8
   905.5
     888
   929.9
     923
   865.3
   922.7
   914.3
     948
   882.2
     935
   896.1
   958.4
     938
   873.4
     972
   950.3
   905.2
     972
     949
   925.6
   978.8
   881.2
   979.8
   930.8
   936.3
   926.3
   942.5
   899.4
   869.8
   970.7
   904.9
   949.6
   942.5
    1043
   879.2
   957.4
   927.3
   967.2
   955.2
   986.9
    1041
   989.2
    1077
   891.9
    1049
   987.3
    1053
     938
   978.8
   945.1
   991.2
    1027
    1017
    1053
   990.2
    1055
    1030
    1017
    1017
   976.2
    1022
    1097
   988.2
    1022
    1011
    1041
    1050
    1031
    1070
    1062
    1034
   978.5
    1006
   999.6
    1073
    1067
    1113
    1012
    1027
    1067
    1069
    1078
    1077
    1035
    1003
    1104
    1096
    1113
    1110
    1057
    1135
    1052
    1125
    1066
    1132
    1130
    1051
    1119
    1111
    1138
    1170
    1091
    1072
    1136
    1086
    1211
    1158
    1057
    1139
    1099
    1225
    1192
    1096
    1144
    1097
    1145
    1168
    1145
    1130
    1227
    1133
    1129
    1158
    1187
    1202
    1240
    1211
    1136
    1286
    1196
    1201
    1192
    1170
    1173
    1188
    1224
    1198
    1182
    1154
    1147
    1133
    1261
    1173
    1181
    1245
    1209
    1166
    1157
    1141
    1182
    1183
    1104
    1250
    1294
    1252
    1236
    1219
    1234
    1236
    1217
    1284
    1186
    1203
    1251
    1192
    1222
    1270
    1305
    1188
    1247
    1189
    1189
    1330
    1233
    1239
    1334
    1264
    1197
    1252
    1216
    1240
    1284
    1174
    1246
    1215
    1244
    1199
    1258
    1257
    1245
    1308
    1210
    1274
    1244
    1272
    1256
    1195
    1294
    1255
    1212
    1280
    1185
    1272
    1257
    1185
    1198
    1226
    1232
    1233
    1207
    1219
    1173
    1267
    1210
    1229
    1213
    1184
    1249
    1265
    1270
    1308
    1342
    1199
    1253
    1251
    1277
    1102
    1211
    1238
    1090
    1244
    1252
    1173
    1206
    1161
    1231
    1214
    1219
    1144
    1173
    1148
    1225
    1229
    1134
    1244
    1173
    1157
    1085
    1181
    1210
    1104
    1180
    1195
    1144
    1020
    1207
    1148
    1163
    1131
    1122
    1116
    1092
    1121
    1192
    1128
    1213
    1117
    1076
    1160
    1186
    1124
    1139
    1076
    1075
    1139
    1026
    1105
    1081
    1135
    1114
    1049
    1078
    1076
    1013
    1148
    1087
    1095
    1073
    1108
    1020
    1078
    1054
    1065
    1138
   991.2
    1050
   985.3
    1055
    1021
    1030
    1057
    1071
   988.9
    1047
    1059
   999.6
    1017
    1038
    1042
    1000
   990.8
    1031
   999.6
   975.6
    1051
    1041
    1023
   969.1
    1036
   978.5
   975.6
    1004
    1107
   959.4
   951.6
   973.3
   921.7
    1006
   952.9
   936.3
   947.7
   902.9
   943.5
   883.5
   946.4
    1034
     876
   901.6
    1009
   868.5
   942.8
   916.2
   866.6
   986.6
   939.9
   968.8
   885.7
   956.1
   919.8
   958.4
   943.5
   930.8
   981.4
   939.6
    1027
     960
   924.3
   898.7
     877
   849.4
   914.9
   923.4
   911.7
   883.1
   930.2
   877.3
   961.6
     876
   939.3
   923.7
   898.1
   883.8
   873.4
   924.7
   854.9
   908.1
   887.7
   861.1
   822.5
   801.1
   936.3
     876
   871.8
   914.3
   862.1
   926.6
   946.1
     864
   871.5
   919.1
   862.4
   899.4
   826.7
   791.7
   910.1
   871.5
   813.4
     829
   870.5
   830.3
   849.1
   847.8
   839.3
   817.3
   818.3
   830.3
   939.3
   787.8
   867.9
   845.5
   900.7
   883.5
   905.5
   831.9
   861.1
     793
   813.4
   813.7
   887.7
     838
   777.1
   824.1
   832.5
   815.7
     851
   817.6
     890
   795.2
     817
   904.2
   877.3
   824.1
   862.7
   852.6
     828
   832.9
   809.2
   779.7
   727.4
   770.2
   846.8
   801.1
   854.6
   764.4
   752.1
   801.4
   850.4
   836.1
   820.9
   834.2
   849.4
   845.8
   849.7
   782.9
   841.9
   832.2
   764.1
   812.1
   808.2
   812.7
   854.3
   875.4
   774.8
   878.3
   800.1
   850.4
   830.6
   902.6
   816.6
     803
   827.3
   771.2
   773.5
   824.7
   775.4
   741.7
     827
   831.2
   844.9
   811.4
   798.5
   789.1
   808.2
   809.8
   854.6
   824.1
     754
   774.5
   780.6
   776.4
     815
   800.4
   799.1
   759.2
   795.6
   829.6
   865.3
   783.5
   812.7
   820.9
   805.9
   848.1
   773.8
   782.6
   765.4
     802
   868.2
   858.2
   808.5
   832.9
   828.6
     840
   837.4
   781.9
   809.2
   763.4
   837.1
   859.8
   809.5
   861.4
   858.5
   808.5
   870.2
   854.3
   798.8
   863.4
   854.3
   863.7
     805
   894.8
     802
   842.3
   801.4
     901
   835.8
   812.7
   831.6
   861.7
   804.6
   951.3
   835.8
   849.1
   857.8
   844.2
   892.9
   824.7
   853.3
   770.6
   853.3
   892.5
   869.2
   858.8
     863
   916.6
   775.4
   832.5
   915.9
   869.5
   871.1
   871.5
   857.8
   860.4
   886.1
   831.2
   873.7
   868.5
   868.5
   871.5
   819.6
   879.6
   927.3
   894.2
     889
   915.9
   918.2
   869.2
   947.4
   873.7
     960
   939.3
   921.1
   976.6
   976.6
   861.4
    1015
    1004
   971.4
     935
   956.1
     900
   942.8
   986.3
   942.5
    1031
   974.9
   919.5
    1016
    1011
   974.6
    1028
   946.4
     998
    1001
    1072
    1014
   964.6
    1033
    1022
    1004
    1068
    1036
    1064
    1084
    1061
    1005
    1083
    1039
    1049
    1101
    1199
    1115
    1119
    1062
    1223
    1161
    1136
    1110
    1123
    1207
    1143
    1187
    1262
    1195
    1167
    1240
    1191
    1217
    1192
    1181
    1235
    1260
    1319
    1380
    1311
    1318
    1229
    1245
    1151
    1262
    1246
    1330
    1357
    1375
    1290
    1257
    1333
    1305
    1358
    1317
    1386
    1266
    1396
    1329
    1409
    1391
    1414
    1526
    1358
    1500
    1495
    1540
    1487
    1474
    1539
    1476
    1524
    1536
    1477
    1543
    1629
    1557
    1483
    1660
    1508
    1572
    1591
    1543
    1511
    1589
    1557
    1679
    1655
    1663
    1595
    1681
    1719
    1610
    1731
    1730
    1866
    1777
    1685
    1715
    1774
    1927
    1781
    1868
    1683
    1807
    1804
    1838
    1804
    1756
    1763
    2003
    1860
    1923
    1919
    1911
    2033
    1806
    1983
    1928
    1980
    1968
    1944
    2051
    1955
    1921
    2016
    2031
    2094
    1964
    2114
    2004
    2047
    2078
    2165
    2091
    2044
    1999
    2103
    2038
    2006
    2062
    2125
    2168
    2071
    2109
    2060
    2140
    2178
    2173
    2212
    2237
    2038
    2229
    2251
    2117
    2259
    2165
    2237
    2141
    2300
    2177
    2163
    2288
    2252
    2209
    2202
    2310
    2298
    2176
    2301
    2358
    2341
    2221
    2311
    2340
    2328
    2311
    2257
    2365
    2291
    2460
    2330
    2301
    2280
    2337
    2288
    2470
    2310
    2391
    2357
    2379
    2246
    2371
    2275
    2359
    2322
    2234
    2327
    2320
    2328
    2385
    2262
    2354
    2405
    2289
    2397
    2343
    2386
    2340
    2362
    2365
    2399
    2351
    2330
    2427
    2237
    2412
    2333
    2406
    2361
    2467
    2371
    2324
    2353
    2265
    2325
    2323
    2287
    2269
    2286
    2347
    2315
    2244
    2352
    2333
    2347
    2262
    2293
    2284
    2224
    2270
    2131
    2251
    2375
    2130
    2211
    2196
    2137
    2236
    2158
    2251
    2126
    2101
    2147
    2223
    2045
    2148
    2083
    2151
    2101
    2154
    2172
    2195
    2108
    2121
    2149
    2110
    2042
    1927
    1999
    2072
    2087
    1995
    1988
    2074
    1989
    2017
    2050
    1962
    2058
    1958
    2008
    1959
    2013
    1809
    2024
    1890
    1876
    1881
    1792
    1861
    1886
    1846
    1877
    1835
    1859
    1919
    1831
    1896
    1749
    1787
    1784
    1711
    1724
    1745
    1840
    1739
    1688
    1712
    1718
    1749
    1709
    1711
    1693
    1644
    1603
    1597
    1607
    1665
    1541
    1600
    1607
    1572
    1527
    1578
    1501
    1522
    1476
    1535
    1413
    1503
    1585
    1524
    1468
    1505
    1505
    1464
    1431
    1480
    1466
    1542
    1489
    1433
    1409
    1434
    1487
    1425
    1420
    1419
    1309
    1324
    1338
    1427
    1389
    1370
    1371
    1292
    1291
    1378
    1258
    1257
    1252
    1272
    1310
    1335
    1325
    1344
    1381
    1302
    1241
    1299
    1324
    1312
    1271
    1258
    1196
    1295
    1280
    1263
    1161
    1201
    1205
    1247
    1245
    1185
    1186
    1180
    1256
    1230
    1205
    1245
    1104
    1203
    1199
    1197
    1239
    1160
    1227
    1133
    1179
    1176
    1130
    1123
    1205
    1119
    1079
    1131
    1180
    1120
    1152
    1128
    1088
    1107
    1103
    1094
    1075
    1127
    1173
    1118
    1178
    1108
    1080
    1046
    1061
    1012
    1135
    1073
    1141
    1108
    1064
    1110
    1063
    1072
    1105
    1098
    1054
    1102
    1085
    1084
    1094
    1071
    1060
    1064
    1076
    1089
    1125
    1194
    1100
    1119
    1040
    1094
    1103
    1074
    1024
    1030
    1062
    1097
    1081
    1007
    1050
    1111
    1085
    1086
    1061
    1113
    1049
   999.9
    1107
    1051
    1063
    1095
    1061
   940.6
    1045
    1061
     997
    1097
    1059
    1105
   980.1
    1145
    1030
    1164
    1100
    1076
    1039
    1077
    1067
   973.6
    1037
    1031
    1052
    1051
    1096
    1011
    1100
    1027
    1100
    1034
    1097
    1112
    1046
    1022
    1064
    1051
    1048
    1062
    1107
    1049
    1096
    1134
    1034
    1062
    1061
    1141
    1113
    1035
    1104
    1040
    1034
    1082
    1121
    1073
    1094
    1083
    1091
    1046
    1103
    1099
    1098
    1050
    1080
    1106
    1097
    1117
    1116
    1058
    1149
   979.2
   988.2
    1067
    1138
    1102
   997.7
    1084
    1071
    1022
    1059
    1070
    1123
    1051
    1036
    1093
    1003
    1082
    1029
    1040
     984
   993.8
   952.9
    1054
    1007
   976.9
    1136
    1100
    1030
    1024
    1053
    1083
   992.1
    1049
    1006
    1045
    1109
    1032
   985.6
     961
    1046
    1000
   982.4
    1061
    1086
    1056
   963.9
   954.5
    1079
   993.4
    1083
   971.4
    1013
    1062
   963.6
   933.4
    1025
    1043
   998.3
   904.5
   955.2
   982.1
   968.8
   963.3
    1010
   999.9
   952.9
    1028
   909.7
   969.1
    1041
   991.8
    1018
   945.7
   909.4
   949.6
    1007
   949.6
     923
   938.6
   943.8
   962.3
   918.8
   960.7
   939.6
   967.2
    1066
   991.2
   947.4
   952.9
   970.1
    1004
   901.6
     959
   916.9
   931.8
   970.4
   916.6
     938
   876.7
   985.6
   967.2
   950.6
   898.4
   922.4
   958.1
   905.2
     888
   981.1
   870.5
   952.2
   900.3
   971.7
   896.4
   899.4
   927.9
   966.5
   991.2
   943.2
   933.7
   862.1
   884.1
   889.3
   832.2
   995.7
   871.5
     938
   866.3
   916.9
   870.8
   893.2
   938.3
   849.1
   855.2
   847.1
   930.5
   950.6
   873.7
     780
   949.6
   857.8
   871.1
   868.5
   879.2
   824.1
   858.8
   909.7
   882.2
   853.9
   922.4
   859.8
   841.6
   834.8
   821.8
   879.6
   855.9
   906.8
   830.3
     851
   931.8
   800.4
   872.1
   835.8
   861.1
   801.7
   953.9
   846.5
   837.1
   833.8
   933.4
   835.5
   856.2
   859.5
   844.9
   870.8
   825.4
   843.9
   828.3
   866.6
     802
     888
   868.9
   875.4
   881.8
   894.5
   842.9
   795.2
   859.5
     766
   813.1
   877.3
   877.9
   839.3
   755.3
   863.7
   790.7
   723.5
   821.2
   807.9
   820.9
   736.8
   820.2
   823.4
   840.6
   857.8
   806.3
   750.5
   788.1
   835.8
     792
   787.4
   826.7
   789.7
   802.4
   821.8
   840.6
   763.1
   847.5
   836.4
   816.3
   844.2
   816.6
   796.2
   793.6
   793.9
   805.6
   787.1
   756.9
   794.6
   886.1
   742.4
   786.5
   781.3
   776.1
   846.2
   831.9
   796.8
   795.2
   799.8
   788.4
   798.1
   859.1
   807.2
   774.5
   792.3
   818.6
   792.6
   798.1
   781.9
     781
   757.6
   769.6
   730.3
   768.6
   775.1
   773.2
     780
   772.5
   812.1
   824.1
   837.1
   728.7
   785.5
   788.4
   790.4
   822.2
   789.1
     768
   766.4
   718.7
   847.5
   807.2
   860.8
   799.8
   788.7
   743.3
   793.6
     720
   824.7
   741.7
   765.1
   789.7
     804
   818.3
   789.4
   823.8
   775.8
     780
   794.6
   734.9
   808.9
     791
   762.1
   761.8
   797.5
   784.2
   809.5
   783.9
   785.2
   842.9
   830.6
   848.4
   805.6
   882.8
     816
   818.9
     816
   808.9
     827
   824.1
   819.2
   789.1
   786.8
   828.3
   794.3
   873.7
   762.1
     816
   771.9
   805.9
   854.9
   823.8
   780.6
   777.4
   768.6
   875.4
   870.8
   799.4
   923.4
   832.2
   816.3
   825.4
   876.3
   816.6
   866.9
     780
     838
   892.5
   823.4
     899
     791
   841.9
   889.6
   903.3
   803.7
   870.5
     839
   894.5
   871.5
   940.6
   878.9
   864.3
   911.4
     924
   835.1
   870.5
   906.5
   880.9
   933.1
   937.3
   938.3
   867.9
   889.6
   914.6
     901
   934.7
   895.1
   921.1
   980.8
   888.7
   916.6
   977.2
   884.8
   929.9
   952.9
   887.4
   865.9
   932.1
   956.1
   942.2
   876.7
     959
   961.3
   979.8
   987.3
   980.8
    1003
   996.7
   995.1
   978.5
   931.8
    1004
    1036
    1038
    1039
   982.1
    1049
    1044
    1009
   983.4
    1079
    1069
    1105
    1049
    1013
    1121
    1091
    1039
    1107
    1138
    1062
    1157
    1059
    1091
    1106
    1075
    1095
    1130
    1075
    1167
    1115
    1149
    1092
    1101
    1172
    1162
    1152
    1131
    1225
    1154
    1154
    1247
    1161
    1267
    1266
    1154
    1157
    1247
    1215
    1213
    1226
    1213
    1348
    1163
    1257
    1264
    1321
    1311
    1215
    1299
    1302
    1310
    1305
    1358
    1329
    1393
    1331
    1389
    1384
    1399
    1458
    1404
    1457
    1361
    1340
    1446
    1368
    1481
    1432
    1376
    1449
    1433
    1451
    1393
    1525
    1538
    1396
    1510
    1521
    1506
    1593
    1543
    1563
    1460
    1536
    1637
    1546
    1591
    1605
    1547
    1659
    1573
    1568
    1623
    1518
    1567
    1628
    1672
    1714
    1636
    1663
    1702
    1620
    1703
    1596
    1697
    1669
    1678
    1786
    1753
    1760
    1814
    1668
    1678
    1698
    1726
    1728
    1771
    1746
    1680
    1670
    1747
    1752
    1768
    1661
    1775
    1743
    1825
    1764
    1742
    1834
    1850
    1812
    1863
    1865
    1800
    1702
    1789
    1875
    1902
    1746
    1822
    1825
    1971
    1720
    1835
    1872
    1874
    1950
    1782
    1800
    1873
    1875
    1947
    2006
    1822
    1770
    1896
    1991
    1924
    1919
    1896
    1821
    1979
    1895
    1876
    1887
    1921
    1959
    1845
    1850
    1938
    1927
    1933
    1990
    1930
    1998
    1901
    2010
    1863
    2007
    1862
    1884
    1836
    1849
    2010
    1876
    1859
    1982
    1995
    1912
    1884
    1898
    2048
    1859
    2006
    1898
    2027
    1942
    1899
    1904
    1862
    1951
    2019
    1939
    1939
    1837
    2046
    1882
    1893
    1937
    1966
    1939
    1847
    1843
    1939
    1953
    1972
    1985
    1898
    2006
    1904
    1883
    1947
    1954
    1901
    1915
    1925
    1863
    1933
    1917
    1973
    1845
    1845
    1862
    1877
    1934
    1932
    1841
    1907
    1902
    1897
    1777
    1934
    1918
    1781
    1833
    1845
    1887
    1820
    1859
    1807
    1883
    1889
    1831
    1901
    1891
    1826
    1902
    1801
    1874
    1848
    1909
    1932
    1808
    1818
    1823
    1780
    1826
    1858
    1837
    1768
    1829
    1790
    1749
    1795
    1791
    1835
    1749
    1811
    1752
    1730
    1821
    1781
    1721
    1671
    1811
    1833
    1727
    1837
    1725
    1727
    1797
    1654
    1717
    1724
    1690
    1744
    1615
    1677
    1647
    1657
    1635
    1701
    1664
    1705
    1720
    1613
    1696
    1577
    1684
    1680
    1651
    1683
    1561
    1596
    1541
    1550
    1658
    1700
    1650
    1560
    1581
    1621
    1521
    1538
    1563
    1603
    1617
    1600
    1551
    1478
    1585
    1532
    1446
    1564
    1571
    1617
    1507
    1587
    1570
    1512
    1537
    1519
    1548
    1452
    1465
    1631
    1520
    1510
    1514
    1434
    1465
    1424
    1451
    1436
    1481
    1402
    1521
    1453
    1494
    1434
    1439
    1404
    1487
    1413
    1451
    1382
    1382
    1421
    1395
    1421
    1329
    1388
    1449
    1441
    1294
    1435
    1378
    1368
    1386
    1392
    1393
    1402
    1335
    1390
    1291
    1351
    1385
    1327
    1295
    1293
    1276
    1356
    1358
    1375
    1308
    1212
    1365
    1318
    1293
    1306
    1271
    1300
    1388
    1306
    1289
    1240
    1306
    1374
    1265
    1250
    1288
    1231
    1271
    1205
    1199
    1218
    1247
    1294
    1226
    1235
    1325
    1161
    1185
    1271
    1202
    1233
    1180
    1251
    1257
    1276
    1222
    1164
    1167
    1220
    1178
    1163
    1160
    1209
    1223
    1198
    1187
    1252
    1135
    1230
    1244
    1204
    1219
    1228
    1241
    1141
    1217
    1245
    1169
    1169
    1218
    1156
    1155
    1145
    1172
    1182
    1104
    1048
    1148
    1157
    1140
    1112
    1145
    1082
    1152
    1104
    1165
    1063
    1161
    1116
    1125
    1123
    1173
    1108
    1269
    1158
    1117
    1081
    1076
    1067
    1199
    1108
    1154
    1017
    1084
    1098
    1096
    1076
    1098
    1102
    1139
    1091
    1101
    1061
    1130
    1076
    1183
    1069
    1148
    1043
    1066
    1037
    1117
    1099
    1117
    1079
    1079
    1084
    1074
    1036
    1017
    1040
    1150
    1093
    1041
    1058
    1091
    1024
    1034
    1093
    1035
    1013
    1084
   968.5
    1023
    1079
    1038
    1012
    1036
    1104
    1095
    1017
    1036
    1026
    1085
    1006
    1040
    1064
    1062
    1062
    1057
    1018
    1020
    1024
    1029
    1012
    1044
    1023
    1035
    1003
   993.1
   981.8
    1078
    1025
   980.8
    1027
    1032
    1014
    1068
    1025
   989.2
    1053
    1046
    1042
    1020
    1059
    1011
    1037
    1023
    1050
    1053
    1018
    1032
    1035
     986
    1054
    1022
    1062
    1017
    1042
    1098
   976.6
    1013
   968.5
   968.1
   999.3
   945.7
   983.1
   978.2
    1039
    1019
   987.3
     984
    1019
    1009
   980.1
    1017
   882.2
     962
    1011
    1031
    1027
    1008
    1004
   934.4
   966.8
    1011
    1009
   916.6
   935.7
    1017
     960
     974
   943.8
    1033
   986.6
    1017
   945.1
   971.7
    1036
   958.4
   900.3
   952.6
   979.2
    1018
   944.8
   979.2
    1006
   935.4
   996.7
   951.6
   929.9
   888.7
   982.7
   979.2
   921.7
   963.9
   975.3
    1010
    1090
   962.9
   966.8
   870.2
   912.7
   977.9
   978.2
   945.1
   921.7
   942.2
   949.3
   930.8
   895.5
     972
   962.9
    1041
   933.1
   989.2
   874.4
   899.7
     900
    1017
    1017
     984
   971.4
   979.8
     924
   955.5
   969.4
   998.3
   946.1
   936.7
   978.5
   950.6
   887.7
   948.3
   944.5
   966.2
    1016
    1000
   931.1
   876.7
   927.9
   894.5
   958.7
   960.7
   935.4
   877.9
   953.5
   923.4
   870.8
     828
     890
   943.5
   929.5
   929.5
   860.4
   885.4
   907.8
     902
   922.7
   883.8
   888.7
   906.8
   954.5
     841
   922.1
   897.1
   877.3
     902
   907.8
   967.2
   907.1
   927.3
     899
   896.8
   936.7
   882.8
   836.1
   971.4
   905.2
   846.2
   907.5
   975.9
     972
   918.5
   895.8
   940.2
     865
   946.7
   866.9
   901.3
   942.2
   858.5
   911.4
   923.4
   909.1
   909.1
   879.2
     900
   857.8
   870.8
   960.7
   890.6
   881.5
   918.5
   874.1
   931.5
   925.3
     948
   952.9
   902.3
   898.7
   902.9
   899.7
   946.1
     887
   870.2
   868.2
   875.7
   810.1
   914.6
   905.5
     828
   882.2
   896.1
   939.3
   900.3
   894.2
   887.7
   964.6
   924.3
   958.7
   933.1
   939.6
   902.9
   986.9
    1004
   893.2
   907.8
   949.3
   910.7
   946.7
   919.5
    1006
     996
   908.4
   979.8
   938.3
   952.2
   929.2
    1009
    1020
   922.1
    1010
    1017
    1035
   966.5
   972.7
   941.2
    1002
   948.7
   984.4
    1000
   -1024
   999.9
    1010
    1042
    1045
   910.1
    1007
    1044
    1051
   933.4
    1000
    1088
    1029
    1039
    1083
    1018
    1051
    1050
    1100
    1174
    1100
    1069
    1120
    1161
    1161
    1097
    1219
    1193
    1146
    1186
    1143
    1205
    1152
    1244
    1165
    1248
    1186
    1261
    1194
    1311
    1300
    1258
    1259
    1288
    1278
    1354
    1307
    1367
    1316
    1285
    1313
    1350
    1335
    1330
    1378
    1363
    1469
    1427
    1497
    1411
    1450
    1451
    1475
    1453
    1512
    1463
    1403
    1524
    1565
    1567
    1510
    1541
    1584
    1531
    1533
    1592
    1628
    1646
    1571
    1637
    1735
    1744
    1772
    1786
    1710
    1745
    1724
    1885
    1741
    1833
    1835
    1924
    1896
    1857
    1871
    1899
    1950
    1981
    2057
    2087
    1971
    2077
    2001
    2042
    2125
    2227
    2177
    2101
    2039
    2250
    2286
    2126
    2209
    2234
    2279
    2340
    2364
    2263
    2410
    2398
    2398
    2381
    2491
    2468
    2520
    2567
    2493
    2610
    2521
    2573
    2727
    2734
    2745
    2796
    2842
    2734
    2845
    2841
    2827
    2850
    2957
    2844
    2857
    2845
    3010
    2886
    2889
    3008
    3004
    3105
    3079
    3123
    3071
    3085
    3134
    3273
    3159
    3194
    3305
    3271
    3315
    3533
    3352
    3455
    3516
    3486
    3425
    3460
    3482
    3616
    3510
    3690
    3586
    3671
    3752
    3794
    3671
    3653
    3725
    3820
    3795
    3796
    3882
    3972
    3849
    3920
    3929
    4027
    4137
    4103
    4059
    4107
    4258
    4004
    4136
    4148
    4320
    4163
    4257
    4215
    4444
    4225
    4292
    4321
    4448
    4408
    4308
    4316
    4373
    4560
    4614
    4458
    4743
    4576
    4645
    4694
    4541
    4819
    4705
    4788
    4608
    4835
    4784
    4733
    5073
    4808
    4842
    4905
    4927
    4947
    5039
    5103
    4998
    4872
    4851
    5017
    5058
    5134
    5080
    5046
    5029
    5162
    4937
    5205
    5097
    5120
    5331
    5154
    5210
    5171
    5237
    5318
    5444
    5307
    5219
    5292
    5236
    5177
    5275
    5330
    5516
    5308
    5354
    5531
    5395
    5347
    5361
    5369
    5211
    5493
    5441
    5445
    5467
    5504
    5334
    5477
    5573
    5506
    5493
    5610
    5432
    5510
    5418
    5619
    5581
    5415
    5516
    5495
    5431
    5512
    5432
    5480
    5576
    5569
    5528
    5457
    5654
    5574
    5483
    5537
    5377
    5554
    5510
    5591
    5683
    5527
    5605
    5588
    5731
    5671
    5474
    5575
    5434
    5509
    5376
    5519
    5426
    5620
    5524
    5555
    5613
    5384
    5471
    5548
    5463
    5536
    5498
    5303
    5494
    5517
    5606
    5463
    5461
    5474
    5384
    5343
    5419
    5430
    5287
    5208
    5256
    5422
    5378
    5254
    5278
    5323
    5374
    5241
    5284
    5290
    5363
    5278
    5190
    5130
    5186
    5216
    5293
    5292
    5198
    5114
    5162
    5135
    5319
    5122
    5307
    5106
    5144
    5019
    5152
    5074
    4960
    4895
    5007
    4973
    5234
    5078
    5084
    4966
    4708
    4926
    5082
    4910
    4929
    4892
    4750
    4802
    4881
    4884
    4844
    4705
    4602
    4821
    4655
    4725
    4675
    4693
    4694
    4771
    4686
    4635
    4603
    4447
    4452
    4521
    4480
    4554
    4390
    4401
    4500
    4360
    4312
    4403
    4332
    4240
    4340
    4500
    4319
    4190
    4186
    4322
    4292
    4184
    4220
    4135
    4029
    4245
    4210
    4108
    4209
    4004
    4047
    3974
    3966
    3976
    3922
    4102
    3942
    3920
    4050
    3925
    3973
    3756
    3732
    3909
    3898
    3856
    3931
    3829
    3838
    3714
    3921
    3820
    3721
    3540
    3578
    3628
    3547
    3565
    3486
    3653
    3505
    3530
    3514
    3488
    3486
    3463
    3328
    3387
    3423
    3284
    3464
    3280
    3319
    3332
    3209
    3337
    3304
[truncated: 465,225 more chars]
