# Supplementary material for: A machine learning approach to predict pancreatic islet grafts rejection versus tolerance
Source: PLoS One. 2020 Nov 5;15(11):e0241925. doi: 10.1371/journal.pone.0241925 (PMC7644021; doi:10.1371/journal.pone.0241925)
Supplement: S1 File — (ZIP) [file pone.0241925.s001.zip › Supplementary Information/Raw CZE data from aq.H samples/tolerants/T2 muestra 522 diluted 16 times Borate-SDS 40-20.crm]

40
  -21.61
  -15.12
   22.19
   195.7
   387.5
   393.3
   412.4
   397.8
   474.4
     463
   438.7
   510.4
   439.4
   428.3
   472.1
   484.8
     466
   451.4
   423.5
   460.1
   439.4
   484.5
     487
   479.6
     464
   466.6
   448.1
   464.3
   431.3
   517.5
   533.1
   477.6
   447.5
   436.4
   434.2
   454.3
   473.1
   477.6
   466.3
   487.4
   516.9
   475.4
   478.9
     454
   474.4
   459.2
   496.5
   506.8
   454.3
     465
   515.9
   446.2
   454.9
   405.6
   454.9
   455.9
     442
   483.8
   476.7
   480.2
   498.4
   501.6
   499.7
   462.1
   443.9
   468.6
   490.6
   527.9
   484.8
   450.4
   479.6
   522.1
     464
   434.2
   463.4
   487.7
   522.4
   448.4
   474.1
   480.2
     476
   505.2
     440
   482.2
   444.9
   456.2
   432.5
   516.6
   468.9
   419.9
   509.1
   459.2
   503.3
   460.4
   458.5
   461.1
   446.2
   469.5
   483.5
   439.7
   484.8
   448.8
   490.6
   518.2
   431.9
     488
   472.8
   457.5
   474.1
   493.5
   482.2
   461.1
   440.7
   487.4
   482.5
   442.9
   491.9
     451
   486.1
   446.2
   530.5
   428.7
     403
   490.3
   456.2
   496.8
   506.8
     490
   480.6
   457.9
   504.6
   484.5
   501.6
   485.8
   481.9
   499.7
   419.6
   480.2
   464.3
   499.1
     442
   437.1
   432.9
   459.5
   470.2
   493.5
     429
   494.8
   486.4
     476
   467.6
   432.5
   437.1
   480.9
   474.7
   486.7
   513.6
     454
   472.5
     513
     512
     441
   450.1
   517.5
   476.3
   463.4
   492.9
   416.7
   483.5
   469.5
   496.1
   431.3
   419.2
   490.6
   457.9
   510.1
     489
   486.1
   475.7
   466.6
   463.4
   479.3
   474.4
   499.4
   466.6
   471.8
   477.3
     463
   513.3
   483.8
   423.5
   510.7
   465.3
     454
   525.3
   489.3
     418
   484.5
   456.2
   506.5
   459.8
   443.6
   534.7
     466
   441.6
   449.4
   436.1
   496.8
   501.3
   462.4
   453.3
   449.7
   481.5
   507.5
   424.8
   483.5
   448.4
   455.3
   474.7
   588.9
   522.4
   464.3
   461.4
   473.7
   456.6
   509.4
   463.4
   455.3
   455.9
   515.9
   508.1
   489.3
   482.2
   452.3
   480.2
   484.8
   499.1
   476.7
   447.1
   486.1
   456.9
   485.1
   503.3
   453.3
   478.9
   467.6
   494.2
   470.5
   513.3
   493.9
     428
     465
     487
   461.4
   510.1
   461.7
   550.6
   458.2
   462.7
   519.5
   472.8
   512.7
   443.9
   442.3
   508.8
   474.7
   459.2
   420.2
   541.9
   474.1
   454.3
   445.5
   498.1
   506.2
   432.5
   465.3
   460.4
   512.7
   486.1
   471.2
   497.8
   453.3
   511.1
   458.8
   475.4
   485.4
   428.7
     464
   523.1
     490
   429.3
   473.1
   424.8
   514.6
   494.2
   489.3
     502
   527.9
   462.4
   439.4
   461.4
   478.3
   470.5
   466.9
   453.3
   491.6
   495.2
   483.5
   413.7
     430
   531.2
   446.8
   515.9
   523.1
   524.4
   486.1
   468.9
     490
   474.4
   482.2
   424.4
   480.2
   498.1
   481.9
   471.5
   429.3
   481.5
   487.7
   487.4
   526.6
   443.6
   494.5
   503.9
   472.8
   518.2
   473.1
   479.3
   464.7
   505.5
   479.3
   482.2
   495.2
   459.2
   484.1
   472.8
   485.8
   498.4
     487
   506.5
   492.6
     454
   444.2
   412.4
   486.1
   510.1
   459.8
   488.7
     502
   542.5
   479.3
   539.3
   494.2
   520.5
   477.6
   515.9
     488
   450.7
     512
   485.4
   490.6
   525.3
   468.2
   430.3
   494.2
     514
   464.3
   455.9
   499.7
   521.1
   484.8
   462.7
   439.4
   497.1
   482.8
   484.1
   467.6
   516.6
   449.4
   458.8
   511.7
   455.9
   541.5
   448.4
   484.5
   470.2
   497.4
   486.7
   517.2
   450.7
   448.1
   472.1
   432.5
   520.5
   484.8
   473.7
   450.7
   471.8
   499.7
   497.4
   518.8
   466.6
   485.4
   501.6
   485.1
   456.2
   471.8
   474.4
   463.7
   429.3
   496.1
   475.4
   488.3
   483.5
   468.6
   436.1
   458.8
   481.2
   459.8
   473.1
   465.3
   452.3
   501.6
   493.9
   503.3
   420.2
   438.7
   519.5
     514
   488.3
   470.8
   492.9
   498.1
   436.1
   496.8
   468.2
   473.1
   513.6
   481.5
   453.6
   468.9
   481.9
     478
   500.7
   497.1
   518.2
   512.4
   499.4
   471.2
   478.3
   436.8
   472.5
   486.4
   455.3
   475.7
   502.3
   450.1
     465
     478
   485.4
   453.3
   484.1
   455.3
     476
   490.6
   526.9
   497.1
   495.8
   476.3
   462.7
   505.5
   527.3
   476.7
   461.1
   458.8
   480.9
   490.3
   465.6
   517.9
   498.7
     465
   476.3
   483.5
   545.8
   503.9
   455.9
   486.1
   490.3
   481.9
   497.1
   467.3
   485.8
   442.9
   480.9
   496.8
   507.2
   455.6
   470.2
   464.7
   469.5
   464.7
   499.7
   481.9
     464
   480.6
   442.6
   508.5
   504.2
   472.8
   467.9
   532.1
   471.8
   480.2
   459.8
   509.4
   465.3
   452.7
   489.6
   460.1
   485.4
   465.3
   517.2
   475.4
   458.8
   474.7
     463
   469.2
   454.6
   502.9
   527.3
     475
   499.4
   513.3
   487.7
   508.5
   472.1
     441
   509.1
   492.9
     478
   490.9
   526.9
   529.2
     465
     478
   498.1
   422.2
   415.7
   425.4
   428.3
   469.9
   489.6
   482.8
   478.3
   510.1
   434.8
   509.4
   507.5
   523.4
   453.6
   489.3
   471.5
   471.2
   437.4
   447.8
     513
   468.6
   490.3
   486.1
   472.8
   443.9
   496.8
   460.8
   447.8
   474.1
   465.6
   517.2
   510.1
   458.5
   515.3
   477.3
   494.5
   509.1
   468.9
     500
     513
   432.9
   448.8
   539.9
   478.6
   523.7
   545.4
   507.2
   472.1
   462.4
   477.6
     514
     441
   482.2
   479.3
   492.9
   457.5
   499.1
   508.5
   483.2
   499.1
   491.3
   466.6
   494.5
   451.4
   427.4
   458.5
   477.6
   541.9
   449.1
   473.7
   464.7
   487.4
   453.6
   478.9
   445.9
   518.2
   489.6
   481.9
   533.1
   541.5
   506.5
   500.7
   448.4
     466
   439.4
   513.3
   479.3
   498.7
   510.4
     464
   452.3
   479.9
   481.2
   514.9
   458.8
   463.7
     488
   458.2
     488
   482.5
   472.1
   477.3
   457.2
   521.4
   525.3
   478.3
   459.5
   479.6
   458.2
   418.3
   445.2
   440.3
   455.3
   450.1
   472.1
   471.5
   479.9
   472.1
   498.4
     465
   453.6
   490.6
     488
   471.5
   452.7
   520.5
   504.6
     524
   406.9
   518.2
   452.7
   491.6
   465.6
   522.4
     440
   454.6
     500
   498.1
   478.9
   472.1
   461.7
   484.5
   466.6
   494.2
   460.8
   478.9
   420.2
   478.6
   462.4
   531.2
   461.1
   433.2
   459.5
     465
   511.4
   445.5
   511.4
   450.1
   455.6
   518.5
   486.1
   504.9
   511.4
     475
   457.5
   467.6
   499.1
   449.4
   459.5
   446.2
   476.7
   418.9
   429.3
   448.8
   457.5
     405
     476
     478
   457.9
   491.3
   480.9
   442.9
   437.1
   429.3
     501
   456.6
   487.7
     465
   482.2
     439
   450.1
   449.7
   481.2
   442.9
   461.4
   509.8
   459.2
   493.5
   449.1
   477.6
   484.8
   466.9
   477.3
   449.7
   446.2
   450.4
   476.7
   425.7
   454.3
   433.8
   460.1
   485.4
   481.5
   484.1
   497.8
   437.7
   486.4
   453.3
   449.1
   419.9
   442.9
   448.8
     466
   474.1
   461.4
   433.5
     477
     454
   470.8
   478.9
     500
   505.9
     416
   504.2
   503.3
   443.6
   504.2
   483.5
   499.4
   486.4
   473.1
     428
     430
   475.7
   451.4
   493.9
     465
   489.3
   516.6
     452
   421.2
   454.9
   442.9
   519.2
   455.9
   466.6
   462.1
   473.1
   447.1
   459.2
   419.9
   455.6
   510.4
   483.2
     454
   431.9
   457.2
   509.1
   473.1
   436.8
   481.9
   481.2
   469.5
   505.2
   468.2
   437.7
   503.6
   462.1
   419.6
   460.8
   498.1
   434.8
   491.3
     453
   449.1
   470.5
   504.2
   471.5
   530.2
   454.3
   456.2
   440.3
   464.7
   530.2
   508.8
   478.6
   455.6
   459.5
   445.9
   405.9
   456.9
   453.6
   481.5
   505.5
   462.1
   443.3
   496.5
   448.4
   506.2
   470.8
   380.3
   423.8
   533.8
   474.4
   513.6
   473.1
   482.8
   511.1
   534.7
   481.5
   448.1
   476.3
   486.1
     500
   469.9
   468.9
   484.5
   458.2
   426.4
   492.2
   506.2
   496.1
   450.1
   526.6
   472.8
   481.2
   477.3
   480.2
   506.5
   431.3
   503.3
   483.2
   484.5
   457.9
   482.5
   480.2
   505.5
   440.7
   445.9
   421.8
   455.9
   460.8
   447.5
   497.4
   444.9
   457.9
   452.3
   460.4
   481.9
   457.5
   495.5
     477
   497.8
   442.9
   493.2
   520.8
   429.3
   489.3
   480.2
   485.1
   443.6
   468.6
   509.1
   492.2
   450.1
     442
   467.6
   507.5
     500
   507.2
   508.8
   438.4
   468.6
   485.8
   449.4
   499.1
     476
   437.1
   438.4
   449.7
   450.7
   449.1
   467.3
   509.8
   460.1
   467.6
   488.7
   442.9
   501.3
   453.6
   497.8
   461.7
   422.5
   521.8
   482.5
   495.2
   516.6
   465.3
   418.3
   436.4
   498.7
   455.3
   454.9
     501
   481.5
   472.8
   478.9
   480.6
   479.3
   449.7
   493.5
   493.5
   492.9
   496.8
   509.8
   492.6
   429.6
   488.3
   469.5
   514.3
   467.9
   519.5
   505.5
   511.7
   445.9
   482.5
   506.8
     489
     490
   490.6
   467.6
   519.5
   448.1
   447.8
   490.6
   506.5
   446.2
   487.4
   484.5
   462.1
   492.2
   455.3
   494.2
     500
   491.3
   438.7
   471.5
   497.1
   442.6
   448.1
   479.6
   456.9
   446.2
   465.6
   466.3
   502.9
   485.8
   449.1
   445.9
   498.1
   426.1
   460.1
   461.1
   429.6
   445.2
   410.8
   371.2
   422.2
   453.6
   470.8
   434.5
   447.8
   480.6
   511.7
   457.5
   456.6
   484.8
   478.3
   488.3
   453.3
   474.4
   492.6
   417.3
   474.7
   495.8
   479.3
   479.9
   506.2
   461.7
   452.7
   483.5
   445.9
   469.2
   470.8
   461.4
   494.5
   522.4
   469.5
   434.8
     440
   483.5
   480.6
   432.5
     442
   470.5
   533.8
   481.9
     501
   494.2
   436.1
     478
   496.5
   491.3
   475.7
   462.7
   441.6
   455.3
   422.2
   475.7
   509.4
   447.5
   468.6
   510.1
   502.9
   449.7
   480.9
   534.4
   461.1
     427
   542.5
   448.1
   492.6
   465.3
   526.3
     442
   472.1
   483.8
   456.6
   466.3
   510.1
     428
   524.7
   468.9
   484.5
   487.7
   460.8
   476.7
   466.9
   460.1
   450.1
   499.7
   440.3
   466.9
     429
   462.7
   444.2
   454.9
   474.1
     454
   488.7
   437.1
   487.4
   512.7
   464.3
     430
   497.1
   468.2
   482.8
   498.7
   455.6
   474.7
   469.9
   462.1
   520.1
   467.3
     439
     466
   459.5
   474.1
   431.6
   437.4
   443.6
   471.5
   468.6
   469.9
   465.3
   468.9
   446.8
   449.4
   481.9
   449.7
   480.2
   470.8
   470.5
   533.4
   447.5
   402.4
   465.6
   444.2
   468.2
   511.1
   509.4
   473.4
   506.5
   473.4
     440
   517.2
   442.6
   478.3
   405.3
   472.5
   474.1
   494.2
   492.2
   485.4
     428
   405.9
     417
   497.4
     476
   482.8
   438.7
     490
   472.1
   486.1
   509.8
   483.5
   455.6
   412.4
   423.5
   415.7
   401.1
   450.4
   473.1
   462.1
   470.2
   457.9
   442.6
   505.9
     440
   456.2
   500.7
   478.6
     466
   472.5
     454
   486.4
   422.2
   501.3
   439.7
   482.5
   445.5
   469.5
   443.3
     429
   512.4
   430.3
   470.5
   447.1
   519.5
   480.2
   504.9
   466.9
   483.5
   480.9
   412.1
   499.1
   512.4
   462.7
   454.9
   459.5
   446.5
   495.8
   497.8
   534.7
   465.6
   498.4
   498.1
   422.2
   469.2
   458.5
   492.2
   449.1
     489
   476.3
   452.7
   405.9
   500.7
   464.3
   531.5
   510.4
   433.5
   453.3
   457.5
   464.7
   445.2
   532.1
   468.9
   497.8
   425.7
   422.2
   495.8
   478.6
   472.8
   423.5
   449.7
   448.1
   468.9
   517.5
   454.6
   454.9
   521.1
   503.6
     451
   468.2
   511.1
   477.3
   441.3
     490
   455.3
   511.4
   493.9
   471.8
   436.4
   446.5
   419.9
   482.2
   469.9
   409.5
   436.1
     452
   469.2
   511.1
     452
   471.8
   504.9
   459.5
   452.3
   431.9
   481.5
   518.8
     440
   446.5
     465
   481.9
   472.8
   463.4
   446.8
     475
     477
   492.9
   505.9
   441.3
   453.6
   494.8
   444.9
   449.4
   519.5
   449.7
   474.7
   460.4
   429.3
   485.4
   456.6
   482.5
   470.8
   499.4
   497.4
   519.2
   462.7
   469.2
   461.7
   459.8
   459.5
   468.6
   460.1
   466.6
   452.3
   450.4
   400.1
   508.5
   498.4
     514
   483.8
   439.4
   489.3
   417.3
   505.9
   491.9
   468.2
   427.7
   478.9
     454
   458.5
   496.5
   483.5
   423.1
   451.7
     514
   460.8
   459.2
   463.4
   466.3
     487
   473.4
     502
   513.3
     466
   480.6
   492.9
   472.5
   528.2
   506.8
   455.3
   459.5
   449.4
   510.1
     466
     466
   469.9
   472.1
   468.9
   481.5
   483.2
   482.5
   533.4
   494.5
   439.4
   442.3
   456.6
   455.6
   499.1
   447.5
   515.6
   419.6
   461.1
   470.8
   502.9
   490.6
   445.9
   448.1
   493.5
   454.3
   468.2
   483.8
   450.7
   420.9
   472.8
   472.8
   449.7
   449.7
   484.8
   506.8
     489
   481.2
   431.3
   494.8
     454
   463.7
     475
   462.4
   472.5
   433.5
   467.9
   493.5
   418.9
   483.5
   483.5
   462.4
   455.9
   436.8
   480.6
     475
   436.8
   404.3
   459.2
   457.9
   475.4
   501.3
   494.8
   447.1
   422.2
   434.5
     442
   459.8
   441.6
   491.9
   444.6
     430
   468.2
   439.7
   493.2
   481.2
   512.7
   426.1
   503.9
   499.4
   435.1
   436.8
   516.6
   527.6
   444.2
   427.4
   452.7
   496.5
   427.7
     439
   444.2
   455.9
   444.2
   453.3
   438.1
   456.6
   448.4
   475.4
     524
     477
   495.5
   462.1
   478.6
   432.9
   440.7
     440
   457.5
   468.9
   449.4
   480.2
     465
   452.7
   466.9
   433.5
   458.2
     439
   437.7
   459.5
     454
   497.1
   419.2
   443.3
   479.3
   450.4
   437.4
     453
     416
   511.4
   490.3
   457.5
   471.2
   484.1
   496.1
   429.3
   491.6
   478.9
   466.9
   455.9
   463.4
   457.9
   426.4
   525.7
   473.1
   465.6
   426.7
   439.4
   439.4
   498.7
   439.7
   437.4
   453.6
   475.4
     487
   485.1
   519.5
   484.8
   455.6
   431.6
   492.9
   468.6
   494.2
   469.5
   473.7
   439.7
   471.8
   504.6
   472.1
   457.9
   462.4
   462.1
   450.1
     488
   469.9
   510.4
   482.8
     475
   463.4
   447.1
   519.2
   466.6
   455.9
   485.4
   476.7
   496.1
     442
   447.5
   485.1
   458.2
   525.3
   470.5
   509.1
   493.2
   427.7
   472.5
   456.2
   432.5
   486.1
   455.9
   492.6
   460.4
   468.6
   456.6
   512.4
   487.7
   433.8
   494.2
   452.7
   432.5
   449.1
   499.4
   509.8
   476.3
   463.7
   454.6
   497.4
   520.1
   475.7
   457.5
   445.9
   484.5
   492.2
   510.7
   492.6
   521.4
   446.5
   479.6
   455.9
   470.8
   466.9
   450.4
   474.4
   485.1
   424.1
     441
   478.3
   475.4
   515.9
   460.8
   484.1
   485.1
   459.2
   485.4
   439.7
   496.5
   471.2
   431.3
   485.4
   466.6
   420.5
   545.8
   471.5
   522.1
   478.9
   444.6
   455.3
   479.9
   453.3
   485.1
   442.6
   436.4
     428
     463
     442
   478.9
     512
   489.3
   491.3
     476
   461.1
   438.7
   453.3
   483.5
   432.9
   459.2
     513
   481.9
   481.5
   467.9
   484.8
   431.3
   482.8
   443.9
   462.4
     428
   457.5
   489.6
   460.1
     441
     487
   454.3
   485.8
   509.4
   500.7
   541.2
   453.6
   439.7
   450.1
   491.9
   475.4
   448.8
   458.5
   465.6
     465
   435.1
   466.3
   492.9
   491.6
   444.2
   509.4
   451.4
   506.2
   481.5
   467.3
     452
   457.2
   453.3
   499.1
   446.8
     441
     454
   454.9
   464.3
   484.5
   411.5
   506.5
   453.3
   482.8
   469.2
   468.2
   492.6
   417.3
   460.4
     490
     478
   490.3
   476.3
   485.8
   463.7
   479.3
   530.8
   493.2
   469.5
   546.1
   459.8
   478.9
   498.1
   417.6
   414.1
     465
   482.5
     490
   471.2
   438.4
   437.7
   431.6
   433.8
   507.8
   434.2
   470.8
   457.9
   481.5
   498.7
   517.9
   413.1
   461.7
   480.6
   466.6
   474.7
   471.5
   479.6
   492.6
   450.7
   445.5
   433.2
   482.2
     427
   525.3
   531.2
     465
     465
     488
   474.1
   479.6
   505.2
   450.7
   467.9
   457.2
   470.5
   438.1
   398.8
     454
   496.5
   435.1
   461.1
   503.3
     512
   482.5
   448.8
   493.9
   458.5
   447.1
   417.6
   403.4
   496.5
   445.9
     466
   435.8
     500
   492.9
   434.2
     478
   527.3
   470.5
     428
   451.4
   447.5
   479.3
   466.9
   461.7
   481.2
   516.6
   523.1
   461.7
   539.9
   441.3
   463.4
   468.9
   522.4
   458.8
   444.9
   469.9
   503.6
   461.1
   452.7
     453
   450.7
   514.3
     512
   447.5
   499.1
   449.4
   426.4
   410.2
   466.9
   457.5
   459.8
     476
   437.7
   448.8
   484.5
   455.3
   486.1
   473.4
   440.7
   458.2
   493.9
   482.5
   438.7
   434.5
   490.3
   468.6
   411.1
   457.9
   448.4
   490.9
   493.2
   534.7
   481.2
   458.8
   468.2
   456.6
   461.4
   474.7
     513
   461.7
     476
   482.2
   436.8
   442.9
     478
   442.6
   539.9
   434.2
   417.3
   474.7
   473.7
   467.3
     442
   501.3
     490
   457.5
   474.1
   415.7
   464.3
   452.7
   489.6
   457.9
   486.7
   481.5
   483.2
   466.9
   458.2
   462.7
   458.2
   488.7
   459.2
   475.7
   449.7
   471.2
   433.8
   494.5
   474.7
   486.7
   503.9
   451.4
     427
   491.3
   466.6
   451.7
   456.6
   477.6
   438.4
   437.7
   486.4
   503.9
   423.5
   492.6
   451.7
   443.3
   512.7
   512.7
   494.2
   474.1
   436.1
   490.6
   444.9
   511.1
   441.6
   438.7
   507.8
   482.8
   433.5
   515.3
   460.1
   495.8
   472.1
   468.2
   484.1
   443.6
   493.5
   444.6
   458.5
   449.1
   432.5
   460.4
   486.4
   464.3
   500.3
   470.5
     489
   444.2
   473.4
   456.9
   474.1
   488.7
     451
   480.2
   427.4
   494.8
   515.6
   486.4
   522.7
   515.6
     453
   459.2
   475.7
   440.3
     463
   484.8
   460.8
   494.8
   446.5
   482.2
   439.4
   495.5
   502.6
   457.5
   460.4
   469.9
   514.3
   490.3
     466
   465.3
     465
   504.2
     429
   496.1
   441.3
   462.1
   488.7
   496.1
   511.1
   496.8
   438.1
   471.8
   441.6
   486.7
   469.2
   450.4
   468.2
   461.1
   470.5
   455.6
   504.9
   494.2
   458.8
   430.3
   494.8
   504.2
   410.2
   453.3
   434.8
   455.9
   449.1
     427
   468.2
   471.8
   473.1
     512
     428
   474.4
   432.2
   482.5
     489
   462.4
   438.7
   478.6
   459.2
   435.8
   464.7
   510.4
   475.7
   495.5
   444.2
   482.8
   485.1
   472.1
   472.8
   443.3
   494.5
   446.2
   504.9
   471.5
   500.3
   453.6
   419.6
   456.9
   459.5
   436.8
   474.4
   422.2
   463.4
   476.7
   477.6
   476.3
   446.2
   461.4
   459.5
   485.8
     488
   482.2
   456.6
     476
   472.8
   440.3
   461.1
   492.6
   497.1
   478.9
   498.7
   459.8
   472.8
   493.9
   436.8
     502
   449.1
   480.9
   442.3
   501.6
   434.8
   500.3
   484.8
   424.8
   505.9
   410.8
   470.5
     465
   471.5
     487
   496.8
   494.2
   408.5
   520.5
   479.6
   463.4
   514.9
   435.5
   497.1
   458.2
   449.7
   437.4
   457.5
   510.7
   483.2
   492.9
   478.3
   466.3
     442
   512.7
   524.4
   442.9
   454.6
     524
   464.3
     500
   470.8
   489.3
   445.9
   440.3
   427.7
   459.2
   418.3
   442.6
   505.5
   473.4
   456.6
   446.8
   393.9
   459.2
   424.1
   515.3
   454.3
     502
   447.1
   434.2
   443.3
   433.8
   478.9
   503.6
   484.8
   498.7
   439.7
   461.7
   492.6
   486.4
   431.6
   502.3
     502
   470.5
   433.2
   528.6
   503.3
   462.4
   434.5
   449.4
   492.2
   444.9
   496.5
   440.3
   417.3
   514.3
   471.8
     488
   437.4
   495.5
   437.4
   485.8
   495.8
   442.6
   518.5
   498.1
   472.1
   481.5
   442.6
   473.7
   500.7
   557.1
   494.5
   445.5
   434.2
   483.8
   487.4
   458.2
   455.9
   430.6
   495.2
   446.2
   482.5
   455.3
   458.8
   483.8
   451.7
   431.3
   527.9
   497.8
     452
   517.5
   558.4
   490.3
   477.3
   444.6
   464.7
   463.4
     478
   460.4
   435.1
     487
   477.6
   423.8
   446.2
   477.6
     451
   464.3
   445.9
   502.9
   430.9
   438.1
   463.7
   477.3
   466.6
   488.7
   477.3
   516.9
   460.4
   430.3
   464.3
   486.4
   443.6
   436.4
   453.3
   436.4
   510.1
   474.4
   449.1
   456.9
   396.2
   445.2
   493.9
   483.8
   497.4
   518.5
   434.8
   497.1
   440.3
   548.4
     454
   492.6
   480.6
   425.4
   403.7
   425.7
   456.2
   473.1
   474.1
   447.5
   489.3
   449.7
   472.1
   485.1
   426.1
   426.7
   499.1
   510.1
   477.6
   461.4
   487.4
   448.1
     418
   482.5
   445.9
   471.2
     441
   465.6
   461.4
   475.4
   501.6
   421.5
   479.6
   439.7
   463.4
   487.4
   468.9
   502.9
   473.7
   486.1
   506.5
   439.4
   464.7
   377.7
   449.4
   470.5
   467.6
   483.2
   461.7
   466.6
   433.5
     500
   502.6
   458.5
   482.5
   467.9
     441
   469.9
   426.1
   479.3
   407.9
   501.3
   483.2
   510.7
   473.1
   472.8
   461.4
   505.2
   483.2
   466.9
   456.2
   483.8
   409.2
   483.5
   509.1
   445.2
   507.2
     451
   483.5
   462.1
   449.1
     464
   497.8
   481.5
   474.4
   438.4
   414.4
   469.9
   474.1
     430
   466.9
     502
   483.8
   467.9
   445.9
   486.4
   447.8
   452.7
   446.5
   448.1
     478
   465.6
   433.2
   408.2
   491.3
   510.7
     501
   513.6
   499.7
   466.9
   466.3
   485.4
   485.1
   485.4
   542.8
   441.6
   469.2
   481.2
   407.2
   442.9
   515.6
   506.2
   411.1
   482.2
     453
   472.5
   461.7
   478.6
     465
   493.5
   461.7
   425.4
   489.6
   485.4
   488.3
     464
   486.7
   496.5
   437.7
   486.7
   441.3
   447.5
   473.1
   462.4
   493.2
   468.6
   405.6
   454.9
     500
   493.9
   400.4
   455.6
   501.6
   460.8
   460.8
   433.2
   466.3
   484.1
   468.2
   480.9
   461.7
   502.3
     501
   534.4
   454.6
   511.1
   434.2
   447.8
   451.4
   482.2
   468.2
   478.3
   466.3
   500.3
   484.5
   507.2
   456.6
   449.4
   479.3
   495.8
   473.7
   445.5
   499.1
   466.9
     453
   481.2
   484.5
   434.8
   492.2
   458.2
   444.2
   494.5
   483.8
   487.4
     478
   469.5
   482.8
   485.8
   446.2
   432.5
     463
   444.2
   468.6
   455.9
   473.1
   405.6
   468.9
   509.1
   461.4
   468.2
   457.5
   452.3
   504.9
   442.9
   511.1
   468.6
   436.8
   501.6
     442
   504.6
   466.3
   504.9
   471.8
   442.3
   460.1
   513.3
   470.8
   499.4
   459.5
   448.1
   510.7
   460.8
     442
   449.4
   498.4
   449.4
   517.5
   484.5
   486.1
   436.1
   468.6
   457.9
   472.8
   486.1
   425.7
   402.4
   521.4
   430.6
   471.8
   494.2
   478.9
   454.9
   441.3
   474.7
   492.2
   492.2
   485.4
   475.7
   446.2
   509.8
   449.1
   435.5
   448.1
   552.9
   447.1
   474.4
     477
   478.6
   471.2
     464
   512.7
   433.8
   454.6
   457.2
   442.6
   473.4
   470.5
   450.7
     392
     513
     465
   434.2
   493.9
   481.9
   505.9
   485.4
   442.9
   455.3
   503.3
   426.1
   474.4
   391.4
   420.5
     452
   434.8
   463.7
   454.6
   465.6
   418.6
   478.6
   451.4
   428.3
   497.1
   433.8
   456.6
   430.9
   468.9
   460.4
   497.4
   479.9
   545.8
   496.8
   488.7
   473.1
   502.6
   469.5
   434.8
   458.2
   442.6
   444.9
   454.9
   434.2
   544.1
   491.3
     415
   543.8
   432.5
   461.7
   533.8
   509.1
   480.6
   535.1
   435.8
   456.6
   477.3
   472.8
     451
     502
     475
   450.7
   444.9
     427
   457.2
   496.8
   518.2
   495.5
   465.3
   434.8
   458.5
     490
   506.8
   486.7
   475.7
   469.5
   462.1
   489.6
   446.8
   456.2
   447.8
   375.5
   527.9
   472.1
   478.3
   490.3
   479.6
   495.8
   446.8
   495.8
   482.5
   458.5
   437.1
   485.1
   486.4
   483.2
   474.1
   510.4
   432.2
   463.7
   470.8
   451.4
   424.4
   460.8
   478.3
   466.3
   515.9
   475.7
   457.2
     465
   459.5
   459.5
   506.8
   500.7
   529.5
   433.8
   484.1
   502.9
   492.6
   503.9
   474.7
   462.7
   472.5
   462.1
   473.7
   418.6
   489.3
   512.4
   442.3
   439.4
   462.4
   459.2
   449.7
   474.7
   453.6
   502.9
   452.3
   446.5
   486.4
   474.7
   441.3
   435.5
   447.8
   443.9
   508.5
     465
   465.6
     514
     488
   470.2
   490.9
   470.5
   457.5
   468.6
   451.7
   445.9
   438.1
   452.7
     464
   467.3
   494.5
   455.3
   461.4
   465.3
   408.5
     477
   437.7
   449.1
     428
   512.7
   446.8
   442.6
   481.2
   421.2
   467.3
   433.5
   496.1
   461.1
   530.5
   457.5
   431.6
   462.4
   461.4
   435.1
   472.1
   468.9
   434.2
   479.6
   462.4
   428.3
   449.4
   464.3
   485.4
   474.1
   442.3
   443.3
   499.1
   470.8
   511.4
   476.7
   459.2
   444.9
   438.4
   445.2
   450.4
   430.9
   472.1
   472.1
   485.8
   475.4
     451
   485.1
     463
   472.5
   462.1
   417.3
   466.9
   487.7
   499.4
   445.2
   447.1
   469.5
   465.6
   435.1
   471.2
   470.8
   447.1
   468.2
   472.5
   413.4
   483.8
   442.6
   454.9
   475.4
   455.6
   481.2
   422.5
   448.1
   454.9
   450.4
   472.5
   503.9
   491.9
   487.7
   480.9
   473.4
   451.4
   461.7
     490
   473.1
   428.3
   503.9
   464.7
     490
   466.3
   409.5
   485.8
   497.1
   511.1
   474.4
   408.9
   479.6
   487.7
     466
   507.5
   470.5
   504.6
   432.9
   468.6
   459.5
   463.4
   446.2
   433.5
   442.6
   507.8
   473.1
   448.1
   517.2
   409.2
   512.7
   522.7
   445.9
   473.1
   497.4
   471.5
   493.9
   450.4
   464.7
   451.4
     514
   485.4
   454.9
   483.8
     475
   510.1
     453
   467.6
   446.2
   482.8
   486.1
   459.5
   489.3
   536.7
   492.6
   456.2
   460.4
   511.1
   420.2
   405.6
   483.8
   512.4
   485.8
     451
   484.8
     442
   481.9
   462.7
     430
   496.8
   465.3
   431.9
   469.2
   459.2
   481.5
   509.1
   473.1
     490
   440.7
   491.6
   460.1
     490
   488.7
   473.1
   407.2
   464.3
   458.8
   455.9
   437.7
   442.6
   447.5
   513.6
   436.4
   463.4
   529.9
   442.9
     454
     512
   469.5
   489.3
     487
   455.6
   484.8
     429
     453
   423.5
   474.7
   472.1
   468.2
   444.9
     478
   517.2
   474.1
   508.8
   497.8
   460.4
   438.4
   456.2
   500.3
     463
   457.9
     451
   478.9
   469.9
   482.8
   462.4
   499.7
   499.1
   474.1
   501.6
   482.5
   468.2
     478
   475.7
   462.4
   407.9
     502
     454
   481.5
   450.1
   487.7
   410.5
   466.6
     452
     526
   463.4
   435.1
   420.2
     439
     489
   438.1
   475.7
   467.3
   437.7
   464.7
   480.9
   526.9
   481.5
   513.3
   481.2
   450.1
   499.4
   497.4
   487.4
     466
   481.5
   447.5
   481.2
   492.9
   438.1
   490.9
   413.4
   491.3
   469.9
   458.8
   519.2
   436.8
   452.7
   422.8
   508.1
   443.3
   498.4
   518.8
   475.4
   438.7
   458.2
   436.1
   455.3
   452.3
   481.9
   493.2
   462.1
   456.2
     526
   414.7
   501.6
   494.8
   460.8
   439.4
   478.3
   455.6
   465.3
   436.4
   489.3
   480.6
     466
   480.9
   483.2
   499.1
   484.5
     428
   439.7
   444.9
   473.7
   489.3
   429.3
   465.6
   505.2
   468.6
   415.7
   437.1
   481.5
   495.8
   467.6
     502
   447.5
     454
   473.4
   448.8
   474.4
   506.2
   469.5
   453.6
   479.9
   497.8
   434.8
   506.8
   444.6
   435.1
   499.4
     525
   486.4
   470.2
   505.5
   462.7
   463.4
     427
   458.2
     442
   448.8
   493.5
   478.9
   471.2
   434.8
     475
   471.2
   526.6
   414.4
     463
   429.3
   448.4
   486.7
   449.4
   442.3
   471.5
   484.1
   472.1
   433.2
   467.6
   462.4
   440.3
   460.4
   514.9
   431.9
     487
   480.2
   492.6
   463.7
   479.6
   435.5
   420.9
     465
     454
   445.5
   415.4
   483.5
   496.5
     440
     477
   455.3
   454.6
   431.6
   442.9
   486.4
   467.9
   431.9
   470.8
   418.9
   436.4
     490
   468.9
   493.9
   444.2
   452.7
   479.3
   469.5
   451.4
   441.6
   473.1
   441.3
     501
   399.5
   482.8
   482.5
   491.9
     463
   517.5
   527.3
   443.9
   483.2
     452
   447.8
   434.2
   534.7
   495.8
   499.4
   461.7
   459.5
   447.1
   450.7
   448.4
   450.1
   488.3
   499.7
     464
   517.2
   450.4
   438.4
   459.5
   511.7
   451.4
     501
     440
   508.1
   506.8
   490.9
   438.4
   498.7
   466.9
   430.9
   498.7
   458.5
   484.5
     463
   528.6
   485.8
   479.3
   468.6
     454
   454.9
   493.2
   508.5
   478.9
   467.3
   496.5
   478.9
   486.7
   432.2
   440.3
   460.4
   467.3
   472.5
   511.1
     512
   514.3
   405.3
   478.6
   434.8
     464
   493.9
   499.1
   497.4
   491.3
   487.4
   462.4
   475.7
   467.9
     465
   430.3
     476
   466.9
   449.1
   480.9
   428.7
   462.1
   459.2
   504.2
   463.4
   457.2
   488.3
   510.4
   502.3
   470.5
     478
   510.4
   468.9
   480.6
     454
   454.3
   473.1
   433.5
   488.3
     429
   503.9
   472.5
   443.3
   510.4
   455.3
   510.4
   406.3
   526.9
   422.8
   446.5
   455.6
     501
   445.5
   477.6
   496.5
   431.3
     488
   464.3
     488
   495.5
   429.6
   483.2
   530.2
   472.8
   453.3
   458.8
   447.1
   443.9
   469.9
   508.5
   490.6
     428
   459.8
   461.1
   489.6
   455.6
   461.1
     428
   483.5
   487.4
   478.6
   514.6
   502.3
   455.9
   472.1
   551.9
   462.1
   448.4
     501
   510.4
     487
   439.7
   443.9
   470.2
   474.1
   461.7
   418.6
   531.8
   460.4
   483.2
   457.2
   493.9
   404.7
   478.6
   467.6
   461.4
   503.3
   495.2
   449.7
   448.8
   472.1
   484.5
   496.1
   445.2
   450.7
   503.9
   470.8
   448.8
   478.9
     454
   471.5
   474.1
   487.4
   453.6
   498.1
   452.7
   455.3
   468.9
     439
     428
   443.6
   503.9
   460.4
   482.8
   450.7
   484.5
   443.6
   475.7
   502.3
   436.8
   535.7
     487
   474.4
   471.8
   483.2
   454.9
   512.4
   435.1
   455.6
   454.6
   495.8
   475.4
   454.9
   466.9
   454.3
   477.6
   440.3
   479.3
     476
   479.9
   528.6
   511.7
   522.7
   481.5
   480.2
   447.5
   438.1
   489.6
   493.9
   472.8
   447.8
   464.3
   476.3
   490.6
   475.4
   473.4
   435.8
   550.3
   462.4
   451.7
     442
   471.8
   433.8
   438.7
   427.7
   470.8
   466.3
   464.7
   448.4
   492.9
   446.5
   471.8
   522.1
   503.3
   434.2
   415.4
   457.5
   457.9
     416
   490.3
   444.6
   494.2
   520.5
   487.7
   483.8
   440.3
   499.4
     454
   538.6
   471.2
   492.2
   477.6
     439
   538.3
   459.2
   453.3
   454.3
   471.5
   476.3
   446.8
   474.4
   426.1
   473.1
   481.9
   447.1
   462.7
   418.6
   425.1
   472.8
     465
   515.9
   445.5
   487.7
   482.5
   491.3
   462.7
   443.9
   447.5
   440.7
     475
   466.9
   445.9
   444.2
   454.6
   443.6
   477.6
   524.4
   425.1
   481.2
   483.2
   466.9
   477.3
   439.7
   496.8
   424.8
   462.1
   458.2
   419.9
   477.6
   505.5
   485.8
   443.3
   533.4
   494.2
   441.3
   405.9
   490.3
   446.8
   461.4
   463.4
   469.5
   442.3
   418.9
   472.5
   462.4
   471.5
   480.9
   492.6
   466.3
   478.9
     428
   471.2
   466.3
   463.4
   474.1
   451.7
   498.4
   454.6
   515.3
     464
   446.5
   479.3
   440.3
   505.2
   480.9
   449.1
   490.9
   484.1
   468.6
   441.3
   459.8
   523.1
   450.4
   485.8
     464
   494.2
   440.7
   476.7
   444.9
   466.9
   482.5
     487
   430.9
   488.7
     454
   439.4
   435.5
   443.3
   431.9
   479.6
   460.4
   479.9
   511.1
   497.8
   465.6
   402.4
   455.9
   486.4
   471.2
   441.3
     475
     466
     464
   505.2
   445.9
   444.6
   416.7
   493.9
   442.9
   476.3
   465.3
   475.4
   489.3
   434.5
   438.1
   462.1
   474.7
     465
   512.7
   452.3
   445.5
   497.1
   446.2
     487
     538
   534.4
   468.2
   504.6
   437.7
   496.5
   490.3
   489.6
     478
   465.3
   517.2
   455.9
     526
     442
   457.2
   424.4
   474.1
   478.6
   452.3
     439
   467.9
   518.8
   502.9
   509.4
   458.5
   490.3
   446.5
   468.2
   487.4
   467.6
     477
   467.6
   476.3
   488.3
   442.3
   503.3
   436.1
   484.1
   435.1
   449.1
   455.3
   426.1
   481.5
   450.4
     490
     440
     488
   500.3
   450.1
   455.6
   437.4
   456.9
   456.9
   475.4
   479.6
   468.9
   498.1
   464.7
   467.3
   502.3
   481.5
   465.3
   488.3
   461.7
   480.2
   429.3
   472.1
   448.1
   461.1
   431.6
     465
   507.5
   484.1
   476.7
   420.2
   476.7
   480.2
   486.4
   465.6
   460.1
   407.6
   485.8
   422.2
   498.7
   472.5
   463.4
   468.9
   461.7
     524
   470.2
   454.3
   458.5
   441.3
   498.1
   462.4
   426.1
   481.5
   446.8
   497.1
   464.3
   474.7
   481.9
   461.7
   450.1
   452.3
   481.5
     404
   452.3
   482.2
   510.7
   496.8
   511.1
   451.4
   478.9
   399.5
   475.7
   452.7
   484.1
   444.2
   446.5
   476.7
     501
   471.2
   442.6
   451.4
   492.6
   477.3
   498.7
   502.6
   495.5
   418.9
   453.3
   445.2
   462.1
   508.5
   477.3
   495.2
   450.7
   497.4
   449.4
   479.9
   461.1
   501.3
     501
   480.9
     502
     502
     452
   507.8
   442.6
   491.3
   492.9
   470.5
     441
   462.4
     439
     476
   497.1
   436.8
   461.4
   539.3
   447.8
   491.6
   512.4
   426.7
   438.4
   447.8
   513.6
   459.8
     537
   430.3
   512.7
   486.7
   419.9
   512.7
   473.7
   474.7
   496.1
   444.9
   459.8
   444.2
   431.9
   488.3
   470.8
   450.7
   461.1
   494.2
   487.4
   403.4
   505.2
   471.8
   429.6
     500
     464
   493.9
   450.1
   424.1
   498.4
     502
   494.8
   481.2
   434.5
   406.6
   512.4
   480.9
   447.8
   423.5
   399.8
   446.8
     466
   486.4
     430
   460.8
   517.2
     490
   447.1
     513
   491.9
   451.7
   430.9
   502.3
   511.7
   434.5
   472.5
   492.6
   461.7
   479.3
   444.6
     475
   495.5
     475
   458.5
   476.3
   479.9
   481.5
   438.7
   517.5
     488
   477.3
   469.9
   478.9
   477.3
   423.8
   485.1
   447.5
   485.1
   521.1
   499.7
   481.9
     476
   420.5
   522.7
   479.3
   472.1
   507.8
     476
   435.5
   464.3
   442.3
   520.5
   505.9
   488.3
   497.8
   406.3
   460.4
   502.6
   474.4
   503.6
   436.1
   482.2
   481.2
   463.4
   459.8
   408.2
   470.8
   443.6
   468.6
   428.7
   468.2
   461.7
     417
   435.8
     487
   510.7
     452
   448.8
   400.4
   448.4
   452.7
     490
   452.3
   445.2
   466.6
   499.7
   490.9
   447.1
     442
   476.7
   465.3
   457.2
   507.5
   473.4
   477.6
   459.5
     466
   420.5
   500.7
   466.3
   407.9
   407.2
   451.7
   490.9
   494.5
   443.6
   442.3
   436.8
   501.3
   541.5
     476
   462.7
   422.5
   479.3
   514.9
   460.1
   466.9
   487.7
   470.8
   477.3
   425.4
   423.5
   461.4
   421.5
   485.1
   423.8
   449.1
   438.4
   489.6
   474.7
   448.8
   484.1
   476.3
     439
   488.3
     475
   507.2
   464.3
   498.7
   488.7
   482.2
   492.9
   523.1
   511.7
   428.3
     418
   458.5
   423.8
     487
   510.1
   518.8
   471.5
   449.7
   452.7
   522.4
   486.1
   488.7
   459.2
   476.7
   474.4
   490.3
   474.7
   493.2
   470.8
   438.7
   480.9
   459.5
   488.3
   472.8
   445.5
   440.7
   474.4
   500.3
   448.8
   502.6
   442.3
   444.2
   449.4
   455.3
   432.5
     454
   470.2
     441
   491.6
   505.2
   465.6
   491.9
   459.5
   444.6
   452.3
   470.2
   479.9
   467.3
   443.6
   496.1
   496.1
   448.1
   443.9
   511.1
   496.1
     512
   472.8
   482.8
   406.9
   404.3
   450.7
   479.6
   493.9
   499.1
   480.2
   493.2
     440
   502.9
   492.2
   461.7
   454.6
   450.7
   438.7
   456.9
   493.2
   473.7
   466.9
   512.4
   470.5
   492.2
   454.9
   468.9
   466.3
   470.2
   465.3
   469.9
   467.9
   494.8
   462.7
   460.4
   479.9
   480.2
   423.1
   437.1
   466.9
   472.8
   494.2
   434.2
   512.4
   523.1
   472.5
   456.9
   441.6
   419.9
   529.5
   455.6
   401.7
   473.1
   462.4
   444.6
   400.8
   458.8
   492.2
     428
   494.8
     452
   461.7
   439.4
   490.9
   467.6
   493.2
   477.6
     403
   510.4
     477
   461.1
   436.4
   455.3
   471.5
   487.4
   427.7
   479.6
   484.8
   421.2
   426.4
   442.6
   442.6
   416.7
   446.8
   465.3
   487.4
   455.6
   436.1
   485.4
   461.4
   431.6
   452.7
   423.1
   430.6
   483.2
   480.2
   468.6
   483.8
   493.9
   452.7
   461.4
   486.7
   468.6
     514
   493.9
   481.2
   451.4
   448.1
   482.2
   472.8
   484.5
     476
   434.2
   485.4
   462.7
   498.1
   504.9
   498.7
     487
   483.5
     513
   447.8
   499.1
   468.2
   465.6
   523.4
   421.8
   459.5
   449.4
   461.4
   450.1
   468.6
   490.9
   441.6
   475.7
   527.6
   415.7
   471.8
   461.4
   497.1
   473.1
   479.3
   509.4
   505.9
   431.6
     477
   467.6
     477
   464.7
     428
   474.4
   460.1
   492.9
   490.6
   430.3
   491.9
     500
   468.6
   507.2
   471.8
   487.4
   479.9
   467.3
   443.9
   491.6
   471.2
   485.4
     475
   466.9
   454.6
   433.5
   479.3
   434.5
   492.9
   456.6
   458.2
   467.3
   451.7
   464.3
   554.2
   458.8
   502.9
   441.3
   453.3
   476.7
   505.5
   468.2
   486.1
   453.3
   443.3
   446.2
   435.5
     502
   461.7
   506.8
   461.1
   468.2
     501
   496.1
   443.3
   502.9
     502
   458.5
     452
   464.7
   470.2
   425.4
   475.7
   461.4
   455.3
   460.4
   503.3
   527.9
   509.4
   507.2
   470.8
   446.5
   478.6
   459.2
   475.4
   446.5
   456.2
   456.6
   492.6
   464.3
   486.1
   431.3
   444.9
   486.1
   486.4
   449.4
   487.4
   433.8
   489.6
   489.3
   505.2
   546.7
   462.7
   465.3
   453.3
   460.4
   421.5
   480.2
   488.3
   450.1
   481.5
   449.4
   475.4
     490
   486.4
   486.1
   459.5
   479.3
   460.8
     475
   405.3
   444.6
   461.7
   458.5
   503.6
   475.4
   487.7
   458.5
   455.9
   497.4
   494.5
   488.7
   465.6
   451.7
   508.8
     500
   478.3
   479.6
   500.7
   486.1
   492.2
   494.2
   453.3
   459.5
   514.6
   504.9
   469.9
   473.1
     441
   460.4
   447.5
   443.9
   450.4
   472.5
   473.7
   396.5
   432.2
     440
   496.8
   437.7
   470.5
   446.8
   435.8
   451.7
   513.6
   490.6
   438.4
   505.9
   486.4
   444.2
   495.2
   445.5
     452
   435.5
   469.2
   483.2
   458.5
   437.1
   454.6
     442
   441.6
   457.2
   460.4
     526
   459.5
   469.5
   416.7
   410.2
   479.3
   473.7
   528.9
   449.4
   461.1
   455.9
   447.5
     489
   524.4
   444.6
   472.1
   510.4
   471.5
     489
     428
   471.8
   478.6
   479.6
   418.6
   478.3
   465.6
   516.6
   444.2
   485.4
   430.9
   451.7
   420.5
   413.7
   460.1
   472.5
   453.3
   469.9
   509.1
   449.7
   443.6
   452.3
   490.6
   469.9
   465.6
   462.1
   449.4
     464
   442.9
   453.6
   459.2
   495.2
   485.1
   454.6
   503.3
   491.9
   435.5
   517.5
   457.2
   426.7
   458.5
   509.1
   482.2
   449.1
   461.1
   475.4
   413.1
   454.6
   480.9
     451
   396.5
   465.6
   461.1
   481.9
   473.4
   436.4
   484.1
   412.8
   452.3
   476.3
   508.8
     463
   468.9
   461.4
   452.7
   516.6
   491.3
   466.6
   503.3
   491.6
   439.4
   437.1
   472.5
     417
   454.6
     487
   482.2
   425.1
     502
   421.5
   492.6
     465
   466.3
   496.5
   505.2
   448.1
     476
   457.9
   504.2
   491.9
   510.4
   486.4
   422.8
   486.7
   442.3
   431.3
   470.2
     487
   464.7
   454.9
   465.6
   430.6
   435.1
   483.8
   470.2
   452.3
   465.6
   497.4
   462.7
     440
   528.6
   493.9
   437.7
   491.6
   466.6
   464.7
   503.6
   423.8
   479.9
   479.3
   485.1
     476
   451.7
   437.4
   495.2
   426.7
   483.5
   482.2
   462.1
   494.8
   479.6
   444.2
   464.3
   491.3
   459.2
   525.3
   425.7
   461.4
   455.6
   471.2
   489.6
     477
   460.8
   444.6
   467.9
   438.7
   497.4
   469.5
   472.5
   515.6
   442.6
   473.7
   432.5
   480.9
   484.1
   475.7
   513.6
   476.7
   515.3
   458.5
   467.6
   465.6
   428.7
   481.9
   555.2
   491.9
   474.1
   461.7
   485.8
   406.3
   420.9
   449.1
   505.5
   512.4
     475
   467.3
   443.6
   440.7
   459.5
   437.7
   493.9
   494.5
   456.2
     488
   427.4
     463
   474.7
   502.6
   460.1
   465.3
     488
   467.6
   455.9
   414.1
   457.9
   486.7
   462.1
   420.2
   450.7
     490
   456.6
   487.4
   463.7
   519.2
   491.3
   474.4
     451
   444.9
   450.1
   493.2
   470.8
   448.4
     488
   493.5
   438.7
   481.2
   468.2
   501.6
   474.7
   480.2
   456.2
   450.1
     501
   447.1
   470.8
   491.9
   487.7
   474.7
   492.9
   442.9
   456.6
   488.3
   447.1
   457.5
   479.3
     392
   460.4
   458.2
   451.7
   481.2
   433.2
   466.9
   439.7
   433.5
   418.3
   515.3
   462.4
   504.6
   468.2
   457.9
   469.9
   439.4
   444.6
   447.5
   481.2
   460.1
   446.2
   483.5
   506.2
   439.4
   506.8
   453.3
   481.2
   470.5
   494.2
   446.2
   462.4
   483.8
   517.9
   490.3
   505.9
   484.5
   527.3
   476.3
   493.2
   446.2
   441.6
   476.7
   448.8
   482.5
   474.4
   502.6
   436.4
   485.4
   481.2
   457.5
   498.1
   443.3
   410.5
   425.7
   511.7
   502.9
   510.4
   502.9
   474.1
   492.6
   495.2
   428.7
   447.1
     441
   462.4
   495.8
   483.2
   518.2
   493.5
   479.6
   453.3
   530.8
   499.4
   456.6
   496.1
   478.9
     451
   493.9
   465.6
     452
   462.7
   459.2
   479.9
   467.3
   470.2
   456.2
   443.9
   490.6
   499.4
   473.7
   451.7
   468.6
   452.7
     463
     478
   465.6
   426.4
   476.7
   434.5
     502
   483.5
   495.2
   464.3
   471.5
   443.3
     465
   455.6
   443.6
   418.6
   454.6
   456.2
   447.8
   431.6
   497.1
   479.3
   468.2
   526.9
   460.1
   468.6
   448.4
   479.3
   488.3
   503.6
   514.6
   483.8
   475.7
   478.6
   515.6
   482.5
   470.5
     487
     476
   436.4
   503.6
   395.2
   514.9
   458.5
   504.9
   398.8
   447.8
   416.7
     439
   466.3
   447.1
   533.1
   471.8
   461.7
   493.5
   509.4
   481.5
   403.7
   520.1
     463
   460.4
   428.7
   432.5
     502
   498.1
   465.3
   479.6
   457.5
   490.6
     478
   458.8
     464
   476.7
     477
   456.6
   477.3
   514.9
   444.6
   430.6
   526.3
   517.2
   443.6
   479.9
   461.1
   457.5
   491.9
   461.4
   487.4
   520.1
   432.2
   438.4
   460.1
   448.8
   528.6
   480.9
   426.1
   499.1
   499.7
   418.6
   477.6
   426.7
   460.4
   464.3
   450.7
   505.5
   503.9
   445.9
   428.3
   443.3
   456.2
   505.5
   489.3
     525
     465
   504.2
   460.1
   484.8
   486.1
   464.3
   503.9
   493.9
     489
   449.1
   472.8
   479.3
   452.7
   436.8
   490.3
     430
     475
   462.7
   428.3
   447.8
   493.9
   504.2
   448.8
   456.9
   434.8
   468.9
   505.5
   474.7
   427.4
   451.7
   496.5
   480.9
   469.9
   517.2
   418.9
   457.5
   448.4
   506.2
   492.9
   438.1
   422.2
   474.1
   462.7
     476
   492.2
     489
   448.8
   485.8
   471.5
   527.9
   456.6
     477
   482.5
   473.4
   443.3
   466.9
   434.8
   500.3
   448.1
   459.2
   506.2
   509.8
   401.1
   458.5
   470.8
     417
     501
   445.5
   478.9
   439.7
   512.4
   453.6
   458.2
   435.1
   472.1
   445.2
   449.7
   428.7
   418.9
   450.4
   496.5
   460.4
   433.8
   489.3
   497.8
   518.8
     454
   490.6
   447.5
   484.8
   504.9
   484.8
   441.3
   476.7
     463
   451.4
     439
   493.5
   490.3
   456.6
   475.4
   454.3
   449.1
   468.2
   476.3
   486.1
   496.1
   436.8
   458.2
   469.5
   448.1
   446.2
   492.6
   448.4
   483.5
   452.3
   452.3
   447.5
   470.5
   530.2
   505.5
   454.9
   436.1
   483.2
   467.9
   487.7
   451.4
   457.9
   481.5
   473.7
   472.8
   473.7
   443.3
   470.8
   448.1
   486.1
   464.7
   463.4
   462.7
   415.7
   470.8
   433.5
   445.2
     440
   476.3
   468.9
   498.7
   459.2
   522.1
   477.6
   477.6
   509.1
   435.5
   446.5
   510.4
   407.2
   489.3
     526
     441
   469.2
   498.4
     463
     416
   505.9
   475.4
   462.4
   439.4
   494.5
   463.4
   448.1
   489.6
   446.2
   501.3
   493.2
   454.3
   455.9
   508.5
   496.1
   449.1
   488.7
   473.1
   499.1
   508.8
   446.2
     453
   499.4
   481.2
   503.6
   449.1
   446.2
     453
   440.3
   426.7
   458.5
   443.3
     441
   442.6
   450.1
   447.8
   445.2
   442.9
   489.3
   491.6
   479.6
   481.5
   454.6
     439
   484.8
   461.4
   485.4
   497.4
   447.5
   442.6
   510.1
   457.2
   467.6
   477.3
   476.7
   472.1
   497.8
   459.5
   447.8
   466.9
     451
   484.5
   434.8
   467.9
   492.9
   456.9
   464.7
   435.1
   450.1
     463
   504.9
   454.3
   503.3
   486.7
   459.2
   492.9
   472.5
   491.9
   499.1
   441.3
     489
   487.7
     430
   480.6
     477
   482.5
   454.6
   450.4
   510.7
   471.8
     477
   467.9
   429.6
   484.1
   452.3
   469.5
   459.2
   454.3
     466
     439
   442.6
   438.4
     487
   437.1
   492.6
   488.7
     475
     453
   499.4
   449.1
   461.1
   425.7
   472.8
   466.9
   454.3
   443.6
   533.1
   454.6
   494.8
   483.8
     478
   485.4
   508.5
   425.7
   446.2
   495.5
   436.4
   502.9
   430.9
     440
   449.7
     452
   493.9
   473.7
   452.7
   420.5
   507.8
   436.1
   458.5
   443.6
   473.1
   429.3
   458.5
   481.9
   468.2
   483.2
   478.9
   460.8
   448.8
   501.3
   467.9
     487
   464.3
   418.3
   472.8
   498.1
   482.2
   456.9
   466.9
   473.7
   439.7
     464
   412.1
   513.6
   424.4
   405.9
   478.6
   471.2
   457.5
   396.2
   468.9
   475.4
     478
   466.9
   497.4
   489.6
   439.7
   460.1
   494.2
     500
   469.9
   474.1
   474.1
     464
   472.1
   456.9
   487.7
   434.8
   474.4
   483.8
     489
   474.4
     417
     488
   470.8
   476.7
   491.3
   462.1
   470.5
   460.8
   466.9
   430.6
     477
   428.7
   437.4
   441.6
   462.1
   481.5
   475.4
   460.4
     439
   471.2
     476
   489.3
   468.9
   450.4
   472.1
   460.8
   494.2
   520.1
     430
   472.5
   500.3
     477
   420.5
   459.5
   429.6
     490
   479.6
   497.8
   457.2
   454.3
     475
   472.1
   486.7
   486.1
   476.7
   488.7
   470.2
   505.5
     430
   468.2
   444.9
   481.2
   422.5
   482.5
   444.2
   464.3
   485.8
   471.2
   478.9
   419.9
   489.3
   486.7
   516.6
   494.5
     439
   413.1
   478.6
   452.7
   448.4
   490.6
   491.3
   424.4
   471.8
   497.4
   461.4
     477
   502.3
   509.4
   523.1
   471.8
     501
     442
   464.3
   451.4
   449.7
   438.4
   431.9
   441.6
   487.7
   456.6
   449.1
   456.9
   475.7
   445.2
   495.5
   463.7
   469.9
   477.6
   436.1
     477
   463.7
   455.6
   452.3
   471.2
   468.9
   425.7
   424.4
   465.6
   504.6
     476
   453.6
   487.4
   499.7
   482.2
   457.2
   464.3
   495.2
   458.5
   485.4
   484.5
   462.7
   483.2
   465.3
   471.5
   517.2
   534.7
   483.5
   468.9
   456.6
   452.7
   484.8
   449.4
   492.9
   464.3
   379.7
   447.1
   485.1
     487
   498.7
   453.3
   447.5
   484.5
   468.9
   444.2
   516.9
   456.9
   501.3
   485.8
   449.4
     454
   474.1
   492.6
   460.8
   492.6
   471.5
     452
   481.9
   469.9
   493.5
   445.2
   486.7
   437.1
     442
   467.3
   448.8
   441.3
   453.3
   483.2
   475.4
   426.7
   441.3
   501.3
   480.9
   472.5
   469.9
   511.4
   465.3
   405.3
   480.9
   445.2
   443.9
   491.9
   421.2
   427.4
   467.6
   463.4
   459.2
   455.9
   486.4
   463.4
   496.8
   441.3
   450.1
   481.5
   470.2
   468.2
   471.5
   447.1
     478
   458.5
     489
   456.6
   475.4
     440
   447.1
   440.3
   492.2
   502.9
   461.7
   493.5
     478
   464.3
   486.1
     463
   484.8
   475.7
   483.2
   481.9
   458.2
   444.2
   486.1
   507.2
   456.2
   489.6
   483.2
   458.2
   484.1
   510.4
   484.1
   468.2
   488.7
   446.5
   465.3
   434.8
   441.6
   541.9
   457.5
   468.6
   462.7
   489.3
   438.7
   449.1
   462.4
   504.9
   490.6
     487
   473.7
   504.6
   510.4
   490.9
   478.3
   481.5
   485.8
   545.8
   480.9
     487
   403.4
   442.3
   467.3
   505.2
   519.2
   493.9
   460.4
   496.1
     475
   507.8
   475.7
   465.6
   482.2
   455.6
     405
   424.1
   509.1
   403.4
     476
     514
   472.1
   535.4
   515.6
   462.7
   446.5
   452.7
   469.9
   437.1
   452.7
   514.6
   427.7
   418.6
   416.7
     476
   433.2
   476.7
     489
   457.9
   395.2
   527.6
   493.2
     488
   472.5
   490.9
   485.4
   456.2
   462.4
   476.3
   442.6
   435.1
   433.5
   480.6
   437.4
   420.9
   495.5
   448.8
   491.6
   485.4
   472.8
   480.2
   435.1
   424.4
   498.1
   492.6
   447.8
     430
   496.8
   462.1
   527.3
   535.4
   474.7
   502.9
   481.9
     430
   472.5
   473.1
   459.5
   467.3
   483.8
   452.3
   506.5
   455.6
     453
   478.6
     464
   493.5
   499.7
     442
   453.3
   487.4
   482.8
   447.5
   452.3
   448.1
   464.7
   491.6
   468.6
   485.1
   447.1
     439
   430.3
   457.9
     451
   438.4
   462.7
   502.3
   491.6
   505.9
   497.1
   494.2
   482.5
   442.9
   473.1
   480.6
   473.7
   442.3
   522.4
   453.3
   442.6
   462.4
   475.4
   470.2
   489.3
   511.4
     500
   437.7
   515.6
   477.3
     536
   511.1
   464.3
   454.9
   508.1
     476
   466.9
   452.7
   526.6
   516.2
   460.4
   472.8
   446.2
   457.5
   473.7
   478.3
   479.6
   486.4
   497.4
   490.9
   457.2
   469.2
   494.8
   473.4
   490.3
   464.7
     475
     478
     463
   462.1
   430.3
   511.7
   452.7
   445.9
     441
   505.5
   450.4
   526.9
   483.2
   500.7
   502.3
     478
   495.8
   468.2
   408.5
   433.5
   409.5
   474.4
   514.3
   467.6
   447.1
   477.3
   462.7
   446.8
   507.2
   439.7
   506.2
   493.5
   482.5
   535.1
   466.9
   465.6
   514.9
   452.3
   497.8
   491.6
     439
     454
   434.2
   499.1
   464.3
   443.3
   483.5
   490.6
     452
   485.1
   482.5
     439
     487
   480.2
   453.3
   472.1
   466.6
   471.8
   516.9
   469.2
   438.4
   468.2
   486.1
   488.7
   481.2
     465
   416.7
   472.1
   436.8
   459.2
   496.5
   485.4
   458.2
   445.5
   452.7
   485.4
   439.4
   421.8
   456.6
   485.1
   474.4
   506.8
   471.8
   415.4
   445.2
   511.7
   433.8
   491.3
   474.1
   463.7
   411.1
   419.2
   423.5
     500
   520.5
   460.1
   470.8
   401.4
   514.9
   480.6
   492.2
   453.3
   447.5
   476.7
   438.4
   477.3
   482.8
   411.5
   422.8
   481.9
   447.1
   475.4
   492.9
   470.8
   481.2
     464
     466
   521.1
   424.8
   463.4
   436.8
   463.7
   439.7
   483.5
   468.2
   467.6
   490.6
   456.6
     454
   470.8
   521.1
   517.2
     451
   495.8
   454.6
   488.7
   477.6
   471.8
     501
   463.4
   470.5
   486.7
     500
     476
   444.6
   501.6
   510.7
   479.9
   499.1
     430
   471.8
   447.1
   481.5
   435.8
   483.2
   461.4
   439.7
   511.7
   413.7
   506.8
   454.9
   467.3
   425.4
   413.7
   486.4
   484.5
   489.6
   476.7
   515.9
   485.8
   469.9
   461.4
   472.5
   448.4
   509.4
   436.8
   480.2
   438.1
   444.6
   442.9
   511.7
   506.5
   495.2
   487.4
   441.3
   427.4
   454.6
   473.4
     463
   496.1
   509.8
   510.1
     489
   451.4
   471.8
   485.8
   428.7
   429.6
     465
   453.3
   442.3
   478.6
   470.5
   472.5
   443.9
   432.2
     463
   473.4
     476
   448.4
   473.4
   411.8
   443.3
   463.7
   473.4
     454
     489
   475.7
   454.9
   432.2
   492.9
   544.1
   457.5
   420.2
   495.5
   509.8
   419.9
   475.7
   496.5
   473.1
   486.4
   441.6
   481.2
   481.2
     487
   500.7
   492.6
   478.9
   493.5
   503.6
   476.7
   476.3
   485.4
   505.9
   486.1
   500.7
   448.1
     475
   456.6
   475.4
   480.6
   464.7
   450.4
   483.2
   462.7
   439.4
   428.3
   453.6
   485.1
   481.2
     477
   505.2
   456.2
   466.9
     439
   475.4
     428
   438.4
   453.3
     466
   452.3
   479.6
   436.4
   483.2
   434.5
     501
   457.9
   508.1
   487.7
   482.2
   483.8
   415.4
     488
   481.9
     453
   463.4
   469.5
   472.5
     453
   447.1
   486.4
   464.3
   461.1
   420.9
   478.9
   465.6
   433.5
   475.7
   458.2
   472.1
   448.4
   449.1
   461.1
   465.6
   485.4
   472.8
   484.5
   428.7
   461.4
     454
   422.8
   477.6
   447.1
   445.2
   435.8
   460.1
   459.2
   535.7
   449.4
   462.4
   504.6
   444.2
   470.8
   479.3
   464.7
   487.4
   443.6
   526.9
   469.9
   485.4
     466
   470.8
   462.7
   497.8
   508.1
   456.2
   450.4
   455.9
     441
   476.3
   505.5
   484.5
   439.4
   436.8
   442.9
   496.8
   440.3
   496.1
   488.3
   459.5
   446.8
   459.8
   523.7
   503.6
   494.5
   468.9
   459.5
   515.3
   458.8
   465.6
   454.9
   456.9
   498.4
   471.5
   455.6
     453
     476
     501
     490
   447.1
     488
   451.4
   424.4
     464
   504.2
   481.2
     454
   457.5
   455.6
   478.3
   518.2
   519.2
     466
   473.7
   478.3
   488.7
   473.7
   466.3
   456.2
   484.1
   434.5
   464.3
   524.4
   461.4
   496.5
   459.5
   467.9
   495.2
   503.9
   418.9
   496.8
   460.8
   520.5
     453
     487
   449.4
   440.7
   420.2
   518.5
   466.9
   472.1
   483.8
   481.2
   473.1
   457.9
   494.2
   479.9
   461.4
   512.7
     477
   443.3
   463.7
   509.1
   495.5
   485.4
   464.7
   483.2
     478
   494.8
   448.1
   457.2
   491.3
   455.3
   473.7
   532.5
   437.7
   461.4
   445.5
   471.8
   464.7
   459.5
   480.9
   444.2
   483.5
   482.5
   452.3
     501
   414.7
   490.9
   458.8
   494.5
   461.4
   472.1
   442.3
   457.5
   487.7
   442.3
   472.8
   509.8
     489
   510.7
   427.4
   495.5
   422.5
   451.4
   447.8
   479.6
   443.9
   493.9
   465.3
   442.3
   523.1
   468.2
   462.7
   485.4
   485.1
     440
   500.7
   462.4
   486.7
   450.4
   467.9
   499.4
   438.4
   529.5
   483.8
   420.5
   473.7
   436.8
   523.1
   411.1
   456.2
   443.3
   429.3
   496.1
   428.3
   457.2
   451.7
   473.4
   457.2
   466.9
   463.7
   486.1
   446.8
   484.1
     476
   473.1
   431.6
   425.7
     526
   447.5
   479.3
   500.3
   446.5
   477.3
   444.2
   464.7
   505.9
   495.8
   409.5
   495.8
   474.4
   417.3
   444.2
   439.7
   461.1
   489.6
   443.3
   467.3
   449.1
   544.1
   453.6
   443.6
   462.4
   458.8
   410.5
   446.8
   461.7
   470.5
   453.6
   410.5
   457.2
   501.3
   484.5
     514
     490
   473.1
   543.5
   444.2
   481.5
   482.2
   474.4
   510.1
   485.4
   509.8
     439
   482.8
   503.6
   466.9
   420.9
   449.1
   482.8
   428.3
   478.6
   537.7
   456.2
   484.8
   459.2
   451.4
   501.6
     490
   463.4
   466.6
   505.2
   531.8
   461.1
   484.8
   503.9
   464.3
   455.9
   460.8
   506.2
   464.3
     512
   418.3
   483.5
   529.9
   506.2
   520.8
   445.2
   490.9
   494.2
   475.7
   430.3
   506.5
   445.2
   516.2
   459.2
   496.5
   510.1
   465.6
   466.3
   502.9
   521.1
   451.7
   479.9
   484.1
   464.3
   467.3
     475
   465.6
   497.4
   442.9
   404.3
     452
   444.6
   448.4
   494.8
   469.5
   420.2
   442.3
   456.6
   480.9
   475.4
   492.9
   497.4
   418.9
   463.7
   481.5
   469.2
   422.5
   509.1
   486.1
   454.6
   436.4
   426.1
   475.7
   515.6
   466.9
   496.8
   454.6
   471.5
   465.3
   457.9
   482.8
   445.5
     454
   445.2
   442.3
   507.2
   480.6
   412.8
   439.4
   446.2
   452.7
   463.4
   481.5
   459.2
   458.2
     476
   478.3
   450.4
   474.4
   498.4
   447.5
   439.7
   445.2
   498.4
     526
   468.6
   478.6
   528.2
     465
   461.1
   462.7
   484.1
   472.8
   461.7
   460.1
   421.5
   495.2
   483.2
   463.4
   440.7
   480.9
   516.2
   451.7
   436.1
   475.7
   460.4
   460.4
   481.2
   524.4
   473.7
   513.6
   456.2
   422.5
   404.3
   428.3
   525.7
   479.6
   515.3
   487.7
     430
   511.1
   489.3
   466.3
   512.4
     478
     488
   468.2
     441
   424.8
   454.3
   452.7
   474.1
   461.1
   455.6
   497.8
   496.1
   430.6
     451
   449.1
   450.4
   518.8
     500
   491.3
   457.5
   446.2
   490.9
   474.4
   460.4
   527.3
   467.3
     451
   469.2
   484.8
   450.4
   496.5
   511.7
     466
   473.7
   449.4
   429.3
   436.8
   484.8
   467.3
   413.7
   468.9
   505.5
   457.9
   461.1
   515.9
   460.8
   450.7
   430.3
     451
   480.9
   469.5
   478.9
   525.7
   481.9
   427.4
   479.9
   505.5
   483.5
   481.2
     477
     454
   460.8
   525.3
   499.7
     463
   518.2
   484.8
   481.9
   432.5
   430.6
   450.4
   470.5
   450.4
   450.4
   491.6
   479.6
   417.3
   520.1
   493.2
   422.2
     464
   482.8
   461.7
   472.8
   485.8
   468.6
     514
   505.5
   459.2
   492.9
   450.4
   512.4
   492.9
   470.8
   483.8
   469.5
   445.2
   480.2
   438.4
     501
   490.6
   463.7
   512.4
   489.6
   495.2
   496.5
   484.1
   448.8
   444.2
   430.9
   471.8
   493.9
   454.9
   429.6
   492.9
     476
   483.8
   453.6
   502.3
   492.9
   442.3
   478.3
     451
   471.2
   454.3
   442.3
   434.2
   486.7
   493.9
   468.2
   474.1
   436.1
   432.5
   466.9
   425.1
   456.9
   423.8
   478.3
   472.1
   536.7
   478.6
   483.8
   512.4
   497.8
   426.4
   458.8
   479.9
   468.2
   496.8
   459.8
   446.8
   483.8
   480.6
   471.2
   468.6
   435.8
   497.1
   460.1
   446.5
   505.2
   481.5
   457.9
   455.6
   515.9
   437.4
   402.4
   418.6
   467.9
   482.2
     439
   447.1
   438.7
   461.4
   494.8
   495.5
   525.7
   415.4
   458.5
   481.5
   567.2
     488
   441.6
   438.4
   450.7
   459.8
   468.2
   503.6
   435.1
   519.8
   491.9
   484.1
   477.3
   474.4
   479.3
   465.6
   449.1
   486.1
   446.2
   487.7
   486.4
   501.6
   482.8
   469.9
     475
     442
     453
   492.6
   446.2
   431.3
   500.3
   525.7
   453.3
     514
   484.5
   481.5
   450.7
   472.8
   515.6
   430.9
   454.6
   490.9
   451.4
   492.2
   473.1
   465.6
   484.8
   450.1
   455.9
   536.4
   465.3
   430.6
   509.4
   533.4
     417
   464.7
   488.7
   467.6
   489.3
   483.5
   435.5
   463.4
   504.6
   461.4
   443.9
   471.2
   421.2
   469.5
   426.4
   471.2
   435.1
   462.1
   442.6
   445.5
   492.6
   430.9
   462.1
   481.9
     475
   462.7
   496.1
   454.3
   452.3
   506.8
   465.3
   492.6
     452
   480.6
   454.6
   472.5
   424.1
   514.3
   460.4
   456.9
   456.2
   511.7
   446.5
   455.9
   499.1
   506.5
     478
   424.4
   478.3
   486.1
   496.5
   474.1
   447.5
   460.4
   468.6
   488.7
   483.8
   461.7
   423.5
   522.1
   488.3
   482.5
   467.3
   468.6
   443.3
   416.7
   458.2
   485.8
   475.4
   405.6
   421.5
   470.8
   461.1
   470.8
   491.3
   470.2
   481.2
   488.7
   483.5
   458.5
   440.3
   451.4
   480.6
   461.1
   524.4
   513.3
   462.4
   471.8
   412.8
   469.2
   480.9
   484.5
   410.2
   456.9
   478.3
   485.4
   469.9
   465.6
   447.5
   480.9
   535.4
   461.1
   489.6
     451
     439
   438.7
   423.1
   495.5
   492.9
   429.6
   478.9
   475.4
   438.7
   483.8
   476.3
   472.8
   460.8
   465.6
   436.8
   471.8
   492.6
   498.4
   431.9
     490
   503.3
     501
   462.1
   477.3
   435.8
     478
   418.3
   473.4
   491.9
   401.4
   461.4
   459.2
   503.3
   500.3
   486.1
   481.5
   463.4
   495.2
     451
   514.3
   482.8
   487.7
   504.6
   432.9
   428.7
   442.9
   432.2
   444.9
   495.5
   428.3
   489.6
   436.4
   455.6
   509.1
   498.7
   448.8
   507.8
     429
     512
   472.8
   461.1
   505.2
   436.4
   467.6
   443.6
     451
   486.7
     488
   473.7
   437.7
   501.6
   423.8
   479.6
   500.7
   414.7
   501.6
     453
   458.2
   473.1
   419.2
   432.9
   431.6
     490
   447.5
   509.4
     501
   435.1
   487.4
   422.5
   440.3
   442.9
   485.1
   521.1
   425.7
   459.2
   498.1
   440.7
   477.3
   486.1
   493.5
   443.6
   464.3
   485.8
     513
   430.6
   445.5
   456.2
   454.6
   527.9
     453
   508.1
   493.9
   494.2
   482.8
   493.9
   459.8
     490
   474.7
   414.4
   519.5
   455.3
   498.1
   446.2
   492.6
   474.7
   454.6
     465
   464.7
   448.1
   485.8
   427.4
   460.1
   508.8
   460.4
   448.8
   458.5
   462.7
   456.9
   466.9
   491.6
     427
   420.5
   481.9
   477.3
   477.3
   470.5
   463.4
   472.8
   490.3
   447.8
   455.6
     453
   446.2
   434.8
   515.6
   429.6
   500.3
   493.5
   505.5
   474.1
   447.1
     415
   482.5
   468.9
   472.8
   430.3
   488.3
   449.1
   466.6
   493.2
   492.6
   486.4
   444.6
   437.4
   468.9
   471.8
   490.3
   471.2
     488
   450.4
   494.8
   440.7
   496.5
   500.3
   493.9
   458.5
   491.3
     452
   462.4
   464.7
   465.3
   471.8
   439.7
   439.7
     441
   484.8
   458.5
   505.9
   436.8
   447.5
   498.4
   492.6
   450.1
     501
   475.4
   483.5
   463.7
   456.6
   469.5
   518.2
     439
   520.1
   493.9
   457.9
   450.7
   471.2
   499.4
     454
     490
   466.3
   458.2
   444.6
   462.1
   453.3
   483.5
   496.8
   509.1
   499.1
   523.4
   506.5
   479.3
   467.3
   414.4
   460.8
   434.2
   463.7
   469.9
   483.5
   433.2
   470.2
   481.9
   494.5
     536
   498.4
   490.6
   513.6
   459.2
     478
   497.8
     502
   508.1
   516.9
   410.5
   498.4
   436.4
   515.9
   494.5
     478
   461.4
   508.8
   547.4
   438.1
   453.3
   465.3
   494.2
   557.8
     475
   463.7
   482.2
   495.2
     453
   507.8
   431.6
   446.2
   507.8
   455.6
   454.9
   436.4
   460.8
   501.3
   453.3
   522.7
   436.8
   469.9
     417
   447.5
   464.3
     501
   441.3
   506.5
   477.3
   488.3
     439
   538.6
   479.6
   447.5
   472.1
   415.7
   460.8
   508.8
   483.2
   445.5
   449.1
   470.5
   500.7
   473.4
   468.9
   434.5
   434.8
   486.1
   536.4
   452.7
   538.6
   460.8
   483.8
   494.8
     512
   491.6
   457.9
   479.6
   502.3
   486.7
   494.8
   450.1
   477.6
   455.9
   476.7
   461.1
   496.1
   452.7
   430.6
   439.7
   428.3
   495.2
     478
   457.2
   511.7
   476.3
   466.9
   492.2
   458.2
   437.4
   432.5
   439.7
   462.7
   456.2
   507.8
   481.9
     466
   466.9
   479.3
   491.3
     454
   467.3
   478.3
   510.7
   441.3
   478.9
   427.7
   474.1
     477
   494.2
   480.2
   450.1
   479.3
   447.1
   519.8
   496.1
   472.5
   454.3
   475.7
   438.1
   486.7
   432.5
     454
   496.1
   444.2
   472.8
   457.2
   458.5
   486.7
     452
   486.4
   479.9
   491.3
   468.9
   442.6
     501
     514
     476
   468.2
   437.1
   408.5
   431.6
   491.3
     487
   466.6
   505.2
     502
   482.8
   465.6
   482.8
   482.8
   484.5
   457.5
   488.7
   444.6
   456.6
   510.1
   414.4
   471.5
     418
   509.4
   457.2
   468.2
   454.9
   457.9
   465.3
   491.3
   542.8
   473.4
   497.1
   468.9
   468.9
   447.8
   479.3
   488.7
   500.3
   484.8
   472.5
   501.6
   432.2
   503.9
   470.8
   418.3
   441.6
   470.8
   456.9
   513.6
   455.6
   492.9
   491.3
   423.5
   441.6
   489.6
     502
   458.8
   460.1
   467.3
   487.7
   473.4
   447.1
   472.5
   440.3
   429.3
   441.6
     487
   461.7
   455.3
   507.2
     512
   492.9
     453
   476.7
   488.7
   437.4
   439.7
   427.4
   508.1
   490.9
   526.3
   439.7
   439.4
   513.3
   513.6
   462.7
   538.3
   475.7
   486.1
   522.7
   522.4
   510.1
   480.6
   516.6
   517.5
     453
   470.5
   481.2
   437.7
   512.4
   446.5
   480.9
   456.2
     463
   511.1
   463.4
   480.6
   504.6
   411.8
   496.8
   492.9
   470.8
   493.5
   509.1
   497.8
   465.6
   470.5
   486.7
   457.2
   426.7
   406.3
   463.4
   464.7
   481.5
     478
   438.4
   483.8
   436.1
   482.5
   465.6
   499.1
   468.6
   453.3
   463.4
   479.9
     476
   444.6
   472.8
   459.5
   473.4
   448.8
   483.2
   478.6
   469.2
   482.2
   487.7
   472.1
     440
   444.6
   516.9
   399.5
   450.7
   462.4
   439.4
   496.5
   448.8
   476.3
   457.2
   474.1
   442.3
   455.9
   467.3
   429.6
   427.7
   496.1
   457.5
   503.9
   485.8
   464.3
   478.9
   474.4
   446.8
   447.5
   435.8
   461.1
   422.2
   460.4
   450.1
   417.6
   437.7
   474.4
   497.8
   512.4
   456.2
   439.4
   431.3
   455.3
   497.4
     476
   519.2
   496.1
     477
     452
     428
   470.5
   475.7
   457.9
   441.6
   473.1
   419.6
   515.6
   470.8
   505.9
   469.9
   486.1
   457.5
   474.7
   462.4
     501
   483.2
   434.8
   457.2
   450.7
   412.4
   423.8
   490.3
     560
   452.7
   442.3
     451
     490
   450.1
   425.1
   464.7
   495.8
   456.2
     490
   457.2
   456.9
   458.2
   485.8
   483.8
   450.1
   476.7
   510.7
     489
     465
   478.6
   461.4
     454
   508.8
   458.2
   442.3
   442.3
   460.4
   483.5
   474.1
     490
   481.2
   506.5
   483.2
     465
   522.7
   448.4
   463.4
   425.7
   490.3
   471.2
     464
   494.2
   508.1
   515.9
   458.2
   451.4
   453.6
   449.1
   461.1
     452
     465
   432.9
     502
   516.6
   473.4
   443.9
   436.1
   482.2
   525.7
   475.4
   479.6
   493.5
   483.8
   467.6
   469.9
   455.3
   492.6
   467.6
   392.3
   452.7
   447.8
   527.3
   472.8
   444.2
   450.4
   470.5
   521.4
   528.2
   459.2
     452
   477.6
     453
     487
   531.5
   423.5
   480.2
   435.5
   474.1
   497.8
     476
   471.5
   456.9
     416
   505.2
   498.1
   461.1
   419.6
   444.9
     476
   437.4
   519.8
   498.7
   482.8
   475.4
   524.4
   485.1
   479.6
     464
     476
   490.9
   495.5
   508.5
   481.9
   496.5
     549
   442.3
   435.8
   460.1
   454.3
   468.9
   507.8
   477.6
   478.6
   453.3
   456.9
   452.7
   467.9
   443.6
   427.4
   534.1
   472.1
   451.7
   481.2
   472.1
   448.4
   517.2
     475
   474.4
   475.4
   468.2
   421.8
   519.2
   462.1
   511.1
     476
   443.3
     442
   445.5
   508.5
   433.2
   473.4
   438.7
   510.4
     487
   492.9
   457.2
   431.3
   482.8
   436.8
     514
   452.3
   462.1
   497.8
   453.3
   507.2
   508.8
   408.5
   466.9
   476.3
     478
   496.1
   481.5
   420.9
   505.2
   483.8
   477.6
     487
   458.8
   442.3
   481.9
   475.4
   506.5
   441.3
   496.8
   472.5
   513.3
   539.9
   479.9
   505.2
   471.2
   433.8
     476
   475.7
   474.1
   447.5
   485.1
     440
   469.2
   438.1
     440
   449.1
   482.2
   460.8
   434.5
   456.9
   454.9
   485.4
   485.1
   460.4
   479.3
   485.4
   459.2
   447.1
   447.1
   472.1
   498.7
   455.3
   449.1
   461.7
   466.9
   449.4
   452.3
   473.1
   486.4
     489
   446.5
   457.2
   419.9
   462.1
   445.9
   456.6
   482.2
     428
   528.2
     404
   462.7
   482.8
     525
   480.9
   490.6
   441.6
     501
   475.4
   461.1
   460.4
   463.7
   474.4
   438.7
   483.8
   433.8
   437.7
   422.8
   495.2
   494.5
   489.6
   499.1
   493.5
   437.4
   503.9
   500.3
   437.1
   480.9
   450.4
   506.8
   493.2
     465
   509.1
   473.1
   441.6
   488.3
   468.9
   479.6
   450.7
     539
   443.9
   442.9
   480.6
     478
   440.7
   442.3
   477.3
   456.2
   460.1
   473.4
   438.1
     488
   438.1
   455.6
   482.8
   446.8
     464
   460.1
   436.4
     477
   466.9
     475
   551.3
   429.6
   485.8
   467.6
   475.7
   485.1
   422.5
   464.3
   468.2
   445.9
   477.6
   502.9
   464.3
   452.3
   482.2
   503.9
   458.8
   446.8
   480.9
   477.3
   464.7
   481.5
   493.9
   471.2
   461.4
   518.5
   489.6
   424.1
   470.8
   464.7
   501.6
   495.2
     478
   465.6
   482.8
   500.3
   479.3
   490.9
   455.6
     453
   505.5
   462.7
   434.2
   466.9
   450.1
   482.5
   458.8
   463.7
     464
     501
   454.3
   525.3
   498.7
     430
   520.5
   471.5
   500.7
   454.3
   449.1
   469.5
   460.4
   524.7
   446.5
     476
   486.1
   496.1
   510.1
   503.3
   465.6
   528.6
   437.4
   436.1
   478.3
   415.7
     466
   448.8
   485.8
   455.9
   432.2
   436.1
   445.9
   515.9
   504.6
   473.4
   498.1
   491.3
   493.5
   428.3
   443.6
   482.5
   496.8
   546.4
   455.9
   459.8
     451
   445.5
   441.6
   461.7
   439.4
     453
   466.6
   435.1
     487
   480.9
   479.3
   490.9
   465.3
   462.1
   504.6
   449.1
   405.6
   473.1
   453.6
     439
   495.5
   493.2
   458.8
   486.7
   490.6
   447.8
   466.3
   482.8
   445.5
   461.1
   420.5
   475.4
   482.5
   470.8
   443.3
   452.7
   510.1
   472.1
     404
   473.1
   450.4
     478
   464.7
   438.7
   514.6
     476
   478.9
   488.7
   439.7
   455.9
   464.7
   459.8
     466
   466.3
   508.5
   477.6
   492.6
   475.4
   447.8
   425.4
   475.7
   472.5
   489.6
   463.7
   431.9
   481.9
   417.6
   510.1
   445.5
   431.6
   471.2
   481.2
   580.5
   499.7
   450.7
   450.4
   445.9
   502.6
   507.8
   453.3
   505.2
   449.4
   492.6
   494.8
   472.8
   476.3
   452.3
   506.5
   522.1
   445.9
   502.9
   470.5
   460.8
   509.4
   449.4
   472.5
   523.4
   446.5
   460.4
   502.3
   460.8
     452
   519.8
   457.5
   465.3
   462.4
   492.9
   460.1
   442.6
   465.6
   485.4
   458.2
   449.1
   472.1
   528.2
   507.2
   446.5
   426.1
   471.2
   471.2
   517.2
   483.2
   471.5
     466
   485.1
   484.5
   467.6
   476.7
   502.3
   454.6
   482.8
   491.6
     512
   452.3
   491.9
   490.9
   479.9
   432.2
   459.5
     463
   472.8
     500
   421.8
     490
   431.9
   534.4
   489.3
   510.7
   442.3
   502.6
   464.7
   466.9
   478.9
   502.9
   474.1
   466.9
   468.9
   512.4
   535.4
   501.3
     463
   465.6
   441.6
   472.1
   452.3
   445.5
     489
     490
   455.9
   497.1
   449.7
   447.8
   491.9
   476.7
   473.4
   479.3
     454
   433.8
   459.8
   449.4
   439.7
     465
   451.4
   530.5
   459.2
   498.1
   515.6
   438.1
   471.5
   549.7
   479.3
   453.6
   485.8
   471.8
   550.6
   491.3
   471.5
   460.8
   494.8
   485.8
   482.8
   446.8
   453.6
   475.4
     490
   436.1
   498.4
   494.8
   466.6
   468.2
   478.9
   463.4
   450.7
   481.5
   463.4
   486.1
   464.3
   435.5
   488.7
     454
   529.5
   449.4
   478.9
   471.2
   448.4
   494.5
   463.7
   416.3
   428.7
   477.6
   454.9
   531.2
   480.9
   414.4
   505.2
   470.2
   472.1
     427
   433.5
   459.2
   510.1
     502
     428
   442.6
   489.3
   435.1
   480.6
   445.9
   446.5
   451.4
   477.6
   480.2
   495.2
   449.1
     465
   435.1
   418.6
   483.5
   447.8
   448.1
   425.7
   467.9
     502
   483.2
   464.3
   534.4
   508.8
   527.6
   471.5
   476.3
   439.4
   520.8
   475.4
   496.8
     502
   461.1
   458.5
   506.5
   450.4
   478.6
     513
   502.3
   476.3
   453.3
   475.7
   456.9
     440
     487
   548.4
   484.8
   474.4
   438.7
   456.9
   491.6
     477
   444.6
   494.8
   450.4
   446.8
   463.4
   520.1
   464.7
   491.9
   474.4
   441.3
   462.4
   490.9
   491.6
     490
   532.1
   463.4
   476.3
   523.4
   436.8
   510.7
   490.3
   462.1
   420.9
   478.9
   492.9
   509.1
   426.4
     466
   481.9
     464
   411.1
   452.3
   455.6
   502.6
   492.2
     466
   462.7
   469.2
     477
   441.6
   433.2
   434.8
   434.8
     502
     478
   494.5
   515.6
   446.5
   522.1
   442.3
     476
   485.1
   483.8
   431.3
     464
   510.4
   495.5
   474.7
   501.3
   477.6
   450.4
   447.1
   491.9
   446.8
   467.3
   451.7
   482.5
   485.4
   458.8
   494.8
   533.1
   404.7
   471.2
   487.7
   450.4
   423.8
   455.9
   497.4
   461.4
   433.8
   487.4
   454.9
     440
   447.5
   489.6
   466.3
   527.6
   460.1
   441.3
   480.2
   490.3
   433.2
     487
   485.8
   541.2
   485.4
     501
   449.7
   443.9
   462.1
   436.1
   480.2
   491.6
   455.3
   473.7
   457.5
   450.1
   425.7
   447.1
     451
   486.4
   486.4
   430.6
   465.3
   461.4
   472.1
   405.9
   454.9
   457.2
   467.9
   486.4
     477
     526
   413.1
   431.6
   485.1
   461.1
   456.6
   457.9
   481.9
   465.3
   458.5
   556.5
   458.5
   465.6
   453.6
   417.6
   432.5
   448.4
   507.2
   535.4
     452
   444.9
   523.4
   482.2
   473.1
   492.9
   484.5
   519.5
   410.5
   445.5
   472.5
   497.8
   459.8
   437.4
   503.9
   383.2
     478
   492.2
   494.2
   445.2
   488.3
   487.7
   450.7
   485.4
   471.5
   446.8
   458.5
   436.8
   490.3
   489.6
   399.8
   499.7
     427
   429.3
   443.9
     478
     502
   496.1
   450.7
   476.3
   482.5
   455.6
   446.8
   483.8
   501.3
   443.6
   457.2
   487.4
   498.4
     490
   440.3
   447.1
   467.3
   510.1
   437.1
   443.9
     440
   456.6
   474.7
     404
   443.6
     513
   480.2
   518.5
   493.5
   469.5
   463.4
   467.9
   497.4
     451
   472.8
   450.4
   466.9
   496.5
   457.2
     489
   460.8
   473.7
   470.8
   461.7
   420.9
   443.9
     465
   428.7
   409.5
   414.7
   442.6
   506.5
   485.8
   461.1
     490
   413.1
   471.5
     476
   439.4
   476.7
   469.9
     475
   422.5
   461.1
   426.4
   481.2
   447.5
   464.3
   467.9
   486.1
   515.3
   468.6
   506.8
   438.4
     476
   515.3
   519.2
   498.7
   454.3
     512
   528.2
     514
   486.1
   421.2
     453
   452.3
   507.8
     464
   497.1
   430.9
   464.3
   461.1
     487
   490.6
   455.3
   425.7
   438.1
     466
   436.8
     478
   463.4
   469.5
   458.5
   494.8
   447.1
     463
   528.2
   473.1
   446.2
   483.8
   457.5
   445.2
   435.5
   451.4
   460.8
   530.2
   442.6
     475
   445.9
   478.3
   459.8
   481.2
   432.9
   493.5
   455.9
   507.5
   479.9
   499.7
   482.8
   449.7
   441.6
   470.5
   503.9
   456.2
   521.8
   445.2
   448.1
   483.2
   428.7
   483.8
   433.5
   483.8
   466.3
     476
   467.3
   443.6
   537.7
   437.7
   468.2
   462.4
   500.7
   466.9
   464.7
     442
   423.8
   462.4
   470.5
   481.5
     501
   418.9
     452
   457.5
   460.8
     451
   443.9
   507.2
   466.3
   448.1
   481.5
   497.8
   487.7
   472.1
   470.5
   471.2
   530.5
   460.8
   448.8
   444.2
     478
   446.8
   440.3
   502.3
   430.6
   476.3
   510.4
   484.1
   459.2
     476
   423.1
   503.3
   462.1
   445.2
   465.6
   459.5
   496.8
   446.5
   476.3
   485.1
   417.6
   473.7
   414.4
   435.5
   420.5
   455.6
   479.3
   451.7
   472.5
   493.9
   477.6
   451.4
   452.7
     487
   486.7
   460.1
   484.1
   474.7
   424.1
   529.2
   543.8
   485.1
   434.5
   523.7
   525.7
   485.1
   466.6
   501.6
     464
   470.2
   449.7
   446.8
   427.7
     525
   461.1
   387.1
   445.5
   490.9
   497.1
     463
   470.2
   488.3
   506.5
   466.6
   508.5
   519.5
   517.2
   471.5
   459.8
   493.9
   535.7
   444.9
   431.9
   432.9
   471.8
   464.7
   419.6
   462.1
   476.3
   455.9
   420.9
   489.3
   461.4
   435.1
     441
   479.6
   419.9
   480.9
   483.8
   433.2
   508.8
   462.7
   448.4
   486.4
     466
     442
   447.1
   420.2
   498.7
   454.9
   485.8
   458.2
   470.2
   420.9
   463.7
     465
   485.4
   482.8
   461.1
   463.7
   449.4
     430
   519.8
   480.6
   509.8
   460.4
   493.5
   492.6
     417
   440.3
   505.9
   490.9
   436.4
   435.5
   451.4
   425.1
   503.6
   455.9
   463.7
   503.9
   457.5
   506.5
   437.4
   418.6
   469.5
   474.1
   535.1
   473.7
   496.5
   482.5
     476
   485.1
   455.9
   435.8
   464.7
   462.7
   461.4
     490
     440
   437.7
   470.5
   503.6
   447.1
     476
   441.6
   484.1
   478.6
   474.7
     416
   472.8
   463.4
   436.1
   479.9
     478
     439
     454
   408.9
   465.6
   458.5
   381.9
   512.4
     514
   421.2
     502
     429
   442.6
   471.5
   490.9
   467.9
   414.1
   460.4
   463.4
   456.9
   449.1
   482.5
   497.8
     525
   488.7
   518.2
   440.3
   474.7
   464.7
     439
   449.7
     478
     463
   496.1
   435.8
   480.6
   469.9
     452
   500.7
   469.2
   503.3
   492.6
     514
   442.3
   488.7
     429
   443.6
   490.6
     465
   486.4
   502.3
   445.5
   507.8
   431.9
   461.1
   460.8
   450.1
   482.8
   459.2
     452
   467.6
     561
   437.7
   446.8
   444.6
   428.3
   495.5
   464.3
   450.1
   463.7
   473.7
   480.2
     488
   428.7
   471.2
   510.1
   523.1
   493.9
   480.6
   497.4
   439.4
   471.2
   480.9
   470.8
   540.3
   463.7
   418.3
   390.1
   495.8
     452
   464.7
   496.5
     478
   504.9
   507.2
     465
   463.7
   517.2
   484.8
   459.8
   478.9
   438.1
   488.3
   515.6
   506.5
   442.9
   447.8
   481.9
   469.9
   491.9
   431.3
   482.8
   440.7
   503.3
   492.6
   436.4
   506.8
   500.3
   482.2
   466.3
   450.7
     477
   498.4
   528.2
   440.7
   453.3
     490
   469.9
   467.6
   489.3
   456.9
     463
   467.6
   457.2
   468.9
   520.5
   493.9
   478.9
     464
   487.7
   463.4
   523.7
   505.2
   481.9
   448.1
     476
   433.5
   498.1
   485.4
   509.1
   422.5
   414.7
     502
   499.4
     501
     487
   430.3
     465
   476.7
   464.3
   434.5
   462.4
   441.3
   480.6
   450.4
   480.2
   452.3
   472.8
   495.8
   541.9
   417.3
   469.5
     476
   482.8
   428.3
   438.4
   473.4
   524.7
   434.2
   482.5
   459.2
   481.5
     490
   449.1
   446.8
   458.2
   470.2
   429.3
   485.4
     477
   478.9
   502.9
   453.3
   459.2
   461.1
   466.3
   464.3
   484.8
   486.4
   474.1
   452.7
   468.2
     454
   491.6
   454.3
   499.4
   454.6
   450.1
   484.1
   492.6
   523.4
   464.7
   481.5
   460.8
   492.9
   530.8
   509.1
   428.3
   438.7
   495.8
   453.3
   447.1
   437.7
   499.7
   493.5
   495.5
   499.4
   428.3
   441.6
   480.9
   524.4
   459.8
   485.8
   436.4
   442.9
   491.9
   470.8
   470.2
     417
     417
   534.4
   429.6
     453
   424.1
   469.2
   437.7
   452.3
   490.9
   490.3
   470.5
   457.5
   511.7
   445.5
     487
     524
   456.6
   435.5
   478.9
   521.1
   440.7
   519.2
   407.2
   468.2
   441.3
   515.6
   482.2
   524.7
   475.4
   502.9
   483.2
   421.2
   423.1
   487.7
   441.3
   462.7
   409.5
   437.1
   432.5
   452.3
   504.2
   501.3
   507.8
     466
   469.9
   435.5
   506.5
   503.9
     490
   493.2
   453.3
   514.3
   462.7
   440.3
   511.4
   508.8
   477.6
   458.2
   540.9
   467.3
   452.7
   449.1
   437.1
   499.1
   468.2
   490.6
   472.5
   472.1
     453
     487
   422.5
   464.7
   422.8
   446.2
   473.1
   434.2
     477
   485.4
   483.2
   505.5
   527.9
   469.9
   522.1
   457.5
     502
   501.3
   462.4
   434.5
   466.6
   441.3
     478
   498.7
   518.2
   468.2
     502
   460.8
   460.8
   480.6
   456.9
   450.4
   474.4
   487.7
   509.8
   483.8
   443.9
   464.3
     501
   444.9
   460.1
     463
   418.9
   468.2
     453
   514.6
   467.9
   541.2
   491.9
   482.5
   443.3
   484.8
   485.8
   498.1
   446.8
   484.8
     439
   506.5
   432.9
   465.3
   482.2
   446.2
   518.2
   479.3
   452.7
   461.4
   496.1
   454.3
   433.8
   480.2
   495.2
   468.6
   481.9
   484.8
   438.7
   461.1
   503.3
   484.1
   463.4
   434.5
   474.4
   474.7
   459.2
   497.8
   442.6
   453.3
   510.7
   498.4
   468.2
   495.2
   494.8
   470.5
   460.4
   388.1
   522.4
   469.2
   470.5
     478
   484.8
   462.1
   472.5
   427.7
   390.7
   467.3
   486.1
     416
   521.4
   500.3
   476.7
   459.2
   456.2
   409.8
   452.3
   455.3
   474.4
   485.1
   416.7
   480.2
   473.7
   494.5
   468.6
   485.4
     464
   499.7
   512.7
   419.2
   436.4
   482.8
   464.7
   454.9
   474.1
   452.7
   451.4
   484.5
   510.7
     476
   448.8
   406.9
   452.3
   510.7
   495.8
   488.7
     476
   460.8
   494.2
   492.6
   467.6
   476.7
   480.9
   480.6
   443.3
   444.6
     466
   511.7
   472.1
   469.2
   444.9
     476
   510.7
   455.6
   477.6
   449.7
   435.1
   459.5
   448.8
   480.2
   494.8
   507.2
   501.3
   462.4
   500.3
   432.5
   469.5
   490.6
   452.7
   442.3
   482.2
   459.2
     526
   507.5
   491.6
   472.1
   486.1
   433.2
   466.9
   449.1
   428.3
   491.9
   456.9
   481.5
   458.5
   444.6
   520.8
   509.4
   425.1
   460.1
   504.6
     451
     489
   455.6
   474.4
   423.8
   513.6
   462.7
   469.2
   478.6
   478.9
   462.1
   503.6
   493.9
   463.4
   476.7
   496.8
     453
   485.4
   491.9
   515.6
   441.6
   482.8
   484.5
   481.2
   518.8
   451.7
   487.4
   456.6
   497.4
   486.1
   458.5
   506.5
   506.5
   473.1
   427.7
   458.8
   501.6
   447.5
   498.1
   447.8
   493.5
   506.2
   460.8
     500
   404.3
   499.1
   508.8
   469.2
   495.2
   494.8
   474.7
   495.5
     488
   489.6
   497.8
   483.5
   454.9
   442.3
   425.4
   476.3
   426.4
   464.3
   511.1
   474.7
   490.6
   469.2
   458.5
   482.2
   461.4
   466.3
   454.9
     466
   466.6
   437.7
   457.2
   440.3
   495.2
   448.8
   506.2
   474.1
   462.7
   462.7
   501.3
   450.4
   449.4
   438.7
   485.4
   450.4
     464
   472.5
   479.6
   426.4
   449.4
   489.3
   459.2
   467.6
   455.9
   433.8
     477
   507.5
   483.5
   442.3
   467.3
     488
   437.7
   503.6
   489.3
   438.1
   475.7
   461.1
   407.9
   474.4
   457.2
   405.3
   457.9
     439
   483.8
   490.6
   448.4
   471.2
   471.5
   483.2
   490.3
   444.6
   456.6
   483.8
   459.2
   457.9
   466.6
   437.1
   462.1
     417
   504.9
   479.9
   414.1
   490.9
   493.9
   484.1
   526.6
     452
   450.7
   435.8
   495.2
   518.2
   408.9
   442.3
   429.3
   438.4
   446.5
   469.5
   473.7
   446.8
   488.7
   438.7
     488
   447.8
   455.6
   446.2
   494.2
   439.4
   470.5
   438.7
   497.8
   431.9
     466
   451.7
   505.2
   471.5
   461.4
   495.2
   471.5
   476.3
   504.6
   459.8
     487
   435.5
   481.9
   470.8
   410.8
   482.2
   467.6
   478.3
   466.3
   472.1
   433.2
   473.7
   527.6
   454.3
   450.1
   483.2
   507.2
   492.6
   422.5
     550
   422.5
   466.3
   439.7
   481.9
   470.5
   470.5
     442
   467.6
   443.3
   479.3
   498.7
   503.9
   516.2
   458.5
   450.1
   450.7
   476.3
   434.2
   453.3
   534.7
   433.8
   470.5
   497.1
   478.9
   492.9
   507.8
   419.9
     476
     441
   451.4
   428.7
   431.6
   511.7
   495.2
   450.1
   459.8
   485.1
   493.9
   467.9
     478
   484.8
   428.3
     453
   480.2
   450.4
   442.9
   503.6
   432.2
   502.3
   522.4
     454
   473.4
   499.1
   472.1
   462.7
   482.2
   489.6
   442.9
   492.9
   513.6
   476.3
   424.4
   464.7
   531.2
   490.9
   447.1
   454.9
   503.9
   452.7
   507.5
   504.2
   493.9
   481.2
   510.4
   505.5
   513.3
   456.6
   526.6
   455.9
     487
   475.4
   451.7
   503.9
   486.1
   421.5
   464.7
   448.1
   445.5
   418.6
   526.6
   472.8
   493.5
   409.8
   444.9
   477.3
   469.5
   469.9
   430.3
   468.2
   496.1
   521.1
     490
   460.1
   481.5
   432.9
   509.8
   478.9
   466.6
   470.8
   454.6
   453.3
   481.9
   469.5
   479.6
     454
   525.3
   455.6
   475.7
   473.7
   503.3
   463.7
     487
   483.5
   468.6
   468.2
   487.7
   493.9
   447.5
   511.1
   475.4
   474.4
     440
   442.9
   470.5
   464.7
   511.4
   488.3
   481.5
   420.5
   444.9
     476
   448.4
   438.7
   516.6
   482.8
   448.4
   502.3
   454.9
   493.2
   513.3
   448.1
   434.2
   469.2
   459.2
   466.9
  -799.5
   516.2
     453
   478.9
   459.5
   462.7
   435.5
   488.3
   469.2
     490
   499.7
   461.7
   438.1
   468.9
   451.7
     452
   450.4
   406.3
   469.5
   425.7
   490.3
   487.7
   461.1
   470.2
     464
   454.6
   458.8
   448.1
     487
     477
   495.2
     464
   459.2
   498.1
   451.4
   444.6
     452
   519.2
   507.8
     464
   462.7
   475.4
   460.1
     463
   455.9
   432.9
   491.3
   510.1
   498.1
     489
   542.8
   486.7
   469.9
   480.9
   459.5
   430.6
   486.1
   437.1
   472.1
   485.8
   445.9
   491.6
   461.7
   429.6
   457.2
   464.7
   468.9
   463.7
   465.3
   431.3
   478.6
   437.1
   456.2
   459.5
     454
   510.1
   450.4
   435.1
   527.3
   502.6
     490
     488
   493.2
   460.8
   433.2
   505.2
   443.3
   432.2
   474.7
   466.3
   423.8
     453
   458.2
   517.9
   447.5
   427.4
   482.8
   452.7
   478.3
     441
   484.1
   483.5
   523.4
   485.8
   507.2
   484.5
   428.3
   504.2
   458.8
   492.6
     442
   505.9
   457.5
   522.4
   489.6
   457.9
   451.7
   497.8
   486.4
   459.2
   473.1
   471.5
   462.4
   484.5
   470.2
   440.7
   498.7
   458.5
   504.2
   461.7
   450.4
   499.4
   455.6
   475.4
     475
   502.6
   447.1
   495.2
   498.7
     451
   470.8
     466
     475
   442.6
   479.6
   492.2
   448.4
   501.6
     465
   447.1
   422.5
   546.7
   459.2
   480.6
   477.3
     477
   433.2
   504.9
   470.8
   469.5
   476.3
     487
     477
   465.6
   491.3
   447.8
   459.5
   453.3
   464.3
   507.5
   492.2
     428
     477
   459.5
   469.2
   455.3
   460.1
   472.1
   452.3
   443.3
   446.5
   484.8
   516.6
   452.7
   488.7
   412.8
   498.7
   449.7
   455.6
     439
   480.6
   472.8
     463
     489
   506.8
   468.9
   492.2
     488
   478.3
   446.5
   426.4
   454.3
   471.5
   455.9
   450.4
   445.5
   445.9
   474.1
   494.5
   516.2
   455.9
   462.7
   463.7
   466.9
   517.5
     488
   486.1
   468.9
   461.4
   503.3
   446.2
   497.8
   413.7
     427
     464
   470.2
   492.6
   493.5
   457.2
   445.5
   479.6
   479.3
   522.7
   506.5
   486.4
   478.3
   481.2
   479.3
   493.9
   434.8
   478.9
   455.6
   481.5
   425.7
   439.7
   487.7
   445.2
   462.7
   479.9
   453.3
   485.8
   440.7
   462.4
   531.2
     430
   492.2
   468.6
   479.9
   485.4
   451.7
   430.9
     427
   418.3
   428.7
   512.4
   516.6
   428.3
   459.5
   484.8
   436.8
   470.8
   447.8
   456.2
   467.9
   487.7
     489
   445.2
   473.1
   476.3
   470.5
   498.1
     465
   437.7
   469.2
   442.6
   460.8
   437.4
   518.8
   481.2
   448.1
     452
     489
   489.3
   494.5
   467.9
     478
   504.2
   454.3
   502.9
   443.3
   431.9
   467.9
     452
   430.6
   441.6
   487.4
   473.4
   429.6
   484.5
   495.8
   486.4
   487.7
   481.2
   441.3
   433.2
   461.1
   492.2
   459.5
   453.6
   502.6
     512
   443.3
   450.1
   489.6
   461.1
   501.6
   454.3
     550
   467.3
   484.1
   487.4
     465
   496.8
   465.6
   483.2
   455.3
   457.2
   477.6
   444.2
   491.9
     478
     441
   456.2
   486.4
   417.6
   480.9
   447.1
   490.6
     454
     500
     487
   480.2
   438.1
   488.3
   483.8
   402.4
   460.4
   483.2
     454
   461.1
   495.5
   494.2
   454.6
     525
   483.2
   448.4
   452.7
   446.8
   479.3
   423.8
   411.1
   484.8
   413.7
   405.6
   448.8
   460.4
   518.2
   453.6
   424.1
     549
   495.5
     466
   492.6
   450.7
   432.5
   496.5
   458.5
   470.2
   516.6
   467.9
   483.2
   514.9
     475
   477.3
   460.8
   459.5
     487
   489.3
   475.7
   523.7
   450.1
   461.4
   503.9
   518.5
     465
     451
   508.1
   469.2
   473.1
   495.5
   460.4
   496.8
   446.5
   496.5
   479.3
   459.8
   485.1
     440
   487.4
   510.1
   446.8
   526.6
   473.7
   430.6
   450.1
   496.5
   432.5
   490.3
   451.4
   497.1
   463.7
   445.2
   481.9
   478.9
   466.3
   412.4
   456.6
   497.4
   467.3
   482.8
     513
   499.1
   502.3
   458.5
   483.2
   436.1
   484.8
   531.8
   491.9
   480.6
   454.6
   494.2
   460.8
   422.5
   499.4
     439
   446.2
   458.8
   519.8
   499.4
   436.4
   448.4
   452.7
   470.8
   477.6
   447.8
   443.6
   518.8
   507.2
   471.2
   464.7
   431.6
   482.2
     478
   508.1
   472.1
   460.1
   446.2
   482.2
   482.5
   516.2
   424.1
   459.8
   428.3
   441.3
   444.2
   424.8
   510.4
   483.5
   466.9
   456.6
     478
   448.8
   526.3
   448.8
     464
   459.5
   492.9
   484.5
   491.9
   465.3
   491.9
     475
   503.3
   494.8
   497.4
   513.3
   496.8
   451.4
   450.4
   540.3
   458.2
   474.1
     475
   515.9
   499.7
   471.5
   458.5
     430
   510.7
   487.4
     465
   527.6
   470.5
   473.7
     454
   468.2
   441.6
   418.3
     442
   490.3
   497.8
   446.5
   468.2
   424.1
   449.7
   452.3
     415
   509.8
   511.1
   452.7
     477
   461.4
   497.4
   467.3
   513.3
   431.9
   471.2
   442.9
   431.3
     466
   479.9
   457.9
   491.6
   441.6
   457.5
   497.1
   516.9
   457.9
   492.2
   498.1
   474.7
   455.3
   502.6
   489.3
   494.8
   478.6
   504.9
   511.7
   461.4
     502
   478.3
   476.3
     477
   445.5
   514.6
   485.8
     476
   458.2
   514.3
     513
   468.6
     537
   450.7
   491.9
   540.3
   470.5
   458.8
   484.8
   436.8
   470.2
   455.9
   477.3
   432.2
   449.4
   406.3
   485.4
   455.9
   488.3
   436.1
   506.5
   471.2
     465
   467.6
     463
   466.3
   491.3
   490.6
   478.6
     501
   509.4
   449.7
   473.4
   485.1
   480.2
   464.3
   423.1
   426.4
   461.1
   493.2
   481.2
   446.2
   498.1
     490
   397.2
   538.3
   534.4
   469.9
   483.2
   503.9
   450.4
   492.9
     477
   509.4
   508.1
   499.1
   479.3
   462.1
   466.6
   446.8
   493.5
   472.1
   497.4
   460.8
   466.3
     489
   430.9
   509.4
   481.2
   498.1
     464
   426.4
   444.6
   512.4
   505.2
   482.2
   516.2
   496.1
   473.1
   477.3
   497.1
   508.1
   415.4
   442.9
   507.2
   480.9
   435.8
   453.6
   483.2
   480.6
   474.4
   443.6
   472.8
   431.3
   456.9
   424.1
   495.2
   512.4
   442.9
   477.6
   505.9
   446.8
   460.1
   470.2
   472.1
   481.5
   500.7
   437.7
   495.8
   427.4
   487.4
   486.4
   472.1
   473.7
   430.3
   496.8
   528.9
   481.2
   488.7
   495.2
   445.5
   503.6
   454.3
   474.7
   476.3
   498.4
   535.1
   477.3
   458.2
   519.8
   443.3
   497.1
   386.2
   495.2
   442.6
   475.7
     454
   498.4
   507.8
   516.2
   462.4
     466
   460.1
   424.4
   489.3
   434.5
   483.2
   497.1
     478
   424.4
   530.8
   469.9
   515.9
   506.2
   528.2
     475
   498.7
   475.7
   468.2
   422.8
   454.3
   493.5
   431.9
   463.4
   469.2
   455.3
   448.8
   434.5
   503.9
     465
   447.1
     463
   479.3
   474.4
   459.2
   498.7
   436.4
   449.7
     442
     512
   466.9
   474.1
   481.2
   476.7
   486.7
   474.7
   449.7
   499.4
   471.8
   485.8
     454
   494.5
   489.6
   490.6
   475.4
   462.7
   474.1
   466.9
   486.1
   454.6
   498.4
   480.9
   469.9
   498.4
   469.9
   458.8
   460.4
   485.8
     475
   447.8
   454.9
   471.2
   466.9
   507.5
   422.5
   478.3
   453.6
   465.6
     513
     463
     487
   462.4
     513
   433.5
   459.8
   447.8
     475
   431.3
   467.6
   459.2
     477
   459.8
   485.8
   495.5
     489
   458.5
   514.9
   452.3
   454.6
   423.5
   460.4
   442.6
   442.6
   455.9
   466.6
   509.8
   494.8
   477.6
   450.7
   450.1
   436.8
   494.8
   469.9
   470.5
     439
   475.4
   509.1
   445.2
   396.2
   498.4
   432.5
   424.4
   424.8
   471.2
   460.8
   471.5
     439
   454.9
   467.3
     490
   456.9
   444.9
   434.8
   421.2
     441
     441
   444.9
   488.3
   438.4
   467.6
   491.9
   467.9
   451.4
   464.3
     475
   508.8
     418
   459.8
   448.1
   458.8
   504.9
   445.5
   470.8
   495.5
   496.1
   447.5
   428.7
   529.2
     500
   491.3
   458.8
   452.7
   436.8
   444.2
   482.8
     464
   469.5
   462.4
   444.6
   456.9
   457.9
   467.3
     463
     440
   456.2
   467.9
   449.7
   433.5
   458.2
   457.2
   499.1
   476.3
   468.6
   510.7
   459.5
   513.3
   405.9
   465.6
     465
   479.9
   479.3
   474.1
     490
   518.5
   461.4
   485.8
   435.5
     453
   457.5
   490.3
   471.2
   473.1
   452.3
   478.9
   432.5
   472.1
   445.5
   449.1
   461.1
   422.8
   457.2
   481.9
     488
   519.5
   455.9
   471.5
   459.2
   440.7
   454.9
   445.5
   455.6
   478.6
   491.9
   421.8
   475.7
     463
   478.6
   455.3
   406.3
     478
   489.6
   517.5
   479.3
   480.2
   492.6
   508.8
   447.5
   517.5
   496.5
   443.3
   488.3
   448.8
   500.3
   435.8
   489.3
     487
   472.1
   419.2
   500.3
   489.6
   483.8
   492.9
   461.4
   470.5
   489.3
   493.9
   475.4
   451.7
   446.2
   409.8
   467.3
   480.9
   413.7
   494.2
   452.3
   456.9
   460.4
   429.6
   451.4
   471.5
   448.4
   465.6
   426.1
   438.1
   466.6
     488
   458.5
   454.6
   409.5
   470.5
   460.4
   455.6
   490.6
   433.5
   514.6
   478.9
   475.7
   420.5
   444.9
   476.3
   473.7
   420.9
   547.1
   444.6
   472.5
   494.8
   481.5
   527.3
   488.3
   456.6
     418
   446.8
   494.8
   448.1
   485.4
   457.5
   430.6
   457.2
   463.7
   467.9
   454.9
   472.5
   487.7
   499.1
   443.9
   450.1
   509.8
   494.2
   474.7
   416.3
   496.1
   479.6
   457.5
   517.9
   503.9
   499.4
   482.2
     465
   456.6
   499.1
   487.7
   444.2
     487
   425.7
   467.9
   468.6
     440
   511.4
   464.7
   467.6
   445.9
   505.5
   476.3
   424.1
   426.1
   473.4
   449.1
   477.6
   469.9
   473.1
   473.4
   513.6
   456.9
   473.7
   493.2
   470.8
   440.3
   425.1
     478
   484.8
   474.1
   447.8
   498.7
   410.2
   430.3
   467.6
   509.8
     427
   461.4
   459.5
     466
     452
   479.6
   447.5
   488.7
   489.3
   501.3
   427.4
   442.3
   523.4
   477.6
   443.3
   457.9
   440.7
   441.6
   465.6
   496.5
   449.4
   445.9
   496.8
   437.1
   494.2
     487
   454.3
   494.5
   473.7
   430.9
   467.3
   502.9
   456.9
   464.3
   472.5
     463
   467.6
     466
   472.5
   490.6
   473.1
   476.3
   431.6
   435.8
   437.4
   449.1
   478.3
   449.4
   512.7
   466.9
     488
   499.1
   482.8
   481.9
   451.4
   446.2
   534.7
   471.2
   427.4
     490
   531.2
   497.4
   447.8
     478
   430.6
   438.7
   460.1
   484.1
   414.1
   507.8
   442.9
   411.5
   495.2
   466.6
   520.5
   464.3
     487
   419.2
   426.4
   447.8
   591.8
   462.7
   461.1
   515.6
     442
   465.3
   439.4
   490.3
   415.7
   495.2
     500
   480.9
   515.9
   468.2
   503.3
   499.7
   457.2
   449.7
   491.6
   439.4
   440.7
   464.7
   435.1
   514.3
   506.5
   486.4
   502.9
   469.2
   472.8
     439
   491.9
     452
   480.9
   471.5
   485.1
   468.6
   473.7
   467.6
   474.1
   507.2
   520.1
   466.9
   460.4
   472.5
   454.6
     478
   460.1
   442.6
   515.3
   457.9
   448.4
   526.6
   446.2
   477.3
   536.4
     427
   457.2
   473.1
     465
   486.1
   549.3
   437.7
   467.9
   454.6
   479.9
   540.3
   459.5
   459.2
   426.7
   479.6
   456.6
   439.7
   472.8
   479.6
   438.4
   435.1
   482.5
   467.9
   467.3
   459.5
   491.9
   445.2
   458.8
   457.2
   443.6
   443.3
   490.6
   498.1
   493.5
   493.2
   421.5
   485.1
   450.1
   467.3
   478.9
   483.2
   468.2
   465.3
   458.8
   446.2
   502.6
   459.5
   444.2
   450.1
   454.3
   484.1
   419.9
   479.6
   470.5
   458.5
   508.8
   464.3
   498.7
   458.5
   483.5
   472.5
   480.6
   458.5
   436.4
   454.6
   448.4
   432.9
   482.2
     489
   479.6
   431.6
   503.6
     487
   486.7
   453.6
   501.3
   472.8
   466.6
   446.8
   472.5
   451.4
   463.4
   468.2
   515.9
   490.9
   485.8
   462.4
   462.1
   491.9
   474.4
   463.4
   478.9
   533.8
   454.6
     417
   458.5
   437.4
   458.2
   470.2
   437.1
   450.4
   457.2
   435.1
   450.7
   471.2
   418.3
   460.8
   419.6
   539.9
   448.8
   440.7
   480.2
   482.2
   443.6
   479.6
   461.4
   477.6
     439
     502
   454.3
   465.6
   477.6
   499.4
   451.4
   464.3
   442.6
   490.6
   478.6
   496.1
   463.7
   456.2
   478.6
   454.3
   530.8
   485.1
   456.6
   432.9
     427
   474.7
   480.6
   482.5
   457.5
   453.3
   478.6
   499.7
   456.9
   437.7
   508.1
   466.3
   424.1
   497.1
   535.4
   472.1
   502.9
     526
   482.5
   439.7
   473.7
   462.1
   464.3
   436.1
   460.4
   436.4
     475
     452
   443.3
   404.7
   539.9
   482.5
   443.3
   481.5
   485.8
   474.7
   455.3
   466.6
   473.1
   507.2
     463
     478
   470.2
   485.8
   447.8
   472.1
   421.2
   446.2
   460.1
   445.5
     451
   509.8
   476.7
   454.9
   450.1
   507.2
   530.2
   486.7
     440
   455.3
   521.4
   465.3
   486.1
   452.7
   454.3
   477.6
   518.2
   426.1
     512
   440.3
   443.3
   534.4
   450.7
   459.8
     475
   519.8
   480.6
   494.5
   478.3
   492.9
   448.8
   480.6
   433.5
   533.1
   454.6
     475
   511.4
   452.3
   451.4
   459.8
   510.7
   486.1
   514.9
   467.3
   485.1
   513.3
   484.5
     453
   470.8
     417
   452.7
   482.5
   522.7
   493.2
   503.3
   415.7
   448.8
   527.6
   482.5
   450.4
     440
     465
   475.7
   458.2
   433.2
   418.3
   491.6
     452
   440.3
   489.6
   454.6
   488.7
   454.6
   474.7
   442.3
   448.8
   482.5
   518.2
   483.5
   467.3
     464
   468.6
   521.4
   496.5
   458.2
   482.8
   451.7
   484.1
   492.2
     452
   488.3
   508.8
   475.4
   533.4
   475.4
   511.1
   485.8
   438.1
   458.5
   436.1
   540.6
   508.1
   535.7
   452.3
   495.2
   465.6
   520.8
   479.3
   443.9
     502
   492.9
   495.8
   489.3
   448.4
     502
     477
   484.1
   418.3
   473.7
   478.3
     427
     453
   462.7
   495.8
   441.6
   472.8
   527.9
   504.2
   494.2
   508.8
   455.6
   459.8
   485.8
   445.9
   418.9
   511.7
   421.5
   424.4
   466.3
   535.1
   506.2
     466
   463.7
   461.4
   429.3
   466.9
   469.2
   464.3
   442.9
   450.4
   434.5
     500
   457.5
   467.9
   428.3
   501.6
   458.8
   521.8
   468.2
   476.7
   464.3
   481.5
   496.5
   474.7
   474.7
   496.1
   447.1
     478
   443.3
   459.5
   457.5
   473.7
   480.2
   471.2
   436.8
   480.9
   451.7
   467.6
     477
   486.1
     500
     465
   502.6
   444.6
   449.7
   469.2
   443.6
   445.9
   454.6
   516.9
     463
   437.7
   457.2
   495.5
   496.8
   482.5
   483.2
   395.2
     501
   539.3
   416.7
   526.6
     477
   476.3
   430.6
   479.9
   438.1
   440.7
   496.5
   503.6
   468.9
   459.8
   467.9
   392.3
   496.8
     512
   471.8
   496.8
   516.6
     585
   472.5
   467.9
   489.6
   488.3
   478.6
   501.3
   467.6
   517.9
   508.5
   504.2
   455.6
   456.6
   437.4
   535.1
     453
   523.7
     488
   458.2
   468.2
   493.9
   480.9
   463.7
   564.9
   446.2
   442.3
   422.5
   438.4
   445.5
   508.8
   485.8
     439
   451.4
     453
   486.1
   474.7
   490.9
     514
   461.7
   437.7
   432.2
   455.3
   468.2
   430.3
   510.1
   482.8
   437.4
   458.2
   493.9
   514.6
   507.2
   423.8
   486.1
   458.8
   493.9
   468.2
   407.6
   498.4
   426.7
   480.9
   479.9
   474.7
   446.2
   502.9
   500.7
   462.4
   415.4
   470.5
   478.6
   505.5
   442.9
   516.6
     454
   459.5
     475
   489.3
   517.2
   451.7
   464.3
   471.8
     464
   452.7
     513
   482.5
   478.3
   454.3
   470.8
   510.4
   455.9
   474.1
   507.8
   474.1
   496.8
   479.3
   494.8
   445.9
   450.7
   460.1
   457.5
   426.4
   467.3
   492.2
     489
   487.4
   459.5
   497.1
   496.8
   495.2
   484.5
   470.2
   474.7
   451.4
   475.7
   537.7
   469.5
   483.2
   489.6
   435.5
   498.4
   469.5
   492.9
     488
   452.7
   447.1
   442.9
   438.7
   444.6
   492.6
   474.7
   510.1
     487
   492.2
   491.6
   476.3
   469.9
   455.9
   475.7
   474.7
   465.6
   450.1
   507.2
     501
     478
   450.4
   556.5
   449.7
   425.4
   438.7
     429
   490.6
   476.7
   438.7
   475.4
   479.6
     454
   468.9
   495.2
   457.2
     488
   490.3
   465.6
     476
   415.4
     475
   491.3
     451
   410.8
   473.4
   461.4
   450.7
   480.6
   471.2
   479.3
   457.5
   505.2
   454.6
   444.2
   473.4
   491.6
   481.9
   453.3
   457.2
   458.2
   437.7
   471.8
   449.7
     526
   458.2
   509.8
   446.2
     490
   401.4
   444.9
   437.1
   483.8
     466
   418.6
   443.3
   433.5
   493.5
   497.4
   436.1
   450.7
   433.2
     454
   460.8
   444.9
     442
   511.1
   461.1
   423.5
   457.5
   445.2
   486.4
   460.8
   504.9
   479.3
   459.5
   474.1
   500.3
   448.4
   445.9
   467.6
   471.2
   419.6
   501.3
     500
     488
   409.8
   439.7
   503.6
   467.9
   476.7
     502
   475.7
   467.3
   449.1
     465
   491.6
   495.5
   506.5
   448.8
     475
   481.9
   445.5
   466.3
   472.1
   461.4
   438.7
   455.6
   529.9
   480.2
   474.4
   456.2
   479.6
   500.3
   433.2
     501
   467.6
   463.7
   482.5
   462.4
   467.3
   498.7
   453.6
   462.1
   455.3
   499.7
   428.3
   480.6
   470.2
   435.5
   442.9
   470.8
   422.2
   442.9
   421.5
   480.9
   386.5
   461.1
   465.3
   424.1
   458.2
     454
   452.3
   405.9
   467.3
   484.8
   460.8
     513
   469.5
     430
   474.4
   444.6
   458.2
   441.6
   535.7
   439.4
   462.4
   456.6
   471.2
     442
   433.2
   452.3
   531.2
   444.2
     429
   474.7
     490
   484.8
   487.7
   478.3
   500.3
   456.2
   472.5
   442.3
   443.6
   482.8
   468.9
     512
   494.5
   445.9
   511.4
   487.7
   476.7
   469.2
   494.2
     452
   454.6
     452
   455.3
   461.1
   512.7
     441
   466.3
   460.4
     490
   416.3
   431.6
   508.8
   443.3
   443.6
   456.9
   485.1
   511.4
   448.4
   430.3
   483.8
   486.7
   464.3
   454.3
   453.6
   461.4
   509.8
   497.4
     440
   497.8
   463.7
   430.3
   466.6
   493.2
   417.3
   397.5
   476.7
   485.4
   528.9
   449.7
   467.3
   424.1
   476.7
   433.2
   454.6
   438.4
   466.3
   456.9
   466.6
   437.7
   478.3
   467.6
   456.6
   454.9
   468.2
   506.5
   490.9
     487
   466.6
   445.9
   498.7
   472.5
   450.4
   433.2
   483.5
   472.5
   493.2
   445.5
   447.8
   407.9
   458.5
   422.5
   520.5
   490.9
   475.7
   521.1
   489.3
   522.4
   443.9
   408.2
   474.1
     489
   469.2
   474.7
   437.1
   416.3
   495.5
   456.9
   452.3
   462.4
   440.7
     488
     478
   497.8
     465
   506.2
   464.7
   483.2
   456.2
   490.6
   494.8
   464.7
   460.4
   489.6
   458.2
   491.3
     452
     441
   475.7
   466.9
   483.5
   464.3
   509.8
   498.1
   457.2
   459.8
   457.2
   479.9
   458.2
   431.6
   486.1
   482.5
   452.7
   466.9
   438.4
   468.9
   489.6
     454
   433.8
   485.4
   498.7
   478.6
   467.6
   461.1
   478.9
   479.9
   491.9
   460.4
   455.6
   485.1
   489.3
   462.4
   465.3
     464
   473.4
   511.4
   454.6
     451
   506.8
   526.6
   535.4
   496.8
   540.3
   438.7
   511.1
     452
   465.6
   456.9
   424.8
   505.2
   528.2
   512.4
   462.7
   491.6
   510.1
     489
   481.9
   434.2
   428.3
   481.5
   475.7
   466.9
   457.5
   492.6
   462.7
   474.4
   519.5
   450.1
   510.1
   440.7
   432.5
   456.2
   496.8
   493.2
   457.5
   473.7
   477.3
     487
   508.5
   425.1
     466
   462.1
   483.8
   405.9
   467.9
   509.8
   524.7
   462.7
     478
   445.2
   498.1
   468.6
   421.2
   521.8
   474.7
   502.9
   521.1
   444.6
   433.8
   480.9
   490.9
   400.1
   467.6
     475
   494.2
   446.2
   455.3
   446.5
   493.5
   478.6
   490.9
   492.2
   457.9
   526.9
     513
   510.7
   461.4
   507.8
   485.4
   473.4
   449.1
   458.5
   557.4
   454.9
   459.8
   482.2
   446.8
   460.4
   455.9
   508.5
   464.7
   462.1
   406.6
   450.4
   449.4
   467.3
   519.8
   515.9
   439.4
   511.7
   502.9
   469.5
   477.6
   518.2
   461.1
   507.5
   476.7
   413.1
     463
     476
   455.3
   457.2
   433.5
   449.7
   509.4
   424.8
   445.9
   481.2
   488.7
   477.3
   469.2
   500.3
   431.3
   450.4
   468.9
   479.6
   485.4
   467.3
   474.1
   432.9
   448.8
   484.5
   507.5
   449.4
   467.9
   470.5
     453
   506.8
   461.1
     514
   477.6
   408.5
     487
   449.4
   473.7
   474.4
   465.3
   474.4
   458.5
   468.2
   446.8
   466.9
   468.9
   485.4
   491.3
     490
   426.7
   472.5
   503.6
   455.3
   425.7
   478.3
     500
   413.4
   524.4
   497.1
   446.8
   452.3
   463.4
   495.2
   448.1
   493.9
   439.7
   456.2
   512.4
   471.8
   491.3
   516.9
   481.9
   449.1
   518.2
   447.8
   481.9
   482.8
   438.7
   435.8
   453.6
     475
   468.9
   479.3
     500
   477.3
   439.4
   499.1
   458.2
   498.1
     429
   480.9
   471.8
   457.2
   446.8
   501.6
   471.5
   482.2
   458.5
   471.2
   458.5
     490
     429
   485.8
   442.6
   479.3
   473.1
   441.6
   470.5
   436.8
   509.8
   502.6
   504.2
   454.6
   446.2
   500.7
   464.7
   467.6
   426.4
   474.1
   466.9
   492.2
   485.1
   452.3
   491.6
     477
   478.6
   491.9
   529.5
   464.7
   472.8
   437.1
   472.1
   463.4
   486.1
   423.1
   488.7
   477.6
   471.8
   511.1
   483.5
   470.8
   449.7
   483.5
   459.5
   490.6
   456.2
   439.7
   507.8
     525
   448.8
   499.4
   462.1
   442.6
     478
   468.9
   500.3
   453.3
   493.2
   460.8
   510.1
   473.1
   505.5
   454.9
   439.4
     477
   487.7
   466.3
   526.3
   472.8
   491.9
   493.5
   473.4
   480.6
   449.7
   416.7
   448.8
   476.3
   506.2
   459.5
   487.7
   477.6
   504.2
   509.8
   523.7
   449.4
   453.6
     488
     487
   498.1
   471.2
     454
   443.6
   469.9
   460.4
   518.5
   497.8
   469.9
   470.8
     490
   458.8
   460.1
   486.7
   528.6
   469.2
   492.9
   452.3
   484.1
   473.7
   421.5
     539
   483.8
     453
   499.4
   499.7
   482.5
   457.5
   459.2
     500
   503.9
   489.3
   473.1
     475
   453.6
   467.3
   493.5
   457.5
     490
   494.5
   433.5
     487
     463
   420.5
   440.3
   458.2
   510.1
     452
   467.6
   491.6
     488
   479.6
   477.3
   507.5
   482.5
   467.9
   457.5
     465
   435.1
   433.2
   454.9
     475
   461.4
   469.9
   491.9
   494.2
   455.6
   454.9
   492.6
   497.4
   469.2
   416.7
   523.7
   484.1
   466.9
   491.3
   463.4
   463.7
   485.4
     441
   444.9
   496.1
   516.2
   485.8
   428.7
   479.6
   447.8
   491.3
   484.8
   497.4
   444.6
   478.3
   507.8
   480.2
   480.6
   486.7
   537.7
   421.8
   464.7
   467.3
   476.7
   506.5
   457.5
   423.8
     452
   473.1
   493.5
   517.2
   466.3
   501.6
   488.3
   474.7
   511.7
   459.8
   504.6
   449.4
   483.8
     442
   473.7
   513.3
     477
   462.7
   458.8
   482.8
     454
   496.1
   481.9
   473.1
   471.8
   450.4
   476.7
   487.7
   504.9
   476.7
   503.3
   425.1
   429.3
     441
   457.2
   478.3
   483.2
   413.4
   455.9
   477.3
   493.2
   466.3
   462.7
   465.3
   454.6
   486.1
   462.4
   473.1
   494.2
   447.1
   545.4
   486.4
   503.6
   472.5
     477
   381.6
   462.7
   503.9
   431.9
   471.2
   523.4
   496.5
   471.8
   467.6
     440
   477.3
   469.2
   436.4
   470.5
   449.4
   498.4
   458.2
   432.9
   456.6
   481.2
   525.3
   490.9
     502
   496.5
   447.8
   432.2
   457.2
     454
   498.7
   500.3
   507.2
   489.6
   468.2
   488.7
   480.6
   481.9
   468.9
   508.5
   509.1
   483.8
   447.5
   494.5
   447.8
   468.2
   516.9
   508.5
   474.7
   468.6
   471.2
   472.5
     477
   445.2
   437.4
   475.7
   451.4
   506.2
   486.1
   480.2
   481.9
   449.4
   470.8
   492.2
   443.9
   467.9
   458.5
   472.5
   503.9
   568.8
     452
   483.2
   467.9
   517.9
   447.5
   493.9
   453.3
   513.3
   511.4
     441
   448.1
   465.6
   491.6
   478.3
     477
     490
   464.7
   519.2
   456.6
   464.7
   426.4
   483.5
   466.6
   487.7
   475.4
   466.9
   477.6
   470.8
   508.8
     487
     454
     463
   448.1
   460.8
   508.5
   486.7
     415
   471.2
   467.3
   483.2
   475.4
   492.2
     489
   467.9
   506.8
   445.9
   459.8
   458.8
   442.9
   428.7
   479.3
   478.6
   489.6
   424.8
   444.6
   481.5
   460.1
   444.2
   502.9
     488
   469.5
   423.8
   527.6
   488.7
   423.5
   476.3
   458.5
   486.4
   500.3
   452.3
   491.9
   495.8
   486.4
     453
   503.3
   472.1
     463
   489.6
   516.9
   496.5
   497.4
   505.2
   453.3
   460.1
   496.8
   466.3
   509.1
   467.6
   468.9
   517.2
   490.6
   415.4
   452.3
   450.4
   467.6
   457.9
   456.9
   507.5
   447.5
   490.9
   522.7
   459.2
   440.7
   524.4
   499.4
   480.9
     524
   472.5
   465.6
   463.7
   490.9
   444.9
   480.9
   481.2
   507.2
   446.8
   502.6
   455.9
   412.4
   492.9
   478.9
   488.7
   480.9
   529.5
     452
   469.5
   485.1
   427.7
   472.1
   489.6
   460.8
   431.6
   493.5
   466.6
   523.1
   504.2
   484.5
     502
   463.7
   458.8
   460.8
   408.9
   439.4
   458.5
   454.3
     464
   472.1
   396.5
     539
   519.2
   422.5
   457.9
   466.6
     490
   510.4
   493.5
   485.4
   466.3
   482.8
   469.5
   460.1
   493.9
   489.6
   446.5
   445.2
   480.6
   503.3
   451.7
   470.2
   518.5
   456.2
   492.9
   459.8
   495.8
   499.1
   478.9
   480.9
     500
   459.5
   486.7
   457.2
   446.8
   511.7
   487.4
   473.1
   468.9
   486.4
   454.3
     490
   469.9
   422.2
   526.9
   445.5
   487.7
     466
     464
   454.9
   571.7
   430.9
   493.9
   469.2
   465.6
   416.7
   514.6
   429.6
   452.3
   412.4
     514
   449.4
   485.1
   465.3
   512.4
   539.3
     439
     489
   484.1
   436.8
   448.1
   486.7
   507.5
   456.9
   483.2
   457.9
   530.8
   434.8
   469.5
     500
   489.6
   481.2
   472.1
   456.9
   460.4
   463.4
   472.8
   504.9
   425.7
   433.8
   460.4
   510.4
   473.1
   489.6
   444.9
   515.6
   467.6
   454.3
   473.1
   477.6
   458.8
   485.8
   528.6
   467.6
   518.8
   467.9
   505.2
   460.8
   445.9
     501
   508.5
   455.3
   498.7
   414.1
   479.3
     488
   469.2
   427.4
   462.1
   482.5
   482.5
   439.4
   528.9
   471.8
   516.6
   443.3
   461.7
   478.6
   512.7
   506.5
     463
   493.9
   508.8
   444.6
   454.6
   506.5
     551
   531.5
   477.6
   462.1
   496.5
     487
   447.1
   475.7
   516.6
   433.8
   431.6
   492.2
     428
   481.5
     477
   449.1
     487
   464.3
   459.5
   469.5
   482.5
   484.5
   488.3
   493.2
   479.3
   500.3
   466.9
   470.2
   458.5
   477.3
   484.5
   456.9
   436.4
   528.9
   457.2
   482.2
   452.7
   449.1
   474.7
     454
   486.4
   454.9
     475
   522.7
   454.6
   478.3
   492.2
   493.5
   500.7
   446.5
   456.9
   471.2
   477.3
   459.8
   496.5
   421.5
   461.7
   479.6
   485.8
     441
   521.1
   432.5
   515.6
   438.4
     477
     489
   476.7
   473.1
     430
   460.4
     538
   495.2
   510.4
   496.5
   436.1
   460.4
   462.1
   481.2
   449.4
   466.6
   488.7
   475.7
   463.7
   468.6
   499.4
   471.8
   470.5
   469.5
     487
   486.7
   471.8
   448.1
   442.6
   483.8
   475.7
   472.8
   458.8
   525.3
     478
   450.7
   479.9
   448.4
   465.3
   462.4
   468.6
   545.8
   548.7
   461.4
     488
   494.8
   463.7
   538.3
   470.2
   468.9
   472.8
   460.8
   461.1
   506.5
   454.3
   475.4
   467.9
     502
   401.4
   511.1
   486.1
   504.9
   460.4
   513.6
   490.6
   442.9
   467.3
   462.4
   498.7
   440.3
   469.2
   422.8
   451.7
   520.1
   505.2
   484.5
   437.4
   509.4
   487.7
   481.9
   469.2
   444.2
   420.2
   473.7
   459.8
   468.6
   484.5
     440
   465.6
   483.8
     440
   521.8
   490.9
   444.9
   418.3
   444.9
     439
   494.2
   500.3
   479.9
   483.2
   441.6
   437.1
   472.1
   445.5
   473.7
   494.5
   493.5
     500
   475.7
   448.1
   420.9
   470.2
   462.1
   486.1
   491.9
   415.4
   455.3
   460.4
     430
   501.3
     500
   472.1
     502
   504.9
   467.6
   495.2
   482.2
   445.2
   477.3
   455.3
   481.9
   478.9
     487
     464
     466
     476
   520.5
   472.5
   454.3
   441.6
   473.1
   450.1
   458.5
   457.9
   498.4
   503.6
   538.3
   494.5
     477
   508.5
   465.6
   422.8
   479.6
   438.1
   468.2
   494.5
   478.3
   466.3
   466.3
   488.7
   477.6
   505.5
   460.1
   505.5
   479.9
   435.8
   511.7
   491.9
     502
   454.6
   455.3
   482.8
   446.8
   447.8
   490.3
   445.2
   444.2
   446.8
   466.3
   469.9
   441.3
   443.3
   446.8
   483.8
   476.3
   458.8
   459.8
   424.1
   446.8
   420.2
     487
   411.8
   466.3
   503.3
   463.4
   395.2
   474.7
   412.8
     415
   520.5
   498.1
   511.1
   479.6
   473.7
   455.9
   506.5
   511.7
   454.3
   469.2
   456.6
   462.1
   430.9
   468.6
   491.6
   503.3
   470.5
     475
   443.9
   472.5
   462.7
   438.4
   457.2
   436.8
   468.9
   517.5
   496.8
   464.7
   452.7
   479.9
   462.1
   469.2
   504.2
   460.8
     466
   466.9
   486.7
   445.9
   472.8
   479.3
   541.5
   470.5
   435.8
   460.8
   514.3
   473.7
   519.8
   478.6
   488.7
   510.4
   456.6
     514
     487
   450.4
   494.2
   455.6
     440
   520.1
   469.5
   435.1
     551
   458.5
   515.9
   490.6
   465.3
   492.6
   473.4
   461.1
   479.3
   460.4
   446.2
   432.9
   499.4
   457.2
   477.3
     490
   510.7
   448.1
   531.8
   393.9
   459.5
   460.8
   507.8
   442.6
   456.2
   450.7
   482.2
   454.6
   470.2
   494.8
   493.2
   414.7
   465.6
   421.2
   455.3
   474.4
   471.2
   440.3
   469.5
   516.9
   488.3
   457.5
   475.7
   487.7
   423.1
   460.4
   473.7
   412.8
   477.6
   489.3
   470.5
   491.6
     475
   526.3
   458.5
   426.1
   469.5
     489
   502.6
   507.2
   498.7
   446.2
   456.6
   524.7
   427.4
     475
     513
   416.7
   466.6
   466.9
   509.1
   479.9
   444.9
   500.7
   481.2
   430.6
   498.7
   523.1
   472.5
   474.7
   463.7
   410.2
   484.1
   492.6
   489.6
   489.3
   486.4
   487.7
   469.2
   481.5
   467.9
   430.6
   490.6
   448.4
   499.4
   533.4
   483.2
   509.1
     451
   495.2
   423.1
   421.2
   482.8
   451.7
   490.3
   504.9
   468.2
   457.5
   472.5
   462.7
   495.2
   486.4
   430.3
   485.1
     476
   490.6
   495.8
   434.8
   401.1
   517.2
   426.1
   501.3
   450.1
   449.1
   417.6
   474.1
   513.6
   519.5
   478.9
   508.8
     487
     465
   438.4
   479.3
   458.5
   529.9
     405
   435.1
   467.3
   539.6
   510.7
   475.4
   517.5
   468.6
   504.9
   479.3
     539
   525.3
   479.9
   536.4
   429.6
   437.4
   446.8
   476.7
   509.4
   437.7
   507.2
   450.7
     452
     490
   451.4
     513
   429.6
   441.3
   469.9
   477.3
   434.2
   448.4
     453
   449.4
   452.7
   481.2
   478.3
   484.1
   463.4
     502
   465.3
   490.6
   491.3
   493.5
   505.2
   443.6
   475.7
     478
   435.1
   503.3
     463
   529.2
   440.3
   454.6
   492.9
   474.7
   470.2
   469.5
   494.8
   472.8
     453
   496.1
     428
   482.2
     428
   449.4
     478
   399.1
   473.1
   468.6
   486.1
   525.3
   524.4
   486.4
   450.7
   516.9
   502.6
   482.8
   478.9
   471.5
   493.9
   494.8
   439.7
   523.1
     478
   465.6
   503.3
   440.7
     478
   449.1
   443.6
   489.6
   534.1
   501.3
   477.3
     466
   485.8
   456.6
   471.2
   460.1
   431.6
   482.8
   486.4
   480.9
   457.2
   446.8
   481.5
     475
   450.1
   480.9
     478
   478.3
   474.1
   506.5
   486.4
   519.8
   425.7
   418.9
   457.2
   495.5
     466
   497.8
   505.2
   493.2
   452.7
     451
   492.2
   466.6
   445.5
   517.2
   453.3
     477
   515.9
   442.6
   429.6
   512.4
   500.3
   445.5
   503.9
   410.2
   450.1
   496.5
   462.4
   481.5
     514
   473.1
   468.6
   464.3
   451.4
   477.3
   441.3
   443.3
   459.2
   450.4
   488.7
   467.9
   447.1
   427.7
   533.8
   444.6
   469.9
   430.3
   426.1
   490.3
   515.9
   467.3
   512.4
   455.3
   464.3
   460.8
   521.1
   487.4
   433.8
   472.5
   434.2
   468.6
   506.2
   479.6
   505.9
   462.7
     514
     466
   536.4
   451.7
   477.3
   519.2
   455.6
   520.8
     488
   417.6
   482.2
   428.7
   483.2
     429
   467.3
   411.8
   519.8
   505.9
   466.9
   457.9
   535.1
   473.1
   457.2
   479.3
   497.4
   490.3
   520.5
   460.1
   491.9
   499.4
     430
   491.9
   454.3
   443.3
     478
     487
   471.8
     512
   493.9
   492.9
   518.2
   457.5
   478.9
   464.7
   446.8
   460.8
   454.3
   487.7
   467.6
   458.8
     502
   570.7
   508.5
   487.4
   482.8
   456.9
     477
   457.9
   515.9
   475.4
     466
   458.2
   494.8
   481.9
   503.6
   477.3
   451.4
   496.1
   480.2
   523.1
   520.1
   471.5
   438.4
   472.5
   447.1
   473.4
   472.8
   459.5
   495.5
   506.5
   436.4
   483.2
   485.8
   491.9
   467.9
   431.3
   443.6
     489
     427
   432.5
   453.6
   495.2
   499.1
   459.5
   469.2
   448.8
   447.1
   481.5
   445.2
   485.4
   503.3
   460.4
   456.9
   534.4
   510.1
   507.8
   443.6
   485.8
   479.9
   450.7
   440.7
   509.4
   448.8
   445.9
   522.4
   488.3
   470.8
   490.9
     466
   481.5
   498.4
   493.5
     442
   477.3
   505.2
   456.2
   472.1
   454.6
   445.9
   450.4
   444.9
   481.2
     451
   409.5
   477.6
   477.3
   469.5
     488
   470.2
   493.2
   458.5
   497.8
   506.2
   472.8
   452.7
   430.6
   466.9
   481.5
   523.1
   460.4
   463.4
   463.7
   480.9
   510.1
   457.5
     478
   498.7
   484.5
   483.2
   416.3
   472.1
   481.5
   458.8
   492.9
   483.5
   449.4
   483.2
   515.6
   444.6
   444.6
     500
   485.1
     538
   461.1
   460.8
   459.2
   489.3
   487.7
   462.7
   446.8
   509.8
   475.4
   444.6
   533.4
   474.1
   509.8
   487.4
   514.3
   472.8
   423.1
   492.2
   479.6
   517.2
   486.7
   456.9
   471.2
   442.6
   478.9
   450.4
   485.1
   442.6
   455.3
   466.6
   487.4
   478.6
   457.5
   492.6
   496.8
   471.8
   456.9
   503.9
   499.1
   475.7
   435.5
   474.1
   479.6
   490.9
   438.1
   509.1
   491.6
   465.3
   431.3
   462.1
   479.6
   456.9
   452.3
   483.2
     478
   489.6
   480.2
   461.1
   504.6
   457.2
   454.6
   451.4
     463
   488.3
   482.8
   421.8
     500
   472.1
   477.6
   464.7
   478.3
   489.3
     415
   475.7
   390.7
   449.4
   480.2
   472.8
   431.6
   507.8
   495.8
   479.9
   462.7
   491.3
     476
   455.6
   482.8
     441
   516.2
   422.5
   462.1
   482.5
   501.3
   490.3
   425.4
   459.8
   483.8
   473.7
   517.5
   490.3
   462.4
   425.4
     466
   447.8
     490
     428
     512
   489.3
     451
   444.9
   467.3
   495.2
     465
   488.3
   473.1
   455.6
     488
   497.1
   500.3
   473.1
   523.4
   468.9
   448.4
   474.1
   459.8
   418.6
   477.6
   502.3
   434.5
   467.6
   464.3
   472.8
   494.2
   454.3
   480.9
   479.6
   475.4
   485.8
   456.6
     442
   476.7
   481.9
     502
     451
   413.4
   423.8
   458.5
   465.3
   459.8
   439.4
   436.8
   445.9
   423.5
     463
   483.5
   490.9
   432.5
   451.7
   467.3
   437.7
   468.2
   459.5
   471.2
   470.5
   467.9
   481.5
   490.3
   481.2
     476
   466.3
   451.7
   496.1
   477.3
   446.8
   491.6
   479.3
     429
   460.1
   468.9
   509.1
   433.8
   460.4
   459.2
   433.8
   440.3
   488.3
   479.3
   421.8
   414.1
   472.8
     464
   502.9
   473.1
   444.2
     465
   481.2
   427.4
   497.8
   412.1
   526.9
   522.4
   447.1
   482.8
   414.1
   482.2
   477.3
   483.2
   478.9
   447.1
   460.4
   418.6
   475.4
   450.7
   500.7
   519.2
   437.7
   469.2
   464.7
   462.1
   454.6
   484.5
   449.1
   455.3
   503.9
   471.5
   514.3
   460.4
   447.8
   459.2
   491.6
   453.6
   501.6
   486.4
   425.1
   501.6
   420.2
   474.1
   519.5
   479.3
   448.4
   509.4
   530.5
   458.2
   507.2
   485.8
   468.9
     502
   447.5
   452.3
   514.9
   493.9
   429.6
   479.6
     476
   460.1
     463
   494.5
     416
   501.3
   494.8
   485.4
   459.5
     429
     502
   444.2
   444.2
   527.6
   536.4
   488.3
   423.1
     465
   430.6
   443.6
   470.5
   503.3
     463
   442.6
   490.3
   500.7
   427.7
   454.6
   494.8
   504.6
   459.5
   437.4
     428
     500
   476.7
   412.8
   478.9
     475
   493.2
   482.8
   450.7
     488
   506.2
   475.7
   508.1
   470.2
   463.7
   482.2
   458.5
   501.6
     489
   438.7
   509.4
   474.1
   451.7
   482.5
   510.1
   466.6
   466.6
   455.3
   471.5
   434.2
   473.7
   486.1
   430.3
   494.5
   502.6
   458.5
     463
   483.2
   471.5
   477.3
   462.4
   468.6
   467.6
   411.8
   424.8
   491.3
   443.6
     476
   489.3
   494.2
   474.4
   528.9
   501.6
   450.4
   470.8
   443.6
   498.4
     478
   495.5
   510.7
   505.9
   486.7
   468.6
   464.7
   515.9
   433.2
   491.6
   489.3
   488.3
   449.7
   502.6
   470.5
   508.1
   476.7
   478.9
     476
   460.1
   464.7
   449.4
   485.8
   450.7
     512
   436.1
   423.5
   478.9
   421.8
   493.5
   466.6
   457.9
   483.8
     488
     489
   441.3
   484.8
   458.5
   478.6
   500.3
   452.3
   543.5
   522.4
     463
   558.7
   425.7
   460.1
   472.5
   483.5
     454
   422.2
   472.1
   481.9
   469.9
     487
   518.5
   467.9
   441.3
   482.5
   483.8
   497.4
   516.9
   442.9
   474.7
   470.5
   453.3
   437.4
   515.3
   441.6
   464.3
   455.6
   466.6
   503.3
   470.2
   486.7
   462.1
   470.8
   455.3
   481.5
   506.8
   468.6
   497.8
   447.5
   464.7
   471.2
   436.8
   448.8
   487.4
   469.2
   499.1
     452
   503.3
   484.1
   470.8
   462.7
   504.2
     441
   444.6
   448.1
     441
   499.4
   529.5
   461.4
   496.1
     489
   486.1
   462.7
   463.4
     463
   454.6
   478.3
     476
   460.4
   454.6
     463
   469.2
   488.3
   438.7
   504.6
   518.2
   459.2
   487.4
   471.2
   502.6
   501.6
   505.5
   398.8
   459.5
   469.9
   470.2
   406.6
   511.4
   492.9
   525.3
   473.1
   469.5
   483.8
   482.8
   437.4
   456.6
   498.1
   472.8
   421.2
   413.1
   443.3
   431.9
   536.7
     428
   466.6
   446.2
   520.8
     488
   445.9
   511.7
   473.7
   482.8
   477.6
     466
   468.6
   496.8
   497.1
     464
     514
   478.6
   523.4
   471.2
   509.4
   463.7
   466.3
   457.5
   454.6
   495.5
   467.6
   500.7
   415.7
   425.7
   443.9
   422.2
   464.3
     514
   465.3
   471.8
   451.4
     453
   540.3
   484.1
   481.2
     476
   527.6
     452
   434.2
   467.6
   450.4
   484.8
   431.6
     537
   443.9
   457.2
   488.7
     465
   431.3
     477
   463.7
   455.6
   407.9
   446.2
   486.4
   536.4
   558.1
   493.5
   422.5
   442.6
   472.5
   464.3
   500.7
   461.1
   466.9
   503.9
   471.8
   457.9
   503.3
   494.8
   444.6
   459.5
   485.8
   441.3
   485.4
   471.8
   485.1
   468.2
   455.9
     502
   494.5
   501.6
   525.7
   456.9
   447.1
   483.8
   421.5
   530.8
   494.8
   448.4
   510.4
   448.1
   521.1
   487.4
   479.9
   470.8
   460.1
   500.7
   456.2
   448.4
   422.5
   477.3
     475
   444.9
   503.3
   422.8
   449.1
     475
   433.5
   459.5
     490
   456.6
   507.2
   469.9
   514.9
   490.3
   466.6
   485.1
   480.6
   474.4
   456.9
   463.4
   425.7
   458.5
   470.2
   436.8
   475.4
   446.2
   444.6
   493.5
     442
     488
   445.9
   440.3
   464.3
   459.2
   467.6
   456.2
   447.1
   467.6
   495.8
   436.4
   475.7
     464
   451.4
   455.9
   474.1
   461.7
   453.6
   546.1
   490.6
     430
   472.5
   460.8
   474.1
   456.9
   520.1
   451.7
   500.3
   483.5
   461.7
   459.5
   504.9
   479.3
   454.3
   505.2
   455.3
   473.1
   473.7
   455.9
   434.8
   483.8
     478
   511.1
   497.1
   486.4
   473.7
   470.2
   481.5
   535.7
   436.4
   428.3
   514.6
   435.1
     489
   521.8
   424.1
   514.6
   457.2
   520.8
   428.7
   485.4
   511.7
   474.1
   445.5
   492.2
     475
   471.5
   464.3
   461.1
   513.6
   497.1
   441.6
   479.6
   458.2
     514
   470.8
   484.5
   492.6
   459.2
   500.3
   466.3
   501.6
   465.6
   478.3
   474.1
   496.1
   495.8
   461.7
     477
   416.7
   485.4
   449.4
     478
   449.4
   506.8
   471.8
   509.8
   448.1
     428
   449.4
   436.8
   449.7
   480.2
   522.1
   480.2
   508.1
   465.6
   513.6
     478
     463
   442.3
   479.9
   391.7
   471.2
   509.4
   468.6
   476.7
     427
   491.3
     539
   442.9
   493.5
   466.9
   479.3
   502.9
   437.1
   457.2
   500.3
   489.6
   446.2
   480.2
   463.7
   469.9
   473.4
   529.5
   503.9
   448.4
   518.8
   464.3
   445.9
   413.4
   474.7
     442
   437.4
   502.6
   455.6
   497.4
   522.4
   454.9
   522.1
   469.9
   474.4
   495.8
   462.7
   477.3
   501.6
   472.8
   441.3
   479.6
   461.4
   490.9
   458.5
   458.5
   470.8
   450.4
     464
   425.1
     500
   442.6
   449.7
   447.8
     514
   435.5
   467.6
   505.5
   448.1
   474.7
   388.8
   434.2
   547.4
   510.7
   468.6
   474.7
   495.5
     466
   493.5
   451.4
   511.7
   491.6
   482.5
     451
   513.3
   445.5
   523.4
   415.4
   526.3
   417.3
   456.6
   507.5
   492.9
   495.8
   462.1
   509.4
   452.3
   421.8
   451.4
   480.6
   468.2
   481.9
   444.9
   464.7
     452
   453.3
   474.4
   486.7
   413.7
   423.8
   483.2
   480.9
   421.8
   494.8
   504.9
   434.8
   431.6
   453.6
   476.7
     477
   527.3
   477.3
   448.1
   459.5
     451
   474.4
   428.7
   506.5
   487.4
   468.2
   437.1
   456.2
   447.8
   491.6
   459.8
   404.7
   485.4
   528.6
   492.6
   458.5
   480.2
   468.2
   516.6
   468.9
   448.1
   434.2
   473.4
   478.6
   479.3
   535.1
   491.9
   472.8
   459.8
   491.9
   518.5
   469.5
   546.1
   437.7
   460.4
   509.1
   482.2
   488.7
   459.5
   481.5
   465.3
   472.5
   481.9
   480.2
   512.7
     478
   467.9
   498.7
   458.8
   467.3
     439
   488.7
   465.6
     463
   482.2
   485.4
   445.5
     525
   491.6
   462.4
   455.9
     501
   503.6
   527.9
   462.7
   450.7
   490.9
   505.5
   522.4
   531.8
   470.8
   459.5
   466.3
   453.6
   413.4
   524.4
   481.5
   471.2
   474.1
   479.6
   483.8
   474.4
   424.1
   457.5
   447.1
   480.6
   480.6
   493.5
   538.3
     502
     439
   469.5
   469.9
   456.6
   462.4
   461.4
   476.3
   478.9
   525.3
   460.8
   443.6
   436.4
   489.6
   511.4
   513.3
   452.7
   512.4
   473.7
   495.8
   459.2
   474.1
   467.6
   403.7
   443.9
   457.2
     487
   471.8
   483.5
     463
   469.9
   498.4
     478
   470.8
   541.2
   460.8
   520.1
   477.6
   455.3
   468.2
   470.5
   486.7
     488
   503.3
   466.6
   527.3
   482.2
   488.7
   449.4
   534.7
   494.2
   524.7
   446.8
   491.6
   464.7
   501.6
   477.3
   446.8
   461.1
   543.2
     513
   450.1
   449.1
   457.5
   458.2
   467.3
   478.9
     427
   477.3
   441.6
   475.4
   483.2
   491.6
   502.6
   456.9
   436.1
   542.8
   466.3
   493.5
   488.7
   511.7
     476
   455.3
   459.5
   461.7
   465.6
   508.5
   450.7
   479.3
   451.7
   469.5
   447.8
   473.7
   471.5
   458.5
   443.6
   472.5
   496.5
     488
     478
     476
   437.4
   496.8
   440.3
   498.4
   467.9
   414.7
   470.5
   451.7
   415.7
   483.2
     465
   445.2
   489.6
     500
   466.3
   456.9
   462.7
   424.8
   450.1
   510.7
     478
   471.2
     490
   425.4
   486.1
   492.2
     487
   460.4
   462.4
   400.1
   504.2
   449.1
   458.2
   473.4
   466.3
   473.4
     478
   439.7
   435.5
   516.2
   498.7
   448.8
   498.1
   460.4
   422.5
   488.3
   520.1
     452
   456.9
   444.6
   499.4
   389.7
   494.8
   428.3
   448.8
   499.7
   443.3
   457.9
   459.5
   463.7
   486.1
   466.6
   452.7
     487
   461.4
   486.1
   473.4
   465.6
   474.7
   439.4
   474.4
   532.1
   519.2
   472.1
   486.1
   471.5
   484.1
   472.8
   493.9
   461.1
   459.2
     549
     464
   480.6
   526.9
   398.5
   485.1
     427
   468.9
   503.9
   474.1
   490.9
     489
   496.8
   497.8
     487
   508.8
   504.6
   430.3
     513
   480.9
   433.8
   451.4
   444.9
   539.6
   487.7
   459.5
   444.9
   480.2
   479.6
   452.3
     429
   477.6
   491.9
   530.5
     454
   461.4
   463.7
     487
   452.3
     465
   441.3
   513.6
   474.1
   464.7
   443.9
   463.4
   432.2
   477.6
     454
   482.2
   446.2
   413.1
   480.2
   467.3
   462.1
   478.9
   425.4
   503.3
   494.8
   533.1
     500
   490.3
   463.7
   450.7
   479.3
     478
   514.9
   480.2
   503.9
   500.3
   515.9
   516.6
   446.8
   510.7
   458.8
   468.2
   504.6
   437.1
   437.7
   503.9
   496.1
   414.7
   481.9
   438.7
   495.8
   459.5
   495.5
   479.3
   459.8
     441
   534.4
   496.5
   454.9
   443.3
     501
   472.1
   451.4
   466.6
   458.8
   462.7
     490
   491.6
   462.4
   475.7
     440
   466.3
   490.9
   491.3
   433.2
   466.9
   470.2
   466.6
   455.3
   471.2
   450.4
   441.3
   442.9
   511.7
     442
   532.1
     453
   486.7
   446.8
     417
   449.1
   487.7
     475
     487
   534.1
     478
     502
   459.5
   457.5
   467.3
   471.5
   447.5
   484.8
   480.2
   412.4
   511.4
   446.8
   463.4
   471.8
   467.3
   445.2
   483.8
   422.8
   447.1
   488.7
   440.7
   445.9
     466
   460.4
   436.1
   474.7
   479.9
   472.5
   491.3
   469.2
   582.4
   482.8
   439.4
   477.6
   498.7
   472.5
   462.7
   472.1
   450.1
   499.4
   500.7
   509.4
   485.1
   473.7
   503.6
   507.5
   404.3
   473.4
   446.8
   427.4
   445.5
   469.9
   425.7
   445.9
     439
   511.4
   474.7
   429.3
   457.9
   493.9
   414.4
   499.7
   464.3
   502.3
   480.9
   478.6
   485.1
   476.7
   513.3
   480.6
     453
   517.5
   530.2
   434.2
   514.6
   507.5
   492.9
   443.6
   545.4
   520.5
   463.4
     487
   439.4
   463.4
   461.7
   498.7
   479.3
   496.8
   435.5
   419.9
   455.6
   406.9
   506.5
   448.1
   478.6
   510.4
   466.6
   477.3
   509.1
   494.8
   500.7
   476.7
   496.1
   459.2
   485.1
   442.9
   440.3
   502.9
   443.3
   498.7
   463.7
   410.2
   434.5
   472.5
   484.8
   516.9
   488.7
   470.2
   446.2
   434.8
   466.3
   516.2
   479.6
   471.8
   453.6
     454
   458.8
   458.8
     430
   503.3
   434.5
   506.2
   467.6
   448.1
   473.4
   447.1
   539.3
   446.2
   474.1
   483.5
   421.5
   436.8
   491.9
   456.9
   486.1
     490
   445.5
   505.9
   472.1
   456.9
   479.9
   471.5
   519.5
   476.7
     500
     487
   442.9
   549.7
   455.9
   435.1
   420.5
   434.2
   450.7
   458.5
   450.4
   441.6
   480.2
   459.2
     428
   468.6
   478.9
   458.8
   467.9
   457.9
   462.4
   483.8
   478.3
   459.5
   486.1
   449.1
   531.8
   472.1
   469.5
     487
   457.5
   470.8
   497.4
   456.2
   490.9
   469.2
   473.7
   482.5
   460.4
   418.6
   465.6
   488.7
   464.3
   464.7
   510.4
   500.3
   513.6
   455.6
     502
   413.1
   490.3
   485.8
   379.7
     513
   504.2
   471.5
     478
   469.5
   444.6
   471.2
   493.9
   496.5
   461.1
   434.5
   521.4
   474.7
   503.3
   463.7
   436.1
   493.5
   445.5
   471.5
     487
   475.7
   420.9
   501.6
   466.3
   431.9
   476.3
   501.3
   476.3
   473.1
   446.8
   478.3
     453
     463
   474.1
   436.8
   415.7
   411.1
   483.5
   469.2
   466.3
   510.7
   469.5
   497.4
   478.3
   470.2
   459.2
   484.5
   478.3
   452.3
   447.8
   519.8
   480.6
   464.7
   467.3
   454.3
   476.3
   491.3
   496.8
   500.3
   471.5
   439.4
   481.2
   471.2
   470.8
   465.6
   472.5
   513.3
   454.3
     502
   485.1
   459.5
   492.9
   458.5
   446.2
   472.8
   507.5
   468.2
   465.3
   516.9
   470.5
   430.6
   446.2
   497.8
   452.3
   433.8
   470.5
   470.5
   462.1
     429
   450.7
   520.5
   497.4
   455.6
   524.7
   477.6
   455.6
   424.1
   449.4
   464.7
   459.8
   436.4
   483.8
   468.6
   448.1
   472.8
   434.8
   520.1
   484.1
   510.1
   503.6
   517.9
   507.8
   529.9
   464.3
   458.2
   476.7
   484.5
   466.9
     454
   469.2
     489
   459.8
   454.9
   495.8
   477.6
   451.7
   492.6
   491.6
   464.7
   489.6
   478.6
   418.6
   530.8
     463
   437.1
   447.5
   480.6
   505.5
   473.4
   421.2
   505.9
   470.8
   484.5
   457.5
   479.6
   458.5
   476.7
   504.2
   482.8
   495.5
     442
     452
   479.9
   507.5
   423.8
   441.6
   457.2
   448.1
   463.4
   507.2
   429.3
   518.8
   529.9
   494.8
   497.8
   436.8
   505.9
     478
   467.9
     477
   460.1
   486.1
   459.2
   466.6
   485.1
   484.5
   482.2
   484.5
     500
   526.9
   460.8
     489
   459.8
   465.3
   522.1
   410.8
   466.9
   478.3
   422.8
   470.8
   533.1
     465
     487
   459.8
   519.8
   471.5
   535.7
     453
   446.8
   507.2
   463.4
   491.6
   460.8
   491.9
   450.4
   493.9
   432.9
     454
   482.2
   441.6
   513.3
   450.4
   475.4
   504.6
   484.1
   430.3
   460.4
   441.6
   501.6
   499.4
   516.9
     454
   461.1
   450.4
   490.6
   473.4
   431.3
   490.3
   460.1
   456.9
   455.6
   459.8
   467.3
   447.8
   485.1
   435.5
   459.8
   462.1
   500.7
   435.8
   508.8
   524.4
   485.4
   511.7
   485.8
   481.9
   414.7
   487.4
   440.7
   479.6
   478.9
   493.5
   469.9
   468.2
   497.4
   450.1
   471.5
   452.7
     430
   462.7
   455.9
   495.8
   504.9
   490.3
   450.4
   400.1
   514.9
   437.1
   482.8
   498.4
   496.5
   479.9
   423.5
   444.9
   456.2
   494.8
   473.7
   507.8
   512.7
   458.8
   462.7
   508.1
   459.8
   519.5
   491.6
   447.8
   452.7
   449.7
   445.5
   470.5
   477.6
   458.5
   445.5
   478.3
   480.9
   530.2
   475.7
   473.4
   478.9
   474.4
   453.3
   479.6
   518.5
   521.4
     487
     452
   480.6
   515.6
   458.8
   458.8
   490.6
   433.2
   496.5
   479.6
   513.6
   449.7
   497.1
   479.9
   490.9
   472.1
   449.7
   440.7
   425.4
   439.4
   462.7
     463
   450.4
   416.7
   455.9
   499.4
   450.4
   474.7
   461.1
     477
   472.5
     489
   442.6
     475
   478.9
   432.2
   430.3
   492.2
   472.1
   480.6
     475
   461.7
   492.2
     487
   463.7
   471.8
   481.2
   460.4
   504.6
   484.5
   486.1
   511.7
   494.2
     500
   472.8
     478
     475
   454.9
     451
   471.5
   522.4
   480.9
   477.6
   427.4
   464.7
   470.5
   454.9
   491.3
   477.3
   462.4
   495.8
   491.6
   435.5
   476.3
     475
   484.1
   490.3
   478.6
   452.7
   497.1
   508.8
   480.6
   489.6
   522.1
   482.8
   452.7
   461.7
   458.2
   504.6
   469.5
   510.4
   497.1
   460.4
   456.2
   468.9
   442.6
   470.2
   472.1
     451
   493.2
   470.8
   422.2
   517.9
   482.2
   493.9
   467.3
   489.6
   429.3
   460.1
   456.9
   428.3
   455.9
   445.9
   474.7
     476
   473.1
   468.2
   455.6
   462.7
   478.9
   491.9
   438.7
   455.6
   430.9
   474.7
   517.5
   447.1
   465.6
   502.3
   520.1
   487.4
   454.9
     441
     441
   443.9
   478.3
   425.4
   467.6
   503.9
   465.3
     476
   512.7
   458.5
   503.6
   480.6
   422.8
   474.1
   469.9
   481.2
   446.2
   506.5
   506.5
   486.4
   472.1
   459.8
   489.3
   514.3
   439.4
   465.3
   457.5
   482.5
   511.1
   448.8
   486.4
   446.2
   458.5
   461.4
   437.1
   463.4
   463.7
   456.9
   480.2
   517.2
   460.8
   467.6
   521.1
   472.1
   454.6
   481.2
   446.5
   435.8
   454.6
   501.6
   473.4
   456.9
   477.6
   456.6
   470.2
   500.3
   504.9
   485.1
   557.4
   414.4
   483.2
   511.4
   552.9
   451.4
   467.9
   469.2
   412.8
     500
   495.8
   457.9
   476.7
   442.6
   437.1
   471.2
   437.7
     439
   469.2
   460.4
   483.2
   467.9
   472.1
   513.3
   459.5
   461.7
   473.7
   454.6
   504.2
   497.1
   494.5
   499.7
   484.8
   451.4
   482.2
   434.5
   512.7
   471.2
   497.8
   467.6
   415.7
   490.6
   511.7
   473.1
     500
   497.4
   477.6
   434.5
   467.9
   466.6
   497.8
   485.4
   465.6
   465.3
   456.2
   461.4
   475.7
   481.2
   464.7
   440.3
   489.6
   468.9
   470.2
   487.4
   538.3
   400.4
   481.5
   465.6
     475
   435.1
   453.6
   435.1
   483.8
   485.8
   478.9
   456.2
   447.5
   483.2
   431.6
   503.3
   473.7
   455.9
   471.8
   475.4
   436.4
   524.4
   471.2
   448.8
   475.4
   498.4
   461.4
   440.7
   471.5
   514.9
   455.9
   526.9
   418.9
   438.7
   445.9
   469.5
   438.4
   502.3
   436.8
     475
   418.3
   464.3
   480.2
   443.3
   432.2
   491.9
   446.5
   496.1
     451
   483.8
   490.9
   445.2
   452.7
   441.6
   434.8
   445.5
   431.6
   498.4
     452
   427.7
   507.5
   469.5
   466.9
   492.9
   470.2
   475.7
   484.5
     427
   551.6
     463
   517.5
   474.4
   456.9
   466.3
   531.5
   429.3
   452.7
   462.1
   409.5
   467.6
   452.7
   466.9
   484.8
   470.5
   483.2
   437.7
   451.4
   481.9
   446.5
     465
   459.2
   467.9
     451
   463.7
   444.6
   481.9
     549
   510.4
   479.9
     525
   457.2
   498.7
   478.3
   424.1
   527.3
   491.3
   467.3
   492.6
     439
   422.5
     466
   512.4
     476
   459.5
   503.9
   496.8
   470.2
   536.7
   477.6
   502.6
     488
   410.2
   432.5
   511.4
   510.1
   460.1
   504.6
   448.8
   485.8
   490.3
     454
   441.3
     478
   495.2
   490.3
   486.1
   441.3
   442.9
   532.8
   492.2
   495.5
   480.6
   463.7
   479.6
     513
   466.6
   449.1
   465.3
   472.5
   499.1
   446.8
   450.4
   478.9
   509.1
   466.6
   433.8
   474.7
   456.2
   513.6
   484.8
   461.1
   462.1
   455.3
   445.5
     439
   462.1
   461.7
   502.6
   520.1
   432.9
   479.3
   502.3
   468.2
   482.8
     439
   434.2
   506.2
   469.2
   452.7
     465
   508.5
   469.9
   508.8
   486.1
   505.2
   470.8
     488
     478
   460.4
   477.3
   437.4
   467.6
   451.7
   466.9
   474.1
   449.4
   476.7
     478
   469.5
     454
   476.3
   451.7
   412.8
   450.4
   506.5
   441.6
   384.9
   472.8
   454.6
   467.6
     464
   492.9
   457.5
   497.1
   496.1
   468.9
   477.6
   478.3
   456.2
   454.9
     451
   463.4
     440
   499.4
   490.9
   458.8
   483.5
   498.7
   451.4
   485.4
   495.5
     489
   446.2
   453.3
   470.5
   467.3
   471.2
   492.6
   451.7
   471.8
   465.3
     440
   506.5
   422.8
   448.1
   443.3
   475.4
   449.4
   427.7
   505.9
   424.1
   424.1
   481.9
     453
   478.3
   457.2
   495.5
   499.4
   480.2
   497.8
   504.9
   520.5
   503.6
   466.6
   457.5
     463
   527.6
     513
   480.9
   502.6
   502.9
   497.1
   442.6
   432.5
   487.4
   446.8
   468.2
     477
   443.9
   486.4
   414.1
   446.8
   419.2
   474.1
   461.4
   506.8
   436.1
   484.5
   540.3
   473.7
   456.9
   480.6
   442.6
   509.1
     464
     501
   542.5
   438.4
   451.4
   458.5
   430.3
   463.4
   418.9
   497.8
   490.3
   463.4
   492.2
   435.1
   481.9
     501
     463
   451.4
   453.6
   424.1
   462.1
   472.1
   482.2
   524.4
   515.9
   406.9
   491.3
   477.6
   449.7
     442
   424.4
   542.8
   469.5
   437.7
   495.2
   498.4
   450.1
   519.5
   465.6
   462.4
   506.8
   513.3
   456.6
   481.2
   502.9
   519.8
   501.6
   456.6
   478.3
   470.8
   447.1
   514.3
   448.4
   520.1
   497.1
   400.1
   456.6
   401.1
     464
   491.3
   490.3
   497.8
   460.1
   423.5
     451
   527.9
   465.6
   471.2
   465.6
   483.2
   479.9
   479.6
   527.3
   455.3
   472.1
   473.4
   482.8
   461.1
   421.2
   502.6
   462.4
   472.8
     439
   520.8
     465
   474.1
     502
   477.6
   496.1
   461.7
   502.3
   502.6
   484.1
   458.5
   498.7
   486.7
   432.9
   520.1
   393.3
   456.9
   505.5
   486.7
   472.8
   484.5
   477.6
   495.5
   469.2
   484.8
   457.5
   408.5
   467.9
     454
   462.1
   483.2
   467.3
   448.8
   458.2
   491.9
   490.3
   459.5
   481.5
   468.6
   491.9
   471.5
   478.6
   460.8
   469.9
   498.1
   491.9
   514.3
   445.5
   455.6
   472.1
   448.4
   511.1
   479.3
   430.6
   493.5
   423.1
   473.1
   504.9
   487.7
   455.6
   445.2
   511.7
   457.2
   445.2
   495.2
   459.8
   498.1
   488.3
   458.8
   505.2
   497.4
   490.9
   409.8
   473.1
   484.5
     526
   510.4
   493.5
   463.4
   447.1
     490
   441.3
   454.6
   498.7
   439.7
   454.3
   503.3
   471.5
   456.6
   471.2
   478.6
     465
   474.4
   449.1
   455.3
   497.4
   459.5
   480.9
   406.3
   421.5
   425.7
   510.7
   504.9
   477.6
   466.9
   458.2
   421.8
   498.4
   492.9
   461.4
   490.3
   460.4
   469.5
   436.4
   445.2
   480.6
   448.4
   470.2
     442
   511.4
   452.7
   471.5
   411.1
   469.5
   445.9
   439.7
   509.1
     539
     487
   496.8
   449.7
   435.8
   476.7
     465
   546.4
     477
     512
   406.6
   462.1
   475.4
   455.6
   476.3
   451.4
   448.1
   495.2
   471.8
   450.1
   442.3
   457.9
     452
     562
   503.9
   423.1
   438.4
   490.9
   432.5
   462.1
   485.1
   487.4
   505.9
   471.2
   480.6
   489.3
   492.6
   493.2
   496.8
     440
   449.4
   467.9
   445.5
   465.6
   434.8
   479.9
   450.7
   438.7
   506.5
   443.6
     465
   443.6
   490.9
   473.7
   485.4
   418.9
     429
   510.7
   455.9
     463
   519.8
   469.5
   466.9
   483.8
   469.2
   496.5
   495.2
   454.9
     490
   442.9
   506.5
   458.8
   490.3
   509.4
   482.2
   451.4
   439.7
   468.6
   474.7
   428.7
   453.6
   443.9
   459.2
   461.7
   465.6
   449.4
     466
   527.6
   448.8
   440.7
   459.8
   465.6
   456.9
   449.4
     501
   485.8
   480.2
   442.6
   459.2
   465.6
   473.1
   392.6
   455.3
   439.4
   475.4
   445.9
   470.5
   399.1
   468.2
   478.9
     440
   461.7
   458.5
   468.2
   465.3
   546.1
   454.6
   458.8
   477.6
     477
   508.8
   448.1
   492.9
   543.8
   452.7
   497.1
   454.6
   426.7
   497.1
   515.9
   452.3
   480.2
   486.7
   517.9
   478.9
   485.1
   484.1
   493.9
   514.6
   457.2
   433.5
   498.7
   486.1
   542.8
   492.9
   496.1
   472.5
   469.9
   448.8
   523.7
   515.6
   459.5
   401.1
   477.6
   501.6
     464
   510.1
   461.4
   465.6
   489.3
   474.1
   479.9
   470.5
   483.8
   481.9
   464.7
   416.7
   473.4
   435.1
   495.5
   441.6
   479.9
   506.8
   466.9
   470.5
     477
     440
   503.3
   473.1
   464.7
   493.5
   433.5
   484.1
   451.4
   459.5
   486.7
   459.2
   465.3
   435.5
   470.8
   498.7
   505.2
   477.3
   474.4
   581.1
   434.5
   466.6
   467.6
   474.1
   512.4
   483.5
   476.3
   440.7
   487.7
   431.9
   520.5
   435.8
   442.9
   531.5
   448.1
   493.5
   497.1
   444.9
   482.5
   455.6
   445.2
     501
   443.3
   419.6
   525.3
   528.9
   523.1
   519.8
   475.4
   468.2
   473.7
   456.6
   465.3
   459.8
     487
   434.8
   499.1
     465
   447.8
     464
   487.7
   457.9
   478.6
   481.9
   430.6
   496.5
   461.7
   512.4
   485.4
     489
   448.4
   482.8
   455.6
   488.3
   469.5
   398.5
   474.7
   464.7
   474.7
   430.3
   522.4
   486.7
   452.3
   443.6
   412.4
   456.2
   467.3
   434.5
   469.5
   450.4
   481.2
   488.7
   483.2
   482.2
   505.2
   449.7
   498.7
   470.8
   503.3
   496.8
   471.2
   483.5
   479.6
   459.8
   482.5
   496.1
   430.3
     478
   423.8
   482.2
   497.8
   485.1
   464.7
     466
   457.9
   508.8
   450.4
   506.5
   454.6
   445.5
   471.5
   475.4
   485.1
   517.5
   446.5
   445.9
   469.2
   424.4
   444.6
   485.4
   462.1
     427
   509.1
   485.4
   458.2
   518.2
     487
   527.3
   445.9
   508.8
   495.5
   453.6
   455.6
   482.5
   509.4
   447.8
   478.3
   501.3
   494.8
   483.5
   470.5
   485.1
   474.4
   525.3
   447.5
   477.3
   474.4
   454.6
   489.6
   464.3
   488.3
   506.8
   471.8
     440
     442
   474.7
   451.7
   437.4
   450.1
     476
   491.3
   442.3
   462.4
   438.7
   483.8
   496.1
   461.1
   506.5
   482.5
   466.9
   499.1
   471.5
   461.7
   460.8
   550.3
   493.5
     442
     487
   435.1
   469.5
   441.3
   455.9
   457.9
   437.1
   438.7
   542.2
   492.2
   468.6
   448.1
   475.4
   414.4
   463.7
   478.3
   474.7
   468.6
   483.2
   455.9
   449.1
   509.4
   428.7
   460.1
   421.8
   474.4
   488.7
   451.7
   469.5
   518.2
   464.7
   449.7
   519.5
   493.9
   498.1
   460.8
   540.3
   466.9
   444.6
   504.6
   509.1
   485.4
   490.3
   465.6
   518.2
   497.4
   489.6
   539.9
   460.8
   481.2
   498.4
     513
   457.2
     453
   516.9
   511.4
   494.8
   503.9
   447.1
   410.2
   502.6
   491.6
   481.5
   498.7
   456.9
   498.1
   492.6
   447.5
   454.6
   442.9
   457.9
   461.7
   486.7
   486.7
   442.3
   477.6
     453
   472.1
   459.2
   494.2
   441.3
     465
   496.5
   499.1
   455.3
   476.7
   447.5
   457.9
   502.3
   454.9
   447.1
   520.8
     463
   508.8
   487.7
   474.4
   449.7
   469.5
   496.1
   477.6
   451.4
   468.6
     475
     478
   546.7
   541.2
   474.4
   440.7
   497.8
   523.4
     464
   478.6
   476.7
   433.2
   449.7
   507.8
   467.6
     537
   427.7
   480.9
   480.9
   462.1
   468.6
     464
   445.5
   481.9
   458.2
   487.7
   483.5
   455.9
   511.4
   459.2
   448.1
   458.5
   466.6
     487
   423.5
   494.2
   486.1
   522.1
   520.8
   457.2
   476.7
   431.9
   466.3
   511.4
   498.1
   468.2
   441.3
   493.5
   457.9
   497.4
   435.1
   482.8
     477
     501
   471.8
   511.4
   469.9
     488
     440
   464.7
   473.4
   489.6
   490.3
   512.4
   448.4
   450.7
   477.6
   456.6
   405.6
   522.4
   480.9
     490
   459.5
   482.2
   484.5
   490.9
   525.3
   474.1
   522.1
   489.3
   480.9
   455.6
     475
   469.9
   472.5
   487.7
   480.2
   498.4
   490.6
     476
   468.6
   405.9
   491.9
   498.1
   432.9
   437.7
   468.6
   484.8
   452.7
   438.7
   394.3
   477.6
   469.2
   462.7
     428
   456.9
   460.8
   508.1
   483.2
   462.4
   433.5
   507.8
   480.2
   485.1
   440.3
   430.9
   469.9
   454.9
   469.2
   484.8
   459.2
     489
   417.3
   426.7
   467.6
   475.4
   485.1
   435.5
     439
   454.3
   506.2
   504.6
   501.6
   479.6
   483.8
   475.4
     439
   472.8
   432.9
   467.6
   473.1
   485.4
   472.1
   449.1
   477.3
   438.7
   444.6
   475.4
   449.7
   457.2
   500.7
   481.9
   480.2
   435.8
   452.3
   468.2
   488.7
   464.7
   413.7
   450.7
   468.6
   479.6
   429.3
     490
   511.7
   426.7
   461.7
   485.1
   518.2
   472.1
   484.5
     440
   490.3
   479.6
   485.8
     487
   469.9
   511.7
   482.2
     476
   457.9
   495.2
   495.5
   452.7
   542.5
   451.4
   468.2
   485.8
   474.1
   472.5
   481.5
   523.4
   441.6
   453.3
     478
   477.3
   483.8
   498.1
   454.6
   440.3
   493.2
   482.8
   417.6
   496.5
   524.4
   471.5
   489.6
   448.1
   468.6
     428
   492.2
     478
   476.3
   458.2
   484.5
     440
   472.5
   500.3
   469.5
     464
   485.8
   433.8
   464.3
   467.6
     463
   462.7
     464
   465.6
   489.6
   493.9
   467.6
   436.1
   469.5
   510.1
   461.4
   430.9
   487.7
   461.7
   500.7
   521.8
     476
   473.4
     476
   457.5
   486.7
     489
   529.9
   437.7
     454
   443.6
   518.2
   483.5
     490
   494.2
   481.9
   462.4
   528.9
   527.6
   433.5
   486.4
   465.6
     475
   460.4
   454.6
   486.4
   509.8
   527.6
   472.5
   452.3
   486.7
   503.3
   455.6
   499.7
     490
   516.6
   436.8
   464.7
   487.4
   515.3
   444.6
   460.1
   496.5
   470.2
   436.8
   419.6
   493.9
   500.3
   472.8
   455.6
   484.1
   475.4
   481.5
   443.6
   470.5
   464.3
   446.2
   501.3
     487
   423.1
   476.3
   494.8
   498.1
     454
   493.5
   480.2
     464
   471.2
   467.9
   459.2
   439.4
   444.6
   456.6
   527.3
   427.7
   430.6
   522.4
   464.3
   457.5
   490.9
   433.5
   436.4
   461.7
   494.5
   471.2
   464.3
   450.1
   469.9
   470.8
   495.2
   467.9
   473.1
   455.9
   447.8
   470.5
   490.9
   490.9
   516.2
   478.3
   466.3
   453.6
   458.2
   488.7
   470.2
     466
   530.8
   459.2
   482.2
   469.9
     463
   478.9
   463.4
   471.2
   482.2
   451.7
   482.8
   403.4
   465.6
     466
   527.9
   442.6
   495.5
   428.7
   473.4
   476.3
     514
   433.8
   483.2
   495.8
     513
   486.4
   485.1
   416.7
   481.2
   488.7
     476
   529.9
   461.4
   447.8
   479.3
   462.7
     475
   510.1
   460.1
     475
   473.1
   497.4
   510.1
   469.5
     427
   482.5
   526.3
   492.6
   506.5
   430.9
   440.3
   418.3
   448.1
     451
   499.7
   493.5
   429.6
   488.3
   450.4
   472.1
   447.1
   526.9
   498.4
   448.8
   467.6
   513.6
   468.9
   490.9
   442.6
   480.6
   489.3
   483.2
   464.7
   431.3
   469.2
   460.1
   434.2
     418
     478
   447.5
   485.1
   493.9
   469.9
   490.6
   419.6
   414.7
     465
   459.2
     487
   419.9
   464.3
   504.9
   488.3
   464.7
   426.4
   472.5
   493.5
   476.3
   472.1
   482.5
   448.4
   449.1
   449.1
     513
   492.2
   459.5
   458.5
   472.8
   506.2
   518.2
   507.2
   472.1
   479.6
   531.8
   468.2
   481.5
   450.1
   462.4
   433.2
   459.5
   454.6
   454.6
   509.8
   459.5
   481.2
   476.7
     391
   496.5
   547.1
   460.1
   490.3
   461.4
   478.3
   507.5
   459.8
   451.7
   451.4
   472.5
   462.4
   522.1
   456.9
   445.2
   484.8
   484.1
   450.1
   507.8
   486.4
   450.7
   459.5
   438.1
   517.9
   515.6
   489.3
   484.1
   483.2
   484.5
   438.1
   419.9
   449.7
   446.2
   485.1
   510.4
     466
     454
     454
   458.5
   452.3
   417.6
   498.4
     478
   474.4
   457.2
   495.2
   493.2
   511.4
   517.9
   446.2
   473.4
     466
   457.5
   500.3
   468.6
   479.9
   467.6
   447.5
   514.3
     501
   472.5
   494.2
   474.1
   483.5
   470.2
   428.7
   470.2
   470.5
   501.6
   448.1
     465
   503.9
   460.4
   476.7
   471.5
   470.5
   461.4
   498.7
   497.4
   495.2
   452.7
   488.7
   468.9
   452.3
     490
   426.7
   482.8
   421.2
   488.7
   462.7
     466
   463.7
     477
   531.8
   496.8
   485.8
   477.6
   445.9
   502.9
   471.8
   439.4
   436.1
   476.7
   494.8
     475
   530.5
   448.8
   486.7
     454
   494.5
   498.4
   520.5
   496.8
   500.3
   529.9
   456.9
   506.2
   486.1
     451
   476.7
   425.7
   467.6
   427.4
   499.4
   483.8
   491.6
   466.9
   443.3
   448.8
   437.7
   472.5
   504.6
   503.3
   492.2
   499.7
   479.6
   444.6
   498.4
   467.3
   509.8
   425.1
   485.8
   509.4
   455.9
     487
   511.4
   483.8
   472.1
   493.5
   466.3
   433.2
   513.6
   483.2
   484.5
   520.5
   507.8
   496.1
   476.3
   433.2
   506.2
   486.1
     490
   452.7
   472.5
   490.9
   502.6
   470.2
   477.3
   469.5
     478
   462.4
   452.7
   480.2
     429
     465
   502.6
   462.4
   480.9
   475.7
   465.3
   461.4
   511.1
   528.6
   518.5
   538.3
   508.5
   496.5
   510.7
   426.7
   443.3
   495.8
   493.9
     502
   478.9
   508.1
   490.3
   408.9
   482.8
   511.7
     466
   485.8
   470.8
   515.9
   453.3
   508.1
   459.2
     500
   479.9
   488.7
   469.9
   459.2
   424.4
   450.1
   471.5
   503.6
   482.2
   479.9
   435.8
   488.7
   439.7
   469.2
     513
   504.9
   479.9
   510.4
   487.7
   449.1
   498.4
   470.5
   528.2
     442
   447.5
   490.6
   520.8
   425.1
   446.2
   437.4
   537.3
   520.5
   472.1
   423.8
   472.1
   470.5
   487.7
   483.2
   483.8
   499.1
   428.7
   454.9
   502.3
   460.4
   479.6
   461.7
   496.8
   514.6
   499.4
     501
   456.9
   496.8
   443.6
   469.9
   494.8
   505.9
   429.6
   512.4
   411.8
   496.1
     526
   485.4
   498.1
   470.5
   515.3
   475.7
   455.9
   483.8
   466.3
   484.5
   486.4
   460.4
   479.3
   510.4
   492.2
   473.7
   456.2
     429
   475.4
     464
     500
   504.2
   498.1
   507.2
   501.6
   457.5
   478.9
   461.1
   493.2
   456.2
   487.4
   463.7
   521.1
   462.1
   445.9
   455.3
   454.6
     475
   511.1
   437.1
   442.9
   458.8
   430.6
   479.3
   459.2
   527.9
   450.7
   471.5
   477.6
   467.3
   454.9
   534.7
     464
   496.8
     442
   507.8
   517.5
   545.8
   523.1
   497.8
   442.9
     476
   490.9
   507.5
   431.9
   466.9
   482.5
   464.3
   452.3
   471.2
   489.6
   520.5
   479.9
   483.8
   472.5
   445.5
   444.6
   454.3
   483.8
     464
   479.3
   482.2
   509.4
   460.1
   499.4
   460.4
   457.5
   450.7
   505.9
   469.2
   519.2
   489.3
   490.3
   497.1
   506.5
   490.6
   400.8
   503.3
   374.5
   453.3
   498.7
   506.5
   442.3
   467.6
   514.9
   486.4
   490.9
     487
   503.9
   456.6
   485.4
   492.2
     500
     512
   490.9
   492.9
     465
   437.7
   456.9
   474.4
   504.2
   425.4
   490.3
     488
   447.1
   485.1
     476
   431.6
   499.1
   458.2
   530.5
   455.9
   477.3
   530.8
   438.4
   443.3
   463.4
     478
   497.4
   440.7
   486.7
   425.4
   466.6
   482.5
   474.7
   495.2
   462.1
   447.8
   463.4
   482.5
   505.2
     476
   434.2
   460.1
   518.8
   471.2
   493.9
   475.7
     502
     502
   493.2
   483.2
   428.7
     465
     489
   454.6
   486.7
   480.9
   456.6
     428
   503.6
   437.4
   492.2
   481.9
   486.1
   464.7
   473.4
     524
   496.8
   514.3
   466.3
   427.4
   495.8
   474.4
     451
   467.9
   540.6
   460.1
   516.9
   522.4
   506.5
   443.6
   443.9
   448.4
   478.6
   439.4
     501
   484.1
   497.4
   478.3
   480.6
   472.1
   534.7
   474.7
   426.7
   473.1
   463.7
   457.2
     441
   522.1
   442.9
   470.5
   479.3
   469.9
   499.4
   494.8
   441.3
   462.1
   491.3
   482.5
   449.4
   487.7
   472.5
   459.5
   494.5
   469.5
   485.1
   422.2
     501
     478
   457.2
   418.6
   467.9
   491.6
     478
   469.2
   511.1
   464.3
   515.6
   447.5
   511.7
     487
   454.6
   448.1
   505.5
   432.2
   450.1
     415
   450.4
   498.1
   505.2
   426.7
   473.7
   492.2
   481.5
   461.1
   442.6
   462.4
     525
   469.9
   501.6
   508.8
   512.4
   447.1
   502.9
   482.2
   498.7
   481.5
   435.1
   445.2
   426.7
   460.1
   458.5
     512
   459.8
     466
   527.3
   459.5
   552.9
   444.6
   486.1
   519.5
   456.2
   485.1
   477.3
   427.7
     500
   466.6
   436.8
   413.1
   494.8
   468.9
   524.4
   426.7
   435.8
   478.3
   502.3
   478.9
   515.3
   500.3
   481.9
   473.1
   457.2
   476.3
   454.3
   494.5
   541.9
     477
   507.2
   459.2
   428.3
   518.2
   512.4
     439
   457.5
   462.7
     477
   470.8
   507.8
     466
   470.5
   513.3
   480.2
     502
     500
   432.2
   481.2
   540.3
   481.9
   432.2
   469.2
   511.1
   490.6
   472.1
   487.7
   517.2
   514.9
   454.9
   454.9
   482.8
   520.8
   529.9
   494.8
   496.8
   496.8
   516.6
   514.6
   457.2
   548.7
   462.4
   496.5
   493.2
   480.6
   468.2
   540.6
   476.7
   510.4
     512
   471.8
   502.3
     513
   510.7
   473.4
     478
   455.3
   494.5
     501
   536.7
     549
   547.4
     586
   563.9
   595.1
   516.2
   557.8
   548.7
     573
   574.3
   520.8
   568.1
   600.3
   575.3
   529.9
   576.3
   552.6
   590.5
   505.2
   502.9
   603.8
   532.1
   643.7
   588.3
   569.1
   606.4
   598.3
   567.5
   589.6
   571.4
   571.7
   528.6
   592.8
   604.8
   559.7
   553.2
   524.7
   589.2
   567.8
   528.9
   623.3
   583.7
   557.8
   591.2
   635.3
   609.7
   534.4
   568.8
   496.1
   549.3
     560
   545.4
   555.5
   557.1
   576.3
     538
   570.4
     524
   581.8
   500.3
   607.1
   587.3
     548
   551.3
   558.1
   520.8
   578.2
   552.6
   543.2
   537.3
   545.8
   519.8
   526.3
   522.4
   533.4
   510.1
   581.8
     489
   544.1
   532.1
   526.3
   549.7
   571.7
   538.3
   527.9
   539.6
     488
   521.4
   491.9
   494.8
     476
   516.6
   511.1
   509.8
   508.8
   504.2
   494.8
   515.9
   508.8
   540.9
   458.2
   492.2
   485.8
   529.5
   466.6
     502
   515.6
   487.4
   514.6
   516.2
   491.3
   493.5
     512
   510.1
   458.5
   482.2
   496.8
   491.3
   535.7
   482.5
   485.8
   562.6
   501.3
   521.1
   487.4
   495.2
   473.1
   484.8
   467.3
     536
   462.4
     501
   492.6
     502
     537
   512.4
   491.3
   528.9
   502.3
   547.4
   481.5
   492.9
     439
   502.3
   450.7
   521.4
   455.9
   487.7
   495.2
   463.7
   451.4
   499.7
   452.7
   444.2
   472.1
     463
   516.2
   534.4
   480.9
   473.4
   496.5
   436.1
   527.9
   513.3
   449.7
   470.2
   451.4
   465.6
   514.6
     475
   517.9
   471.2
     475
   470.5
   479.6
   490.3
   555.2
   499.7
   495.8
   467.9
   532.8
   442.9
   468.9
   473.4
   510.7
   503.9
   533.8
   512.7
   474.7
     512
   458.8
   442.6
     524
   492.2
   475.7
   504.9
   447.5
     452
   480.9
   517.5
   502.3
   444.9
   488.7
   470.2
   502.9
   466.6
   521.4
   480.2
   450.1
   454.6
   508.1
     502
   450.4
   538.3
   484.5
   492.2
   532.1
   554.8
   424.1
   524.7
   492.6
   493.5
   508.5
   493.5
   467.3
   475.4
   482.5
   488.7
   456.2
     502
   511.1
   443.6
   470.2
   482.5
   444.2
   574.3
   491.3
   569.1
   482.8
   419.6
   429.3
   472.5
   465.6
   517.5
   493.9
     454
   509.8
   474.4
   511.7
   480.9
   499.4
   490.6
     525
   491.9
   502.6
   448.1
   482.5
   505.5
   489.3
   475.7
   509.4
   473.4
     512
   497.4
   494.8
   458.5
   452.7
   529.5
   459.2
   498.7
   491.6
   493.9
   504.6
   513.6
   512.4
   466.9
   448.4
   502.3
     501
   483.5
   475.7
   529.2
     512
   472.8
   497.4
   509.4
   508.8
   449.1
   502.3
   430.3
     475
   466.9
   480.6
   479.9
   494.2
   473.7
     466
   472.8
     512
   516.6
   543.8
   493.2
   512.4
   473.4
     451
   472.5
   470.8
   517.9
   468.9
   533.4
   499.4
   486.4
   470.2
   416.3
   450.4
   496.8
   514.3
   454.9
   482.8
   513.3
   528.2
   499.4
   480.6
   477.6
   512.7
   502.3
   506.2
   438.4
   461.4
   504.6
   472.5
   528.2
   480.2
   473.4
     501
   475.4
   485.4
   473.7
   482.2
   505.9
   476.7
     488
   516.2
     489
   529.5
   496.8
   522.4
   505.9
   481.9
   459.2
   498.1
   448.4
   485.4
   493.9
   496.1
     502
     524
     478
   516.6
     560
   511.1
   488.7
   416.7
   509.4
   521.1
   464.7
   517.9
   499.7
   522.4
   472.5
   509.8
   454.6
   493.9
   503.3
   496.5
   472.8
   507.2
   535.4
     502
   461.4
   486.1
   521.1
   533.1
   479.6
   485.1
     476
   486.1
   446.8
   484.5
   518.8
   471.2
   443.3
   408.9
   533.4
     476
   516.2
   454.9
   439.4
   511.4
   494.2
   514.3
   502.6
   494.2
   435.8
   423.8
   542.8
   463.4
   524.7
   503.6
   476.7
     525
   468.9
   473.7
   461.7
   487.7
     465
   472.1
   492.9
     475
   458.2
   508.8
   486.4
   482.8
   484.5
   521.1
   462.1
   505.9
     466
   496.1
     487
   473.1
     466
   444.9
   494.8
   509.4
   525.7
   479.6
     489
   462.1
   496.1
   477.6
   462.4
   458.2
   501.3
   482.5
   471.8
   498.7
   461.7
   435.8
   475.4
   458.5
   466.9
   473.4
   521.4
   471.5
   539.6
     489
   506.5
   497.8
   470.8
   532.5
     514
   523.4
   503.9
   451.4
   454.9
   512.4
   508.8
   483.2
   442.6
     490
   530.2
   519.2
   496.5
   523.4
   496.8
   536.4
   478.3
   519.2
   531.8
   484.5
   503.9
   497.1
   504.6
   525.7
     584
   496.1
   523.4
     562
   537.3
   532.1
   536.4
   580.8
   552.9
   563.6
   526.9
   540.3
   517.5
   585.3
   489.3
   588.9
   593.8
   553.6
   515.3
     622
   566.5
   567.5
   550.3
   588.3
   540.3
   542.5
   533.1
   586.6
   555.8
   634.6
   565.2
   561.7
   616.2
   595.1
   621.7
   578.9
   567.2
   529.2
   523.7
   628.2
     549
   634.3
   544.8
     623
   617.1
   562.3
   525.7
   570.1
     548
   626.9
   595.4
   632.1
   558.4
   598.3
     538
   610.6
   548.7
   578.5
   539.9
   543.8
   560.4
   538.6
   576.9
   563.6
   514.3
     526
     585
   559.7
   546.4
   569.4
   551.3
   522.7
   544.1
   570.1
   477.3
   542.5
   552.9
   589.2
   587.6
     548
   540.3
   482.2
     561
   563.6
   545.4
   548.7
   526.9
   554.2
   488.7
   552.6
   556.8
     525
   523.1
   555.2
   542.2
   552.9
   515.6
   474.1
   587.3
   498.4
   572.4
   523.4
   528.9
     538
   494.8
   552.3
   487.4
   527.9
   471.2
   503.6
   492.6
   554.8
   590.2
   523.7
   511.1
   546.1
   523.4
   489.6
   492.9
   462.4
     463
   511.4
   460.1
   434.2
   530.2
   536.7
     476
   475.7
   501.3
   535.1
   486.4
     514
   473.1
   524.4
   510.4
   534.4
   499.1
   495.5
   539.3
   513.3
   454.3
   548.7
   516.6
   492.9
   492.9
   496.1
   437.7
   520.1
   457.9
   532.1
   457.9
   499.7
   542.2
   543.8
   485.8
   463.4
   506.5
   474.1
   511.7
   504.6
   491.6
   482.8
   507.5
     476
     475
   487.4
   443.6
   496.5
   515.9
   521.1
   466.3
   507.8
     537
   520.5
   471.2
   440.3
   546.7
   498.1
   515.6
   497.1
   490.9
   495.5
     488
   503.6
   498.1
     463
   489.6
   555.5
   474.1
   507.8
   530.8
   450.4
   491.6
   464.3
   542.2
     478
   514.6
   497.8
   504.6
   522.1
   499.1
   478.6
   485.1
   541.2
   518.5
   494.5
   518.2
   534.1
   529.2
   504.2
   521.4
   513.6
   536.4
   503.6
   468.2
   478.9
   483.8
   518.8
   516.6
   509.1
   552.9
   515.3
   522.1
   547.4
   512.7
   526.6
     539
   530.5
   527.6
   492.2
   567.8
   512.4
   478.3
   473.7
   560.7
   522.7
   535.4
   488.3
   474.1
   496.8
     574
   507.5
   533.8
   519.5
     537
   517.2
   556.5
   530.8
   525.7
   530.2
   496.1
   563.3
   482.5
   509.1
   503.9
   475.4
     584
   497.8
   527.6
   497.4
   466.3
   442.9
   527.6
   533.4
   484.8
   518.5
   509.4
   447.8
   505.2
   508.5
   453.6
   495.5
   578.9
   536.7
   489.3
   492.9
   559.4
   531.5
   485.8
   505.5
   493.2
   485.4
   445.9
   507.8
   489.6
     502
     538
     487
   503.3
   537.7
   524.4
   511.4
   480.9
   539.9
   503.6
   482.5
   504.9
   494.2
     502
     463
   527.3
   537.3
     512
     477
   441.6
   480.6
   515.9
   497.8
   527.3
   491.9
   499.4
   472.5
   498.4
   484.5
     548
   441.3
     475
   471.8
   456.6
   473.4
   451.4
     514
   515.6
   472.5
   505.2
   525.3
   409.8
     488
   470.8
   479.3
   491.6
   459.8
   481.5
     466
   550.3
   500.7
   472.8
   519.2
   469.9
   469.9
   503.6
     551
   479.9
   498.4
     465
   489.3
   459.2
   508.5
   499.1
   494.2
   465.6
   465.6
   469.9
   502.9
   499.4
   509.1
   499.4
   522.7
     512
   504.6
   438.4
   481.9
   484.1
   447.5
   473.4
   445.5
   458.5
   425.4
   510.4
   510.1
   526.9
   491.3
   516.6
   437.7
     442
   466.3
   525.7
   502.3
   547.1
   496.5
   432.5
     440
     488
   470.8
   457.9
   421.2
   505.5
   470.2
   463.4
   415.4
   471.5
   517.5
   469.5
   503.3
   470.5
   474.1
   531.2
   457.9
   475.4
   474.7
   532.1
   478.6
   470.2
   455.9
   449.1
   455.6
     476
   480.9
   485.1
   469.2
   447.1
   497.8
   519.2
   510.7
     466
   507.8
   453.3
   426.4
   491.3
   489.3
   482.8
   511.4
     463
     526
   474.4
   473.4
   442.6
   497.4
   472.8
   449.4
     463
   472.5
   459.2
   498.1
   496.1
   485.4
   425.4
   502.3
   464.3
   523.1
   533.1
   436.4
   473.1
   459.2
   532.8
   458.5
     514
   465.3
   491.9
   504.6
   518.5
   504.9
     487
   472.8
   442.9
   466.9
   483.5
   520.5
   522.1
     502
   448.1
   511.1
   490.3
   497.1
   493.9
   488.3
   495.8
   463.4
   468.6
   542.8
   469.5
   461.4
   492.2
   495.2
   492.2
   484.8
   526.9
   480.9
   490.3
   468.2
   482.2
   553.2
   472.8
   494.8
     466
     465
   485.1
   507.8
   456.9
   485.1
   474.4
   458.8
   450.7
   477.3
   505.5
   493.5
   507.8
   475.7
   445.2
     465
   548.7
   483.5
   511.1
   507.2
   545.4
   468.9
   490.3
   475.4
   506.8
   447.1
   490.3
   465.3
   467.9
   454.3
   462.4
   543.8
   476.7
   502.9
   502.3
   509.8
   508.8
   467.6
   519.2
   503.3
   485.1
   444.6
     464
   425.1
   484.8
   513.6
   474.1
   463.7
   488.3
   554.5
   523.4
   526.3
   416.3
   490.6
   423.1
   483.2
   479.3
   445.5
   474.1
   455.9
     500
   458.5
   505.9
   530.5
   504.2
   447.8
   518.2
   506.2
   519.8
   500.3
   486.4
   462.1
     475
   450.7
   484.5
   474.7
   468.9
   455.3
   497.1
   458.5
     501
     489
   460.8
   457.9
   519.2
   496.5
   515.6
   538.3
     490
   461.4
   470.8
   484.8
     453
   453.6
   497.4
   529.2
   530.8
   455.3
     489
     537
   509.1
   468.2
   465.3
   513.3
   489.3
     524
   546.4
   500.7
     466
   518.5
   489.6
   472.5
     452
   508.8
   481.5
   490.3
   447.5
   481.5
   442.3
   527.6
   457.2
   508.1
     451
   500.7
   494.5
   501.6
   469.2
   484.5
   504.2
   467.6
     466
     476
     514
   515.9
   464.3
   490.3
   451.4
   489.6
   477.6
   493.9
     442
   460.8
   483.8
   509.1
   516.2
   477.6
   430.3
   476.7
   471.8
   481.9
   542.8
   461.4
   454.3
     526
   547.7
   474.4
   453.6
   458.5
   542.2
   451.7
   466.9
   491.6
   486.4
   438.7
   483.2
   452.3
   468.6
   496.8
   446.8
   490.6
   550.3
   481.9
   535.4
   480.9
   434.2
   516.2
   505.5
     466
   466.9
   490.9
   548.7
   456.6
   503.3
     562
   505.9
   498.7
   469.9
   504.6
   454.3
     478
   492.2
   489.6
   470.8
     526
   502.3
     500
   473.1
   504.2
   468.6
     465
   502.3
   480.6
   513.6
   483.8
   481.2
     514
   445.2
   485.4
   466.6
   454.3
   453.3
   513.3
   498.4
   531.5
   490.6
     500
   483.2
     488
   488.3
   456.9
   473.1
   527.3
   466.3
   472.8
   496.5
   449.7
   486.4
   454.3
   489.6
   425.7
   502.6
   529.5
   452.7
   526.6
   495.2
   450.1
     465
     475
   466.3
   508.1
   427.7
   491.6
   531.5
   542.8
   478.9
   481.2
   447.1
   518.8
   483.8
   507.8
   450.4
   530.8
   522.7
   467.9
   498.1
   465.6
   502.9
   490.9
   506.2
   466.6
     465
   461.1
   532.5
   472.5
   455.6
   491.3
   526.3
   467.3
     476
     487
   439.7
   509.4
   519.2
   523.4
   492.2
   517.5
   509.4
   472.1
   479.6
     466
   539.3
     537
   486.4
   466.3
   488.7
   436.4
   487.4
   480.2
   444.6
   504.2
   503.9
     574
   505.2
     478
   475.4
   480.2
   489.3
     430
   521.8
   474.1
     573
     502
   493.5
   497.1
   507.5
   485.1
     490
   492.2
   493.9
   496.1
   498.1
     475
   524.7
   495.2
   553.2
   502.3
   493.9
   540.9
   483.8
   512.7
   477.6
   486.7
   469.5
   480.9
   524.7
     513
   547.7
   494.2
   481.2
   521.8
   475.4
   460.4
   485.8
   469.5
   514.9
   469.5
   483.8
   513.3
   478.3
   508.8
   455.3
   483.2
   480.9
   541.9
   485.8
   481.2
     478
   502.6
   491.3
   453.6
   491.3
   474.1
   470.8
   479.9
   510.1
   531.8
   483.8
   526.9
   545.8
   450.7
   448.1
   494.2
   520.8
   508.5
   424.1
   481.5
   471.5
   467.3
   510.7
   455.9
   444.9
   450.1
   487.7
   523.4
   468.9
   512.7
   489.6
     464
   467.6
   476.7
   480.6
     490
   454.3
   496.8
     489
   480.6
   461.7
   457.9
   468.6
   498.4
   524.4
   463.4
   490.3
   446.5
   490.3
   518.8
   496.8
   438.4
   479.3
     490
   481.2
   492.9
   461.1
   502.6
   487.4
   486.4
     487
   529.5
   478.3
   463.7
   521.8
     526
   505.2
   469.9
   502.3
   496.5
   553.6
   520.8
   466.6
   495.8
   503.6
   468.9
   490.3
   462.1
   467.3
   475.7
   458.8
   452.3
   458.2
   489.3
   520.1
     538
   473.7
     501
   456.6
   471.2
     489
   466.9
   493.9
   516.6
   479.9
   483.5
   468.6
   469.9
   461.4
   536.4
     463
   508.1
   461.1
     501
   469.5
   484.5
   493.5
   465.6
   507.2
   453.6
   497.8
   428.3
   485.1
   521.1
   500.7
   483.5
   465.3
   497.1
   472.1
   503.3
   483.8
   468.6
   487.4
   488.3
   470.8
   496.1
   486.1
   414.4
   594.4
   481.9
   535.4
   504.9
   480.2
   505.2
   494.8
   512.4
   460.4
   494.2
   484.8
   479.3
   519.8
     500
   471.8
   535.7
   488.3
   467.6
   481.9
   491.9
   480.6
   563.6
   477.3
   477.6
     539
   463.4
     489
   499.1
   524.4
   468.2
   467.6
     487
   485.1
   459.5
   495.2
   451.7
   492.9
   476.3
   494.2
   467.3
   459.8
   434.2
   476.3
   494.2
   460.4
   514.3
   520.8
   505.5
   469.2
   478.3
   486.4
   473.7
   444.9
   484.5
   437.1
   482.2
   523.4
   475.4
   445.9
   466.3
   470.8
   499.1
   503.9
   467.3
   481.2
     489
     502
   507.2
   469.9
   491.9
   498.7
   468.9
   492.2
   445.5
   514.3
   516.6
   523.4
   477.3
   463.4
   518.5
   461.7
   436.1
     476
   508.5
   497.1
   472.5
     489
   525.3
   507.5
   442.6
   478.9
   486.4
   494.2
     478
   495.8
   459.2
     502
   461.4
   453.3
   480.6
   475.7
   523.4
   507.8
   460.4
   446.8
   491.9
     513
   521.1
   488.3
   445.9
   518.5
   435.5
     475
   523.7
   481.9
     501
   472.8
   516.2
   472.8
   461.7
     513
   468.2
   446.5
   450.7
   415.4
   453.6
   446.8
   463.7
   454.9
   462.1
   535.4
   479.6
   512.7
   539.3
   513.3
   463.4
   434.2
   474.1
   495.2
   531.8
   521.8
   447.1
   496.5
   505.2
   513.6
   461.4
   456.2
   483.2
     463
   407.9
   482.5
   486.7
   458.2
   523.7
     453
   509.1
   465.6
     454
   491.3
   468.9
   451.7
   487.4
   491.9
   467.3
   498.7
   491.9
     476
   469.9
   521.4
     451
   467.3
   449.4
   491.9
   552.9
     477
   458.2
   515.9
   491.9
   450.7
   444.9
   472.8
   459.5
   556.5
   459.5
     490
   523.4
   495.5
   470.5
   509.8
   490.9
   478.3
   463.4
     500
   469.9
   550.3
   475.4
   477.6
   521.8
   503.9
   441.6
   473.4
   490.3
   451.4
     490
   471.8
   463.4
   486.4
   493.5
   468.9
   483.5
   455.9
     524
   474.7
   492.6
   489.6
   478.9
     501
     489
   475.7
   427.7
   534.4
   486.1
   499.7
   462.7
   504.9
   537.3
   442.9
   457.5
   459.5
   472.1
   480.2
   501.6
   483.5
   518.8
   497.8
   464.7
   496.1
   481.9
   436.1
   437.7
   460.4
   466.6
   446.5
     475
   481.9
   438.4
   479.9
   457.5
   464.7
   542.8
     463
   472.5
   467.6
   477.6
   493.9
   494.5
   495.8
   475.7
   478.6
     512
   511.7
   450.7
   483.8
   464.7
   492.2
   519.8
   468.9
   495.5
   506.5
   462.7
   473.7
     453
   458.5
   495.2
     526
   485.4
     550
   490.9
   491.9
   486.7
   527.3
   480.2
     539
   486.1
   515.3
   495.2
   471.8
   439.7
   485.1
   471.8
   496.8
   513.3
   453.3
   510.4
   457.9
   510.1
   503.6
   450.4
   495.8
   547.4
   499.4
   468.2
   526.3
     487
   473.1
   542.2
   492.6
   510.1
   472.1
   461.7
   480.6
   486.4
   431.9
   518.8
   483.8
   513.3
   471.8
   492.2
   463.4
   498.4
   524.4
   529.5
   509.1
   446.8
   510.1
   493.2
   496.5
   493.5
   526.6
   485.1
     487
   460.1
   449.4
   497.1
   496.8
   477.3
     478
   495.8
   448.1
   474.7
   495.5
   505.9
   524.4
   495.8
   507.8
   459.8
   507.5
   468.2
     489
     478
   435.1
   491.9
   455.6
     513
   489.3
   537.7
   525.7
   466.9
   554.8
   534.7
   495.8
   495.8
   462.7
   455.3
     514
     548
   466.6
   481.2
     465
   497.4
   438.7
   550.3
   454.6
   481.5
   505.2
   478.6
   504.6
   520.8
   444.9
   527.9
   487.7
     526
   498.1
   458.2
   483.2
   522.4
     514
   492.2
   480.6
   508.5
   499.4
   514.3
   464.3
   503.3
   469.2
   469.2
   489.6
   518.5
     501
   442.6
   496.8
   461.7
   474.7
   466.6
   447.8
   486.4
   531.2
     489
   503.6
   468.9
   485.4
   482.8
   515.6
   461.1
   503.3
   521.8
   543.2
   510.1
     478
   483.5
   444.6
   491.3
   535.4
   494.8
   539.6
   445.2
   485.8
   500.7
   521.4
   515.9
   502.3
     512
   494.8
     452
   436.1
   417.3
   508.5
   473.1
   516.2
   497.4
   470.8
   526.9
   485.4
   422.5
   495.8
   486.4
     513
   469.2
   490.9
   502.6
   488.3
   448.1
   510.4
   497.1
   532.1
   515.3
   473.7
   478.9
   545.8
   463.4
   503.9
   467.3
   528.6
   523.4
   483.2
     536
   496.5
   522.4
   498.1
   479.3
   508.5
   458.8
   504.2
   515.3
     489
     442
   438.1
   472.8
   483.8
   455.3
   462.4
   447.8
   448.8
   485.4
   467.6
   462.1
   496.1
   500.3
   516.6
   498.7
   496.8
     551
   458.8
   529.9
   461.7
     451
   487.4
   456.6
   483.5
   495.8
   456.6
   470.2
   438.4
     501
   479.3
   500.3
   481.9
   496.5
     500
   480.6
   511.4
   450.4
   500.7
   455.9
   495.8
     488
   513.3
   517.5
   493.5
   445.2
   510.4
   485.4
   511.7
   487.4
   428.7
   465.6
   522.4
   522.4
   480.6
   520.8
   493.9
   506.2
   512.4
   485.4
   466.3
   498.1
   473.4
   491.3
   458.8
   510.7
   484.5
   456.2
   447.5
   492.9
   516.9
     477
   474.4
   505.5
   520.1
   471.5
     490
   482.2
   516.6
   494.5
   509.1
     477
   482.5
   519.8
   525.7
   479.9
   494.5
     512
   499.7
     439
   492.6
   499.7
   495.5
   471.5
   575.9
   458.2
   496.8
   508.8
   524.7
   566.5
     418
   523.1
   522.1
     514
   491.9
   499.1
     466
   512.7
   479.9
   518.8
   523.4
   492.6
   460.1
   399.5
   485.4
   498.1
   514.6
   481.9
   468.2
   463.7
   489.3
   515.6
   448.4
   499.4
   484.1
   498.4
   502.6
   519.5
   470.5
   503.9
   471.5
   484.5
   483.8
   525.7
   527.9
   485.4
   505.9
   501.3
   493.9
   479.3
   502.3
   511.7
   498.4
   482.2
   459.8
   519.5
   496.5
   529.2
   515.3
     561
   476.3
   490.9
   477.6
   526.3
   524.7
   514.6
     475
   488.3
   488.3
   479.9
   476.7
     501
   481.5
   481.9
   454.9
     490
     465
   531.8
   516.9
   507.8
     489
   464.3
   455.6
   527.3
   492.6
   507.5
   502.9
   438.1
   524.4
   512.4
   475.7
   489.6
   453.3
   440.3
   502.9
   504.9
   505.9
   507.8
   519.8
   492.9
   480.6
   520.1
   453.6
   447.1
   566.2
   559.1
   520.1
     452
   484.1
   530.2
   511.4
     501
     478
   503.6
   466.9
     476
   462.7
   512.7
   487.7
   525.3
   494.5
   532.5
   476.3
   469.9
   508.5
   486.7
   513.6
   517.5
   471.8
   491.3
   526.9
   505.2
   562.3
   436.4
   431.9
   496.5
   511.4
   535.1
   505.5
   507.5
   474.1
   489.6
   487.7
   496.1
   534.1
     463
   489.6
   520.8
   444.2
     465
   430.6
     476
   424.8
   547.1
   534.4
   510.4
   485.8
   515.3
   513.6
     464
   505.9
   506.2
   533.4
   458.2
   521.8
   468.2
   521.8
   505.2
   466.9
   475.4
     442
   514.6
   464.7
   424.8
   450.7
   511.7
   534.7
   466.3
   470.8
   510.1
   512.4
   433.8
   497.4
   508.1
   518.8
     524
   517.2
   495.8
   500.3
   475.7
   493.5
   499.1
   526.3
   457.2
   495.2
   498.7
   490.6
   490.6
   496.8
   479.6
   462.7
     502
   470.8
   538.3
   492.9
   468.6
   467.3
   448.8
   441.6
   484.8
   477.3
   517.9
   532.1
   505.2
   510.7
   536.4
   431.6
   497.8
   519.8
   534.7
   480.6
   498.1
   503.3
   501.6
   517.5
     502
   492.9
   454.9
   453.6
   499.7
   524.4
   480.6
   454.6
   495.8
     574
   459.5
   453.3
   458.2
   449.4
   479.6
   515.6
   492.9
   481.5
   522.1
   484.5
   483.5
   471.5
   466.3
     512
   486.7
   471.8
   486.1
   531.2
   466.9
   492.9
   514.6
   527.6
   459.5
   527.3
   497.1
   515.3
   442.6
   457.9
   467.6
   502.9
   519.8
   490.9
   483.8
   467.6
   528.9
   526.3
   461.4
   541.5
   514.3
     526
   507.5
     489
   545.1
   467.6
   492.2
   460.8
   542.5
   530.8
   514.6
   536.7
   526.9
   504.6
   534.4
   475.4
   487.7
   499.4
   510.7
   505.2
   429.6
   507.8
   492.6
     476
   478.6
   518.5
     500
   550.6
   501.3
   541.9
   500.3
   468.9
   491.3
   527.6
   533.4
   506.5
     584
   537.7
   558.4
   500.7
   517.2
   515.6
   532.8
   520.1
   570.1
   503.3
   459.8
   515.6
   534.4
   526.9
     490
   478.6
   518.8
   515.3
   503.9
   508.5
   513.6
   513.3
   551.9
   548.7
   556.8
   524.4
   532.1
   540.3
   507.2
   529.9
   560.4
     490
   529.9
   555.5
   503.3
   552.9
   516.2
     489
   497.1
   490.6
   559.4
   541.9
   495.2
   551.9
   540.6
   498.1
   574.3
   524.7
   493.2
     549
   529.9
   505.2
   516.9
   520.1
     466
   541.5
   539.9
   541.2
   516.9
   587.9
   509.1
   470.2
   478.3
   477.3
   509.1
   565.2
   563.3
   503.3
   530.8
   464.3
   486.7
   492.2
   481.5
   507.2
     512
   552.9
   523.1
   494.8
   540.6
   530.8
   505.9
   506.5
   550.6
   503.9
   515.3
   503.9
   498.7
   474.7
   504.2
     550
   508.8
   510.7
   508.5
   516.2
     489
   519.2
     574
   480.6
   521.8
   526.6
   517.2
   558.4
   502.9
   492.6
   490.6
   529.9
   501.6
   534.1
   554.2
     513
   519.5
   531.5
   492.2
   541.5
   480.2
   493.2
   504.2
   520.1
   513.3
   469.5
   501.3
   503.9
   495.8
   492.9
   498.4
   544.5
   507.5
   505.2
   539.6
   575.3
   494.8
   528.9
   521.8
   506.5
   458.2
   500.3
   497.4
   517.2
   516.9
   462.1
   604.2
   519.8
   495.8
   476.3
   509.4
   521.1
     524
   457.5
     525
   490.3
   574.6
   497.8
   559.7
   505.5
   511.4
   540.6
     524
   468.2
   515.6
   516.2
   518.5
   520.5
   556.1
   486.4
   497.8
   483.8
   496.8
   526.9
   497.4
   498.1
   503.6
   533.8
     524
   488.7
   529.2
   544.8
   528.9
   494.2
   522.7
   510.4
   532.1
   537.7
   535.1
   543.8
   494.2
   501.6
   558.1
   539.6
   502.6
   517.9
     539
   496.1
   518.2
   488.3
   532.8
   535.7
   559.4
   515.3
   543.8
   520.5
   495.5
   519.8
   499.7
   513.6
   498.7
   588.9
   536.4
   561.3
     551
   579.8
   504.6
   607.7
   493.9
   575.9
     598
   527.3
   506.5
   552.3
   539.9
   564.9
   511.7
   577.2
   551.3
   544.1
   595.7
   565.2
     563
   568.1
   565.9
   564.6
   564.9
   583.4
   578.5
   622.3
   519.5
     622
   575.9
   558.4
   593.1
   576.3
   589.9
   652.8
     587
   566.5
   582.1
   617.5
   542.8
   660.6
   559.7
   533.1
   566.9
   593.1
   590.2
   603.5
   597.7
   627.2
     621
   571.7
     596
   596.4
   662.9
   605.1
   627.8
     548
   569.1
   601.6
   586.3
     597
   619.7
   603.2
   597.7
   581.4
   582.7
   542.5
   574.6
   605.1
   631.4
   613.9
   840.3
   567.5
   580.8
   622.6
   604.8
   637.2
   542.5
     584
   590.9
   570.7
   613.9
   573.3
   543.8
   571.7
   521.4
     537
   570.7
   515.9
   543.5
   572.7
   604.8
   521.8
   555.2
   530.8
   557.8
   551.9
   563.9
   502.3
   559.1
   560.7
   562.6
   527.6
   523.1
   534.4
   527.9
   537.3
   529.5
   553.9
   582.1
   516.2
   564.9
   532.1
   529.9
   540.6
   505.2
   535.7
   488.7
     512
     548
   523.7
   548.7
   522.1
   503.9
   526.6
   495.2
   598.6
   508.5
     524
   564.9
   535.1
     538
   520.1
   518.5
     513
   493.9
   527.6
   543.5
   494.8
   550.6
   534.7
   518.2
   522.1
     560
   542.2
   518.5
   491.6
   541.5
   502.3
   503.6
   559.7
   592.8
   516.6
   485.8
   523.7
   492.9
   519.8
     500
   480.2
   467.6
   483.2
   463.7
   526.3
   508.1
   551.9
   515.3
   529.2
   523.1
   531.8
   545.8
     501
     536
   509.8
   525.7
   519.8
   521.8
   519.5
   528.9
   486.7
   531.2
   506.5
   526.6
   497.1
   448.8
   568.8
   518.2
   464.7
   517.2
   541.2
   494.5
   538.6
   499.7
   529.5
   548.7
   519.2
   546.1
   516.2
   507.5
   495.5
   555.2
   534.7
   536.7
     549
   481.9
   554.2
   519.8
   552.6
   499.1
   536.4
   547.7
   485.4
   492.9
   546.4
   524.7
   526.6
   513.6
   528.6
   483.2
   480.2
   546.7
   496.8
   554.2
   509.1
     524
   582.7
   486.7
   517.2
   483.8
   542.8
   480.9
   508.1
   518.5
   503.3
   523.1
   493.5
   495.5
   539.3
   487.7
   528.6
   598.6
   521.1
   515.3
   503.9
   527.6
   567.8
   584.4
   534.1
   493.2
   542.8
   559.1
   550.6
   542.8
   556.1
   502.6
   589.2
   510.7
   539.3
   495.8
     574
   480.2
   533.4
   534.4
   490.6
   514.9
   536.4
   513.6
     585
   592.8
   542.2
   509.4
     488
   559.1
   486.7
   515.3
   534.7
   490.6
   539.9
   520.8
     526
   551.6
   501.3
   560.7
   526.6
   532.8
   539.9
   510.1
   525.3
   497.1
   489.3
   547.1
   486.1
   505.2
   505.2
   563.6
   527.9
   510.4
   563.9
   556.1
   553.6
   547.4
     537
   492.9
   533.8
   484.8
   507.2
   492.9
     539
   485.1
     549
   510.1
   490.6
   517.9
     525
   507.8
   497.1
   532.1
   604.5
   489.3
     525
   500.7
   527.6
     490
   506.5
     488
   488.3
   477.3
   483.5
   478.9
   500.3
     512
   478.6
   458.8
   519.2
   588.9
   502.3
   532.1
   468.6
   517.9
   488.7
   520.8
   596.7
   486.1
     452
   515.9
   522.4
   487.7
   464.7
     452
   516.2
   532.5
   525.7
   533.4
   563.6
   544.8
   506.5
   486.7
   503.9
   503.9
   498.4
   485.1
   516.2
   524.7
   507.2
   563.6
   485.8
   512.4
   554.8
   498.7
   483.2
   495.2
   533.8
   546.4
   522.4
   582.1
   483.2
   487.7
   558.1
   588.9
   494.2
   511.1
   485.8
   519.5
   521.1
   485.1
   504.6
   535.7
   514.6
   494.5
   527.3
     513
   499.1
     560
   514.3
   489.3
   504.2
   507.8
   517.9
   509.8
   550.3
   511.1
   470.2
   542.2
   520.1
   468.9
   518.5
   538.3
   470.2
   566.9
   502.3
     524
   491.3
   485.4
   499.7
   557.1
   492.2
   511.4
     452
   502.3
   498.7
   536.7
   501.6
   493.9
   507.2
   513.3
   496.1
   479.6
   526.9
   494.5
   531.2
   460.1
   522.1
   524.4
   495.5
   476.7
   528.9
   520.5
   498.1
     526
   465.6
   505.9
   506.2
   474.1
   463.7
   541.2
   503.3
   552.9
   483.2
   504.6
   476.7
   533.8
     539
     442
   462.7
   548.7
   560.7
   546.7
   492.2
   503.3
   518.5
   556.5
   448.4
     501
   525.7
   518.8
   497.1
   500.7
   467.9
   558.4
   502.9
   531.5
   492.6
   519.5
   507.8
   532.5
   503.9
   490.9
   491.9
   546.4
     524
     465
   523.7
   496.8
   518.5
     512
   505.5
     525
   552.3
   450.4
   523.4
   522.1
   508.5
   521.8
   525.7
     488
   520.5
   494.2
   500.3
   522.7
   498.4
   495.5
   520.8
   485.4
   482.2
   520.5
   513.6
   531.8
   477.6
     502
     551
   530.5
   495.2
   527.3
   477.3
     478
   554.8
   500.7
   503.9
   532.1
   491.3
     551
   460.4
   522.4
   543.5
   514.9
   604.8
   541.5
   508.5
   502.9
   575.3
   560.7
   537.7
   561.3
   603.5
   556.8
   485.1
   561.7
   558.4
   595.7
   558.1
   558.7
   552.6
   527.9
   521.1
   589.2
   577.2
   528.2
   573.3
   538.3
   612.6
   613.6
   565.6
   624.3
   577.2
   626.2
   609.3
   637.9
   578.9
   557.1
   663.5
   609.3
   599.9
   649.9
   602.2
   640.2
     622
   593.1
   642.8
   606.4
   613.9
   595.4
   603.8
   612.6
   650.9
   653.5
   641.1
   612.3
     599
   674.2
   687.5
   648.9
   643.7
   668.7
   684.6
   610.3
   639.2
     609
   672.3
   626.2
   645.4
   629.5
   674.6
   714.1
   686.9
   692.1
   704.4
   627.2
   595.1
   583.1
   662.2
     658
   688.5
   558.1
   638.9
   632.7
   628.8
   657.7
   575.6
   612.3
   643.7
   569.1
     597
   687.2
     621
   714.8
   622.3
   633.4
   624.3
   651.8
   643.4
   616.8
     623
   579.2
   623.9
   574.3
   600.6
   615.5
   630.8
   641.1
   607.7
   617.5
   588.9
   579.5
   624.3
   612.9
   650.2
   634.6
   614.5
   521.8
   577.9
   577.2
     585
   617.1
   564.6
     584
     645
   580.8
   583.1
   620.4
   564.6
   561.3
     633
   596.7
   554.5
     526
   559.7
   519.8
   591.2
   580.8
   565.6
   512.4
   598.6
   599.9
   530.2
   546.4
   572.7
   502.3
   617.5
     549
     548
   603.5
   558.7
   566.9
   583.7
   608.7
   506.5
   534.1
   542.8
   526.9
   541.5
     561
   575.3
   557.8
   544.8
   559.4
   530.8
   558.4
   546.4
   517.2
   545.1
   531.8
   570.4
   515.9
   575.3
   584.7
   583.1
   535.4
   545.4
   515.6
   509.8
   535.4
   521.8
   479.3
   538.3
   520.5
   536.4
   518.8
   535.4
   503.6
   499.7
   543.2
   495.5
   516.2
   535.7
     537
   548.7
   505.2
     539
   482.8
   482.5
   497.4
   508.8
   498.4
   532.1
   505.2
   464.7
   510.1
   511.4
   599.6
   504.6
   516.6
     513
   522.4
     539
   505.2
   527.3
   533.1
     536
   483.5
   552.9
   517.5
   519.5
   547.4
   576.6
   489.3
   491.6
   528.9
   557.8
   535.1
   521.1
   508.8
   483.2
   489.6
   516.9
   515.3
   551.3
   534.7
   529.9
   511.1
   513.3
   498.7
   538.3
   490.9
   530.5
   514.6
   525.3
   509.4
   495.5
   475.4
   502.9
   464.3
   499.7
   546.1
   481.2
   511.4
   483.8
   545.1
     538
   475.7
     501
   461.7
   513.6
   490.9
   472.1
   504.9
     501
   471.2
   521.1
   505.5
   528.6
   483.2
     575
   606.8
   502.6
   487.4
   545.4
   519.2
   508.8
   478.9
   498.1
   482.5
   508.1
   463.7
   529.9
     524
   530.5
   538.3
   550.3
   558.1
   476.3
   559.7
     513
     539
   469.2
   523.4
   460.1
   488.7
   568.5
   515.3
   556.5
   541.2
   475.4
     513
   482.8
     575
   462.1
   535.4
   474.4
   504.6
   529.5
   484.8
   506.2
   554.8
   486.4
   541.5
   507.2
   476.7
   520.5
   532.1
   502.6
   531.2
   523.1
   484.8
   524.4
   533.1
   531.8
   536.7
   508.5
   485.8
   491.6
   571.1
   515.6
   495.5
   564.6
   493.2
   520.5
   485.4
   521.1
   518.2
     501
   556.5
   525.3
     560
     476
   530.8
   501.3
   575.3
   467.9
   488.3
   444.2
   540.9
   519.8
   539.9
   543.8
   508.8
     573
   504.2
   515.3
   483.2
     500
   556.5
     549
   565.6
   475.4
   523.4
   486.1
   464.7
   544.5
   554.5
   529.5
   540.9
   546.4
     587
   502.6
   535.4
     562
   485.4
   462.1
   521.4
   519.2
   510.4
   527.3
   501.3
   522.1
   536.4
     525
   486.1
   544.1
   535.1
   543.5
   533.1
     464
   542.8
   518.2
     489
   526.3
   478.3
   593.8
   556.8
   460.4
   529.2
   475.7
   515.3
   519.5
   470.8
   490.6
   490.9
   533.4
   539.6
     538
   534.4
   488.7
   490.9
   500.7
   534.1
     488
   507.5
   513.3
   525.7
   517.5
   472.5
   498.4
   499.7
   559.7
   498.7
   538.6
   480.2
   486.4
     500
   486.7
   510.4
   537.7
   526.3
   462.4
   526.3
   513.3
   556.1
   473.1
   514.3
   519.5
   549.3
   538.3
   490.3
   517.9
   493.5
   505.5
   541.9
   518.8
   498.1
   548.7
     488
   575.6
     548
   503.9
   550.6
   556.8
     536
   523.4
   475.7
   496.1
   543.8
   486.7
   527.9
   528.6
   512.4
   478.6
   470.5
   506.2
   558.1
     599
   494.2
   522.4
   451.4
   473.1
   521.4
   556.5
   516.2
   446.2
   472.1
     487
   506.8
   493.5
   521.1
   529.2
   483.8
     548
   506.2
   517.9
   513.6
   516.2
   501.6
   515.6
   522.7
   565.2
   535.1
   565.2
   522.7
   517.2
   463.4
   519.8
   517.9
   547.4
   497.1
   489.3
   502.6
   542.2
   494.8
   483.2
   499.4
   492.2
   475.7
   523.4
   497.4
   558.4
   448.8
   524.7
   522.4
   491.9
   500.7
   465.3
   547.1
   474.1
   507.8
   510.1
   534.4
   552.3
     477
   538.6
   454.6
   523.4
   449.7
   484.8
   514.3
   503.3
   529.9
   471.5
   552.6
   526.9
   505.5
   550.3
   507.2
   542.2
   473.1
   532.8
   591.5
   529.2
   481.2
   516.9
     488
   494.2
   518.2
   534.7
   566.5
   491.9
   511.1
   530.5
   516.6
   475.7
     538
   483.8
   522.7
   508.1
   488.3
   554.5
   496.1
   540.3
   539.6
   514.9
     551
   474.4
   480.6
   518.5
   527.3
   541.5
   527.9
   519.2
   497.4
   506.5
   479.9
   516.9
   504.2
   485.1
   537.3
     549
   554.5
   511.4
   491.3
     526
   491.6
   466.6
   522.1
   474.4
   529.9
   546.1
   490.9
   513.6
   519.2
   524.4
   490.3
   508.1
   503.6
   507.2
   512.7
   556.5
   494.2
     539
   506.8
   520.5
   539.6
   511.1
   487.7
   504.6
     489
   516.6
   508.8
   519.2
   529.2
   508.8
   501.6
   516.6
   505.5
   511.4
     524
   503.6
   504.2
     539
   544.8
   528.9
   506.8
   487.7
   479.9
   528.9
   520.5
   535.4
   518.5
   522.1
   575.6
   530.2
   528.6
   520.8
   489.3
   514.3
   577.9
   578.5
   519.8
   528.2
   547.1
   502.9
   468.6
   485.8
   505.5
   531.2
   524.7
   601.6
   507.5
   474.4
     560
   528.6
   549.7
   533.4
   483.8
   507.5
   560.4
   519.8
   590.9
   483.2
     548
   502.6
   577.9
     525
     549
   580.5
   537.7
   516.2
   534.4
   585.3
   589.6
   542.2
   545.8
     513
   486.1
   534.4
   533.1
   522.1
   606.1
     587
   517.9
   544.1
   525.7
   565.9
   538.6
   501.6
   563.9
   554.8
   533.1
   526.3
     500
   591.2
   554.5
   522.1
   526.6
   581.8
   527.9
   534.1
   557.8
   538.6
   561.3
   498.1
     500
   578.2
   567.2
   562.6
   545.1
   560.4
   546.1
   507.2
     512
   541.9
   547.7
   541.5
   513.3
   551.6
   544.5
   576.9
   541.2
   516.9
   481.2
   539.3
   561.7
     488
     551
   560.7
   526.9
   495.8
   502.3
   528.6
   570.4
   522.7
   496.5
   580.2
   529.9
   527.3
   533.4
   509.1
   507.5
   526.9
   564.9
   528.6
   567.8
   505.9
     548
   470.2
   515.9
   547.1
   556.5
   563.9
   504.6
   534.7
   503.9
   564.6
   540.9
   564.9
     563
   543.5
   528.6
   542.5
   576.3
   532.1
   486.1
   549.3
   542.2
   519.8
   516.6
   549.3
   498.1
   499.7
   500.7
   564.3
     584
   560.7
   555.2
   519.5
   499.4
   551.6
   570.7
   523.4
   556.5
   505.5
   514.6
   511.4
   506.2
     537
   502.6
   537.3
   503.9
   545.4
   511.7
   470.2
   528.6
   526.3
   492.6
   513.3
   504.2
   502.6
   553.9
   560.7
   492.9
   571.1
   551.9
     475
     514
   490.9
   517.2
   539.3
   579.5
   579.8
   536.7
   483.8
     463
   517.5
   478.9
     500
   499.4
   554.5
   552.3
   519.5
   560.7
   499.1
   516.9
   456.6
   499.4
   566.5
   536.4
   499.4
   493.9
   530.5
   512.4
   522.1
   520.1
   545.8
   487.4
   523.1
   567.2
   513.6
   497.8
   551.3
   503.9
   516.6
   483.8
   511.1
   534.1
   507.5
   525.7
   505.5
     548
   492.2
   508.8
   516.6
   511.7
     548
   491.9
   542.8
   541.5
   505.2
   500.3
   563.9
   522.4
   521.4
   542.5
   524.7
   544.1
   511.7
   515.6
   568.8
   535.4
   508.5
   532.5
   518.8
   538.3
   547.7
   570.1
   496.1
   557.1
   557.4
   512.4
   542.5
   569.4
     560
   553.6
     551
   558.1
   507.5
   605.5
   543.8
   509.4
   520.5
   486.7
   565.9
   501.6
   542.8
   533.4
   518.8
   578.2
     539
   553.6
   571.4
   584.4
     575
   551.6
   548.4
   582.1
   567.5
     572
   534.1
   544.5
   572.7
   535.4
   570.4
   507.2
   568.5
   519.2
   545.8
   489.6
     549
     560
   592.2
   582.4
   550.6
   575.9
   542.2
   579.8
   594.1
   614.2
     560
     573
   558.1
   558.1
   591.5
   588.6
   520.8
   582.7
   562.6
   541.2
   609.3
     563
   577.9
   567.5
   628.5
     561
   592.2
   578.2
   569.1
   587.9
     548
   609.7
   595.1
     563
   589.2
   607.1
   554.5
   552.9
   582.1
     561
   640.5
   557.4
   605.1
   647.6
   631.7
   658.7
   618.8
   619.1
     634
   662.9
   650.5
   640.2
   593.1
   612.6
     645
   569.1
   601.9
   617.1
   639.2
   604.8
     670
   650.5
   683.3
     608
   729.4
   647.6
   651.8
   671.3
   710.9
   686.9
   716.7
     707
   723.2
   682.7
   707.3
   679.4
   725.8
   744.9
   722.6
     694
   714.8
   695.3
   724.2
   770.6
   738.5
   804.3
   756.6
   734.2
   779.7
   811.4
   795.9
     815
   772.5
   812.1
   762.1
     790
   813.4
   813.4
   912.3
   832.9
   810.1
   798.8
   831.6
   870.5
   834.8
   871.1
   845.8
   817.3
   869.8
   800.7
   762.1
   806.6
     828
   872.8
   786.1
   890.9
     828
   824.4
   845.8
   815.7
   804.6
   819.9
   883.1
   881.5
   834.5
   798.5
   758.9
   827.7
   793.9
   788.1
   785.5
     841
   831.9
   819.6
   772.5
   854.6
   751.4
   770.9
   814.7
   846.2
   765.1
   773.2
   778.4
   733.9
   795.2
   770.9
   751.4
   825.7
   818.3
   721.6
   789.4
   743.3
   749.2
   765.4
   698.6
   770.6
   700.8
   752.4
   757.3
   726.5
   731.3
   693.4
   734.2
     732
   697.6
   722.6
   710.6
   708.6
     706
     730
   658.3
   652.8
   642.1
   681.4
     659
   692.4
   674.9
   696.3
   604.2
   636.3
   653.1
     609
   638.9
     694
   663.2
     608
   630.8
   573.3
   669.4
   689.5
   661.3
   684.6
     657
   653.1
   577.6
   583.1
   582.1
   618.1
   606.1
   613.6
   611.3
   623.6
   609.7
   637.9
   641.1
   552.3
   642.4
   601.9
   598.3
   625.6
   571.7
   577.2
   592.2
   626.5
     622
   604.5
   552.6
   557.1
   554.8
   601.2
   599.3
   551.9
   627.2
     550
   557.1
   595.1
   534.7
   516.6
   506.8
   624.3
   560.4
     548
   518.5
   549.7
   521.4
   498.7
   556.8
   588.6
     563
   568.5
   540.9
   568.8
   527.3
     512
   532.1
   576.9
   539.3
   544.8
   560.4
     551
   588.6
     551
   575.9
   556.5
   595.4
   570.7
   552.6
   539.6
   529.9
   542.2
   544.1
   523.1
   535.1
   571.4
   577.9
   570.1
   594.1
   530.2
   606.4
   614.5
   518.5
   555.5
   594.7
   523.1
     551
   573.7
     537
   558.1
   544.1
   510.1
   551.9
   574.6
     524
     513
   580.2
     526
   496.1
   540.3
     478
   559.7
   552.3
     539
   595.4
   521.4
   534.1
   540.9
   525.3
   526.6
   546.4
     525
   604.8
   565.9
   546.4
   567.2
   604.2
   595.4
   555.2
   510.4
     538
   561.3
   537.7
   499.4
   536.4
   565.9
   595.7
   520.5
   557.4
   597.7
   508.5
   539.6
   535.4
   543.2
   600.6
   564.9
   505.5
   527.3
   515.6
   532.1
   517.9
   512.7
   565.2
   527.6
   587.6
   543.2
   545.1
   572.4
   482.5
   562.6
   551.6
   539.6
   503.6
   545.8
   605.5
   529.2
   544.5
   552.6
   495.5
   538.6
   538.3
   486.7
   518.2
   567.2
   562.6
     512
   586.6
   547.1
   531.5
   570.4
   496.5
   554.2
     524
   534.1
   523.4
   529.9
   569.4
   563.6
   552.9
   559.4
   527.6
   517.5
   593.5
   496.1
   557.1
   542.5
   510.4
   552.9
   516.9
   543.8
   553.2
     574
     549
   542.5
   529.5
   629.1
   568.1
   512.4
   558.1
   553.6
   545.4
   589.6
   591.8
   547.4
   581.8
   601.6
   607.4
   571.4
   643.7
   643.4
   639.5
   626.9
   634.3
   579.5
   625.6
     597
   637.2
   638.2
   651.8
   585.3
   581.1
   591.5
   622.3
   591.8
   675.2
   591.8
   631.1
   735.5
   669.7
   759.5
   676.5
   714.5
   724.5
   721.3
   720.3
   662.2
   729.4
   750.5
   685.9
   749.2
   747.9
   737.2
   772.2
   776.1
   745.3
   718.7
   764.1
   881.2
   828.3
   755.7
   801.7
   837.4
   833.8
   878.9
   895.1
   896.4
   865.3
   891.2
   957.1
     974
    1001
   942.8
    1016
    1006
   928.6
    1047
   997.7
   962.3
    1038
    1127
    1087
    1013
    1088
    1091
    1125
    1124
    1087
    1191
    1199
    1186
    1118
    1172
    1179
    1132
    1160
    1180
    1123
    1214
    1245
    1282
    1296
    1265
    1275
    1300
    1299
    1297
    1307
    1314
    1317
    1353
    1197
    1336
    1346
    1344
    1330
    1378
    1319
    1345
    1311
    1343
    1460
    1352
    1329
    1459
    1344
    1405
    1291
    1286
    1318
    1318
    1420
    1315
    1346
    1292
    1393
    1321
    1336
    1286
    1412
    1285
    1265
    1329
    1302
    1279
    1257
    1273
    1297
    1337
    1209
    1222
    1243
    1270
    1246
    1145
    1334
    1253
    1259
    1285
    1301
    1235
    1264
    1289
    1169
    1248
    1261
    1239
    1177
    1130
    1185
    1196
    1229
    1263
    1297
    1165
    1215
    1230
    1225
    1208
    1212
    1181
    1274
    1244
    1175
    1210
    1148
    1260
    1167
    1221
    1269
    1233
    1117
    1253
    1232
    1210
    1190
    1225
    1277
    1218
    1196
    1264
    1199
    1140
    1174
    1195
    1140
    1237
    1191
    1240
    1208
    1168
    1164
    1193
    1215
    1177
    1129
    1215
    1232
    1177
    1153
    1165
    1180
    1182
    1133
    1168
    1110
    1160
    1067
    1147
    1084
    1159
    1185
    1086
    1042
    1061
    1017
    1041
    1069
    1072
   979.5
    1030
    1009
    1046
    1022
    1014
    1030
    1039
    1051
    1050
   937.6
   904.5
   917.5
   950.9
   896.8
   853.6
   862.1
   876.7
   870.5
   870.8
   916.6
   855.6
   840.3
   828.6
   871.8
   815.7
   818.9
     841
   781.6
   784.8
   830.9
   834.8
   823.8
   781.6
     841
   840.6
   771.5
   744.6
   837.4
   735.5
   755.7
   763.1
   800.1
   716.7
   775.1
   764.1
   820.9
   730.3
   762.5
   743.3
   693.7
   741.7
   781.3
   665.8
   734.6
     681
   674.6
   746.2
   721.6
   699.9
   630.1
   722.6
   784.2
   694.3
     754
   745.3
   796.2
   745.6
   720.3
   710.6
   741.7
   727.1
     793
   747.2
   763.8
   740.1
   825.4
   783.9
   787.8
     731
   870.2
   807.9
   790.7
   723.9
   835.8
   890.9
   827.3
     937
   807.2
   868.9
   942.8
   976.6
   987.6
   987.6
    1014
   995.1
    1053
    1072
    1056
    1147
    1108
    1175
    1204
    1189
    1295
    1294
    1402
    1407
    1485
    1506
    1523
    1605
    1653
    1715
    1947
    1875
    1957
    1832
    2004
    2213
    2134
    2159
    2322
    2487
    2346
    2538
    2621
    2707
    2771
    2833
    3007
    3074
    3123
    3242
    3323
    3520
    3621
    3660
    3812
    3920
    4129
    4362
    4361
    4643
    4618
    4689
    4952
    5117
    5302
    5325
    5550
    5574
    5545
    5853
    6019
    6062
    6555
    6695
    6610
    7006
    6948
    7142
    7141
    7394
    7542
    7487
    7834
    7887
    8127
    8126
    8185
    8547
    8712
    8721
    8948
    9141
    9099
    9141
    9638
    9368
    9773
    9628
    9714
  1e+004
    9925
    9859
1.02e+004
1.001e+004
1.015e+004
1.038e+004
1.046e+004
1.056e+004
1.053e+004
1.052e+004
1.065e+004
1.063e+004
1.065e+004
1.065e+004
1.051e+004
1.065e+004
1.065e+004
1.065e+004
1.065e+004
1.065e+004
1.065e+004
1.065e+004
1.065e+004
1.065e+004
1.065e+004
1.055e+004
1.06e+004
1.065e+004
1.039e+004
1.065e+004
1.06e+004
1.029e+004
1.037e+004
1.05e+004
1.027e+004
1.016e+004
1.008e+004
    9959
    9946
    9753
    9877
    9481
    9564
    9457
    9314
    9120
    9180
    9023
    8819
    8885
    8661
    8639
    8451
    8339
    8237
    8052
    7961
    7830
    7704
    7801
    7557
    7399
    7299
    7308
    7199
    6932
    6833
    6647
    6573
    6495
    6340
    6317
    6252
    5995
    6160
    6062
    5654
    5725
    5606
    5460
    5402
    5213
    4974
    5053
    5013
    4855
    4809
    4690
    4606
    4616
    4588
    4376
    4243
    4291
    4222
    4150
    3822
    3954
    3947
    3765
    3730
    3717
    3715
    3494
    3552
    3461
    3451
    3282
    3088
    3220
    3081
    3089
    2990
    3009
    3023
    2862
    2784
    2846
    2829
    2815
    2784
    2745
    2613
    2572
    2601
    2521
    2448
    2471
    2553
    2369
    2278
    2139
    2261
    2245
    2139
    2093
    2096
    2101
    2078
    2035
    1970
    1885
    1901
    2039
    1923
    1919
    1864
    1865
    1716
    1789
    1789
    1835
    1683
    1820
    1763
    1661
    1549
    1730
    1639
    1613
    1554
    1530
    1555
    1607
    1470
    1496
    1505
    1537
    1392
    1368
    1473
    1430
    1373
    1409
    1407
    1374
    1390
    1273
    1264
    1297
    1262
    1308
    1325
    1240
    1255
    1268
    1197
    1305
    1163
    1216
    1222
    1119
    1304
    1183
    1112
    1074
    1129
    1162
    1147
    1120
    1036
    1064
    1101
    1002
    1040
    1069
    1002
    1092
    1045
    1016
    1016
   951.6
   971.1
   990.5
    1010
    1080
   963.6
     973
   883.8
   977.9
   871.1
   889.3
   979.2
   855.9
   912.3
   867.2
   976.6
   904.2
   901.3
     911
   882.8
   858.5
   855.9
   914.6
   830.3
     876
   860.8
   832.9
   789.7
   793.6
   883.8
   807.9
   836.1
   885.4
   820.5
   816.3
   793.6
   781.3
   845.8
   783.2
   756.3
   714.8
   774.5
   758.6
     767
   763.1
   783.2
   792.6
   809.8
     827
   772.8
     805
     755
   786.8
   749.8
     743
   754.7
   767.3
   720.9
   716.4
   712.5
   782.9
   709.6
   703.4
     730
   711.2
   718.7
   716.4
   729.7
   668.1
   736.2
   695.3
     732
   734.6
   692.1
     742
   744.6
     706
   670.3
   717.7
   736.5
     635
   675.8
   691.4
   737.2
   696.6
   707.6
   664.8
   655.4
   670.3
   671.3
   657.4
   692.4
     634
   700.2
   626.5
   686.9
   684.9
   644.7
   675.2
   687.9
   643.7
   626.2
   637.9
   713.5
   689.5
   645.7
   641.8
   618.4
   705.4
   660.6
   625.6
   669.7
   648.9
   575.6
   689.8
   630.4
   619.1
   659.6
   653.1
     694
   576.6
   652.5
   681.7
   670.7
   663.8
   672.9
   691.4
   635.3
   605.5
   676.5
   684.9
   596.4
   604.8
   635.9
   673.6
     646
   629.8
   679.4
   636.9
   661.9
   598.6
   630.8
   586.6
   621.3
   624.3
   631.4
   629.5
   645.7
   668.1
   632.4
   659.3
     660
   609.3
   638.9
   687.9
   715.4
   604.2
   632.7
   606.4
   640.8
   622.3
   674.2
   613.6
     717
   650.9
   666.1
   706.7
     681
   666.4
   684.9
   710.2
     658
   700.5
     634
   714.8
   682.7
   678.4
   725.5
   653.1
   773.2
   711.9
   757.6
     793
   740.1
   765.4
     828
   795.6
   766.4
   801.4
   883.5
   800.4
     802
   809.5
   851.3
     841
   906.8
    1008
   910.4
   911.4
   957.4
   990.2
    1027
    1090
    1120
    1140
    1107
    1143
    1139
    1190
    1210
    1282
    1322
    1311
    1403
    1491
    1542
    1478
    1527
    1653
    1678
    1742
    1779
    1826
    1831
    1926
    1844
    2106
    2131
    2212
    2270
    2315
    2398
    2472
    2862
    2759
    2804
    2891
    2969
    3043
    3139
    3194
    3387
    3300
    3504
    3638
    3877
    3916
    3929
    4239
    4164
    4439
    4604
    4488
    4801
    4940
    4841
    5045
    5277
    5382
    5505
    5657
    5946
    5948
    6074
    6371
    6328
    6586
    6705
    6875
    7091
    7325
    7451
    7420
    7766
    7799
    7746
    8100
    8317
    8573
    8517
    8699
    8900
    9045
    9190
    9253
    9244
    9796
    9672
    9866
1.001e+004
1.022e+004
1.04e+004
1.042e+004
1.051e+004
1.065e+004
1.065e+004
1.065e+004
1.065e+004
1.065e+004
1.065e+004
1.065e+004
1.065e+004
1.065e+004
1.065e+004
1.065e+004
1.065e+004
1.065e+004
1.065e+004
1.065e+004
1.065e+004
1.065e+004
1.065e+004
1.065e+004
1.065e+004
1.065e+004
1.065e+004
1.065e+004
1.065e+004
1.065e+004
1.065e+004
1.065e+004
1.065e+004
1.065e+004
1.065e+004
1.065e+004
1.065e+004
1.065e+004
1.065e+004
1.065e+004
1.065e+004
1.065e+004
1.065e+004
1.054e+004
1.065e+004
1.06e+004
1.065e+004
1.028e+004
1.029e+004
1.015e+004
    9920
1.01e+004
    9525
    9482
    9379
    9484
    9269
    8993
    9136
    8818
    8569
    8620
    8187
    8190
    7971
    7952
    7734
    7435
    7491
    7432
    7198
    6993
    6946
    6953
    6520
    6346
    6385
    6165
    5920
    6029
    5773
    5597
    5559
    5514
    5194
    5202
    5032
    4784
    4847
    4643
    4628
    4651
    4579
    4366
    4292
    4117
    4081
    4206
    4021
    3881
    3873
    3641
    3614
    3580
    3570
    3509
    3462
    3283
    3385
    3241
    3121
    3187
    3131
    3164
    3040
    3049
    2992
    2994
    2933
    2982
    2907
    2880
    2976
    2947
    2903
    2830
    2839
    2819
    2882
    2903
    2860
    2718
    2818
    2915
    2804
    2813
    2873
    2873
    2852
    2838
    2823
    2759
    2831
    2783
    2885
    2743
    2854
    2821
    2843
    2772
    2826
    2769
    2731
    2768
    2777
    2844
    2850
    2809
    2683
    2777
    2811
    2719
    2731
    2711
    2633
    2640
    2716
    2704
    2676
    2640
    2732
    2515
    2535
    2614
    2574
    2683
    2623
    2591
    2592
    2486
    2525
    2620
    2449
    2505
    2470
    2439
    2387
    2518
    2385
    2357
    2500
    2369
    2377
    2289
    2269
    2282
    2414
    2294
    2247
    2242
    2217
    2196
    2219
    2144
    2185
    2073
    2228
    2139
    2121
    2068
    1993
    2019
    2001
    1952
    2070
    2007
    2015
    1959
    1901
    1896
    1848
    1874
    1884
    1842
    1802
    1793
    1838
    1883
    1731
    1732
    1751
    1761
    1701
    1643
    1608
    1625
    1607
    1562
    1574
    1601
    1555
    1546
    1514
    1566
    1527
    1451
    1535
    1472
    1463
    1435
    1355
    1438
    1460
    1441
    1357
    1491
    1346
    1339
    1289
    1320
    1339
    1391
    1315
    1280
    1267
    1279
    1305
    1280
    1262
    1188
    1292
    1315
    1253
    1160
    1237
    1173
    1253
    1225
    1107
    1238
    1235
    1112
    1197
    1120
    1155
    1084
    1091
    1090
    1147
    1063
    1117
    1051
    1033
    1092
    1054
    1109
    1075
    1049
    1073
    1036
    1032
    1021
    1046
    1021
    1031
    1019
   968.8
    1038
    1051
    1104
   967.2
    1027
     900
   967.5
   959.7
   978.8
   935.7
   944.5
   964.9
   979.5
   882.5
   954.8
   905.8
   945.1
   848.8
   913.3
   872.8
   871.8
   891.2
   896.4
   896.4
   895.1
   925.6
   874.4
   950.3
   921.1
   854.3
   920.1
     887
   990.2
   794.9
   870.8
   902.6
     875
   878.9
   904.9
   895.1
     851
   834.8
   846.5
   818.3
   861.1
   849.7
   822.8
   848.4
   813.4
   783.5
   822.5
   775.1
   822.5
   831.9
   823.8
   799.4
   886.4
   782.3
   819.2
   859.8
   793.3
     803
   823.1
   785.5
   909.4
   772.8
   797.8
   751.1
   844.5
   831.9
   724.2
   803.3
   799.8
   780.3
   710.6
   738.1
   791.3
   767.3
   787.8
   706.3
   719.3
   799.4
   819.6
   776.7
   735.9
   821.5
   765.1
   844.5
   795.9
   744.3
   796.2
   704.7
   733.3
   841.6
     744
   758.6
   783.2
   749.8
     779
   765.4
   745.6
   763.4
   760.8
   753.4
     720
   741.1
   701.2
   633.7
   722.9
   716.4
   716.1
   704.1
   673.6
   664.5
     744
   752.7
   660.3
   763.1
   721.6
   734.6
   698.9
   742.7
   677.8
   700.8
   749.2
   703.4
   702.1
   684.6
   677.5
   735.2
   712.2
   674.2
   674.6
   697.3
   638.2
   715.7
   729.4
   616.2
   758.9
   721.9
     669
   645.7
   679.4
   723.9
   732.6
   723.5
   720.9
   710.6
     730
   659.6
   655.4
   756.9
   675.5
   727.1
   660.3
   659.6
   680.4
   709.3
   662.9
     732
   654.8
   649.2
   615.2
   701.8
   669.7
   705.7
   650.5
   709.3
   731.3
   606.8
     657
   631.4
   632.7
   637.9
   647.3
   698.6
   641.5
   669.4
   665.8
   619.1
   652.8
   658.3
   674.6
   629.5
     634
     635
   680.4
   629.8
   666.4
   641.5
   682.7
   703.1
   650.5
   641.5
   672.9
   631.7
   636.6
   637.2
   685.3
   665.8
   684.9
   607.7
   670.7
   635.6
   632.7
   625.6
   666.4
   602.5
   624.9
   629.1
   585.7
   638.2
   657.4
     694
   615.5
     610
   631.1
   674.9
   663.2
   605.8
   636.6
   656.7
   649.9
   611.6
   612.9
   668.4
     635
   660.3
     622
   715.4
   630.8
   618.4
   647.6
   629.1
   627.8
   663.5
   611.6
   650.9
   619.1
   645.7
   628.8
   661.9
   641.8
   630.4
   584.4
   596.4
   627.5
     645
   592.8
   589.6
   668.1
   570.4
   673.9
     587
   650.9
   642.4
   649.2
   663.5
   662.5
   567.2
   687.5
   609.7
   714.1
   697.9
   631.7
   615.5
   595.4
   625.6
   595.7
   680.7
   651.2
   611.3
   629.8
   634.3
   639.8
   636.3
   632.7
   632.4
   597.7
   631.4
   666.4
   656.7
   650.5
   690.4
   680.7
   631.4
     670
     635
   646.7
   679.7
   672.3
   669.7
   627.8
   690.4
   587.9
   578.5
   624.9
   723.2
   661.9
   619.1
   682.3
   628.5
   624.3
   656.4
   675.2
   666.8
   628.2
   653.1
   639.5
   615.5
     671
     635
   571.1
   645.7
   654.1
   635.3
   582.1
   633.4
   624.9
   648.9
     599
   658.3
   606.1
   674.9
   630.4
   642.8
   645.4
   593.1
   633.7
   642.8
   642.4
   613.9
   630.8
   601.2
   683.6
   645.7
   648.3
   622.6
   637.6
   600.3
   726.1
     682
   618.4
     621
   578.9
   638.2
     683
     669
   604.5
   674.9
   679.1
   645.7
   642.1
   660.3
     670
   648.3
   673.3
   574.3
   661.9
   594.4
   623.6
   589.2
     683
   653.1
   641.1
   627.2
   633.7
   614.9
   677.5
     634
   620.4
   614.2
     623
   583.7
   621.7
     647
   661.9
     611
   602.9
     609
   696.3
   703.4
   633.7
   681.4
   599.9
   684.3
   705.4
   614.2
     693
   672.3
   645.4
   643.4
     633
   641.8
   636.3
   688.2
   678.4
   667.1
   661.9
   666.4
   667.4
     682
     669
   689.5
   640.2
   698.9
   704.4
   611.9
   741.7
   687.5
   704.7
   673.9
   647.6
   706.7
   637.2
   608.4
   692.7
   650.5
   619.1
   688.5
   740.7
   640.2
   679.7
   729.4
   695.3
   620.4
   615.5
   679.4
   613.9
   724.2
   722.6
   677.5
   682.7
   683.6
     647
   624.3
     696
   714.5
   685.9
   707.6
   738.1
   640.2
   690.4
   618.8
   772.8
   719.3
   680.7
   702.8
   678.8
     707
   730.3
   714.1
   682.3
     684
   757.6
   710.9
   668.4
   714.5
   720.3
   707.6
   696.3
   718.7
   760.5
   683.3
   771.5
     729
   723.2
   740.1
   749.8
   738.1
   803.7
   699.5
   730.7
   739.8
   771.5
   766.4
     717
   788.7
   692.1
   753.7
   740.7
   771.2
   783.5
   805.9
   819.2
   759.2
   760.5
   769.9
   758.9
   781.9
   782.6
   759.5
   735.5
   833.2
   860.1
   788.7
   793.9
   759.2
   821.8
   826.4
     778
   849.1
   802.7
   897.1
   883.5
   868.2
   833.2
   881.2
   863.4
   845.8
   854.6
   825.7
   947.4
   929.2
   846.8
   907.5
    1016
   939.6
   893.2
   917.2
   886.7
   931.8
   919.1
   870.5
   979.2
   882.2
     902
   940.6
   918.2
   930.8
   947.4
   937.3
     959
    1009
   963.3
   949.6
    1015
   929.5
     959
    1013
   996.7
   913.6
   988.2
   986.3
   967.8
    1021
   988.6
    1056
    1061
    1055
     997
    1104
    1039
    1058
    1039
    1036
    1079
   994.4
    1018
    1052
    1038
    1051
    1060
    1097
    1117
    1012
    1158
    1064
    1112
    1034
    1093
    1113
    1003
    1021
    1122
    1194
    1171
    1082
    1112
    1146
    1079
    1189
    1108
    1153
    1225
    1186
    1125
    1114
    1231
    1111
    1138
    1095
    1114
    1076
    1091
    1126
    1151
    1193
    1152
    1195
    1120
    1171
    1178
    1121
    1178
    1170
    1232
    1169
    1148
    1122
    1165
    1138
    1098
    1190
    1217
    1108
    1143
    1216
    1141
    1183
    1167
    1148
    1082
    1163
    1232
    1130
    1220
    1048
    1134
    1159
    1256
    1199
    1199
    1162
    1170
    1152
    1122
    1058
    1105
    1129
    1116
    1199
    1163
    1136
    1190
    1159
    1141
    1132
    1242
    1199
    1195
    1151
    1158
    1241
    1152
    1229
    1196
    1164
    1134
    1194
    1233
    1249
    1204
    1205
    1220
    1264
    1262
    1233
    1239
    1221
    1233
    1279
    1263
    1256
    1236
    1236
    1193
    1326
    1225
    1322
    1301
    1334
    1335
    1287
    1221
    1277
    1357
    1388
    1332
    1380
    1338
    1320
    1328
    1312
    1291
    1409
    1336
    1485
    1338
    1388
    1288
    1382
    1404
    1342
    1373
    1427
    1423
    1385
    1392
    1404
    1381
    1429
    1343
    1418
    1482
    1386
    1351
    1478
    1444
    1468
    1468
    1389
    1432
    1386
    1363
    1405
    1403
    1348
    1412
    1507
    1503
    1370
    1365
    1318
    1407
    1458
    1430
    1447
    1425
    1365
    1335
    1351
    1302
    1372
    1410
    1355
    1319
    1438
    1357
    1344
    1408
    1261
    1310
    1341
    1341
    1319
    1289
    1269
    1278
    1291
    1282
    1270
    1243
    1278
    1277
    1233
    1275
    1163
    1161
    1208
    1172
    1252
    1136
    1206
    1195
    1119
    1163
    1192
    1159
    1096
    1173
    1098
    1092
    1136
    1097
    1088
    1144
    1084
    1075
    1086
    1059
    1119
    1147
    1145
    1124
    1056
    1031
    1076
    1001
    1008
    1003
    1076
    1178
    1175
    1067
    1085
    1094
    1072
    1046
    1075
    1087
    1055
    1118
    1056
   994.4
    1153
    1092
    1131
    1120
    1089
    1057
    1178
    1134
    1105
    1104
    1058
    1151
    1164
    1174
    1128
    1139
    1105
    1147
    1158
    1161
    1113
    1265
    1190
    1264
    1165
    1187
    1214
    1247
    1177
    1233
    1181
    1221
    1229
    1248
    1250
    1248
    1204
    1204
    1197
    1252
    1342
    1297
    1239
    1304
    1186
    1294
    1293
    1310
    1253
    1275
    1237
    1240
    1272
    1262
    1330
    1200
    1267
    1242
    1224
    1289
    1257
    1325
    1245
    1236
    1227
    1273
    1177
    1203
    1206
    1274
    1223
    1203
    1209
    1172
    1138
    1177
    1165
    1207
    1164
    1180
    1173
    1148
    1194
    1192
    1218
    1151
    1124
    1138
    1117
    1150
    1186
    1116
    1069
    1119
    1135
    1077
    1062
    1007
    1079
    1050
    1064
    1066
    1127
   998.9
    1015
    1025
    1009
    1007
    1067
    1015
   954.5
   971.1
    1054
    1006
    1035
   994.7
   905.5
   931.5
   955.2
     974
   939.6
   952.2
    1025
   942.8
   977.5
     960
   952.6
   910.1
   903.6
   921.7
   942.5
   879.2
     935
   932.1
   920.1
     865
   871.5
   858.8
   866.6
   877.3
   883.5
   885.4
   903.3
   865.9
   844.2
   814.4
   768.3
   864.3
   806.3
   828.3
   906.8
   842.6
   784.8
   881.8
   820.9
   837.4
     839
   862.1
   784.5
   842.6
   879.2
   800.4
   831.2
     826
   805.9
   802.4
   824.4
   824.4
   786.5
   734.6
   799.1
   795.9
   859.8
   812.1
   927.9
     851
     792
   843.6
   786.1
   849.7
   847.5
   835.8
   850.1
   819.6
   860.1
     826
     827
   824.4
   858.5
   845.5
   909.4
   867.6
   906.8
   852.3
     852
   858.5
   895.1
   876.3
   905.8
   874.7
   873.4
   915.9
   982.1
    1013
   949.3
   949.6
    1083
    1014
    1051
    1006
   981.4
    1029
    1119
    1097
    1057
    1149
    1152
    1198
    1208
    1157
    1311
    1141
    1242
    1281
    1218
    1288
    1245
    1332
    1350
    1314
    1354
    1415
    1431
    1452
    1556
    1603
    1546
    1611
    1637
    1620
    1612
    1634
    1685
    1738
    1772
    1747
    1805
    1792
    1862
    1925
    1898
    1981
    1943
    1957
    2022
    2076
    2097
    2135
    2165
    2246
    2213
    2307
    2242
    2236
    2255
    2393
    2329
    2335
    2392
    2492
    2475
    2639
    2475
    2592
    2657
    2545
    2679
    2689
    2688
    2745
    2660
    2784
    2781
    2872
    2830
    2828
    2845
    2972
    2821
    2946
    2912
    3022
    2838
    3000
    2973
    2926
    2920
    2979
    2959
    3112
    3004
    3092
    3073
    2992
    3008
    3142
    2988
    3184
    3028
    3095
    3089
    3098
    3174
    3116
    3201
    3027
    3155
    3081
    3061
    3014
    2993
    2914
    3054
    3024
    3002
    3221
    3002
    2986
    3009
    3004
    3034
    3155
    2857
    3011
    2891
    2909
    2917
    2917
    2877
    2964
    2851
    2838
    2826
    2827
    2653
    2735
    2774
    2702
    2695
    2579
    2549
    2555
    2681
    2527
    2428
    2548
    2426
    2482
    2416
    2463
    2328
    2331
    2318
    2366
    2308
    2294
    2269
    2211
    2167
    2270
    2152
    2253
    2089
    2105
    2056
    2081
    2008
    1950
    2039
    2008
    1925
    1951
    1930
    1900
    1918
    1935
    1820
    1786
    1829
    1729
    1820
    1769
    1647
    1701
    1675
    1775
    1622
    1617
    1589
    1643
    1473
    1538
    1467
    1432
    1492
    1368
    1420
    1410
    1355
    1303
    1384
    1348
    1266
    1306
    1389
    1258
    1355
    1244
    1253
    1223
    1269
    1202
    1214
    1120
    1185
    1168
    1205
    1085
    1162
    1153
    1112
    1162
    1117
    1052
    1103
    1013
    1028
    1052
   980.1
     974
    1062
   902.6
     974
   956.8
   937.3
   988.6
     936
   963.3
   954.5
   934.4
   964.6
   926.6
   880.2
     877
   875.7
   929.9
   889.6
   876.7
   867.9
   833.5
   854.9
   891.6
   848.4
   864.3
   870.8
   884.8
   785.5
   835.8
   770.9
   880.2
   757.9
   764.7
   789.1
   747.9
   817.6
     804
   794.3
   793.6
   746.6
     766
     780
   748.5
   731.3
   763.4
   696.6
   719.6
   783.5
   759.2
   794.3
   689.1
   720.6
     717
   726.5
     705
   721.3
   670.7
     720
   777.7
   674.2
   672.3
   673.6
   696.6
   676.8
   718.7
   675.5
   624.9
   687.2
   612.6
   699.2
   686.9
   747.2
   702.4
   644.1
     695
   626.2
   700.8
   698.2
   645.4
   643.7
     708
   688.5
   698.9
   696.3
   738.1
   696.9
   677.1
   657.4
   634.3
   592.5
   740.7
   712.2
   684.9
   687.9
   638.2
   595.7
   634.6
   674.6
   609.3
   659.6
     634
   673.6
   668.1
   665.8
   619.7
   614.5
   670.7
   675.8
   604.8
   628.8
   599.9
   656.4
   646.3
   591.2
     670
   602.9
   667.4
   628.8
   576.3
     647
   652.5
   647.6
   663.5
   638.5
   638.2
   568.8
   597.7
   665.8
   678.8
   635.3
     672
   617.8
   626.2
   633.7
   648.3
   608.4
   600.3
   565.9
   611.6
   612.3
   578.5
   631.4
   616.8
   613.2
   684.6
     621
   568.8
   631.4
   660.9
   620.4
   612.3
   618.1
   629.5
   616.8
   643.1
   595.4
   599.9
   644.1
   630.8
   630.8
   626.9
   596.7
   644.1
   619.7
   603.5
   650.5
   627.5
     610
   631.4
   578.5
   587.6
   624.9
   599.9
   568.1
   641.1
   584.4
   637.2
   560.7
   628.8
     598
   650.5
   644.4
   639.2
   543.2
     586
   577.9
   613.6
   627.8
   619.4
   581.4
   602.5
   651.5
   634.6
   611.3
   620.7
   602.5
   656.4
   635.3
     574
   682.3
     610
   648.6
   620.7
   618.1
   630.1
   578.9
   615.2
     596
     611
   617.5
   682.3
     623
   626.2
   573.3
   584.4
   676.5
   621.3
   613.2
   664.2
   642.4
   642.1
     645
   583.1
   641.1
   593.1
   618.8
   593.8
     621
   657.7
   632.1
   658.3
   704.4
   544.1
   657.7
   624.6
   610.6
   681.4
   630.1
   619.1
   572.7
   665.5
   625.9
   625.9
   639.2
   596.7
   678.1
   630.4
   613.9
   597.3
   682.3
   617.1
   629.8
   637.2
   626.5
   616.5
   592.2
   646.7
     681
   625.9
   664.8
   603.5
   617.8
   607.4
   650.2
   636.9
   629.1
   622.3
   617.1
     634
   624.9
   611.3
   646.3
   625.6
   604.2
   595.7
   510.1
   691.4
   643.1
   590.5
   646.7
   614.2
   625.9
   665.8
   632.4
   591.5
   702.4
   596.4
   626.2
   599.6
   582.7
   614.5
   605.1
   599.9
     645
   596.4
   603.5
   571.4
   644.7
   636.9
   630.8
     597
   680.7
   592.2
   639.2
   602.5
   623.3
   650.5
   616.2
   645.4
   596.7
     672
   585.7
   674.2
   636.6
     645
   644.1
   537.3
   628.2
   672.6
   577.6
   694.3
   504.2
   626.5
   577.2
   619.7
   591.2
     611
   608.7
   633.7
   622.3
   664.2
   630.1
   570.1
   598.6
   633.7
   654.4
   595.1
   625.9
   639.5
   580.2
     586
   608.7
   583.4
   643.1
   588.6
   654.4
   619.1
   592.2
   615.2
   566.9
   619.7
   571.1
   591.5
   607.7
   565.2
   623.6
   566.9
   556.5
   577.6
   616.5
   619.1
   572.7
   645.7
   612.6
   662.9
   577.6
   656.4
   625.2
     584
   621.3
   583.1
   623.9
   646.3
   637.6
   578.9
   560.4
   568.5
   600.9
   596.7
   570.7
   604.2
   619.1
   609.3
   632.4
   623.6
   595.1
   626.2
   636.3
   612.3
   628.8
   637.6
   644.4
   584.7
   629.8
   613.6
   575.6
   536.4
   618.1
   577.9
   616.2
   599.6
   586.6
   583.4
   612.6
   585.3
   666.8
   604.5
   635.9
   594.4
   616.5
   589.2
   585.3
   572.7
   601.9
   617.1
   619.1
   627.5
   574.3
   643.7
   605.5
   598.6
   660.3
   595.7
     585
   569.8
   599.3
   668.4
   625.9
   623.6
   587.3
   595.4
   596.7
   584.7
   704.1
   636.3
     646
   593.5
     648
   652.8
   562.6
   584.7
   615.8
   614.2
   581.8
   628.8
   583.1
   605.5
   623.3
   658.7
   620.7
   624.3
     599
   605.1
     575
   593.5
   640.8
   648.3
   589.2
     658
   651.8
   613.2
   589.2
   636.6
   608.4
   626.2
   618.8
   677.5
   660.9
   606.1
   625.2
   645.4
   632.7
   639.2
   687.2
     597
   588.9
   677.5
   620.7
   624.6
   629.8
   638.5
   625.9
   662.2
     645
   669.7
   668.7
   677.8
   670.7
   610.3
   686.9
   642.1
   646.3
   676.5
   636.9
   639.5
     696
   703.7
     621
   688.2
   619.7
   667.4
   724.8
   684.6
   672.3
   723.9
   673.3
     682
   629.5
   701.2
   712.8
   642.8
     672
   699.2
   722.2
   720.6
   700.2
   680.4
   723.2
   607.4
   691.7
   672.3
   701.8
   688.2
   705.4
   642.8
     742
   698.2
   653.1
   686.6
   704.4
   709.6
   689.8
   746.2
     707
   733.9
   738.8
   721.9
     670
   705.4
   704.4
   697.6
   649.6
   706.7
   707.6
   701.2
   741.1
   785.5
     720
   733.3
   717.7
   694.3
   715.1
   760.8
   717.4
   713.2
   698.6
   724.2
   739.1
   703.1
   734.6
   747.9
   721.3
   739.1
   738.5
   721.3
   702.1
   717.7
   694.3
   711.5
   736.5
   762.8
   731.6
   708.9
   709.3
   723.9
   691.1
   748.8
   727.1
   837.4
   787.8
   760.8
   724.2
   754.7
   761.2
   797.5
   754.7
   766.4
   786.8
   765.7
   756.3
   776.7
   741.7
   770.2
   690.4
   747.2
   751.4
   794.6
   711.9
   740.1
   784.2
   792.3
   746.9
   736.5
   747.9
   762.5
   697.9
   690.1
   702.8
   722.6
   802.4
   744.3
   773.2
   781.3
   780.3
   744.6
   761.5
   725.5
   833.8
   697.9
   705.4
   771.5
   700.8
   776.7
   780.3
   760.5
   756.9
   788.7
   777.7
   751.8
   755.7
   758.6
   740.7
   773.8
   687.5
   777.1
   728.4
   752.7
   738.8
   769.6
   812.7
   744.6
   697.6
     767
   821.2
   736.2
   752.7
   661.6
   720.6
   703.1
   683.6
   779.3
   773.8
   762.8
     743
   736.5
   681.4
   710.6
   663.5
     744
   764.7
   714.1
   713.5
   770.2
   742.7
   764.4
   738.1
   759.9
   741.1
     767
   763.8
   770.6
     756
   809.8
   762.1
   745.6
   753.4
   681.4
   858.5
   753.4
   764.7
     790
   785.5
   807.6
   707.3
   835.1
   762.8
   803.3
   757.6
   741.1
   831.9
   750.1
     768
   789.7
   870.2
     769
   752.4
     803
   812.4
   778.4
   914.3
   791.3
   831.9
   777.7
   799.8
   799.1
   856.9
   870.2
     863
   848.4
   880.2
   829.6
   859.5
   891.2
   915.9
     926
   920.8
     911
   892.9
   927.9
   862.7
   938.9
   962.3
    1043
   955.2
   970.4
   956.1
    1004
   980.8
    1024
    1049
    1049
    1098
    1002
    1015
    1121
   951.6
    1006
    1050
    1056
    1121
   993.8
    1050
    1057
    1057
   983.7
    1122
    1087
    1192
    1122
    1152
    1108
    1155
    1167
    1192
    1169
    1160
    1166
    1231
    1170
    1232
    1200
    1179
    1177
    1187
    1177
    1212
    1175
    1282
    1232
    1252
    1228
    1256
    1272
    1261
    1245
    1328
    1210
    1205
    1304
    1213
    1255
    1240
    1234
    1312
    1306
    1342
    1285
    1246
    1267
    1206
    1186
    1227
    1226
    1309
    1216
    1209
    1243
    1171
    1164
    1239
    1160
    1200
    1171
    1181
    1327
    1202
    1162
    1152
    1153
    1095
    1115
    1167
    1220
    1155
    1218
    1149
    1194
    1176
    1095
    1179
    1094
    1167
    1114
    1083
    1066
    1162
    1086
    1077
    1079
    1081
    1051
    1033
    1030
    1045
    1054
    1061
    1044
   968.1
    1038
    1008
    1030
   963.9
   979.5
   939.9
   970.1
   979.5
   976.2
   984.7
   951.9
   926.9
   931.1
    1002
   995.7
   941.2
   876.7
   940.2
   892.9
   883.5
   920.8
   915.9
   898.1
   837.7
   972.7
   853.6
   818.6
   836.1
     924
   825.1
   855.6
   846.2
   847.1
   855.9
   834.5
   822.8
   876.3
   863.4
   748.2
   836.1
   825.4
   819.2
   854.3
   832.9
   839.3
   812.7
     838
   848.4
     768
   826.4
     792
   807.6
   851.3
   793.3
   771.9
   835.8
   785.2
   794.3
   837.7
   686.6
   730.3
   762.8
   866.3
   828.3
   751.4
   775.4
   746.9
   783.5
   810.5
   834.2
   747.9
   784.5
   797.8
   769.3
   701.8
   769.6
     766
   699.9
   742.4
     732
   748.2
   740.4
   755.7
     804
   708.6
   747.5
   738.1
   757.9
   767.3
   707.3
   740.4
   790.4
   795.2
   721.3
   718.7
   786.5
   795.6
   723.5
   753.1
   697.9
   716.1
     804
   851.3
   815.7
   741.1
   724.5
   736.8
   695.3
   665.5
   747.5
     705
   775.4
   714.8
   708.6
   718.7
     705
   701.8
   767.7
   771.9
   749.5
   729.7
   752.4
   794.9
   734.6
   715.1
   730.7
   786.1
   744.3
     705
   762.8
     731
   716.1
   726.1
   785.5
   734.2
   737.8
   787.1
   737.5
     731
   734.9
   708.9
   691.1
   691.7
   743.6
   795.9
   711.5
     769
   746.9
   713.5
   780.3
   698.6
   759.9
   788.1
   728.4
   693.7
   751.1
     791
   683.3
   744.3
   717.7
     682
   733.6
   746.6
   754.4
   768.3
     717
   749.2
   694.7
   718.7
   703.4
   781.6
   690.1
   786.8
   722.2
   764.7
     756
   752.1
   714.5
   750.1
   755.3
   712.5
   754.4
   744.9
   661.3
   722.2
   755.7
   791.3
     717
   733.3
   757.6
   783.2
     730
   716.4
     768
   722.9
   762.8
     684
   717.7
   712.5
   759.5
   698.6
   740.4
   721.9
   720.9
   738.1
   735.9
   722.2
   669.4
   712.2
   694.3
   726.5
   715.1
   678.8
   695.3
     731
   699.5
   678.1
   709.3
   750.1
   668.1
   701.2
   697.3
   695.3
     646
   675.8
   717.4
   692.7
   718.3
   692.1
   701.8
   660.6
   691.4
   705.7
     717
   646.3
   645.4
   716.7
   675.2
   694.7
   713.5
   699.9
   636.9
     671
   695.6
   656.4
   686.9
     658
     720
   685.3
   604.2
   600.3
   668.1
   644.4
   651.8
   653.1
     633
   670.3
   603.2
   698.6
   666.4
   701.8
   660.9
   638.2
   647.3
   632.1
   654.4
     635
   635.3
   634.6
   595.7
   624.9
   650.9
     623
   607.4
   689.8
   630.1
   617.5
   605.8
   603.2
   666.4
   615.5
   693.4
   616.8
     706
   620.1
     633
   636.9
   655.1
   599.9
   604.5
   583.7
   633.4
   627.2
   618.8
   633.7
   653.8
   617.8
   661.9
     598
   668.1
   589.2
   648.6
   632.4
   663.5
   642.4
   664.8
   621.3
   623.9
   583.4
   599.6
   597.7
     610
   577.9
   624.6
   587.9
   677.1
   616.2
   605.5
     596
   670.3
     621
   645.7
   630.8
   635.3
   566.9
   643.1
   567.2
     622
   586.3
   628.2
   642.4
   601.9
   580.5
   594.7
   612.9
   605.8
   604.8
   570.7
   602.5
   654.8
   615.2
   635.3
   612.3
   605.8
   621.3
   663.5
   587.9
     658
     657
   679.7
   703.1
   638.9
   679.7
   632.4
   657.7
   619.1
   708.3
   752.1
   688.8
   655.1
   674.9
   712.8
     695
   704.1
   750.1
   660.3
     730
   667.4
   735.5
   733.9
     718
   712.2
   766.4
   704.4
   753.1
   699.5
   763.8
     708
   789.7
   794.6
   721.6
   747.5
   794.6
   771.2
   774.8
   762.5
   769.9
     803
   737.5
   771.9
   768.6
   800.4
   797.5
   857.8
   835.8
   812.1
   805.3
   822.2
   807.6
   843.9
   834.5
   780.6
   809.2
   867.2
   877.9
   817.9
   852.6
   812.4
   831.6
   858.5
     887
   950.6
     901
   897.7
   873.7
   831.9
   862.7
   930.5
   956.1
   962.9
     899
   968.5
   967.2
   944.1
   908.4
   940.6
   949.6
   978.5
   924.3
   955.8
    1002
   906.5
   961.3
    1013
   970.1
   929.5
   963.6
   973.6
    1017
    1114
    1115
    1051
   984.4
   964.9
    1006
   924.3
    1049
    1031
   965.2
    1007
   983.1
    1024
    1037
    1064
    1067
    1054
    1014
    1048
    1096
    1004
    1077
    1004
   992.8
    1031
   993.8
    1013
    1029
    1101
   998.3
    1028
    1023
    1062
    1022
    1078
    1053
   994.4
    1037
   987.3
    1061
    1001
    1055
    1032
    1075
    1024
    1105
   980.5
    1100
   964.6
    1074
   945.7
   992.8
    1036
    1040
    1039
    1083
    1078
   990.8
    1142
    1076
    1026
    1017
    1042
   940.6
   979.2
   987.9
   964.6
   980.8
    1058
    1007
   994.1
    1052
    1023
    1040
   970.7
    1019
    1060
    1029
    1021
     961
    1073
   995.7
   991.8
   972.7
   989.2
    1010
   937.6
   982.1
    1038
    1040
   964.2
   915.9
    1024
   900.7
   990.5
   939.3
   962.3
   947.7
     937
   978.2
    1026
   958.1
   893.2
   964.2
   943.2
   915.6
   994.4
    1014
   953.5
   934.7
   961.6
   941.5
   955.8
   990.5
   966.5
   995.1
   944.5
   914.6
   912.3
   937.6
   947.7
   899.4
   875.7
   912.7
   963.9
   935.7
   959.7
   954.2
   906.5
   865.6
   895.8
   943.2
   887.7
   898.7
   919.8
   930.5
   921.4
   856.5
     911
   922.4
   918.5
   867.6
   904.9
   893.2
   907.1
   960.7
   914.6
     876
     924
   862.1
   871.5
     937
   864.3
   955.2
   949.6
   963.3
   903.3
   841.9
   884.8
   896.4
   855.6
   971.1
   841.6
   915.6
   886.1
   979.2
   830.9
   834.5
   883.8
   874.7
   918.8
   881.5
   857.2
   920.1
   866.9
   849.7
   907.5
   889.3
   865.3
   916.9
     853
   853.9
   876.3
   940.9
   879.6
   935.7
   926.3
   983.4
   882.5
   958.7
   944.5
   891.6
   867.2
   954.2
   929.5
   964.9
   886.7
   886.4
   911.7
   906.8
   932.1
     923
   976.6
   926.6
    1019
    1059
   947.4
   986.9
   963.3
   970.1
   929.2
    1054
    1016
    1003
    1022
    1004
   979.8
    1037
    1013
    1015
    1025
    1090
    1039
    1006
    1030
    1070
    1015
    1114
   987.6
    1007
    1027
    1015
    1030
    1067
    1062
    1028
    1066
    1058
    1117
    1072
    1130
    1090
    1073
    1148
    1021
    1136
    1112
    1137
    1185
    1157
    1099
    1100
    1170
    1173
    1073
    1254
    1135
    1160
    1184
    1083
    1182
    1124
    1133
    1064
    1105
    1155
    1132
    1152
    1133
    1216
    1188
    1126
    1234
    1119
    1196
    1187
    1131
    1198
    1145
    1223
    1172
    1163
    1081
    1150
    1181
    1169
    1116
    1222
    1206
    1136
    1164
    1101
    1189
    1158
    1168
    1174
    1103
    1193
    1135
    1081
    1075
    1178
    1094
    1114
    1136
     998
    1025
    1100
    1051
    1049
    1029
    1024
    1079
    1142
    1082
   993.8
    1072
    1036
   912.3
   958.7
    1046
   989.9
    1010
   989.2
   993.1
    1029
   937.6
   930.8
   971.1
   955.2
   926.9
   936.7
   943.5
   923.4
   869.8
   912.7
     889
   927.9
   956.5
   844.9
   937.6
   905.5
   858.2
   886.4
   820.2
   843.2
   883.1
   808.5
   866.6
   800.1
     851
   869.5
   804.3
   782.6
   796.8
   759.5
   730.7
   779.7
   741.7
   777.4
     708
   695.3
   718.7
   745.3
   735.9
   753.4
   736.2
   778.4
   715.1
   726.8
   757.9
   705.4
   704.7
   638.9
   736.8
   684.6
   704.4
   728.4
   640.5
   714.8
   699.2
   689.8
   718.3
   620.4
   720.3
   720.3
   715.7
   667.7
   633.4
   674.2
   617.5
     707
   690.1
   658.3
   617.1
   619.7
   644.4
     633
   599.9
   672.6
   599.3
   596.4
   623.6
   611.6
   606.4
     671
   605.5
   611.6
   639.2
   700.8
   650.9
   595.4
   673.3
   627.5
   594.1
   603.5
   593.5
   641.8
   663.2
   632.7
   563.3
   612.9
   586.3
   581.4
   637.9
   592.8
   630.8
   615.8
   605.1
   625.6
   613.6
   627.8
   655.4
   623.9
   649.9
   632.4
   566.9
   666.4
   626.2
   638.5
   624.9
   652.2
   625.6
     599
   650.5
   552.6
   642.1
   637.9
   622.3
   632.7
   651.2
   630.8
   657.7
   631.4
   613.6
   614.5
   654.1
   601.9
   620.1
   613.6
   601.2
     562
   593.1
   624.6
   609.3
   576.9
   588.9
   679.1
   648.6
   591.8
   660.3
   662.5
   637.2
     696
     720
   664.5
     659
   614.9
   616.2
   669.7
   610.6
     657
   665.1
   590.2
   616.2
   645.7
     621
   615.5
   725.8
   666.8
   683.3
   617.1
   693.4
   634.6
   697.9
   663.2
   651.8
   668.4
   631.7
   686.9
   675.2
   655.4
   680.4
   596.7
   642.8
   691.4
   688.5
   664.5
   678.8
   626.2
   642.8
   684.6
   629.5
   669.7
   662.2
   636.9
     648
   635.3
   710.2
     695
   648.9
   680.1
   698.2
   659.6
   703.1
   643.7
   684.9
   627.8
   671.6
   647.6
   616.2
   745.6
     659
   632.1
   684.6
   629.1
   655.4
     694
   705.4
   617.8
   679.4
   703.1
   655.7
   632.1
   698.9
   715.1
   661.6
     693
   679.7
   651.5
   689.8
   664.5
   649.9
   674.9
   605.8
   697.6
     596
   676.2
   717.7
   689.1
   668.7
   680.1
     648
   685.3
   621.3
   697.9
   664.8
   660.6
   668.4
   697.9
   698.2
   661.6
     695
   744.3
   676.5
   640.2
   692.1
   661.9
   695.3
   682.7
   673.9
   722.2
   721.3
   718.3
   641.8
   663.8
     684
   737.2
   676.2
   740.7
   651.5
   698.9
   710.6
   675.5
   682.3
   750.1
   759.9
   755.3
   741.1
     717
   718.7
   699.9
   742.4
   722.2
   715.7
   783.5
     742
     695
     720
   708.9
     769
   752.4
   728.7
   736.8
   793.6
   740.1
     791
   781.6
   782.3
   781.9
   807.9
     804
   815.3
   767.7
   789.7
   796.5
   751.1
   799.8
   776.7
   780.6
   744.3
   791.3
     769
   785.5
   777.1
     756
   829.3
   785.8
   807.9
   799.4
   806.9
   820.5
   800.1
   774.5
   839.3
   804.3
   742.4
   776.7
   784.5
   860.8
   817.9
   822.2
   785.8
   825.4
   771.2
   799.1
   801.7
     853
   798.8
     890
     851
     839
   802.7
   813.7
   892.5
   908.1
   863.4
   805.9
   856.5
   847.8
   842.6
   788.4
   815.3
   745.9
   877.6
   849.1
   805.3
   795.9
     816
   873.7
   824.1
   810.5
   859.8
   859.5
   866.9
   812.1
   763.1
   812.1
   809.2
   784.8
   878.6
   869.2
   853.6
   799.4
   796.8
   840.3
   818.6
   855.2
   851.3
   844.9
   888.7
     876
   831.9
   809.2
     887
   884.8
     887
   855.6
   918.2
   834.2
   867.9
   880.9
   823.8
   908.8
   931.8
   921.7
   932.1
   958.7
   878.9
   891.9
   908.1
   963.9
   941.5
   952.6
   980.8
   944.5
   969.8
    1077
    1038
    1029
    1041
    1005
   994.7
    1076
    1044
    1055
    1052
    1038
    1143
    1109
    1092
    1156
    1173
    1122
    1194
    1194
    1266
    1282
    1274
    1246
    1323
    1289
    1355
    1352
    1358
    1369
    1441
    1451
    1473
    1472
    1451
    1426
    1510
    1487
    1534
    1468
    1607
    1644
    1719
    1591
    1678
    1670
    1739
    1735
    1828
    1744
    1829
    1772
    1772
    1821
    1916
    1892
    1930
    2050
    1963
    1965
    2165
    2135
    2103
    2065
    2112
    2221
    2261
    2264
    2183
    2146
    2223
    2383
    2318
    2333
    2328
    2368
    2320
    2467
    2441
    2488
    2552
    2449
    2508
    2504
    2588
    2588
    2604
    2627
    2616
    2651
    2705
    2700
    2661
    2791
    2737
    2730
    2782
    2756
    2871
    2770
    2883
    2821
    2949
    2845
    2955
    2868
    2715
    2782
    2914
    2839
    2793
    2921
    2946
    2917
    2927
    2926
    2946
    2926
    2848
    2876
    2830
    2700
    2915
    2753
    2912
    2779
    2744
    2746
    2791
    2615
    2718
    2655
    2710
    2609
    2559
    2625
    2622
    2735
    2512
    2604
    2647
    2533
    2444
    2509
    2425
    2425
    2432
    2516
    2360
    2360
    2415
    2444
    2229
    2236
    2220
    2264
    2161
    2183
    2170
    2193
    2125
    2073
    2107
    2034
    1938
    1943
    1991
    1963
    1805
    1899
    1886
    1786
    1840
    1777
    1670
    1799
    1731
    1757
    1664
    1613
    1605
    1544
    1590
    1577
    1451
    1523
    1525
    1479
    1502
    1352
    1404
    1438
    1404
    1396
    1332
    1286
    1257
    1279
    1276
    1319
    1202
    1297
    1194
    1143
    1228
    1076
    1133
    1109
    1017
    1024
    1034
    1031
    1031
    1011
   972.7
   959.7
   953.5
    1011
    1014
   981.8
    1044
     962
   894.5
     972
   919.1
   884.8
   836.4
   886.4
     826
   875.4
   864.6
   820.5
     804
   784.5
     805
   868.5
   817.6
   777.1
   786.8
   793.6
   818.3
   753.4
   771.2
   791.7
   813.4
   732.9
   769.6
   717.4
   788.7
   795.9
   698.2
   745.3
   720.3
   732.9
   696.6
   771.9
   756.6
     681
   737.5
   666.1
   738.8
   674.2
     743
   695.3
   661.6
   699.9
   727.4
   737.5
   761.8
   733.6
   711.5
   650.5
   710.2
     684
   672.9
   674.2
   638.9
   671.6
   570.4
   693.7
   627.8
     669
   677.1
   684.6
   708.3
   696.3
   667.4
   653.1
     693
   647.3
   641.5
   600.3
   620.7
   691.1
   679.1
   654.1
   692.1
   667.4
   638.2
   642.8
     672
   664.2
   620.4
   656.4
   660.3
   671.3
   714.1
   686.2
   633.4
     657
   688.8
   708.9
   652.5
   641.1
   691.7
   684.3
   680.1
   623.3
     647
   632.4
   623.3
   641.1
     658
   602.2
   680.7
   566.5
   640.2
   660.3
   657.7
   723.5
   672.9
   673.6
   632.1
   700.5
   653.5
   647.3
   611.3
   722.9
   662.5
     587
   649.2
   732.3
   632.4
   713.8
   662.9
   646.3
   574.3
   634.3
   668.4
     694
   649.9
   639.5
   606.4
   669.7
   630.1
   660.9
     693
   680.1
     560
   618.4
   634.6
   633.4
   692.1
   628.2
   660.6
   659.6
   685.6
   634.6
   644.4
   683.3
   696.3
   643.4
     646
   644.4
   683.6
     694
   735.5
   683.6
   680.4
   625.6
   750.1
   659.6
   638.2
   710.6
   652.8
   728.4
   689.1
   696.6
   729.7
   686.6
   713.2
   692.4
     646
     719
   660.9
   701.2
   710.9
   762.8
   776.4
   661.9
   712.8
   697.6
   715.7
   734.9
   725.5
   720.6
   691.7
   747.2
   722.6
   684.3
   629.8
   675.2
   740.4
     732
   723.9
   756.9
   710.2
   695.6
   682.7
     717
   745.9
   740.7
   774.1
   729.7
   743.6
   706.7
     778
   747.5
   750.5
   753.7
   746.9
   800.1
   763.8
   777.1
   771.2
   839.3
   779.7
   750.5
   732.9
   732.3
   780.6
   783.9
     754
   789.1
   775.4
   751.8
   736.5
   837.7
   745.9
   816.3
   804.6
   746.2
   800.4
   764.4
   797.8
   784.5
   827.7
   825.1
   810.8
   846.5
   790.7
   801.1
   828.6
   810.5
   776.4
   836.1
   857.8
     839
   849.4
   849.4
   806.3
   820.9
   752.7
   788.1
     791
   814.7
   818.9
   782.6
   857.5
   769.6
   815.3
   875.4
   856.2
   802.4
   866.3
   820.9
   852.6
   823.4
   800.7
     829
   782.6
   848.8
   877.9
   769.9
   815.7
   765.4
   751.1
   846.8
   841.6
   818.6
   840.3
   764.4
   797.2
   834.2
   781.6
   829.3
   774.1
   736.5
   813.1
   765.7
   729.4
   808.5
   782.3
   787.4
   771.5
   775.8
     802
   831.6
   816.3
   784.2
   786.5
   841.6
   738.5
   813.1
   784.8
   844.2
   815.3
   758.9
   668.7
   732.3
   722.9
   761.2
   709.6
     814
   770.2
   795.6
   816.3
   750.5
   797.8
   732.9
   793.3
   701.8
   755.3
   721.3
   705.7
   699.5
   758.9
   732.6
   686.2
     681
   723.5
     672
   724.2
   741.7
   725.2
   724.5
   699.2
     744
     694
   720.6
   720.6
   698.9
   751.4
   727.1
   713.8
   711.2
   724.5
   682.7
     744
   686.9
   652.5
   666.8
   664.2
   701.8
   703.1
   657.7
   597.3
   732.6
   712.2
   788.7
   740.7
   763.4
     681
   699.9
   663.2
   692.7
     781
   722.2
     648
   625.2
   639.2
   591.2
     695
   632.7
   656.7
   670.7
   673.9
   696.6
   592.5
   688.5
   643.7
   592.2
   727.4
   661.9
   714.1
   672.9
   665.5
   645.4
   645.7
     719
   619.1
   571.7
   655.4
   721.3
   637.2
   630.1
   709.9
   585.7
     633
   631.4
     669
   626.2
   696.9
   671.6
     717
   642.1
   625.2
   692.4
   680.7
   617.1
   655.7
   699.5
   658.3
   634.6
   665.8
   691.4
   688.5
   669.7
   636.6
   680.4
   645.7
   661.6
   682.3
   690.4
   638.2
     696
   702.8
   697.6
   701.2
   721.9
   735.5
   713.2
   780.6
   719.3
   637.9
   699.5
   731.6
   715.7
   720.3
   716.7
   752.4
   682.3
   777.1
   732.6
   777.7
   701.5
   792.6
   749.5
   793.6
   806.9
   738.8
   761.2
   793.9
   747.5
   783.2
   788.7
   708.3
   803.3
   814.7
   774.8
     790
   813.4
   767.7
   812.1
     826
   765.7
   835.1
   820.5
   823.1
   895.1
   877.9
     926
   830.6
   835.1
   794.9
   899.7
     865
   867.2
   918.2
   918.2
   849.7
   874.7
   823.1
   890.9
   830.9
   920.8
   919.8
   993.4
     900
     960
   944.8
   991.8
   988.6
     938
   951.3
   986.3
    1065
   940.6
    1006
   989.5
   925.6
   986.9
   940.9
    1049
   990.2
    1091
    1031
    1055
    1063
    1007
    1067
    1076
   988.2
    1004
    1018
    1033
    1039
    1105
    1072
    1028
    1093
    1116
    1113
    1042
    1090
    1142
    1087
    1100
    1077
    1147
    1028
    1088
    1161
    1076
    1112
    1118
    1132
    1074
    1092
    1155
    1117
    1143
    1187
    1053
    1149
    1139
    1175
    1042
    1102
    1154
    1141
    1149
    1129
    1148
    1072
    1141
    1191
    1188
    1101
    1092
    1108
    1134
    1077
    1127
    1087
    1071
    1037
    1082
    1024
    1102
    1059
    1121
    1082
    1077
    1069
    1020
    1048
    1059
    1052
    1055
    1044
    1078
    1046
    1049
    1126
    1055
    1040
   924.3
   988.9
    1100
   974.3
    1015
   966.5
   997.3
    1008
    1007
   907.5
   958.4
   878.6
   978.2
   960.3
   930.5
   934.1
   894.2
   939.6
   866.3
   862.7
   910.7
   906.5
   950.9
   895.1
   852.6
     888
   897.7
   869.8
   864.3
   828.3
   776.1
   852.3
     875
     888
   913.3
   881.2
   853.9
   808.2
   791.7
   868.5
   835.5
   727.4
   849.4
   823.8
   802.7
   815.3
   775.1
   818.6
   771.9
   757.3
   798.8
   760.2
   757.6
   717.7
   729.4
   802.4
   781.9
   810.1
   752.7
   778.4
   780.6
   758.2
   740.1
   759.2
   748.2
   719.3
   713.8
   700.5
   721.3
   753.1
   672.3
   730.3
   691.1
   725.8
   727.1
   732.9
   679.7
   728.7
   769.3
   738.5
   692.7
   763.4
   744.9
   699.5
   656.1
   662.2
   738.5
   713.8
   758.2
   744.9
   703.1
   718.3
   763.8
   662.2
   730.7
   709.3
   783.9
   729.7
   700.5
   714.1
   764.4
   749.2
   799.1
   743.3
     744
   690.4
   721.6
   758.2
   767.7
   724.2
   730.3
   777.1
   724.8
   833.2
     732
   754.7
     814
   806.3
   794.6
     781
   699.9
   724.2
   788.1
   836.1
   797.5
   875.7
   834.8
   829.6
   782.3
   871.1
   849.1
   855.2
   786.8
   829.3
   886.4
   825.1
   843.9
   865.3
   844.2
   865.3
   838.4
     817
     864
   860.1
   797.8
   783.5
     877
   928.6
   859.8
   855.6
   784.5
   913.3
   809.5
   881.5
   941.2
   940.9
   944.1
   860.1
     938
   906.5
   907.5
     914
   897.4
   895.5
   922.4
   912.3
   873.7
   982.4
   865.9
     926
   892.2
     914
   889.3
   988.6
   877.6
   954.2
   983.1
   849.1
     876
   955.8
   916.6
   914.9
   940.6
   939.9
   931.5
   921.7
    1005
   940.2
   924.7
   918.2
   914.9
   983.7
     890
   942.8
   928.6
   905.8
   968.1
   991.8
   946.7
   915.6
     937
   883.1
   857.2
   950.9
   886.7
   931.8
   898.7
   823.8
   891.2
   930.8
   954.5
   927.3
   974.6
   915.3
   910.4
   936.7
   969.8
   921.1
     840
   939.3
   987.3
   891.2
   889.6
   889.3
   843.6
   813.4
   916.2
   856.2
     914
   882.8
   902.6
   903.6
   889.3
   864.6
   846.2
   832.5
   813.7
   818.3
   861.4
     816
   756.3
   779.7
   786.1
     802
   782.6
   779.3
     780
   766.4
   826.7
   792.6
   739.8
   743.3
   848.8
   765.4
   779.3
   770.2
   802.4
   763.4
   757.9
   720.9
     744
   850.7
   720.9
   776.1
   736.5
   769.6
   729.4
   720.9
   694.3
   780.6
   724.8
   700.8
   735.9
   721.3
   776.1
   713.5
     705
   718.3
   701.8
   715.1
   724.8
   662.9
   672.9
   698.9
   673.6
   670.7
   697.3
     648
   715.1
   656.4
   766.7
   744.3
   657.4
   724.5
   701.5
   711.2
   635.9
   684.9
   683.3
   650.9
   709.6
   688.8
   619.4
   626.2
   664.2
   697.6
   676.2
   659.6
   645.7
   706.7
   611.6
   593.1
   648.6
     657
   640.2
     670
   668.7
   605.5
   642.1
   662.2
   637.9
   616.2
     611
   614.2
   677.5
   608.7
   639.2
   676.5
   665.5
   647.3
   649.6
   613.2
     657
   628.5
   635.9
   612.3
   635.6
   616.8
   623.3
   615.8
   633.7
   656.1
   668.4
   594.1
   601.6
   589.6
   640.5
   677.8
     648
   628.5
   561.3
   627.8
   631.1
   653.8
   672.9
   659.6
   666.4
   639.2
   673.9
   654.1
   602.5
   679.4
   573.7
     684
   645.4
   633.7
   630.1
   613.2
   595.7
   688.2
   670.3
   598.6
   635.9
   613.2
   634.6
   613.2
   624.9
   659.3
   671.6
   687.5
   677.1
   628.8
   647.3
     683
   690.8
   638.5
   648.3
   659.6
   638.5
   727.1
   685.9
   651.8
   693.7
   627.2
   643.7
     682
   636.3
   623.3
   662.9
   635.9
   652.2
     574
   630.4
   632.4
     731
   673.3
   662.5
   679.1
     683
   697.6
   694.3
     684
   599.3
   644.1
   662.9
   744.9
   690.4
   698.6
   622.6
   668.1
     647
   652.2
   631.7
   716.1
   667.4
   712.2
   660.9
   702.4
   677.1
   648.3
   715.7
   678.8
   698.6
   697.3
   676.5
   652.2
   660.3
   610.3
     719
     706
   745.3
   633.7
   720.9
   653.8
   741.4
   620.1
   652.8
   653.1
   684.9
   686.2
   680.7
     705
   697.9
   590.5
     647
   690.1
   633.7
   673.9
   698.6
   670.3
   702.4
   745.6
   702.8
     659
   642.4
     681
   708.9
   664.8
   677.5
   728.7
   720.9
   643.1
   736.2
     744
   714.1
   685.9
   617.1
   681.4
   649.6
   721.3
   698.6
   729.4
   709.3
   757.9
   742.7
   686.9
   754.7
   686.6
     672
   762.1
   673.3
   698.9
   693.4
   694.7
   741.7
   711.5
   721.3
   722.6
   754.7
   715.4
   713.5
   755.7
   690.4
   686.2
   685.9
   762.5
   745.9
   732.6
   805.6
   754.7
   755.7
   745.9
   672.9
   719.6
   706.3
   726.5
   698.2
   783.2
   726.8
   722.9
   697.6
   753.4
   727.8
   702.1
   714.8
   674.9
   745.6
     708
   749.2
   733.6
   711.9
   685.3
   747.2
   722.9
   687.2
   665.5
   723.9
   677.5
   725.2
   709.9
   691.4
   670.7
   686.2
   726.5
   698.9
   735.5
   686.2
   668.4
   754.4
   778.4
   704.7
   690.1
     672
   743.6
   753.4
   733.3
   744.3
   740.4
   725.5
   734.9
   712.5
   693.4
   725.8
   689.1
   707.6
   722.6
   744.9
     744
   717.4
   747.9
   707.3
   685.9
   711.2
   640.5
   716.4
     683
     706
   728.4
   637.6
   632.1
   734.9
   653.1
   669.4
   704.7
   711.5
   732.9
   718.7
   726.5
   696.3
   727.4
   775.1
   663.2
   676.8
   688.2
   676.5
   680.7
   687.9
   648.3
   674.9
   723.5
   681.4
   667.1
   697.3
   688.5
   694.3
   694.3
   672.3
   658.7
   677.5
   614.9
   666.1
   638.5
   645.7
     719
   617.8
   655.4
   620.7
   705.7
   640.5
   714.8
   696.3
   704.4
   663.8
   624.3
   616.2
   692.7
   699.2
   614.9
     670
   591.5
   672.9
   677.8
   661.6
   670.3
   709.6
   592.8
   674.6
   690.1
   635.3
   654.8
   619.4
     659
   667.7
   656.7
   633.7
   641.5
   606.4
   647.3
   614.5
     659
   673.6
   651.5
   625.6
   625.2
   611.3
   599.3
   663.8
   604.8
   656.7
   630.4
   624.6
   626.5
   604.2
   686.6
     597
   519.8
   654.8
     609
   638.2
   638.5
   603.2
   661.9
   662.5
   622.6
     645
   580.8
   563.3
   603.5
   604.5
   661.3
   669.4
   608.4
   612.3
     633
   608.4
   691.7
   662.2
   623.6
   639.8
   600.9
   649.9
   619.1
   602.5
   620.1
   600.9
   642.4
   627.5
   636.6
   610.3
   658.3
   542.8
   575.3
   601.9
   635.6
   626.2
   652.5
   605.8
   587.3
   597.3
   553.9
   644.7
   586.6
     646
   563.3
   669.7
   649.6
   572.7
   638.2
     598
   649.9
   618.1
   640.5
     682
   643.7
   632.4
   678.8
   663.8
   673.6
   628.2
   671.6
   686.2
   660.9
   650.2
   612.3
   611.3
   633.7
     635
   583.4
   619.4
   603.5
   615.5
   607.4
   596.4
   606.1
   594.7
   626.2
   611.9
   560.7
   657.7
   609.3
   659.6
   690.1
   632.1
   690.8
   620.1
   673.9
     585
   647.3
   674.9
   613.6
     622
   618.1
   650.5
   603.5
   633.4
   621.3
   643.4
   685.3
   611.6
   637.6
     622
   630.8
   598.3
     684
   661.9
   587.9
   635.6
   612.3
   614.2
   632.1
   666.1
   635.3
     660
   620.1
   673.6
   618.1
   696.3
   649.2
   639.8
   684.3
   619.4
   645.7
   635.3
   635.6
   651.2
   623.9
   678.1
   637.2
   642.8
   731.6
   612.3
   624.3
   654.8
   604.5
   636.6
   634.6
   692.1
   650.2
   643.7
   663.2
   658.3
   610.6
   594.7
   651.2
   664.8
   623.6
   642.4
   680.7
   638.9
   658.7
   613.2
   671.3
   643.7
   689.1
   655.7
   619.4
   654.4
   701.2
   597.7
   657.4
     645
     669
   684.9
   631.7
   652.2
     633
   642.8
   703.1
   653.8
     659
   567.2
   666.8
   696.9
   691.4
     623
   661.3
     695
     659
   691.4
   732.3
     670
   612.3
   639.5
   641.5
   657.4
   624.9
   716.7
   614.9
   597.3
   629.1
   680.4
   627.8
   650.5
   627.8
   619.4
   600.9
   685.3
   681.4
   642.8
   629.1
     610
   645.7
   636.3
   670.3
   612.6
   608.7
   586.6
   590.5
   680.7
   560.4
   667.7
   635.3
   650.5
   628.5
   670.7
   667.1
   619.4
   672.6
   687.5
   643.4
   677.5
   616.8
   672.6
   639.2
   623.3
   591.8
   611.6
   615.8
     647
   663.2
   565.2
   624.3
   672.6
   628.2
     609
   640.8
   570.7
   675.2
   649.2
   616.2
   673.6
   685.3
   670.3
   639.8
   650.9
   594.1
   587.9
   659.3
   664.8
   638.5
   644.1
   651.5
   648.9
     670
   601.6
   620.4
   611.3
   564.6
   651.2
   626.5
   632.7
   641.8
   601.6
   628.8
   666.8
   636.3
   677.1
   614.9
   628.5
   603.2
   611.9
   616.2
   626.9
   645.7
   577.9
   608.4
   685.3
   669.4
   692.1
     623
   584.7
   654.4
   643.7
   653.8
   601.9
   574.3
   658.3
   655.4
   679.7
   601.9
   547.7
   632.4
   669.4
   659.6
   612.9
   661.3
   694.3
   628.2
   662.5
   643.1
   661.3
   600.6
   605.1
   668.1
   614.9
   623.3
   620.4
   636.6
   647.3
   589.9
   663.8
   603.8
   649.2
   661.6
   631.4
     587
   646.7
   621.3
   635.9
   640.2
   661.9
   617.5
   609.7
   592.8
   613.6
     693
     611
   610.3
   679.1
   621.7
   588.6
   648.9
   639.5
   630.8
   614.5
     635
   598.6
   655.7
   674.6
   672.6
   639.5
   572.4
   614.2
   644.4
   669.7
   628.2
   660.6
   609.7
   671.3
   662.9
   660.3
   675.5
   642.4
   565.9
   641.5
   659.6
   612.6
   621.7
   603.8
   631.4
   590.2
   634.3
   654.8
   624.6
   640.2
   628.2
   636.9
   655.1
   577.9
   648.6
   687.2
   583.1
   684.9
     599
   722.6
   629.8
   635.3
   641.1
   592.2
   614.2
   628.5
   686.6
   629.5
   634.6
     671
   666.1
   686.9
   640.2
   692.7
   620.7
   659.6
   715.7
   597.7
   613.2
   642.4
   636.6
   632.7
     623
   690.4
   594.7
   644.4
   668.4
   600.9
   684.6
   625.2
   642.4
   649.9
   679.7
     647
     719
   700.8
     610
   720.9
   690.4
     634
   590.2
   726.8
   683.6
   625.9
   632.4
   653.5
     647
   654.1
   624.3
   638.9
   641.5
   667.1
   703.4
   692.1
   643.4
   680.1
   659.3
   665.8
   640.2
   710.9
   706.7
   665.8
   624.3
   674.9
     681
   765.1
   738.5
   708.6
     705
   657.4
   703.4
   710.9
     683
   729.4
   721.3
     754
   760.8
   719.3
   709.6
     706
   785.8
   732.3
   657.7
   768.3
   777.1
   733.3
   745.9
   769.6
   749.2
   755.3
   830.3
   774.5
   795.2
   782.9
   777.1
   837.7
   814.4
   770.2
   880.5
   866.3
   807.9
   821.2
   816.6
   884.4
   885.1
   868.9
   861.7
   836.4
   875.7
   894.2
   871.5
   856.2
   894.5
   928.9
   997.3
   966.5
   975.9
    1024
   895.1
     962
   981.4
    1023
    1086
    1057
   986.9
   987.6
    1074
    1016
   977.9
    1107
    1143
    1125
    1164
    1167
    1148
    1112
    1072
    1221
    1188
    1145
    1207
    1240
    1283
    1240
    1186
    1267
    1268
    1220
    1366
    1384
    1222
    1350
    1418
    1401
    1313
    1335
    1448
    1366
    1510
    1600
    1522
    1452
    1489
    1495
    1378
    1563
    1665
    1544
    1594
    1610
    1672
    1626
    1534
    1649
    1687
    1702
    1754
    1706
    1765
    1813
    1762
    1820
    1871
    1918
    1947
    1979
    1940
    1929
    1978
    2002
    2048
    2062
    2053
    2140
    2064
    2134
    2117
    2119
    2199
    2204
    2260
    2308
    2257
    2403
    2464
    2338
    2468
    2459
    2492
    2507
    2570
    2659
    2740
    2619
    2761
    2701
    2838
    2901
    3017
    3024
    2844
    3056
    3112
    3249
    3182
    3306
    3115
    3411
    3355
    3582
    3464
    3540
    3646
    3748
    3753
    3908
    3918
    3982
    4164
    4236
    4166
    4374
    4421
    4341
    4456
    4772
    4757
    4838
    4889
    5020
    5021
    5284
    5284
    5409
    5561
    5701
    5623
    5872
    6035
    6192
    6125
    6259
    6246
    6621
    6610
    6643
    6918
    7053
    7157
    7513
    7464
    7701
    7787
    7846
    8017
    8124
    8190
    8348
    8731
    8676
    8868
    9048
    9064
    9545
    9501
    9859
    9746
    9879
1.005e+004
1.052e+004
1.047e+004
1.065e+004
1.065e+004
1.065e+004
1.065e+004
1.065e+004
1.065e+004
1.065e+004
1.065e+004
1.065e+004
1.065e+004
1.065e+004
1.065e+004
1.065e+004
1.065e+004
1.065e+004
1.065e+004
1.065e+004
1.065e+004
1.065e+004
1.065e+004
1.065e+004
1.065e+004
1.065e+004
1.065e+004
1.065e+004
1.065e+004
1.065e+004
1.065e+004
1.065e+004
1.065e+004
1.065e+004
1.065e+004
1.065e+004
1.065e+004
1.065e+004
1.065e+004
1.065e+004
1.065e+004
1.065e+004
1.065e+004
1.065e+004
1.065e+004
1.065e+004
1.065e+004
1.065e+004
1.065e+004
1.065e+004
1.065e+004
1.065e+004
1.065e+004
1.065e+004
1.065e+004
1.065e+004
1.065e+004
1.065e+004
1.065e+004
1.065e+004
1.065e+004
1.065e+004
1.065e+004
1.065e+004
1.065e+004
1.065e+004
1.065e+004
1.065e+004
1.065e+004
1.065e+004
1.065e+004
1.065e+004
1.065e+004
1.065e+004
1.065e+004
1.065e+004
1.065e+004
1.065e+004
1.065e+004
1.065e+004
1.065e+004
1.065e+004
1.065e+004
1.065e+004
1.065e+004
1.065e+004
1.065e+004
1.065e+004
1.065e+004
1.065e+004
1.065e+004
1.065e+004
1.065e+004
1.065e+004
1.065e+004
1.065e+004
1.065e+004
1.065e+004
1.065e+004
1.065e+004
1.065e+004
1.065e+004
1.065e+004
1.065e+004
1.065e+004
1.065e+004
1.065e+004
1.065e+004
1.065e+004
1.065e+004
1.065e+004
1.065e+004
1.065e+004
1.065e+004
1.065e+004
1.065e+004
1.065e+004
1.065e+004
1.065e+004
1.065e+004
1.065e+004
1.065e+004
1.065e+004
1.065e+004
1.065e+004
1.065e+004
1.065e+004
1.065e+004
1.065e+004
1.065e+004
1.065e+004
1.065e+004
1.065e+004
1.065e+004
1.065e+004
1.065e+004
1.065e+004
1.065e+004
1.065e+004
1.065e+004
1.065e+004
1.065e+004
1.065e+004
1.065e+004
1.065e+004
1.065e+004
1.065e+004
1.065e+004
1.065e+004
1.065e+004
1.065e+004
1.065e+004
1.065e+004
1.065e+004
1.065e+004
1.065e+004
1.065e+004
1.065e+004
1.065e+004
1.065e+004
1.065e+004
1.006e+004
1.009e+004
    9534
    9582
    9124
    8864
    8736
    8417
    8069
    7636
    7492
    6763
    6733
    6422
    5951
    5654
    5134
    4971
    4697
    4693
    4556
    4363
    4263
    4327
    4220
    4058
    4013
    3968
    3971
    3721
    3760
    3626
    3662
    3365
    3388
    3237
    3242
    3104
    3076
    3061
    3075
    2941
    2879
    2723
    2754
    2594
    2637
    2642
    2503
    2544
    2469
    2432
    2479
    2420
    2346
    2299
    2144
    2186
    2167
    2165
    2096
    2083
    2064
    2006
    1934
    1940
    1926
    1820
    1824
    1746
    1734
    1785
    1751
    1677
    1691
    1732
    1646
    1680
    1600
    1649
    1626
    1558
    1591
    1593
    1487
    1566
    1617
    1608
    1582
    1546
    1553
    1630
    1593
    1608
    1485
    1487
    1449
    1467
    1472
    1412
    1521
    1584
    1534
    1607
    1507
    1497
    1475
    1559
    1478
    1468
    1617
    1493
    1492
    1502
    1499
    1546
    1513
    1538
    1520
    1518
    1536
    1548
    1447
    1543
    1502
    1516
    1529
    1517
    1533
    1516
    1561
    1576
    1559
    1531
    1592
    1524
    1592
    1642
    1616
    1660
    1538
    1606
    1652
    1462
    1628
    1524
    1574
    1676
    1567
    1715
    1622
    1539
    1534
    1633
    1691
    1565
    1681
    1588
    1578
    1626
    1596
    1541
    1632
    1662
    1715
    1545
    1584
    1721
    1667
    1621
    1625
    1639
    1630
    1623
    1575
    1644
    1683
    1700
    1602
    1620
    1586
    1611
    1637
    1605
    1618
    1616
    1546
    1602
    1575
    1527
    1618
    1557
    1583
    1499
    1544
    1391
    1511
    1502
    1549
    1393
    1482
    1484
    1409
    1397
    1473
    1427
    1443
    1439
    1379
    1436
    1410
    1454
    1368
    1452
    1411
    1336
    1422
    1412
    1312
    1312
    1380
    1375
    1291
    1298
    1369
    1268
    1320
    1234
    1190
    1232
    1278
    1252
    1235
    1148
    1302
    1161
    1224
    1160
    1160
    1147
    1113
    1190
    1095
    1150
    1098
    1068
    1176
    1056
    1108
    1147
    1127
    1035
    1060
    1001
    1052
    1086
    1047
    1023
    1056
    1031
    1008
   986.3
   964.6
    1003
   955.5
   948.7
   983.7
    1053
   930.5
   878.3
   902.3
     937
    1004
   983.4
   979.8
   903.3
   909.4
   896.1
   892.5
   924.7
     887
   898.7
   863.7
   809.2
   843.2
   888.7
   856.5
   879.6
   833.5
   847.5
   871.5
   847.1
   837.4
   807.9
   859.5
   867.6
   793.9
   798.5
   812.1
   816.6
   866.9
   904.2
   832.9
   773.5
   779.3
   813.7
   810.5
   757.3
   852.3
   821.8
   833.8
   854.9
   817.6
     815
   735.2
     877
   834.2
   785.5
   823.4
     839
   814.7
   800.1
   840.6
   819.9
   735.9
   767.7
   734.6
     838
   802.7
   792.6
   728.7
   719.6
   748.8
   767.7
   774.1
   816.3
   716.1
   747.9
   812.1
   750.5
     769
   786.1
   757.9
   756.6
   695.3
   741.1
   734.2
   701.5
   730.7
   730.3
   785.5
   770.2
   803.7
   725.5
   756.9
   720.6
   760.5
   781.3
   751.4
   785.2
   690.4
   753.7
   797.5
   772.2
   747.2
   771.5
   737.2
     718
     827
   786.5
   780.3
   770.6
     817
   756.9
   825.7
   754.7
   694.3
   720.9
   817.3
   804.3
   787.8
   773.2
   860.1
   760.2
   764.7
   818.9
   750.1
   762.1
   837.7
   790.7
   782.9
   766.7
   809.5
   770.6
   870.8
   752.1
   805.9
     827
   810.5
   809.8
     791
   826.7
   792.6
   847.8
   775.8
   795.2
   797.5
   839.7
   766.4
   881.8
   836.7
     865
   805.3
   829.9
   795.2
   815.7
   857.2
   874.7
   853.9
   828.6
   901.6
   913.6
   931.5
   918.2
   817.9
   913.6
   826.7
   905.5
   874.7
   891.2
   947.7
   856.5
     902
   989.5
   914.9
   983.1
   942.2
     924
   942.5
   979.2
   959.7
   907.1
   951.9
   930.8
   916.9
   987.3
   994.1
   913.3
   946.1
   978.2
   970.4
   933.1
    1015
   990.2
   986.6
    1087
   987.9
    1007
    1007
   998.9
    1108
   971.4
    1040
    1039
    1004
    1033
    1070
    1044
    1053
    1126
    1080
    1002
    1106
    1091
    1045
    1035
    1030
    1023
    1110
    1120
   979.8
    1025
    1088
    1074
    1152
    1092
   981.1
    1081
    1109
    1161
    1163
    1080
    1038
    1103
    1008
    1120
    1076
    1124
    1085
    1121
    1052
    1101
    1124
    1072
    1149
    1168
    1014
    1140
    1139
    1109
    1061
    1098
    1097
    1099
    1101
    1102
    1052
    1091
    1038
    1026
    1085
    1058
    1030
    1101
   996.7
    1113
    1033
    1115
   977.2
    1074
   957.1
    1033
    1017
   968.5
    1027
    1003
    1005
    1010
    1048
    1072
    1036
    1039
   976.6
   954.5
   967.8
   987.9
   965.2
   991.8
   963.3
     913
   967.5
   989.9
    1032
   982.4
   994.1
   948.3
   912.7
   925.6
   977.5
     902
   933.7
   930.5
     923
   900.3
    1001
     815
   887.4
     889
   904.5
     889
   874.7
   875.4
   829.9
   853.6
   860.8
   846.5
     911
   829.6
   896.4
   832.5
   877.9
     828
   879.9
   809.2
   810.1
   813.4
   821.2
   858.2
   862.7
   802.7
   769.9
   764.1
   808.5
   787.1
     853
   784.5
   747.2
   744.9
   723.9
   749.5
   833.2
   736.2
   785.8
   716.1
   761.5
     769
   680.4
   801.7
   725.8
   744.9
   722.6
   795.2
   744.6
   713.8
   718.3
   714.5
   752.4
   697.6
   682.7
   700.5
   669.7
   717.4
   696.6
   702.1
   736.5
   643.7
   690.1
   721.9
   660.3
   719.3
   731.6
   659.3
   735.9
   661.9
   701.8
   685.6
   622.3
   628.5
   717.4
   729.7
   685.6
   721.3
   702.4
   660.6
     586
   639.5
     659
   756.3
   652.5
   700.8
   661.6
   595.7
   694.3
   701.2
   738.1
   660.3
   651.8
   654.8
   696.9
     670
   655.7
   680.7
   721.9
   694.7
     646
   703.4
   637.2
   598.6
   633.4
   702.1
   631.7
   721.3
   673.9
   670.7
   660.9
   699.5
   690.4
   691.7
   707.3
   673.9
   669.7
   651.2
   654.8
   687.5
   679.7
   680.7
     660
   725.8
   683.3
   699.2
     695
   691.1
   711.2
   693.4
   650.9
   732.9
   703.1
   746.2
   722.9
   717.4
   695.6
   680.7
   691.7
   665.5
   673.6
     681
   696.9
   722.9
   643.7
   644.7
   676.2
     683
   729.4
   649.2
   652.8
   721.9
   675.2
   678.8
   690.8
   726.1
   765.7
   635.6
   725.2
   680.7
   684.3
   716.1
   745.3
     718
   663.2
   702.8
   694.3
   708.3
     720
   641.1
   720.6
   715.4
   671.3
   680.1
   753.4
   679.4
   695.3
   693.4
   708.6
   755.3
   691.4
     720
   711.2
   750.5
   684.6
   699.5
   685.3
   701.8
   725.2
   757.3
   700.2
   650.2
   699.9
     719
     720
   661.9
   704.4
   681.7
   645.4
     732
   702.4
   714.5
   719.3
   648.9
   676.2
     717
   685.9
   675.8
   737.8
   786.5
   646.3
   725.8
   724.8
   683.3
   691.4
     719
   712.5
   643.7
   666.8
   686.6
   673.3
   689.1
   668.7
   727.4
   685.9
   702.1
   658.7
   721.9
   758.2
   726.1
   698.6
   666.1
   673.3
   713.5
   683.6
   763.4
     778
   681.7
   773.2
   722.2
   741.7
   713.5
   755.7
   708.9
   723.5
   707.6
   738.8
   667.7
   735.9
   771.2
   719.3
   695.6
     705
   725.2
   683.6
   689.8
   664.2
   744.9
   728.4
   679.1
   655.4
   689.5
   750.1
   785.2
   702.1
     683
   708.6
   769.3
   760.2
   675.2
   716.7
     717
   732.9
   739.1
   727.8
   749.5
   693.4
   711.5
   696.6
   694.3
     684
   655.4
   630.1
     696
   716.4
   711.5
   734.6
     767
   728.4
   676.5
     695
   778.7
   734.9
   689.8
   676.2
   697.9
   736.5
   757.6
     717
   771.2
   722.9
   690.8
   728.1
   793.3
   706.3
   706.7
     781
   714.1
   715.1
   757.3
   644.7
   720.3
   758.9
   738.1
   721.3
   740.4
   734.9
     718
     731
   700.8
   685.6
   676.2
   709.6
     718
   705.7
   720.3
   745.6
   688.8
   719.3
   721.6
     705
   697.6
     660
   765.1
   782.9
   670.7
   759.5
   753.7
   671.6
   722.9
   701.2
   729.7
   689.5
   725.2
   699.5
   726.1
   718.7
   700.2
   696.6
   717.7
   696.3
   689.8
   732.6
     718
   641.1
   698.2
   743.6
   728.7
   746.6
   711.5
   699.5
   809.8
     793
   679.1
   671.6
   727.8
   755.7
   738.5
     717
   668.7
   622.3
   727.1
   689.5
   675.8
   664.5
   722.6
   680.4
   738.8
   686.9
   677.5
   679.1
   703.4
   656.7
     729
   661.6
   670.3
   687.2
     684
   772.8
   705.4
   639.5
   687.2
   721.9
   704.7
   678.4
   721.9
     705
   698.6
   722.9
   692.7
   636.6
   673.9
     708
   693.7
   679.1
   683.3
   676.2
   731.6
   707.3
     707
   630.8
   691.7
   668.7
   676.8
   714.8
   716.1
   659.6
   693.4
   671.6
     683
   696.6
   683.6
   635.9
   711.2
   688.8
   747.5
   688.8
   672.3
   701.2
   716.1
   677.8
   676.8
   680.4
   640.8
   677.5
   698.6
   674.6
   654.4
   673.3
   689.1
   684.9
   648.6
   699.2
   675.5
   680.4
   661.6
   702.4
   682.7
   699.9
   744.9
   700.2
   704.7
   726.8
   725.8
   689.1
   713.2
   745.6
   702.8
   662.2
   661.3
   741.1
   733.6
   702.1
   718.7
   682.7
   726.8
     694
   714.5
     696
   782.6
   733.6
   716.7
   688.8
     743
   776.1
     769
   785.8
   767.7
   734.9
   710.6
   770.2
   710.9
   659.3
   753.4
   777.7
   759.9
     769
   759.9
   752.4
   742.4
   773.8
   759.5
   752.7
   802.7
   798.5
   841.9
     804
   782.6
   844.9
   742.7
   887.7
   845.2
   918.2
   806.3
   847.1
   853.6
   882.8
   927.9
   922.4
     947
   874.7
   896.4
   974.9
    1008
   979.8
   940.6
   969.1
    1010
   965.2
   958.4
   993.8
   998.9
    1038
    1097
    1087
    1048
    1075
    1163
    1152
    1131
    1212
    1135
    1110
    1221
    1172
    1245
    1144
    1253
    1191
    1246
    1227
    1357
    1230
    1361
    1341
    1409
    1367
    1403
    1452
    1501
    1442
    1471
    1490
    1548
    1460
    1474
    1589
    1528
    1564
    1601
    1677
    1611
    1649
    1719
    1715
    1798
    1704
    1686
    1810
    1862
    1821
    1988
    1865
    1994
    1943
    2005
    2026
    2091
    2032
    2063
    2212
    2039
    2202
    2114
    2176
    2232
    2162
    2181
    2286
    2266
    2317
    2317
    2449
    2357
    2448
    2337
    2393
    2613
    2601
    2567
    2701
    2588
    2713
    2644
    2685
    2750
    2726
    2799
    2883
    2803
    2958
    2939
    3012
    3028
    2946
    2971
    3174
    3002
    3159
    3239
    3163
    3168
    3183
    3272
    3451
    3315
    3335
    3440
    3389
    3538
    3431
    3574
    3521
    3430
    3453
    3613
    3560
    3444
    3648
    3506
    3569
    3628
    3629
    3630
    3740
    3788
    3705
    3968
    3869
    3821
    3790
    3943
    3924
    3863
    3975
    3926
    4023
    4062
    4034
    4060
    3948
    3981
    4047
    4073
    4004
    3990
    4197
    4213
    4163
    4207
    4177
    4295
    4200
    4275
    4204
    4148
    4178
    4258
    4260
    4247
    4292
    4353
    4336
    4278
    4277
    4303
    4324
    4267
    4314
    4267
    4375
    4289
    4387
    4374
    4513
    4377
    4344
    4349
    4402
    4373
    4344
    4315
    4200
    4263
    4286
    4291
    4198
    4364
    4268
    4223
    4303
    4247
    4296
    4194
    4153
    4191
    4188
    4182
    4080
    4126
    4077
    4224
    4190
    4036
    4109
    3993
    4067
    3921
    3909
    3968
    3972
    4036
    3808
    3850
    3873
    3815
    3891
    3795
    3805
    3774
    3777
    3731
    3710
    3667
    3614
    3518
    3509
    3550
    3427
    3558
    3436
    3548
    3462
    3388
    3322
    3335
    3245
    3287
    3320
    3141
    3229
    3085
    3031
    3148
    2996
    3023
    2940
    3004
    2929
    2933
    2968
    2939
    2751
    2781
    2809
    2855
    2791
    2762
    2626
    2649
    2573
    2472
    2527
    2414
    2449
    2418
    2332
    2372
    2446
    2323
    2318
    2163
    2277
    2180
    2246
    2245
    2163
    2013
    1989
    1952
    2008
    1986
    2016
    1890
    1954
    1933
    1740
    1740
    1920
    1745
    1848
    1805
    1765
    1665
    1685
    1613
    1729
    1602
    1605
    1558
    1499
    1481
    1582
    1595
    1561
    1502
    1358
    1435
    1357
    1387
    1309
    1403
    1445
    1217
    1305
    1252
    1314
    1215
    1288
    1216
    1238
    1260
    1214
    1241
    1125
    1160
    1184
    1132
    1092
    1111
    1150
    1164
    1061
    1068
    1058
    1068
    1075
   981.8
   968.5
   997.7
   998.6
    1007
    1023
   936.3
   988.9
   963.9
   957.8
   918.8
   895.1
   987.6
   994.7
   893.5
   916.6
   916.6
   903.9
   885.7
   924.3
   923.4
   872.4
   919.1
   893.5
   819.6
   915.6
   890.6
   854.3
     913
   893.8
   839.7
   921.4
   858.2
     864
   928.9
   879.9
   912.7
   918.5
   935.4
   877.3
   883.5
     926
   851.3
   861.1
   894.5
   928.6
   945.7
   929.5
   892.2
     925
   945.1
   941.2
   917.2
   965.5
   932.4
   903.3
   955.8
    1011
   983.4
   979.2
   891.2
     913
   981.1
    1040
    1032
     986
    1019
   967.2
    1085
    1043
    1005
    1058
    1041
    1134
    1027
    1094
    1142
    1149
    1135
    1188
    1093
    1182
    1215
    1193
    1210
    1237
    1277
    1191
    1313
    1355
    1276
    1331
    1283
    1365
    1389
    1344
    1398
    1451
    1351
    1469
    1498
    1481
    1526
    1438
    1587
    1602
    1662
    1651
    1667
    1628
    1649
    1710
    1725
    1807
    1723
    1802
    1890
    1815
    1929
    1854
    1913
    1944
    1966
    1994
    2058
    2110
    2102
    2095
    2127
    2202
    2226
    2166
    2359
    2270
    2285
    2357
    2372
    2285
    2522
    2488
    2574
    2485
    2614
    2540
    2515
    2567
    2692
    2732
    2826
    2749
    2815
    2834
    2868
    2847
    2903
    2931
    3000
    3089
    2926
    3088
    3092
    3084
    3032
    3122
    3124
    3073
    3303
    3126
    3213
    3208
    3371
    3358
    3257
    3377
    3443
    3344
    3400
    3331
    3471
    3658
    3509
    3548
    3628
    3569
    3668
    3461
    3626
    3654
    3591
    3671
    3662
    3693
    3738
    3787
    3617
    3698
    3653
    3709
    3712
    3655
    3775
    3872
    3778
    3677
    3664
    3741
    3717
    3701
    3779
    3694
    3791
    3831
    3721
    3799
    3689
    3849
    3711
    3781
    3770
    3593
    3730
    3564
    3662
    3737
    3746
    3670
    3576
    3784
    3565
    3698
    3677
    3474
    3659
    3488
    3515
    3536
    3470
    3517
    3420
    3449
    3504
    3358
    3391
    3391
    3415
    3379
    3206
    3237
    3257
    3192
    3153
    3173
    3138
    3158
    3066
    3116
    3003
    2982
    3016
    2958
    2944
    3013
    2898
    2804
    2824
    2798
    2795
    2716
    2832
    2711
    2614
    2673
    2705
    2597
    2713
    2454
    2648
    2600
    2516
    2473
    2492
    2326
    2368
    2295
    2376
    2283
    2330
    2347
    2262
    2280
    2154
    2117
    2111
    2059
    2131
    1954
    1962
    1960
    2018
    1975
    1956
    1930
    1877
    1864
    1820
    1815
    1813
    1814
    1731
    1749
    1763
    1704
    1645
    1768
    1604
    1518
    1612
    1588
    1548
    1549
    1510
    1432
    1411
    1427
    1432
    1467
    1346
    1340
    1383
    1455
    1396
    1308
    1416
    1308
    1275
    1236
    1258
    1218
    1197
    1212
    1205
    1175
    1125
    1227
    1190
    1121
    1171
    1240
    1132
    1009
    1081
    1104
    1021
    1115
    1140
    1068
    1079
    1064
    1050
    1073
   989.5
   990.2
    1061
    1068
   968.5
   951.3
   923.4
   962.9
    1001
   918.8
   955.5
   948.7
   878.9
   931.1
   937.3
   932.8
     901
   896.4
   873.4
   929.9
   897.1
   933.1
   882.5
   892.2
     887
     936
     900
   860.1
   898.1
     901
   853.3
   896.8
   914.3
   832.2
   841.3
   867.9
     827
   798.5
   879.2
   882.2
   809.8
   864.6
   772.2
   782.3
     815
   862.1
   826.4
   794.3
     838
   824.4
   776.7
   841.9
   860.1
   816.3
     781
   735.5
   853.3
   779.7
   817.6
   813.4
   722.2
   776.7
   796.8
   838.7
   786.1
   820.9
   804.6
   825.1
   783.2
   803.7
     755
   882.5
   740.7
   782.3
   830.9
     754
   749.5
   750.1
   756.6
   806.3
   791.3
   721.6
   711.2
     767
   714.1
   834.5
   773.2
   756.9
   701.5
   699.2
   754.4
   712.5
   744.6
   789.4
   750.8
     791
   760.5
   750.8
   782.6
   772.5
   800.7
   767.7
   756.9
   811.8
   750.8
   789.7
     756
   735.9
   761.8
   723.9
   801.7
   769.3
   802.4
   769.9
   787.1
   759.9
   828.3
     768
   734.6
   769.6
   783.2
   791.7
   782.3
   736.2
   814.4
   790.4
   766.7
   707.3
     766
   770.9
   774.5
     803
     717
   722.2
   811.1
   789.7
   796.2
   770.9
   824.4
   790.4
   811.8
   797.5
   785.5
   789.4
   812.1
   867.2
   808.5
   765.7
   782.6
   846.5
   789.1
   772.2
   800.4
     790
   848.4
   817.6
   825.7
   740.1
   799.8
   789.4
   873.4
   881.8
     838
   835.1
   903.3
     840
     804
   866.3
   918.2
     841
   871.8
   809.2
     937
   870.5
     815
   801.7
     902
   769.3
   844.2
   835.5
   895.8
   883.8
   836.4
   843.6
   817.9
   886.1
   862.4
   843.6
   919.1
   873.4
     948
   871.5
   823.1
   931.5
   860.1
   878.9
   893.2
   849.7
   862.1
     888
   933.7
   874.1
   874.7
   934.7
   962.6
   850.1
   840.6
   919.5
   862.4
   947.7
     901
   903.3
     851
   892.9
   892.2
   963.6
   985.3
   851.7
   949.3
   837.7
   902.9
   906.5
     947
   933.1
   889.3
   924.3
   843.9
   895.1
   921.7
   903.6
   956.1
   919.8
   883.8
   930.5
   850.1
   946.1
   856.2
     950
   896.1
   920.4
   892.9
     912
   902.9
   960.3
   862.4
   916.9
   892.5
   906.2
   920.4
   870.8
   861.1
     852
     962
   859.5
   868.5
   863.7
   853.3
   931.8
   890.6
   883.1
   936.7
     851
   894.2
   913.6
   916.9
   934.4
   938.3
   932.4
   867.9
   849.1
   919.8
   863.4
   910.4
   857.2
     901
   824.1
   871.5
   877.6
   832.5
     840
   846.2
   893.5
   823.1
   843.2
   803.3
   843.2
   894.8
   788.4
   854.9
   865.6
   934.1
   846.8
     816
   830.6
   872.4
   849.1
   844.5
   852.3
   891.2
   782.6
   810.5
   859.5
   875.7
   845.2
   794.6
   777.4
   905.8
   889.6
   863.7
     803
   782.3
   804.3
   842.9
   841.3
   848.8
   803.7
   834.2
     853
   799.8
   831.9
   814.7
   745.3
   800.1
   848.8
   791.7
   820.9
   863.4
   854.6
   886.1
   863.7
   850.7
   788.4
   760.2
     805
   801.1
   857.8
   849.4
   872.8
   845.8
   811.8
   881.2
   848.8
   832.2
   802.7
     817
   862.1
   833.5
   855.6
   916.2
   799.4
   857.5
   870.8
   799.1
   918.8
   867.2
   849.4
   911.7
   912.7
   874.7
   896.8
   871.8
   872.4
   851.7
   865.3
     899
   872.1
   850.1
     853
   909.1
   884.8
   881.5
   871.8
   879.2
     998
   885.1
   894.8
   856.5
   836.7
   886.4
   899.7
   938.3
    1012
   946.4
     925
   913.6
   954.5
   930.2
    1014
   934.1
   987.3
   985.3
   971.4
   958.4
   966.5
   971.1
   977.9
    1005
   976.2
   975.9
    1016
    1016
    1032
   973.3
   981.8
   997.3
   941.9
    1074
    1086
    1100
    1029
   878.6
    1011
   919.5
   986.9
    1036
   921.7
    1112
    1061
    1026
   944.8
   992.8
    1036
   897.4
   947.4
    1026
    1069
    1109
    1047
    1038
   965.9
    1071
    1030
    1014
    1018
    1075
    1057
   991.8
    1036
    1052
   969.1
    1066
    1019
   996.7
    1042
   954.2
    1012
   999.3
   984.4
    1061
    1037
    1021
    1025
    1020
    1013
   970.7
    1076
    1034
    1107
   989.2
    1033
    1022
   997.3
    1058
   975.9
   987.9
    1000
   955.2
   953.5
    1006
   996.7
     998
   996.7
     986
   964.2
   981.4
   887.7
   995.1
    1026
   954.5
     973
    1019
   915.9
     947
   890.3
   997.3
   884.4
   904.2
   916.9
   951.6
   961.6
   933.4
   894.2
   890.6
   954.8
   924.7
   848.1
   830.3
   917.8
   927.6
   884.8
   849.1
   826.4
   781.6
   829.6
   879.2
     841
   878.9
   825.4
   935.4
   844.5
   893.2
   825.1
   876.7
   871.5
   856.5
   884.8
   849.1
   876.7
     828
   809.5
   822.8
   795.6
   821.5
   790.7
   789.7
     780
   782.3
   805.6
   785.2
     768
   760.2
   804.3
   794.3
   760.5
   831.6
   782.6
   808.9
   767.3
   831.9
   728.4
   806.6
   711.2
   745.9
   727.4
   724.5
   761.5
   749.2
     718
   674.2
   715.4
   759.5
   725.8
     730
   688.8
   700.8
   772.2
   659.6
   731.6
   744.6
   780.3
   733.3
   669.7
   739.1
   752.4
   696.6
   738.5
   696.6
   721.6
   737.8
   733.3
   795.2
   698.2
     693
   742.7
   757.9
   703.4
   713.5
   684.3
   674.2
   694.3
   712.2
   689.1
   652.8
   788.7
   665.1
   765.7
   704.4
   746.9
   696.3
   726.1
   719.3
   731.6
   731.3
   653.5
   721.3
   688.8
   715.7
   718.3
   759.2
   776.7
   708.3
     696
   687.5
   724.8
     731
   730.7
   750.8
   659.6
   785.8
   743.6
   740.1
   727.1
   730.3
   726.5
     768
   796.8
   778.7
   686.6
   747.2
   725.8
   757.3
   740.7
   745.9
   736.2
   732.9
   768.3
   717.4
   815.7
   789.7
   761.2
   784.5
   784.5
   815.3
   743.6
   797.8
   763.8
   782.3
   807.2
   760.5
     778
   809.5
   860.8
   838.4
   813.4
   809.5
   824.7
   815.3
   821.8
   834.2
   788.7
   814.7
   850.7
   812.1
   804.3
   811.1
   810.5
   823.8
   880.9
     803
   877.9
   920.8
   885.7
   903.3
   873.7
   929.2
   892.2
   857.2
   944.1
   918.2
     926
   971.1
   874.4
   940.6
     923
   941.5
   944.8
   878.3
   927.3
   903.6
     923
   936.7
   926.9
   976.2
   957.1
   961.3
   952.9
   940.6
    1025
    1001
    1082
   992.5
    1073
   972.3
    1013
    1051
    1029
    1009
    1038
    1039
    1029
    1112
    1063
    1034
    1050
    1025
    1075
    1056
    1126
    1014
    1120
    1063
   981.1
    1136
    1049
    1119
    1134
    1065
    1027
    1154
    1116
    1138
    1117
    1090
    1134
    1157
    1178
    1148
    1065
    1174
    1174
    1116
    1169
    1168
    1113
    1180
    1204
    1215
    1160
    1158
    1148
    1131
    1124
    1165
    1219
    1212
    1158
    1178
    1149
    1192
    1146
    1178
    1137
    1168
    1162
    1198
    1190
    1233
    1170
    1158
    1162
    1217
    1162
    1146
    1189
    1087
    1212
    1193
    1157
    1112
    1155
    1248
    1155
    1133
    1153
    1223
    1148
    1198
    1139
    1123
    1146
    1151
    1156
    1150
    1157
    1159
    1153
    1207
    1083
    1112
    1154
    1169
    1125
    1198
    1068
    1140
    1105
    1112
    1064
    1126
    1086
    1168
    1113
    1061
    1150
    1064
    1108
    1122
    1162
    1061
    1084
    1021
    1143
    1168
    1064
    1070
    1103
    1058
    1123
    1027
    1026
    1049
    1035
    1087
    1038
    1056
    1002
    1027
    1030
    1091
    1001
    1067
    1107
    1109
    1108
    1062
    1012
    1015
    1082
    1073
    1047
    1081
    1039
   992.8
    1075
    1027
    1085
    1063
    1057
    1042
    1026
    1040
    1051
    1023
    1013
    1099
    1082
    1086
    1092
    1108
    1133
    1111
    1023
    1113
    1120
    1030
    1177
    1059
    1068
    1172
    1045
    1132
    1128
    1172
    1165
    1242
    1177
    1190
    1259
    1150
    1245
    1233
    1227
    1310
    1228
    1230
    1271
    1236
    1255
    1338
    1230
    1253
    1334
    1318
    1344
    1408
    1338
    1350
    1336
    1342
    1353
    1430
    1308
    1370
    1363
    1440
    1428
    1460
    1460
    1451
    1524
    1483
    1538
    1472
    1584
    1599
    1489
    1568
    1510
    1566
    1573
    1584
    1696
    1664
    1650
    1696
    1660
    1692
    1648
    1666
    1775
    1775
    1687
    1778
    1643
    1766
    1722
    1816
    1748
    1886
    1741
    1809
    1828
    1868
    1887
    1992
    1817
    1885
    1940
    1888
    2002
    1896
    2034
    2019
    1943
    2032
    2046
    1941
    1960
    2014
    2030
    2055
    2026
    2038
    2090
    2012
    2051
    2081
    2132
    2091
    2148
    2151
    2041
    2104
    2184
    2120
    2079
    2137
    2115
    2109
    2102
    2217
    2224
    2105
    2133
    2213
    2215
    2159
    2153
    2104
    2231
    2089
    2206
    2075
    2225
    2041
    2043
    2158
    2174
    2127
    2125
    2253
    2110
    2262
    2115
    2139
    2158
    2171
    2117
    2142
    2115
    2237
    2044
    2216
    2184
    2157
    2180
    2089
    2059
    1969
    2094
    2112
    2031
    2189
    2152
    1991
    2056
    2109
    2011
    1936
    2039
    2009
    1999
    2003
    1981
    1912
    1891
    1947
    1915
    1954
    1803
    2025
    1853
    1791
    1903
    1901
    1872
    1902
    1837
    1738
    1767
    1752
    1802
    1822
    1630
    1706
    1732
    1652
    1752
    1752
    1702
    1718
    1608
    1640
    1696
    1584
    1564
    1634
    1592
    1520
    1643
    1541
    1593
    1474
    1497
    1424
    1439
    1477
    1476
    1551
    1433
    1479
    1477
    1401
    1385
    1429
    1406
    1390
    1327
    1316
    1373
    1297
    1356
    1256
    1182
    1219
    1268
    1265
    1225
    1238
    1267
    1244
    1150
    1160
    1155
    1159
    1138
    1159
    1088
    1097
    1146
    1102
    1168
    1037
    1118
    1051
    1080
   994.7
   991.8
    1069
    1052
   958.7
     950
   966.2
    1026
    1044
   975.9
    1055
   982.4
    1001
   997.7
   926.9
   970.1
   910.1
    1009
   909.7
   920.1
   904.5
   915.6
   891.2
   928.9
   866.6
     938
   857.2
   895.1
   801.4
   977.9
   822.8
   830.3
   784.8
   855.2
   928.6
   890.3
   861.4
   846.2
   812.7
   791.7
   813.1
   825.4
   815.7
   864.3
   762.8
   789.4
   879.9
   846.8
     805
   834.2
   740.4
     816
   835.8
   782.9
   788.1
   797.5
   811.1
     802
   758.6
   795.9
   778.7
   794.3
   766.7
   706.7
   750.1
   787.4
   768.6
   723.2
   750.5
   759.5
   738.5
   739.8
   757.3
   726.8
     805
   770.6
   706.7
   717.7
     719
   801.1
   729.4
   732.9
   715.4
   754.7
   702.8
   732.6
   714.5
   675.5
   747.2
   760.5
   733.3
   778.4
   714.8
   663.2
   662.2
   711.9
   713.5
   735.2
   621.3
   682.7
   714.8
   739.8
   695.3
   665.8
   637.9
   682.3
   655.1
     779
   779.7
   703.7
   664.2
   755.7
   665.1
   688.2
   713.5
   746.2
   708.6
   712.8
   715.4
   656.1
   674.2
   664.8
   724.5
   687.9
   639.2
     682
   746.2
   688.5
     659
   678.1
   757.6
   701.2
   662.9
   689.1
   669.7
   674.6
   702.4
     755
   673.9
   643.1
   698.2
   670.7
   635.9
   595.1
   656.4
     695
   627.8
   667.7
   647.3
   631.1
   640.2
   693.7
   729.4
   652.8
   656.1
   613.9
   709.3
   634.3
   651.5
   662.5
   681.4
   697.3
     730
   658.7
   641.1
   713.5
   723.5
   698.9
     660
     707
   688.8
   622.6
   654.4
   651.2
   648.9
   685.3
     670
   684.3
     635
   654.8
   657.7
   648.6
   671.3
   605.8
   638.2
   672.6
   725.5
   699.9
   649.9
   669.7
   672.9
   677.5
   608.4
   631.7
   643.4
   576.9
   665.1
   659.3
     669
   635.9
   705.4
   651.5
   637.2
   642.8
   672.9
   595.1
   696.3
   667.1
   640.5
   618.8
   636.6
   653.8
   678.1
   607.7
   602.2
   640.2
     658
   698.6
   675.5
   661.6
   669.7
   640.5
   669.7
   642.1
   644.4
     609
   586.6
   648.3
   661.9
   652.5
   688.8
   696.9
   633.4
   687.9
   618.4
   666.1
   656.1
   650.2
   611.3
   622.6
   711.5
   597.3
   667.7
   637.9
   604.5
   596.7
   688.5
   660.6
   606.1
   613.9
   639.5
   635.3
   672.9
   649.6
   656.4
   622.3
   664.8
   642.4
   624.9
   636.3
   616.5
   613.9
   585.7
   594.4
   642.4
   664.2
   616.2
   611.9
   672.3
   666.1
   617.5
   649.2
   607.7
   639.2
   613.2
   629.5
   678.8
   649.2
     670
   648.6
   697.3
   603.5
     645
   640.5
   683.3
   669.4
   633.4
     587
   632.7
   617.5
   609.3
   655.1
   713.5
   600.3
   639.2
   639.5
   602.9
   616.2
   619.1
   680.7
   690.4
   629.8
   619.7
   677.5
   664.5
   648.9
   611.3
     669
   677.5
     646
   601.2
   740.7
   677.8
     622
   653.1
   587.9
   659.6
   660.6
   655.4
   668.7
   702.8
     669
   635.6
   654.8
   629.5
   687.9
   621.7
   655.1
   650.2
   593.8
     705
   628.2
   668.4
   669.4
   672.9
   685.3
   686.2
   649.6
   591.2
   667.4
   582.4
   718.7
   659.6
   703.7
   619.4
   631.1
   622.3
     658
   655.1
   632.1
   651.5
   744.6
     659
   653.5
   617.5
   655.1
   553.6
   626.5
   604.8
   636.9
   686.9
   626.2
   676.2
   667.4
   588.6
     634
   768.3
   672.3
   657.4
     635
   668.4
   674.6
   686.2
   654.8
   686.6
   671.3
   719.6
   605.1
   643.1
   694.3
     596
   706.7
   675.5
   637.6
   671.6
   639.2
   630.1
   637.6
   661.3
   603.2
   667.1
   614.2
   652.2
   625.9
   613.6
   649.2
   677.8
   625.6
   623.9
   655.7
   684.9
   633.4
   649.6
     648
   605.5
   624.9
   666.4
   669.7
   639.8
   648.3
   617.5
     648
     657
   692.4
   704.4
   670.3
   671.6
   666.4
     681
   671.3
     694
   656.4
   637.6
   662.2
   576.3
   655.1
   665.1
   607.1
   697.9
   681.7
   714.8
   726.1
     672
   707.3
   716.7
   726.8
   694.3
   672.9
   624.9
   639.2
   636.9
   677.8
   712.8
   693.7
   656.1
   602.5
   595.4
   691.1
   674.2
   662.5
   644.4
   701.5
   635.6
   714.8
   656.4
   638.9
   690.8
   680.7
   686.9
   761.8
   626.2
     695
   704.1
     648
     623
     671
   638.9
   693.4
   684.9
   640.5
   652.2
   684.6
     672
   685.9
   646.3
   644.4
   663.2
   630.4
   657.7
   684.9
   640.5
   717.4
   660.3
   684.9
   714.8
   697.3
   657.7
   712.5
   656.7
   626.2
     670
   650.5
   614.9
   653.5
   687.9
   601.6
   570.1
   649.9
   716.7
   605.5
   657.7
   638.9
   709.9
   656.4
   637.2
   707.3
   654.1
     669
   661.9
   579.5
   667.1
   649.2
   691.4
   635.3
   704.7
   692.1
   649.6
   579.8
   688.8
     658
   615.8
   635.3
   679.7
   600.9
   596.4
   649.2
   668.1
     707
   640.2
   652.2
   641.8
   629.5
   643.4
   637.6
   718.3
   619.1
     623
   599.6
   665.8
   635.3
   661.3
   642.1
   654.8
   621.3
   636.6
     670
     634
     611
   679.1
   632.4
   671.6
   696.3
   703.1
   690.1
   692.7
   680.1
   630.1
   660.9
   627.5
   623.6
   660.3
   620.7
   608.7
   668.1
   649.6
   674.2
   603.2
   628.8
     694
     682
   613.2
   611.3
   596.7
   642.4
   633.7
   706.3
   619.7
     682
   676.8
   677.1
   655.1
   637.9
   629.8
     672
     681
   642.1
   595.7
   590.5
   700.2
   632.1
     645
   605.5
   626.2
   660.3
   590.5
   632.4
   660.3
   703.7
     648
   633.4
   601.6
   673.3
   590.9
   686.6
   629.5
   583.7
   653.1
   633.7
   603.2
   652.5
     608
   595.4
   619.7
   643.1
   675.5
   601.9
   626.9
   668.1
   634.6
   667.1
   682.3
   589.6
   650.5
   653.5
   603.8
   648.6
     660
   669.4
   641.8
     671
   646.7
   678.8
   643.4
   597.7
   674.2
   657.7
   646.7
   648.6
   629.8
   625.2
     657
   604.8
   632.1
   652.2
   716.7
   614.2
   660.3
   684.9
   677.5
   615.2
   632.1
   612.3
   656.1
   636.6
   623.6
   644.1
   607.1
   614.2
   626.2
   614.5
   656.7
   644.4
   658.7
   610.6
   666.4
   623.6
   621.7
   641.5
   680.4
   682.7
   637.2
   636.9
     669
   692.4
   610.3
   644.7
   676.2
   608.7
   643.7
     708
   711.2
   631.4
     633
   617.1
   664.8
   615.5
   624.3
   652.2
     694
   634.3
   669.7
   673.3
     671
   704.4
   644.1
     669
   624.6
     608
   581.4
   643.1
   636.6
   648.6
     706
   686.9
   652.2
   625.2
   623.9
   655.7
   694.7
   628.5
   657.4
   641.5
   617.8
     611
   601.9
   643.4
     633
   629.8
   693.4
   642.8
   676.2
   660.9
   618.4
   649.9
   663.8
   699.2
   654.4
   599.9
   681.7
   631.4
   693.4
   746.9
   661.6
   661.6
   614.5
   643.4
   637.6
   703.1
     684
   644.1
   667.7
   651.2
   702.8
   650.2
   670.3
     681
   691.4
   601.2
   679.1
   696.3
     634
   628.8
   684.6
   655.1
     707
   614.2
     660
   664.2
   714.1
   612.9
   685.9
   617.1
   675.5
   703.1
   646.3
   648.6
   713.5
   702.1
   642.8
   669.7
   680.7
   716.7
   643.7
   638.2
   667.1
   637.9
   651.5
   635.6
   630.4
   689.1
   675.8
   685.9
   685.6
   665.8
     658
   643.7
   691.4
   730.7
   619.1
   632.1
   623.6
   657.4
     647
   716.4
   627.2
   728.1
     682
   678.8
   672.9
     706
   668.1
   692.7
   608.7
   635.6
   648.9
   692.1
   677.5
   674.6
   629.5
   686.6
   632.1
   649.9
   640.5
   641.5
   707.3
   680.7
   606.8
   733.6
   755.7
   614.9
   631.7
   662.9
   657.7
   697.3
   687.2
   683.6
   644.4
   629.5
   593.5
   645.4
   693.4
   679.7
   659.6
     695
   638.5
     684
   695.3
   659.6
   693.4
   703.4
   646.7
   668.7
   703.7
     660
   635.6
   672.3
     718
   695.6
   630.4
   695.6
   665.5
   637.2
   664.5
   661.9
   605.5
   659.6
   626.9
   671.3
   684.6
   689.1
   635.6
   594.1
     672
   639.2
   660.9
   678.4
   668.4
   668.1
   684.3
   637.6
   698.6
   663.2
   618.4
   692.1
   717.4
   711.9
   575.9
   664.5
   681.4
   710.9
   637.2
   586.3
   690.1
   657.7
   678.1
   660.9
   638.5
   606.1
   614.9
   605.8
   672.3
   683.6
   628.8
   612.3
   655.1
   677.1
   646.7
   651.5
   676.5
   614.5
   651.5
   642.4
   692.4
   612.9
   682.7
   652.8
   650.5
   680.7
   646.7
   687.5
   665.8
   632.4
   622.3
     609
   692.4
     645
   656.7
   584.4
   681.4
   599.3
   697.9
   664.2
   627.8
   652.2
   612.9
   614.5
   633.4
   613.9
   606.1
   640.8
   650.2
   645.4
   656.1
   668.7
     672
   631.1
   716.7
     670
   656.7
   615.5
     585
   679.1
   636.9
   691.7
   628.8
   649.9
   610.6
   650.2
   679.1
     623
   652.5
   632.1
   666.8
   647.3
   650.2
   617.5
   599.3
     621
   607.7
   639.2
   618.8
   643.4
   606.8
   625.6
   628.8
   572.4
   561.3
   613.6
   631.4
   681.4
     621
   612.3
     633
   624.3
   613.9
   644.4
     572
   641.5
   612.9
   605.5
   672.3
     575
   601.9
   585.7
     621
   617.5
   658.7
   630.4
   671.6
     621
   606.8
   577.9
   659.6
   635.9
   603.2
   625.2
   686.2
   601.6
   621.3
   648.6
   632.4
   603.2
   600.9
   640.5
   700.8
   631.4
   656.1
   605.5
   637.9
   609.7
   694.7
   643.7
   608.7
     596
   649.9
   623.3
   614.9
   677.5
     596
   634.6
   656.7
   629.5
   651.5
   629.5
   599.9
   601.6
   615.8
   609.7
   668.1
   626.2
   628.2
   630.4
   664.5
   618.1
   628.2
   605.8
   617.5
   625.9
   597.3
   666.1
   676.8
     599
   584.7
   623.3
   605.1
   636.6
   665.8
   656.1
   635.3
   588.3
     635
   628.2
   654.1
   661.9
   588.9
   611.3
   655.1
   608.4
   663.2
   656.1
   679.1
   631.4
   603.8
   648.9
   577.9
   648.9
   639.2
   648.3
   662.2
   612.9
   591.8
   649.2
   664.8
   597.7
   665.1
   641.1
   612.3
   677.1
     645
   629.8
     658
   640.5
   673.3
   653.1
   675.5
   676.2
   666.8
   634.3
   637.9
   649.6
   676.8
     645
   616.2
   610.6
     660
   624.6
   648.9
   633.7
   689.5
   656.7
   621.7
   636.9
   645.7
   569.8
   663.5
   713.5
   655.7
   671.6
   641.1
   659.3
   719.6
   738.8
   637.9
   659.6
   655.4
   633.4
   632.4
   674.6
   655.4
   659.6
   638.9
   670.7
   624.9
   639.2
   613.6
   724.8
   620.4
   628.5
   648.6
   674.9
     599
   616.2
   647.6
   685.3
     647
   695.6
   637.9
   665.5
   672.9
   666.4
   635.9
   699.5
   651.8
   630.1
   664.8
   632.4
   651.8
     694
     693
   692.1
   660.6
   628.2
   656.1
   654.1
   668.7
   719.3
   660.3
     683
   620.7
   670.3
   703.4
   699.9
   659.6
   638.5
   670.7
   675.2
   681.7
   725.5
   711.2
   735.2
   726.1
   680.1
   706.7
   675.8
   697.6
   639.2
   671.6
   628.8
   675.2
   695.6
   630.8
   685.9
   681.7
   626.5
   637.2
     659
   720.9
     682
   686.6
   686.6
   657.4
   712.8
   693.4
   693.7
   642.1
   696.3
     682
   689.8
   671.6
   693.7
     718
   710.2
   708.9
     743
   693.4
   735.5
   715.1
     707
   677.5
   660.3
   649.9
   670.3
   703.4
     695
   685.6
   678.4
   656.1
     694
   708.3
   710.9
   680.4
   693.4
   691.4
   688.8
   724.2
   672.3
   748.8
   687.9
   614.9
   716.1
   664.8
   685.3
   680.1
   729.4
   688.8
   723.9
   701.5
   717.4
   718.7
   728.7
   710.2
   669.4
   711.2
   666.1
   752.7
   708.9
     766
   682.7
   722.2
   681.4
   668.4
     695
   700.8
   714.1
     718
   727.1
   687.2
   654.1
   683.6
   628.5
   666.8
   750.8
   739.1
   716.7
   698.6
   703.4
   714.8
     729
   697.6
   698.9
     732
   734.6
     732
   679.7
   689.5
   640.5
   656.4
   694.7
   686.2
   779.3
   652.5
   676.8
   714.1
   642.8
   697.3
   715.7
   636.6
   678.4
   715.1
   641.1
   700.8
   690.8
   712.2
   741.7
   700.8
   656.4
   642.1
   666.4
   638.2
   684.6
   682.3
     671
   663.2
   707.3
   632.4
   654.4
   712.2
   629.1
   673.3
   656.7
   635.3
   688.8
   697.6
   685.3
   710.2
   666.1
   650.9
   686.9
   641.1
   674.2
   656.7
   685.3
   665.1
   630.1
   630.8
   665.5
   611.9
   660.6
   625.2
   674.6
   619.4
   620.4
   652.5
   604.5
   677.5
   624.3
     657
   633.7
   656.4
   703.4
   653.8
   649.6
   594.4
     684
   700.5
     634
   652.8
   595.1
   678.8
   662.9
   691.7
   629.8
   604.2
   600.6
   689.1
   652.8
   654.8
   676.5
   712.5
   655.4
   650.5
   636.6
   642.8
   610.3
   736.5
     672
   646.7
   627.8
   613.2
   652.2
   653.5
   545.8
   590.2
   604.2
     645
   621.7
   664.5
   658.3
   640.2
   657.7
   632.4
   600.3
   616.2
   654.1
   615.2
     705
   658.7
   636.9
   600.6
   613.9
   658.7
   631.7
   620.4
   641.1
     671
   639.2
   588.3
   648.3
   688.2
   650.9
     658
   616.2
   684.9
   602.2
   680.4
   628.5
   621.7
     623
   624.9
   665.5
   607.7
   652.8
   598.6
   654.1
   715.7
   648.3
   593.5
   668.7
     730
   654.8
   645.4
   666.1
   669.4
   616.8
   648.9
   590.5
   741.7
   651.2
   713.5
     683
   651.5
   654.1
   659.6
     648
   643.4
   645.4
   639.2
   716.4
     657
   637.2
   645.4
   713.2
   635.3
     647
   686.6
   626.5
     696
   633.4
   674.6
     648
   614.5
   628.8
   639.5
   604.8
   651.5
   616.5
   704.4
   705.7
   652.8
   655.4
   658.3
   654.8
   672.6
   649.9
   666.8
   663.5
   651.5
   685.3
   651.2
   627.2
   610.3
   679.1
   615.8
   666.1
   665.8
   647.3
   683.3
   694.3
   653.1
   644.7
   700.5
   677.8
   670.3
   642.8
   649.9
   732.6
     596
   636.9
   631.4
   644.7
   699.9
   617.1
   654.4
   689.1
   658.7
   672.3
   652.8
   668.7
   608.4
   649.6
   655.7
   684.9
   632.1
   667.4
   642.8
   672.6
     623
   721.3
   629.1
     669
   665.8
   668.1
   633.4
   630.8
   645.7
   665.8
   628.5
   640.2
   626.9
     694
   643.1
   711.9
   668.4
   640.5
   625.6
   688.2
   641.8
   659.6
     681
   642.1
   683.6
   684.3
   654.1
   702.1
   660.9
   700.2
     682
   711.5
   672.3
   664.8
   668.7
   691.7
   662.9
   700.2
   748.2
   674.2
   732.6
   680.4
   700.2
     647
   628.2
   698.2
   705.7
   677.1
   644.4
   639.5
   692.7
   653.1
   703.1
   663.5
   674.2
   670.7
   749.8
   674.9
   692.1
   717.4
   678.4
   698.2
   722.9
   762.5
   709.3
     693
   696.9
   713.5
   702.8
   740.1
     705
     729
   697.3
   752.7
     718
   700.8
   730.3
   794.6
     694
   758.6
   771.5
   722.2
   746.6
   759.2
   795.9
   662.9
   799.8
   710.9
   723.2
   691.7
   740.4
   776.4
   719.6
     816
   747.2
   710.2
   724.5
   780.6
   765.4
   696.9
   775.8
   728.4
   770.9
   760.5
   787.4
   734.2
   768.6
   732.9
   785.5
   698.2
   821.2
   751.8
   745.6
   731.6
   744.3
   716.1
   824.1
   760.2
   764.4
   739.1
   814.7
   830.6
   771.5
   820.2
   824.1
   807.2
   779.3
   760.2
   797.8
   817.3
   858.5
   858.2
   739.4
   848.4
     841
   836.4
   855.9
   819.6
   775.8
     865
   810.1
     817
   785.8
   782.9
   799.1
   838.4
     817
   800.4
   832.2
   818.6
   787.8
   896.4
   843.9
   809.5
   837.4
   880.2
   790.4
   842.9
   796.8
   765.1
   848.8
   856.5
   749.5
   837.4
   840.3
   817.3
   785.2
   846.5
     817
   799.1
   829.9
   861.1
   788.4
   819.9
   858.8
   869.5
   799.4
   871.5
   817.3
   889.6
     865
   866.3
   826.4
   817.9
   814.4
   817.9
   853.3
   814.4
     864
   867.9
   841.6
   761.8
   821.8
   806.3
   914.6
   916.2
   787.4
     890
   877.3
   802.4
   847.5
   809.8
   871.5
     816
   869.5
   865.3
   862.1
   857.2
   850.4
   817.3
     887
   833.8
   853.9
   835.8
     890
     816
     838
     877
   862.7
   919.1
   843.6
   782.3
   888.7
   799.1
   807.9
   860.8
   855.6
   801.4
   812.4
   866.6
   802.7
   810.5
   939.3
   894.2
   923.7
   762.8
   817.3
   809.8
   843.9
   816.6
   832.5
   818.9
   890.6
   847.1
     841
   799.4
   800.1
   818.3
   814.7
   804.3
   867.9
   764.4
   792.6
   815.3
   822.2
   802.4
   859.8
   850.7
   898.4
   843.2
   810.5
   783.9
   753.1
   796.2
   810.1
   777.4
   769.9
   793.6
   740.7
   798.5
   785.8
   789.4
   810.5
   799.1
   799.4
   795.9
   796.8
   771.9
   765.4
     829
   805.9
   729.7
     767
   833.5
   735.9
   776.4
   784.5
     742
   776.4
   810.8
   735.9
   827.7
     717
   795.6
     793
   756.3
   783.2
   676.8
   725.5
   770.6
     767
   745.9
   731.6
   773.2
   724.5
     756
   775.1
   771.5
   733.3
   763.4
   768.3
   764.1
     729
   807.6
   752.7
   702.4
   747.2
   713.5
   745.9
   755.3
   727.4
   719.3
   753.4
   740.1
   739.1
   718.3
   688.2
   740.7
   753.1
   735.9
   729.7
   697.3
   779.3
   731.6
   715.7
   683.3
   677.1
   778.7
   688.8
   710.2
   687.5
     729
   701.2
     743
   675.5
   698.2
   635.6
   731.3
   630.1
   775.1
   727.8
   725.2
     696
   734.9
   713.5
   717.4
   682.3
   728.1
   758.9
   644.1
   686.9
     670
     694
   707.3
   703.1
     742
     754
   711.9
   665.5
   692.7
   685.9
   721.9
   650.2
   645.7
   721.3
     681
   741.7
   697.6
   707.3
     682
     708
   670.3
   669.7
   661.6
   678.1
     693
   718.7
     681
   735.9
   770.6
   697.6
   720.6
   644.4
   684.9
   671.3
   695.6
     681
   700.5
   686.9
   738.1
   746.6
   672.9
   659.6
   697.6
     718
   658.7
   650.2
   660.9
   735.9
   712.8
   746.9
     657
   710.6
   735.5
   677.8
   717.7
   654.8
   701.8
   665.5
   713.5
   651.8
   613.6
     694
   672.9
     705
   717.7
   667.7
   723.5
   655.4
   686.9
   662.9
   698.2
   713.5
   721.9
     708
   706.3
   715.4
     717
   670.7
   710.9
   692.4
   701.8
   616.2
     683
   699.2
   675.8
   748.5
     732
   709.6
   659.6
   725.5
   658.3
   632.1
   700.5
   630.8
   683.3
   618.1
   644.1
   621.7
   653.8
   690.4
   678.4
   678.4
     681
     683
   687.5
   699.5
   623.6
   702.1
     657
   650.5
   655.1
   704.1
   690.1
   698.6
   682.3
   646.7
   691.7
   689.5
   685.3
   705.4
   698.9
   687.5
   645.4
   624.6
   698.9
     718
   734.2
   638.5
   647.3
   651.2
   655.7
   677.1
   662.5
   668.7
   716.7
   661.3
     670
   679.7
   678.8
   677.5
   705.4
   660.6
   672.6
   654.8
   661.9
   705.4
   648.3
   666.1
   658.7
   697.6
   662.2
     658
     635
   672.9
   707.6
   706.3
   669.7
     633
   621.3
   703.7
   691.7
     719
     717
   732.6
     610
   715.7
   732.6
   684.3
   631.4
   674.6
     681
   702.4
     743
   687.9
   672.9
     693
   661.9
   691.4
   619.7
   715.1
     660
   650.9
   677.5
   654.8
   688.2
   638.2
   674.6
   702.1
   667.7
   684.3
   700.2
   636.3
   672.6
   662.5
   672.3
     645
   634.3
   628.2
   674.9
   641.8
     648
   692.4
   635.9
   679.1
     683
   629.1
   739.8
   664.8
   636.3
   628.5
   660.6
   662.2
   666.1
   652.5
     635
   703.7
   683.6
   693.7
   657.7
   663.8
   711.2
   641.8
   604.2
   665.5
   629.5
   655.4
   689.5
   708.9
   642.8
   683.3
   665.8
   659.6
   616.2
     660
   668.7
   642.4
   702.8
   660.3
     706
   643.4
     657
   580.2
   653.8
   643.4
   638.2
   713.8
   670.3
   630.8
   660.3
   604.8
   640.2
   687.2
   628.8
   667.7
   631.1
   686.6
   659.6
   653.5
   674.9
   688.8
   718.7
   692.7
   646.7
   619.4
   707.6
   625.2
     621
   663.2
   738.5
   626.2
   613.9
   664.5
   593.5
     623
   665.5
   676.5
   652.2
   597.3
   680.1
   613.6
   699.9
   655.7
   688.2
     657
   661.9
   682.3
   693.4
   656.4
     609
   616.5
   749.5
   619.7
     646
   659.3
     647
   628.8
   610.3
   623.3
   605.8
   620.1
   702.4
   611.3
   617.8
   551.6
   660.9
     658
   630.8
   655.7
   686.6
   604.5
   673.6
   633.4
   646.3
   591.8
   624.3
   631.1
   656.4
   603.8
   650.9
   658.3
     671
     660
   690.4
   585.3
   702.1
   660.9
   679.7
   641.5
   641.5
   624.3
   631.7
   665.8
     611
   697.9
   650.5
   634.6
   668.4
     610
   631.1
   677.1
     646
   645.4
   633.7
   616.5
   614.2
     658
   656.4
   634.6
   660.6
   678.1
   638.9
   643.1
   605.1
   670.7
   712.5
   650.9
     596
   735.2
   616.2
   646.7
   624.3
   618.1
   651.2
     622
   629.5
   679.7
   587.3
   656.4
   615.8
   583.1
   619.1
   653.1
   629.5
   668.1
   591.8
   640.5
   603.5
   656.4
   641.1
   636.3
   711.5
   682.7
   638.2
     706
   623.6
   640.5
   624.6
   641.8
   656.1
   618.4
   637.2
   653.8
   652.8
   665.1
   657.4
   692.4
   638.2
   614.9
   645.7
   649.2
     669
     645
   666.4
   642.1
   659.6
     694
   629.1
   678.1
   662.5
   676.8
   639.5
   622.3
   644.4
   628.5
   704.4
   610.3
   672.6
   629.8
   680.1
   621.7
   633.7
   691.1
   685.3
   648.3
   637.9
   624.6
   604.5
   648.9
   690.4
   639.5
   605.5
   651.2
   594.4
   700.8
   625.6
   647.6
   677.8
   613.9
   637.6
   653.5
   635.6
   630.1
   677.8
     598
   672.3
   603.5
   636.6
   671.6
   688.2
   559.4
   657.7
   606.1
   659.3
   624.9
   686.6
   669.4
   673.6
   696.3
   682.7
   622.6
   633.7
   666.8
   672.6
   649.6
   665.5
   704.7
     645
   684.3
   672.9
     693
   661.3
     587
   639.8
   671.6
   656.7
   614.9
   677.1
   628.8
   625.2
   656.4
   673.9
   672.3
   624.9
   655.7
   605.1
   711.5
   709.9
   661.3
   679.1
   671.3
   651.2
   625.2
   655.7
   696.6
   663.5
   649.2
   648.3
   616.8
     682
   652.8
   649.2
   630.4
   698.6
   726.1
   698.9
     683
   651.5
   684.9
   617.1
   620.7
     695
     660
   667.1
   689.5
   626.5
   647.6
   626.2
   666.4
   683.6
   672.3
   689.5
   629.1
   643.4
   640.8
   671.3
   685.6
   692.4
   663.8
   641.5
     623
   619.1
   737.8
   602.9
   674.9
   663.5
   634.6
   668.1
   631.1
   666.1
   659.3
   626.2
   665.8
   651.8
   644.1
   706.7
   687.2
   631.7
   668.7
   663.5
   673.9
   594.4
     645
   644.4
   647.3
     633
   688.2
   623.9
   657.4
   649.2
   683.6
   612.6
   661.3
   665.1
   731.3
   626.9
   589.6
   699.9
   659.6
   690.1
   651.5
   686.9
     717
   679.1
   697.6
   716.7
   675.5
   707.6
     706
   679.7
   716.7
   650.9
     657
   675.2
   605.5
   655.7
   687.5
   737.5
   627.8
     696
   651.5
   657.4
   651.2
   628.5
   664.2
   679.4
   661.9
     657
   639.2
   650.2
   636.3
   640.8
   609.7
   644.7
   673.6
     658
   680.7
   631.7
   700.8
   672.3
   664.5
   675.5
   634.6
   682.7
   692.7
   633.4
   711.9
   664.8
   685.9
   682.3
   661.3
   697.3
     744
   661.3
   681.7
   625.2
   636.3
   634.3
   649.2
   668.1
   711.9
     705
   628.8
   674.6
   677.1
   648.9
   642.4
   686.9
   615.5
   717.7
   697.9
   684.6
   643.1
   680.4
   627.8
   686.6
   642.4
   773.5
   723.9
   679.4
   716.1
   724.8
   704.7
   653.5
   644.1
     684
   730.3
   649.6
   688.8
   682.3
   676.8
   689.1
   673.3
   663.8
   703.7
   628.5
   699.5
     682
   628.5
   649.2
   670.7
   637.2
   689.1
   714.1
   733.6
   667.1
   618.1
   677.5
   611.9
     708
     669
   658.3
   772.8
   699.5
     695
   656.1
   703.7
   730.7
   677.8
   693.4
   636.9
     719
     634
   603.5
   672.3
   706.3
     708
   692.4
   612.3
   656.7
   667.1
   629.5
     657
   632.4
   639.2
   657.4
   635.6
   638.9
   643.7
   652.5
   750.8
   670.3
   653.5
     660
   682.3
   606.4
   625.6
   645.4
   645.7
   701.8
   693.4
   651.2
     694
   696.9
   674.6
   644.1
   685.3
     707
   716.7
   665.8
   730.7
   683.6
   643.1
   630.8
   689.1
   675.2
     660
   663.5
   710.9
   656.1
   676.5
   637.2
   660.9
   613.2
   685.9
   665.8
   658.7
   665.5
     744
   692.4
   638.2
   607.4
     669
   656.4
   675.5
   681.4
     657
   705.7
   663.5
   650.9
   698.2
   647.3
   618.4
   695.3
   643.4
   664.5
   639.8
   695.3
     648
   633.4
   685.3
   643.7
   620.1
   654.4
   679.7
   685.3
   687.5
   651.8
   642.4
   718.7
   657.7
   628.5
   641.5
   706.3
   642.4
   614.9
   630.4
   616.5
   610.6
   684.9
   605.5
   646.7
   711.2
   602.9
   640.8
   657.4
     623
     634
   669.4
   630.4
   585.3
     608
   686.2
   698.2
   587.3
     671
   648.6
   636.9
   635.6
   678.8
   605.1
   639.2
   695.6
   659.6
   690.1
   648.3
   656.7
     683
   640.5
   619.1
   713.8
   708.3
   618.1
   599.6
   639.8
   622.6
   633.4
   611.9
   646.7
   623.6
   728.7
   668.7
   673.9
   608.7
   637.2
   675.5
     658
   669.4
   647.3
   667.4
   651.8
   586.6
   616.8
   665.8
   677.8
   618.4
   703.4
   652.5
   654.1
   630.1
     608
   662.5
   642.4
   666.4
   697.9
   583.7
   624.9
   674.6
   649.2
   652.5
   664.5
   698.6
   719.6
   665.1
     633
   619.7
   653.5
     646
   617.1
   644.1
   698.6
   669.4
   630.1
   693.4
     672
     695
   678.4
   662.9
   677.1
   616.5
     684
   617.1
   738.8
   626.5
   635.9
   617.5
   667.4
   637.6
   642.8
   676.5
   686.6
   674.6
   633.4
   695.3
     696
   714.1
   725.5
   681.7
   745.3
   648.9
   642.4
     658
   623.6
   723.5
   665.5
   643.7
     705
     684
   727.4
   630.8
   647.3
   685.6
   712.5
   649.6
   616.5
   677.8
   625.9
     635
   692.1
   684.3
   724.8
   663.2
   708.6
   716.1
   649.2
   736.8
     657
   666.1
   667.7
   677.1
     647
   725.5
   639.5
   698.9
   699.9
   675.8
   642.1
   687.5
   673.3
   675.8
   679.1
   665.1
   723.2
   643.4
   687.9
   641.5
   651.8
   755.7
   678.4
   708.6
   672.3
   651.8
   676.5
   710.2
     681
   699.2
   709.9
   683.6
   689.8
   721.6
   709.6
   693.4
   640.2
   696.9
     647
   750.1
   704.7
   635.3
   681.4
   688.5
     683
   648.3
   691.4
   597.7
   744.9
   666.8
   648.6
   687.2
   655.1
   677.5
   683.6
   691.4
     717
   739.4
   633.7
   650.9
   587.9
   619.1
   655.4
   624.3
   674.9
   650.9
   655.7
   713.8
   600.3
   690.4
   675.5
   650.2
   644.4
   676.8
   616.8
   697.9
   685.6
   701.8
   645.7
   712.5
   673.6
   642.1
   685.9
     669
   638.5
     647
   601.2
   647.3
   656.4
   625.6
   642.8
   759.9
   695.6
   671.6
   698.2
   638.5
   648.9
   671.3
   655.4
   654.1
   652.2
   606.4
     717
     681
     683
   625.6
   628.2
   620.7
   709.6
   645.4
   611.9
   625.6
   674.2
     623
   641.5
   661.9
     658
   591.2
   665.5
   692.4
     708
   728.7
     596
   623.9
   605.1
   627.2
   660.3
   658.3
     648
   611.6
   652.2
   671.6
   645.7
   627.2
   665.1
   633.7
   731.6
   625.6
   625.9
   596.4
   631.7
   674.6
   656.4
   679.7
   642.8
   685.3
   672.6
     670
   630.4
   689.8
   642.4
   650.9
   646.7
   687.5
   641.8
     610
   629.8
   662.2
   666.8
   596.4
   655.4
   632.4
   660.9
   624.3
   715.1
   652.5
   618.8
   636.6
   661.9
   641.1
   651.5
   625.9
   673.9
   666.8
     732
   693.4
   571.7
   605.5
     684
   664.8
   608.4
   589.9
   674.9
     670
   616.8
   671.3
   633.4
   605.1
   591.8
   624.3
   598.3
   625.6
   586.6
   645.7
     623
   680.7
   653.5
   691.1
   615.5
   723.2
   685.9
   619.4
   641.5
   616.2
   597.7
   664.5
   665.8
   667.7
   626.2
   631.4
   610.6
   593.5
     657
   643.7
   651.8
   582.4
   614.9
   663.8
   643.7
     670
   640.2
   617.5
   644.1
   656.4
   593.1
   582.7
     657
   609.3
   612.3
   653.8
   674.9
   667.7
   633.7
   651.5
     646
   667.7
   655.1
   675.2
   664.2
   667.7
   620.4
   597.7
   637.9
   611.9
   680.7
   602.9
     648
   629.8
   600.9
     669
   661.3
   655.4
   640.8
   682.7
   649.6
   639.8
     659
   720.6
   642.1
   618.4
   653.5
   581.8
   603.2
   607.1
   660.3
   629.8
   630.1
     645
   791.3
   623.6
     622
   676.5
   633.4
   673.6
   598.3
   641.5
   677.8
   668.7
     585
   650.5
   699.2
   666.8
   635.6
   612.9
   678.8
   649.2
   699.9
   597.7
   646.7
   577.9
   594.7
   696.6
   649.6
   691.4
   659.6
   624.6
   638.2
   660.9
   638.2
   679.7
   651.2
   603.5
   594.1
   630.8
   663.5
   732.3
   571.7
   619.4
     660
   626.2
   617.5
     609
     670
   680.1
   650.5
   572.4
   627.5
   656.7
   678.4
   637.9
   630.8
   656.4
   643.4
   653.1
   659.3
   649.2
   641.8
   616.2
     622
   668.1
   565.9
   594.1
   635.6
   626.2
   712.8
   632.7
   624.6
   614.5
   607.4
   605.8
   661.9
   634.6
   678.1
     682
   592.5
   655.4
   642.1
   654.4
   672.6
   688.5
   684.9
   651.2
   644.4
   595.1
   652.8
   605.5
   646.3
   621.7
   588.6
     597
   613.6
   627.2
   738.8
   589.6
   613.2
   641.5
   668.7
   637.2
   672.6
   620.7
   615.5
   686.2
   655.1
   628.2
   628.8
   660.9
   631.1
   687.9
   653.1
   614.2
   665.1
   618.1
   629.1
   588.3
   657.4
   662.5
   642.4
   612.9
   651.2
     599
   654.4
   653.1
   577.6
   666.1
     598
   596.7
   594.4
   610.3
   633.7
   651.8
   664.2
   591.2
   603.8
   706.3
     647
   629.5
   640.8
   606.1
   583.1
   612.9
   632.4
   618.8
   695.6
   586.6
   582.7
   660.6
   652.8
   663.5
   583.1
   644.4
   638.9
   700.2
   603.5
   700.8
   613.2
   643.7
   644.4
   624.6
   620.7
   612.3
   632.4
   596.7
   651.5
   657.4
   617.8
   642.8
   606.1
   656.7
   623.6
   667.7
     622
   671.6
     706
   630.8
   695.6
   695.3
   648.9
   659.3
     634
   665.8
   676.5
   621.3
   649.6
   644.1
     658
   650.5
   648.6
   690.4
   659.3
   650.5
   683.3
   664.5
   672.9
   638.5
   638.9
   607.1
   619.1
   627.2
     672
   646.7
   600.3
   701.8
   637.9
   661.9
   613.6
   590.2
   651.8
   698.2
   607.4
     684
   656.1
   640.5
   671.6
   653.1
   648.9
   702.4
   631.1
   691.1
   697.6
     584
   648.3
   673.9
   658.3
   703.4
   703.4
   645.7
   681.7
   653.8
   646.3
     682
   709.9
   606.8
   614.2
   638.9
   684.3
   694.7
   669.7
   699.9
   675.8
   638.2
   649.6
   624.9
   716.7
   730.7
   692.1
   685.3
   705.7
     732
   654.4
     730
   673.6
   718.3
   756.9
   639.5
     647
   639.5
   700.5
   717.4
   652.8
   672.9
   636.3
   757.9
   672.3
   732.3
   728.1
   700.8
   626.2
   646.7
   704.1
   640.2
   757.3
   667.4
   696.9
   702.8
   676.5
   664.2
   675.8
   688.5
   689.8
   684.3
   687.2
   666.1
   658.3
   636.6
   704.4
   711.2
     766
   733.9
   696.9
   733.3
   696.3
   666.4
   713.8
   664.8
   642.8
   669.7
   757.9
   684.9
   660.6
   737.2
   692.4
     671
   740.7
     744
   716.1
     717
   654.8
   704.1
   717.4
   721.6
   683.3
   683.6
   709.3
   620.1
     696
   686.9
   673.9
   745.6
   657.4
   688.5
     718
   759.2
   665.5
   754.7
     706
   657.4
   670.3
   746.6
   618.4
   730.7
   746.6
   698.2
   641.5
   744.3
   728.1
   698.6
   739.1
   690.4
   751.1
   701.2
   655.7
   708.9
   630.8
     648
   690.8
   683.6
   715.4
   732.6
   662.9
   697.9
     768
   721.9
   728.4
   661.9
     672
   633.4
   707.6
   642.1
   702.8
   668.4
   684.9
   649.6
   708.3
   686.2
   708.9
   733.6
   701.2
   642.8
   687.5
   760.8
   622.6
   698.9
   706.3
   681.7
   700.5
     694
   677.8
   645.4
   708.9
   704.1
   654.4
     669
   654.8
   688.2
   724.5
   736.8
   694.3
   706.3
   704.7
   733.6
   667.4
   650.2
   683.6
   638.2
   684.3
   708.9
   688.5
   644.7
   710.6
   609.7
   693.4
   690.1
   627.5
   699.5
   636.9
   650.9
     717
     683
   707.3
   664.2
   639.2
   703.7
   704.4
   673.6
     683
   686.2
     647
   711.9
   669.4
   694.7
     694
   672.6
   696.6
   708.3
   714.8
   659.3
   644.4
     705
   663.5
   610.6
   720.3
   679.7
   711.9
   670.7
   747.5
   681.7
   656.4
   658.7
   665.1
   640.2
   736.8
   744.6
   689.1
   619.7
   683.6
   673.9
   747.5
   615.2
   618.1
   710.6
   653.5
   686.6
     683
   703.7
   668.7
   691.4
   689.8
   683.3
   715.4
   701.5
   621.7
     720
     693
   656.7
   679.4
   680.7
   651.5
   691.1
     694
   622.3
   695.3
   677.8
     572
     671
   691.1
   691.4
   714.1
     657
   628.2
   680.7
   639.2
   657.4
   677.8
   685.9
   651.5
   688.5
   668.4
   650.5
   641.5
   662.5
   712.5
   678.1
   601.9
   735.2
   725.2
     705
   712.8
   662.5
   689.8
   699.2
   749.8
   732.9
   673.9
   735.9
   675.5
   710.2
   750.8
   686.6
   676.2
   683.3
   675.8
   666.1
   661.9
   747.9
   662.5
   658.3
   655.7
   753.7
   697.9
   688.5
   599.6
   712.8
   687.9
   701.8
   699.9
   700.2
   669.4
     780
   668.7
   701.5
   688.5
   715.7
   702.8
   674.6
   648.3
   751.8
   730.7
   700.5
   684.9
   699.5
   711.9
   731.3
   686.6
   674.9
   703.1
     695
   751.1
   752.1
   711.9
   715.7
   756.6
   750.5
   738.8
   709.6
   682.3
   722.2
   746.6
   701.5
   768.3
   747.2
   720.9
   708.3
   739.4
   739.1
   747.9
   699.9
     768
     705
   774.1
   779.3
   764.4
   716.7
   667.7
   771.5
   780.3
   742.4
   763.1
   751.8
   698.6
   773.8
   733.9
   736.2
   736.5
   689.8
   786.8
   727.1
   721.3
   747.9
   779.3
   732.3
   699.5
   726.5
   722.2
   774.8
   706.3
   708.6
   786.8
   757.6
   796.2
   734.9
   715.7
     781
   708.6
   696.3
   708.3
   707.3
   748.5
     780
   716.7
   700.8
   744.3
     719
   846.2
   757.3
   758.9
   752.4
   761.8
   765.4
   752.1
   800.7
   734.2
   761.5
   756.6
   750.8
   803.3
   748.2
   771.2
   727.4
   709.9
   780.6
   728.1
     708
   697.3
   760.5
   737.8
   794.9
   749.5
     718
   715.7
   741.1
   760.8
   724.5
   784.8
   728.1
   736.5
   704.4
   731.3
     720
   717.4
   721.9
   781.3
   801.1
   873.7
     827
   833.8
   752.7
   761.2
   702.1
     708
     780
   767.7
   756.6
   755.7
     744
   723.5
   759.9
   778.7
   748.8
   752.4
   767.3
   732.9
   726.5
   802.7
   768.6
   746.2
   717.4
   748.2
     718
   730.3
     695
   739.1
   698.2
   698.6
   801.4
     684
   724.8
     694
   752.1
   739.4
   723.2
   823.4
   642.8
   723.5
   762.8
   740.4
     646
   719.6
   720.3
   701.2
   725.2
   711.2
   678.8
   696.9
     729
   748.8
   699.9
   719.6
   661.6
   786.5
   702.4
   743.3
   726.1
   704.1
   693.7
   699.9
   725.5
   745.3
     684
   669.4
   678.4
   739.4
   678.1
   681.4
   694.7
   723.2
   721.6
   681.4
   725.5
   697.6
   712.5
   681.7
   690.8
   710.6
   722.9
   735.2
     708
   704.7
   707.6
   669.4
   625.2
   656.7
   625.6
   708.9
   698.6
   675.5
     707
   650.5
     657
   687.5
   653.1
   696.9
   729.7
   707.3
   686.6
     645
   675.2
   641.1
   675.8
     729
   684.3
   667.7
   676.8
   715.1
   714.8
   681.4
   663.8
   700.2
   703.4
   665.8
   692.7
   673.3
     672
   669.4
   714.5
   647.6
   680.4
   674.2
   736.8
   702.1
   757.9
   737.2
   673.3
   638.5
   723.5
   652.5
   718.7
     694
   652.8
   617.1
   672.3
   695.6
   645.4
   663.2
     718
   684.6
   626.5
   677.5
   676.2
   677.5
   623.6
   697.9
   638.5
     682
   682.3
   694.3
   606.1
   697.3
   696.6
   654.1
   703.4
   712.8
     671
   681.7
   698.2
   701.8
   709.9
   666.4
   689.5
   673.9
   773.2
   630.8
   694.3
   684.9
   732.6
     645
   662.2
     682
   725.2
   718.7
   637.2
   663.8
     659
   669.7
   681.4
   666.1
   640.8
   687.9
   691.1
   701.5
   700.5
     719
   677.1
   721.3
   624.9
   697.3
   687.5
   676.8
   673.9
   713.2
   624.3
   683.3
   732.9
   674.6
   673.9
   705.4
   656.4
     707
   635.6
   656.1
   696.6
   684.3
     754
   678.1
   725.2
   733.3
   666.8
   686.6
   666.4
   656.4
   696.3
     597
   678.8
   717.4
   724.5
   612.9
   667.1
   658.3
   783.2
     695
   654.1
   651.8
   653.5
   692.4
   691.7
   712.5
   713.5
   661.6
   655.1
   665.5
   689.8
   642.4
   736.8
     658
   656.1
   627.8
     672
   682.3
   694.3
   637.6
   678.8
   667.4
   710.6
   684.3
   670.7
   692.7
   646.3
     670
   728.4
   640.5
   665.1
   669.7
   661.9
   650.9
   669.7
   585.3
   651.8
   641.1
     597
   630.1
   676.5
   640.2
   696.3
   639.8
   659.6
   695.3
   673.9
   642.1
   689.1
   641.1
   619.4
   696.6
   647.3
     694
   635.3
   639.8
   607.7
   647.3
   696.6
   690.4
   694.3
   686.9
   626.9
   659.3
   607.4
     658
   665.1
   668.7
   663.8
   706.7
   687.2
   638.2
   628.8
   622.3
   624.3
   677.1
   663.2
   602.9
   707.3
   645.7
   638.5
   680.1
   672.6
   648.9
   673.9
   707.6
   613.6
   661.9
   661.6
   671.6
   682.7
   714.5
   647.6
   621.7
   611.3
   716.7
   674.6
     646
   687.5
   695.6
   667.4
   676.5
   691.4
   655.7
   679.1
   656.4
     621
   579.5
   605.1
   618.1
   620.4
   642.1
   704.4
   699.5
   592.8
   625.9
   613.6
   639.5
   670.3
   647.3
   648.9
   638.9
   601.9
   684.6
   649.6
   628.8
   636.3
   602.5
   654.8
   682.7
   614.9
   647.3
   615.2
   639.5
   697.9
   697.3
   610.3
   698.6
     647
   667.7
   611.3
   661.9
   613.6
   633.7
   690.1
   699.2
   691.1
   616.2
   648.6
   641.1
   615.5
   617.5
   640.5
   609.7
   618.4
   648.6
   661.6
   625.2
   601.2
   669.7
   664.2
   605.8
   649.9
   687.2
   706.7
   644.4
   672.6
   642.8
   624.3
   636.6
   665.5
   628.2
   687.5
   543.2
   682.3
   620.4
   653.8
   686.9
   662.5
   691.4
     670
   706.7
   678.1
   696.6
   685.3
   615.8
   746.6
   618.8
     671
   684.9
   673.6
   642.4
     694
   632.7
   697.9
   667.1
   555.2
   646.7
   645.7
   646.3
   710.2
   699.2
   657.4
   617.8
   651.8
   694.7
   760.8
     693
   678.1
   735.5
   692.4
   667.4
   676.8
   635.9
   696.3
   676.8
   696.3
   709.9
   686.2
   729.7
   689.1
     719
   761.2
   758.9
     706
   696.6
   677.1
   614.5
   740.1
   721.3
   734.2
   688.2
   744.9
   733.6
   654.1
   664.2
   712.8
     755
   721.9
   661.9
   668.1
   679.7
   726.1
   752.1
   706.3
   712.8
   746.6
     684
   708.3
   701.5
     756
   736.2
   775.4
   857.2
   772.5
   728.1
   751.4
   697.9
   723.2
   740.4
   789.1
   747.5
   789.4
   797.2
   744.3
   777.1
   774.5
   763.1
   706.3
   751.8
   773.8
   714.1
   750.5
   784.8
     767
   744.6
   804.6
   866.9
   831.6
   775.8
   777.1
   767.7
   803.3
     804
   703.1
   750.8
   784.2
   844.9
   785.5
     826
   798.1
   933.4
   823.4
     778
     755
   859.5
   850.4
   780.3
   796.2
   850.7
   820.5
   791.3
   907.5
   820.9
   830.9
   832.2
   848.8
   862.4
   902.9
   778.4
   867.6
   832.9
   907.8
   771.5
   846.5
   812.1
   876.3
   788.1
   914.3
   891.6
   876.7
   907.1
   830.9
   845.5
   887.7
   897.1
   880.2
   841.9
   894.8
   849.1
   772.5
   890.6
   847.1
   903.3
   910.4
   774.5
   895.8
   851.3
     887
   902.9
   897.4
     853
   816.3
     947
   881.5
   944.8
   887.4
   825.1
   894.2
   853.6
     936
   869.5
   854.9
   844.9
   861.1
   859.8
   890.3
   882.8
   795.9
   866.9
   843.9
   883.1
   899.4
   853.3
   881.5
   875.4
   885.4
   869.8
   847.1
   969.4
   904.9
   861.7
   819.9
   902.6
   882.5
     901
   811.1
   893.8
   939.6
   922.4
   837.7
   894.2
   885.4
   942.5
   885.4
   874.1
   863.7
   831.2
   949.3
   841.3
   865.6
   847.8
   854.6
   892.5
   867.9
   865.3
   894.2
   838.4
   784.8
   884.8
   873.4
   819.9
   895.5
   834.8
   855.2
   886.1
   838.4
   807.6
   895.5
   891.2
   844.2
   829.6
   748.2
   820.5
   925.3
   825.1
   848.4
   832.9
   897.1
   845.5
   846.5
   809.2
   870.5
   890.6
   819.2
   854.6
   835.8
   819.9
   856.9
     792
   843.9
   908.1
   797.8
   820.2
     839
   798.1
   789.1
   773.5
   811.1
   814.4
   835.1
   854.6
   764.1
   812.1
     817
   793.9
   754.7
   835.5
   780.6
   804.3
     780
   795.6
     804
   813.4
   742.4
   817.3
   835.5
   844.2
     781
   800.7
   771.2
   845.5
   713.8
     769
   842.3
   775.8
   791.7
   767.7
   785.8
   751.4
   794.9
   702.4
   777.1
   770.6
   680.4
   722.9
   782.3
   750.1
   808.2
   763.4
   750.5
   744.9
   741.4
   741.1
   686.6
   750.5
   706.7
   705.7
   715.7
   751.8
   762.8
     718
   741.7
   770.9
   775.1
   765.7
   739.8
   695.6
   755.7
   736.2
   748.8
   738.5
   723.5
   693.7
   672.3
   662.2
   685.6
   717.7
   676.2
   682.3
   682.3
   678.8
   749.5
   661.9
   705.7
   718.3
   703.4
   652.8
   695.6
   699.5
   701.2
   719.3
   672.3
   703.1
   732.9
   734.9
   667.1
   693.7
   714.8
   712.8
   726.5
     635
   723.5
   651.8
   657.4
   637.9
     646
   625.9
   661.6
   638.9
   736.5
     659
   648.3
     633
   704.4
   701.2
   752.4
   657.4
   678.1
   636.6
     684
   672.3
   673.3
   699.2
   683.3
   652.8
   618.1
   678.4
   709.9
   692.7
   686.9
   676.2
   692.7
   663.8
   611.6
   714.5
   649.6
     647
   702.4
   618.8
   728.7
   624.9
   654.8
   675.2
   639.8
   663.5
   636.9
   694.3
   677.8
   699.9
   675.8
   726.1
   645.4
   689.8
   689.8
     780
   660.6
   712.2
   640.2
   677.5
   755.3
     683
   694.7
   664.5
   674.2
   705.7
   651.2
   648.6
   636.3
   688.8
   674.6
   694.7
   677.1
   699.2
   677.1
   674.6
   653.5
   683.6
   678.4
   679.7
   629.8
   711.5
   674.9
     693
   667.7
   734.6
   672.6
   713.2
   676.8
   696.3
   697.3
   658.3
   638.5
   663.2
   738.8
   674.2
   689.5
   677.1
   592.2
     718
   692.7
   712.5
   738.5
   732.6
   697.9
   657.7
   685.9
   706.7
   664.8
   751.4
   721.6
   675.5
   663.8
   697.6
   724.2
   749.8
   644.7
     696
   737.8
   682.3
   651.2
   670.3
   683.3
   787.8
   723.2
   670.7
   728.4
   697.9
   738.5
   744.9
   733.3
   741.7
   703.4
   741.7
   746.2
   735.5
   718.3
     684
   728.4
   722.2
   772.8
   734.2
     781
   723.5
   761.5
   733.9
   743.3
   759.9
   822.8
   806.9
   848.4
   794.6
   768.3
   793.3
   852.6
   698.6
   810.8
   794.9
     829
   796.8
   816.6
   744.6
   813.4
   773.8
   825.7
   788.1
   906.8
   788.4
   905.2
   960.3
   848.4
     900
   782.6
   835.8
     828
   845.8
   878.3
   858.2
   846.5
   932.1
     889
   841.6
   906.2
   912.7
   970.7
   910.7
   901.6
   917.2
   884.1
   854.6
   854.9
   953.9
   939.9
    1030
   964.2
     960
   870.5
   916.6
   991.5
   878.3
   997.7
   990.8
   976.6
   891.9
   904.9
    1055
    1003
    1006
   978.2
   990.2
   954.5
    1050
    1040
   993.8
   950.3
   895.5
    1043
    1056
   996.7
    1027
    1098
    1009
    1016
    1136
    1070
    1095
    1021
    1113
    1039
    1082
    1112
    1013
    1027
    1110
    1027
    1103
    1116
    1080
    1098
    1051
    1062
    1184
    1098
   984.4
    1093
    1190
    1123
    1136
    1137
    1069
    1156
    1146
    1174
    1069
    1085
    1165
    1101
    1189
    1100
    1206
    1125
    1126
    1167
    1180
    1133
    1168
    1209
    1242
    1212
    1199
    1180
    1224
    1158
    1222
    1170
    1166
    1115
    1251
    1233
    1227
    1233
    1248
    1185
    1193
    1227
    1213
    1304
    1208
    1221
    1237
    1234
    1275
    1271
    1227
    1314
    1249
    1228
    1280
    1269
    1302
    1270
    1209
    1287
    1211
    1287
    1254
    1264
    1229
    1270
    1248
    1347
    1305
    1340
    1272
    1315
    1231
    1293
    1271
    1313
    1280
    1231
    1258
    1300
    1200
    1262
    1334
    1210
    1217
    1244
    1252
    1326
    1298
    1246
    1215
    1336
    1229
    1279
    1329
    1305
    1193
    1301
    1322
    1228
    1252
    1230
    1248
    1242
    1226
    1207
    1233
    1274
    1266
    1267
    1253
    1163
    1228
    1180
    1216
    1187
    1281
    1173
    1167
    1271
    1167
    1223
    1197
    1288
    1169
    1185
    1183
    1232
    1169
    1165
    1287
    1132
    1235
    1263
    1263
    1175
    1164
    1176
    1206
    1228
    1257
    1233
    1152
    1185
    1150
    1153
    1159
    1154
    1183
    1190
    1224
    1206
    1144
    1160
    1141
    1154
    1110
    1087
    1142
    1108
    1207
    1132
    1194
    1155
    1162
    1153
    1104
    1114
    1068
    1135
    1144
    1094
    1247
    1121
    1093
    1113
    1121
    1087
    1109
    1126
    1081
    1118
    1083
    1038
    1079
    1118
    1030
    1088
    1112
    1071
    1072
    1119
    1028
    1117
    1010
    1020
   994.4
    1072
    1123
    1035
    1031
    1076
    1056
    1035
    1047
    1093
    1027
    1045
    1064
   980.8
   954.8
   983.1
    1027
    1001
    1062
    1018
   991.8
    1047
   955.8
    1008
    1024
   982.1
   970.7
    1024
   984.4
   981.8
   969.4
    1028
    1017
   968.1
   994.4
   968.1
   940.6
   968.5
    1045
   960.7
   975.9
    1001
   916.6
     962
     935
   924.3
   913.6
   964.2
    1012
     912
   969.4
   893.5
   937.3
   841.9
   934.7
   950.3
   935.4
   947.7
   895.5
   909.4
   886.1
     984
   942.5
   915.6
   836.4
   953.2
   888.3
     852
   869.2
   871.5
     829
     791
   879.6
   913.3
     863
   942.2
   849.1
   855.9
     889
   876.3
   905.5
     900
   919.1
   835.5
   900.7
   891.2
   845.2
   839.3
   822.8
   866.3
   849.1
   876.7
     803
   859.1
   806.9
   817.9
   880.9
   872.4
   853.9
   879.6
   883.5
   850.1
   843.9
   856.5
   851.3
   812.7
   824.1
   920.1
   820.5
   808.2
   848.8
   898.4
   878.3
   921.4
   828.6
   808.9
     864
   747.5
   821.8
   801.1
   832.2
   876.3
     852
   823.1
   790.7
   809.8
   834.8
   811.8
   808.5
   860.1
   875.4
   824.7
   887.7
   897.1
   868.2
   805.3
   934.4
     817
   821.2
   846.2
   888.7
   831.9
   841.3
   820.5
   922.7
   842.6
   872.1
   910.4
   846.2
     923
   888.7
   910.4
   914.9
   906.8
     840
   908.1
     938
   909.4
   893.2
   920.4
   901.6
   855.9
   958.1
   877.9
   908.1
   873.4
   821.8
     838
   900.7
     938
   878.9
   907.1
   891.6
   928.9
   944.8
   922.1
   963.3
   899.7
   925.3
   910.1
   940.2
   944.8
   944.8
     923
   898.7
   958.4
   970.1
   967.8
   993.8
   922.4
   933.4
   944.8
   919.5
   978.5
   958.7
   991.2
   985.3
   982.7
   919.5
   906.5
   916.6
   956.8
   989.2
   965.2
   978.2
   935.7
   978.2
   918.5
   900.7
    1062
   979.8
   975.3
    1016
   971.4
    1054
   975.3
    1059
     937
    1043
    1056
    1054
    1011
   994.4
    1036
   983.1
   982.4
   977.2
    1057
    1015
   964.2
    1130
    1101
    1061
    1015
    1081
    1022
    1055
    1027
    1042
    1046
    1140
    1053
    1065
    1125
    1125
    1048
    1098
    1076
    1041
    1021
    1071
    1080
    1027
    1070
    1114
    1065
    1126
    1120
    1124
    1144
    1006
    1067
    1166
    1057
    1129
    1076
    1057
    1047
    1076
    1108
    1090
    1081
    1106
    1129
    1161
    1032
    1048
    1029
    1091
    1134
    1031
    1131
    1099
    1142
    1081
    1145
    1092
    1111
    1078
    1070
    1172
    1120
    1161
    1027
    1160
    1106
    1057
    1124
    1070
   998.9
    1133
    1164
    1019
    1108
    1140
    1140
    1138
    1057
    1128
    1073
    1145
    1071
    1045
    1142
    1087
    1111
    1160
    1125
    1119
    1162
    1080
    1154
    1062
    1172
    1088
    1175
    1119
    1053
    1070
    1072
    1091
    1065
    1131
    1089
    1105
    1084
    1107
    1068
    1092
    1083
    1105
    1074
    1141
    1145
    1140
    1108
    1128
    1075
    1121
    1079
    1128
    1006
    1117
    1034
    1055
    1130
    1019
    1122
    1074
    1064
    1088
    1030
    1014
    1088
    1046
    1065
    1158
    1102
    1115
    1055
    1077
   990.8
    1060
    1031
    1130
    1041
    1028
    1025
    1036
    1065
    1088
    1050
    1023
    1013
   995.1
    1010
    1126
    1146
    1001
    1057
   962.3
    1055
   998.3
     974
    1039
    1108
    1035
    1080
    1003
   979.8
   982.7
   980.5
    1074
    1061
    1045
    1001
    1018
   992.8
    1042
    1014
    1022
    1027
    1057
    1050
   950.3
    1036
   922.7
    1013
    1015
    1058
    1010
   962.3
   981.1
    1068
   961.6
   955.8
   953.9
   913.6
   950.9
    1021
   950.9
     996
   993.1
    1042
   978.8
    1011
   988.6
   963.9
    1012
   929.9
   983.4
   985.3
   944.8
    1001
   990.2
   944.5
     986
   974.6
   966.8
     972
    1003
    1009
   994.4
    1016
    1036
   940.2
    1001
   933.4
   917.2
   954.2
    1033
   919.5
   921.1
   905.8
   898.4
   959.7
   947.7
   822.8
   977.5
     935
   942.5
    1005
   997.3
   920.8
   922.1
   960.3
   944.1
   994.7
   964.2
    1015
   986.3
   962.3
   900.3
   934.1
   996.7
     986
   920.1
   902.9
   894.8
   919.5
   994.4
   904.9
   922.1
   933.4
   933.4
     960
   875.7
   961.6
   934.1
   942.8
   961.3
   891.2
   946.1
   880.5
   881.2
   899.4
   966.8
   913.3
   896.4
   966.8
   995.4
     853
   980.1
   851.7
   943.8
   905.8
   891.6
   923.4
   904.9
   939.6
   921.4
   905.2
   873.7
   894.5
   913.3
   837.4
   954.5
   921.1
     889
   928.6
   907.1
   988.9
   905.5
   863.7
   952.9
     865
   905.8
   902.9
   900.3
   905.5
     914
   913.6
   931.1
   936.7
   959.4
     889
   836.7
   904.2
   896.4
   902.6
   862.4
   897.4
   923.4
   896.8
     890
   932.1
   919.1
   831.2
   915.3
   877.6
   938.3
   838.4
   880.9
   823.8
   805.3
   861.7
   829.9
   883.8
     863
   874.4
   854.6
   906.5
   910.7
   876.7
   807.2
   860.1
   883.8
   843.9
   870.2
   855.9
   832.5
   890.6
   845.8
     923
   817.6
   869.5
   836.4
   860.4
   800.4
     853
     805
   910.7
   828.3
     828
   842.6
   826.7
   867.2
   771.5
   820.5
   813.7
   862.4
   885.4
   815.7
   878.9
   841.6
   861.7
   850.1
   809.5
   844.9
   839.7
   797.5
   836.1
   782.6
     802
   822.8
   798.1
   782.9
   847.1
   812.4
   825.1
   788.4
   836.1
   807.9
   839.3
     852
   782.3
   762.5
   880.5
   836.7
   801.1
   788.4
   761.2
   809.2
   834.8
   809.5
   807.9
   791.7
   835.8
   785.5
   792.3
   776.4
     778
   801.7
   805.9
   849.7
   784.2
   813.1
   745.3
   773.8
   768.6
   773.5
   820.5
   741.7
   870.5
   786.5
   815.3
   752.7
     793
   761.2
   839.3
   728.7
   830.3
   771.2
   796.5
   785.5
   856.9
   826.7
   773.2
   799.1
   771.2
   779.7
   812.1
   805.9
   796.2
   799.4
   734.9
   780.3
   853.3
   834.8
   837.7
   829.6
   722.6
   790.7
   770.2
   888.7
   729.4
   793.9
   807.9
   861.1
   835.5
   769.9
     826
   835.5
   760.5
   815.3
   830.9
   850.4
   765.7
   834.8
     863
   783.9
   786.5
   793.6
     840
   852.6
   756.3
   842.9
   828.6
   863.7
     829
   867.2
   812.7
   799.4
   835.5
   791.7
   815.3
   856.5
   740.7
   792.6
   854.9
     730
   824.7
     851
   823.4
   783.2
   837.4
   866.9
     901
   830.9
   860.1
     841
   856.2
   836.1
   836.4
   875.7
   880.2
   909.4
   859.5
   823.1
   842.6
     875
   845.8
   856.5
   802.7
   798.8
   862.7
   892.9
   883.5
   916.2
   927.9
   876.7
   910.4
   921.1
   824.1
   886.1
   897.1
   840.3
   840.6
     974
   896.1
   826.4
   878.6
   889.3
   883.8
   889.3
   884.1
   881.8
     889
   867.6
   881.2
   978.8
     864
   862.4
   923.4
   837.1
   914.6
   905.2
   974.3
   931.5
   892.9
   922.1
   965.2
    1014
   956.5
   920.8
   900.3
   880.9
   889.3
   904.5
   903.6
     938
   951.9
   973.3
   993.8
   934.7
     950
   969.4
   965.2
   982.1
     924
   985.3
   958.7
   907.1
   952.2
   954.5
   944.1
   965.9
   934.1
   972.7
     853
   962.6
    1005
   934.1
   980.5
   896.1
   884.4
   940.2
   937.6
   968.8
   971.7
   942.8
   896.8
   964.2
   941.5
   925.6
   920.1
   908.4
   888.7
   910.4
   907.5
   912.3
   937.6
    1018
   940.6
   931.5
   902.3
   946.7
   926.3
     985
   957.8
   960.3
   881.2
     950
   874.4
     805
   955.5
     935
   919.1
   882.8
   954.8
   933.7
   953.9
   928.9
   866.9
   890.6
   879.2
   907.1
   874.7
   846.8
   904.5
   965.2
   954.8
     876
   909.1
   873.4
   860.1
   880.9
     876
   880.5
   898.4
     924
   887.4
   885.1
     935
     890
     852
   902.3
   855.9
   891.9
   939.3
   925.6
   833.2
   813.4
   834.8
   904.2
   855.9
   816.6
   929.2
     829
   846.2
   817.9
   924.3
   923.7
   827.7
   819.2
   868.9
   882.5
   829.3
   871.1
   812.1
   891.9
   828.6
   862.7
   830.3
   831.9
   770.6
   835.1
   807.2
   831.6
   821.8
   869.2
   789.1
   834.8
   800.1
   818.6
   793.6
   818.6
   817.3
   853.3
   809.2
   878.9
     804
   769.6
   777.4
   761.5
   794.6
   783.9
   782.3
   747.5
   782.3
   750.8
   832.2
   757.9
     755
   733.9
   742.7
   801.1
   760.2
   826.4
   764.4
   772.8
   795.6
   711.5
     743
   756.3
   749.8
   723.5
   785.2
   769.9
   801.4
   746.2
   812.4
   806.6
   796.2
   758.2
   678.1
   721.3
   759.2
   726.8
   751.4
   779.7
   806.9
   731.3
   712.8
   709.6
   751.4
   700.5
   693.7
   723.5
   734.9
   701.5
   697.6
   769.6
     683
   666.8
   748.5
   760.5
   715.4
   761.2
   764.7
   710.2
     694
   740.1
   704.4
     693
   780.3
     705
   752.1
   748.5
   780.6
   664.5
   770.9
   734.9
   737.2
   721.9
   709.3
   697.3
   735.5
   697.9
   712.2
   701.2
   706.3
   720.6
   701.8
   736.5
     729
   696.6
   689.8
   719.3
   676.2
   722.2
   689.5
   725.2
   692.7
   749.8
     695
   715.7
   667.4
   712.8
   724.8
   690.8
   655.4
   718.3
     730
   726.5
   712.8
     696
     695
   667.4
   715.1
   733.9
   687.2
   761.2
   699.5
   686.2
   722.9
   701.5
   669.7
   667.1
   707.3
   714.8
   729.7
     743
   711.9
   683.6
     790
   696.3
   689.8
   698.9
     660
   723.2
   700.8
   678.4
   698.6
   701.2
   682.3
   711.9
   714.1
   711.2
   712.2
   685.3
   727.1
   744.9
   675.2
   770.6
   720.3
   737.2
   759.5
   765.7
   721.9
   715.4
   724.5
   703.4
   746.6
   655.1
   703.1
   741.7
   751.8
     719
   739.8
   748.8
   733.9
     684
   784.8
   709.6
   757.9
   804.6
     779
   725.2
   696.3
   695.6
   746.9
   789.4
   729.4
   738.5
   770.2
   762.1
   742.7
   782.3
   767.3
   724.8
   836.4
   780.3
   769.6
   755.7
   787.4
   875.7
   721.6
   752.7
   736.5
   758.2
   715.1
   763.4
     778
   788.7
   736.8
   770.9
   784.5
   809.8
   749.2
   781.3
   745.9
   780.3
   798.8
     826
     826
   745.3
   803.7
   748.2
   749.2
   799.1
   767.7
   813.4
     781
   835.8
   838.4
   794.9
   790.7
   751.1
   883.8
   817.6
   784.8
   888.7
   826.4
     814
   797.5
     875
   922.4
   819.6
   819.2
   877.6
   902.9
   872.8
   938.6
     864
   807.9
   914.3
   880.9
   874.7
   914.6
   906.8
   888.3
   957.1
   967.2
    1018
   915.6
   948.7
   915.3
   963.3
     973
   878.3
   978.5
   871.5
   954.8
   949.6
   966.8
   971.4
    1060
   921.7
    1019
   896.1
   908.1
    1005
     974
   969.1
    1008
    1043
    1021
    1116
    1024
    1032
    1058
   975.3
    1044
    1144
    1061
    1065
    1049
    1055
   978.2
    1131
    1144
    1036
    1116
    1166
    1075
    1069
    1081
    1066
    1027
    1154
    1057
    1110
    1163
    1144
    1118
    1165
    1144
    1148
    1138
    1078
    1155
    1140
    1158
    1204
    1228
    1221
    1232
    1166
    1113
    1160
    1225
    1175
    1113
    1183
    1303
    1204
    1175
    1231
    1362
    1198
    1169
    1341
    1225
    1282
    1234
    1257
    1333
    1235
    1234
    1345
    1323
    1241
    1345
    1317
    1230
    1251
    1279
    1333
    1348
    1363
    1313
    1293
    1274
    1293
    1289
    1302
    1330
    1347
    1346
    1323
    1321
    1322
    1314
    1321
    1354
    1354
    1389
    1342
    1366
    1397
    1320
    1366
    1337
    1373
    1377
    1450
    1369
    1339
    1359
    1295
    1384
    1261
    1363
    1385
    1414
    1415
    1441
    1401
    1346
    1315
    1390
    1413
    1295
    1403
    1450
    1429
    1285
    1341
    1334
    1302
    1300
    1384
    1428
    1383
    1342
    1379
    1372
    1326
    1314
    1352
    1354
    1411
    1415
    1395
    1324
    1314
    1260
    1317
    1323
    1330
    1296
    1396
    1394
    1354
    1322
    1270
    1318
    1286
    1240
    1259
    1292
    1226
    1272
    1357
    1286
    1215
    1349
    1249
    1261
    1281
    1209
    1268
    1242
    1179
    1261
    1175
    1250
    1197
    1216
    1133
    1198
    1257
    1265
    1216
    1179
    1179
    1146
    1169
    1140
    1194
    1157
    1226
    1199
    1233
    1220
    1193
    1141
    1192
    1189
    1137
    1157
    1089
    1098
    1133
    1097
    1120
    1104
    1047
    1114
    1087
    1100
    1095
    1079
    1054
    1106
    1062
    1079
    1062
    1027
    1068
    1028
    1084
    1068
    1034
    1043
    1048
    1035
    1040
    1036
   983.4
    1066
    1020
   949.6
    1023
    1031
     947
    1005
   998.6
   978.5
    1021
   993.8
    1012
    1028
   970.7
   962.9
   964.9
   962.9
   892.9
   979.8
   946.4
     938
   922.1
   971.1
    1006
   870.5
   909.7
     911
   909.4
   943.5
     899
   922.1
   908.8
   946.4
   888.7
   903.9
   903.9
   921.7
   899.7
   866.6
   973.6
   883.5
   962.6
   993.4
   899.7
   856.2
     890
   927.9
   867.6
   906.5
   841.3
   911.4
   889.6
   868.9
   861.4
   851.3
   909.7
   941.2
   894.8
     925
   889.3
   870.8
   841.3
     803
   850.1
   877.9
   799.1
   903.3
   885.4
     839
   882.5
   856.5
   842.3
   925.3
   898.4
     902
   873.7
   874.1
   835.5
   814.4
   845.8
   804.6
   890.9
   918.5
   899.4
   889.6
   920.8
   858.2
   913.6
   855.9
   943.2
     901
     890
   882.8
   892.5
   858.5
   859.5
   849.1
   870.5
   870.8
   809.5
   885.4
   808.2
   833.8
   883.5
   796.2
   873.7
   825.1
   841.6
   870.2
   853.9
   801.7
   844.5
   846.8
   861.4
   918.5
   845.5
   851.3
   921.7
   876.3
     875
   851.7
   859.5
   940.2
   893.5
   815.3
     851
   851.3
   877.6
   841.3
   880.9
   866.3
   873.1
   885.4
     887
   851.3
   915.9
   809.2
   881.5
   822.2
   868.2
   850.4
     912
   894.8
   826.4
   900.7
   854.9
   818.6
   856.5
   882.5
   886.1
   890.3
   891.9
   887.7
   824.7
   817.3
     864
   835.8
   841.9
   887.4
   902.9
   871.5
   875.7
   821.2
   869.5
   829.3
   846.5
   806.3
     827
   804.6
   833.8
   786.1
     791
   812.1
   854.9
   813.7
   769.6
     839
   807.9
   811.8
   849.1
   824.4
   825.7
   918.2
     851
     838
   835.5
   859.8
     817
     828
   829.3
   799.4
   872.1
   877.6
   860.4
   830.3
   864.6
     781
   747.5
   788.7
   849.1
   876.7
   853.9
   782.6
   838.7
   797.5
     779
   787.8
   834.8
   764.1
   839.3
   781.9
   844.5
   818.9
   822.8
   726.8
   795.9
   750.8
   734.6
   777.4
   783.2
   787.4
   820.5
   781.9
     793
   829.3
   801.1
   792.6
   765.7
   755.3
     827
   735.2
   807.6
   760.2
   763.1
   828.3
   836.1
   781.3
   789.4
   734.9
   789.1
   786.1
   785.5
     803
   742.4
   722.6
   805.9
   813.1
   809.5
   710.9
   772.5
   732.9
   773.5
   846.8
   804.3
   756.6
   772.5
   836.1
   739.4
   801.1
   772.2
   754.7
   745.6
   727.4
     829
   763.8
   769.6
   702.1
   761.2
   772.2
   726.8
   734.2
   720.6
   707.3
   712.8
   777.4
   765.7
   689.1
   697.9
   730.7
   712.5
   706.7
   675.5
   726.1
   766.4
   758.6
     778
   700.8
   720.6
   824.7
   723.5
   725.5
   675.8
   797.5
   695.6
   749.5
   741.1
   768.6
   768.3
   735.9
   712.2
   745.9
   722.2
   741.1
   683.6
   706.3
   726.8
   732.9
   740.4
   719.6
   655.4
   697.6
   704.1
   704.7
   709.3
   680.1
   757.3
   757.9
   714.1
   660.9
   705.7
   726.1
   708.3
   769.6
     708
   708.6
   715.1
     767
   700.2
   738.1
   722.2
   694.3
   703.7
   727.1
   747.2
   698.9
   683.6
     731
   772.5
   684.3
   758.6
   697.3
   665.8
   692.1
   688.8
   692.1
   720.6
   713.2
   695.6
   644.7
   729.7
   667.4
   702.1
   758.9
   698.6
   714.1
   699.9
   676.8
   683.3
     682
   727.1
   663.2
   749.5
   702.1
     744
   702.8
   673.3
   757.3
   709.6
   721.6
   680.1
   674.9
     645
   700.8
     720
   651.8
     694
   771.5
     707
   700.8
   770.9
   726.8
   708.6
   751.1
   763.8
   712.8
     755
     718
     730
   675.2
   744.3
   698.2
   716.4
   742.7
   692.7
   717.4
   712.2
   748.5
   757.3
   716.7
   730.3
   738.1
     729
   722.2
   708.6
   755.3
   739.1
   741.4
   750.5
   745.6
   748.5
   753.7
   732.9
   758.6
   808.5
   735.9
   764.7
   768.6
   791.7
   720.6
   794.6
   765.7
   799.8
   745.3
   688.2
   827.7
     817
   797.2
   825.7
   744.6
   803.3
   792.3
   772.2
   815.7
   733.3
   769.9
   840.6
   773.5
   761.5
   736.2
   816.6
   864.6
     875
   841.9
   836.1
   830.3
   860.1
   760.2
   888.3
     900
   903.6
   865.6
   849.1
   956.8
   852.6
     865
   885.1
   806.6
   870.8
   835.1
   867.6
   858.8
   836.4
   879.6
   871.1
   918.5
   946.4
   897.1
   930.5
   970.7
   990.2
   998.6
   929.9
   922.1
   984.7
   993.4
   966.8
   983.7
    1036
    1028
    1035
   984.7
    1014
   943.8
   900.3
   959.7
   992.8
    1033
    1070
    1062
    1160
    1012
   996.7
    1074
    1064
    1054
    1119
    1101
    1104
    1072
    1133
    1135
    1109
    1125
    1146
    1197
    1085
    1112
    1135
    1148
    1104
    1155
    1176
    1144
    1246
    1262
    1207
    1284
    1219
    1165
    1153
    1192
    1318
    1215
    1199
    1315
    1297
    1286
    1286
    1380
    1281
    1317
    1321
    1307
    1292
    1404
    1344
    1407
    1383
    1370
    1401
    1386
    1443
    1334
    1333
    1410
    1458
    1369
    1430
    1401
    1485
    1452
    1379
    1499
    1557
    1461
    1522
    1531
    1540
    1550
    1433
    1535
    1493
    1538
    1492
    1522
    1488
    1538
    1547
    1539
    1477
    1571
    1526
    1613
    1661
    1531
    1597
    1618
    1647
    1630
    1596
    1593
    1586
    1611
    1625
    1622
    1639
    1637
    1620
    1690
    1623
    1680
    1739
    1662
    1651
    1632
    1640
    1731
    1650
    1707
    1739
    1637
    1638
    1733
    1685
    1720
    1756
    1734
    1697
    1682
    1777
    1726
    1698
    1646
    1769
    1781
    1689
    1676
    1742
    1799
    1778
    1778
    1824
    1711
    1737
    1793
    1682
    1716
    1796
    1835
    1762
    1719
    1761
    1846
    1762
    1681
    1754
    1707
    1705
    1730
    1616
    1708
    1657
    1778
    1759
    1678
    1696
    1807
    1729
    1709
    1755
    1669
    1695
    1629
    1783
    1613
    1707
    1675
    1718
    1717
    1693
    1654
    1734
    1678
    1633
    1716
    1544
    1646
    1706
    1626
    1550
    1570
    1612
    1622
    1608
    1657
    1674
    1670
    1588
    1536
    1628
    1649
    1599
    1564
    1635
    1546
    1584
    1619
    1565
    1577
    1653
    1571
    1580
    1597
    1477
    1618
    1565
    1522
    1566
    1534
    1577
    1510
    1552
    1520
    1437
    1491
    1450
    1529
    1606
    1541
    1496
    1481
    1525
    1473
    1562
    1469
    1431
    1464
    1434
    1486
    1515
    1455
    1582
    1448
    1439
    1434
    1521
    1449
    1409
    1373
    1437
    1450
    1436
    1488
    1396
    1476
    1415
    1427
    1372
    1397
    1408
    1367
    1427
    1463
    1327
    1437
    1357
    1367
    1376
    1365
    1459
    1362
    1346
    1404
    1387
    1451
    1396
    1432
    1396
    1457
    1407
    1389
    1401
    1362
    1326
    1394
    1397
    1383
    1450
    1376
    1350
    1446
    1331
    1312
    1397
    1408
    1350
    1357
    1394
    1342
    1431
    1440
    1389
    1475
    1339
    1406
    1366
    1349
    1434
    1397
    1391
    1365
    1468
    1369
    1389
    1376
    1491
    1363
    1385
    1419
    1397
    1510
    1455
    1524
    1443
    1443
    1435
    1435
    1503
    1440
    1420
    1453
    1452
    1441
    1454
    1478
    1388
    1424
    1474
    1513
    1451
    1390
    1494
    1452
    1397
    1429
    1419
    1455
    1491
    1443
    1477
    1455
    1440
    1498
    1609
    1513
    1507
    1497
    1515
    1515
    1415
    1377
    1513
    1459
    1487
    1435
    1448
    1487
    1488
    1508
    1526
    1484
    1459
    1427
    1487
    1524
    1543
    1448
    1467
    1488
    1460
    1431
    1529
    1420
    1463
    1452
    1482
    1519
    1479
    1477
    1474
    1469
    1437
    1478
    1485
    1400
    1476
    1516
    1428
    1405
    1468
    1463
    1409
    1483
    1542
    1482
    1509
    1468
    1440
    1494
    1490
    1495
    1416
    1365
    1435
    1463
    1454
    1386
    1298
    1446
    1433
    1389
    1337
    1365
    1415
    1451
    1386
    1365
    1309
    1412
    1319
    1384
    1342
    1284
    1318
    1440
    1331
    1326
    1408
    1385
    1298
    1337
    1344
    1279
    1286
    1306
    1273
    1314
    1272
    1254
    1303
    1338
    1281
    1302
    1284
    1175
    1311
    1303
    1243
    1268
    1213
    1256
    1258
    1315
    1217
    1251
    1280
    1265
    1244
    1183
    1219
    1258
    1163
    1218
    1233
    1181
    1221
    1264
    1140
    1144
    1130
    1139
    1170
    1118
    1088
    1136
    1112
    1101
    1143
    1162
    1152
    1111
    1088
    1173
    1256
    1142
    1134
    1101
    1061
    1028
    1076
    1048
    1136
    1050
    1038
    1036
    1084
    1064
    1095
    1051
    1047
   974.3
    1023
    1051
    1040
    1087
    1026
    1003
   952.2
    1024
   995.7
   909.4
    1060
   972.7
   986.3
   984.4
   970.1
   929.2
   952.2
   915.9
   907.8
   912.3
   960.7
   893.2
   980.5
   974.6
   891.9
     938
   899.4
   903.3
   884.4
   904.5
   925.3
   865.6
   877.3
   945.4
     877
   891.2
   852.6
   896.8
   894.2
   920.8
   955.8
   902.9
   943.8
   906.2
   856.9
   957.1
   922.1
   861.7
   856.9
   860.8
   842.9
   854.6
   880.9
   883.5
   884.4
   856.5
   852.6
   928.2
   908.8
   848.1
   813.7
   813.7
   877.6
   907.5
   855.6
   849.4
   965.5
   867.6
   887.4
   805.9
   865.9
     827
   853.6
   880.2
   861.1
   906.8
   818.6
   880.9
   849.7
   841.6
   885.7
     853
   837.1
   854.9
   873.4
   878.6
   855.9
   899.4
   902.3
   936.7
   910.1
   942.8
   879.9
   871.5
   901.3
   950.9
   903.6
   900.3
   882.8
   982.1
   890.3
     902
   978.5
   892.5
   944.8
   906.2
   993.8
   954.5
   931.5
   944.8
   951.6
   988.9
   967.8
   955.2
   988.9
   950.9
   986.6
    1010
    1098
    1064
   941.2
    1059
    1040
    1030
    1096
    1000
    1010
    1048
    1030
    1115
    1048
    1091
    1069
    1107
    1149
    1072
    1126
    1138
    1210
    1162
    1193
    1145
    1221
    1217
    1235
    1214
    1241
    1234
    1331
    1247
    1182
    1284
    1301
    1378
    1312
    1323
    1381
    1326
    1361
    1400
    1321
    1415
    1449
    1465
    1432
    1370
    1423
    1555
    1447
    1499
    1544
    1503
    1587
    1642
    1572
    1640
    1675
    1651
    1630
    1589
    1755
    1686
    1738
    1709
    1790
    1773
    1791
    1719
    1830
    1938
    1893
    1843
    1891
    1922
    1946
    2022
    2032
    2017
    1974
    2102
    2043
    2110
    2018
    2051
    2174
    2204
    2228
    2184
    2171
    2221
    2224
    2282
    2262
    2274
    2349
    2441
    2388
    2289
    2449
    2498
    2381
    2374
    2521
    2600
    2597
    2496
    2582
    2572
    2675
    2745
    2718
    2712
    2690
    2836
    2772
    2761
    2851
    2911
    2803
    2932
    2831
    2981
    2896
    2928
    3070
    3065
    3005
    3071
    3090
    3131
    3129
    3160
    3263
    3207
    3213
    3264
    3331
    3273
    3367
    3338
    3322
    3281
    3419
    3326
    3435
    3517
    3523
    3458
    3572
    3474
    3795
    3599
    3715
    3681
    3735
    3755
    3826
    3810
    3684
    3829
    3850
    3702
    3656
    3781
    3697
    3915
    3840
    3787
    3945
    3978
    3903
    3905
    4013
    3953
    3956
    3923
    3958
    3987
    4036
    4048
    3938
    3962
    4114
    4033
    4091
    4030
    4049
    4219
    4104
    4074
    4173
    4279
    4125
    4161
    4120
    4208
    4094
    4295
    4258
    4127
    4280
    4301
    4271
    4297
    4163
    4249
    4401
    4460
    4396
    4595
    4378
    4276
    4434
    4350
    4146
    4391
    4402
    4523
    4309
    4329
    4459
    4348
    4325
    4502
    4359
    4430
    4236
    4425
    4420
    4322
    4397
    4475
    4233
    4235
    4353
    4311
    4304
    4280
    4214
    4333
    4190
    4459
    4380
    4365
    4137
    4229
    4393
    4247
    4392
    4341
    4294
    4362
    4274
    4255
    4219
    4379
    4229
    4295
    4235
    4246
    4368
    4340
    4185
    4166
    4213
    4175
    4066
    4176
    4029
    4247
    4238
    4173
    3982
    4023
    4143
    4157
    4097
    4048
    4052
    4048
    3859
    4016
    3953
    3961
    3968
    4109
    4063
    3819
    3795
    3757
    3800
    3854
    3805
    3936
    3782
    3762
    3757
    3787
    3824
    3634
    3795
    3718
    3607
    3695
    3589
    3658
    3489
    3461
    3508
    3405
    3546
    3599
    3580
    3480
    3436
    3368
    3367
    3550
    3441
    3336
    3255
    3364
    3281
    3287
    3444
    3387
    3102
    3210
    3147
    3135
    3110
    3120
    3061
    3021
    3047
    3087
    2999
    2934
    2956
    2981
    2983
    2951
    2897
    2966
    2829
    2875
    2785
    2786
    2843
    2614
    2878
    2744
    2843
    2792
    2691
    2758
    2605
    2722
    2589
    2640
    2605
    2642
    2491
    2637
    2569
    2500
    2585
    2513
    2513
    2470
    2473
    2562
    2325
    2475
    2424
    2417
    2439
    2404
    2423
    2317
    2373
    2287
    2379
    2300
    2280
    2249
    2244
    2154
    2144
    2239
    2129
    2071
    2231
    2140
    2125
    2047
    2046
    2102
    2016
    2060
    2094
    1999
    2012
    2146
    2059
    1930
    1883
    2033
    1933
    1957
    1864
    1925
    1923
    1982
    1817
    1828
    1844
    1805
    1865
    1763
    1709
    1850
    1711
    1685
    1646
    1637
    1727
    1706
    1681
    1638
    1582
    1640
    1693
    1584
    1502
    1615
    1539
    1634
    1659
    1643
    1568
    1570
    1552
    1529
    1505
    1516
    1538
    1418
    1458
    1437
    1472
    1369
    1464
    1390
    1384
    1368
    1366
    1350
    1288
    1475
    1284
    1253
    1325
    1324
    1285
    1295
    1386
    1371
    1250
    1343
    1350
    1314
    1253
    1221
    1233
    1300
    1247
    1214
    1175
    1271
    1263
    1234
    1217
    1214
    1188
    1211
    1091
    1051
    1192
    1147
    1164
    1178
    1149
    1125
    1172
    1100
    1072
    1026
    1244
    1025
    1044
    1159
   983.7
    1047
    1098
    1055
    1069
    1061
    1077
    1087
    1030
    1053
   997.7
    1055
    1059
    1068
    1077
     986
    1021
    1022
    1100
   964.9
   967.2
   953.9
    1010
    1004
   978.8
   919.1
   932.8
    1038
    1015
     924
   931.8
   994.1
   975.6
   939.3
   921.1
   926.6
   895.1
   938.9
   951.9
   963.6
   955.8
   962.6
   895.1
   903.6
     901
   946.7
   902.3
   869.5
   927.6
   902.6
   996.7
   956.1
   938.9
   930.2
   816.3
   953.2
   922.1
     948
   931.5
   881.2
   871.8
   904.2
   833.8
   982.1
   888.7
   951.3
   887.4
     863
   882.8
     840
   894.5
   860.1
   906.2
     890
   905.5
   888.7
     936
   883.1
   895.5
   823.4
   873.7
   859.5
   836.7
   954.5
   882.5
   855.6
     790
   882.2
   868.9
   804.3
   846.2
   880.2
   841.3
   841.6
   898.4
   836.4
   929.2
   812.4
   896.8
   971.1
   890.6
   802.7
   860.1
   816.6
   846.8
   823.1
   875.4
   846.2
   855.6
   889.3
   880.9
   898.4
   902.9
   897.7
   856.9
   940.9
   831.9
   828.6
   845.5
   821.5
   955.2
   861.1
   883.5
   933.7
   879.6
   866.6
   932.1
   844.5
   874.7
   836.4
   979.8
   854.3
   891.2
   844.9
     973
     875
   879.6
   891.6
   935.7
   929.9
   917.2
   980.5
   985.6
   911.7
   900.7
   939.9
   944.5
   921.7
   990.8
   930.8
    1006
   952.6
   959.4
   976.6
   968.1
    1023
    1004
   994.1
   982.1
    1119
    1040
    1076
     974
    1028
    1057
    1100
    1133
    1077
    1115
    1048
    1079
    1128
    1098
    1118
    1166
    1136
    1184
    1142
    1181
    1272
    1172
    1285
    1210
    1203
    1254
    1272
    1271
    1310
    1228
    1292
    1319
    1407
    1368
    1403
    1405
    1348
    1355
    1566
    1459
    1535
    1519
    1556
    1567
    1571
    1636
    1659
    1647
    1692
    1668
    1727
    1792
    1741
    1889
    1839
    1827
    1863
    1856
    1823
    2012
    2056
    2074
    2039
    2134
    2067
    2106
    2116
    2249
    2214
    2259
    2219
    2406
    2374
    2399
    2424
    2571
    2550
    2608
    2627
    2732
    2601
    2828
    2719
    2841
    2894
    2931
    2972
    3018
    3014
    3088
    3155
    3332
    3194
    3501
    3368
    3428
    3352
    3612
    3600
    3443
    3626
    3790
    3843
    3852
    4009
    3981
    4105
    4226
    4154
    4166
    4236
    4195
    4523
    4515
    4481
    4570
    4560
    4915
    4910
    4793
    5034
    5004
    5247
    5326
    5235
    5435
    5481
    5505
    5694
    5650
    5729
    5766
    5967
    5899
    6064
    6317
    6280
    6349
    6550
    6544
    6465
    6521
    6597
    6799
    6758
    6946
    6961
    7158
    7246
    7120
    7306
    7706
    7617
    7695
    7859
    7692
    7889
    7938
    8049
    8296
    8473
    8384
    8466
    8689
    8783
    8916
    8712
    8996
    9093
    9129
    9296
    9681
    9283
    9590
    9810
    9999
1.001e+004
    9934
1.006e+004
1.03e+004
1.03e+004
1.063e+004
1.065e+004
1.063e+004
1.065e+004
1.065e+004
1.065e+004
1.065e+004
1.065e+004
1.065e+004
1.065e+004
1.065e+004
1.065e+004
1.065e+004
1.065e+004
1.065e+004
1.065e+004
1.065e+004
1.065e+004
1.065e+004
1.065e+004
1.065e+004
1.065e+004
1.065e+004
1.065e+004
1.065e+004
1.065e+004
1.065e+004
1.065e+004
1.065e+004
1.065e+004
1.065e+004
1.065e+004
1.065e+004
1.065e+004
1.065e+004
1.065e+004
1.065e+004
1.065e+004
1.065e+004
1.065e+004
1.065e+004
1.065e+004
1.065e+004
1.065e+004
1.065e+004
1.065e+004
1.065e+004
1.065e+004
1.065e+004
1.065e+004
1.065e+004
1.065e+004
1.065e+004
1.065e+004
1.065e+004
1.065e+004
1.065e+004
1.065e+004
1.065e+004
1.065e+004
1.065e+004
1.065e+004
1.065e+004
1.065e+004
1.065e+004
1.065e+004
1.065e+004
1.065e+004
1.065e+004
1.065e+004
1.065e+004
1.065e+004
1.065e+004
1.065e+004
1.065e+004
1.065e+004
1.065e+004
1.065e+004
1.065e+004
1.065e+004
1.065e+004
1.065e+004
1.065e+004
1.065e+004
1.065e+004
1.065e+004
1.065e+004
1.065e+004
1.065e+004
1.065e+004
1.065e+004
1.065e+004
1.065e+004
1.065e+004
1.065e+004
1.065e+004
1.065e+004
1.065e+004
1.065e+004
1.065e+004
1.065e+004
1.065e+004
1.065e+004
1.065e+004
1.065e+004
1.065e+004
1.065e+004
1.065e+004
1.065e+004
1.065e+004
1.065e+004
1.065e+004
1.065e+004
1.065e+004
1.065e+004
1.065e+004
1.065e+004
1.065e+004
1.065e+004
1.065e+004
1.065e+004
1.065e+004
1.065e+004
1.065e+004
1.065e+004
1.065e+004
1.065e+004
1.065e+004
1.065e+004
1.065e+004
1.065e+004
1.065e+004
1.065e+004
1.065e+004
1.065e+004
1.065e+004
1.065e+004
1.065e+004
1.065e+004
1.065e+004
1.065e+004
1.065e+004
1.065e+004
1.065e+004
1.065e+004
1.065e+004
1.065e+004
1.065e+004
1.065e+004
1.065e+004
1.065e+004
1.065e+004
1.065e+004
1.065e+004
1.065e+004
1.065e+004
1.065e+004
1.065e+004
1.065e+004
1.065e+004
1.065e+004
1.065e+004
1.065e+004
1.065e+004
1.065e+004
1.065e+004
1.065e+004
1.065e+004
1.065e+004
1.065e+004
1.065e+004
1.065e+004
1.065e+004
1.065e+004
1.065e+004
1.065e+004
1.065e+004
1.065e+004
1.065e+004
1.065e+004
1.065e+004
1.065e+004
1.065e+004
1.065e+004
1.065e+004
1.065e+004
1.065e+004
1.065e+004
1.065e+004
1.065e+004
1.065e+004
1.065e+004
1.065e+004
1.065e+004
1.065e+004
1.065e+004
1.065e+004
1.065e+004
1.065e+004
1.065e+004
1.065e+004
1.065e+004
1.065e+004
1.065e+004
1.065e+004
1.065e+004
1.065e+004
1.065e+004
1.065e+004
1.065e+004
1.065e+004
1.065e+004
1.065e+004
1.065e+004
1.065e+004
1.065e+004
1.065e+004
1.065e+004
1.065e+004
1.065e+004
1.065e+004
1.065e+004
1.065e+004
1.065e+004
1.065e+004
1.065e+004
1.065e+004
1.065e+004
1.065e+004
1.065e+004
1.065e+004
1.065e+004
1.065e+004
1.065e+004
1.065e+004
1.065e+004
1.065e+004
1.065e+004
1.065e+004
1.065e+004
1.065e+004
1.065e+004
1.065e+004
1.065e+004
1.065e+004
1.065e+004
1.065e+004
1.065e+004
1.065e+004
1.065e+004
1.065e+004
1.065e+004
1.065e+004
1.065e+004
1.065e+004
1.065e+004
1.065e+004
1.065e+004
1.065e+004
1.065e+004
1.065e+004
1.065e+004
1.065e+004
1.065e+004
1.065e+004
1.065e+004
1.065e+004
1.065e+004
1.065e+004
1.065e+004
1.065e+004
1.065e+004
1.065e+004
1.065e+004
1.065e+004
1.065e+004
1.065e+004
1.065e+004
1.065e+004
1.065e+004
1.065e+004
1.065e+004
1.065e+004
1.065e+004
1.065e+004
1.065e+004
1.065e+004
1.065e+004
1.065e+004
1.065e+004
1.065e+004
1.065e+004
1.065e+004
1.065e+004
1.065e+004
1.065e+004
1.065e+004
1.065e+004
1.065e+004
1.065e+004
1.065e+004
1.065e+004
1.065e+004
1.065e+004
1.065e+004
1.065e+004
1.065e+004
1.065e+004
1.065e+004
1.065e+004
1.065e+004
1.065e+004
1.065e+004
1.065e+004
1.065e+004
1.065e+004
1.065e+004
1.065e+004
1.065e+004
1.065e+004
1.065e+004
1.065e+004
1.065e+004
1.065e+004
1.065e+004
1.065e+004
1.065e+004
1.065e+004
1.065e+004
1.065e+004
1.065e+004
1.065e+004
1.065e+004
1.065e+004
1.065e+004
1.065e+004
1.065e+004
1.065e+004
1.065e+004
1.065e+004
1.065e+004
1.065e+004
1.065e+004
1.065e+004
1.065e+004
1.065e+004
1.065e+004
1.065e+004
1.065e+004
1.065e+004
1.065e+004
1.065e+004
1.065e+004
1.065e+004
1.065e+004
1.065e+004
1.065e+004
1.065e+004
1.065e+004
1.065e+004
1.065e+004
1.065e+004
1.065e+004
1.065e+004
1.065e+004
1.065e+004
1.065e+004
1.065e+004
1.065e+004
1.065e+004
1.065e+004
1.065e+004
1.065e+004
1.065e+004
1.065e+004
1.065e+004
1.065e+004
1.065e+004
1.065e+004
1.065e+004
1.065e+004
1.065e+004
1.065e+004
1.065e+004
1.065e+004
1.065e+004
1.065e+004
1.065e+004
1.065e+004
1.065e+004
1.065e+004
1.065e+004
1.065e+004
1.065e+004
1.065e+004
1.065e+004
1.065e+004
1.065e+004
1.065e+004
1.065e+004
1.065e+004
1.065e+004
1.065e+004
1.065e+004
1.065e+004
1.065e+004
1.065e+004
1.065e+004
1.065e+004
1.065e+004
1.065e+004
1.065e+004
1.065e+004
1.065e+004
1.065e+004
1.065e+004
1.065e+004
1.065e+004
1.065e+004
1.065e+004
1.065e+004
1.065e+004
1.065e+004
1.065e+004
1.065e+004
1.065e+004
1.065e+004
1.065e+004
1.065e+004
1.065e+004
1.065e+004
1.065e+004
1.065e+004
1.065e+004
1.065e+004
1.065e+004
1.065e+004
1.065e+004
1.065e+004
1.065e+004
1.065e+004
1.065e+004
1.065e+004
1.041e+004
1.052e+004
1.05e+004
1.007e+004
1.013e+004
1.016e+004
    9584
    9722
    9316
    9250
    9081
    8682
    8617
    8335
    8120
    7956
    7713
    7463
    7072
    6843
    6619
    6448
    6409
    6251
    6363
    6104
    6038
    6074
    5955
    6048
    5946
    5844
    5825
    5677
    5790
    5734
    5844
    5621
    5520
    5449
    5550
    5298
    5396
    5227
    5329
    5241
    5161
    5038
    5056
    5000
    5057
    4902
    5031
    4826
    4610
    4617
    4758
    4761
    4650
    4630
    4590
    4385
    4346
    4343
    4337
    4281
    4268
    4309
    4191
    4295
    4042
    4150
    4115
    4067
    4083
    3874
    3956
    3796
    3915
    3737
    3653
    3642
    3566
    3529
    3564
    3547
    3510
    3540
    3571
    3336
    3404
    3370
    3290
    3367
    3252
    3228
    3068
    3274
    3122
    3110
    2964
    2980
    2951
    2966
    2869
    2767
    2891
    2802
    2821
    2820
    2695
    2719
    2736
    2699
    2494
    2582
    2585
    2592
    2453
    2451
    2510
    2501
    2376
    2421
    2503
    2480
    2395
    2178
    2219
    2240
    2271
    2126
    2174
    2086
    2134
    2001
    2073
    2046
    1944
    2004
    1923
    2066
    1971
    1940
    1902
    1907
    1839
    1844
    1940
    1833
    1879
    1786
    1729
    1698
    1661
    1757
    1685
    1709
    1685
    1696
    1667
    1608
    1583
    1641
    1578
    1582
    1685
    1609
    1582
    1555
    1607
    1504
    1485
    1543
    1523
    1448
    1421
    1453
    1402
    1493
    1444
    1428
    1488
    1456
    1349
    1328
    1353
    1399
    1307
    1364
    1321
    1338
    1257
    1348
    1375
    1369
    1236
    1282
    1264
    1279
    1186
    1274
    1248
    1258
    1343
    1318
    1179
    1223
    1247
    1215
    1272
    1238
    1278
    1293
    1157
    1264
    1263
    1171
    1191
    1234
    1230
    1146
    1153
    1103
    1163
    1191
    1154
    1192
    1176
    1115
    1150
    1192
    1125
    1194
    1222
    1173
    1181
    1100
    1156
    1151
    1119
    1168
    1097
    1122
    1125
    1120
    1128
    1208
    1162
    1179
    1138
    1157
    1116
    1124
    1047
    1171
    1106
    1184
    1152
    1140
    1163
    1135
    1206
    1068
    1113
    1124
    1252
    1145
    1194
    1206
    1110
    1190
    1109
    1210
    1141
    1186
    1269
    1180
    1247
    1096
    1193
    1213
    1121
    1169
    1249
    1233
    1248
    1256
    1285
    1246
    1213
    1300
    1260
    1337
    1270
    1285
    1340
    1269
    1286
    1388
    1348
    1298
    1369
    1436
    1338
    1388
    1364
    1411
    1408
    1386
    1415
    1378
    1492
    1468
    1487
    1473
    1521
    1516
    1532
    1687
    1583
    1552
    1491
    1528
    1558
    1585
    1551
    1590
    1553
    1654
    1676
    1594
    1545
    1747
    1729
    1696
    1744
    1768
    1860
    1746
    1839
    1807
    1710
    1754
    1868
    1920
    1901
    1883
    1889
    1901
    1944
    1966
    1954
    2040
    1989
    2046
    2073
    2057
    2108
    2015
    2058
    2138
    2175
    2209
    2115
    2267
    2280
    2272
    2311
    2403
    2321
    2272
    2355
    2449
    2365
    2476
    2431
    2467
    2489
    2536
    2532
    2614
    2642
    2642
    2630
    2568
    2643
    2741
    2701
    2794
    2750
    2807
    2898
    2895
    2878
    2961
    2900
    2909
    3058
    3084
    3121
    2965
    2912
    3225
    3149
    3070
    3176
    3209
    3225
    3226
    3311
    3283
    3273
    3402
    3352
    3431
    3338
    3511
    3458
    3506
    3368
    3514
    3662
    3759
    3626
    3632
    3736
    3780
    3673
    3800
    3775
    3813
    3751
    3801
    3916
    3916
    3992
    3962
    4035
    4087
    3947
    4175
    4125
    4145
    4157
    4181
    4252
    4189
    4244
    4392
    4227
    4297
    4455
    4511
    4526
    4395
    4486
    4429
    4616
    4581
    4571
    4480
    4714
    4792
    4755
    4640
    4900
    4772
    4799
    4797
    4808
    4821
    4816
    4754
    4810
    4891
    4979
    5170
    4939
    5034
    5163
    5094
    5220
    5055
    5146
    5220
    5177
    5210
    5315
    5313
    5113
    5418
    5401
    5269
    5437
    5549
    5285
    5633
    5338
    5517
    5330
    5624
    5618
    5653
    5648
    5575
    5779
    5599
    5702
    5718
    5730
    5728
    5749
    5778
    5759
    5817
    5904
    5828
    5877
    5826
    5871
    6025
    5908
    5984
    5941
    5742
    5969
    6077
    6101
    6152
    5984
    6063
    5917
    6085
    6220
    6068
    6337
    6091
    6021
    6239
    6480
    6222
    6104
    6328
    6314
    6204
    6227
    6395
    6265
    6099
    6454
    6407
    6409
    6161
    6252
    6288
    6188
    6198
    6265
    6387
    6493
    6232
    6279
    6364
    6390
    6176
    6399
    6226
    6235
    6439
    6354
    6277
    6264
    6320
    6193
    6358
    6387
    6116
    6278
    6327
    6267
    6393
    6353
    6271
    6241
    6228
    6302
    6268
    6248
    6323
    6127
    6408
    6379
    6227
    6242
    6241
    6188
    6250
    6372
    6433
    6300
    6062
    6079
    6246
    6114
    6125
    6397
    6061
    6197
    6068
    6175
    6161
    6250
    6074
    6104
    5998
    6138
    5683
    6134
    5772
    5990
    5999
    5887
    5959
    5956
    5941
    5889
    5937
    5996
    6013
    5751
    5816
    5791
    5692
    6002
    5720
    5728
    5848
    5805
    5801
    5838
    5879
    5719
    5676
    5580
    5783
    5688
    5424
    5534
    5432
    5480
    5404
    5447
    5571
    5565
    5539
    5597
    5484
    5340
    5289
    5349
    5361
    5305
    5276
    5342
    5168
    5244
    5357
    5279
    5300
    5212
    5179
    5082
    5234
    5086
    5019
    5262
    5115
    5091
    4909
    4990
    5002
    4968
    4873
    5181
    4818
    4847
    4780
    4888
    4942
    4667
    4648
    4626
    4742
    4697
    4654
    4682
    4526
    4437
    4511
    4515
    4332
    4518
    4498
    4523
    4408
    4369
    4405
    4303
    4482
    4250
    4075
    4150
    4201
    4161
    4037
    4057
    4064
    4040
    3866
    4156
    3932
    4019
    4001
    3970
    3840
    3979
    4042
    3860
    3888
    3826
    3756
    3752
    3700
    3727
    3652
    3597
    3503
    3663
    3626
    3558
    3536
    3438
    3381
    3476
    3474
    3332
    3424
    3466
    3261
    3214
    3329
    3380
    3293
    3218
    3049
    3279
    3203
    3221
    3109
    3149
    3237
    3114
    3047
    2970
    2963
    3080
    2835
    2988
    2872
    3028
    2915
    2840
    2880
    2720
    2759
    2820
    2723
    2760
    2686
    2730
    2604
    2673
    2581
    2586
    2508
    2497
    2478
    2539
    2476
    2507
    2587
    2491
    2549
    2401
    2441
    2458
    2464
    2438
    2352
    2447
    2348
    2410
    2339
    2262
    2239
    2140
    2294
    2276
    2218
    2187
    2232
    2149
    2131
    2109
    2272
    2170
    2076
    2085
    2108
    1962
    1993
    2020
    2002
    2008
    1998
    1982
    2120
    2012
    2084
    2058
    1862
    2143
    2032
    1965
    1889
    1855
    2035
    1951
    1888
    1912
    1910
    1881
    1810
    1868
    1970
    1951
    1894
    1922
    1905
    1832
    1927
    1841
    1845
    1845
    1893
    1773
    1776
    1821
    1928
    1889
    1825
    1897
    1860
    1894
    1844
    1827
    1800
    1783
    1850
    1955
    1852
    1914
    1904
    1842
    1826
    1839
    1862
    1816
    1867
    1930
    2020
    1885
    1849
    1908
    1836
    1819
    1975
    1891
    1938
    1970
    1909
    1909
    1854
    1982
    1929
    2111
    1985
    1979
    1900
    2016
    2094
    1875
    2083
    2036
    2091
    2155
    1995
    2173
    2169
    2056
    2105
    2130
    2142
    2168
    2244
    2212
    2213
    2248
    2340
    2249
    2404
    2260
    2298
    2377
    2294
    2347
    2437
    2463
    2368
    2437
    2498
    2546
    2460
    2520
    2444
    2451
    2659
    2662
    2596
    2700
    2632
    2697
    2690
    2660
    2805
    2774
    2725
    2734
    2836
    2892
    2772
    2859
    2896
    2871
    2883
    2953
    3068
    3042
    3091
    2986
    2985
    3121
    3069
    3054
    3271
    3267
    3061
    3137
    3246
    3229
    3391
    3170
    3350
    3472
    3432
    3422
    3506
    3522
    3460
    3461
    3620
    3629
    3651
    3691
    3724
    3755
    3699
    3643
    3736
    3869
    3917
    3832
    3937
    3964
    4072
    3790
    3956
    4020
    4042
    4061
    3967
    4206
    4090
    4168
    4053
    4045
    4152
    4155
    4240
    4282
    4168
    4273
    4238
    4368
    4277
    4407
    4460
    4388
    4530
    4383
    4578
    4464
    4492
    4515
    4658
    4609
    4641
    4513
    4881
    4648
    4727
    4671
    4761
    4846
    4978
    4644
    5189
    4818
    4990
    4839
    4979
    4919
    4953
    5066
    5027
    4980
    5048
    5113
    5046
    5217
    5147
    5159
    5271
    5053
    5151
    5050
    5280
    5317
    5341
    5274
    5253
    5199
    5097
    5243
    5142
    5292
    5294
    5284
    5188
    5311
    5338
    5412
    5365
    5446
    5354
    5280
    5389
    5340
    5388
    5469
    5366
    5437
    5333
    5562
    5260
    5277
    5453
    5221
    5396
    5330
    5378
    5438
    5310
    5278
    5237
    5160
    5307
    5129
    5331
    5239
    5288
    5220
    5333
    5262
    5227
    5384
    5194
    5127
    5239
    5054
    5197
    5154
    5167
    5274
    5146
    5187
    5191
    4999
    5206
    5044
    5084
    5278
    4952
    4948
    5045
    4931
    4769
    4863
    4884
    4803
    4790
    4967
    4974
    4792
    4893
    4730
    4774
    4815
    4741
    4801
    4727
    4815
    4596
    4628
    4649
    4597
    4540
    4619
    4464
    4509
    4521
    4381
    4365
    4476
    4362
    4419
    4327
    4411
    4454
    4342
    4329
    4211
    4274
    4166
    4178
    4066
    4074
    3950
    4150
    4057
    4015
    3918
    3980
    3895
    4019
    3804
    3937
    3643
    3823
    3650
    3815
    3655
    3796
    3718
    3685
    3709
    3595
    3588
    3433
    3430
    3646
    3545
    3539
    3384
    3396
    3338
    3294
    3290
    3363
    3248
    3365
    3190
    3107
    3081
    3100
    3109
    3021
    3074
    3039
    3086
    3087
    3080
    2801
    2881
    2916
    2815
    2864
    2851
    2699
    2750
    2722
    2631
    2675
    2675
    2679
    2619
    2592
    2599
    2532
    2521
    2574
    2513
    2456
    2530
    2407
    2401
    2395
    2442
    2278
    2338
    2405
    2258
    2234
    2179
    2286
    2200
    2113
    2042
    2113
    2150
    2104
    2012
    2095
    1991
    2112
    2088
    2056
    1980
    2013
    1989
    1838
    1863
    1886
    1898
    1872
    1895
    1777
    1785
    1801
    1727
    1740
    1920
    1766
    1712
    1675
    1725
    1715
    1626
    1761
    1751
    1651
    1618
    1595
    1560
    1567
    1609
    1638
    1607
    1547
    1601
    1601
    1569
    1524
    1455
    1508
    1462
    1452
    1410
    1524
    1368
    1447
    1464
    1429
    1398
    1542
    1388
    1443
    1333
    1420
    1325
    1386
    1356
    1333
    1343
    1299
    1392
    1324
    1403
    1321
    1355
    1284
    1428
    1330
    1289
    1324
    1374
    1334
    1257
    1291
    1241
    1299
    1330
    1259
    1368
    1229
    1213
    1271
    1397
    1312
    1316
    1311
    1232
    1344
    1204
    1223
    1286
    1330
    1263
    1235
    1308
    1311
    1285
    1322
    1326
    1206
    1347
    1343
    1323
    1233
    1249
    1321
    1248
    1333
    1373
    1364
    1336
    1300
    1417
    1357
    1339
    1328
    1324
    1363
    1340
    1325
    1460
    1378
    1419
    1361
    1237
    1336
    1354
    1420
    1367
    1456
    1405
    1430
    1384
    1399
    1381
    1385
    1463
    1452
    1424
    1381
    1458
    1470
    1406
    1429
    1530
    1563
    1468
    1560
    1575
    1505
    1557
    1626
    1625
    1592
    1498
    1498
    1539
    1581
    1643
    1723
    1648
    1685
    1619
    1600
    1680
    1679
    1671
    1646
    1761
    1666
    1661
    1704
    1819
    1678
    1738
    1789
    1828
    1730
    1759
    1772
    1846
    1767
    1826
    1934
    1814
    1835
    1923
    1913
    1868
    1904
    1889
    1885
    1921
    1947
    1857
    1965
    1931
    1937
    2020
    1909
    2017
    2074
    2012
    2001
    2065
    2058
    2066
    2041
    1954
    2197
    2070
    2161
    2085
    2004
    2081
    2258
    2125
    2129
    2176
    2147
    2141
    2179
    2227
    2107
    2208
    2300
    2317
    2208
    2179
    2344
    2179
    2272
    2280
    2284
    2349
    2207
    2407
    2252
    2343
    2348
    2356
    2206
    2501
    2400
    2314
    2302
    2495
    2372
    2308
    2298
    2440
    2397
    2501
    2455
    2298
    2460
    2467
    2513
    2449
    2396
    2447
    2482
    2497
    2606
    2483
    2485
    2530
    2418
    2478
    2475
    2590
    2539
    2544
    2468
    2515
    2581
    2390
    2618
    2409
    2533
    2533
    2394
    2476
    2562
    2530
    2381
    2550
    2435
    2427
    2554
    2430
    2484
    2509
    2489
    2430
    2565
    2588
    2480
    2528
    2622
    2545
    2508
    2449
    2463
    2564
    2553
    2464
    2487
    2477
    2384
    2441
    2367
    2418
    2485
    2480
    2478
    2397
    2407
    2556
    2400
    2519
    2390
    2378
    2463
    2438
    2271
    2533
    2394
    2362
    2382
    2405
    2400
    2298
    2302
    2341
    2270
    2315
    2320
    2277
    2304
    2249
    2343
    2226
    2312
    2370
    2228
    2230
    2296
    2168
    2205
    2184
    2243
    2255
    2230
    2264
    2208
    2250
    2194
    2275
    2163
    2141
    2064
    2028
    2037
    2070
    2181
    2066
    2020
    2118
    2112
    2092
    2083
    2059
    2019
    1992
    2030
    1974
    2008
    1985
    1942
    1975
    2021
    1886
    1935
    1862
    1857
    1874
    1874
    1787
    1843
    1900
    1971
    1945
    1920
    1847
    1748
    1867
    1743
    1893
    1872
    1744
    1800
    1729
    1738
    1787
    1773
    1772
    1762
    1757
    1745
    1722
    1730
    1677
    1621
    1734
    1642
    1693
    1707
    1702
    1627
    1598
    1541
    1603
    1684
    1586
    1549
    1508
    1643
    1553
    1582
    1510
    1463
    1502
    1455
    1480
    1521
    1489
    1427
    1514
    1477
    1396
    1444
    1437
    1439
    1342
    1385
    1320
    1385
    1369
    1378
    1346
    1339
    1324
    1350
    1300
    1292
    1311
    1228
    1287
    1282
    1268
    1245
    1272
    1253
    1294
    1304
    1230
    1203
    1190
    1206
    1178
    1229
    1173
    1104
    1200
    1242
    1180
    1166
    1054
    1125
    1146
    1175
    1143
    1131
    1104
    1161
    1096
    1101
    1092
    1095
    1223
    1090
    1113
    1173
    1101
    1040
    1121
    1017
    1033
    1104
    1141
    1074
    1053
    1051
     996
    1038
    1037
    1040
    1040
    1001
   979.8
    1006
    1011
    1011
   997.3
    1015
   983.1
    1012
   966.2
   950.3
   992.5
    1023
   906.8
    1042
   965.9
    1038
   976.6
   955.8
   992.5
   937.3
   977.2
   953.9
   965.2
   951.3
   904.9
   930.5
   952.9
   949.3
   985.3
   920.8
   953.5
   907.8
   965.2
     890
   975.9
     865
   938.3
   828.3
   967.5
   887.7
   872.4
   886.4
   954.8
   970.7
   924.7
     926
   941.5
     890
   956.5
     924
   930.2
   936.3
   898.4
   848.1
   909.4
   870.8
   896.4
   874.4
   838.4
   874.4
   862.7
   932.4
   909.7
   896.4
   891.9
   884.8
   887.7
   883.1
   877.9
   908.4
   916.6
   965.2
     852
   938.6
   892.5
   926.6
   896.8
   923.7
   908.4
   877.9
   878.9
   894.8
   866.9
   859.5
   897.7
   885.4
   928.9
   892.9
   915.9
   927.3
   885.7
     888
   985.3
     889
     950
   908.8
   858.5
   888.7
   938.9
   943.8
   873.7
   902.9
   895.8
     912
   916.6
   891.9
   904.5
   954.8
   964.2
   893.8
   885.1
   945.1
   835.5
   945.1
     926
   916.2
   833.8
   949.3
   880.9
   932.8
   924.3
   965.5
   923.7
   898.7
   999.9
   929.5
   890.3
   834.5
   924.3
   929.9
   910.7
   962.6
   865.3
     923
   972.3
   916.6
     899
   918.5
   919.8
   954.8
   955.5
   973.6
   910.7
   920.1
   883.5
   944.8
   917.2
   927.6
   939.6
    1013
   962.9
   963.9
   952.2
   913.6
   940.6
   957.1
   981.1
   952.2
   961.6
   947.7
   998.6
   903.9
    1025
    1004
   949.3
   992.1
   974.3
    1012
   944.5
   998.6
    1057
    1017
   994.4
   977.2
   970.7
    1025
    1061
   980.1
   934.4
   971.4
     986
    1018
    1042
   907.5
    1017
    1014
    1033
   995.7
   990.5
   980.8
   980.1
    1030
    1003
   989.2
    1059
   973.3
    1029
    1033
    1041
    1009
   999.3
    1030
   998.9
    1176
    1019
    1118
    1020
    1024
    1041
    1130
    1050
    1012
    1068
    1072
    1084
    1115
    1139
    1096
    1093
    1111
    1103
    1104
    1111
    1060
    1102
    1167
    1090
    1183
    1154
    1169
    1135
    1178
    1123
    1088
    1168
    1193
    1199
    1199
    1225
    1124
    1111
    1189
    1189
    1213
    1212
    1264
    1243
    1194
    1238
    1130
    1277
    1211
    1186
    1195
    1141
    1215
    1178
    1243
    1286
    1190
    1239
    1218
    1213
    1195
    1263
    1306
    1254
    1283
    1244
    1301
    1303
    1291
    1239
    1266
    1332
    1223
    1267
    1226
    1373
    1300
    1288
    1261
    1360
    1316
    1268
    1381
    1409
    1288
    1425
    1420
    1348
    1354
    1367
    1275
    1368
    1403
    1343
    1322
    1373
    1412
    1280
    1356
    1418
    1443
    1410
    1358
    1325
    1275
    1467
    1360
    1418
    1436
    1410
    1340
    1431
    1501
    1328
    1449
    1480
    1429
    1470
    1415
    1434
    1294
    1334
    1440
    1325
    1324
    1515
    1353
    1440
    1407
    1416
    1431
    1378
    1511
    1443
    1403
    1481
    1455
    1338
    1414
    1486
    1423
    1491
    1447
    1365
    1392
    1438
    1433
    1430
    1460
    1463
    1475
    1514
    1503
    1450
    1502
    1483
    1486
    1451
    1502
    1439
    1380
    1493
    1419
    1443
    1508
    1421
    1441
    1421
    1390
    1397
    1364
    1434
    1471
    1423
    1390
    1452
    1405
    1408
    1408
    1388
    1288
    1380
    1402
    1405
    1409
    1382
    1451
    1487
    1336
    1296
    1429
    1464
    1377
    1405
    1378
    1404
    1359
    1486
    1408
    1392
    1404
    1414
    1404
    1371
    1409
    1401
    1466
    1321
    1385
    1307
    1280
    1353
    1351
    1309
    1357
    1379
    1315
    1365
    1367
    1356
    1360
    1377
    1385
    1299
    1337
    1378
    1319
    1296
    1298
    1331
    1387
    1275
    1332
    1363
    1360
    1221
    1248
    1262
    1311
    1221
    1281
    1326
    1247
    1265
    1216
    1247
    1245
    1275
    1370
    1362
    1220
    1200
    1298
    1243
    1179
    1252
    1156
    1187
    1227
    1229
    1170
    1179
    1204
    1275
    1307
    1158
    1240
    1212
    1272
    1148
    1180
    1204
    1255
    1209
    1187
    1270
    1174
    1106
    1202
    1125
    1067
    1187
    1076
    1128
    1125
    1146
    1184
    1144
    1129
    1070
    1142
    1167
    1160
    1129
    1199
    1138
    1115
    1095
    1080
    1154
    1148
    1078
    1170
    1055
    1161
    1180
    1112
    1107
    1091
    1155
    1120
    1110
    1064
    1024
    1099
    1089
    1078
    1102
    1116
    1155
    1087
    1135
    1087
    1067
    1053
    1047
    1131
    1037
    1043
    1105
    1072
    1060
   975.3
    1055
    1026
    1040
   991.8
    1044
    1016
   962.9
    1022
   943.8
    1021
    1076
    1001
    1128
   999.6
    1023
   983.7
    1041
   992.5
    1038
   992.8
    1046
    1023
    1082
    1038
    1026
   983.7
    1029
    1029
     972
     960
   965.9
   998.3
    1041
   954.8
    1017
   972.3
    1026
   984.7
    1028
   969.8
    1065
   996.7
    1012
   956.1
    1010
    1031
    1013
   962.6
   944.5
   999.3
   993.4
    1063
   998.3
    1015
   969.4
   989.2
   959.7
    1018
    1020
    1049
    1004
   980.5
   989.9
    1051
    1029
    1008
   976.2
   963.9
   982.1
    1039
   916.9
   983.7
   944.1
    1028
   919.8
   946.1
    1003
   998.6
   946.4
    1028
   925.3
   989.2
    1001
   981.1
    1046
    1010
   991.8
   936.3
    1037
   999.9
   939.6
   980.1
   953.9
    1064
    1002
   939.6
   969.8
   980.1
   980.8
    1020
    1023
    1080
   940.6
    1052
    1037
    1103
    1028
   974.9
   978.8
   959.7
     960
   883.1
   980.5
    1026
     962
    1035
    1027
    1052
    1057
   975.9
     997
    1043
   928.9
   969.1
    1048
    1029
    1020
    1030
    1062
    1003
    1023
   926.6
    1035
    1018
    1052
   981.4
    1042
    1017
   975.9
   977.2
    1054
    1018
    1043
   958.1
   978.5
    1042
   980.5
    1050
   994.7
    1061
    1015
    1003
    1089
    1031
    1069
    1037
    1029
   981.4
   963.9
   967.2
    1055
    1059
    1056
    1034
   989.9
   995.1
    1026
    1055
    1013
   963.3
    1003
    1057
    1085
   993.4
    1069
    1032
    1024
    1035
   996.7
    1045
   983.1
   967.2
    1103
    1078
    1037
    1093
    1068
    1049
    1008
    1005
    1046
    1075
    1044
    1080
    1039
    1061
    1049
    1100
    1076
    1015
    1057
    1101
    1040
    1098
    1116
    1002
    1020
    1017
    1069
    1078
    1046
    1059
    1080
    1015
    1072
   985.3
    1049
    1078
    1101
    1082
    1046
    1094
    1076
    1038
    1079
    1140
   984.7
    1093
    1039
    1056
    1029
    1161
    1087
    1069
    1112
    1068
    1097
    1040
    1080
    1095
    1055
   981.4
    1088
    1087
    1069
     997
    1029
     985
    1080
   999.3
    1053
    1012
    1009
    1092
    1011
    1028
    1013
    1045
    1035
   994.4
    1018
    1076
    1031
    1019
   974.3
    1025
    1019
   999.6
    1088
    1004
    1010
    1041
    1041
    1003
    1043
    1047
    1036
    1007
    1054
    1023
   995.7
    1079
    1053
    1023
    1028
    1013
    1025
     950
    1032
    1006
    1009
   952.2
    1038
    1071
   917.2
    1027
   970.4
   964.2
   992.8
    1034
   881.8
   993.8
    1015
   979.5
   995.7
     986
    1020
   989.2
   976.6
   963.3
    1059
   962.9
   975.6
   988.2
   919.8
   930.5
   984.4
    1023
     997
   934.4
    1049
   917.8
   961.6
     959
   953.9
   990.8
   996.4
   949.3
    1055
   917.8
   923.4
     962
   884.1
   955.8
    1029
   914.6
     962
     947
   991.5
   952.6
   967.5
   881.5
    1001
   959.7
   908.8
     935
   884.4
   857.8
   960.7
   972.7
   894.2
   907.5
   957.1
     914
     936
   884.8
   960.7
   904.9
   960.7
   845.8
   919.8
   873.1
   904.2
   922.4
   969.8
   971.4
   958.4
   944.8
   917.2
   909.7
   832.5
     826
   912.7
   891.9
   862.1
   917.5
   820.9
   869.2
   864.3
   902.9
     853
   862.7
   880.2
     875
   904.2
   876.7
   863.4
   887.7
   797.2
   905.5
     876
   892.5
     949
   872.8
   836.1
   866.9
   859.1
   808.9
   854.3
   917.5
   830.6
   842.3
   814.7
   860.8
   871.1
   853.3
   846.2
   863.4
   776.1
   863.4
     889
   901.3
   835.8
   833.8
   861.4
     936
   944.5
   897.1
   865.6
   833.8
     827
   883.1
     827
   876.3
   826.7
   874.7
   914.3
   871.8
   959.4
   850.1
   864.6
   880.9
   842.9
   831.2
   812.7
   842.6
   828.3
   836.4
   809.5
   863.7
   846.5
   782.6
   876.7
     841
     814
     817
   910.4
   807.9
     865
   859.8
   801.1
   850.4
   806.9
   820.5
   792.3
   838.7
   843.9
   800.7
   843.2
   842.9
   830.9
   847.5
   856.5
   838.7
   822.2
   844.2
   775.4
   902.6
   867.6
   831.6
   857.2
   849.7
   865.9
   787.8
     792
   884.4
   857.5
     826
   862.7
     839
   861.7
   799.4
     826
   793.9
   806.3
   779.7
   773.2
   862.1
   811.8
   732.9
   842.9
   834.8
   832.5
   891.9
     826
   786.5
   802.7
   832.2
   802.4
   832.9
   834.2
   894.2
   870.8
     790
   796.5
     840
   767.3
   822.2
   791.7
   894.2
   842.9
   820.2
   829.3
   812.4
   816.6
   809.2
   854.9
   791.3
   841.6
   840.3
   810.1
   808.5
   811.4
   774.1
   804.3
   746.2
   808.2
   820.2
   828.6
   839.3
   773.2
   819.9
   844.9
   767.3
     779
   782.6
     814
   822.2
   783.2
   809.5
   846.5
   767.3
   797.5
   800.4
   860.8
   797.8
   824.7
   821.2
   777.7
   827.7
   791.7
   781.3
   829.6
   799.1
   757.3
   770.6
   832.2
   790.7
   796.2
   776.1
   711.2
   781.9
   821.2
   806.6
   783.2
   816.6
   807.2
   801.4
   757.9
   790.7
   782.3
   795.9
   750.8
     826
   800.7
   753.1
     744
   782.9
     768
   706.3
   749.8
   772.5
   734.2
   773.2
   779.3
   807.9
   777.1
   815.7
   763.8
   775.1
   781.9
   786.5
   764.7
   782.6
   672.6
   773.8
   694.3
   730.7
   765.1
   762.5
   849.1
   786.1
   781.3
   832.5
   769.9
   811.1
   762.1
   737.2
   725.2
   843.2
   716.1
   724.2
   767.3
   749.5
   756.3
   707.6
   713.2
     696
   795.6
   735.9
   754.7
   796.8
   767.7
   727.1
   725.2
     717
   727.1
   769.9
   776.4
   689.5
     779
   728.1
   692.7
   713.8
   818.9
   755.3
   746.9
   761.2
   798.5
   726.5
   841.9
   750.5
   740.1
   809.8
   802.7
   695.3
   727.4
   744.9
   727.8
   820.2
   752.7
   710.9
   737.8
   740.1
   727.8
   772.2
   709.6
   700.8
   757.6
   724.8
   724.2
   720.3
   734.6
     730
     744
   742.4
     729
   755.3
   757.9
   753.4
     742
   741.1
   697.9
   697.3
   720.9
   770.2
   692.1
     682
   766.7
   749.8
     719
     720
   779.7
   752.4
   746.9
   713.8
   735.2
   705.7
     658
   699.9
   685.6
   794.3
     742
   726.5
   705.4
   748.2
   698.6
   715.4
   761.5
   726.1
     705
   738.8
   743.3
   724.8
   697.9
   750.5
   717.4
   703.7
   775.1
   698.6
   734.9
   734.9
   709.6
     683
   720.3
   678.8
   697.3
   801.7
   740.1
   753.7
   743.6
   760.5
     755
   773.5
   733.9
   678.4
   710.2
   702.8
   749.5
   726.8
   719.6
   706.3
   662.9
   674.2
   716.4
   710.9
   689.1
   690.4
   736.2
   771.5
   745.3
   734.6
   735.9
     779
   693.7
   707.6
   742.4
   751.1
   715.7
   733.6
   801.4
   688.5
   686.9
   763.8
   700.5
   666.4
   727.8
   713.5
   696.6
   709.9
   666.1
   715.7
   734.6
   775.8
   734.9
   712.5
   783.2
   709.9
   748.2
   765.1
   762.5
     683
   659.6
     695
   749.8
   788.7
   753.4
     769
   772.8
   817.6
   753.7
   706.7
   743.6
   769.9
   694.3
   760.5
   703.1
   715.1
   651.2
   728.1
   739.1
   690.8
   742.7
     730
   753.1
   786.5
   733.6
   690.4
   764.7
   701.2
   750.8
   769.6
   765.1
   765.7
   754.7
   725.8
   736.2
   692.1
   740.1
   739.4
   788.7
   854.6
   795.9
   747.2
   775.1
   774.5
   794.9
   767.3
   741.4
   736.2
   772.2
   768.3
   717.4
     754
     742
   784.8
     767
   696.9
   747.2
   803.3
   808.2
   768.3
   740.1
   792.3
   708.9
   746.6
   723.9
   753.4
   794.9
   807.2
   723.2
   764.1
   776.7
   769.6
   742.4
   790.4
   712.5
   746.2
     805
   773.8
   783.2
     768
   753.4
   792.6
   778.4
   805.3
   765.1
   809.2
   735.2
   766.7
   791.7
   779.7
   783.5
   778.4
   714.8
   755.7
   799.1
   713.2
   761.5
   754.7
   784.2
   800.1
   755.7
   733.3
   818.6
   835.1
   772.2
   722.2
   747.5
   704.1
   723.2
   733.6
   784.5
   721.3
   756.3
   724.8
   773.8
   777.1
   746.2
   761.5
   755.7
   768.6
     790
   808.2
   711.9
   727.4
   816.3
   745.9
   792.6
     729
   786.5
   805.3
   735.2
   781.9
   830.3
     793
     767
   840.3
   784.8
   833.5
   812.7
   789.7
   732.9
     816
   696.9
     817
   713.8
   765.7
   762.5
   756.3
   750.5
   734.6
   807.6
   784.5
   881.2
   839.3
   782.9
   798.8
   818.9
   856.2
   752.7
   774.5
   785.8
   822.2
   820.2
   806.3
     766
   778.4
   735.2
   792.3
   760.2
   764.7
   770.6
   815.7
     756
   819.6
   808.2
   800.1
   785.8
   791.3
   753.7
     804
     791
   753.1
   792.6
   773.8
   817.3
   862.1
   828.6
   795.9
     802
   768.3
   780.3
   823.4
   844.2
   856.5
   830.9
   817.9
   849.1
   832.5
   739.1
   894.2
   861.7
     840
   858.8
     793
     780
   795.6
   839.3
   757.9
   754.4
   872.4
     816
   794.3
   788.7
   860.1
   791.7
   812.7
   798.1
   772.2
   751.8
   859.5
   802.7
   783.2
   807.9
   835.8
     815
   834.2
   825.7
   775.4
   822.5
   837.7
   817.9
   829.3
   793.9
   816.3
   872.1
   823.8
     838
   872.1
   902.6
   890.9
   823.1
   805.6
   837.4
   853.6
   887.7
   801.4
   796.2
   872.1
   848.1
   802.4
   873.7
   872.4
   870.2
   861.4
   873.1
   861.1
     877
   848.1
   852.3
   844.2
   859.8
   827.7
   860.4
   857.2
   854.3
   945.4
   911.4
     815
   897.7
   844.2
   875.7
   821.2
   871.8
   870.8
   836.4
   850.7
   846.8
   834.5
   907.8
   908.1
     887
   894.2
   904.9
   831.2
   812.7
   827.3
   825.1
   855.2
     829
   806.9
   868.5
   843.2
   845.2
   885.7
     887
   929.9
   896.4
   880.2
   842.6
     863
   842.9
   846.2
     815
   894.2
   857.8
   928.2
   849.7
   822.8
   797.5
   803.7
   739.4
   839.7
   858.8
   817.9
   835.1
   807.6
   860.8
   890.6
   819.6
   902.6
   810.8
   873.7
   868.2
   870.8
   777.7
   812.4
   856.9
   836.1
   944.8
   796.5
   780.6
   888.7
   870.5
   873.7
   844.9
   843.6
   812.1
   830.9
   813.1
   870.2
   846.2
   844.5
   863.4
   874.7
   900.7
   830.3
   854.9
   847.5
   773.8
   916.9
   913.3
   877.6
   881.2
   850.7
   890.9
   831.9
   934.1
   862.7
   777.4
   832.2
   826.4
   869.2
   894.2
   831.6
   833.5
   823.8
   795.6
   825.7
   798.8
   867.9
   808.5
   842.6
   858.2
   848.4
   861.4
   846.5
   848.8
   855.6
   855.2
   795.9
   859.1
   878.6
   804.3
   894.8
   832.2
   866.9
     839
   935.7
   859.8
   894.2
   873.4
   910.1
   788.7
   828.3
   835.5
   855.9
   865.9
   841.3
   760.5
   917.5
     781
   842.9
   796.2
   841.9
   778.4
   819.6
   823.8
   861.7
   883.5
     829
     803
     805
   797.5
   795.9
   794.6
   839.3
   844.5
   765.7
   878.9
   792.6
   779.3
   852.6
   801.7
   841.3
   850.4
   833.2
   833.5
   826.4
   854.6
   775.1
   872.1
   782.9
   809.8
   788.4
     706
   769.9
   828.6
   790.4
   819.9
   811.4
   788.4
   816.6
   828.3
   780.3
     792
     838
   754.7
   841.6
     805
   788.1
   800.1
   806.6
   788.1
   808.9
   740.4
   830.9
   817.9
   816.6
   835.5
     804
   836.4
     790
   795.6
   850.1
   813.4
   795.2
     705
   722.6
   759.5
   818.6
   760.8
   765.4
   721.3
   753.4
   793.3
   820.2
   781.9
   698.9
   821.5
   766.7
   762.5
   796.8
   784.5
   742.7
   790.7
   765.7
   821.5
   786.5
   797.2
   762.5
   727.4
   733.9
   798.5
   772.8
   826.4
   763.1
   771.5
   789.1
   716.7
   799.1
   725.2
   756.6
   734.6
   836.7
   816.6
   777.1
   732.3
   751.1
   785.8
   714.5
   695.3
   756.3
   782.6
   782.3
   715.7
   785.8
   764.7
   783.5
   825.4
     793
   782.6
     717
   718.7
   777.1
   760.5
   730.7
   777.1
   725.8
   701.5
   742.4
   773.8
   776.4
   803.3
   754.7
   728.4
   774.8
   777.7
   702.4
   675.8
   714.5
   782.9
   774.8
   765.4
   783.2
   756.9
   770.2
   789.1
   695.6
   774.1
   784.8
   720.6
     755
   767.3
     731
   726.1
   806.3
   780.3
   758.2
   730.3
   771.9
   746.6
   733.3
   783.9
   725.8
   772.2
   782.6
   719.3
   728.4
   741.7
   656.4
   777.4
   715.4
   721.6
   813.1
   781.6
   704.1
   699.2
   713.5
   748.2
   762.1
   750.8
   728.4
     742
   739.8
   796.2
   715.4
   748.2
   852.6
   728.1
   715.7
   809.2
   740.4
   762.8
   755.3
   729.7
   761.2
   758.6
   739.8
   745.9
   733.6
   785.2
   774.1
   752.7
   780.6
   739.8
   685.6
   759.9
   677.5
     756
   757.3
   728.4
   800.7
   735.5
   735.5
   702.1
   777.1
   763.4
   765.4
   725.2
   805.3
   800.7
   829.9
   742.7
   711.5
   758.6
   713.5
   728.7
   784.5
   756.9
   766.7
   738.5
   756.6
   771.9
   748.8
   798.5
   702.8
   724.2
   765.4
     803
     706
   780.3
   736.8
   806.3
   744.6
   772.5
     719
   723.9
   751.8
   799.4
   732.3
   756.9
   772.5
   795.6
   735.5
   746.9
   788.1
   745.9
   737.8
   769.9
   757.3
   743.6
   823.4
   759.2
   760.2
   780.3
   717.7
   715.7
   700.8
   732.6
   746.2
   714.1
   768.3
   777.7
   845.2
   692.7
   738.5
   718.3
   750.1
   770.2
   722.9
   763.1
     756
   724.2
   766.7
   687.5
   776.7
   732.3
     743
   773.5
   733.9
   703.4
   713.5
     779
   713.2
   717.4
   753.4
     778
   792.6
   734.6
   784.8
   798.1
   759.9
   703.7
   676.5
   751.1
   717.7
   794.3
   747.5
   733.6
   798.5
   782.3
   680.1
   740.7
   741.1
   692.7
   794.6
   775.8
   797.5
   679.7
   765.4
   718.7
   722.2
   748.2
   786.8
   746.2
   656.1
   768.6
   753.1
   721.3
   705.7
     718
   735.9
   711.2
   807.6
     742
   730.7
   725.5
   765.7
   742.4
   781.3
   795.2
   761.5
   762.8
   710.2
   817.6
   769.6
     705
   787.1
   741.1
   748.8
   725.5
   837.7
     695
   785.8
   696.9
   763.4
   803.7
   781.9
   713.2
   729.7
   828.3
   715.7
   773.2
   721.9
   741.4
   698.2
   765.7
     706
   728.4
   741.1
   763.1
   771.2
   718.7
   765.1
   685.9
   715.4
   745.6
   747.2
   714.5
   800.4
   754.7
   673.3
   737.2
   724.2
   759.5
   725.8
     693
   722.2
     717
     791
   756.6
   745.9
     769
   783.5
   749.2
     718
   723.9
   658.7
   763.4
   742.7
   685.3
     768
   739.8
   765.1
   707.6
   727.4
     708
   729.7
   674.9
   692.7
   784.2
   716.4
   770.6
   675.2
     732
   765.1
   793.3
   772.8
   757.6
   725.5
   725.5
   741.7
   711.2
   785.8
   774.5
     780
   736.2
   710.9
     731
   755.7
   834.2
   719.6
   824.4
   700.5
   793.3
   791.3
   770.9
   731.6
   746.2
   776.7
   754.7
   739.8
   725.2
   775.1
   720.6
   779.3
   766.4
   730.7
   725.8
     670
   758.9
   744.6
   706.7
   700.5
   748.5
     793
     755
   789.4
   742.4
   785.5
   784.5
   749.2
   707.3
   759.5
   718.7
   779.7
   709.9
   733.6
   736.5
   722.6
   740.1
   755.3
   729.4
   733.9
   756.6
   721.9
   726.1
   700.8
     779
   688.2
   788.7
   724.8
   719.6
   712.2
   672.9
   709.6
   760.5
   689.1
   777.1
   720.3
   713.2
   734.6
   651.2
   740.1
   749.5
   733.3
   699.5
   782.6
   706.7
   761.8
   729.4
   674.6
   759.2
   782.3
   773.8
     731
   710.9
   664.5
   708.3
   714.1
   714.5
   761.5
   727.4
   704.4
   691.7
   753.7
     805
   671.6
   750.8
     717
     755
   723.5
   666.8
   719.6
   709.6
   748.2
   697.3
   744.3
   720.6
   701.8
   750.1
   787.8
     729
   745.9
   691.7
   677.8
   704.7
   773.5
   696.9
   793.6
   712.8
   749.8
     719
   735.9
   703.7
   753.1
   764.4
   738.8
   734.9
   742.7
   806.9
   784.8
   736.5
   692.7
   750.8
   741.1
   713.5
   700.5
   711.5
   769.6
   710.6
   716.1
     717
   759.2
   731.6
   706.7
   716.7
   756.6
   728.1
   733.3
   734.9
   701.5
   759.5
   770.2
     683
   678.4
   734.2
     696
   807.9
   802.4
   741.7
   700.8
   682.3
   764.7
   699.9
   745.9
   770.6
   712.5
   750.8
   731.3
   725.8
   728.4
   738.1
   737.2
   678.1
   718.7
   733.6
   766.4
   783.9
   742.7
   746.2
   741.4
   697.9
   669.4
   747.9
   733.6
   730.7
   715.7
     708
   713.5
   704.1
   763.8
   724.5
     681
   712.2
   696.6
   695.6
   657.7
   764.1
   684.3
   756.9
   786.5
   712.5
   757.6
   750.1
   727.4
   723.2
   708.9
   714.5
   744.6
   670.7
   806.3
   729.7
   728.7
   699.9
     705
   772.2
   688.5
   705.4
   714.1
   749.2
   744.6
   726.8
   722.9
   779.3
   790.4
   708.6
   773.8
   675.5
   755.7
   749.2
   702.4
   691.4
   688.2
   694.7
   713.5
   724.8
   723.2
   750.5
   723.9
   735.5
   747.9
   674.9
   722.2
   726.8
   709.9
   723.9
   748.5
   688.2
   730.3
   722.9
   758.2
     719
   706.3
   782.6
   675.5
   732.6
   713.2
   722.2
   764.4
     766
   786.5
   692.1
   695.6
   718.3
   719.6
   732.3
   706.7
   745.6
   675.8
   748.2
   700.8
   723.5
   715.7
   730.7
   698.9
   723.9
   740.1
   750.1
   703.7
   757.3
   708.9
   705.7
   728.7
   705.4
   747.9
   705.4
     707
   732.3
   738.1
   739.1
   712.8
   673.6
   716.4
   727.4
   697.6
   738.8
   698.2
   741.4
   660.3
   697.3
     657
   778.4
   692.4
   689.8
   702.8
   719.3
   707.3
   695.6
   670.3
   642.4
   737.5
   708.9
   728.1
   704.4
   715.7
   759.5
   735.5
   724.2
   714.8
   725.5
   726.1
     708
   709.3
     730
   666.4
   687.9
   746.2
   702.1
   696.3
   745.6
   750.5
     717
   712.5
   715.4
     803
   663.2
   742.4
   759.2
   676.2
   737.8
   675.8
     744
   705.7
   668.7
   753.4
   667.7
   666.4
   733.6
   678.8
   682.3
   717.7
   758.9
   686.2
     696
   713.2
   654.8
   731.6
   762.5
   697.6
   751.1
   658.7
   700.8
     717
   745.6
   730.7
   772.2
   763.4
   733.6
   695.3
   721.9
   677.1
   708.9
   715.7
   675.8
   661.9
   716.7
   731.3
   753.7
   763.1
   721.9
   719.3
   702.1
   701.5
   723.2
   687.5
   702.1
     669
     707
   691.1
   700.5
   732.9
   688.5
   732.6
   745.3
   751.8
   744.9
   711.5
   739.8
   774.5
   707.3
   758.6
   727.4
   731.6
   757.6
   771.5
   681.7
   650.2
   726.5
   733.3
   726.1
   731.3
   700.5
   698.6
   788.7
   752.4
   726.5
   624.9
   680.4
   770.6
   708.3
   795.9
   705.4
   738.8
     742
   728.4
     682
   762.1
   759.9
   736.2
   746.6
   753.4
   668.7
   732.6
   676.8
   714.1
   712.8
   716.1
   783.9
     719
   726.1
   708.3
   675.5
   686.9
   759.5
   677.8
   784.2
     670
   680.7
     730
   722.9
   747.9
   679.7
   745.3
   700.5
     731
   755.7
   738.1
   803.7
     729
   765.7
   773.2
   725.2
   793.9
   678.1
   720.3
   733.6
   675.8
     717
   781.3
   740.1
     717
   730.3
     718
   756.9
   708.3
   729.7
   727.8
   730.7
   787.1
   745.9
   764.1
   677.8
   755.3
   711.5
   701.5
   704.4
   779.3
   690.1
   739.1
   764.1
   767.7
     660
   747.9
   731.3
   713.2
   740.7
   756.6
   735.9
   857.2
   707.3
   759.2
   780.6
   769.6
   767.7
     768
   797.8
     720
   793.3
   799.1
   723.9
   768.6
   718.3
     769
   807.2
   713.2
   800.1
   764.4
   805.9
     778
   882.2
   780.6
   817.6
   776.7
   745.6
   773.8
   800.4
   805.9
   752.7
   820.2
   790.7
   829.9
   726.5
   809.2
   781.9
   781.6
   813.4
   801.4
   749.8
     790
   809.2
   888.7
   852.6
   819.2
   830.6
   826.4
   836.7
   819.2
   836.1
   871.1
   875.7
   889.6
   840.3
   871.1
   891.6
   806.6
   933.7
   854.3
     865
   844.2
   957.8
     877
   955.5
   842.9
   852.3
   849.4
   920.4
   939.6
     948
   972.7
   932.8
   915.6
   958.1
   951.9
   962.6
   934.4
   950.9
   980.1
   920.8
   908.4
   961.3
     948
   988.2
    1012
   971.1
   970.1
    1037
   982.7
   990.8
   995.1
    1047
    1061
    1039
    1048
    1003
    1036
    1056
   994.7
    1006
    1042
    1099
    1115
    1124
    1177
    1115
    1141
    1181
    1156
    1082
    1132
    1152
    1203
    1138
    1177
    1185
    1250
    1263
    1302
    1270
    1229
    1154
    1267
    1297
    1314
    1321
    1256
    1303
    1315
    1302
    1387
    1341
    1343
    1384
    1306
    1344
    1381
    1384
    1366
    1440
    1420
    1459
    1416
    1461
    1527
    1570
    1527
    1422
    1611
    1496
    1500
    1536
    1566
    1676
    1579
    1626
    1595
    1701
    1690
    1660
    1683
    1687
    1695
    1673
    1751
    1756
    1748
    1823
    1818
    1797
    1887
    1778
    1860
    1863
    1894
    1864
    1974
    1851
    1815
    1929
    1906
[truncated: 379,224 more chars]
