# Supplementary material for: A machine learning approach to predict pancreatic islet grafts rejection versus tolerance
Source: PLoS One. 2020 Nov 5;15(11):e0241925. doi: 10.1371/journal.pone.0241925 (PMC7644021; doi:10.1371/journal.pone.0241925)
Supplement: S1 File — (ZIP) [file pone.0241925.s001.zip › Supplementary Information/Raw CZE data from aq.H samples/tolerants/T2 muestra 604 1 in 16.crm]

40
  -19.99
  -15.77
   19.59
   217.1
   356.3
   426.7
   378.7
   383.2
   442.9
   455.6
   442.9
   421.2
   416.3
   398.8
     439
   415.7
     464
   441.3
   431.9
   396.5
   411.8
   421.8
   400.1
   428.3
   416.3
   417.3
   436.8
     439
   469.9
   435.5
   446.5
   454.9
   464.7
   424.1
   438.7
   428.3
   437.7
   450.4
   470.8
   469.5
   406.6
   402.7
     452
     417
   507.5
   436.1
     428
   506.5
   458.2
   382.6
   442.6
   468.9
   438.7
   400.8
   435.8
     454
   440.3
   393.6
   401.7
   442.9
   432.9
   400.8
   440.7
   476.7
   405.6
   394.9
   409.2
   464.3
   461.4
   430.3
   457.2
   422.5
   408.9
   457.2
   449.1
   430.9
     440
   490.3
     451
   423.5
   431.3
   450.4
     440
   437.7
   466.3
   466.6
   434.5
   406.9
   461.4
   409.5
   458.2
   483.5
   459.2
   455.6
   439.4
   449.1
   414.7
   473.4
   470.5
   434.5
   417.3
   439.7
   448.4
   418.3
   394.9
   406.9
   410.2
   422.2
   455.3
   450.4
   507.8
   482.5
   419.9
   442.3
   425.1
   437.7
   419.9
   436.1
   449.4
   429.3
     441
   423.8
   446.2
   432.9
   407.9
   422.8
   421.2
   419.6
   442.6
   436.4
   467.3
   433.2
   420.2
   461.4
   424.1
     404
   423.8
   465.3
   481.5
   475.4
   433.2
   446.5
     488
   453.6
     454
     416
   425.1
   423.5
   384.9
   424.4
   469.9
   451.4
   492.6
   438.4
   461.4
   473.4
   430.3
   433.8
   436.8
   412.8
   469.9
   405.6
   476.3
     392
   474.4
     452
   434.5
   495.2
   447.5
     441
   473.4
   429.6
   447.1
   494.2
     476
   408.2
   428.3
   434.5
   439.7
   465.6
   453.3
   421.8
   458.8
   390.1
   472.8
   405.9
   405.6
   425.4
     439
   448.8
   458.2
   479.3
   474.1
   491.6
   448.4
   508.5
     475
   460.1
   445.2
   458.5
     465
   466.9
   456.2
   418.3
     463
   470.8
     404
   449.7
   456.2
   413.7
   443.9
   426.1
   467.9
   480.2
   459.2
   423.8
     478
   437.7
   459.5
   416.7
   509.4
   419.9
   463.7
   465.3
   457.2
   398.8
   395.6
   444.6
   436.8
   450.7
   438.7
     442
   414.4
   440.7
   451.7
   431.3
     417
   444.9
   450.7
   439.4
   426.4
   443.6
   448.4
   443.9
   434.2
   428.3
   438.4
   407.6
     430
   469.9
   456.2
   424.1
   388.4
   469.9
     418
   449.1
   430.6
   437.7
   373.5
   431.3
   445.2
   470.5
   438.7
   416.3
     442
   469.5
   482.2
   476.3
   435.8
   445.2
   420.5
   449.7
   399.1
   479.6
   407.6
   436.4
   410.8
   402.7
   434.2
   427.7
   447.8
   423.5
   426.7
   435.5
   436.4
   417.6
   401.4
   392.3
   433.2
   451.4
     440
   438.1
   469.2
   443.6
   458.5
   441.3
   484.5
     427
   433.2
   413.4
     429
   445.9
   445.9
   466.6
   422.2
   435.5
   434.5
   477.3
   442.6
   417.6
   469.5
   447.1
   476.7
     478
   493.5
   494.2
   468.2
   443.9
   426.7
   462.4
   457.9
   479.9
   442.9
   470.5
   394.6
   436.1
   493.2
   460.1
   414.7
     430
   464.7
   431.3
     429
   432.5
   468.2
   429.3
   442.6
   483.5
   447.1
     441
   425.4
   437.7
   460.8
   456.6
   438.7
   426.1
     441
   398.2
     465
   470.2
   434.2
   440.7
   429.6
   482.2
   413.4
     430
   534.1
   435.1
   428.3
   425.1
   450.4
   445.2
   452.3
     442
   396.2
   456.2
   445.5
   478.6
   471.5
   418.9
   479.3
   476.3
   439.4
   438.1
   446.2
   452.7
   457.2
   422.8
   473.7
   433.2
   433.5
   441.3
   459.2
   373.5
   422.2
   462.7
   464.7
   444.6
     477
   450.7
   482.5
   435.5
   468.6
   472.5
   418.6
   418.3
   443.6
   389.7
   474.4
   424.1
   376.1
     428
   428.7
     439
   459.8
   483.8
   446.2
   487.4
   442.3
   434.8
   469.9
   453.6
   413.7
   479.3
   454.3
   460.8
   443.6
   447.1
   386.2
   437.1
   456.9
   392.6
   437.4
   448.1
   448.1
   458.8
   424.8
   436.8
   457.2
     418
   428.3
   438.4
   475.7
   464.3
   423.5
   449.1
   425.7
   425.7
   426.4
     476
   457.2
     475
   466.3
   416.7
   425.1
   428.7
   391.4
   466.6
   457.5
   422.8
   474.4
   430.3
   491.3
   419.6
   443.9
   436.1
   403.7
   438.4
   434.5
   437.4
     429
   439.7
   454.9
   454.9
   403.4
   429.3
   432.2
   449.1
   465.3
   431.6
   464.3
   424.4
   441.6
   421.5
     464
   445.5
   427.4
   393.3
   411.8
   438.7
   471.2
     430
   425.4
   463.7
   423.1
   450.7
   445.9
   424.1
   472.1
   430.6
   438.7
   411.1
   396.9
   419.9
   455.9
   427.4
   423.5
   448.8
   399.1
   427.7
   421.8
   436.8
   433.5
   396.5
   465.6
   398.8
   491.3
   433.8
   412.8
     489
   427.4
     415
   445.5
   459.2
   437.1
   437.4
   447.5
   409.5
   449.4
   440.7
   418.9
   412.4
   455.6
     489
     441
   447.1
   482.2
   445.2
     357
   403.7
   444.6
   437.1
   409.5
   444.9
   421.2
     452
   472.8
   469.9
   447.8
   503.9
   437.7
   421.2
   447.1
   470.2
   431.3
   423.5
     478
   435.1
   380.3
   452.3
   446.5
   414.4
   461.4
   448.1
   425.4
   439.4
   431.6
   449.4
   473.7
   464.3
   395.2
   483.2
   459.2
   441.3
   468.6
   466.9
     487
   396.9
   436.4
   483.5
     403
   437.4
   409.8
   447.8
   458.2
   438.4
   413.4
   462.1
     451
   427.4
   437.4
   404.7
   436.8
   429.3
   432.9
   428.7
   449.1
   427.7
   494.5
     357
   407.2
   432.5
   445.2
   446.5
   434.2
   408.9
   428.7
   429.6
   423.1
   462.4
   478.6
   406.6
   429.6
   393.6
   487.7
   469.2
   472.8
     477
   394.3
   455.3
   446.8
   429.6
   441.6
     392
   467.9
   386.8
   432.2
   473.4
   412.4
   436.4
   449.7
   444.2
     475
   420.9
   411.8
   474.7
   442.9
   456.6
     415
   433.8
     439
   467.6
     427
     465
     417
   459.8
   454.3
   430.6
   414.7
   514.6
   462.4
   466.6
   436.1
   394.3
   434.2
   474.1
   449.4
   468.6
   428.3
   460.1
   381.3
     451
   426.4
   437.4
   424.8
   445.5
   434.8
   431.9
   440.3
   415.7
   418.6
   433.5
     418
     418
   433.2
   423.8
   420.2
   462.1
     465
   401.1
   397.2
   393.9
   441.6
   434.8
   494.2
   439.7
   431.3
   497.1
   423.8
   483.2
   461.1
     477
   472.5
     393
   424.4
   426.4
   406.3
   434.8
   503.6
   444.9
   459.2
   440.7
   427.7
   407.6
   480.2
   397.2
   435.5
   419.6
   405.9
   421.8
   432.2
   415.4
   478.6
   435.8
   396.9
   477.6
   429.6
   450.4
   445.2
   386.8
     454
   399.5
   460.4
     418
   442.9
   459.8
   425.4
   465.3
   447.8
   397.2
     453
   481.9
   518.5
   418.3
   449.4
   409.8
   430.6
   409.5
   386.2
   411.8
     452
   466.6
   445.5
   416.7
   419.2
   475.4
   460.8
   431.3
   437.1
   468.9
   467.3
   429.3
     427
     454
   443.6
   460.1
   456.2
   446.8
   409.2
   432.2
   424.1
   449.1
   395.6
   468.6
   438.7
   433.5
   451.7
     489
   454.6
   394.9
   446.8
   412.4
   448.4
   397.5
   473.7
   465.3
   466.9
   490.9
   449.1
   423.8
   437.7
   481.5
   421.5
   460.4
   467.3
   435.5
   464.3
   443.3
   447.8
   442.9
   478.6
   478.3
     465
   447.5
   434.5
   511.7
   445.2
   448.4
   423.8
     442
   414.7
   436.4
   427.7
   404.3
   476.7
   424.8
   435.8
   433.2
   429.6
   422.2
   454.6
   510.1
   422.5
   483.5
     440
   436.8
   474.1
   460.4
   446.2
     430
   440.3
   461.4
   395.6
   436.8
     452
   446.8
   411.8
     453
   425.4
   379.7
   423.8
   441.6
   437.7
   426.7
   449.4
     442
   423.5
   421.5
   381.3
   445.2
   432.2
   462.7
   391.7
   423.8
   435.8
   474.4
   378.4
   421.8
   450.7
   460.1
   425.7
     439
   451.4
   399.5
   440.3
   435.1
   433.8
   430.3
   472.1
   445.9
   424.1
   435.8
   429.6
   459.2
     453
   445.2
   426.4
   455.9
   480.2
   453.6
   451.7
     463
   388.1
   444.6
     415
   431.9
   460.8
     442
   470.2
   460.1
   446.8
   558.4
   506.8
   390.7
   436.8
   436.1
   421.8
   483.2
   460.1
   431.3
   434.5
   490.6
   484.1
   449.4
   415.7
   416.3
   486.1
   482.2
   424.8
   438.4
   462.7
   431.6
   408.9
   423.1
   455.3
   467.3
   468.9
   460.8
   478.3
   458.2
   456.2
   457.2
   494.8
   431.9
   414.7
   450.4
   463.7
   490.3
   445.9
   439.7
   453.6
   445.5
   465.3
   488.3
   451.4
   466.9
   438.4
   453.6
   380.3
   462.1
   420.5
   420.2
   447.1
   446.2
   433.2
     452
     452
     453
   424.1
   441.3
   412.4
   430.3
   440.7
     452
   411.1
   470.5
   447.1
   403.7
     442
   420.5
   468.6
   447.8
   441.3
   433.5
   444.9
     476
   463.4
   371.9
   410.5
   445.2
   420.9
   428.7
   458.5
     441
   466.3
     440
   425.7
   434.5
   436.4
   446.5
   430.9
   494.8
   422.5
   432.2
   431.3
   422.2
     429
   418.6
   472.8
     453
     430
   430.9
   438.7
   448.1
   478.6
   467.6
   418.9
   446.2
   485.8
     451
   523.4
   454.9
   460.1
   422.2
   429.3
   428.3
   433.8
   429.6
   460.4
   450.1
   386.5
   435.5
   411.1
   440.3
   375.1
   484.1
   412.8
   491.9
   464.7
   462.4
   434.8
   474.7
   478.9
   469.5
   435.1
     417
   500.7
   467.6
   427.7
   425.7
   473.7
     429
   401.1
   440.3
   425.7
   432.9
   410.2
   383.2
   457.5
   443.9
   432.9
   440.3
   426.4
   489.6
   461.7
   454.6
   472.1
   442.6
   456.6
   429.6
   459.5
     427
   450.7
   416.7
   440.7
   446.5
   443.3
   471.5
   445.9
   437.7
   462.1
   424.8
   418.6
   456.2
   432.5
     439
   458.5
   414.4
   419.2
   421.5
     427
   448.1
     453
   456.6
   468.6
   417.6
   414.7
   474.7
   445.9
   485.8
   428.7
   386.2
   390.7
   454.6
     418
   455.6
   409.8
   434.8
   492.6
   434.8
   487.7
   491.3
   445.9
   419.2
   432.5
   468.6
   442.3
     441
   454.9
   386.8
   444.9
   448.1
   445.2
   424.4
   458.2
   451.4
   452.3
   475.7
     416
   445.2
   444.6
   455.6
   393.6
   450.4
   439.4
   437.4
   419.2
   503.6
   459.2
   435.8
   436.1
   449.1
   398.5
   463.7
   480.6
   469.5
   444.2
   460.4
   478.3
   425.1
   414.1
     415
   431.9
   455.6
   442.6
   448.1
   436.4
   450.4
   437.4
   449.1
   457.5
   415.4
   398.8
   455.3
   458.5
   474.1
   474.1
   480.9
   450.1
   459.8
     430
     429
   425.7
   408.2
   453.6
   470.2
   509.1
   454.9
   434.8
   430.6
   449.1
   385.8
   430.6
   465.3
   396.5
   454.6
   464.7
   461.7
   423.1
   456.2
   477.6
   414.1
   388.1
   434.8
   472.1
   455.9
   444.2
   440.3
   442.9
   424.8
   433.8
   504.2
   472.8
   440.7
     451
   451.4
   478.3
     430
   454.6
   461.4
   401.1
     440
   428.3
   468.9
   414.4
   418.3
   473.4
   413.4
     453
   464.3
   391.7
   429.3
   417.3
   465.6
   430.9
   456.2
   434.2
   500.7
   410.2
   460.1
   454.9
   431.9
   464.7
   444.9
   442.3
   522.7
   441.3
   431.6
   462.7
   468.6
   385.8
   450.1
   398.5
   435.1
   448.4
   412.8
     452
   432.5
   376.1
   444.2
   399.8
   438.4
   442.6
   426.4
   455.9
     500
   439.4
   436.1
   440.7
   463.4
   435.1
   456.6
   466.9
   437.7
   451.7
   447.5
   431.6
   428.3
   502.3
   462.7
   436.4
   445.9
     430
     439
   422.2
   431.3
     427
   477.3
   475.4
   482.2
   445.5
   419.6
   437.7
   471.8
   456.6
   409.5
   439.7
   426.7
     439
   483.8
   438.4
   460.4
   506.2
   464.7
   488.3
   443.6
   429.3
   502.6
   403.4
   433.2
   470.2
   431.3
     429
   424.1
   462.7
   448.4
   445.9
   398.5
   454.9
   469.5
     428
   440.3
   473.7
   467.9
     463
   456.2
   438.1
   504.2
     464
   458.5
     428
   481.5
   451.7
   460.1
   431.3
   492.2
     417
   426.7
   464.3
   480.9
   440.7
     428
   423.8
     475
   426.7
   446.5
   396.5
     489
   477.3
   491.6
     487
   450.7
   424.4
   435.1
   463.4
     439
     454
   466.3
   477.6
   460.8
     415
   442.9
   446.8
   486.7
   419.2
   421.2
   448.4
     476
   425.1
   428.3
   436.1
   440.3
   438.7
   422.2
   403.7
   429.3
     487
   413.4
   443.3
   443.6
   415.4
   432.2
   439.7
   436.4
   460.1
   448.8
   439.4
   477.3
   492.9
   438.1
     454
   459.5
   449.7
   443.6
     429
   458.5
   443.9
   494.5
   466.9
   460.8
   486.1
   408.5
   456.9
   464.7
   424.8
   433.5
   450.7
     418
   421.8
   474.4
   474.4
   405.3
   450.7
   440.7
   456.9
   462.4
     464
   438.4
   446.8
   467.9
   449.7
   440.7
   466.3
   410.8
   421.8
   474.4
   432.9
   453.6
   479.6
     490
   421.8
   450.4
   421.8
   415.4
   422.2
   410.8
   438.7
   406.3
   401.4
   469.9
   452.3
   420.5
     439
   432.5
     405
   426.7
   440.7
   416.7
   436.8
   447.8
   461.7
   437.4
   455.3
   452.3
   486.4
   409.8
   454.3
   446.2
   411.5
   409.8
   443.3
     466
   433.5
     465
   438.1
   494.2
   477.6
   412.1
   442.6
   515.9
     465
   442.3
   450.7
   435.1
   420.2
   446.2
   423.1
   422.8
   434.2
   472.8
   426.1
   430.3
   430.3
     427
   435.5
   485.1
   470.5
   410.8
   442.6
   460.8
   499.7
   472.5
   455.9
   430.6
     451
   428.7
   473.7
   486.4
   426.4
   481.9
   371.2
   410.2
   423.1
     442
   446.5
     418
   401.4
   407.2
   417.3
   438.4
   438.1
   443.3
   503.6
   469.2
   419.6
   448.4
   458.5
   424.8
   424.8
   455.9
   480.6
   446.8
   454.6
   451.7
     453
   461.7
   378.4
     427
   429.6
   439.4
   429.6
   385.2
   410.8
     418
   449.4
   503.6
   486.1
   431.6
   403.4
     442
   482.8
     417
     464
   423.5
   450.4
   423.5
   436.4
   479.3
     454
   449.4
   436.8
   455.6
   424.4
   441.3
   450.4
   397.2
   442.6
   419.2
   484.5
   425.7
   462.1
   419.2
   468.2
   466.9
     451
     441
   413.7
   504.6
   446.5
     441
   491.9
     489
   498.1
   430.9
     417
   371.9
   400.4
   437.7
   422.2
   457.2
   477.3
   463.7
   442.3
   422.2
   477.6
   482.5
     429
   432.2
   455.6
   419.9
   447.5
   436.8
   458.2
   414.7
   450.1
   503.9
   396.2
   442.9
   413.7
   443.6
   452.7
   468.9
   501.3
   441.6
   415.4
   430.9
   449.4
   468.9
   445.5
     430
   461.7
   454.3
   438.1
   418.6
   408.9
   451.7
   431.9
   470.2
   448.8
   463.4
   446.5
   482.5
   362.2
   411.1
   384.5
   449.4
   430.9
   433.8
   455.6
   422.8
   441.3
   470.8
   422.2
   455.9
   411.8
   465.6
   485.4
   445.2
   471.8
   504.6
   473.4
   445.2
   442.9
   450.7
   444.6
   432.2
   406.6
   446.5
     488
   469.9
   451.4
   459.5
   475.4
   428.3
   417.3
     453
   440.3
   447.8
   434.2
   469.2
   495.5
   460.4
   466.9
   433.5
   439.7
   469.9
   482.2
   428.7
   376.8
   431.9
   424.8
   480.2
   453.3
   423.1
   449.7
   436.8
   435.5
   444.9
     475
   433.2
   463.4
   486.4
   450.7
   451.7
   373.2
   443.9
   422.2
     427
   420.9
   457.2
   409.5
   499.1
   440.3
   493.9
   423.8
     465
     464
   459.8
   444.9
   455.3
     442
   449.7
     465
   444.6
   412.1
     439
   454.3
   445.9
   480.9
   446.8
   419.2
   428.3
   408.9
   418.3
   435.8
   484.5
   452.3
   426.4
   466.3
   438.7
   521.4
     441
   431.9
   442.9
   464.7
     487
   411.1
   446.2
   390.1
   444.2
   456.9
   437.7
     429
   427.4
   468.6
   423.8
   475.7
   470.5
     439
   455.3
   446.5
     442
   460.4
   431.3
     429
   437.1
   441.3
     454
   427.4
   407.6
   405.3
   454.9
   434.5
   393.9
   415.4
   485.1
   410.8
   502.6
   416.3
   461.1
   436.8
   398.2
   479.6
   457.9
   457.2
   498.1
     453
   453.3
   460.1
   439.4
     476
   422.8
   465.3
   480.9
   442.9
   451.4
   430.3
   455.3
   466.9
   447.1
   449.4
   466.3
   424.8
   500.3
     454
   452.3
   496.8
   490.6
   446.5
   420.9
   436.1
   444.2
   483.8
   470.2
   451.7
   436.8
   416.3
   443.3
   466.6
   457.2
   431.6
   419.9
   427.7
     465
   473.1
   446.2
   413.1
   490.3
   459.2
   450.4
   437.4
   428.7
   438.1
   470.8
   480.2
   465.6
     451
   449.7
   464.3
   414.7
   442.3
   455.6
   480.6
   471.5
   448.8
   438.1
   434.2
   468.9
   418.6
   439.4
   460.1
     478
   480.2
   471.8
   468.9
   451.7
   437.7
   456.6
   412.4
   451.4
   446.8
   476.7
   458.5
   441.3
   464.3
   443.9
   455.6
     454
   409.2
   433.8
     475
   457.2
   456.6
   414.1
   478.9
     417
   449.1
   424.4
   491.6
   425.4
   419.6
   456.9
   448.1
   383.9
   481.9
   417.6
   419.6
   432.9
   418.3
   459.5
   489.6
   438.7
     428
   443.9
     439
   408.5
   484.5
   519.2
     430
   435.8
   422.5
   400.8
   486.7
   415.7
   457.9
   499.4
   489.6
   439.4
   389.7
   448.4
     439
   435.1
   441.3
   456.6
   454.6
   458.5
   439.7
   443.6
   450.4
   421.8
     429
   467.6
   393.3
   467.3
   431.6
   401.7
   433.8
     463
   442.3
   516.2
     416
   479.6
   484.8
   428.7
   435.5
   453.6
   482.8
   424.1
   446.5
   457.2
   479.9
   480.2
   434.2
   435.8
   400.4
     428
   457.2
   482.8
   427.4
   427.7
   473.1
   495.5
   401.1
   454.3
   443.6
   412.8
   402.4
   465.3
   496.5
   455.3
   462.1
   469.2
   493.5
   482.2
   449.7
   420.9
   430.3
     439
     453
   436.4
   502.6
   410.5
     428
   459.5
   449.4
   461.7
   473.7
   458.2
   440.3
   472.8
   405.6
   431.3
   437.7
   474.7
     452
   441.3
   510.7
   432.9
   437.4
   473.4
   482.2
   460.1
   382.6
   474.1
   416.3
   426.4
   470.8
   469.2
   473.1
   382.3
     451
     441
   403.7
   470.5
   412.4
   414.7
   456.9
   436.8
   433.2
   440.7
   413.4
   485.4
     439
   447.8
   455.6
   402.1
   472.8
     466
   468.9
   428.7
   401.1
   442.3
   429.6
     441
   456.2
   429.3
     430
   455.6
   456.9
   395.6
   454.6
   424.4
   462.4
   433.5
   440.7
   480.9
   447.5
   459.5
     466
     451
     416
   457.5
   483.8
   435.8
   410.2
   451.7
   491.6
   448.4
   444.6
   457.5
   426.4
   498.7
   410.5
   399.8
   419.9
   447.5
   485.1
   435.1
   446.5
   435.8
   390.7
   500.3
   463.7
   445.2
   442.6
   443.9
   421.5
   451.4
   453.6
     428
   463.4
   415.7
   466.9
   468.6
   448.4
     441
     464
   432.5
     476
   441.6
   435.5
   443.6
   448.1
   434.8
   464.3
   433.2
   422.5
   437.4
     428
   446.8
   481.2
   468.9
   431.3
   380.6
   409.8
   450.1
     476
   412.1
     442
   454.9
   458.2
   454.6
   394.9
   426.7
   448.8
   430.9
   462.7
   457.9
   438.4
   518.5
   448.8
   438.1
   457.5
   479.3
   443.6
   444.2
   450.1
     452
   415.4
   474.4
   413.1
   429.3
   472.8
   413.4
   443.6
   443.6
   427.7
   421.2
   373.8
   424.1
     476
   511.4
   447.1
     475
   423.1
   419.6
   433.8
   429.3
   475.4
   472.5
   387.1
   419.6
   434.2
   435.1
   402.4
   469.9
   462.4
   405.9
   463.4
     466
   432.9
   443.3
   415.4
     453
   438.1
     439
   431.9
   419.9
   466.3
   429.3
   389.4
   444.9
     404
   419.6
   452.3
   483.8
   467.3
   480.9
   476.7
   447.8
   464.3
   408.5
   410.5
   469.9
   454.6
   441.6
   419.6
   476.7
   481.9
   425.4
   413.1
   414.1
     428
   436.4
   474.7
   458.5
   410.2
   475.4
     404
   404.7
   452.3
   431.9
   438.7
     465
   429.3
   469.5
   424.4
   435.1
   467.9
   495.2
     442
     416
   437.1
   467.6
   453.3
   453.3
   468.9
   470.5
   466.9
   419.2
   458.2
   439.7
   435.8
   448.1
   408.9
   418.3
   470.8
   477.3
     429
   465.3
   451.4
   491.6
   449.1
   465.3
   470.5
   466.6
   447.5
   425.7
   448.4
   455.9
     453
   455.3
   448.1
   431.6
   516.2
   439.7
   420.5
     500
   435.1
   453.6
   483.5
   444.9
   455.9
   396.5
   455.9
   442.9
   420.2
   419.6
   470.5
   439.4
   411.5
   466.9
   501.6
   464.7
   415.7
   464.3
   460.4
     440
   460.1
   485.8
   448.4
   436.8
   503.9
   471.2
   451.7
   451.4
   462.7
   419.6
   429.6
   437.7
   431.6
     453
   442.3
   390.7
     463
   417.6
   431.9
   459.2
   451.4
   431.3
   442.9
   428.7
     429
   480.6
   478.6
     430
   464.7
   461.1
   462.7
   453.3
   480.9
   407.6
     451
   409.8
   433.2
   409.2
   483.8
   440.7
   435.5
   427.7
   426.1
   430.9
   445.2
   409.5
   445.5
   486.4
   458.5
   392.6
   472.5
     441
   461.7
   425.7
     430
   433.5
   446.8
   385.2
     418
   409.2
   475.4
     416
   463.4
   439.4
   462.1
   471.8
     477
   426.1
   439.7
   461.4
   454.6
   440.3
   412.8
   415.4
   480.2
   408.9
   437.1
   467.3
     453
   441.3
     428
     466
   437.1
   433.2
   401.4
   444.2
   407.6
   456.2
   471.8
   461.7
   483.5
   434.2
   430.9
   419.9
   431.9
   468.6
   402.4
   443.3
   477.6
   458.5
   447.8
   412.8
   430.3
   419.9
   450.4
   453.6
   452.3
   436.8
   457.5
   446.8
   521.1
   430.6
   473.7
   442.9
   496.1
   468.9
   440.7
   419.2
   387.5
   474.7
   424.8
   437.4
   456.6
   442.3
   473.4
   455.6
   430.6
   414.7
   482.2
   427.7
   471.8
   493.2
   434.5
   384.9
   438.4
   447.5
   461.7
   434.2
     418
   398.8
   448.1
   434.8
   454.6
   429.3
     428
   453.3
     454
     463
   432.9
   447.5
   406.3
   399.8
   383.9
   448.4
   413.1
   406.3
   412.4
   431.9
   443.3
   474.4
   471.8
   449.1
   460.1
   402.7
   404.7
   389.4
   459.2
   402.4
   415.4
   419.9
   455.3
   455.3
   469.2
   400.1
   437.4
   471.5
   460.1
   509.4
   409.2
   463.4
   408.5
   473.1
   482.2
   434.2
   424.1
   444.9
   467.6
   491.9
   419.9
   427.7
   407.9
   387.5
   486.1
     454
   449.7
   505.2
   428.7
   496.5
   465.3
   432.9
   413.1
   426.4
   479.3
   484.1
   447.1
   443.6
   436.8
   469.5
   457.2
     454
   412.4
   409.8
   471.5
   396.5
     466
   474.1
   423.8
   440.7
   382.3
   445.2
   465.3
   417.3
   415.7
   474.4
   367.3
   428.3
   437.1
   410.8
   433.8
     428
   469.2
   458.5
     439
   423.8
     429
   474.7
   454.6
     416
   459.8
   500.7
   486.1
   436.8
   424.8
   472.8
   459.5
   442.3
     430
     440
   432.9
   410.5
   433.2
   448.1
   443.6
   415.7
   425.1
   434.5
   466.3
   484.5
   418.6
   464.3
   469.2
   423.8
   477.6
     454
   397.2
   421.5
   442.3
   480.6
     463
   471.5
   450.1
   446.2
   457.2
   449.1
   411.5
     417
   394.6
   433.5
   453.3
   408.9
   443.6
   446.8
   417.3
   481.9
   423.5
   451.4
   434.5
     442
   446.5
   422.8
   452.3
   435.8
   432.9
   450.7
   448.4
   447.1
   454.3
   409.5
     451
     440
   407.6
   429.3
     441
   457.9
   432.5
   433.2
   430.3
   401.1
   488.7
   453.6
   381.9
   421.2
     439
   421.8
   461.7
   382.6
   412.8
   463.7
   438.1
   435.1
   505.2
   444.6
   405.3
   434.8
   433.2
   456.9
   453.6
   445.2
   413.1
   423.5
   483.2
   429.6
   484.5
   480.6
   466.9
   412.8
     428
   474.1
   462.7
   437.7
   435.1
   425.7
   443.9
   442.6
   447.5
   438.4
     440
   430.3
   447.8
   417.3
   419.9
   486.1
   427.7
   421.2
     463
   432.2
   412.4
   440.3
   453.6
   471.8
   434.8
   447.5
   483.5
   387.5
   410.5
   434.8
   452.3
   403.7
   371.9
   409.2
     418
   478.6
   479.6
   486.7
     453
     454
   462.1
   422.8
   459.8
   414.1
   482.5
   471.5
   415.4
     427
   433.2
     430
   433.8
   461.7
   443.9
   471.8
   412.4
     551
   462.1
   429.3
   468.2
   453.3
   423.5
   464.7
   503.9
   467.9
   462.4
     428
   435.8
   420.5
   419.9
   444.6
   471.8
   451.4
   496.1
   403.4
   457.9
   448.4
   460.1
   433.8
     453
   454.6
   450.7
   453.3
   459.8
   411.8
   425.4
   421.5
   390.4
     452
   468.6
   441.6
   434.8
   434.8
   382.9
   446.5
   445.9
   455.3
   443.3
     380
   438.7
   468.6
   459.8
   452.3
     464
   479.9
   445.5
   433.8
   441.3
   480.6
   412.8
   472.8
   436.4
   445.9
   449.7
   452.7
   420.2
     451
   449.4
   454.6
   462.7
   432.5
   445.9
   445.5
   442.6
   401.4
   458.5
   422.8
   421.8
   417.6
   425.1
   457.9
   473.4
   465.6
   450.7
   425.7
   505.5
   430.9
   428.7
   463.7
   410.5
   492.9
   468.9
   443.3
   439.4
   397.8
   415.4
   427.7
   452.7
   462.1
   449.7
   447.5
   414.4
     429
     478
   447.8
   411.1
   468.6
   466.6
     453
   422.8
   505.5
   438.7
   411.1
   433.2
     464
   456.2
   431.9
   464.3
   467.6
   421.2
   446.5
   490.9
   425.4
   415.4
   458.5
   422.2
   464.7
   454.9
   503.9
     418
   455.9
   471.5
   417.6
   430.3
     465
   505.2
   392.6
   461.4
   438.1
   456.2
   391.4
   416.3
   496.8
   457.9
   493.9
   421.5
   438.1
   439.7
   463.7
   426.4
   422.2
   421.8
   475.4
     441
   423.1
   447.8
   463.7
   432.2
   408.2
     442
   420.9
   447.8
   474.4
   450.7
   411.5
   432.9
   457.2
   403.4
   434.8
   420.9
   447.8
   455.9
   481.5
   435.5
   454.3
   470.2
   482.5
   433.8
   421.8
   446.8
   417.6
   456.2
   449.7
   407.9
   412.8
   431.9
   407.9
   464.3
     415
     405
   466.3
   433.2
   445.2
   491.9
   441.6
     440
   449.1
   388.4
     428
   481.9
   479.3
   418.9
   413.1
   398.5
   469.2
   431.9
   473.7
   449.4
   413.4
   429.3
   462.1
   468.6
   446.2
   458.2
   470.5
   415.4
   421.2
   453.3
   423.8
   422.5
   490.9
   432.2
     453
   490.3
   433.5
   425.4
   443.6
   416.3
   449.4
   474.7
   433.5
   440.3
   418.6
     415
   423.8
   463.7
   399.1
   448.1
     466
     475
   468.6
   459.2
   419.2
   466.9
   461.7
   442.6
   414.4
   401.7
   464.7
     477
   442.6
   401.1
     417
   433.5
   489.6
   432.2
   437.7
   479.6
     428
   419.9
   446.5
   454.9
   417.6
   451.7
   420.2
   455.6
   464.7
   412.1
   399.1
   461.7
   418.9
   434.2
   447.5
   430.6
   436.8
   441.6
   422.8
     427
   423.1
   473.1
   445.9
   457.9
   488.7
   420.9
   418.6
   431.9
   449.7
   499.7
   443.6
   464.7
   472.1
   438.4
   463.4
   418.3
   433.5
   457.2
   443.9
   401.1
   398.2
   396.5
   408.2
   434.8
   397.5
   448.8
   456.6
     451
   464.3
   373.5
   405.9
   465.3
   457.5
     466
   455.6
   411.8
   489.6
   446.8
   445.9
   393.6
   442.9
   447.8
   480.9
   445.9
   431.3
   409.5
   432.9
   396.2
     393
     368
   446.2
   424.1
   393.6
   420.5
   463.7
   443.6
   468.2
   388.1
   443.9
   476.7
   457.2
   416.7
     417
     451
   490.3
   446.2
   408.9
   458.2
   448.8
   462.1
   423.1
   427.7
     427
   408.2
   447.5
   479.3
   399.8
   451.4
   414.1
   457.2
   469.9
   398.5
   456.6
   449.7
   426.7
   468.6
   461.4
   442.9
   452.7
   483.5
   389.4
   394.6
   457.5
   405.9
   446.8
   419.6
   449.7
     442
   472.5
     464
   462.4
   404.3
   418.3
   423.1
   442.9
   425.7
   450.4
   413.4
   508.5
   444.6
   472.5
   473.1
   449.4
   411.1
   436.4
   472.5
   467.3
   460.1
   394.9
   471.5
     451
   469.2
     439
   442.3
     451
     440
   420.9
   469.9
   498.1
   424.1
   450.7
   464.7
     464
   424.1
   427.4
   422.2
   446.8
   439.4
   450.1
   440.3
   428.3
   397.2
   480.9
   441.3
   483.8
   481.9
   443.6
   418.3
   428.7
   438.7
   474.1
   471.5
   438.7
     418
   441.6
   456.6
   462.1
   461.4
     428
   472.1
   400.4
   447.5
   444.9
   446.2
   447.5
   427.4
   480.6
   454.9
   449.1
   461.1
   399.1
   457.5
   435.1
   449.7
   484.5
   412.8
   444.9
   489.3
   449.7
   422.5
   465.3
   455.3
   411.8
   463.4
   453.3
   448.8
   405.6
   411.8
   417.6
   414.1
   458.5
     418
   488.3
   457.2
   434.2
   470.2
     442
   434.5
     404
   432.9
   466.6
     451
   445.9
   443.3
     441
   449.7
   416.7
   402.1
   400.8
   494.8
   471.5
     452
   423.1
     442
   441.3
   490.3
   421.8
   422.2
   416.3
   435.1
   420.2
   437.4
   441.6
   472.5
   404.3
     430
     441
   444.9
   403.7
   436.1
   432.2
     478
     451
   442.9
     441
   429.3
   441.3
     466
   472.5
   416.7
   444.9
   436.4
   430.9
   448.4
   442.6
   434.8
   438.4
   437.1
   400.8
   459.5
   455.6
   382.3
   429.6
   450.7
   424.8
   432.9
   458.5
   449.1
   448.1
   449.7
   442.6
   430.9
   392.3
   456.6
   491.6
   457.2
   408.5
     451
     464
   456.2
   436.4
   457.9
   484.1
   406.3
   467.9
     429
     381
     452
   439.4
   426.4
   475.7
   443.9
     417
   483.2
   459.8
   437.4
   518.5
   432.5
   429.3
   467.6
   470.2
   417.3
   466.9
   408.9
   430.9
   457.2
   365.7
   421.8
   469.9
   420.9
   485.4
   452.3
   437.4
     452
   425.7
   442.3
   411.1
   452.7
   416.7
   451.7
   450.7
   408.9
     475
   449.4
   457.2
   439.7
   457.5
   466.9
   376.1
   484.1
   416.7
   436.1
   475.7
   415.4
   449.4
   394.6
   406.9
   462.4
   473.4
   436.1
   449.1
   453.6
     418
   445.9
   440.7
   423.8
   430.3
   486.4
   456.6
   437.4
   435.5
     439
   456.6
   431.3
   497.1
   458.5
   439.4
   456.2
   458.8
   447.1
   459.5
   422.5
   393.9
   432.5
   466.9
   476.7
   431.6
   411.1
     430
   389.7
   526.9
   397.8
   435.5
   448.1
   488.7
   466.9
   456.2
   434.2
   481.5
   446.5
   454.9
   398.2
   449.4
   468.6
   438.4
   455.9
   429.6
   432.5
     427
   385.2
   396.5
     465
   408.5
   449.4
   498.1
   416.3
   472.1
     368
   438.4
   445.9
   373.8
   428.3
   450.4
   386.2
   468.2
   468.9
   443.9
   445.5
   426.7
     439
   460.8
   458.2
   423.5
   424.8
   490.3
   454.9
   468.6
   431.9
   447.1
   431.3
   426.1
   424.4
   460.4
   467.3
   444.6
   442.9
   473.4
   410.8
   441.3
   449.4
   422.5
   481.2
   458.2
   440.7
   450.1
     439
     490
   443.3
   444.9
   421.5
   449.7
   421.2
   420.2
   483.2
   505.9
   437.4
   454.9
   469.9
   448.8
   495.2
   474.4
   423.5
   450.1
   438.4
     440
   436.8
   433.8
   422.5
   432.5
   389.7
   474.7
   441.6
   482.8
   447.8
     463
   431.9
   394.9
   440.3
   491.3
     428
   428.7
   426.4
   500.7
   472.5
     478
   443.6
   412.1
   452.7
   448.8
   454.9
   400.1
   475.7
   429.3
   419.9
   434.5
   494.5
   466.3
   470.2
   404.3
     441
   454.9
   442.3
   467.9
   394.9
   424.1
   426.4
   406.6
   426.4
   435.5
   445.9
     417
   433.8
   449.1
     442
   486.1
   432.2
   445.2
   426.7
     430
     442
   467.9
   418.3
   444.2
   451.7
   432.2
   408.9
   481.5
   400.8
   422.5
   445.2
   423.5
   417.3
   459.8
   405.6
   455.6
     427
   485.4
   444.2
   387.8
   453.6
   434.2
   423.8
   456.2
   435.8
   409.8
   492.2
   482.2
   439.7
   448.4
   437.4
   461.4
   415.7
   412.4
   437.4
     464
   434.8
   427.4
   400.1
   462.1
   454.9
   429.6
   408.2
   455.9
   463.7
   448.1
   444.9
   473.4
   447.8
   434.5
   447.1
   446.2
   420.2
   422.8
   423.8
   405.3
   454.6
   434.8
   424.4
   442.9
   442.3
   415.7
     439
   407.9
   424.8
   399.1
   435.8
   422.5
     452
   403.7
   444.2
   413.4
   410.8
   476.3
   457.5
   448.1
   432.5
   490.6
   426.4
   448.8
   515.3
   493.5
   384.5
   424.8
   393.9
   459.8
   405.9
   462.1
   429.6
   411.5
   460.8
   417.3
   450.4
     453
   408.5
   430.6
   439.4
   375.5
   459.5
     466
   495.8
   427.7
   441.6
   416.7
   460.1
   472.5
   466.9
   460.8
   457.5
   389.4
   448.1
   461.7
   441.6
   423.1
   444.2
   423.5
   442.9
   424.4
   449.4
     405
   419.9
   424.4
   471.2
   430.3
   498.7
     465
   469.2
   428.3
   455.3
   411.1
   404.3
   425.1
   465.3
   460.4
   471.2
   433.2
   419.6
   461.7
   430.9
   440.3
   445.2
   470.8
   420.5
   435.1
   426.4
   469.9
   447.1
   433.8
   439.7
   419.9
   447.8
   418.3
   427.7
   472.1
   441.6
   444.6
   471.2
   411.5
     429
   455.9
   430.3
   463.7
   388.8
   426.7
   474.1
   455.9
   437.7
   442.6
   407.2
   470.8
   439.4
   423.1
   479.3
   419.2
   467.3
   423.1
   469.2
   464.3
   413.4
   435.1
   434.8
     442
   437.4
   447.1
   440.3
   418.9
   437.4
   468.9
   454.9
   419.9
   416.7
   398.5
   431.6
   364.1
   469.5
   423.1
   454.3
   445.5
   410.5
   412.8
   422.8
     416
   472.1
   463.4
   454.6
   468.9
   484.8
   424.4
   454.3
     439
   425.4
   443.3
     415
   430.9
   400.1
     418
   408.5
   468.6
   389.4
   423.8
     452
   433.5
   437.4
   438.4
   457.5
   479.9
   412.8
   418.9
   428.7
   425.1
   417.3
   436.1
   424.4
   519.5
   448.8
   383.9
   474.1
   444.6
   485.8
     464
     427
   436.1
   460.8
   432.2
   411.8
   404.3
     428
   408.2
   434.8
   448.8
     439
   419.6
   490.9
   467.6
   443.9
   432.9
   403.4
   455.3
   383.6
   481.5
   426.1
   409.5
   444.6
   467.3
   459.8
   467.6
   438.4
   398.5
   455.9
   392.6
   455.6
   392.6
   430.9
   401.4
   428.7
   393.3
   419.6
   496.5
   470.8
   480.6
   437.7
   430.9
   422.5
   433.2
     440
   426.7
   456.2
   411.8
   474.1
   421.2
   426.1
   457.5
   428.7
   453.3
   457.9
   456.6
     487
   422.5
   444.9
   449.1
   440.7
   422.2
   433.2
   402.4
     454
   467.9
   400.1
   398.8
   435.8
   456.2
   477.3
   450.4
   485.4
   422.2
   435.5
   430.6
   435.1
   471.8
   425.1
   449.7
   378.4
   435.8
     466
   433.8
   466.6
     441
   434.2
   474.7
   408.9
   467.3
   468.2
   471.2
   434.2
   414.1
   481.5
   450.7
   447.8
   464.7
     439
   435.5
   448.1
   433.5
   405.9
   428.7
   406.9
   411.1
   454.3
   481.9
   465.3
     451
   427.7
   459.5
     466
   497.8
   498.7
   390.4
   404.7
   445.5
   428.3
   424.8
   432.5
   409.8
   496.1
   435.8
   458.8
     488
   483.8
   417.6
   468.6
     429
   466.6
   448.8
   427.4
   441.6
   396.5
   462.7
   469.9
   435.1
   466.6
   428.3
   465.6
   450.1
   437.7
   435.8
   420.2
   470.5
   466.3
     476
   442.9
   424.1
   427.4
   426.1
   433.2
   464.7
   417.3
   462.4
   457.5
   463.4
   415.7
   455.3
   448.1
   431.6
     441
   407.2
   453.6
   371.9
   434.5
   511.1
   414.1
   415.4
   434.2
     418
   480.2
   408.9
   396.5
   427.4
   437.7
   430.6
   448.1
   400.8
   449.7
   444.9
   411.5
   449.7
   478.9
   446.2
   464.3
     454
   411.1
     452
   517.9
   432.9
     418
   483.8
   440.3
   427.4
   493.2
   463.4
   472.8
   448.4
   471.2
   423.1
   446.8
   492.9
   461.7
   397.2
   414.4
   455.6
   460.4
   444.6
   447.5
   403.4
   418.9
   472.5
   413.7
   456.9
   439.7
   458.8
   422.2
   464.3
   426.4
     442
   417.6
   408.9
   421.8
   443.6
   437.7
   479.6
   423.5
   497.8
   445.2
   484.5
   382.6
   425.4
     454
   445.2
   427.4
   409.5
   373.5
   433.8
   478.6
   465.6
   458.5
   414.7
     441
   444.2
   437.4
   437.1
   426.1
     427
   438.7
   432.2
   458.2
   394.9
   413.4
   462.7
   410.5
   410.5
   405.6
   436.1
   437.4
   508.5
   423.5
     405
   448.4
   450.4
     441
   440.3
   469.2
   469.9
   472.8
   430.9
   422.5
   399.8
   453.6
   433.8
   484.5
   381.6
   377.7
   446.2
   443.6
     478
     439
   411.1
   409.5
   431.3
   446.5
   430.6
   485.8
   412.4
   449.7
   452.7
   461.1
   440.3
   460.1
   399.5
   418.9
   414.7
   444.6
   452.7
   447.5
   410.2
   413.7
   421.5
   471.5
   445.2
   468.6
   439.4
   458.5
   450.4
   476.7
   496.8
   420.9
   465.3
   401.1
   421.2
   426.1
   412.4
   412.4
   440.3
   435.8
   438.1
   450.4
   456.2
   409.5
   449.7
   450.1
   467.6
   376.4
   438.7
   460.4
   401.4
     453
   408.5
   409.5
   450.4
   462.1
   431.9
   418.3
   435.1
     429
   434.8
     476
   478.9
   419.2
   424.8
   457.9
   467.9
   419.9
   418.9
   445.2
   428.3
   393.3
   439.4
   417.6
   481.2
   446.2
   449.1
   412.1
   463.4
   471.5
   431.6
   426.1
   432.2
   428.3
     404
     465
     440
     452
   442.6
   413.7
   395.2
   435.1
   447.1
   443.6
   435.5
   475.7
   439.4
   460.4
   392.3
   483.8
   420.9
   416.7
     439
   429.6
     418
   427.4
   457.2
   427.4
     429
   458.8
     429
   439.4
   384.9
   451.4
   448.8
   400.1
   406.9
   422.8
   454.6
   438.7
   434.2
   456.9
   419.9
   424.1
   488.7
   466.3
   430.6
   426.4
   443.9
   474.1
   454.6
   426.7
   419.2
     379
   466.3
   428.7
   414.7
   410.2
   423.8
   482.8
   423.5
   444.2
   437.7
   462.4
   454.3
   442.9
     416
   396.5
     452
   443.6
   419.2
   481.9
   395.2
   423.5
   441.6
   423.5
   460.1
     454
   433.5
   403.7
   475.4
   425.7
   434.2
     466
   425.1
   400.8
     452
     427
     442
   451.7
   429.6
   435.5
   463.4
     427
   428.7
     417
   459.2
     429
   438.1
   454.3
   436.4
   453.3
   435.1
   435.1
   437.4
   422.5
     454
     415
   475.4
   426.4
   425.1
   442.6
   388.8
   385.5
   421.5
   441.6
   433.2
   446.5
   473.1
   458.5
   450.4
     464
   424.4
     463
   449.4
   426.4
   453.3
   445.5
   460.4
   362.5
   399.5
   442.6
   450.7
   445.9
   448.1
   433.2
   440.7
   461.7
   395.2
   450.7
   444.6
   431.3
   407.6
   463.7
   425.4
   447.5
   402.4
   474.7
   463.7
   392.3
   418.3
   462.7
   443.9
   390.4
   416.3
   419.6
   430.3
   418.3
   451.7
   485.8
   432.9
   400.4
   428.7
   422.2
   435.1
   468.6
     475
   426.4
   418.9
   406.6
   431.6
   442.6
   414.4
   428.7
   456.6
   505.5
   428.3
   451.4
   458.2
   423.8
   393.3
   426.1
   505.2
   441.3
   445.5
   469.5
   464.7
   418.9
   449.7
   426.7
   447.8
   435.8
   403.4
   414.7
   456.9
   406.6
   469.5
   452.7
   421.5
   409.5
   457.5
     430
   421.2
     440
     454
   449.1
   417.6
   464.7
   428.3
   464.7
   407.9
   456.2
   458.5
   460.4
   458.5
   455.6
   391.4
     453
   419.9
   425.4
     464
   449.4
   416.7
   485.8
   420.9
   449.7
   485.8
     454
   472.1
   442.3
   408.9
   430.9
   416.7
   431.9
   479.6
   450.7
   450.4
   386.5
   445.2
   426.7
   449.7
   419.9
   437.1
   428.3
   427.4
   497.4
   461.1
   417.6
   412.8
   481.5
     415
   451.7
   477.3
   446.2
     442
     441
   382.3
   468.6
   472.1
   412.8
   433.8
   474.7
   453.3
   396.5
   457.5
   445.9
   416.7
   468.6
   407.6
   485.1
     380
   421.8
   413.4
   464.3
   480.9
   406.9
   448.8
   424.4
   422.5
   437.4
   432.5
   443.6
   406.3
   448.1
   431.6
   474.1
   405.6
   429.3
     429
   446.2
     441
   445.2
   469.2
   429.3
   467.6
   426.7
   444.6
     427
   415.4
   431.9
   408.9
   437.4
   432.5
   434.2
   414.4
   424.1
   468.9
   459.5
     454
   438.4
   416.3
   434.5
   447.1
   472.8
   473.4
   418.9
   432.9
   420.5
   417.6
     465
   447.8
   422.2
   467.9
     478
   487.4
   464.3
   422.2
   425.1
     501
   444.2
   462.7
   447.5
   402.4
   439.4
   432.9
   422.5
   420.9
   436.8
     478
   455.3
   400.1
   422.5
   454.3
   397.2
     439
     404
   437.1
   412.1
   415.4
   420.5
   424.4
     417
   410.8
     427
   396.2
   459.5
   425.7
   386.8
   455.9
   466.3
   446.5
   412.1
   442.6
   422.5
   450.1
   453.3
   431.9
   415.4
   456.9
   433.2
     464
     440
   451.7
   462.1
   444.9
   436.8
   458.2
     393
   477.6
   425.1
   411.1
   433.2
   432.2
   406.6
   454.3
   458.2
   468.2
   440.3
   423.1
   419.6
   452.7
   438.4
   416.3
   451.4
   410.8
   402.1
   460.1
   445.5
   435.1
   457.5
   455.3
   451.4
   405.9
   453.6
   459.2
   416.3
   475.4
   430.3
   432.5
   426.7
   453.3
   437.7
   442.3
   420.9
   429.6
   477.6
   429.6
   437.1
   412.4
   451.7
   454.6
   419.2
   454.9
   419.2
   442.9
   403.7
   425.4
   426.4
   432.5
   431.9
   445.2
   403.7
   438.4
   465.3
     454
   417.3
   438.7
     451
   405.6
   445.2
   482.5
   442.3
   454.9
   471.2
   437.1
   447.5
   467.3
   427.4
   435.1
   396.2
   402.4
     429
   406.3
   433.2
   417.3
   411.5
   467.6
   413.4
   421.2
     442
     428
   393.6
   468.6
   428.7
   415.7
   430.6
     427
     430
     466
   407.2
   459.8
   401.1
   414.1
   445.9
   422.2
   446.2
   462.4
   417.6
   376.8
   432.9
   470.5
   400.8
   436.1
   455.9
   434.5
   412.8
   447.8
   460.8
     441
   468.9
   482.2
   433.8
   420.9
   488.7
   428.7
   446.2
     452
   452.3
   455.9
   445.2
   421.5
   473.4
   400.4
   409.2
     393
   419.9
   414.1
   467.3
   437.1
     415
   475.7
   463.4
   421.5
   430.3
   444.6
   454.3
   456.6
   422.8
   418.6
   450.4
     442
   462.7
   393.3
   460.4
   415.4
   497.4
   415.4
   448.4
     416
   450.1
   425.4
   466.6
     476
   419.6
   421.5
   484.5
   496.1
   450.1
   440.3
     442
   482.2
   404.7
   432.5
     440
   488.3
   380.3
   436.1
     439
   447.5
   458.2
   419.9
   465.3
   451.4
   439.7
   421.8
   452.3
   404.7
   419.6
   435.8
   437.1
   418.6
   444.9
     489
     428
   435.1
   419.2
   455.3
   424.4
   446.2
   433.5
   442.9
   453.6
   447.8
   389.4
   406.6
   464.7
   450.7
   481.5
   427.7
   433.5
   404.3
   466.9
   445.9
   387.5
   402.1
   420.5
   417.6
   441.3
   417.3
   450.1
   462.4
   474.1
   463.4
   497.1
   448.8
   451.4
   472.1
   400.4
   418.3
   433.5
   411.5
   466.6
   455.6
   438.4
   458.5
   419.6
   460.4
   440.7
   435.8
   456.2
   448.1
   435.8
   390.1
   408.2
   389.7
   422.2
   413.1
   452.3
   472.5
   464.3
   391.4
   449.1
   459.2
   435.8
   478.9
   437.1
     430
   458.2
   442.6
   435.8
   440.7
   433.8
     430
   465.3
   417.6
   430.3
   451.7
   426.7
   478.9
   424.8
     439
   412.1
   414.1
     430
   431.9
   425.7
   438.1
   473.4
   433.8
   418.3
   468.6
   432.5
   443.9
   415.7
   423.5
   456.9
   460.8
   459.8
   458.8
   413.7
   452.7
     487
   445.5
   459.2
   411.1
   486.4
     452
   440.3
   474.7
   401.7
   437.4
   428.7
   411.5
   415.7
   449.7
   391.4
   435.5
   445.9
     476
   413.7
   422.5
   481.2
     418
   437.4
   440.7
   442.9
   430.9
   418.6
     502
   442.9
   452.7
   437.7
   462.1
   465.3
   406.3
   443.3
   414.1
   461.1
   446.5
   414.4
   448.4
   440.3
   445.5
   433.5
   453.3
   443.6
   426.1
   404.7
   455.9
   480.2
   367.7
   450.4
   453.3
   460.4
   451.4
   461.1
   416.7
   440.3
     454
     391
   464.7
     418
   381.3
   480.2
   433.5
   436.8
   449.4
   428.3
   480.9
   428.7
   426.1
   414.7
   457.5
   441.3
   447.5
   457.9
     442
   424.4
   449.1
   429.3
   438.4
   442.9
   465.6
   441.6
   421.5
   494.5
   477.3
   474.4
   419.9
   469.9
     442
   455.9
   481.5
     430
     417
   447.5
   409.5
     452
   430.3
   495.8
     440
   399.8
   483.5
   494.5
   460.1
   407.6
   422.8
   403.4
   474.4
   458.5
   440.3
   473.4
   474.1
   438.7
   449.4
   445.9
   467.6
   457.5
   434.8
   448.8
   435.5
   419.2
   483.5
     477
   448.1
   436.4
   450.1
   427.7
   455.6
   444.9
   425.7
   408.2
   442.9
   443.3
   438.4
   425.4
   429.6
   454.9
   425.7
   413.7
   446.8
     454
   427.7
   470.5
   466.3
   478.3
     429
   419.2
   397.2
   466.3
   460.1
     417
   464.7
   453.6
   443.3
     441
     428
   468.2
   497.8
   453.6
   455.3
   457.9
   444.9
   383.6
   461.7
   448.1
   413.7
   459.5
   412.8
   462.7
   428.3
   426.4
   442.6
   429.6
   402.1
     453
   438.1
     501
   469.2
     454
   444.9
   436.8
   474.4
   432.2
   468.2
   470.5
   422.8
   475.7
   429.3
   438.4
   421.5
     427
   471.8
   446.2
   492.9
   447.1
   413.4
   445.2
   392.6
     439
   479.9
     441
   397.5
   449.4
     466
   434.8
   433.8
   439.7
   451.4
   415.7
   425.4
     429
   412.4
   489.6
   418.3
   426.7
   434.8
   447.5
   424.1
   404.3
   433.2
   473.4
   446.5
   438.4
   433.8
   451.4
   410.5
   447.5
   453.3
   401.1
   445.2
   430.6
   416.3
   434.8
   456.2
     427
   475.4
   431.6
   472.5
   400.4
     440
   454.3
   389.1
   386.5
   412.4
   415.4
   432.2
   418.6
   475.4
   477.6
   402.7
   393.9
   438.7
   427.4
   429.3
   413.4
   409.5
     452
   434.5
   444.6
   467.6
   462.4
   468.6
   453.6
   449.4
   465.3
   441.3
   411.8
   456.6
   485.8
   450.7
   455.9
     488
     428
   520.8
   436.4
   445.5
   452.7
   486.7
   415.7
   456.9
   430.6
   436.1
   387.8
   453.6
   478.3
     453
   425.1
   456.6
   432.5
   458.5
   433.5
     428
   392.3
   458.2
     453
   438.4
   421.8
   463.7
   412.4
   428.3
   472.5
   454.6
   431.9
   438.1
   511.7
   401.4
     465
   422.5
   469.2
   408.5
   427.4
   459.2
   438.1
   438.1
   420.5
   452.3
   445.5
   424.8
   469.2
   490.6
   473.1
     428
   406.9
   441.6
   432.2
   402.1
   455.3
   475.7
   430.3
   459.2
   385.5
   431.6
   446.8
   435.1
   391.7
     453
     441
   434.8
   437.7
   387.1
   404.3
   455.3
   451.4
     439
   414.4
   449.4
   441.3
     417
   438.4
     404
   453.3
   421.8
   411.8
   479.3
   490.3
   402.1
   455.6
   457.9
   392.3
   448.4
   427.4
   500.7
   429.6
   429.3
   470.2
     451
   453.6
   450.7
   451.4
   484.8
   459.5
   425.7
   469.5
   473.1
     430
   491.3
   459.8
     441
   468.9
   455.9
     466
   471.8
   430.9
     463
   491.9
   412.8
   418.9
   461.4
   417.6
   466.9
     429
   444.6
   401.4
   445.5
   409.5
   444.6
   446.5
   399.5
   448.4
     416
     465
   448.1
   455.3
   451.4
   481.9
   406.3
     441
   422.2
   420.5
   432.2
   468.2
   413.4
   436.8
   428.3
   434.5
   453.6
     452
   466.9
   446.5
   412.1
   417.6
     442
   441.6
     439
   415.7
     487
   456.6
   399.8
   380.3
   383.6
   399.8
   436.1
   417.6
   402.7
   449.7
   478.3
   463.7
   444.6
   432.9
   441.3
     381
   415.7
   446.2
   455.9
   452.7
     442
   426.1
   410.8
   431.6
   450.7
   429.6
   421.2
   427.7
   442.9
   467.6
   472.5
   436.8
   435.1
   402.4
     393
   425.1
   432.5
   421.5
   440.7
   417.6
   441.3
   438.4
     427
   417.6
   458.8
   407.6
     464
   437.7
   402.1
   389.1
   421.2
   389.4
   437.1
   375.1
   423.5
   446.2
   426.1
   483.8
   418.9
   447.1
   460.1
   449.4
   456.6
   410.5
   451.7
   400.8
   456.6
   404.7
   435.8
   457.2
   448.1
   446.2
   429.6
   442.9
   432.2
   414.7
   424.1
   402.7
   445.9
   459.5
   464.3
   420.5
   482.5
   449.7
     451
   394.3
   422.8
   422.2
   454.9
   421.8
   405.9
   471.5
   436.4
   419.2
   445.5
   467.9
   469.2
   454.9
   438.4
     428
   441.6
   460.1
   443.6
   504.6
   409.8
   428.3
   469.5
   394.3
   478.9
   412.1
   421.2
   448.8
   412.8
   424.1
   431.6
     466
   413.1
   409.2
   438.7
     439
   436.1
   440.7
   453.6
   431.6
   414.7
   419.6
   462.7
   440.7
   449.1
   421.8
     429
   450.4
   442.6
   460.1
   420.2
   440.7
   474.4
   412.8
   423.1
   424.1
   455.3
   399.1
   435.8
   439.4
   396.5
   449.7
   489.6
   410.5
   435.8
   457.5
   449.4
   470.8
   462.4
   456.2
   432.2
     451
   449.4
   451.7
   390.7
   444.9
   422.8
   426.4
   431.6
   449.1
   439.7
   400.1
   439.7
   430.9
   471.8
   450.1
   480.6
   394.9
   456.6
   445.2
   446.5
   430.9
   448.4
   503.9
   431.3
   410.8
   492.9
   444.9
     464
   485.1
   443.3
   463.7
   414.4
   394.9
   482.8
     415
   442.6
   410.2
   408.2
   479.9
   402.1
   466.3
   466.3
   411.1
   484.5
   394.6
   439.4
   490.9
     464
   434.2
   417.3
   449.1
   444.9
   430.3
   401.7
   406.9
   446.5
     452
   457.2
   469.2
   412.4
   474.1
     453
   432.9
     415
   418.3
   431.3
   426.1
   430.6
   457.2
   426.1
   429.3
   438.7
   403.7
   470.5
     440
   481.2
   460.8
   400.4
     415
     440
   461.7
   423.1
   460.1
   480.2
   458.5
   445.5
   448.4
   412.4
   438.4
   410.2
   428.7
   421.2
   407.2
     453
   496.8
   398.2
   446.2
   450.4
   410.2
   432.2
   442.6
   428.3
   474.4
   387.5
   471.5
   489.3
   484.8
     464
   449.7
   436.1
   418.3
   434.2
   426.7
   412.4
   441.3
   408.9
   411.5
   414.1
   436.8
   433.2
   443.3
   434.5
   400.4
   409.2
   399.1
   442.9
   429.6
   429.6
   396.2
   414.1
   467.3
   455.3
   467.9
   431.3
   433.5
   470.5
     441
   442.9
   444.9
     417
     451
   447.8
   410.8
     405
   462.7
   455.6
   435.8
   430.3
   436.1
   490.6
   415.4
   433.8
   430.3
   474.7
     500
   461.4
   464.3
     442
   400.8
     405
   438.7
   425.7
   454.9
     465
   462.4
   505.5
   418.6
   433.5
   440.3
   442.9
     453
   436.1
   430.9
   411.1
   398.2
   469.5
   420.9
   413.7
   422.5
   462.4
     404
     453
   396.2
   403.7
   472.8
   456.9
   456.2
     442
   457.9
     439
   426.4
   444.6
   463.4
   495.2
   450.4
   448.4
   448.1
   422.8
     429
   446.8
   456.9
   430.6
   466.3
   441.3
   432.5
   435.1
   450.1
   444.2
   414.7
     439
   452.3
   395.2
     440
   436.8
   446.5
   454.6
   432.9
   437.7
   466.6
   393.3
   407.2
   447.5
   443.6
   415.4
   444.9
   463.4
   473.1
   431.3
   437.4
   428.3
   447.8
   457.9
   437.1
     405
   419.9
   445.2
     439
   460.4
   442.3
   436.4
   451.4
   440.7
   437.4
   437.7
   419.9
   389.7
   460.8
   434.5
   397.8
   405.3
   471.2
   436.1
   428.7
   473.1
   426.1
   452.7
   408.5
   406.3
   449.4
   456.6
   473.7
   469.2
   427.7
     466
   419.2
   394.9
   419.9
   398.8
   455.3
   432.9
   472.5
   494.2
   479.9
   442.9
     427
   422.5
   408.9
   403.7
   416.7
   446.2
     490
     466
   462.7
   449.7
   451.7
   472.5
   387.1
   479.3
   428.3
   447.5
   470.8
   442.3
   486.7
   393.3
     428
   430.3
   416.3
   410.8
   408.5
   442.6
     439
   427.7
   473.7
   437.4
   447.1
   409.2
   448.4
   436.4
   448.4
   451.7
   463.4
   430.3
   419.6
   417.3
     477
   441.6
   436.4
   424.1
   409.5
   424.1
   443.3
   475.4
   454.9
   425.4
   478.6
   423.8
   413.1
   470.8
   456.9
   446.5
   450.4
   466.3
     405
   454.9
   508.8
   454.6
   473.1
   459.5
   457.5
   396.2
   451.4
   445.2
   406.6
   429.6
     465
   474.7
   434.8
   456.9
   449.1
   405.6
   415.4
   483.5
   470.2
   469.2
   395.9
   419.2
   405.3
   389.1
     405
   432.5
   477.3
   481.2
   485.1
   459.8
   439.7
   438.7
   464.3
   398.8
   420.9
   426.4
   461.7
   397.8
   439.7
   446.2
   430.3
   448.1
   425.7
   433.5
   484.8
   445.5
   443.6
   433.5
   421.2
   448.4
   437.7
     477
     418
   455.3
   410.2
   416.3
     430
   421.5
   473.7
   459.8
     429
   424.1
   429.3
   442.3
   419.9
   452.3
   439.7
     451
   409.5
   433.2
   414.1
   433.8
   411.1
   426.4
   390.7
   445.5
   422.8
   401.4
   428.3
     442
     442
   427.7
   403.7
   463.7
     428
   445.9
   480.6
   416.3
   436.4
   460.1
   439.7
   495.8
   448.4
   428.3
   431.3
   438.1
   434.5
   461.7
   463.7
   442.3
   441.3
   435.5
   437.1
   457.9
   446.2
   411.8
   425.7
   462.1
   460.4
   427.7
   422.5
   457.5
   415.4
   435.1
   437.1
   404.7
   456.2
   469.2
   390.1
   402.4
   461.1
     464
   439.4
   456.2
   451.7
   438.4
   447.1
   464.7
   456.6
   398.5
   503.6
   400.1
   444.6
   450.4
   457.2
   418.6
   462.7
   419.9
   409.8
   433.8
   448.4
   470.2
   399.5
   436.8
   445.9
   467.9
   471.5
   426.7
   478.6
   460.8
   486.7
   466.6
   437.4
   422.5
   411.5
   445.2
   444.9
   394.9
   448.8
   421.2
   423.1
     415
   396.9
   417.3
   429.3
   403.7
   426.4
   479.6
   407.6
   412.4
   442.9
   497.8
   391.7
   418.3
   416.3
   465.6
   475.7
   424.8
   442.9
   430.3
     430
   442.3
   429.3
   458.8
   482.5
   477.6
   494.2
   433.2
   494.2
   456.9
   448.1
     442
   450.1
   400.1
   486.1
   457.9
   474.1
   423.1
   442.9
   422.8
   432.5
   409.5
   419.2
   376.8
   423.8
     454
     452
   411.5
   481.2
   465.3
   412.8
     464
   449.4
   481.9
   420.5
   450.1
   414.7
   431.3
   440.3
   399.8
   435.1
     417
   405.9
   455.6
   416.3
   442.9
   399.1
   456.2
   452.3
   408.2
   402.4
   442.9
   365.1
   430.9
   420.2
   395.2
   409.5
   449.4
   446.8
   433.2
   412.1
   424.4
   471.8
   423.1
   406.6
   421.2
     466
   435.8
   438.7
   466.3
   480.9
   406.3
   460.1
   480.9
   438.4
   442.6
   400.4
   397.5
   456.9
     441
   464.3
   431.9
   473.4
   458.8
   400.1
   408.9
   437.4
   458.8
   419.6
   471.5
   446.8
   432.9
   383.2
   447.8
     441
   454.9
   486.4
   420.5
   415.4
   455.3
   416.3
   453.6
   420.2
   417.6
   435.8
   492.2
   414.1
     488
   437.1
   470.2
     428
   411.1
   443.9
   474.7
   416.3
   418.9
   473.1
   442.3
   443.9
   406.6
   433.2
   447.8
   423.8
   512.4
   424.8
   469.5
   408.5
   436.4
   434.2
   431.9
     478
   423.5
   460.8
   436.1
   436.1
   435.5
   425.7
   433.8
   485.4
   496.8
   432.9
   443.9
   424.8
   460.8
   452.7
   428.3
   445.2
   450.4
   448.1
   470.5
   408.9
   420.9
     427
   395.9
   408.2
   459.5
   444.6
   422.5
     453
   447.5
   420.5
   469.2
   394.6
   441.6
   411.1
     430
   430.6
   413.4
   449.4
   441.3
     415
   372.2
   434.2
   436.8
     466
     405
   411.8
   407.2
   429.3
   425.7
   415.7
   434.2
   422.8
   455.6
   384.5
   413.7
   434.2
   504.2
   455.6
   434.5
   443.3
   390.4
   454.9
   460.4
   437.1
   459.5
   472.5
   439.4
   407.9
   443.9
   403.7
   438.1
   448.8
   444.2
   409.2
   416.7
     440
   456.6
   433.2
   449.1
   401.1
   430.9
   445.9
   448.8
   424.1
   385.8
   468.6
   410.5
   419.6
   432.2
   388.1
   431.6
   438.1
     451
     440
   405.6
   465.3
     430
     442
   401.7
     427
     428
   407.9
   440.7
   428.7
   448.8
   428.7
     502
     466
   423.1
   422.2
     403
   397.8
   409.8
   469.5
   428.7
   439.4
   371.9
   454.9
   431.3
   405.6
   457.9
   457.2
   396.5
   478.6
   446.5
   390.1
   416.3
   461.1
   433.2
     453
   452.7
   398.2
   503.3
   441.3
   431.3
   436.1
   387.5
   435.5
   461.4
   428.7
   434.2
   435.8
   485.4
   426.1
   418.3
   396.9
   411.1
   417.3
   417.3
   425.1
   479.3
   438.7
   424.1
   438.7
   433.2
   426.7
   443.9
   435.8
   459.2
   399.8
   423.1
     427
   424.4
   453.3
   457.9
   446.2
   439.7
   457.5
   441.3
   466.3
     417
   425.7
   421.2
   447.8
   431.3
   421.5
   449.4
   418.6
   438.4
   491.9
   424.4
   417.6
     440
   442.9
   447.5
   438.1
   481.5
   444.2
     452
   469.5
   413.1
   456.9
   401.7
   454.6
   405.3
   447.1
   440.7
   454.9
   444.9
   492.9
   365.4
   464.7
   482.2
     451
     418
   456.2
   403.7
   410.8
   446.8
   417.3
   431.9
   409.2
   413.7
   438.7
   465.6
   455.9
   385.8
   468.6
   408.2
   433.8
   444.2
   448.8
   426.4
   449.4
   407.6
     454
   445.9
   440.3
   481.5
   393.3
   431.6
   431.3
     464
     476
     453
   428.7
   453.3
   426.7
   432.5
   414.1
   426.7
   434.5
   426.1
   427.4
   383.9
   360.9
   413.4
   461.4
     418
   445.9
   467.9
   409.5
   442.3
   414.4
   432.5
   448.8
   444.6
   440.7
   431.9
   426.4
   433.5
   428.7
     476
   422.5
   430.9
   447.8
   410.2
   409.5
     454
     439
   448.4
     451
   427.4
   486.1
   454.9
   462.4
   467.9
   403.4
   414.1
   416.7
     429
   398.5
   450.4
   427.4
     429
     428
   436.4
   410.2
   423.5
   408.5
   344.3
   429.3
   417.6
   440.7
   419.6
     463
     427
   457.5
   457.2
   422.2
   395.6
   474.1
   412.1
   448.1
   453.3
   483.5
   382.3
   426.1
   419.2
     488
   428.7
   411.5
   461.4
   462.1
   432.2
   462.4
   462.1
   399.8
   449.4
   440.3
     430
   446.8
   454.3
     442
     454
   466.6
   447.5
   472.5
   499.4
   384.2
   485.8
   429.3
   485.8
   430.3
   437.7
   399.1
   410.5
   419.9
   462.7
   488.7
   404.7
   424.4
   522.4
   421.2
   424.4
     381
   402.4
   460.8
   413.7
   414.4
   454.3
     466
   443.6
     417
   451.4
   412.8
   485.8
   436.4
   430.6
   447.8
   444.9
   437.4
   466.9
   371.9
   412.1
     441
   490.6
   437.4
   459.5
   391.4
     442
   468.6
   399.8
   408.2
   427.7
     416
   470.2
   460.4
   443.3
   383.9
   462.7
   419.9
   442.9
   467.3
   457.2
   434.5
   408.5
   408.5
   416.7
   435.1
   443.3
   453.3
   455.3
   482.2
     427
   370.9
   455.6
   449.1
   412.1
   430.9
   473.1
   385.5
   458.5
     430
   426.1
   434.5
   389.7
   422.8
   430.3
   492.2
   491.6
   397.8
     442
   437.1
   423.5
   455.9
   414.4
   425.7
   398.8
   438.4
   461.7
   438.7
   417.6
   399.1
     454
   425.7
     405
   443.3
   409.5
     417
   419.6
   430.9
   433.2
     428
   457.5
   426.7
   425.4
   440.7
   459.5
   412.1
   455.9
     430
   438.4
     465
   424.8
   411.8
   415.7
   414.4
   437.4
   429.3
   447.1
   401.1
   452.7
   450.1
     415
   418.3
   438.1
   432.9
   476.7
   441.6
   434.2
   420.5
   428.3
   420.9
     477
   484.5
   395.2
     464
   425.4
   440.7
   441.3
   481.5
   417.3
   435.8
   415.7
   389.4
   402.4
   428.7
   411.5
   421.2
   443.3
     465
   436.4
   447.8
   515.6
   443.9
   441.6
   435.8
   461.1
   446.2
   448.4
   424.1
   401.4
   404.3
   468.6
   428.3
   466.9
   447.1
   436.4
     465
   451.4
   389.7
   461.1
   467.3
   476.7
   520.8
     415
   411.1
   439.4
   421.8
   459.2
   415.4
   482.5
   447.8
   474.7
   403.4
   409.2
   486.1
   439.4
   406.9
   454.3
     466
   416.3
   421.2
   431.9
     441
   474.7
   399.5
   404.3
   445.2
   424.4
   424.4
     417
   443.9
   451.7
   468.6
   446.2
   486.7
   482.8
   448.1
   419.9
   461.4
   450.4
   402.7
   399.8
   407.2
   436.1
   443.6
   448.4
   395.9
   441.6
   434.2
   421.2
   475.4
   439.4
   420.9
     475
   381.6
   490.6
     439
   417.3
   461.7
   406.3
   475.4
   413.1
   434.8
   424.1
   434.8
   435.1
   439.7
   444.2
   435.8
     428
   452.3
   471.5
   449.7
     429
   483.2
   421.8
     441
   466.6
   428.3
   434.8
   441.3
     439
   460.8
   437.7
   422.8
   395.9
   432.9
   444.6
   449.1
   467.3
     430
   409.2
   421.2
   423.1
   441.3
   411.8
   456.2
   439.7
   456.6
   454.6
   435.8
     441
   436.1
     465
   443.6
   430.6
   458.5
   424.4
   409.8
     452
   432.9
   435.8
   475.7
   452.7
     427
   425.4
   443.3
   443.9
     465
   406.6
   405.9
   472.8
   421.8
   457.5
   459.2
   440.7
   459.5
     430
   442.9
   426.7
   471.5
   398.5
   438.1
   436.1
   450.7
   424.1
   400.1
   446.2
   430.6
   426.7
   503.3
   457.2
   417.3
     415
     403
     440
   464.7
   414.7
   451.4
   457.2
     428
   417.6
   421.2
     380
   433.5
   405.6
   423.5
   433.8
   421.8
   432.2
   408.5
   402.4
   448.1
   455.9
     429
   399.8
   438.4
   452.3
   416.7
   483.8
   459.8
   451.7
   422.2
   435.1
   396.2
   475.7
   427.4
   445.9
     429
   454.9
   462.4
   480.2
   449.7
   438.4
     454
   457.9
   422.8
     427
   458.5
   447.8
   427.4
   391.4
   428.7
   425.1
   384.9
   418.9
   412.4
   461.7
   424.8
   443.6
   428.7
   449.4
   407.6
   483.8
   441.3
   435.5
   445.2
   455.3
     442
   430.9
     405
   451.7
   495.2
     454
   420.9
   423.1
   435.5
   484.5
   453.6
   428.7
     441
   422.2
     418
   439.7
   461.4
   421.2
     415
   477.6
   431.3
   433.2
     415
   388.8
   485.8
   478.6
     440
   434.8
   434.2
   430.3
   460.4
   445.2
   447.5
   483.2
   455.6
   456.9
   443.6
   409.2
   440.7
     476
   422.5
   425.7
   401.4
   508.5
     453
   413.7
     441
   433.2
   423.1
   430.9
   411.8
   420.2
     441
   417.3
   444.2
   436.1
   434.2
   460.8
   455.3
   422.2
   406.3
   422.8
   431.6
   467.3
   462.7
   474.4
   482.8
   432.5
   478.9
   428.7
   439.7
   416.3
   402.4
   435.5
   439.7
   432.5
     475
     427
   411.5
   434.2
   443.3
     428
   432.5
   451.7
   453.3
   455.3
   472.1
   432.2
   453.6
   435.8
   426.4
   393.9
     428
   438.7
   389.4
     440
   469.9
   433.2
   483.2
   484.5
   455.9
   461.4
   429.3
   401.4
   400.1
     439
   411.5
   462.4
   446.8
   470.8
     489
   437.1
   430.9
   447.1
   410.2
     451
   398.2
   440.7
     452
   420.2
   440.7
   424.1
   530.2
     441
   394.6
   402.1
   443.6
   465.6
   453.6
   446.8
   438.1
   452.7
   424.8
   469.5
   462.7
   434.2
   414.7
   483.2
   391.4
   379.3
   448.4
   436.1
   430.3
   440.3
   427.7
     429
   420.2
   456.9
   443.6
   459.5
     463
     417
   450.1
   457.2
     415
   463.7
     417
   409.2
   430.9
     428
   408.5
   417.3
   417.3
   489.6
   410.2
   422.5
     440
   436.1
   411.1
   416.7
   450.4
   420.5
   401.4
   444.2
   447.8
   478.9
     451
     440
     442
     440
   448.1
   458.8
   471.8
   427.4
   437.1
   497.4
   441.6
   459.8
   468.9
   435.1
   447.1
     442
   417.6
   406.6
   412.8
   493.9
   449.7
   443.9
   423.1
   456.2
   449.4
   433.2
   409.5
   442.3
   423.1
   443.6
   408.9
   421.8
   466.3
   411.8
   402.7
   431.9
   462.4
   446.5
   444.6
   484.5
   435.5
   439.7
   410.5
   421.2
   464.7
   413.7
   458.2
   472.1
   399.1
   417.6
   459.5
   482.5
   422.2
   417.3
   438.4
   461.7
     441
   413.1
   429.6
   486.7
   450.4
   470.2
   471.2
   434.5
   476.7
   422.2
   413.1
   425.1
   393.6
   454.9
   462.7
   453.6
   444.9
   463.4
   472.5
   430.6
   481.2
   448.8
   414.1
   440.7
   469.9
   446.8
     416
   473.7
   445.2
   407.9
   411.1
   426.7
     427
   479.6
   441.6
   456.2
   472.5
   423.1
   435.8
   448.1
     415
   458.2
   456.6
   466.9
   422.5
   442.6
   432.9
     440
   413.4
   432.5
   452.3
   432.2
   422.8
     429
   446.8
   448.1
   448.1
   509.1
     430
   412.8
   443.6
   426.1
     451
   425.7
   425.7
   410.5
   484.8
   463.7
   484.5
   398.5
   461.4
   411.5
   464.3
   431.6
   464.7
   504.9
     416
   445.9
   384.9
   444.9
   499.7
   403.4
   466.3
   405.3
   450.7
   402.1
   442.6
   488.7
   433.5
   425.7
   450.7
   469.9
   460.4
   439.4
   404.3
   430.6
     440
   421.5
   478.9
   425.7
   426.4
   480.2
     440
   432.5
   445.9
   382.3
   413.7
   444.6
   448.8
   426.7
   404.7
   475.7
   413.1
   443.6
   443.6
   457.5
   417.3
   435.5
   475.4
   448.4
   415.4
   464.7
     454
   458.2
   417.6
   461.1
   399.5
   487.7
   433.8
   435.8
   411.1
     428
   432.9
   460.8
   431.6
   408.2
   435.5
     478
   407.9
   437.4
     428
   452.3
   424.4
   431.3
   466.3
   427.4
   448.8
   428.3
     441
   441.3
     415
   421.5
   406.6
     475
   420.9
   479.6
   466.3
   432.2
   456.9
   455.6
   404.7
   457.2
   460.8
   454.3
   414.1
   421.5
   446.2
     477
   432.5
   449.4
   423.1
   455.6
   432.9
     452
   442.3
   447.1
   458.5
   423.1
   454.9
   416.7
   432.5
   440.7
   430.3
   441.6
   423.1
   453.3
   455.9
     427
   420.5
   401.1
   420.5
   419.9
   469.9
     415
   448.8
   460.8
   452.3
   425.1
   452.3
   407.6
     404
   411.8
   438.1
     417
   436.1
   438.4
   439.4
   395.6
   419.2
     439
     430
   458.8
   484.1
   407.6
     429
   417.6
   443.6
   413.7
   401.4
   415.4
   429.6
   435.8
   458.2
   412.1
   420.9
   485.1
   461.1
   432.5
   397.5
   419.2
   450.7
   407.9
     429
   462.7
   443.9
   452.3
   458.2
   445.5
   446.8
   424.1
   437.1
   459.8
     427
   430.9
   420.9
   449.7
   451.7
   473.4
   459.8
   484.1
   409.8
   444.2
   440.3
   446.2
   461.7
   426.4
   476.7
   446.2
   392.6
   462.1
   420.9
   435.5
   451.7
   420.9
   413.4
   421.8
   418.6
   491.6
   428.7
   444.9
   415.7
   481.9
   429.3
     393
   452.7
   439.4
     501
   436.4
   434.2
   385.2
     428
   461.1
   431.6
   430.9
   426.7
   422.2
   456.2
     442
     403
   430.9
   453.6
   411.5
     477
   455.3
   436.4
     439
   429.6
   441.6
   433.5
   402.1
   462.4
     439
   419.6
   416.3
   429.6
   417.3
   468.2
   425.1
   483.2
   469.9
   385.8
   433.5
   457.2
   458.8
   407.9
   407.2
   425.1
   466.6
   441.3
   438.7
   420.2
   437.7
   436.4
   462.1
   421.2
   463.7
   428.7
   397.2
   410.2
   444.6
   415.7
   454.9
   458.5
     379
   449.4
   469.9
   457.2
   462.4
   435.8
   425.7
   467.3
   400.4
   422.8
   437.7
   401.1
   443.3
   458.8
   456.6
     441
   462.4
   480.2
   460.4
   415.4
   408.2
   415.7
   414.4
   452.7
   441.3
   429.3
   458.2
   419.9
   440.3
   456.6
   450.1
   418.6
   437.4
   491.9
   435.8
   445.5
   404.3
   459.2
   425.1
   417.6
   438.7
   408.5
     428
   446.2
   431.3
     463
   452.7
   432.2
   400.8
   421.8
   443.6
   404.7
   428.7
   407.6
     477
   416.3
   418.6
   420.9
   447.5
   417.6
   472.5
   419.9
   501.6
   408.9
     440
     451
   435.8
   406.3
   418.6
     429
   434.2
   424.4
   409.2
   453.3
   408.5
   461.7
   428.7
   424.8
   415.4
   459.2
   421.2
   426.1
   400.4
   448.4
   462.1
   450.1
     454
   428.3
   450.1
   440.7
   456.6
   390.4
   420.9
   424.8
   429.3
   436.4
   470.2
   414.4
   447.5
   431.3
   449.4
   441.3
   437.1
   423.5
     429
   410.2
   443.6
   497.1
   475.7
   418.6
   497.4
     441
   419.6
   465.6
   423.1
   441.3
   410.2
     441
   448.8
   441.6
   444.6
   383.9
   403.4
   455.9
   484.8
   374.2
   471.2
   395.9
   423.5
   426.4
   483.5
   448.4
     442
   422.2
   433.8
     475
   440.7
   432.5
     464
   461.7
   462.7
     466
   462.4
     441
   405.6
   468.6
   421.2
   460.1
     404
   470.5
   481.5
   436.8
   425.1
   414.7
   460.1
   445.5
   439.7
   433.2
   438.1
   431.6
   409.2
   439.7
   432.5
   429.6
   442.3
   442.3
   421.5
   459.5
   424.8
   414.7
   403.7
   442.3
   427.7
   399.1
   491.9
   475.7
   401.7
   475.4
   414.4
   406.3
   448.8
   399.1
   499.4
   444.2
   439.4
     440
   456.9
   419.6
   412.8
   388.8
   407.6
   447.5
   471.5
   406.3
   444.9
   392.6
   443.6
   424.4
   470.8
   440.7
   390.1
   415.7
   381.3
   422.8
     453
   443.9
   435.1
   403.7
     427
   422.2
   448.4
   398.2
   416.7
   406.3
     415
   394.6
   421.8
   428.3
   428.3
   450.1
     405
   409.2
   434.5
   446.8
   467.6
     428
   447.1
   426.4
   419.2
   430.9
   450.4
   507.5
   420.5
   421.8
   435.5
   467.3
   447.5
     393
   435.8
     440
   402.4
   462.1
   423.1
   467.3
   428.3
   404.3
   393.6
   430.3
   383.9
   428.7
   444.9
   427.4
   414.1
   420.5
   435.5
   460.8
   444.6
   422.8
   409.8
   423.5
     441
   444.9
   459.8
   415.7
   408.9
   425.1
   468.6
   410.8
   444.9
   468.6
   414.4
   443.3
     439
   430.6
   396.2
   462.1
   441.6
   426.7
   433.8
     439
   492.6
   422.8
   445.9
   463.4
   459.8
   473.1
   467.3
     451
   390.4
   467.3
   453.3
     391
   409.8
   432.5
   421.8
   418.3
     417
   482.5
   462.7
   413.7
   433.8
   396.5
   433.5
     417
   467.6
   445.9
   459.2
   436.8
   438.7
   423.5
   444.9
   386.2
   455.6
   419.9
   438.7
   443.6
   446.5
   410.8
   412.4
   468.6
   435.1
     427
   443.9
   429.3
   421.8
   450.1
   443.3
   420.2
   422.8
   440.7
   401.4
   424.4
   470.5
   467.6
   510.7
   457.5
   462.7
   423.5
   437.7
   461.1
   412.1
   459.2
   427.7
   476.3
   448.1
   469.2
   402.4
   391.7
   430.6
   441.6
   462.1
   455.9
   417.6
   432.9
   466.6
   455.9
   407.2
   412.4
   426.7
   425.7
   395.2
     429
   422.2
   394.6
     500
   447.5
   453.6
   463.4
   442.6
     454
   438.4
   443.3
   423.8
   449.7
   446.5
   463.7
   471.2
   426.1
   410.5
   449.7
   419.6
   419.6
   447.5
   484.5
   416.3
   470.8
   456.9
   464.3
   399.8
   481.5
   455.3
   400.8
   427.7
   476.7
   400.4
   438.4
   416.3
   430.9
   447.5
   432.5
   442.3
   445.9
   452.3
   437.7
   510.4
   487.4
   400.8
   427.4
   415.7
     405
   441.6
   448.1
     441
   407.2
   457.2
   464.3
   447.1
   371.2
   482.5
   426.1
   394.9
   470.2
   429.3
   432.2
   413.4
   404.7
     440
   427.7
   472.5
   445.9
   471.8
   408.9
   425.7
   459.5
     404
   453.6
   451.7
   470.8
   470.8
   415.7
   453.3
   426.7
   462.4
   445.2
   408.5
   403.7
   420.9
   410.2
   402.4
   401.7
   438.1
   465.6
   428.7
   487.7
   418.6
   406.6
   413.7
   431.9
     440
   453.6
     405
   424.4
   465.3
   451.7
   475.4
   443.3
   407.2
   389.7
   378.4
   428.3
   409.8
   416.7
   433.8
   495.8
   403.4
   468.9
   433.2
   435.1
   415.7
   419.6
     415
   435.1
     405
   407.9
   454.3
   448.8
     418
   416.7
   454.6
   461.1
   435.5
   430.3
   446.2
     464
   449.1
   433.5
   426.7
   419.9
   454.9
   451.4
   380.3
   468.6
   405.3
   420.2
   411.8
   444.2
   448.4
   470.5
   427.7
   459.5
   431.6
   448.1
   449.4
   411.8
   424.1
   420.9
     415
     466
   427.7
     418
   411.5
   413.1
   421.5
   449.1
   467.6
     427
   437.7
   432.2
   413.4
   443.3
   415.7
   445.5
     417
   440.3
   406.9
   486.7
   412.8
     453
   433.2
   424.8
   426.4
   387.5
   427.4
   438.4
   453.3
   454.9
     417
     430
   412.4
   459.8
   478.6
     427
   410.2
   411.5
   423.5
   420.9
   409.2
   450.7
   497.4
   434.2
   426.7
   371.2
   431.3
   417.6
   444.6
   450.7
   428.7
   430.9
   418.6
   423.5
   439.7
   448.4
   446.8
   468.6
   420.9
   469.2
   461.1
   400.8
     478
   420.2
   457.9
   401.1
   384.9
   411.1
   446.2
   428.7
     417
   417.3
   385.2
   433.5
     475
   400.1
     488
   451.4
   417.6
   449.7
   404.7
   477.6
   449.4
   434.8
   425.1
   403.4
   457.2
   439.4
     452
   419.6
   426.7
   417.3
   451.4
   410.5
     453
     441
   422.2
   425.4
   397.2
   450.4
   432.5
   469.9
   432.5
   437.4
   418.3
   405.9
     428
   378.7
   435.1
   409.2
   444.9
   473.1
   454.9
   411.5
   461.4
   451.7
   406.3
   466.9
     465
   464.3
   496.1
     475
   463.7
   404.3
   457.9
   450.7
   458.5
   454.3
   432.5
   436.8
   488.7
   470.5
   426.1
   428.3
   452.7
     415
   474.4
   462.1
   445.2
     451
   465.6
     428
   422.2
   455.3
   450.1
   439.7
   365.4
   426.4
     428
     440
   468.6
   471.5
   471.8
   462.7
   446.5
   385.5
   444.2
   411.1
     393
   489.3
   407.9
   416.7
   422.2
   422.5
   454.9
   420.5
   426.4
   455.6
   423.1
   373.5
   440.3
     391
   401.1
   450.4
   449.1
   430.3
   425.4
     453
   433.5
   405.9
     464
   436.8
   421.8
     430
   426.7
   416.3
   403.4
   395.9
   450.1
   398.5
   413.1
   413.1
   450.1
   455.6
   459.5
   432.9
     405
   437.4
   433.8
   416.7
   425.7
   481.9
   486.1
   420.9
   480.2
     451
   406.3
   418.9
   486.1
   428.7
   442.9
   432.5
   431.3
   454.6
   475.4
     439
   450.1
   417.3
     442
   425.7
   425.4
   419.9
   458.2
   416.7
   418.9
     465
   421.5
   410.8
   405.3
   440.7
   436.8
   404.7
   458.5
   410.2
   431.6
   449.7
   469.5
   427.4
   472.5
   408.2
   447.8
   474.1
   401.7
   411.5
   468.9
   414.7
   441.6
     428
   426.4
   508.1
   437.1
   408.2
   429.3
   468.6
     391
     440
   436.4
   432.9
   479.9
   408.9
   428.3
   453.6
   436.8
     429
   456.6
     454
   467.9
   483.8
   482.2
   427.7
   412.1
   456.2
   461.1
   437.4
   432.5
     439
   474.4
   407.2
   478.3
   391.7
   449.1
     451
   463.7
   428.3
   387.8
   485.1
   438.4
   456.6
   455.3
   470.8
   474.7
   418.6
   398.8
   539.6
   378.7
     439
   418.3
   428.7
   459.2
   436.8
   472.5
   413.4
   453.6
   449.4
     405
   445.2
   409.5
   440.3
   446.5
   387.1
   373.8
   427.4
   405.9
   420.5
   433.2
   393.9
   416.3
   459.8
   430.6
   467.9
     403
   447.8
   466.3
   402.1
   439.7
   422.2
     453
   481.9
   447.5
   478.3
   413.7
   428.3
   403.7
   428.3
   483.8
   408.9
   426.1
   417.6
   447.5
   395.6
   449.1
   483.5
     430
   427.7
   426.1
   429.3
   423.1
   430.9
   419.9
   449.7
   486.7
   398.2
   431.9
   448.8
   456.2
   425.4
   425.1
     441
   456.6
   455.9
     453
   460.4
   413.1
   445.2
   488.7
   422.5
   422.2
   448.8
   438.4
     454
     429
   441.3
   426.4
   417.3
   431.9
   480.9
   393.9
   448.1
   412.8
   455.6
   440.3
   458.2
   432.5
   457.2
   397.5
     475
   406.6
   421.2
   425.7
   414.1
   470.2
   400.1
   457.5
   438.4
   434.2
   393.3
   450.7
   412.4
     451
   491.6
   423.1
   435.1
   449.7
   406.3
   402.1
   450.1
   444.2
   424.4
   430.6
   413.7
   442.6
   484.1
   430.6
   458.2
   409.5
   458.5
   410.5
   420.9
   449.7
   422.2
   418.6
   438.4
   450.1
   457.5
   444.6
   404.3
   417.6
   457.9
   410.2
   435.1
   390.7
   483.8
   434.5
   415.7
   440.7
     418
   474.7
   466.6
     451
   447.1
   452.3
   425.1
   473.7
   437.4
   436.4
   447.8
   461.1
   476.7
   400.8
   467.9
   412.8
   428.7
   448.1
   432.9
   472.5
   406.9
   433.2
   429.3
   444.9
   376.8
   434.2
   442.3
   465.6
   417.3
     451
   406.3
   425.1
     428
   442.9
   435.8
   462.7
   455.3
   432.9
   423.1
   435.8
   435.1
   414.1
   461.1
   484.8
   407.6
   443.9
   374.2
     463
   451.4
   439.7
   448.1
   445.5
   465.6
   443.3
   439.4
     417
   393.6
   472.5
   491.3
   417.3
   444.2
   388.8
   435.1
   448.8
   410.2
   464.7
   401.4
   398.5
   469.5
   452.3
   418.3
   471.2
     478
   454.3
   471.2
   465.6
   439.7
   452.3
   436.1
   425.7
     463
   424.1
   456.9
   436.4
     418
   444.2
     416
   434.8
   482.2
   426.4
   438.7
   430.6
   372.9
   447.1
   417.6
   421.2
   409.8
   448.8
     430
   442.3
   424.4
   437.1
   433.8
   422.8
   411.1
   448.1
   441.6
   429.6
   449.7
   421.2
   429.6
   424.8
   479.3
   394.6
   401.1
   440.3
   429.6
   419.6
   455.3
   460.1
   449.7
   400.8
   515.6
     441
   478.6
   445.2
   407.9
   432.5
   451.7
   432.5
   406.9
   464.7
   465.3
   423.1
   434.8
     465
   431.9
     465
   402.7
   432.5
   406.3
   452.7
   452.3
   390.7
   447.8
   398.2
   419.9
   428.7
   403.7
     416
   438.7
     453
   424.1
   468.6
   410.2
   442.3
   413.1
   432.5
   398.2
   461.7
   382.9
   449.4
   425.4
   432.9
     440
   407.9
   453.6
     489
   413.1
   426.7
   426.7
   418.3
   455.6
   428.3
   404.7
   465.6
   474.7
     430
   430.9
   419.6
   402.4
   432.5
   423.5
     439
   431.6
   419.2
   428.3
   448.4
   408.5
   438.7
   463.7
   433.2
   414.1
   466.3
   404.7
   457.9
   428.7
   464.3
   438.1
   442.6
   432.5
   429.3
   409.2
   425.7
   472.1
   473.7
   448.1
   471.8
   462.1
   394.9
   430.9
   446.8
   468.2
   447.8
   415.7
   431.9
   469.9
   446.8
   492.9
   442.6
   420.5
   419.9
   465.3
   462.4
   448.8
   450.1
     427
   439.4
   415.7
   403.4
   435.5
   449.4
   466.9
   429.3
   466.9
   437.4
   425.4
   444.9
   443.9
   375.8
   445.9
     451
     418
   444.6
   445.2
   445.5
   419.6
   435.1
   466.6
   404.7
     440
   394.9
   432.5
   418.3
   483.5
     430
   451.7
   443.9
     464
   451.7
   452.3
   442.6
   413.1
   463.7
   405.6
   440.3
   442.6
   451.7
   470.5
   494.5
   426.1
   414.1
   501.3
   456.2
   501.3
   433.5
   461.4
   462.4
   436.4
   418.3
   429.6
   457.9
   454.3
   431.9
   420.2
   461.1
   486.1
     430
   399.1
   441.3
   430.9
   430.9
   490.6
   391.7
   426.4
   436.4
   489.3
   448.8
   443.3
   419.2
   427.4
   509.8
   412.4
   455.9
   460.8
   402.1
   451.4
     430
     430
   461.4
   415.7
   461.4
   417.3
   504.6
   431.6
   426.4
   425.4
   410.5
   433.2
     452
   421.2
   449.7
   457.2
   430.3
   448.8
   419.2
   438.7
   455.6
   464.7
   424.8
   438.7
   446.2
   466.9
   408.2
   468.9
     454
   430.6
   458.8
   488.7
   422.5
   493.9
   437.7
   426.1
     430
   444.6
   426.7
     415
   385.8
   448.8
   432.9
   460.1
   416.7
   447.5
   396.2
   431.9
   506.5
   431.6
   456.2
   517.9
   435.1
   382.6
   375.8
   444.6
   464.7
   473.1
   489.3
   442.3
   433.5
   488.7
     379
   485.1
   446.2
   454.3
   431.3
   425.7
   443.9
   449.1
   425.1
     379
   470.8
   420.9
   432.5
   392.3
   425.7
   437.4
   449.7
   484.5
   487.7
   417.3
   412.8
     440
   416.7
   453.3
   406.3
   444.2
   465.3
   402.1
   492.2
   396.9
   407.9
   423.5
   423.8
   434.5
   470.5
   372.5
   432.9
     428
   394.6
   467.9
   358.3
   436.1
   440.3
   471.2
   418.9
   453.3
     418
   424.4
   410.2
   410.8
   432.5
   462.1
   444.6
     454
   427.4
   468.2
   431.9
   414.4
   444.2
   473.4
   480.2
   445.9
   452.3
   417.6
   431.9
   446.2
   447.1
   454.6
   428.3
   491.9
   432.2
   402.4
   398.2
   410.5
   421.5
   419.2
   423.1
   468.2
   444.9
   428.7
     463
   464.3
   437.7
   459.5
   438.7
   419.6
   414.4
   420.5
   461.4
   461.4
   424.1
   408.9
   440.3
   394.6
   434.2
   443.6
   413.4
   427.7
   429.6
   464.7
   423.8
   410.2
     403
   397.2
   408.9
   433.8
   428.3
   405.9
   444.9
   421.5
   435.1
   490.9
   432.2
   445.9
   428.7
     392
   489.6
   413.7
   472.1
     452
   469.5
   419.6
   462.1
   481.9
   431.9
   463.7
   408.5
     489
   456.2
   454.3
   427.4
   424.4
   436.1
   472.5
   414.7
     439
   414.7
   470.5
   448.8
   398.5
   463.7
     452
   426.1
   458.8
   436.4
     430
   494.5
   405.3
     451
   466.6
   444.6
   448.8
   420.9
   429.3
   496.1
   412.1
   455.6
   392.3
   480.9
   439.4
   441.6
   458.2
     418
   390.7
   407.2
   406.9
   467.3
   484.1
   408.9
   439.4
   422.5
   430.9
   467.9
   433.5
   484.5
   440.7
   439.7
   460.8
   490.9
   479.3
   398.2
   437.4
     464
   442.6
   461.1
   443.9
   422.5
   445.2
   447.5
   443.9
   486.1
   446.8
   421.5
   492.6
   462.4
   418.9
   434.2
   404.7
     475
   440.3
   433.2
     487
     441
   457.9
   416.3
   430.3
   413.4
   469.5
   488.7
   438.1
   395.9
     451
   434.2
   449.7
   458.8
   492.2
   459.5
     453
     417
   477.3
   442.6
   431.9
   421.2
   430.6
   448.4
   460.8
   443.9
   411.5
   486.4
   448.4
   422.8
   437.1
     440
   399.8
   471.2
   437.1
   446.8
   458.5
   398.8
   506.8
   410.5
   427.7
   422.2
   445.2
   393.3
   440.7
   404.7
   428.7
   429.6
   431.3
   437.1
   474.1
   412.4
     464
   411.8
   426.4
   405.3
     427
   422.8
   440.7
   439.7
     464
   458.8
   470.8
   393.3
   451.4
   418.3
   470.8
   427.7
   455.9
   458.5
   418.9
   428.7
   444.9
   423.5
   419.2
   441.3
   457.5
   440.3
   460.4
   482.8
   393.9
   390.7
   463.7
   456.6
   428.3
   435.8
   420.9
   426.7
   437.7
   429.6
   469.2
   436.8
   459.8
   454.9
   387.1
   405.3
   439.7
   430.3
   408.2
     453
   469.9
     463
   402.7
   401.7
   447.5
   461.1
   432.9
   469.2
   429.6
   426.4
   428.7
   440.3
   468.2
   450.7
   455.3
   483.8
   467.9
   492.6
   465.6
     430
   426.1
   386.5
   451.4
   407.9
   453.6
   465.3
   474.7
   427.4
   457.9
     427
   407.9
   411.5
   408.2
   419.6
   433.5
   444.6
   399.5
   463.7
   447.1
   459.5
   412.4
     451
   420.2
   446.2
   433.5
   427.7
   447.5
   485.8
   413.1
     439
   439.7
   455.9
   480.9
     502
   432.9
   434.2
   419.9
   459.5
   468.6
   409.8
     478
   406.3
   430.6
   464.7
   431.3
   476.7
   422.8
   446.8
   421.5
   421.5
   467.9
     466
   433.5
   397.5
   458.8
   433.5
   453.3
   384.5
   437.4
   405.9
   458.2
   519.5
   407.6
   406.6
     429
   449.7
   438.4
   424.1
     428
   423.8
   442.3
     415
   413.7
   435.1
   458.5
   395.9
   457.5
   428.3
   463.7
   448.4
   421.8
   488.3
   402.7
   413.1
   459.2
   397.8
   405.9
   473.1
   423.1
   407.6
   410.8
   402.1
   450.1
   458.8
   457.2
   424.8
   406.6
   413.1
   436.4
   452.7
   449.4
   432.2
     439
   428.3
   465.6
   419.2
   448.4
   493.5
   421.2
   483.5
   411.8
   417.3
   423.8
   477.3
   434.8
   532.5
   449.4
   429.6
     500
   427.7
     429
   419.6
   444.9
   428.3
   399.1
   453.3
   462.1
   451.7
   448.8
   436.8
   431.9
   457.2
   473.7
   437.4
   449.1
   414.4
   439.7
   432.5
   453.6
   436.8
   449.7
   429.3
   426.1
     454
   445.5
   428.7
   424.1
   433.5
   436.4
   408.2
   421.8
   420.5
   408.5
   414.4
   438.4
   409.8
   485.4
   437.1
   454.9
   420.9
   437.7
   475.4
   464.7
   456.6
   424.1
   433.5
   447.1
   435.1
   415.4
   424.8
     403
   443.6
   470.2
   492.9
   457.9
   391.7
   401.7
   443.6
   426.1
   414.1
   433.2
   500.3
   439.4
   439.7
     418
   456.2
   468.6
   431.3
   434.8
   428.3
   442.9
   396.2
   440.3
   465.3
   481.9
     404
   440.7
   457.9
   407.6
   447.1
   407.2
     440
     415
     417
   429.6
     442
   456.2
   478.3
     452
   388.8
   422.8
   383.6
   474.7
   426.4
   445.2
   414.7
   441.6
   405.3
     442
   401.1
   428.7
   435.8
   445.5
   393.9
   465.6
   467.9
   468.9
   474.1
     442
   446.5
   405.3
   470.5
   361.5
   451.4
   442.9
   454.9
   429.6
   461.1
   467.9
     454
   427.4
   429.3
   461.1
   490.6
   445.5
   449.4
   416.3
   414.7
   479.9
   461.7
     427
     454
   420.5
   449.1
   457.5
   479.6
   463.4
     463
   460.8
   436.4
   447.8
     417
   444.9
     442
     428
     475
   483.5
   484.1
   431.3
     428
   461.7
   467.9
   435.8
   435.5
   424.4
   430.9
   418.9
   422.2
   408.5
   496.8
   460.8
   441.6
   447.5
     427
   481.9
   459.8
   453.3
   408.9
   417.6
   418.9
   450.7
   431.9
   457.2
     416
     405
     417
   365.1
   445.9
   443.6
   392.3
   450.4
   410.5
   430.9
   466.6
   430.6
   437.1
   426.7
   465.6
   449.4
   414.7
   420.9
   479.3
   426.1
     463
   464.7
   432.2
   417.3
   478.9
   424.1
   432.2
   454.3
   425.7
   426.1
   453.3
   435.1
   445.2
     429
   431.3
     417
   405.9
   435.8
   427.4
   429.6
   401.4
   417.6
   439.4
     463
     476
   444.6
   442.6
   467.3
   430.6
   436.8
   426.1
   402.1
     500
   430.9
   453.3
     452
   455.9
   469.5
     415
   450.4
   444.2
   463.7
     428
   481.5
   383.2
   426.1
   436.8
   443.3
   460.8
   444.9
   419.9
   449.7
   458.5
   409.2
   402.1
   452.7
     451
   456.2
   447.8
   461.4
   413.4
   471.5
   405.9
   433.8
   462.1
     441
   446.5
   442.3
   466.6
   461.7
   391.4
   392.6
   442.6
   397.5
   455.6
   435.5
   471.5
   428.7
   425.7
   462.4
   415.4
   391.4
   405.6
   418.9
   435.5
     428
   405.9
   466.6
   395.2
   442.3
   412.1
   437.4
   475.4
   449.4
   423.8
   448.8
   438.4
   499.7
     465
   409.2
   450.1
   422.2
     464
   446.5
     404
   410.2
   441.3
   454.3
   440.7
   419.9
   461.7
   451.4
   439.7
   482.5
   453.6
   401.7
   448.8
     453
   451.4
   454.6
   448.1
   449.7
   429.6
   424.4
   471.2
     477
   407.9
   444.6
   422.5
     439
   456.9
   449.4
   427.4
   394.6
   419.6
   401.1
   424.1
   389.7
   480.2
   411.1
   436.4
   398.5
   419.2
   413.1
   395.9
   423.1
   469.9
     429
   401.7
     440
   478.6
   413.4
   392.6
     441
   432.9
   437.7
   423.5
   401.4
   473.4
   516.2
   445.9
   494.8
   444.9
   433.8
   435.8
   447.8
   460.4
   459.8
   463.4
   387.8
     404
   506.5
     428
   458.2
     478
   470.5
   433.2
   387.1
   458.2
   452.7
   482.8
   437.7
   459.5
   409.8
   418.3
   430.6
     452
   383.6
   473.7
   448.1
   448.4
   442.9
     417
   444.9
     464
     454
   404.7
   449.1
   468.6
   470.2
   448.8
   463.7
   474.4
   417.6
   482.2
   447.5
   421.8
   419.2
   477.6
     440
     430
   434.8
     442
     392
   421.5
     454
   441.6
   484.8
   466.9
     416
   463.4
   437.7
     404
     452
   432.2
   450.7
   459.5
   448.4
   421.8
   448.4
   401.1
   425.4
   425.7
     452
   438.1
   408.5
   433.5
   419.9
   477.3
   431.9
   400.8
   448.8
   441.6
   437.7
   443.9
   438.4
   421.5
   415.7
   474.7
   448.8
     439
   430.6
   424.8
   440.3
   415.4
   459.5
   419.2
   450.4
   401.1
   421.2
     427
     429
   369.3
   446.2
   436.4
   441.3
   401.1
   459.2
   441.6
   459.5
   421.2
   434.5
   441.6
   449.1
   461.1
   470.5
   407.6
   423.1
   417.3
   441.3
   432.2
   423.8
   450.1
   432.5
   478.9
   414.7
   431.3
   434.2
   400.1
   445.2
   410.2
   419.6
   426.1
   455.6
   415.7
   437.1
   424.4
   427.4
   426.1
   441.3
     428
   422.5
   407.2
   445.2
   475.4
     440
   425.7
   416.7
   482.2
   420.9
   425.1
   432.2
   449.4
     454
   443.9
   432.2
   446.2
   456.6
   460.1
   386.2
   432.5
   447.1
   405.3
   415.7
     442
     453
   409.5
   457.2
   452.7
     427
   482.8
   443.6
   428.7
   393.9
   432.5
   430.3
   409.5
   432.2
   431.6
   458.2
   442.9
   441.3
   423.5
   455.6
     430
   436.8
     442
   418.6
   451.7
   445.5
   455.3
   503.6
   449.4
   453.3
   443.9
   385.8
   393.6
   397.2
   442.3
   466.3
   431.6
   454.9
   405.6
   455.9
   415.4
   509.1
   471.2
     466
   463.4
   416.3
   421.8
   401.1
   429.3
   428.3
   470.2
   411.5
   459.2
   395.6
     416
   470.8
   479.3
   450.4
   430.3
   420.2
   433.5
   450.7
   398.5
   423.8
   425.4
   468.9
   469.5
   408.2
   508.8
   428.7
   461.7
   430.9
   450.4
   429.3
   461.1
   407.6
   439.4
   425.4
   453.6
   415.4
   413.1
   410.2
   449.7
   483.5
     418
   430.9
   431.6
   468.2
   450.7
   424.4
   472.5
     452
   449.4
   457.9
   449.7
   448.1
   409.8
   410.8
   434.2
   436.4
   405.6
   457.9
   407.2
   450.7
   420.9
   479.6
   432.5
     429
   474.4
   426.4
   436.1
   423.8
   436.4
   421.2
   422.5
   412.1
   461.7
   431.3
     466
   419.9
   432.5
   459.2
   407.2
   410.2
   427.7
   396.5
   437.1
     439
   449.1
   424.1
   446.2
   448.1
   449.1
   449.4
   398.2
   461.7
   406.6
   407.2
   420.2
   410.2
   443.6
   430.9
   411.1
   433.8
   431.9
   431.9
   444.9
   493.2
   458.8
   403.4
   455.9
   404.7
   434.5
   477.6
   458.2
     440
     442
   413.1
   469.5
   426.7
   424.4
   437.7
   466.6
   390.1
   493.2
   420.5
   398.8
   398.8
   432.9
   429.6
     405
     454
   433.8
   447.8
   469.5
   445.5
   533.1
   404.3
   405.9
   466.6
   401.7
   469.9
   475.4
   414.1
     405
   430.6
   464.7
   432.5
     429
   442.6
   460.1
   445.5
   462.7
   412.8
   458.5
     453
   438.1
   438.1
   383.6
   431.6
   434.2
   428.7
   455.3
   445.2
   414.7
     440
   453.3
   446.2
   462.4
   460.1
   423.5
     440
   496.5
   450.7
   422.5
   485.8
   492.2
   464.3
   400.1
   443.6
   396.9
   431.3
   457.2
     427
   478.9
   436.8
   481.9
   408.5
   438.7
   456.6
   406.9
   429.6
   460.4
   455.9
   420.2
   428.3
   393.9
   492.6
     415
   418.9
   400.8
   426.4
   434.5
   405.6
   400.8
   420.9
   413.7
   435.1
   431.9
   446.8
   408.5
   421.5
   412.4
   409.2
     403
   427.4
   457.5
   428.7
   387.1
     466
   431.9
   484.1
   432.5
   406.6
   436.8
   405.9
     418
   433.5
   430.6
   444.9
   409.8
   508.1
   430.3
     439
   427.7
   453.3
   406.3
   437.7
   418.6
   410.8
   481.2
   415.4
     452
   444.2
   433.2
     464
     452
   415.4
     441
   501.3
   418.3
   383.2
   419.6
   431.6
   464.7
   415.7
   437.4
   425.4
   429.3
   418.6
   438.4
   417.6
   465.6
   457.5
   421.2
     427
   430.3
   495.2
   504.2
   468.2
   402.4
   420.5
   445.2
   431.9
   426.4
   445.5
   401.4
   418.9
   435.5
   483.2
   448.8
   412.8
   423.1
   446.5
   413.7
   444.2
   413.7
   430.3
   450.1
   435.1
   423.8
   412.4
     500
   437.4
   486.7
   441.6
   414.4
   430.3
   395.9
   514.3
   410.8
   428.7
   428.7
   420.5
   446.2
     466
     454
     427
   413.7
   457.9
   447.8
   469.2
     429
   412.8
   442.9
   459.5
     428
   444.2
   426.1
   420.5
   436.1
   432.2
   468.9
   432.5
   425.7
   421.2
   445.2
   399.5
   390.7
   428.7
   448.1
   419.2
   448.1
   484.5
   429.3
   423.5
   420.5
   440.3
   428.7
   404.3
   464.3
   423.1
   443.9
   400.8
   480.9
   465.6
   435.1
   495.8
   439.7
   465.3
   451.7
   430.3
   468.9
   432.5
   407.9
   478.6
   408.9
   454.6
   430.3
   419.9
   489.3
   445.2
     392
   524.4
   407.6
   480.2
   454.9
   383.2
   446.5
   457.5
   396.9
   433.8
   469.2
   463.7
   436.8
   407.2
   491.3
   424.1
   385.8
     439
   420.2
   430.9
   484.1
   496.1
   388.1
   402.7
   481.9
   414.4
   495.2
   420.2
   420.9
   424.1
   485.4
   427.4
   450.1
   475.4
     417
   442.3
   399.8
   450.4
   449.4
     464
     429
   409.8
     440
   401.4
   424.8
   423.5
   403.4
   496.8
   425.4
   439.7
   457.5
   459.2
   438.4
   461.4
   410.8
   450.4
   445.2
   432.5
   459.2
   452.7
   409.2
   430.3
   396.9
   405.6
   486.7
   417.3
     487
     452
     404
   420.2
     475
   466.3
   405.3
   446.5
   449.1
   468.9
     476
   432.9
   424.1
   427.4
   470.2
   435.1
   440.3
   371.2
   398.8
   464.7
   421.5
   461.7
   436.8
   424.8
     452
   452.3
   452.7
   449.1
   458.8
   424.1
   431.6
   420.2
   430.3
   451.4
   429.3
   408.9
   469.9
   513.6
     416
   449.1
   426.7
   434.2
   477.3
   452.3
   400.4
   440.7
   438.4
   459.5
   419.2
   460.8
   438.1
   426.7
   396.5
   458.5
     452
   404.3
   456.9
   464.7
   458.8
     418
   468.6
   458.5
   446.2
   440.7
   398.5
   400.4
   432.2
   458.5
   436.8
   430.3
   477.3
   383.2
   447.1
   419.9
   465.3
   436.4
   443.9
   463.4
   404.3
   469.5
     427
   463.7
     442
   439.7
   467.3
   410.8
   455.6
   408.2
     427
   483.5
   419.9
   453.6
   423.5
     442
   394.3
   399.8
   421.2
   438.1
     453
   413.4
   455.6
   481.9
   450.7
   470.5
   413.4
   423.1
     442
     429
     465
   461.7
   475.7
   408.2
   435.1
   438.7
   434.5
   412.8
   462.1
   433.2
   451.4
   444.2
   435.8
   462.4
   442.9
   436.8
   415.7
   437.4
   409.5
   445.2
   407.2
     441
   459.2
     464
     428
   454.3
   442.6
     417
   428.7
   426.1
     392
   484.5
   460.4
   392.6
     416
   433.8
   431.3
   422.2
   383.6
   461.1
   401.7
   425.4
   423.1
   450.1
     393
   445.2
     417
   413.7
   455.3
   420.5
   445.2
   482.8
   441.6
     405
   427.7
     391
   414.7
     442
     430
     451
   467.6
   419.9
   410.8
   430.9
   429.3
   479.3
   476.3
   440.7
   419.9
   431.6
   420.2
   394.9
   443.9
   402.4
   482.8
   449.4
   428.7
   416.7
   454.6
   422.5
   450.7
   388.4
   370.3
     441
   474.7
   432.5
   432.5
   464.3
   433.8
   445.2
     439
   445.2
   442.3
   470.8
     442
   467.9
   434.2
   442.9
   490.9
   433.2
   479.6
   426.4
   419.6
   469.9
   451.4
   425.4
     415
     429
   396.2
   446.2
     404
   425.7
   433.2
   435.5
   417.3
   469.9
     463
   464.3
   428.7
   464.3
   422.2
   398.2
     428
   452.3
   478.9
   426.7
   459.2
   441.6
     418
   415.4
   427.4
   452.7
     391
   408.2
   454.9
   460.1
   402.1
   429.6
   452.7
     428
     478
   464.3
   457.9
   431.3
   429.6
   435.8
   412.8
   431.3
   414.1
   406.6
   445.2
   422.2
   419.2
   454.6
   440.7
   455.3
   479.9
   390.4
   417.6
     478
   501.6
   387.1
   427.4
   430.9
   386.2
   431.3
   444.9
   438.1
   397.8
     427
   460.1
     430
   446.8
   379.7
   466.3
   423.1
   428.3
   431.9
   443.3
   436.8
   422.5
   408.9
     442
   419.9
     442
   456.9
   431.3
   457.5
   441.3
   424.8
   398.8
   469.9
   423.5
     429
   418.3
   388.4
   424.8
   426.1
   437.1
   444.9
   416.3
   400.1
   430.6
   413.7
   458.5
   415.7
   467.6
   405.3
   417.6
   416.3
   406.3
   422.2
   422.5
   433.5
   422.2
     430
   445.9
   380.3
     418
   415.4
   385.5
   481.9
   445.9
   435.5
   442.3
   421.5
   418.3
   419.9
   447.1
   447.5
   365.4
   459.8
   389.1
   449.4
   449.1
   440.7
   406.3
   435.1
   430.3
   410.8
   445.5
   445.2
   447.1
     405
   454.3
   385.5
   421.2
   449.4
     427
   387.8
   497.4
   392.3
   461.1
   453.6
   396.9
     440
   427.4
   438.4
   394.3
   493.9
   428.3
     487
   431.6
     452
   442.3
   432.5
   468.9
   449.4
   400.8
   471.2
   469.5
   445.9
     429
   440.3
   438.1
   495.5
   383.9
   421.5
   400.1
     439
   415.7
   442.6
   401.1
   416.3
     417
     466
   424.1
     463
   453.3
   468.2
   483.8
   434.2
     466
   448.1
   426.4
   426.7
   423.1
   426.7
   432.5
     454
   464.7
   425.4
   400.8
   399.1
     430
   469.9
   426.4
   421.5
   413.7
   440.7
   433.2
   430.3
   440.3
   409.5
   386.5
   412.4
   437.7
   453.6
   409.2
   398.2
   408.2
   432.9
   448.4
   412.4
     415
   434.8
   436.1
   428.3
   454.9
   422.8
   447.5
   456.2
   400.8
   454.6
   431.3
   418.6
   454.3
   437.7
   457.9
   446.8
   473.1
   447.5
   440.3
   436.4
     451
     415
   414.7
   423.5
   428.3
   408.2
   435.8
   477.6
   441.6
   519.5
   426.7
   460.4
   430.6
   439.4
   428.7
   388.1
   411.5
   435.5
   411.5
   449.1
   442.6
   431.9
   412.1
   422.8
   452.7
   408.2
     451
   445.5
   412.4
   429.3
   482.8
   402.7
   412.4
     405
   406.6
   445.2
   425.1
   466.9
   420.5
   494.5
   427.4
   400.8
   435.8
   427.4
   412.8
   393.9
   419.2
   419.2
   410.2
   421.5
   476.3
   431.6
   481.5
   425.4
   481.2
     441
     441
     463
   417.6
   430.9
   452.7
   441.6
   426.7
   408.5
   478.9
   455.6
   435.1
   411.5
   438.4
   411.8
     428
   425.4
   498.7
   437.4
   469.2
   418.3
   452.3
   433.8
   440.3
   448.8
   415.4
   430.6
   414.1
   422.5
   450.7
   448.4
   488.7
   456.2
   449.4
   483.5
   435.8
   441.6
   445.9
   364.4
   422.5
   437.7
   458.2
   404.7
   458.2
   403.4
   385.8
   433.8
   411.8
   403.4
   389.1
   437.7
   423.5
   411.1
   444.2
   430.3
   406.9
   440.3
   409.8
   424.8
   410.5
     451
     417
   490.9
   425.4
   447.8
   453.3
   424.1
   397.8
   428.7
   413.7
   432.5
   414.7
   457.2
     393
   462.1
   445.2
   466.9
   411.5
   367.3
   443.6
   455.3
   449.7
   420.5
   465.3
   447.8
   431.9
   442.3
   437.7
   419.9
   409.8
   436.8
   443.9
   487.7
   458.2
   390.1
   424.4
   412.8
   386.5
   394.9
   457.2
     452
     478
   445.9
   434.2
     466
     417
   428.3
   449.4
   405.3
   442.3
   413.1
   424.8
   410.2
   421.2
   437.1
     465
     442
     454
     442
   426.1
   444.2
   433.5
   455.9
   453.6
   432.2
   408.9
   461.1
   425.1
   442.6
   388.8
     465
   433.2
     451
   446.8
   431.3
   464.7
   446.5
   389.7
   416.3
   422.2
   421.5
   412.1
   444.2
   420.5
   428.3
     465
   422.8
   435.1
   423.1
   448.1
     452
   480.2
   462.4
   432.2
   473.1
   470.5
   427.7
   458.2
   413.4
   422.2
   417.6
   493.9
   433.8
   449.7
   495.8
   443.3
   434.5
   411.1
   402.1
   398.2
   486.7
   435.1
   452.3
   453.6
   423.1
   348.2
   453.6
   407.6
   439.4
   437.7
     463
   431.6
   427.4
   437.7
   426.1
   422.5
   405.6
   424.8
   458.8
   472.1
   400.8
   478.9
   421.2
   416.3
   437.7
   419.2
     417
   466.9
   429.3
   424.8
   471.5
   429.6
     404
   456.2
   435.1
   388.4
   455.3
   462.4
   463.7
   445.5
   449.7
   419.6
   445.9
     475
   423.1
   467.9
   390.7
   457.9
   399.1
   413.7
   398.5
   451.4
   467.9
   422.8
   450.7
   503.3
   462.7
   428.3
     454
     429
   385.2
   427.4
   437.1
   406.9
   459.8
   434.8
   411.8
   420.9
   423.1
   464.3
   439.7
   414.1
   397.8
     452
     441
   423.8
   473.4
   473.4
   444.2
   459.2
   459.2
     430
   473.7
   436.4
   460.4
   466.9
   426.4
   445.2
   384.9
   416.7
   469.9
   426.4
     451
   405.6
   446.8
   453.6
   469.2
   469.5
   430.6
   457.5
   442.9
   442.9
   418.3
   430.3
   408.2
   445.5
   443.3
   468.6
   434.2
   393.9
   389.7
   403.7
   419.9
   488.3
   422.5
   426.7
   483.8
   438.4
   433.8
   479.3
   393.3
   460.8
   453.3
   461.1
   444.6
   474.4
     415
   448.8
   397.8
   419.2
   438.4
   451.7
   456.6
   476.7
   426.1
   424.4
   416.7
   401.1
   447.5
   434.5
   388.8
   406.3
   412.1
   462.7
   378.7
   434.2
   434.2
   462.4
   421.5
   448.4
   467.3
   442.3
   454.3
   393.9
   461.4
     440
   450.1
   468.9
   396.2
   419.9
   431.9
   422.5
   457.9
   434.8
     476
   389.7
   450.4
   446.2
   454.3
   422.8
   423.1
   461.1
   510.7
   397.8
   467.9
   433.5
     417
   429.3
   457.9
   470.5
   429.3
   478.6
   433.5
   459.2
   444.2
   458.2
   409.8
   418.3
   431.6
   461.7
   472.5
   449.4
   401.1
   497.4
   446.8
   447.8
   459.8
   419.6
   475.7
   456.2
   435.1
   447.8
   434.5
   435.8
     440
   441.3
   461.4
   428.3
   418.6
   416.7
   430.6
     466
   440.3
   426.7
   476.7
   429.3
   475.7
   429.3
   434.8
   436.4
   463.4
     418
   437.4
   443.3
   450.4
     478
   410.5
   454.6
     466
     429
   450.7
   442.6
   404.3
   480.9
   495.8
   455.9
   445.9
   423.1
   400.4
   454.3
     440
   473.4
   406.6
     453
   407.6
   410.2
   433.5
   410.2
   425.7
   447.8
   482.2
   442.3
   469.9
   442.3
   426.7
     475
   423.8
   420.9
   420.2
   457.5
     463
   479.3
   444.6
   378.4
   406.6
   408.5
     441
   449.1
   457.9
   381.9
   449.7
   434.8
   451.7
   385.8
   476.7
   412.1
   380.6
   480.6
   443.9
   433.8
   433.5
   458.5
   427.7
   439.7
   450.1
   434.2
   391.7
   414.1
   456.6
   404.7
   427.7
   428.7
   409.5
   482.5
   427.7
   432.5
   410.5
   444.2
   409.5
   469.2
   473.7
   457.9
   428.7
     415
   420.9
   409.5
   423.8
   440.3
     440
   460.4
   425.4
   482.2
   445.5
   429.3
     439
   418.6
   407.2
   428.7
   479.9
   422.2
   460.4
   444.6
     463
   407.2
   466.3
   450.1
   422.2
   422.2
   468.9
   420.2
     404
   389.1
   489.3
   424.8
   448.1
   442.9
   441.3
   436.8
   -1089
   462.7
   495.8
   456.6
   406.3
     452
   445.5
   436.4
   460.4
   418.9
   447.1
   408.5
   425.4
   421.8
   434.5
   458.8
     429
   405.3
   448.8
   470.8
   463.4
   438.1
     454
   404.3
   443.9
   422.8
   431.6
   422.5
   432.9
   436.1
   414.4
   452.3
   486.7
     451
   431.6
   466.6
   462.7
   447.8
   515.6
   456.9
   459.2
   462.7
   471.8
   427.4
   420.5
     464
   419.9
   454.6
   431.3
   419.6
   409.2
   435.8
   400.1
     429
   466.3
     417
   412.8
   411.5
   449.4
   468.9
   419.9
   426.4
   427.7
   436.4
   426.1
   418.9
   430.9
   447.1
   452.3
   446.8
   409.5
   484.5
   428.3
   435.1
   468.6
     442
   410.5
   453.3
   444.2
   454.3
   449.1
     439
   447.1
   451.4
   451.7
   408.2
     466
     477
   437.1
   450.4
   430.6
   479.9
   469.2
   432.5
   410.2
   424.8
   433.5
   461.7
   428.7
   471.5
   467.6
   424.4
   394.3
   417.3
   402.1
   467.9
   447.1
   438.1
   393.9
   471.2
   442.9
   408.9
   456.2
   442.6
   447.1
   410.5
   424.8
   450.1
   475.7
   479.6
   399.8
   498.4
   443.9
     464
   435.1
   414.1
   435.1
   447.8
   437.7
   439.7
   438.1
     427
   423.8
   473.1
   403.4
   410.8
   448.1
   407.2
   443.9
   460.4
   421.8
   480.2
   425.1
   443.9
   449.7
   442.3
   464.3
   452.7
   511.1
   454.6
   450.7
   406.6
   390.7
   444.2
   384.2
   443.9
   461.4
   412.4
   460.4
   476.3
   429.6
   435.1
   457.2
     442
   418.6
   426.4
   442.6
     429
   443.6
   407.2
   460.1
     427
   432.9
   456.2
   445.5
   411.8
   444.6
     427
   396.9
     427
   487.4
   455.3
     439
   409.8
   444.9
   466.6
   422.8
   479.3
   407.9
   418.9
   400.8
   432.9
   422.8
   436.8
     442
     454
   418.6
   448.1
   462.1
   441.6
   462.1
   431.3
   419.6
   407.9
   414.1
   458.5
   430.6
   423.8
   424.1
   414.7
   425.1
   461.1
   458.8
   405.3
   430.6
   407.6
     466
   377.1
   425.4
   439.7
   416.3
   423.1
   416.3
   446.2
   455.9
     478
   432.5
   433.8
     416
   447.5
   417.6
   392.6
   475.4
   450.1
   419.9
   434.8
   464.3
     463
   435.5
     439
   461.7
   430.6
   495.8
   446.5
   457.9
   449.7
   434.8
   453.6
   474.7
   439.7
   450.7
   446.8
   434.5
     418
     429
   412.4
   442.6
   469.9
   429.3
     428
   414.7
   422.5
     463
   508.1
   480.2
   430.3
   417.6
   415.4
   422.2
   464.7
   443.3
   456.2
     440
   469.5
   419.2
   399.8
   476.3
     405
   398.5
   433.5
   449.1
   445.9
   413.4
   430.9
   453.6
   415.4
   436.8
   440.3
   412.4
   411.8
   452.3
   412.8
   446.2
   475.4
   448.1
   433.5
   444.6
   464.3
   454.9
   451.7
   469.2
   406.9
   414.7
   437.1
   470.2
   437.4
     417
   442.3
   494.8
   465.6
   431.6
     442
   448.4
     466
   456.9
     464
   425.1
   417.3
   412.8
   449.1
   444.9
   449.7
   421.2
   495.5
   455.6
   444.6
   428.7
   460.8
     415
   446.8
     464
   468.9
   446.2
   467.3
   442.6
   420.9
   419.6
   439.4
   466.3
   438.4
     441
     381
   425.1
     417
   402.4
   411.1
   462.1
   439.7
   438.7
     466
   455.3
   399.8
     454
   408.9
     430
   397.8
   475.7
   413.7
   461.7
   443.3
   443.6
   430.9
     453
   433.2
   453.3
   422.5
   458.8
   468.6
   430.9
   443.9
   399.5
   430.3
   426.1
   413.7
   426.1
   452.7
   425.1
   452.3
   470.5
   447.8
   441.6
   426.7
   401.1
   481.2
   434.2
     451
     442
     466
   466.3
   407.9
     477
   469.5
   396.5
     464
   431.6
   433.8
   422.8
   453.6
   411.1
   418.6
   410.8
   423.1
   437.1
   462.1
   422.2
     442
   399.1
   446.5
   447.5
   507.8
   401.4
   450.1
   429.6
   466.6
   455.6
   444.9
   419.2
   457.2
   426.7
   422.2
   475.7
   472.8
   408.5
     453
   449.7
   398.5
   446.5
   470.5
   418.9
     465
   424.8
   486.1
   409.5
   432.9
   462.7
   469.9
   461.1
   402.4
   409.2
   435.8
   414.1
   431.3
   448.4
   450.1
   427.7
     439
     454
     441
     452
   413.7
   428.7
   468.9
   446.8
   408.9
   440.7
   401.7
   400.4
   422.2
   402.1
   448.8
   421.8
   438.4
   436.4
   450.1
   450.7
   396.2
   434.5
   428.3
   436.1
   442.6
   446.2
   405.9
   428.3
   402.1
   459.5
   445.2
   469.2
   424.1
     415
   454.6
   435.5
   447.8
   503.9
   468.6
   402.1
   405.3
     452
   423.8
   410.2
   434.5
   455.9
   485.8
   446.5
   445.9
   446.5
   504.6
   454.6
   418.3
   466.6
     440
   411.1
   422.8
     439
   423.1
   435.5
   551.6
   472.1
   422.2
   452.3
   389.7
     453
   490.3
     417
   434.2
   432.5
   429.6
   437.1
   422.8
   433.2
   448.1
   449.4
   427.7
   449.7
   412.1
   433.5
   439.4
   448.8
   434.8
   487.4
   407.2
   435.8
   454.9
   423.5
   417.6
   403.4
   432.2
   483.5
   440.7
   427.7
     417
   411.8
   451.4
   437.1
   453.6
   400.8
   466.3
   456.6
   411.8
   437.1
   464.7
   414.7
   445.5
   442.3
   467.3
   439.7
   373.5
   445.5
     379
   414.1
   438.4
   451.7
   428.3
   446.8
   420.5
   407.6
   435.8
   443.6
   426.1
   426.1
   448.4
   448.1
   425.7
   423.5
   420.9
   426.7
   471.2
   411.5
   405.9
   418.6
   423.5
   422.8
   439.7
   405.3
   417.6
   409.8
   433.8
   408.2
   417.6
   431.3
   453.6
   462.1
     441
   431.3
   433.2
   423.5
     428
   424.1
   463.7
   435.8
   444.9
   410.8
   457.5
   436.8
     439
   433.2
   417.6
   390.1
   460.4
   411.1
   427.4
     466
   399.5
   410.2
     417
   404.3
   443.6
   418.6
   446.2
   421.8
   455.6
   437.7
   448.1
   425.7
   419.9
   422.5
   403.4
   401.4
   409.2
   419.2
   391.4
   445.2
   431.9
   423.5
   406.9
   421.5
   446.8
   392.3
   419.9
   429.3
   409.5
   477.6
   410.2
   419.9
   460.1
   408.2
   415.4
   454.6
   444.9
   428.3
   420.5
   428.7
   418.6
   468.2
   480.9
   416.7
   400.4
   449.7
     404
   408.9
   452.7
   443.3
   444.2
   443.3
   422.8
   409.8
   456.2
   433.5
   452.7
   453.3
   450.1
   456.2
   418.6
   374.8
   442.3
   394.9
   448.8
   439.7
   420.9
   464.3
   465.3
   418.9
   416.3
   419.2
   449.1
   407.2
   435.1
   458.5
   411.8
   415.7
   421.2
   441.6
   440.3
   432.9
   467.3
   431.6
     454
   487.4
   443.6
     405
   440.7
   418.3
   425.7
   457.9
   450.1
   447.1
   498.4
   412.4
   389.1
   407.2
   422.5
     427
     466
     454
   433.5
   477.6
   444.9
   398.5
   406.6
   480.2
   470.2
   435.5
   456.9
   433.2
   474.1
   434.5
   462.4
   444.9
   455.6
   488.7
   451.7
   417.6
   400.4
     415
   452.3
   435.1
   408.9
   486.4
   435.8
   418.9
   439.4
   425.7
   447.1
   399.1
   414.4
   434.5
   428.3
   389.4
   436.1
     466
   425.1
     428
   432.5
     415
   424.8
   454.9
   453.3
   441.6
   424.4
     418
   468.6
   448.1
   430.6
   430.6
   397.5
   422.5
   412.4
   459.8
     415
   399.8
   494.5
   517.5
   432.2
   430.6
   434.2
   427.7
   445.9
     441
   419.6
     417
   403.4
   438.1
   505.2
   459.5
   442.9
   449.1
   442.6
   428.3
   453.6
   457.5
   433.8
   448.8
     391
   443.3
   422.8
   420.9
   406.3
   423.1
   396.9
   406.6
   427.7
   466.6
     442
   431.6
     452
   421.8
   407.6
     416
   481.5
   472.8
   466.3
   462.1
   457.2
   444.9
   426.7
     488
     453
   401.4
   434.5
   428.7
     478
   409.2
     451
   412.8
   449.7
   412.8
   446.2
   439.4
   388.8
   460.8
   430.9
   457.5
   447.5
   409.8
   415.4
   504.9
   459.8
   400.8
   470.5
   457.2
   467.9
     405
   424.1
   426.4
   475.7
   427.4
   432.5
   425.4
   427.4
   470.8
   454.9
   449.4
   422.2
   436.4
   442.3
   445.2
   433.8
   454.6
   471.2
   415.7
   440.3
   403.4
   411.1
   433.5
   402.7
     416
   447.5
   428.7
   384.9
   424.1
   433.8
   389.4
   449.7
   437.1
   437.4
   436.4
   443.6
   488.7
   469.9
   405.3
   485.1
   445.2
   406.6
   491.9
   418.6
   444.9
   408.5
   440.7
     475
   429.3
   412.4
   428.7
   434.5
   436.1
   390.4
   485.1
   450.4
   427.7
     451
   454.3
   480.6
   459.8
   456.2
   446.8
   431.6
   430.9
   448.4
   467.3
   443.9
   444.2
   437.1
   401.4
   444.9
   407.9
   396.9
   415.4
   482.8
   423.5
   466.9
   411.8
   446.2
   429.6
   470.5
   433.5
   452.3
   484.1
   440.3
   420.9
   418.6
     440
     430
   407.2
   438.1
   448.1
   453.6
   415.7
   470.8
   470.5
   444.9
     417
   430.9
   420.5
   418.9
   418.3
   437.7
   465.3
   398.5
   455.6
   401.4
     404
   467.6
   467.6
   417.6
   433.8
   435.1
   439.4
   435.1
   450.4
   480.9
     451
   464.7
   461.1
   411.1
   467.3
   446.2
   447.8
   409.8
   456.9
   449.4
     429
   467.3
   448.8
   417.6
   443.3
   468.9
   510.7
     428
   448.1
   433.5
   474.7
   436.4
   435.1
   423.5
   471.5
   489.6
   463.7
   421.5
   412.8
     428
   459.5
   399.1
   431.9
     428
   438.7
     418
   429.6
   455.9
     453
   430.3
   439.4
   396.9
   433.5
   463.7
   409.8
   430.6
   418.9
   382.9
     451
   427.7
   424.4
     454
   432.5
   461.4
   454.9
   398.2
   449.4
   447.1
   396.2
   411.5
   430.9
   419.2
   428.7
   440.7
     464
     442
   447.5
   438.7
   436.1
   436.4
   433.5
   455.6
   424.1
   467.3
   457.5
   414.4
   408.5
   465.6
   473.7
   455.9
   391.4
   435.8
   412.4
   425.4
   431.6
   423.1
   485.4
   399.1
   460.8
   461.1
   402.7
   436.4
   470.8
   442.3
   399.8
   423.1
   426.7
   456.2
   406.6
   444.6
   419.6
   430.3
   455.6
   457.5
   459.5
   429.3
   388.8
   437.7
   487.7
   450.1
   408.9
   431.6
   487.4
   456.6
   411.8
   383.2
     439
     404
   404.7
   442.9
   465.3
   461.7
   414.4
   430.6
   457.5
   459.8
   407.6
   389.1
   444.6
     417
   409.5
   485.8
   415.7
   445.2
   406.6
   437.1
   418.9
   413.1
   383.2
   424.1
   394.3
   417.3
   402.1
   456.2
   457.5
   360.9
   436.1
   436.1
   410.8
   450.1
   484.1
   426.1
   479.9
   436.8
   431.3
   443.9
   453.6
   447.1
   420.5
   438.1
   440.7
   416.7
   427.7
   437.7
   421.8
   498.4
   394.9
   400.1
   473.4
   482.2
   409.8
   455.3
   452.7
   445.2
   418.6
   457.5
   388.8
   411.5
   421.2
   427.7
   459.2
   363.1
   448.8
   460.8
   437.4
   425.4
   403.4
   467.6
   445.9
   445.5
   417.6
   464.3
   481.9
   424.8
   468.2
   462.4
     454
     440
   448.4
   464.3
   444.2
     417
   434.8
   462.1
   440.7
   384.9
     427
   489.3
   435.8
   424.4
   431.9
   413.1
   470.5
   416.7
   484.8
   444.2
   472.5
     475
   437.1
   397.8
   448.1
   432.9
   404.3
   475.7
   529.5
   440.3
   473.1
   441.6
   493.9
   423.1
   418.6
   483.8
   423.8
   461.4
   443.9
   436.1
   402.4
   438.1
   437.4
   428.7
   430.6
   414.4
   430.9
   435.8
   426.4
   505.5
   397.2
   448.1
   469.9
   467.9
   418.9
   389.7
   422.2
   453.3
   449.1
   445.2
   439.4
   447.8
   465.3
   445.9
   436.8
   475.4
     392
   455.3
   422.8
   424.4
   406.3
   426.1
   420.9
   473.1
   412.1
     464
   452.3
   428.3
   438.4
   430.6
   442.3
     415
   469.9
   400.4
   471.8
     430
   418.9
   423.8
     415
   453.6
   456.2
   437.7
     477
   468.6
   441.3
   426.4
   409.8
     466
   483.2
   392.3
   430.9
   414.7
   470.8
   426.1
   454.3
   414.1
   401.7
   432.5
   419.2
   410.5
   419.9
   438.7
   445.2
   388.8
   446.5
     427
     454
   456.6
   454.6
   441.6
   450.7
   446.8
   418.6
   439.7
   471.8
   425.4
   438.4
   488.3
   433.8
   435.5
   407.6
   406.6
   425.4
   449.7
     441
   492.2
   406.9
   387.8
   414.7
   430.6
   440.7
   376.4
   463.7
   456.6
   456.6
   469.9
   429.6
   440.3
     451
   397.2
   434.8
     442
   424.1
   455.3
   424.8
   411.5
     416
   484.5
   447.8
   434.5
   405.9
   417.3
   393.3
   415.4
   423.8
   414.7
   431.6
   443.6
   455.3
   446.2
   434.8
   449.4
   445.2
   445.2
   437.4
   465.3
   404.7
   430.6
   466.3
   409.2
     439
   446.8
   408.5
   411.1
   441.6
   410.2
   402.1
   463.4
   465.3
   442.9
   430.6
   406.6
   453.3
   457.5
   437.7
   495.8
   472.8
   436.4
   419.6
   464.3
   492.9
     477
   436.1
   408.5
   481.2
   433.2
   384.9
   433.8
   457.2
   449.7
   432.5
   479.9
   417.6
   401.1
     417
   466.9
     454
   421.2
     453
   446.5
   415.4
   413.1
   460.8
   438.4
   471.5
   449.4
   393.9
   391.4
   453.6
   472.1
   467.3
   455.9
   428.7
   452.7
   459.8
   442.9
   417.6
   423.1
   412.4
   457.2
   375.1
   437.1
     427
     440
   479.9
   464.7
     440
   479.3
   452.3
   435.5
   431.6
   453.6
   453.6
   408.9
   439.7
   441.3
   462.7
   426.1
     427
   462.1
   419.9
   437.1
   455.9
   449.7
   407.9
   401.7
   446.5
   411.8
     427
   425.4
   410.8
   416.7
   475.7
   459.8
   437.4
     466
   425.7
   432.5
   407.2
     439
   439.4
   444.2
     478
     442
   422.2
   445.2
   445.5
   446.8
   457.2
   412.4
   449.1
   463.7
   424.1
   454.6
   402.1
   460.4
   420.5
   457.5
   395.2
   432.9
   444.2
   417.3
     439
   407.2
   415.4
   426.4
     403
   439.7
   452.7
   395.6
   448.8
   442.6
   425.4
   438.4
   464.7
   444.2
   455.6
   431.9
   457.9
   480.9
     440
   409.5
   411.5
   460.1
   469.9
   442.3
   449.1
   464.3
   452.7
   430.9
   448.8
   429.6
   485.4
   483.8
   459.5
   433.2
   479.3
   438.1
   433.2
   449.1
   467.3
   467.3
   435.1
   456.9
   450.4
   404.3
   442.9
   438.7
   458.2
   419.6
   345.3
   426.4
   390.1
   411.1
   454.3
     475
   417.6
   443.3
   438.4
     427
   429.3
   384.9
     440
     439
   447.8
   449.7
   464.3
   415.7
   439.4
   423.5
   426.1
   447.8
   421.2
   409.2
   433.5
   463.7
   448.1
   421.8
   411.5
   464.3
     415
   448.1
     391
   464.7
   459.8
   505.9
   468.9
   434.2
   426.1
   446.8
   469.9
   444.9
   419.2
   449.4
   410.8
   435.5
   445.2
     415
   411.5
     429
   439.4
   421.5
   475.7
   431.6
   446.5
   460.4
   449.1
   443.9
   447.8
   429.3
   455.6
   400.1
   437.4
   445.2
   456.9
   438.7
   436.8
   452.3
   450.4
   466.9
   442.3
   407.2
   408.5
   462.4
   435.5
   428.3
   480.9
   385.5
   423.5
   478.3
   377.4
   487.4
   401.1
   449.1
   433.2
   429.3
   461.1
   461.4
   456.9
   424.8
   407.2
   412.8
   449.4
   454.3
   489.3
   408.2
   384.5
   434.8
   449.1
   455.3
   436.1
   499.7
   409.5
   431.3
   431.9
   450.1
   449.7
   460.8
   437.7
   405.6
   407.6
   470.2
   443.6
   410.8
   447.8
   438.1
   433.2
   459.2
   413.7
   418.9
     415
   466.9
   438.7
   429.6
     454
     430
   445.9
   395.2
   414.7
   418.9
   426.1
   442.9
   437.4
   437.1
   448.8
   409.8
   390.4
   459.2
   448.8
   447.5
   423.8
   430.6
   414.4
   403.4
   455.6
   427.4
   437.1
     488
   417.3
   418.6
   430.9
   446.5
   421.8
   448.1
   455.6
   427.4
   423.5
   446.5
   464.3
   454.6
   408.5
   398.2
   446.2
   495.5
     463
   430.9
   495.5
     427
   409.2
   424.1
   504.9
   442.3
   420.5
   427.7
   435.5
   425.4
   405.6
   440.7
   453.6
   449.7
   417.3
   432.9
   466.3
   440.3
   474.1
   429.3
   428.3
   457.5
   415.7
   473.7
   447.1
   434.8
   437.1
   444.9
   426.1
   463.7
   415.4
   402.1
   447.5
   453.6
   463.4
   411.1
   461.7
   425.4
     477
   437.4
   412.8
   400.1
   460.4
   419.2
   452.7
     429
   481.2
   389.4
   409.5
   460.1
   434.8
   401.4
     441
   446.8
     439
   439.4
   431.3
   458.8
   469.5
   410.5
   455.9
   465.3
     487
   456.6
   472.1
   460.4
   390.1
   423.1
     442
   458.5
   430.6
   408.9
   476.3
   454.6
   420.9
   493.2
   445.2
   437.4
   431.9
   428.7
   423.1
   428.7
   447.1
   473.4
   471.2
   436.4
   408.5
   425.7
   454.6
   388.8
   450.4
   427.4
   383.2
   467.6
   419.2
   449.1
   461.4
   406.9
   450.1
   420.2
   413.7
   410.8
   467.6
   437.4
   429.6
   452.3
   424.1
     415
   439.7
   450.1
   430.9
     476
   448.8
   442.3
     439
   404.7
   421.8
   462.4
     454
   431.6
   406.9
   424.8
   438.7
   425.1
   441.3
   461.1
     417
   438.4
   495.8
   456.6
   439.7
   481.2
   425.4
   436.1
   477.6
   447.5
   456.6
   422.5
   426.1
   403.7
   451.4
   407.2
   432.2
   505.5
   449.4
   428.7
   457.5
   430.3
   411.1
   448.1
   458.8
   428.7
   432.5
   407.9
   440.3
   458.8
   458.2
   427.7
   422.8
   432.9
   419.9
   430.3
   424.1
   457.9
   474.7
   479.3
   396.2
   434.5
   411.5
   429.3
   421.8
   434.8
   430.9
   473.4
   418.9
   414.4
   396.5
   442.3
     428
   453.3
   461.4
   417.3
   419.9
     427
   454.3
   432.9
     404
   428.7
   471.2
   474.4
   455.9
   460.4
   437.4
     428
   458.2
   407.2
   417.6
   419.2
   486.4
   399.1
   427.4
   488.3
   446.2
   464.3
     427
   441.6
   444.2
   475.4
   425.4
   454.6
   425.1
   427.4
   374.5
   445.2
   431.3
   461.7
   430.9
   455.3
   425.7
   477.3
   449.4
   452.7
   447.1
   489.3
   447.8
     418
   475.4
   449.4
     430
   437.7
   399.5
   431.9
   451.4
   420.5
   450.4
     453
   456.6
   436.4
   458.8
   423.5
   447.1
   468.2
   440.3
   497.1
   490.9
   435.1
   458.8
   447.1
   436.1
   445.5
   461.4
   409.8
   409.8
   485.1
   371.6
   519.5
   486.1
   465.3
   439.7
   427.7
   431.9
   457.5
   456.2
   406.9
   450.4
   437.4
   439.4
   446.8
   421.8
   447.1
   401.4
   392.3
   447.1
   456.6
     417
   478.3
   435.1
   412.4
   440.7
     427
   407.2
   433.2
   430.3
   409.8
   474.1
   419.6
   435.1
   445.2
   421.5
   458.8
     430
   481.5
   443.6
   438.4
   447.8
   425.7
   434.8
     415
   413.1
   468.6
   447.5
   432.2
   451.7
   428.7
   396.9
   429.6
   452.7
   429.3
   459.5
   425.1
   432.5
   429.6
   478.6
   429.6
   447.5
   436.4
   446.2
     463
   421.2
   478.9
   431.6
   413.7
   461.7
     405
   437.1
   445.5
   490.3
   411.5
   403.7
   459.5
   424.8
   434.2
   463.7
   448.4
   416.3
   435.5
   380.6
   438.1
   429.3
   469.9
   454.9
   453.3
   435.1
   440.7
   422.2
   443.9
   504.9
   481.9
   419.2
   393.3
   428.7
   436.4
   459.2
     476
     441
   471.5
   461.4
   462.1
   420.9
   476.7
   441.6
   441.6
   442.6
   411.1
     466
   451.4
   470.2
   446.2
   468.2
   434.5
   411.5
   447.5
     500
   411.5
   489.3
   431.6
   391.7
     430
   448.4
   422.2
   454.9
   431.6
   396.9
   410.2
   439.7
   449.4
   435.5
   430.3
   408.2
   408.9
   414.4
   426.4
   473.7
   441.6
   443.6
   489.3
   473.7
   461.7
   406.6
   417.3
   482.2
   400.1
   436.8
   488.3
   438.4
   432.2
   435.8
   406.6
   454.6
   448.1
   425.4
   419.6
   432.5
   414.1
   409.2
     464
   459.2
     465
   430.9
   456.9
   431.9
     442
   458.8
   390.1
   449.4
   450.1
   413.7
   446.8
   445.2
   430.3
   444.6
   475.7
   420.2
   459.8
   410.2
   408.5
   458.8
   438.1
   496.1
     442
   473.1
   396.2
   473.7
   447.8
   437.4
   425.1
   445.2
   401.4
   411.5
   437.1
   437.7
   427.4
   462.7
   472.8
   450.4
   461.7
   401.4
   417.3
   450.7
   456.9
   449.7
   458.2
   466.9
   439.4
   423.1
   459.5
     416
   492.2
   472.1
     429
   432.9
     440
   424.8
   469.9
   417.3
   411.8
   454.3
   421.8
   449.1
   451.7
   430.3
   446.2
   433.8
   415.4
   471.2
   437.7
   417.6
   488.3
   444.9
   429.3
   417.6
   470.5
   402.4
   448.4
   436.8
   422.5
   392.3
   438.7
   429.3
   427.4
   457.2
   453.6
   440.3
   412.8
   425.4
   423.8
   470.5
   480.2
   462.1
     415
   459.2
   446.8
   430.6
   434.5
   414.1
   467.3
   469.9
   444.9
   456.2
   457.2
   447.5
   404.7
     416
   443.6
   439.7
   411.1
   443.9
     427
   412.1
   494.8
   473.4
   450.1
   460.1
   414.7
     452
   452.7
   415.7
   436.1
   468.2
   439.4
   409.5
   478.3
   421.8
   415.4
   452.7
     465
     441
   431.6
   406.9
   481.2
   452.3
   412.8
   480.9
   422.8
   442.6
   427.7
   458.2
   436.4
   437.4
     442
   420.5
   439.4
   444.9
   416.7
   455.6
     454
   462.7
   441.3
   414.4
   456.2
   418.6
   430.3
     466
   426.7
   455.3
   460.4
   441.3
   442.9
   469.9
   413.4
     488
   422.2
   423.1
     442
   411.8
   440.7
     466
   432.2
   437.1
   485.4
   412.8
   484.1
   445.2
   413.7
   467.3
   484.1
   431.9
   426.4
   452.3
   481.5
   470.2
   490.9
   439.4
     454
   420.2
   459.5
   498.7
   463.7
   463.4
   462.7
   453.3
     478
   397.2
   469.5
   424.8
   394.9
   473.7
   512.7
   474.4
     464
   435.1
   424.1
   422.5
     487
     454
   472.1
     416
     475
   464.3
   400.1
   419.9
   478.9
     476
   445.5
   426.1
   453.3
   430.6
     403
   430.6
   422.5
   432.9
   426.7
     466
   432.2
   465.6
   397.5
   455.6
   433.5
   420.2
   457.5
   432.5
   461.7
   419.2
   455.9
   472.1
   429.3
   449.1
   447.5
   390.4
   468.9
   433.5
   433.8
   402.1
   424.8
   471.2
   478.9
   479.9
   437.7
   483.2
   421.8
   469.5
   440.3
   410.8
   435.5
   462.7
   425.7
   439.4
   418.6
   445.2
   458.2
   439.4
   467.3
   401.7
   386.5
   454.6
   430.3
   495.5
   431.3
   472.1
   416.7
   443.3
     430
   456.6
   444.9
   451.7
   475.7
   451.4
   472.5
   479.6
   497.4
   435.1
   446.8
   430.9
   480.9
   459.2
   366.7
   430.9
   460.4
   428.7
   475.7
   426.1
   381.6
   422.8
   436.4
     452
   423.1
   403.4
   455.9
   440.3
   378.1
   405.6
   486.1
   443.3
   433.5
   421.8
   469.5
   436.4
   409.2
   401.7
   443.3
   482.5
   424.4
   418.3
   446.5
   418.9
   444.9
     440
   462.1
   466.3
   408.5
   432.9
   436.1
   463.7
   445.2
   398.5
   445.2
     488
   430.3
   454.6
     475
   434.8
   455.6
   425.4
   391.7
   457.5
   446.5
   415.4
   444.6
   418.3
   418.9
   435.5
   407.9
   421.5
   422.5
   438.4
     417
   446.8
   450.1
   443.3
   469.2
   454.3
   430.9
   424.8
   434.8
   445.9
   453.6
   478.3
     451
   416.3
   370.9
   429.6
   480.9
   443.6
   422.2
   414.4
   386.2
   461.7
   474.7
   466.3
   437.7
   445.2
     418
   452.3
   457.2
     442
   412.8
   456.6
   477.6
   421.8
   463.7
   414.1
   434.8
   471.8
   440.7
   470.2
   446.8
   430.9
   434.8
   413.4
   384.2
   412.8
   463.4
     453
   452.3
   461.1
   423.5
     463
   456.6
   434.2
   446.5
   426.4
   402.7
   435.5
   442.6
   460.1
   446.8
   402.1
   397.2
   460.8
   453.6
     463
     477
   499.1
   483.2
   417.6
     428
     453
   441.6
   445.2
   384.5
   418.3
   417.6
     393
   434.2
   448.1
   438.1
   422.5
   407.9
   397.2
     416
   412.4
   431.6
   461.4
   402.1
   437.7
   458.8
     477
   477.3
   444.9
   431.3
   446.8
   452.7
   394.6
   492.6
   386.8
   459.2
     478
   429.3
   462.7
   432.9
   427.4
   427.7
     415
   424.1
   459.2
   457.5
   433.2
   419.6
   453.3
   414.4
   472.5
   384.5
   447.5
   454.6
     451
   453.3
   408.9
   434.5
   466.3
   430.9
   379.3
     405
   525.7
   470.5
   464.3
   419.2
   430.3
   447.5
   486.4
   415.4
   444.9
   410.5
   437.7
   449.4
   457.9
   478.9
     415
   388.4
   450.7
   450.7
   445.9
     430
   421.5
   450.4
   386.2
   425.4
   429.6
   494.2
   443.3
   444.9
   407.2
   388.8
   452.3
   439.4
   417.3
   402.7
   391.7
     417
   432.9
   485.8
   450.4
     391
   497.1
   472.5
   457.9
   431.9
   428.7
   473.4
   406.6
   446.5
   427.4
   480.6
   476.3
     475
   434.2
   482.2
   454.3
     465
   451.7
   489.6
   461.7
   402.4
   449.1
   442.3
   465.6
   383.6
   479.9
   389.7
   408.5
     451
   454.6
   406.9
   422.8
   445.9
   431.6
   485.8
   419.2
   467.9
   439.4
   409.5
     439
   453.3
   452.7
   428.7
   423.8
   449.7
   428.3
   453.6
   447.1
   461.4
   399.1
   436.8
   429.6
   435.1
     415
   451.7
   413.4
   450.7
   431.6
   471.5
   427.7
   458.2
   420.2
   419.2
   431.9
   457.9
   401.4
   466.3
   424.4
   437.4
     417
   425.4
   447.5
   410.2
   473.1
   420.5
   472.8
   443.9
     416
     415
   397.8
   423.5
   444.9
   458.8
   435.1
     476
     418
   421.8
   431.6
   439.7
   434.5
   443.3
   450.4
   433.8
   413.7
   406.9
   419.2
   459.2
   436.4
   431.9
   457.2
   457.2
   455.3
   445.2
   381.3
     428
   420.9
   420.2
   444.2
   442.6
   444.2
   445.9
   431.9
   375.8
   442.3
   450.1
   432.9
   444.2
   422.2
   495.5
   445.2
   437.4
   474.7
   443.3
   421.2
   444.6
   431.6
   494.5
   446.5
   444.6
   496.8
   408.2
   442.3
     403
   473.1
   479.3
   503.6
   466.3
   454.9
   429.6
     393
   460.4
   395.2
   438.7
   447.1
   452.3
   456.6
   464.7
     453
   454.6
   437.4
     440
   434.2
   435.5
     476
   436.8
   425.7
   440.7
   452.7
   450.7
     439
   445.2
   403.4
   425.7
   400.4
   432.5
   465.3
   454.6
     466
   468.2
   444.9
   462.1
   464.7
   440.7
     454
   479.3
   441.6
   447.1
   443.3
   436.4
   448.8
   448.1
     429
   446.5
   436.4
   445.5
   488.3
   433.2
   444.2
   437.1
   461.7
   438.4
   415.4
   431.6
   431.9
     417
   439.7
     453
   437.7
   448.1
   437.4
   455.9
   411.1
   449.4
   449.7
   457.2
   495.5
   426.4
   473.1
   422.8
   438.4
   457.2
   462.1
   399.8
   440.7
   464.3
   455.9
   459.5
   431.6
   447.1
   444.2
   439.7
   472.1
   445.5
     464
   431.3
   420.5
   467.6
   486.4
   413.7
   432.2
   446.2
   401.7
   472.8
   410.8
   422.2
   455.6
     441
   444.2
   473.4
     439
     466
   448.1
   440.7
   442.6
   459.2
   429.6
   433.8
   486.4
   471.2
   444.2
     454
   405.9
   405.9
   449.1
     417
   424.1
   444.2
   398.2
   420.5
   397.2
   422.8
   430.6
   452.7
   415.7
     465
     502
   468.2
   434.5
   443.9
   482.8
   396.5
   448.1
   444.6
   466.3
   458.5
   398.2
   420.9
   457.5
   448.4
   427.4
   449.1
   450.7
   427.4
   434.5
   462.4
   434.8
   456.2
   476.3
   409.8
   430.6
   478.6
   403.4
   466.9
   527.9
   452.3
   443.6
   451.4
   422.2
   401.4
     452
   438.4
   417.3
     440
     453
   453.3
   456.9
     393
   468.6
     415
   395.2
   420.9
   417.6
   493.2
   454.9
   412.4
   415.7
     453
   487.4
   448.4
     453
     453
     442
   422.8
   436.8
   480.9
   433.8
     477
   464.3
   451.4
   474.7
   379.3
   445.5
   465.3
     464
     415
     463
   406.9
   483.8
   464.7
   370.9
   430.6
   422.5
   492.9
   446.5
   487.4
   459.5
   458.8
     463
   430.9
   449.1
   461.4
   467.9
   435.8
     463
   423.5
     466
   414.7
   469.2
   412.8
   442.6
   425.7
   432.2
   493.5
   459.8
   418.3
   414.4
   411.8
   426.1
   476.3
   482.8
   409.5
   482.8
   449.4
   430.9
   452.7
   424.1
   423.5
     440
   448.1
   396.9
   451.7
   472.1
   447.5
     452
   435.1
   455.6
   441.3
     451
   463.4
   460.4
   463.7
   450.7
   461.1
     418
     439
   427.7
   430.6
     463
   432.5
   388.8
   444.6
   428.7
   420.5
   435.5
   434.2
   422.2
   453.6
   479.9
     464
   433.2
   400.8
   459.5
   454.3
   413.7
   444.2
   461.7
   424.1
   459.2
   421.8
   470.8
     430
   471.2
   484.5
   451.7
   456.6
   399.1
   433.8
   440.7
   434.8
   484.8
   413.4
   442.3
   407.6
   442.9
   424.4
   476.3
   478.3
   442.6
   472.1
     428
   424.4
   412.8
   462.1
   431.6
   457.5
   455.3
   448.1
   435.8
   445.9
   453.6
     428
   485.8
     417
   455.9
   455.6
   445.5
   414.4
   437.1
   446.2
     430
   446.2
   478.3
   459.8
     490
   447.5
     451
     427
   431.3
   468.9
   430.9
   401.1
   432.9
   449.7
   443.3
   476.7
   433.2
   481.9
   435.8
   451.7
   433.2
   448.8
   441.3
   420.2
   400.1
   483.8
   473.7
   409.5
   470.2
   429.3
   483.8
   416.7
   445.2
   453.3
   451.7
   427.4
   463.4
   409.8
   436.1
   467.9
   439.7
   444.2
   416.7
   378.7
   510.1
   449.1
   445.9
   446.5
   448.8
   474.4
   491.9
   448.1
   420.9
   468.9
   399.1
   437.1
   439.4
     430
   454.3
   422.2
   445.9
   442.6
   443.9
   412.1
   451.7
   460.8
   450.4
   411.1
   477.3
   436.4
   480.6
     476
   421.2
   468.9
     463
   412.1
     453
   433.5
   433.2
     428
   434.5
   449.7
     477
   466.9
   449.4
   448.4
     428
   424.4
   459.5
   442.3
   425.1
   487.7
   430.6
   452.3
   414.1
   414.7
     451
   486.4
     417
   458.8
   409.5
   432.2
   463.4
   432.5
   448.8
   440.7
   436.1
   368.6
   491.6
   434.2
     439
   438.4
   443.3
   466.6
   441.6
   445.5
   455.3
   416.7
   424.8
   439.7
   467.6
   475.4
   450.4
   428.3
     429
   423.5
   402.7
   466.3
   408.9
   512.7
   466.9
   416.7
   463.7
   434.8
   497.8
   454.9
   455.3
   418.6
   424.1
     441
   483.2
   435.8
   376.1
   445.5
   452.3
   409.2
   443.3
   453.3
   437.7
   412.4
   452.7
   449.7
   433.8
     415
   414.7
     417
   406.6
   420.2
     415
   427.7
   471.8
   427.7
     428
   430.3
   418.6
   410.8
   454.6
     476
   430.9
   414.7
   425.4
   451.7
   416.7
   455.6
   443.6
   455.9
     415
   414.4
     464
     466
   409.8
   459.5
   481.9
     451
   411.5
   461.4
   501.3
   467.3
   431.9
   447.1
   485.1
   467.3
   467.9
   442.3
   417.6
   455.6
   416.7
   430.9
   423.5
   490.3
   436.1
   450.4
   419.6
     452
   399.1
   459.5
   437.1
   423.1
   438.7
   454.3
   421.5
   407.6
   471.5
   429.3
   442.3
   432.2
   428.7
   422.5
     476
   433.8
   437.4
   426.4
   461.4
     430
   467.3
     465
   442.6
   460.1
   445.9
   434.5
   402.1
   432.5
     430
   436.1
   438.4
     477
   419.2
   472.5
   435.1
   485.1
   437.7
   464.3
   433.8
   413.4
     465
   432.5
   414.1
   467.9
   454.9
   456.9
   422.5
   414.4
   442.9
   461.7
   458.2
   425.4
   442.6
   497.4
   389.4
   425.4
   426.1
   449.1
   449.7
   469.5
   414.1
   431.6
   402.1
   494.2
   452.3
   381.9
   390.4
   470.8
   451.7
   425.4
   411.1
   409.8
   421.8
   455.6
   476.7
   409.2
   427.7
   427.4
   430.3
     405
   382.9
   435.1
   455.9
   437.7
   463.7
   425.4
   434.2
   473.7
   423.5
   419.9
   426.1
   467.6
   502.9
   423.1
   459.8
     417
   448.4
   460.8
   426.4
   429.3
   425.1
   431.3
   441.3
   424.4
   447.8
   419.9
   446.5
   447.8
   434.2
     452
   425.4
   390.1
   442.9
   462.1
   439.4
   428.3
   458.2
   401.1
   458.2
     442
   433.2
   440.7
   409.8
   455.9
   413.4
   402.4
   448.4
   480.2
   468.2
   478.3
   429.6
   449.4
   449.7
   412.4
     441
   448.1
   454.6
   432.5
   438.7
   466.6
     427
   446.2
   402.1
     452
   429.6
   475.4
   419.9
   394.9
   424.1
   419.9
   377.7
   410.5
     440
     428
   448.4
   447.5
   486.7
   446.5
   420.5
   455.6
     487
   454.6
   439.4
   454.3
   453.6
   397.2
   458.2
   388.8
   425.7
   468.2
   485.4
   414.4
   440.7
   443.3
   419.2
   390.1
   413.7
   480.2
   442.3
   454.9
     465
   451.7
     440
   415.4
   459.5
   441.3
     415
   415.4
     427
   478.9
   453.3
   444.6
   450.7
   467.9
   423.8
   446.8
   414.7
   441.6
   435.5
   477.3
   450.4
   434.2
   401.1
   448.8
     453
   440.3
   485.8
   456.2
   431.9
   449.7
   426.4
   426.7
   471.2
   450.7
   442.9
   452.3
     418
   447.5
   487.4
     429
   418.6
   492.9
   454.3
   428.3
   402.1
   436.8
   407.9
   420.5
   426.1
     416
   482.5
   402.1
   461.4
   434.5
   479.9
   434.2
   437.7
   439.4
   422.2
   418.9
   425.7
   443.3
   458.5
   468.9
   434.2
   432.2
   431.9
   422.8
   445.2
   433.2
   454.3
   426.1
   462.1
   456.9
   377.1
   494.2
   443.9
   464.7
   443.9
   510.7
   437.4
   443.3
   415.4
   410.5
   438.7
   406.6
   454.6
   431.9
     476
   439.7
   428.3
   445.2
     417
   462.1
   424.1
   423.1
   410.2
   420.5
   382.3
     418
   413.7
   492.2
   446.5
   472.8
   433.5
   478.3
   467.9
     430
     417
   483.2
   441.6
   443.6
   499.1
   406.6
   473.4
   424.1
   434.5
   449.4
   470.2
   472.8
   431.9
   426.1
   415.4
   410.5
   438.7
   457.2
   411.5
   466.6
   421.5
   415.4
   415.7
   433.8
     404
   504.2
   446.2
   446.5
   450.7
   462.4
   403.4
   398.2
   446.5
     439
   423.5
     417
   432.5
   411.8
   457.9
   479.9
   431.6
   449.7
   424.1
   421.8
   418.9
   458.8
   411.5
   475.7
   402.1
   439.7
     451
   411.5
   430.6
   417.6
   408.5
   495.2
   433.5
   478.3
   433.2
   430.3
   459.8
   448.4
   423.8
   452.7
   454.9
     405
   405.6
   425.7
   435.5
   452.7
   448.4
   451.7
   468.2
   457.5
     441
   440.7
   442.6
   458.5
     451
   443.9
   426.1
   481.2
   440.3
   432.9
   396.5
   473.1
   423.8
   462.4
   401.1
   433.5
   462.7
     416
   444.9
   434.5
   445.9
   435.5
   467.9
   469.5
   399.1
   433.2
   438.1
   461.1
   457.2
     440
   449.4
   448.8
   446.5
   402.4
   413.1
   404.7
   436.1
   414.1
   436.4
   419.9
   463.4
   436.1
   472.1
     464
   413.7
   438.4
   467.9
   424.1
   437.4
   468.2
   376.1
   421.2
   399.5
   478.3
   444.6
   481.2
   431.9
     441
   457.5
   444.6
   425.4
   425.1
   457.5
   468.9
   439.4
   435.5
   435.5
   441.6
   435.1
   403.4
   481.5
   397.2
     416
   418.9
   495.8
   426.1
   444.9
     489
   414.4
   509.1
   446.5
   444.2
     417
   448.4
   411.1
   472.1
   388.8
   457.5
   454.6
   485.4
     451
     415
   399.8
   432.5
   424.4
   434.8
   467.6
   442.6
   418.6
     416
   388.1
   430.6
     440
   415.7
   426.4
   459.5
   471.5
   411.1
   427.7
   436.1
   440.7
   470.8
   432.5
   384.2
   465.3
   436.1
   420.2
   505.2
   441.3
   411.8
   446.8
   449.4
   416.3
   418.6
   445.5
   436.1
   429.6
   459.8
   423.1
   416.7
   446.5
   431.9
   399.8
   454.9
   463.7
   451.7
   439.4
   447.5
   450.1
   432.9
   436.1
   415.4
   441.6
   479.6
     476
   433.8
   420.2
   423.5
   401.4
     368
   420.9
   449.1
   470.5
   440.3
   384.9
   361.5
   394.3
   440.7
   421.8
   443.3
   436.4
   484.5
   389.1
   401.7
   423.1
   422.2
   433.2
   455.3
   403.4
   401.7
   428.3
   415.4
   425.7
   437.7
   420.9
   499.7
   414.1
   485.1
   409.8
   419.6
   394.6
   430.3
   449.1
   410.2
   443.9
   454.9
   418.9
   418.3
     441
   453.3
   432.9
   409.5
   431.6
   445.5
   454.6
   402.1
   446.5
   471.8
   420.9
   433.2
     429
   407.2
   460.8
   448.1
   402.4
   430.9
   421.8
   460.1
   426.7
     475
     439
   431.6
   452.3
   468.9
   449.4
   478.3
   453.3
   425.1
   472.8
     439
   496.5
   469.9
   487.7
   443.3
     463
   486.7
     417
   393.6
     475
   452.7
   433.8
   451.7
   404.7
   467.6
   455.3
   460.8
     415
   450.1
   401.4
   463.4
   453.3
   460.1
   409.2
   483.5
   421.8
   426.4
   445.9
     454
     453
   423.8
   388.1
     440
   420.5
   435.5
   425.7
   495.5
   421.2
     490
   411.8
   395.2
   419.2
   407.9
   438.7
   469.5
   428.3
   434.5
     441
   462.4
   460.4
   513.3
   408.5
   432.5
   459.2
   399.8
     464
   470.2
   419.9
   430.3
   437.7
   496.8
   500.7
   449.7
   486.7
   407.2
   417.6
   454.3
   428.3
   420.5
   437.4
     465
   435.5
   459.2
   442.9
   408.5
   423.5
   463.7
   443.3
     428
     417
   458.5
     416
     404
   423.5
   442.6
   468.2
   455.9
   450.7
   474.4
   454.6
   434.5
   389.4
   428.7
   427.7
   460.8
   418.9
   403.4
   425.1
   450.4
   432.9
     454
   452.3
   437.4
   416.7
   385.2
   454.6
   439.7
   417.3
   471.8
   470.8
   436.1
     427
   426.7
   415.4
   430.6
   442.9
   414.4
   420.2
   435.1
   458.5
   444.2
   438.7
   484.1
   403.4
   435.5
   468.6
   432.5
   405.6
   445.2
   436.4
   420.9
   411.8
   424.8
   447.8
     404
   434.2
   459.8
   456.6
   426.1
   432.5
   410.8
   426.1
   446.5
   426.1
   419.2
     453
     454
   434.8
     403
     465
   426.1
   474.7
   446.2
   471.8
   426.1
   424.4
   406.3
   451.7
   413.1
   421.8
   459.5
     454
   458.5
   464.3
   446.8
   456.9
   454.3
   423.1
   451.4
   473.7
   445.5
   446.2
   468.9
   468.9
   422.2
   472.8
   446.5
   461.7
   452.7
   432.2
   410.5
   470.5
   474.4
   451.4
   428.7
   427.4
   435.8
   434.8
   460.8
   401.1
   466.9
   383.2
   422.5
   458.8
   412.8
   477.6
   446.2
   450.7
   451.4
   470.5
   412.8
   423.5
   435.8
   431.6
   408.9
   430.9
     439
   389.4
   448.4
   419.6
   469.2
   457.2
   421.2
   440.7
   432.9
   438.1
   400.8
   425.7
   427.7
   503.9
     416
   404.3
   433.8
   421.2
   498.7
   444.6
   485.1
   445.9
   457.2
   465.3
     464
   430.6
   412.4
   469.2
   421.8
   368.6
   471.5
   467.6
   429.3
   498.4
   448.1
     463
     440
     415
   437.4
   402.7
   443.9
   462.7
   429.3
   465.6
     442
   446.5
   456.2
   458.2
   466.3
   458.8
   384.2
   426.1
   482.8
   497.8
   418.9
   444.2
   408.5
   447.5
   468.6
     452
   418.3
   436.4
   447.5
   397.5
   459.2
   410.8
   434.5
   423.5
   447.5
   431.6
   458.8
   411.5
   436.4
   464.7
     454
   394.9
   444.6
   459.5
   434.8
   520.1
   425.7
   424.4
   450.1
   443.6
   403.4
   428.3
   473.1
   371.9
   398.5
   419.2
   400.1
   425.7
   418.6
   466.3
   423.5
   445.2
   464.3
   443.3
   449.1
   469.9
   405.6
   378.7
   442.9
   423.5
   424.8
   412.4
   414.4
   441.3
   485.1
   434.8
   405.6
   444.2
   445.5
   406.9
   413.4
   463.4
   445.5
   467.9
   400.4
   458.8
   426.4
   430.3
     391
   430.6
   438.1
     442
   444.9
   462.1
   486.1
   417.6
   434.8
   463.7
   429.3
   445.9
   395.2
     430
   421.2
   466.9
   435.8
   443.3
   427.7
   415.7
   426.4
   445.9
   420.5
   480.6
   408.5
   439.7
   445.9
     441
   411.5
   431.9
   405.3
   406.6
   445.2
   452.7
   443.9
   448.4
   440.7
   433.2
   419.2
   447.8
   424.4
   450.4
   398.5
   402.4
   402.7
   409.5
   414.4
   427.4
   474.4
   430.3
   453.6
   405.3
   466.6
   419.2
   429.6
   437.4
   439.7
   417.6
   446.8
     442
   454.9
   441.3
   431.3
   396.2
   495.2
     430
     465
   447.5
   480.2
   422.2
   401.4
   413.7
     429
   424.1
   486.1
   396.2
   440.7
   389.4
   477.3
   437.1
   469.9
   431.6
   458.2
   428.3
   461.4
   424.8
   414.1
   434.8
   434.8
   408.5
   432.2
   422.8
   435.8
   473.7
     466
   401.1
   471.8
   409.5
   495.5
   404.3
   462.7
   473.4
   412.4
   452.7
   478.9
   417.6
     417
   446.2
   471.2
   445.2
   471.5
   434.8
   400.8
   480.6
   441.6
     430
   426.1
     393
   425.7
   446.8
     428
   445.5
   466.6
   424.4
   435.8
   497.8
   385.2
   450.1
   406.9
   431.3
   459.2
   455.9
   401.4
   430.6
   464.7
     442
   425.4
   463.7
   443.9
   436.4
   416.7
   419.9
   445.9
   432.9
   468.6
   437.4
     476
   434.5
   468.9
   421.2
   408.9
   427.7
   378.4
   475.4
   443.6
   454.6
   450.1
   434.5
   445.5
   443.6
   422.2
   446.2
     439
   440.3
   457.2
   426.7
   464.3
   391.7
   438.7
   452.7
   498.7
   416.7
   452.7
   423.8
   468.2
   442.9
   432.2
   455.9
   461.4
   412.1
   420.5
     490
   388.1
   414.7
     381
   448.1
   435.8
   466.9
   446.5
   486.7
   397.2
   401.1
   421.8
   446.5
   481.9
     463
   426.4
   397.5
   393.3
   505.5
   436.1
   458.2
   449.4
   443.6
   469.9
   461.1
   440.3
   388.4
   416.7
   437.4
   440.3
   451.7
   402.1
   504.2
   437.7
   437.4
   466.6
   432.5
   432.2
   405.3
     487
   411.8
   429.6
   419.6
   410.2
   445.9
   453.6
   434.5
   446.8
   470.8
   428.3
   435.8
   394.3
   432.2
   461.7
   450.4
   404.3
   458.8
   462.4
   441.6
   461.4
   423.5
   428.3
   441.6
     429
   422.8
   461.7
   447.8
   430.6
   422.8
   464.7
   408.2
   469.5
   425.1
     417
   423.1
   435.1
   473.1
   374.8
   395.6
     478
   438.4
   406.9
   450.1
   425.7
   461.4
   419.6
   421.8
   446.2
   430.9
   526.6
   391.7
   432.2
     451
   402.4
   413.4
   445.9
   428.3
   417.6
   452.3
   478.3
   438.7
   389.1
     391
   480.9
   437.7
   422.5
   458.8
   411.8
   418.3
   433.5
   455.9
   505.2
   420.2
   443.6
   411.1
   466.6
   442.3
   425.4
   463.4
   421.2
   471.8
   440.7
   461.7
   502.9
   471.2
     454
   383.2
   407.2
   444.2
   406.6
   469.9
   396.2
   365.7
   486.1
   399.1
   425.1
   465.6
   475.4
   394.6
   459.2
     454
   462.7
   433.5
   437.1
   387.5
   443.9
   416.3
   456.2
   388.1
   421.2
   444.9
   426.1
   403.4
     441
   454.3
   434.8
   434.2
   454.9
   437.1
   406.6
     391
   427.4
   436.8
   436.8
   458.5
   468.9
   433.5
   395.9
   419.6
     440
   432.9
   456.9
   449.7
   433.5
   422.5
   410.8
     451
   416.7
   445.9
   408.5
   454.3
   486.4
     465
   411.8
   464.3
   438.4
   413.1
   401.1
   462.4
   436.4
   467.3
   479.3
   431.6
   457.9
   467.6
   421.2
   435.5
   447.5
     416
   453.3
   455.3
   456.6
   457.9
   443.6
   457.9
   451.4
   460.1
   492.2
   419.9
   407.9
   424.8
   453.3
   470.5
   432.5
   446.2
   439.7
   434.2
   448.4
   447.1
   417.3
   420.9
   414.1
   457.2
     428
   480.6
   457.9
   428.3
     466
   479.6
   430.9
   423.1
   442.9
     429
   460.4
   420.9
   471.5
   445.2
   454.9
     439
   451.4
   477.3
   428.7
     415
   443.3
   456.2
   420.2
   505.5
   439.4
   482.8
     429
   444.2
     369
     428
   540.3
   449.4
   468.2
     439
   455.3
   429.6
   468.6
   425.4
   427.4
   440.7
   480.2
   423.1
   435.5
   399.8
   470.2
     415
   467.9
   387.5
   450.7
   466.9
   430.3
     465
   455.3
   432.2
     488
   449.1
   410.8
   423.1
   412.8
   458.2
   456.9
   466.9
   422.5
   409.5
   407.9
   451.4
   441.6
   452.7
   448.1
   446.8
   437.4
   467.9
     465
   429.3
   449.7
   431.6
   445.9
   399.5
   409.8
   441.3
   443.9
   474.7
     475
   459.8
     453
     430
   432.2
   427.4
     428
   482.5
   414.7
   403.4
   446.2
   420.5
   419.2
   467.3
   452.3
     442
   414.7
   450.4
   418.3
   473.7
   431.6
   460.4
     453
   473.7
   453.3
     466
   447.8
   486.7
   413.1
   446.8
   445.5
   448.1
   435.5
   449.1
   423.8
   392.6
     439
   426.4
   406.3
   418.3
   474.1
   412.4
   450.7
   402.4
   479.3
   450.7
   442.6
   429.3
   470.5
   401.4
   394.3
   438.7
   431.9
   448.8
   426.1
   459.8
   431.9
   440.3
   467.6
   412.4
   455.3
   443.9
   514.9
     429
   455.9
   406.3
   430.9
   470.8
   451.4
   403.7
   450.4
   439.7
   426.4
   454.3
   443.6
   438.7
   420.5
   449.4
   418.3
     415
   444.2
   446.2
   430.6
   433.8
   457.9
   435.8
   408.5
   467.9
   422.2
   471.2
   442.6
   466.6
     439
   448.8
   496.1
   473.7
   465.6
   461.4
   404.3
   385.2
   380.6
     451
   458.5
   424.1
   427.4
   448.4
   419.6
   405.3
   446.8
     451
   423.5
   471.8
   456.6
   441.6
   422.5
   443.6
   447.1
   435.8
   446.2
   425.4
   462.4
   457.9
   479.3
   422.8
   430.3
     430
   449.4
   430.3
   420.9
   445.2
   428.3
   415.4
   408.9
   405.9
   451.7
   448.8
   407.6
   461.1
   469.5
   427.7
   440.7
   458.5
   420.2
   434.8
   449.7
   409.8
   433.8
   425.7
   413.1
   424.8
   445.9
     442
   445.5
   423.8
   445.2
   444.2
   430.3
   417.3
   461.7
   403.7
   437.1
   433.5
   411.5
   412.8
   470.2
   413.4
   389.7
   389.7
   476.7
   447.8
   454.3
   448.1
   443.3
   380.6
   476.3
   398.5
   464.3
   432.5
   447.8
   485.1
   467.6
   422.5
   455.3
     454
     439
   411.8
   412.8
   459.8
   399.8
   397.2
   449.1
   446.2
   428.7
   422.5
   483.8
   416.3
   447.1
   468.6
   481.5
   530.8
   442.6
   418.6
   446.2
     427
     453
   452.3
   472.8
   415.4
   445.2
     405
   430.3
   427.4
   482.5
   476.7
   416.7
   445.5
   419.2
   435.8
   440.7
     403
   438.1
   461.7
   436.4
   418.9
   472.5
   429.3
   411.8
     453
   432.9
   426.7
   489.6
     466
   442.3
   386.2
   389.7
   429.3
   425.4
   438.4
   470.2
   424.8
   401.7
   420.9
   443.6
   460.8
   413.4
   443.6
   446.5
   427.4
   428.7
   397.5
   454.9
     428
   435.5
     452
   456.6
   483.5
   457.9
   431.9
     427
   460.8
   430.6
   447.1
   452.3
   443.9
   449.7
   396.5
   425.7
   435.5
   417.3
   462.7
   453.6
   402.4
     417
   480.2
   416.7
   435.1
   450.4
   468.2
   423.1
   455.9
   485.1
   414.1
   396.5
   414.7
   442.6
   460.4
   448.4
     415
   438.4
   424.8
   456.6
   432.9
   452.7
     488
   450.7
   478.9
   444.6
     418
   468.2
   469.5
   447.1
   447.5
   462.1
   464.3
   406.3
   441.3
   472.8
   448.1
   421.8
   447.8
   489.6
   431.3
   399.1
   490.9
     463
     452
   423.5
   472.1
   446.5
   436.4
   441.3
   458.8
   424.8
   412.1
   454.3
   435.1
   467.9
   470.5
     475
   399.5
   414.1
   449.7
   413.4
   420.9
   485.8
   453.6
   473.1
   384.9
   409.8
   412.4
   440.7
   435.1
   420.9
   423.8
   432.2
     381
   435.5
   464.3
   460.1
   436.1
   420.9
     417
   459.8
   426.7
     440
   439.4
   469.9
   468.9
   480.2
   381.3
   410.5
   469.9
   441.3
   369.9
   421.8
   442.3
   395.9
   454.3
   495.2
   396.9
     452
     466
     465
   429.3
   396.9
   470.8
   466.3
   440.7
   471.2
   394.3
   438.7
     417
   422.2
   461.7
   422.5
   449.1
   454.9
   464.3
   448.4
     451
   443.6
   390.1
     427
   435.8
   446.5
   451.7
   416.3
   402.4
   470.8
   475.7
   465.6
   401.4
   399.8
     404
   430.9
     427
   437.7
   447.1
   421.8
   404.7
   434.2
   418.3
   441.3
   483.5
   455.3
   404.7
     452
   444.6
   421.5
   438.1
   457.5
   440.7
   473.7
   438.7
   447.5
   417.3
   470.8
   479.9
   412.4
   457.9
   450.4
   464.3
   425.1
   454.6
   434.2
   408.9
   419.2
   444.9
   496.1
   482.5
   441.6
   449.4
   446.2
   428.7
     452
   395.9
   415.4
   468.6
   454.6
   460.1
     404
   467.6
   409.2
   485.8
   415.4
   425.1
   398.2
   448.8
   447.5
   483.8
   424.4
   393.6
   430.3
   467.3
   444.2
     369
   422.8
   429.3
   395.9
   414.4
   447.8
     439
   444.6
   423.1
   460.8
   447.8
   418.6
   447.1
   434.8
   474.1
   443.9
   470.2
   428.7
   409.5
   424.1
   419.6
   427.4
   475.4
   394.9
   419.2
   409.8
   480.6
   406.6
   392.3
   492.9
   476.3
   450.1
   465.6
   448.8
   411.8
   461.4
   470.2
   440.7
     441
   415.4
   442.3
     453
   462.1
   407.6
   444.9
   438.7
   469.9
   464.7
   448.8
   477.3
   453.6
   408.2
   407.9
   424.8
   472.8
   412.4
   450.1
   468.6
   434.8
   437.7
   449.1
   475.7
     454
   434.8
   479.3
     475
   423.1
   455.6
     453
   426.4
   440.3
   404.7
   442.6
   473.4
   450.1
   449.4
   449.1
   468.9
   444.9
   426.1
   463.4
   427.4
   475.7
   409.8
   487.7
   452.3
   441.3
     475
   419.2
   424.8
   442.3
   480.2
   418.6
   429.6
   442.3
   429.3
   421.8
   459.8
     490
   422.8
   443.9
   399.8
   414.1
   470.8
   431.3
   434.2
     427
   378.1
   443.6
   466.9
   454.6
   441.6
   429.6
   373.8
     428
   411.8
   422.8
   472.5
   478.3
   483.5
   396.9
   425.4
   464.7
   498.7
     415
   438.7
   435.8
   459.2
     427
   461.7
   423.8
   447.1
   426.7
     453
   454.6
   417.3
   429.6
   428.7
   460.1
   451.4
   483.5
   437.7
   409.8
   447.1
   393.6
     417
   459.8
   454.9
   464.7
   403.4
   412.1
   474.4
   491.6
   438.4
   408.5
     440
   429.6
   412.8
   412.4
     451
   418.3
     465
   412.8
   442.3
   436.8
   423.5
   456.9
   431.3
   445.2
   430.6
   449.1
   431.3
   434.8
   460.1
   420.2
   399.5
   406.9
   465.3
   451.4
   444.2
   403.7
     465
   421.5
   486.7
   438.4
   412.8
   441.6
   412.1
   428.3
   420.2
   503.9
   445.2
   522.1
   420.9
   460.1
   426.7
   470.2
   455.3
   437.7
   446.8
   409.2
   504.6
   393.3
   427.4
   416.3
   499.1
   492.2
   496.1
   469.5
   421.2
   405.6
   440.7
   442.6
   426.7
   422.5
   457.5
   443.3
   442.3
   408.9
   496.1
   407.2
   459.8
   389.7
     477
   393.3
   436.4
   473.4
   437.4
   435.1
   402.4
   468.6
   479.3
   424.1
   408.9
   418.6
   458.2
   438.1
   457.9
   435.1
   450.4
   435.1
   413.1
   474.1
   461.7
   400.1
   467.9
   473.4
   518.2
   424.4
   395.6
   450.4
   437.4
   432.9
   450.7
   445.2
   434.2
   546.1
     451
   446.5
   435.1
   445.9
   454.6
   486.4
   464.3
   445.9
   433.8
   480.2
   389.4
   426.4
   430.9
   388.4
   427.7
   451.4
   431.3
   437.1
   460.8
   384.9
   435.8
   495.8
   450.1
   437.4
   419.6
   461.4
   459.8
     430
   437.4
   455.6
   456.9
   427.4
   439.7
   417.6
   482.2
   430.9
   426.4
   414.4
   415.4
   383.2
   474.1
   413.4
     452
   444.2
   411.1
   416.7
   407.9
   436.8
   447.1
   418.3
   411.8
     427
   447.8
   422.2
   411.1
   408.9
     466
   449.7
   430.9
   440.7
   451.4
   410.5
   494.5
   459.8
   451.7
   439.4
   467.9
   426.4
   449.1
   485.4
   435.1
   433.5
   485.8
   410.2
   460.1
   432.9
   396.5
   454.3
     500
   467.9
   452.3
   444.2
     391
     489
   396.2
   442.9
   380.3
   364.1
   448.1
   414.1
   410.8
   434.5
     415
   412.1
   440.3
   494.5
   473.4
   450.1
   447.5
     442
   441.6
   407.9
   408.2
   469.9
   381.3
   456.6
   473.7
   464.7
   400.4
   423.1
   453.6
   410.2
   457.5
   489.3
   473.1
   415.4
   458.5
   448.4
   458.5
   453.6
   402.1
   414.7
   457.2
   508.1
   443.6
   443.3
   401.4
   432.9
   405.3
   460.8
   448.1
   416.3
   451.4
     441
   460.1
   412.4
     475
     405
   442.9
   463.4
   469.9
   453.3
   443.6
   399.8
   460.4
   442.3
   405.9
   449.7
     429
   425.7
   508.5
   432.5
   453.6
   451.4
   442.9
   417.6
   413.4
   455.9
   426.4
   414.4
   406.9
   414.7
   456.9
   410.5
   422.2
   446.2
   467.3
   435.1
   440.3
   410.5
   433.5
   446.5
   451.7
   480.6
   438.1
   412.4
   420.5
   426.1
   421.2
   464.3
   413.1
   479.6
   431.3
   460.8
   432.5
   464.3
   401.4
   439.7
   423.5
   468.9
   471.8
   456.6
   454.3
     427
     452
   434.2
   456.6
   429.6
   428.7
   432.9
   421.8
   437.1
   473.1
   470.2
   438.1
   442.3
     415
   424.8
   459.8
   413.1
   427.7
   499.4
   442.6
   429.3
   464.3
   425.4
   440.7
   418.3
   411.5
   386.5
   470.5
   439.4
   395.2
   441.6
   425.1
   423.8
   402.1
     478
   452.7
   418.9
   437.1
   441.6
   456.9
   438.4
     465
   468.6
   471.8
   444.6
   513.6
   470.8
   461.4
     464
   446.8
   405.6
   446.2
     429
   458.8
     453
     428
   407.6
     453
   428.7
   413.7
   425.1
   433.5
   447.8
   461.1
   443.3
   437.7
   425.7
   454.3
   476.3
   423.8
   405.6
   420.2
   437.7
   433.8
     427
   484.5
   461.7
   438.7
   467.3
   409.2
   412.8
   373.5
   391.4
   417.6
   432.2
   438.7
   393.3
   463.4
     418
   445.9
   432.5
   412.4
   466.6
   405.6
   459.2
   366.4
   447.1
   460.1
     451
     475
   411.5
   445.2
     451
   474.1
   438.4
   430.9
     439
   434.2
   460.1
   516.2
   451.7
   405.9
   420.5
   481.5
   485.4
   434.2
   435.8
   427.7
   422.2
   421.8
   440.7
   442.9
   408.5
     465
   480.9
   458.2
     453
   407.6
   448.4
   472.5
   444.9
   426.1
   446.5
   417.3
   418.3
   411.1
   469.9
   402.4
   385.2
   456.2
   493.5
   441.6
   439.7
   482.5
   425.1
   410.8
   423.1
   457.9
   471.5
   450.1
   405.6
   444.9
   447.5
   411.8
   466.6
   405.3
   378.7
   447.5
   499.1
     440
   424.8
   480.9
   444.6
   434.5
   443.6
   468.6
   423.8
   396.9
   419.9
   457.2
   402.4
   456.2
   421.2
   448.8
   459.2
   411.1
   408.2
   421.8
   456.9
   452.7
   434.2
   481.5
   461.7
     416
     454
   469.5
   442.6
   421.2
     404
   458.5
   402.7
   440.7
   460.1
   430.6
   421.5
   398.5
   457.2
   445.5
   481.5
   450.4
   424.1
   418.9
   450.7
   436.1
   434.8
   445.5
   421.2
   431.6
     490
   432.9
   442.3
   455.3
   437.7
   486.4
   446.8
   447.5
   439.4
   436.4
   393.6
   432.9
   402.1
     417
   430.9
     453
   401.1
   413.1
     418
   469.5
   479.3
   431.3
   497.8
   496.8
     439
   470.2
   392.6
   429.3
   421.5
   442.9
   491.6
   480.6
   423.8
   473.1
   487.4
     430
   446.2
   400.1
   469.9
     381
   454.9
   428.3
   423.8
   409.2
   439.7
   469.2
   467.3
   472.8
   398.8
     464
   450.1
   420.9
     478
     489
   482.5
   439.7
   430.9
   469.2
   371.6
   405.9
   443.6
   433.5
     416
     417
   465.6
   449.1
   443.3
   424.4
   461.7
   401.7
     430
     454
   413.7
   454.9
   413.4
   408.9
   414.4
   456.9
   410.5
   459.5
     418
   421.5
   446.8
   412.1
   457.2
   426.4
   404.3
     427
   441.6
   437.4
   439.7
     475
   468.6
   439.7
   414.1
   435.1
   408.9
   428.7
   413.1
   415.7
   459.2
   386.8
   406.9
     463
   422.5
   424.4
   473.7
   425.1
   420.2
     475
     476
   426.7
   429.6
   396.2
   430.6
   423.5
     490
   435.8
     475
   409.2
   435.1
   419.2
   465.6
   405.9
   484.1
   443.6
   440.3
   479.3
   448.1
   449.7
     392
   468.9
   433.2
   421.8
   416.3
   480.2
     464
   420.5
   433.2
     416
   450.7
   403.7
   461.7
   434.2
   454.6
   479.6
   459.8
   458.2
   470.5
   482.5
   450.1
   416.3
   458.8
   437.4
   436.1
   423.5
   458.5
   467.9
   426.4
   479.3
   431.9
     439
   450.1
   405.9
   443.9
   445.9
   419.2
   443.9
   451.7
   437.1
   415.4
   418.6
   445.5
   430.3
   481.9
   430.6
   472.8
   412.8
   422.5
     391
   423.8
   412.4
   415.4
   429.3
   426.4
     430
   399.8
   412.1
   423.1
   417.3
   463.4
   467.9
   433.2
   443.3
   445.5
   458.2
   467.6
   480.2
   445.2
   454.9
   460.1
   420.5
   432.5
   439.4
   401.7
   434.2
   427.4
   435.1
     440
   482.2
   442.3
     464
   462.7
   456.6
   408.5
   464.7
   424.1
   412.1
   482.2
   431.3
     392
   413.1
   462.7
   478.3
   399.8
   446.8
   448.1
   483.5
   459.5
   461.4
   481.5
   421.2
   490.9
   446.2
   448.8
   427.4
   433.2
   414.4
   435.5
   422.2
   455.3
   456.9
   438.4
   436.4
   446.8
   442.6
   463.7
   453.3
   388.4
     454
   427.7
   413.7
   411.1
   432.5
   507.8
   391.7
   410.5
   466.9
   418.6
   473.1
   510.4
   405.9
     417
   472.1
   449.7
   415.7
   406.3
   411.8
   473.7
   456.2
   405.3
   468.6
   438.7
   489.6
   415.4
   397.5
   464.3
   455.3
   410.2
   493.5
   438.7
   445.2
   418.3
     428
   407.9
   460.1
   451.7
   450.7
   397.2
     463
   483.8
     453
   470.5
   380.3
   425.4
   454.9
   416.7
   422.2
     454
   449.1
     403
   402.4
   474.4
   433.2
   446.8
   430.3
   440.7
   468.2
   483.2
   474.4
   431.3
   422.8
   372.5
   419.6
     403
   428.7
   384.9
   499.4
   440.3
   467.9
   449.7
   502.3
   510.7
   468.2
   445.2
   445.9
   464.7
   467.9
   430.9
   468.2
   415.4
   448.1
   439.7
   434.8
   414.1
   443.3
   483.5
   434.2
   420.9
     418
   418.3
   444.9
   396.9
   406.6
     418
   466.3
   427.4
   457.9
   412.1
   430.3
   483.5
   448.8
   425.4
   358.9
   467.6
   434.2
   446.8
   466.9
   487.4
   437.1
   452.3
   449.1
   432.5
   455.6
   432.2
     428
   473.1
   455.3
   473.4
   424.8
   436.8
   442.3
   448.4
   390.7
     393
   456.6
   474.1
     393
   432.5
   446.5
   388.4
     464
   482.2
   421.8
   450.1
   416.7
   456.6
   432.9
   468.2
   469.9
   437.4
   463.4
     429
   452.3
     441
   416.7
   479.6
   471.5
   422.8
   463.7
   434.8
   433.8
   473.7
   439.7
   449.7
   437.7
   477.3
   387.8
   433.8
   398.8
   442.3
   471.8
     428
   400.8
   411.1
   450.1
   435.8
   424.1
   460.1
   436.8
   441.6
     429
   391.4
   412.4
   410.5
   437.4
   444.6
   475.7
     451
   502.6
   435.1
   423.5
   471.2
     427
   469.9
   472.8
   407.9
   466.9
   481.5
   476.3
   443.9
   465.6
   419.6
   456.2
   458.5
   394.3
   465.3
   476.7
   414.7
   457.2
     416
   475.4
   382.9
   396.2
   418.3
   396.5
   433.2
   425.7
   482.2
   423.5
   417.3
     417
   447.5
   465.3
     403
   473.1
     453
   454.9
   400.8
   443.9
   468.2
   465.6
   433.2
   405.6
   470.2
   448.8
     453
   393.9
   485.1
   455.3
   445.5
   410.8
   436.1
   438.7
   441.6
   405.3
   431.3
   484.8
   453.3
   452.7
   459.5
   392.6
     464
   397.8
   422.5
     464
   419.9
   436.4
   409.5
     441
   433.5
   501.6
     452
   422.2
   456.2
   473.1
   445.5
   453.6
   436.1
   465.6
   394.6
   412.1
   440.7
     453
   419.6
   472.5
   410.2
     488
   439.4
   424.4
   496.8
     430
   408.2
   444.9
   461.1
   419.9
   456.2
   472.5
   473.7
   435.5
   488.7
   458.2
   462.4
   426.1
   451.7
   443.3
   423.8
   458.8
   471.5
   455.3
     427
   430.3
   401.7
   443.9
   425.1
   434.5
   420.9
   462.4
     451
   444.6
   412.1
   410.8
   453.3
   454.6
   445.2
   436.4
   400.8
   438.1
   417.6
   390.4
   441.3
   422.8
   402.4
   397.8
   401.4
   489.3
   425.1
   474.1
   433.8
   439.4
   412.1
     464
   410.8
   402.7
   410.2
   460.1
   472.1
   470.8
   424.1
     440
   434.5
   436.1
   460.8
   351.1
   417.3
   470.5
   387.5
   457.9
   461.4
   437.7
     454
   395.6
   423.8
   454.6
   398.2
   455.6
     418
   431.3
   388.4
   474.4
   399.5
   438.4
   481.2
   396.9
   426.4
   437.4
   461.1
   442.9
   463.7
   443.9
   453.6
   454.3
   471.2
   475.4
   405.6
   456.6
   433.2
   434.2
   446.5
   417.3
   423.1
   443.3
   427.7
   407.6
   447.5
   400.4
   390.7
   463.7
   407.9
   415.4
   462.4
   447.1
   441.3
     464
   389.1
   425.4
   428.7
   409.2
   422.5
   432.2
   452.7
   401.7
   437.1
   471.5
   428.3
   440.3
   437.4
   474.7
   454.3
   406.6
   436.8
   425.7
   429.3
   393.3
   440.7
   487.4
   457.5
   480.2
   424.4
   412.1
   402.4
   420.5
   458.2
   452.3
   478.9
   410.2
   455.9
     403
   434.8
   407.2
   449.7
   456.6
     442
   458.2
   443.3
   472.5
     454
   410.8
   413.4
     417
   445.9
   440.3
   439.7
   408.2
   466.3
   438.7
   459.5
   485.8
   497.1
   467.9
   464.7
   453.6
   495.5
     415
   440.3
   432.5
   414.4
   438.4
   456.2
   446.5
     428
   435.5
   446.2
   436.4
   402.7
   407.6
   416.7
   416.3
   466.9
   471.2
   445.2
   449.4
     451
   405.9
   437.7
     428
   445.2
   413.1
   409.2
   376.4
   448.4
   493.9
   454.6
   482.8
   448.1
   479.3
   441.3
   414.4
   473.4
   432.2
   411.5
   411.5
   490.9
   433.8
   418.9
     463
   431.3
   451.7
   471.5
   444.2
   403.7
   424.1
     441
   410.5
   466.3
   453.3
   428.7
     403
   415.7
   408.5
   489.6
   460.8
   429.6
   437.1
   447.5
   472.1
   443.3
   439.7
   411.5
   459.2
   515.9
   448.1
   471.5
   410.8
   441.6
   431.6
   401.7
   434.2
   426.7
   432.2
   426.4
   427.7
   419.6
   466.6
   435.5
   466.6
   436.1
   444.9
   464.3
   460.4
   417.6
     430
   372.5
   446.2
   431.6
   450.7
     428
   445.2
   410.5
   454.6
   442.3
   456.2
   432.9
   400.1
     442
   430.6
   419.6
     404
   423.8
     441
     405
   396.9
   444.2
     451
   466.9
   435.1
   407.6
   451.4
   457.5
   505.9
   432.5
   448.4
   416.3
   479.6
     430
   432.2
   458.2
   460.8
   439.4
   448.4
   467.9
   424.1
   455.3
   445.9
   465.3
   446.2
     452
   418.9
   429.3
     451
   413.4
   432.2
   401.7
   423.8
   442.6
   457.9
   457.5
   447.8
   413.4
   438.4
   449.4
   470.8
   468.9
   484.1
   459.8
   474.4
   471.5
   384.2
   471.2
   441.6
   380.6
   434.8
   427.4
     440
   372.9
   403.4
   398.8
   422.8
   438.1
   444.2
   424.4
   496.8
   434.2
     453
   444.9
   415.7
   435.1
   431.3
   438.7
   434.5
   451.4
   468.2
   451.7
   440.7
   408.5
   478.3
     441
   460.4
   454.6
   476.3
   494.5
     427
     439
   471.5
   416.7
   436.4
     442
   421.5
     415
     477
   420.5
     452
   461.4
   491.9
   485.4
     439
   411.5
   449.4
   449.7
   447.5
   429.6
   459.2
   452.7
   422.2
   520.5
   433.8
   399.5
   456.6
   407.2
   420.5
   452.3
   489.6
   461.1
   422.8
   411.1
   429.6
   461.7
   438.4
   442.3
   393.3
   434.2
   443.9
     428
   458.5
   449.1
   494.8
   431.9
   485.4
   409.2
   437.1
   426.1
   422.8
   454.9
     466
   445.9
   427.4
   462.7
   457.5
   407.9
   427.7
   447.5
   447.1
   448.4
   454.3
   435.5
   435.5
     441
   483.2
     475
   425.7
   425.4
   459.2
   431.3
     476
   434.5
     417
   444.2
   462.4
     440
   459.5
   449.7
   471.8
   424.1
   454.6
   396.2
   459.8
   459.2
   436.1
   422.5
   430.6
   418.6
     427
   444.2
   486.4
   434.2
     416
   470.8
   476.7
   424.8
   423.8
   411.1
   435.8
   437.7
     463
   452.7
   448.1
   428.7
     490
   455.6
   434.2
   481.2
   458.2
   449.7
   437.1
   421.8
     464
   460.1
   415.4
   432.2
   444.2
   483.5
   490.9
   414.4
     451
   460.8
   432.5
   423.5
     403
   468.6
   457.2
   432.9
   400.1
   459.5
   429.6
   407.6
   387.1
   451.4
   399.5
   449.7
   451.7
   450.1
   437.1
   421.8
   417.6
   434.5
   470.2
   427.7
   483.5
   415.4
   474.7
   421.2
   443.6
   440.3
   438.7
   425.1
   497.4
   467.9
   450.1
   414.7
   402.7
   454.3
   448.1
   442.3
   439.7
   414.7
   425.4
   409.2
   421.5
   412.1
   433.8
   442.9
   460.8
   457.5
   432.5
   450.1
   396.5
     442
   435.1
   436.1
   413.1
   452.7
   414.1
   396.5
   469.9
   462.7
   455.6
   486.1
   422.8
   473.1
   441.3
   443.6
   390.7
   449.4
   455.9
   411.5
     416
   439.4
   455.9
   434.2
   466.6
   467.9
   429.6
   397.2
   463.4
   421.2
   449.4
   447.1
     418
   460.1
     476
   470.2
   403.7
   467.9
   436.4
   440.3
   419.9
   495.2
   462.1
   433.5
   429.3
   435.5
   479.3
   439.4
   424.8
   493.5
   440.7
   448.4
   427.4
   442.3
   407.6
   472.1
   377.1
   473.7
   446.5
   455.6
   433.2
   430.3
     453
     489
   430.9
   460.8
   399.1
     453
   443.3
   458.2
   457.5
   435.1
   436.8
   411.5
   422.2
   471.5
   443.6
     403
   475.4
     393
   459.2
   459.2
   418.9
   432.2
   413.1
   485.4
   471.5
   447.8
     475
   431.6
   458.8
   407.9
   448.4
   477.3
   419.2
     454
   434.8
   447.8
   400.1
   461.1
   416.3
   437.1
   427.7
   415.7
   482.5
   451.4
   450.1
   447.8
   410.2
   450.4
   453.6
     464
     403
   411.5
   463.7
   422.5
   451.7
   407.6
   449.1
     453
   431.6
     429
   446.5
   443.9
   445.2
   428.7
   471.5
   488.3
   459.2
   465.6
   418.6
   455.3
   430.6
   412.4
   438.7
   453.6
   461.7
   438.7
     440
     453
   433.2
   407.6
   464.7
   444.9
     489
   472.5
     513
     451
   442.9
   428.7
   380.3
     429
   437.1
   492.2
   439.7
   446.8
   406.6
   430.6
   410.5
   500.3
   423.1
   414.7
   407.2
     418
   490.6
   447.8
   428.7
     404
   422.5
   458.2
   421.8
   432.5
     441
   363.1
   454.3
     439
   440.7
   457.9
   417.3
   459.8
     451
     463
   435.5
   460.8
   430.6
   457.9
   423.5
   408.2
   433.8
   416.7
   391.4
   450.1
   426.1
   476.7
   438.1
   452.3
   496.1
     418
   417.6
     428
   457.5
   480.6
   450.7
   434.2
   479.6
   469.5
   498.4
   470.2
   425.1
   416.7
   455.6
   484.8
   470.2
   455.6
   485.4
   421.2
   465.6
   408.5
   424.8
   437.1
   475.4
   459.8
     440
   457.2
   496.8
   434.5
   490.3
     463
   440.3
   424.4
   449.4
   419.9
   463.4
   448.4
     490
   457.9
   435.8
   437.4
   421.8
   429.3
   445.9
   400.4
   410.8
   454.3
   453.3
   465.3
   448.4
     463
     427
   442.3
   437.1
   407.6
   409.8
   434.5
   447.5
   449.1
     466
   458.8
   439.4
   428.3
   454.3
   475.4
   444.2
   466.6
     487
   436.1
   459.8
   459.8
   445.2
   443.6
   424.8
   441.6
   401.1
   418.3
   434.8
     428
   436.8
   419.9
   461.7
   459.8
   445.2
   459.8
   437.1
   453.6
   416.3
   441.6
   517.2
   460.4
   422.8
     439
   445.2
   458.2
   423.1
   416.7
   454.9
   480.9
   485.8
   418.9
   447.5
   462.7
   433.2
     439
   414.1
   420.2
   481.2
   450.7
   464.3
   453.6
   417.3
   493.2
   452.7
   437.1
   422.8
   419.9
   448.8
   506.5
   446.8
   510.1
   405.3
   411.8
   413.7
   475.7
   469.2
   450.4
   440.3
     418
   451.7
   456.6
   439.7
   460.4
   434.2
   464.7
   409.2
   452.3
   448.1
   466.3
     476
   466.6
   473.1
     453
   395.9
   452.3
   417.3
   484.1
   437.7
   464.3
   427.7
   385.8
   482.8
   422.2
   450.7
   439.4
   438.7
   465.6
   463.4
   422.5
   453.6
   447.1
     454
   418.9
   425.4
   462.4
   504.9
   468.2
   486.7
   408.9
   472.1
   435.8
   436.1
   459.2
   462.7
   444.9
   446.2
   407.6
   410.8
   447.1
   413.4
   442.6
   427.7
   471.5
   432.5
   451.4
   455.9
   458.5
   442.3
   436.4
   469.9
   467.6
   459.8
   396.2
   437.1
   403.7
   412.8
   447.5
   397.8
   457.5
   443.3
   410.8
   477.6
   445.5
   479.6
   387.5
   502.3
   442.6
   489.3
   425.1
   436.1
     476
   455.9
   458.8
   427.4
   427.4
   448.4
   436.1
   423.5
   446.8
   452.7
   396.9
   428.3
   426.4
   401.4
   428.3
   466.6
   451.7
   424.1
   388.8
     475
   434.8
   485.4
   405.3
   443.9
   437.7
   445.2
   445.9
   440.3
   450.7
   433.2
   483.8
   471.5
   434.8
   457.2
     453
   466.9
   454.6
   457.2
   469.2
   449.4
   426.1
   437.7
   458.8
   450.4
   491.9
   429.3
   489.3
   431.3
   425.1
   454.9
   448.1
   410.8
   521.4
   473.4
   464.7
   416.3
   392.6
   496.1
     427
     404
   451.7
   477.3
   473.4
   466.6
   479.9
   410.5
   435.8
   406.9
   482.5
   444.6
   479.9
   469.5
   568.5
   421.2
   462.1
   421.2
   444.6
   422.8
   460.8
   456.9
   419.6
   449.4
   426.1
     478
   457.5
     464
   443.3
   418.6
   446.5
   459.2
     442
     487
   483.5
   433.2
   478.3
   441.3
   464.3
     427
   450.7
   457.5
   385.5
   421.5
   451.4
   465.6
   448.8
   435.1
   425.7
   457.5
   443.9
   442.3
   437.1
   476.7
   432.5
   482.2
   479.3
   438.1
   483.2
   449.7
   465.6
   437.4
   421.8
   435.5
   443.9
   436.1
     442
   508.1
   434.5
   450.4
   451.7
   438.4
   450.7
   458.2
   494.5
   471.8
   423.8
   468.6
   428.7
   431.9
   432.5
     442
   415.7
   444.2
   437.1
   483.5
   440.7
   473.1
   474.4
     478
   467.6
   447.1
   461.7
   410.5
   398.2
   472.8
   443.3
   462.4
     465
   456.2
   486.4
   412.8
   465.3
   456.2
   470.5
   473.4
   468.9
   430.3
   515.3
     501
   459.5
   441.3
   473.4
   452.7
   517.5
   463.4
     416
   435.5
   468.2
   430.3
   477.3
   445.9
   469.2
   431.3
   438.4
   436.4
   435.1
   433.2
   491.3
   463.7
   468.6
   414.7
     441
   457.2
   483.2
   414.1
   413.1
   422.5
   448.4
   441.6
   436.8
   456.2
     475
   416.7
     442
   406.3
   445.9
   470.8
   427.4
   472.5
   453.3
   450.1
   452.3
   447.8
   470.2
   426.1
   428.7
   474.1
   445.9
   389.7
   412.8
   420.5
     475
   441.3
   441.6
   435.8
   481.2
   447.5
   423.8
     464
   452.7
   410.8
   440.3
   463.4
   386.5
   440.7
   452.3
   436.4
   424.4
   431.9
   412.1
   459.8
   465.6
   482.2
   446.2
   420.5
   451.4
   423.8
   426.4
   488.3
   450.1
     465
   444.9
   426.4
   453.6
   408.9
   433.2
   425.7
   470.5
   458.8
     442
   413.1
     439
   411.1
   482.8
   488.3
   427.7
   449.4
   466.6
   420.9
   437.1
     403
   506.2
   444.2
     452
   427.4
   481.9
     427
   427.7
   445.9
   448.8
   417.3
   450.1
   419.2
   455.9
   523.7
   397.8
   479.3
   459.5
   451.7
     453
   423.8
   435.8
   493.2
   460.8
   443.9
   424.8
   453.3
     429
   468.2
   442.9
   436.4
   403.7
   448.1
   421.8
   447.8
   424.1
   442.6
   469.9
   432.2
   458.8
   457.9
   441.6
     442
   425.1
   443.3
   422.2
   458.5
   485.8
   433.5
   436.8
   467.9
     418
   406.3
   448.1
   430.6
   452.7
   472.8
   486.1
   499.7
   433.8
   459.8
     439
   445.9
   450.1
   497.4
   451.4
   464.7
     441
   472.8
   442.6
     428
   442.3
   469.2
   474.4
   449.7
   457.2
   396.9
   447.5
   445.9
   413.4
   450.7
   445.9
   430.6
     454
   407.2
     427
     477
   455.9
     428
   467.9
   490.3
   434.2
   407.6
   462.7
   455.6
   407.2
   423.1
   481.9
   450.4
   399.1
   450.7
   438.7
   462.4
   448.8
   484.5
   427.7
   461.7
   442.3
   414.4
   466.3
   441.6
   464.3
   432.5
   431.3
   451.7
   454.6
   448.8
   445.9
   459.2
   458.2
     427
   493.2
   456.9
   461.7
   408.2
     441
   428.3
   450.7
   421.5
   469.5
   457.5
   471.2
   379.7
   414.4
   452.7
   460.8
   458.2
     478
   453.3
   444.9
     416
   414.7
   474.1
   472.5
   484.8
   392.3
   458.8
   433.2
     477
   460.8
   469.5
   489.6
   466.9
   431.9
   437.4
     452
   414.7
   431.9
   406.9
   447.8
   444.2
   422.5
   456.2
   426.1
   473.1
     464
   453.6
   441.6
   463.7
   457.2
   495.2
   423.5
   475.7
   463.7
   471.2
     465
   449.7
   466.9
   475.4
   510.1
   467.6
   488.3
   466.3
   454.9
   426.1
   423.8
   405.6
   418.3
   441.6
   475.4
   493.5
   474.1
   458.2
   427.7
   407.6
     454
   470.8
   454.6
   470.2
   473.7
   472.1
     464
   430.6
     428
   419.6
   435.1
   494.5
   447.1
   474.4
   469.9
   496.8
   481.9
   428.7
   434.8
   460.8
   454.9
   463.7
   456.2
   405.6
   503.9
   441.6
   465.3
   468.9
   433.8
   449.4
   468.6
     428
   469.5
   439.7
   447.8
     416
   435.5
   397.8
   414.7
   442.9
   432.5
   401.7
   434.8
   436.1
   461.1
   504.2
   472.8
   431.9
   432.5
   423.5
     441
   443.3
   448.1
   436.8
   457.5
   436.8
   456.9
   477.3
     427
   435.1
   487.7
   454.6
   431.3
   437.1
   457.2
   429.3
   450.7
   437.1
   460.4
   434.8
   434.5
   423.8
   445.5
   406.9
   462.4
   455.3
   499.1
   443.3
   416.7
     428
   446.2
   451.4
   422.2
   456.6
   451.4
   446.8
   454.9
   425.4
   476.3
   440.7
   420.5
   470.2
   479.3
   401.1
   497.1
     451
   433.5
   434.5
   463.7
   436.8
   427.7
   446.5
     453
   475.7
   471.8
   467.6
   448.1
   459.2
     429
   439.7
   467.9
   442.6
   407.2
   447.1
   428.3
   464.7
   427.4
     478
   448.4
   474.7
   457.9
     417
   406.6
   465.3
   445.2
   448.8
   428.7
   492.2
   442.3
   430.6
   480.6
   448.4
   420.2
   450.1
   422.5
     451
   464.7
   453.3
   411.1
   425.4
   441.3
   474.7
   413.4
   442.6
   461.4
   418.9
   453.3
   456.2
   461.4
   453.3
   432.2
     441
   462.4
   444.6
   430.3
   410.8
   440.7
   464.3
   431.3
   431.6
   485.8
   437.7
   429.6
   471.5
   521.1
   451.4
     476
   457.9
   458.5
   461.7
   463.7
   441.3
   412.1
   473.7
   424.8
   446.5
   476.7
   466.9
   493.5
   480.6
   508.8
     489
   445.5
   469.2
   446.5
   405.3
   389.7
     475
   449.4
   462.7
   437.4
   472.8
   474.1
   414.4
   483.8
   447.8
   450.7
   401.1
   477.3
   471.8
   500.7
   437.1
   442.6
   475.4
   448.4
   465.6
   451.4
     465
   472.5
   476.3
   426.4
   553.6
   495.2
     428
   496.1
     416
   474.7
     464
   429.3
   425.1
   455.6
   470.2
   443.6
   495.8
   426.1
   447.5
   422.2
   426.4
   446.5
   469.2
   444.2
   449.7
   479.9
   478.9
   461.4
   457.9
   444.6
   445.2
   439.4
   460.4
   432.2
     502
   420.2
   456.9
   458.2
   452.3
   418.3
   489.6
   509.8
   440.3
   444.6
   457.2
   415.7
   486.1
   485.4
   475.7
   443.9
   455.6
   450.4
     500
   515.3
   439.7
   459.8
   438.4
   515.6
     451
     440
   442.6
     442
   453.6
   438.4
   437.4
   490.6
   469.2
   455.9
   497.4
   454.6
     454
   419.6
   458.2
   459.2
   480.6
   447.8
   438.7
   447.1
   447.5
   422.2
   493.2
     454
   428.7
   476.7
   400.1
   474.7
   494.2
   473.7
     451
   436.1
   454.6
     441
   446.2
   431.3
   455.9
   431.3
   472.5
   461.1
   443.3
   407.6
   459.2
   438.7
   417.3
   437.4
   450.7
   463.7
   463.7
   437.7
   448.8
   440.3
   434.2
   423.8
   446.8
     478
   461.1
   485.8
   445.9
     442
   408.9
   402.4
   445.5
   448.1
   460.4
   436.8
   450.7
   457.5
   499.1
   468.6
   429.3
   472.8
   448.4
   458.2
   433.2
   467.6
   425.7
   449.1
   444.9
   418.9
   477.3
   443.9
   471.8
   457.2
   478.9
   422.5
   442.6
   473.7
   449.4
   447.8
   438.4
   421.8
   440.7
   430.6
     465
   428.7
   453.6
   506.2
   433.2
   450.4
   434.8
   461.1
   435.5
   444.9
     439
   445.5
   399.5
   454.3
   421.8
   445.9
   443.6
   411.8
   460.1
   423.8
   445.2
   470.2
   466.9
     466
   467.3
   506.5
     442
   482.5
   441.6
   477.6
   420.5
   443.6
   440.3
   470.5
   484.8
   465.6
   465.6
     439
   450.4
   474.1
   447.1
     478
   438.1
   447.1
   410.5
   411.5
   373.2
   460.4
     463
   452.7
   409.2
   477.6
   455.6
   442.9
   463.7
   445.5
   424.8
   455.9
   441.6
   430.6
   431.6
   458.8
   426.4
   480.2
   453.6
   457.9
   441.6
   508.8
   466.9
   460.4
   459.2
   434.2
   431.6
   426.1
   458.5
   427.7
   473.4
   459.2
   403.4
   445.2
   521.4
   414.1
   451.4
   453.6
   450.4
   496.5
   458.2
   443.3
   437.1
   473.4
   420.2
   445.5
   410.2
   473.7
   431.6
     490
   473.7
   460.4
   435.5
   436.1
   460.4
   489.3
   480.6
   475.7
     464
   434.8
   433.5
   497.4
   458.5
   445.2
   435.5
   462.4
   434.8
   421.5
   459.8
   437.1
   448.4
   437.4
   429.3
   452.7
   449.7
   447.8
   455.3
   426.7
   464.7
   432.2
   459.8
   481.9
   477.3
   429.3
   473.7
   460.8
     427
   454.9
   466.3
   449.1
   468.9
   456.9
     453
     488
   441.6
   449.1
   429.6
   429.6
   429.6
   448.1
   414.7
   450.4
   476.3
   456.2
   473.1
   434.2
   497.4
   424.1
   470.8
   454.6
   445.9
   444.2
     488
   459.5
   428.7
     428
   465.6
   389.7
   525.3
   476.7
   439.4
   470.8
   402.4
   429.3
     454
   454.3
     463
   488.7
   460.4
   480.2
   481.5
   437.7
   469.2
   439.4
   437.7
     428
   436.1
   472.5
   461.1
   427.4
   457.5
   432.9
   449.4
   480.9
   452.3
   457.9
   467.3
   465.3
   458.5
   471.2
   469.2
   466.6
   446.8
   413.1
   486.7
   424.8
   442.3
     478
   463.4
   420.2
   398.5
   434.2
   482.8
     441
   448.1
   445.2
   429.6
   461.1
   467.6
   419.6
   428.7
   400.4
   470.8
   423.1
   459.8
   481.9
   461.1
   504.2
   461.7
   448.4
   411.5
   444.6
   405.6
   487.7
   440.7
   513.6
   478.9
   430.9
   436.8
   401.7
   459.2
   485.8
   469.5
   439.7
   464.3
   464.3
   463.4
   476.7
   442.9
     478
   474.7
   438.1
   410.8
   446.2
   443.3
   409.5
   412.4
   437.4
   441.3
   479.3
   424.8
   473.4
   442.6
   421.2
   424.4
   443.6
   444.2
   414.4
   420.2
     428
   431.9
   398.2
   471.2
   412.8
   446.2
   449.4
   418.6
   433.5
   452.3
   447.1
   378.4
   424.1
     428
   510.7
   493.9
     454
   434.5
   486.7
   456.9
   461.1
   480.2
   477.3
   401.7
   446.2
   426.1
   474.7
   455.6
   446.2
   414.4
   408.5
   470.8
   471.2
   438.7
   484.8
   469.5
   458.2
   507.8
     451
     454
   489.6
   424.4
   483.2
   467.3
   443.6
   441.6
   499.4
   405.3
   444.6
   494.8
   425.1
   431.6
   490.9
   412.8
   425.4
   477.6
   420.9
   444.2
   434.5
   457.5
   466.6
   484.8
   496.8
   470.5
   457.5
   412.4
   461.7
   464.7
   440.7
     427
   447.5
   480.6
   535.1
   456.6
   439.4
   442.9
   397.5
   472.8
   448.1
   444.9
   474.7
   425.1
   464.3
   461.1
     429
   426.4
   461.1
   438.1
   459.5
   467.9
   475.4
   443.3
   444.6
   448.8
   496.1
   463.4
     429
     452
   467.6
     452
   423.1
   455.9
   422.2
   480.6
   432.9
   480.9
   469.2
     489
   418.6
   460.4
   468.6
   469.9
     500
   408.5
   438.7
   455.6
   470.8
   433.2
     453
     501
   449.7
   427.7
   419.2
   456.2
   426.4
   421.5
   426.1
   434.8
   496.5
   434.5
   436.8
   438.4
   451.7
   431.6
   471.5
   448.1
   499.4
   506.8
   466.3
   444.2
   488.3
     440
   425.1
   506.8
   454.9
   449.7
   460.4
   430.3
   463.4
   449.7
   457.9
   490.3
   417.3
   424.4
   468.9
   453.6
   480.9
   468.6
   409.2
   483.5
   450.7
   480.6
     477
   453.6
     441
   419.2
   431.3
   456.6
   383.9
   420.9
   466.9
   394.6
   454.9
   469.2
   455.3
     489
   451.4
     415
     476
   444.2
   472.1
   449.7
   509.8
   435.1
   434.8
   476.3
   446.2
   432.5
   466.3
   498.4
     439
   435.5
   479.6
   446.2
   450.7
   442.6
     430
   484.5
   499.1
     464
   463.7
   465.6
   427.7
   469.2
   450.1
   464.7
     477
   398.8
   447.5
   455.6
   446.5
   458.2
   436.8
   525.3
   485.4
   422.5
   416.7
   420.9
   457.9
   424.8
   472.5
   402.4
   501.3
   486.7
   434.2
   454.9
   482.5
   460.4
     442
   457.2
   468.2
   421.5
     464
   470.5
   472.1
   503.9
   468.9
   406.9
   489.3
   424.8
     513
   468.9
   432.9
   401.7
   459.2
     451
   441.3
     441
   438.4
   449.1
   456.2
   447.8
   431.9
   526.9
     476
   481.2
   489.6
   484.1
   439.7
     453
   490.3
   482.8
   422.5
   489.6
   425.4
   393.6
     478
   438.4
     439
   443.6
   456.6
   434.5
   438.1
   446.5
   413.7
   431.3
   425.4
   489.6
   463.7
   450.7
   440.3
   511.7
     441
   441.3
   420.9
   423.1
     440
   466.6
   439.4
   468.9
   421.8
   433.5
   470.8
   474.4
   454.6
   475.7
   428.7
   462.4
   447.8
   456.9
   467.3
   479.9
   471.5
   471.5
   432.2
   446.2
   510.7
   458.5
   482.5
     500
   436.1
     441
   455.6
   473.4
   473.4
   444.2
   435.1
   478.3
   473.1
   450.4
     451
   493.2
     428
   405.3
   475.4
   475.4
   508.1
   472.5
   458.8
   454.3
   420.5
   456.6
   458.5
   469.5
   468.9
   434.2
   431.9
   432.2
     464
   402.7
   438.7
   483.5
   402.1
   480.2
   427.4
     427
     454
   476.7
   393.3
   447.8
   422.8
   445.5
   461.7
     489
   443.3
   490.3
   398.5
   432.9
   478.9
     452
     487
   413.4
   480.6
     489
   418.9
     475
   430.6
   472.5
   420.2
   474.1
   407.9
   472.5
   463.4
   460.4
   453.3
   485.8
   444.9
   450.4
   461.4
   462.4
   452.7
   444.9
     464
   433.2
   457.5
     477
   467.9
   414.4
   459.2
   436.4
   462.1
   433.5
   499.1
   417.3
   477.3
   452.3
   462.1
   448.4
   470.5
     428
   454.6
   490.6
   464.3
   488.3
     429
   427.7
   491.3
   429.6
   448.8
   422.5
   430.3
   419.6
   469.2
   494.2
     466
   521.1
   439.7
   492.9
   429.6
     514
   478.6
   383.9
   445.5
   423.8
     487
   459.2
   489.6
     442
   429.3
   420.2
     453
     429
   432.9
   466.9
   458.2
   406.6
   441.3
   473.4
   459.2
   533.8
   470.2
   447.8
   464.7
   497.1
   435.8
   385.2
     475
   437.4
   462.1
   430.9
   423.1
   431.3
   470.5
   458.5
   466.9
   406.3
   416.3
   428.7
   475.4
   419.9
   501.3
     487
     439
   438.1
   459.2
   471.2
   491.6
     430
   469.2
   472.8
   475.7
   502.6
   427.4
   499.4
   439.4
     428
   466.9
   459.5
   467.6
   424.4
   448.1
   437.4
   468.6
   455.6
   449.7
   444.2
   466.9
   426.1
   413.4
   441.3
   484.1
   472.5
   468.6
     465
   429.6
   470.8
   437.4
   495.5
   445.2
   451.7
   451.7
     451
   422.5
   426.1
   424.1
   445.9
   480.6
   466.9
   465.3
   426.7
   467.3
   451.7
   496.8
   398.2
   495.5
   483.5
   461.7
   454.9
   465.6
   513.6
   508.1
   463.4
   460.4
     466
   437.4
   456.9
   511.1
   483.2
     453
   469.2
   473.7
   494.2
     441
   448.8
   491.6
   451.4
   447.8
     465
     489
   467.3
   444.2
     416
     464
     430
   426.7
   488.7
   457.5
   440.7
   465.3
   430.9
   463.4
   447.5
   466.3
   476.3
   446.5
   502.9
   465.3
   499.1
   481.9
   457.2
   467.9
   439.4
   432.9
   470.5
   419.2
   445.5
   487.7
   454.3
   462.7
     475
   492.6
   485.8
   433.5
   436.4
   509.8
     478
   448.1
   428.3
     441
   492.6
   388.4
   441.3
   424.4
   464.3
   477.3
   458.2
   456.9
   438.4
   480.2
   468.9
   467.3
   478.9
   454.6
   474.7
     501
   467.6
   401.7
   429.6
   500.3
   461.4
   443.9
   459.5
   422.2
   494.8
   489.6
   509.8
   466.6
     489
     476
   463.7
   453.6
   504.2
   484.1
   483.5
   441.3
   443.6
   458.5
   436.4
   468.6
   468.6
   401.1
   421.5
   465.6
   437.7
   477.3
   461.1
   445.9
   457.9
   473.7
   472.8
   449.7
   470.5
   419.9
   506.5
   457.2
   452.7
   409.5
   440.7
   492.9
   488.7
     454
   385.5
   484.5
   454.3
   481.9
   433.8
   457.5
   426.7
   457.2
   432.5
     465
   499.7
   456.6
   473.7
     465
   431.6
   456.2
   472.5
   486.7
   515.6
   530.2
   460.8
   485.4
   518.2
   440.3
   443.6
   429.3
   462.4
   463.7
   493.9
   456.2
     463
   460.4
   481.5
   454.9
   411.1
   442.6
   500.3
   490.3
   453.3
   420.5
   437.7
   455.3
   475.7
     477
   496.1
   522.1
   412.4
   442.9
   450.1
   421.8
   433.2
     500
   474.1
   458.5
   494.2
   445.5
   433.5
     451
   474.4
   433.2
   467.3
   406.9
   469.2
   434.2
   498.7
   469.2
     463
   454.9
   472.5
   422.8
   385.8
   481.5
   469.5
   454.9
     418
   449.7
   444.6
   507.5
   420.5
   457.2
   439.4
   477.3
   473.1
   434.5
   447.5
   470.5
   418.3
     452
   430.3
   442.3
     478
   496.5
   465.3
   485.8
   481.9
   459.2
   431.3
     452
   426.1
   414.1
   496.1
   482.8
   459.8
   419.9
   447.1
   475.4
     476
   435.1
   434.5
   498.1
   454.3
   454.6
   502.3
     404
   426.7
   497.8
     429
   447.1
   432.2
   466.6
     440
   478.3
   458.2
   427.7
   450.7
   445.5
   500.7
   479.3
   458.8
   454.9
   488.7
   467.3
   460.4
   472.8
   459.2
   480.2
   454.3
   499.7
   419.9
   410.2
   459.5
   484.1
   449.4
   474.1
     463
   481.9
   500.3
   486.4
   438.1
     451
   405.6
   463.4
   503.3
   430.6
   452.3
   491.9
   439.4
   458.8
   424.8
   451.4
   468.2
   448.1
   468.9
   450.1
   484.8
   447.1
     501
   480.9
   431.3
   420.2
   464.7
   480.9
   448.1
   489.6
   453.3
   450.4
   443.6
   436.8
   434.8
   435.1
   426.7
   430.6
   469.5
   451.7
   484.1
   465.3
   457.2
     476
   468.6
   468.9
   444.9
   509.1
     391
   480.6
   430.3
   467.3
   458.2
   435.8
   405.6
   458.5
     463
   480.9
   484.5
   462.1
   448.4
   446.5
   439.4
   494.2
     418
   398.2
   405.9
     478
   454.3
   468.6
   484.8
   469.2
   493.5
   471.8
   458.8
   468.9
   470.8
   439.4
   444.9
   514.6
     465
     405
   442.6
   436.1
   420.5
   447.5
   398.8
     488
   443.6
   432.5
   403.4
   499.7
   450.1
   410.2
     476
   451.4
   454.9
     490
   427.4
   438.7
   458.2
   448.4
   443.9
   480.2
     440
   483.5
     453
   478.9
   439.4
   480.6
     427
   455.6
   443.9
   491.3
   420.2
   482.5
   496.5
   446.5
   402.4
     463
   420.2
   428.7
   428.7
   445.9
   496.1
   432.9
   447.5
   410.5
   447.8
   492.9
   449.4
   446.2
   456.9
   479.9
   472.8
   413.7
   426.1
   392.6
   484.5
   436.8
   433.2
   439.7
   446.5
   430.3
   454.6
   470.5
   443.6
   453.6
   454.9
   432.2
   499.7
   431.3
   426.1
   399.1
   482.8
   410.8
   472.8
   455.6
     442
   493.5
     430
   471.8
     488
   492.2
     488
   442.6
   502.9
   492.6
   464.7
   483.5
   488.7
   418.6
   427.4
     454
   436.8
   405.6
     428
   444.9
   452.3
   455.3
   411.8
   454.9
   445.2
   410.8
   505.2
   468.9
   407.9
   435.1
     451
   476.7
   476.7
     451
   427.4
   444.9
   408.2
   463.7
   484.5
   461.7
   425.7
   454.3
   462.4
   460.8
   441.3
     427
   428.7
   413.1
   469.2
   447.8
     475
     487
   451.4
     475
   467.3
   405.3
   499.7
   495.8
   483.2
   426.1
   477.3
   433.8
   416.7
   488.3
   491.6
   459.2
   419.2
   420.2
     453
   432.2
   442.3
   471.5
   431.6
   407.6
     451
   425.7
   401.1
   419.6
   484.8
   461.1
   484.8
   501.3
     439
   450.4
   426.1
   408.5
   483.5
     430
   479.6
   499.1
   470.5
   469.2
     451
   430.6
   476.7
   457.5
   442.9
   418.3
   426.7
   465.3
   416.7
   462.1
   457.9
   478.3
   447.8
   435.5
   436.4
   463.4
   449.1
   484.5
     441
   442.9
   466.3
   446.5
   441.6
     429
   498.4
   477.6
   475.7
   472.8
   402.7
   493.5
   444.6
   480.2
   485.1
   411.1
   513.6
   431.3
   470.2
   447.1
   473.1
   456.6
   455.6
   431.3
   472.5
   449.4
   437.7
   453.6
     440
   440.3
   428.3
   450.4
   471.8
   439.4
   498.4
   480.9
   485.8
   432.2
   442.9
   456.6
   488.7
   435.1
   412.4
   473.7
     464
   436.4
   437.7
   443.3
   439.4
   490.3
   436.1
     440
   467.9
   499.7
   452.7
   447.8
   460.4
   491.6
   436.1
   445.5
   515.3
   430.6
   483.5
   482.8
   460.1
   460.4
   446.2
   441.6
     488
   452.3
     441
   434.2
   485.1
   458.5
   461.4
   498.7
   458.2
   457.2
   436.4
   485.8
     488
   483.8
   517.9
   467.9
     427
   503.6
   430.9
   433.5
   454.3
   419.6
   463.7
   503.9
   444.2
   474.4
   454.6
   458.8
   497.8
   466.9
   463.7
   498.1
   462.4
   459.8
   454.3
   473.1
   495.5
     418
   439.4
   462.1
   436.1
   444.2
     476
   440.3
   462.4
   458.2
     489
   429.6
   452.7
   442.6
   447.5
   494.8
   439.7
   433.5
     514
   466.9
   463.7
   471.2
   453.3
   490.9
   482.2
   448.1
   443.6
   457.9
   412.4
   492.2
   508.1
   498.4
   478.9
   447.1
   425.4
   426.4
   460.1
   471.5
   415.7
   413.4
   456.9
   484.5
   419.9
   413.1
   459.8
     416
   526.9
   439.7
   532.8
   443.3
   426.1
   467.6
   471.2
   432.2
   441.6
   470.5
   482.2
   438.4
   450.1
   438.1
   436.4
   474.1
   415.7
   475.7
   487.4
   414.4
   449.4
   459.2
   442.3
   462.1
   505.2
   428.7
   487.4
   455.3
   462.1
   455.9
   449.4
   473.1
   486.7
   454.3
   447.1
   452.3
   479.3
   456.2
   468.2
   461.7
   442.3
   505.9
   451.7
   474.1
   498.7
   478.9
   485.4
   472.5
   473.4
   471.5
   430.3
   492.2
   464.3
   480.6
   436.8
   432.2
   452.3
   430.6
   449.7
   422.2
   460.4
   455.9
   493.9
   423.8
   466.6
   431.3
   474.4
   464.7
     490
   469.9
   457.2
   508.8
   478.9
     477
   474.7
   461.1
   450.4
   414.4
   468.2
   427.4
   502.9
   523.1
   488.3
   456.2
   463.4
     500
   497.8
   489.6
   481.5
     539
   474.4
   443.6
   507.2
   460.1
   484.8
   471.8
   443.9
   484.1
   472.1
   427.4
   458.8
   484.5
   454.6
     464
   500.7
   518.8
   476.7
   470.5
   461.4
   456.6
     477
   474.1
   446.5
   487.7
   480.9
   450.4
   506.5
   485.1
   458.8
   505.2
   429.6
   429.3
   466.6
   454.6
   496.5
   470.5
   430.3
   488.7
   460.4
     463
     454
   458.5
   497.1
   459.8
   469.5
   515.3
   452.3
   507.2
   406.6
   460.1
   449.4
   484.1
     439
   500.3
   473.1
   473.7
   495.8
   522.1
   474.7
   469.9
   484.5
     489
   508.5
   427.4
   450.4
   514.6
   501.6
   497.1
   479.6
     464
   462.4
   478.6
   534.1
   511.4
   483.8
   505.5
   523.7
   462.7
     513
     490
   493.5
   485.8
   470.8
   508.1
   472.8
   461.7
   477.6
   489.6
   475.4
   484.5
   504.6
   466.6
   492.6
   499.4
   540.3
   525.7
   504.2
   516.6
   483.2
   467.3
   501.6
   505.9
   511.7
     575
   550.3
   523.7
   503.3
   564.3
   534.7
   528.2
   506.8
   510.4
   580.2
   541.2
   553.2
   606.4
   556.8
   554.2
   547.7
   509.4
   489.3
   545.4
   539.6
   576.3
     525
   527.9
   535.4
   532.8
   512.7
   539.3
   557.4
   511.1
   509.4
   510.1
   592.8
   540.6
   551.9
   535.4
   590.2
   565.9
   537.3
   597.3
   542.8
   551.6
   519.5
   497.8
   518.8
   483.5
   564.9
   496.1
   546.7
   512.4
   573.3
   543.8
   570.7
   491.6
   540.9
   521.1
   507.5
   534.7
   539.3
   528.9
   547.7
   457.2
   531.2
   503.9
     560
   578.5
   510.4
   559.1
   468.6
   488.7
   501.3
   530.5
   515.6
   519.8
   507.5
   555.5
   491.6
   402.1
   570.7
   508.8
   517.9
   473.1
   499.7
   474.1
   488.7
   511.4
     466
   520.8
   503.3
   456.6
   498.7
   464.7
   468.9
   460.1
   474.1
   515.6
   538.3
   483.2
   468.2
   522.1
   494.8
     490
   496.5
     490
   453.3
   486.1
     466
   515.6
   445.2
   469.5
   469.5
   508.8
   482.5
   516.6
   465.3
   503.3
   467.3
   492.9
   490.3
     441
   528.6
   466.9
   480.6
   479.6
   525.7
   463.7
   506.5
   504.2
   482.2
   486.1
   482.2
   481.9
   485.1
   511.4
     478
   475.4
   496.8
     514
   462.1
   476.3
   498.1
   454.9
     489
   521.1
   512.7
   494.2
   516.6
   504.6
   426.7
   527.3
   431.9
   464.7
     478
   458.8
   492.2
   465.3
   483.2
   475.4
   497.1
     451
   464.3
   498.1
   508.8
   463.4
   410.5
   435.5
   462.1
   503.9
   452.3
   511.1
   439.4
   489.6
   494.5
   484.8
   465.6
   486.4
   433.5
   479.9
   443.9
   503.6
   460.8
   406.3
   417.6
   427.4
   464.3
   506.5
   467.6
   501.6
   489.3
     466
   510.4
   464.7
     430
     451
     478
   427.4
   457.2
   474.7
   464.3
   476.3
   397.8
   450.4
   476.3
   460.8
   482.8
   460.4
   489.6
   457.9
   470.2
   474.4
     451
   492.6
   463.7
   419.6
   461.7
   490.6
   472.8
     439
     463
   473.4
   448.1
   462.1
   454.6
     466
   517.9
   452.3
   451.4
   468.9
   499.1
   514.9
   499.7
   499.1
   492.2
   476.7
   471.2
   502.6
   455.3
   492.6
   428.3
   449.7
     466
   437.1
   450.1
   457.9
   457.5
   445.5
   438.7
   520.5
   472.8
     488
   435.8
   490.9
   467.6
     430
   447.8
   481.2
   477.6
   469.5
   492.2
     465
   459.2
   460.1
   471.5
   483.2
   468.2
   514.6
   422.8
   467.3
   453.6
   520.8
   460.8
     475
   470.2
   474.1
   491.9
   478.6
   509.4
   430.3
   455.9
     463
   492.2
   456.2
   509.4
   399.1
   496.5
   468.9
     478
   452.7
   448.8
   497.8
   447.8
   470.2
   448.8
   481.2
   437.1
   422.5
   448.1
   459.5
   469.2
   460.4
   480.2
   509.8
   452.7
   468.9
   470.8
   452.7
   428.7
   490.6
   438.4
   466.6
   459.2
   463.7
   463.7
   503.9
   470.8
     464
   495.2
   466.9
   412.4
   466.6
   494.2
   456.9
   450.7
   472.5
     475
   445.5
   447.5
   479.3
   461.1
   466.9
   469.2
   473.4
   446.8
   462.7
   482.8
   498.7
   498.7
   408.9
   457.2
   508.5
   459.8
   489.3
   471.8
   470.2
   471.5
   421.2
   418.3
   510.4
   503.3
   510.1
   477.6
   432.5
   475.4
   491.9
   458.2
   444.9
   444.9
   446.5
   420.2
   502.9
     490
   420.5
   456.9
   447.5
   469.5
   468.2
   482.2
     465
     478
   546.4
   458.8
   442.6
   492.6
   457.9
   455.9
   454.3
   435.5
   492.2
   439.4
   474.1
   464.7
   446.2
   510.7
   471.2
   506.2
   459.5
   441.6
   474.1
   485.4
   474.4
   455.3
   466.3
   456.2
   451.4
   478.3
   501.6
   444.9
   443.9
   468.6
   456.6
   478.9
   496.5
   531.2
   505.5
   424.4
   487.4
   490.9
   452.3
   449.1
   436.4
   461.4
   480.6
   434.8
   518.5
   467.6
   467.3
   452.3
   436.1
   470.5
   498.4
     465
   467.9
   523.1
     500
   473.7
   448.1
   442.9
   451.4
   496.1
   464.7
     451
   493.9
   471.2
   478.6
   437.7
   454.3
   495.2
     502
   498.4
   463.7
   447.1
     477
   438.1
   495.5
   480.6
   449.1
   474.1
   454.9
   463.4
   467.9
   449.1
   472.1
   476.7
   483.2
   454.9
   476.3
   432.2
   456.2
   484.1
   486.1
   457.2
   385.8
   472.8
   444.2
   461.1
   467.3
   478.9
   451.7
   442.9
   464.3
   437.7
   443.3
   469.2
   473.4
   468.2
   516.9
   429.6
   480.6
   431.6
   509.8
   450.7
   424.4
   461.7
   423.1
   470.8
   442.9
   456.2
   455.6
   509.1
   449.7
   461.1
   469.9
   470.8
   469.9
   430.9
   416.7
   489.3
   479.9
   448.1
   469.5
   475.4
   444.9
   450.1
   503.3
   438.4
   450.4
   433.5
   486.7
   486.1
   454.9
     463
   461.4
     478
     428
   501.6
   483.8
   492.6
   419.2
   459.8
     439
   481.2
   458.5
   414.7
   448.4
   504.6
   471.5
   455.9
   447.5
   496.5
   453.6
   548.4
   407.6
   486.4
   456.6
   470.8
   455.9
   545.1
   479.6
   479.6
   462.7
   456.9
   508.5
     478
   464.3
   502.3
   504.6
   498.7
   496.1
     466
     476
   430.3
   481.5
   472.5
   482.5
   497.4
   458.8
   454.6
   456.6
   484.8
   470.2
   485.1
   435.8
   465.3
   472.1
   499.1
   474.7
     477
   480.6
   467.9
     454
   472.1
   489.3
   471.8
   477.3
   459.8
   453.3
   509.4
     490
   420.5
   447.1
     490
   463.7
   473.4
   477.3
   490.6
   473.7
   449.1
   494.8
     477
   468.2
   450.7
   473.7
   441.3
   493.2
   497.4
   470.5
   471.2
   515.9
   506.2
   487.4
     427
   460.8
   515.3
   453.3
   410.5
   482.5
   490.3
   495.8
   469.5
   458.2
   481.5
   481.9
   466.3
   456.6
   445.9
   466.9
   432.9
   464.3
   517.5
   481.9
   479.3
   485.4
   490.3
   474.7
   485.4
   479.3
   526.6
   411.5
   448.8
   441.3
   454.9
     551
   501.3
   511.7
   458.5
   431.3
     452
   508.5
   479.6
   483.2
   506.5
   444.9
   495.2
   509.4
   482.5
   477.6
   413.4
   521.1
   500.3
   501.3
   412.1
   490.6
   471.5
     475
   486.1
   470.2
   489.6
   493.5
   452.3
   443.6
     526
     489
     488
   511.1
   446.2
   477.6
     476
     477
   492.9
   480.9
   482.5
   443.3
     453
   457.9
   497.8
   436.4
   505.2
     501
     487
   460.8
   480.6
   504.9
   460.1
   465.6
   455.9
   462.4
   486.4
     489
   484.1
   504.2
   522.4
   438.7
   460.4
   507.8
   405.9
   430.6
   448.1
   484.5
   536.4
   469.5
     500
   437.4
   478.6
   428.7
   466.3
     440
   437.7
   544.8
   460.4
     475
   450.4
   460.4
   457.2
   512.7
   499.1
   486.4
     490
     476
   456.9
   483.5
   477.6
   494.5
   503.9
   429.3
   474.4
   462.7
   474.4
     514
   459.5
   457.5
   466.3
   442.9
     477
   426.4
   385.8
   481.2
   482.2
   534.4
   484.8
   519.8
   506.5
   478.3
   460.1
   436.4
   467.6
   485.1
   450.1
   484.1
   472.5
   435.5
   457.5
   466.9
   420.9
   547.1
   462.7
   477.6
   455.6
   493.2
   474.4
   450.4
   417.6
   443.3
   476.7
   518.5
   448.1
   453.6
   472.8
   488.7
     466
   452.7
   483.8
   472.5
   452.3
   498.7
     428
   400.8
   448.4
   516.6
   475.4
     478
   471.2
   460.8
   424.8
   446.8
   467.3
   523.1
   463.4
   476.7
   473.1
   430.6
   475.7
   472.5
   485.8
   480.9
   514.3
   480.6
   420.9
     428
   466.3
   456.6
   464.3
   497.1
   490.9
   413.7
   431.9
   477.3
     487
   467.6
   414.4
   449.4
   484.1
   475.4
   410.5
   478.6
   495.2
   508.5
   449.1
   481.9
   479.9
   492.2
   443.3
   472.8
   435.8
   516.2
   484.8
     452
   485.4
   475.7
   420.5
   487.4
     465
   474.4
   465.6
   478.3
   470.8
   436.1
     465
   492.9
   473.1
   526.3
   482.8
   468.6
   495.5
   526.9
   433.5
   496.1
   490.9
   450.4
   449.1
   503.6
   447.1
   462.7
   451.7
   462.4
   453.6
   462.1
   483.5
   481.2
     501
   435.8
   506.8
   450.1
   494.2
   512.7
   480.6
   421.5
   497.4
   505.9
   492.2
   445.9
   454.9
   467.6
     476
   451.4
   419.2
   527.9
   507.5
   490.9
   480.6
   451.7
   437.4
   457.5
   510.4
   530.2
   506.2
   493.2
     501
   430.9
   452.3
   479.3
   527.9
   487.7
   418.9
   474.1
   528.9
   475.7
   478.9
   459.2
     465
   500.7
   489.3
   459.5
   528.2
   474.1
     488
   488.3
   505.5
   481.2
     476
   483.5
   476.3
   536.7
   537.3
     512
   525.7
   498.7
   479.3
   458.8
   447.1
   481.2
   489.6
   492.6
   454.9
   456.6
   507.8
   484.5
   538.3
   460.1
   498.7
   470.5
   511.1
   493.5
   469.5
   522.1
   486.7
   468.6
   509.8
   468.2
     487
   481.2
     439
     440
   477.3
   505.5
   555.8
   542.2
   432.5
   500.3
   481.5
   484.1
   499.1
   476.7
   489.3
   515.6
     513
   490.6
   489.6
   427.4
   482.5
   464.3
   493.9
   490.3
   514.9
   534.1
   495.5
   473.4
   511.1
     466
     429
     465
   490.9
   510.7
   437.1
   509.8
   472.1
   528.2
   541.9
   493.9
   530.5
   456.9
   513.3
   510.4
   443.9
     487
   462.4
   493.5
   474.4
   479.6
   482.8
   507.5
   400.1
   431.3
   465.6
   461.1
   493.5
   485.4
   476.7
   510.1
   508.8
     524
   479.9
     525
   462.4
     477
   477.6
   474.1
   507.2
   472.8
   491.6
   492.2
   495.5
     453
   429.3
   520.8
   503.6
   497.1
   503.3
   478.9
   452.3
   474.1
   496.5
   509.1
   474.4
   465.6
   491.6
   471.5
   485.8
   460.4
   482.8
   448.4
   494.8
   453.6
   450.4
   484.1
     514
   486.4
     488
   490.3
   450.1
   460.8
   472.1
   481.9
   497.1
   466.6
   447.5
   469.9
   436.1
   453.6
   503.6
   512.7
   447.8
   485.4
   485.4
   526.9
   517.9
   473.1
   464.3
   547.7
   499.7
   491.9
   464.3
   484.8
   487.7
   507.2
     478
   485.8
   455.3
   435.8
   460.4
   473.1
   466.3
   481.5
   479.6
   494.8
   461.7
     466
     464
   465.3
   503.9
   507.5
   457.2
   479.6
   526.9
   461.4
   532.5
   527.9
   441.6
     500
   477.6
   450.7
   462.7
   450.7
   477.3
   522.1
   489.6
   466.6
   444.9
   443.9
   471.5
   481.2
   462.1
   527.6
   511.1
   493.5
   501.6
   458.2
   442.3
   481.9
   463.7
   440.3
   441.6
   446.8
   467.9
   449.1
   458.5
   491.6
   437.1
   461.7
   461.4
   446.2
   460.4
   497.4
   476.3
   525.3
   457.5
     478
   421.8
   479.9
   469.9
   527.9
   454.3
   495.8
   466.9
   504.9
   504.2
   466.9
   469.9
     512
   481.9
   462.4
   487.4
   476.7
   522.7
   482.8
     490
   499.7
   475.4
   457.9
   487.7
   494.5
   449.7
   431.3
     525
   467.3
   458.2
   484.1
   466.9
   527.3
   479.3
   498.4
   478.6
     513
   457.9
   472.5
   486.1
   451.7
   470.8
   483.5
     466
   467.6
     477
   454.9
   491.3
   443.9
     514
   482.8
     487
   523.4
   428.3
   506.5
   426.4
   464.7
   467.3
   463.4
   460.1
   486.1
   497.4
     478
   469.5
   477.3
     548
   455.9
   609.3
     489
   471.5
   492.9
   552.6
   499.1
   519.5
   479.3
   502.3
   509.4
   524.7
   515.6
   503.6
   543.8
   509.4
     549
   527.3
   506.8
   554.5
   492.6
   566.9
   609.3
   574.6
   607.4
   542.8
   532.8
     562
     585
   589.2
   579.8
   565.6
   609.3
   581.8
   575.9
   583.1
   625.6
   637.6
     597
   633.7
   676.2
   605.1
   601.6
   574.3
   662.2
   623.3
     599
   649.6
     657
     621
   618.1
   663.8
   635.3
   673.3
   668.1
   702.8
   691.7
   703.7
   716.1
   660.6
   720.3
   727.1
   709.3
   710.6
   687.9
   756.9
   704.1
   681.4
   750.8
   723.5
   684.9
   746.6
   750.8
   771.2
   805.3
   793.3
   800.1
   806.9
   775.8
   726.8
   760.5
     756
     756
   807.9
   773.2
     802
   796.8
   746.2
   819.6
   756.9
   805.6
   825.7
   815.3
   778.7
   830.6
     827
   764.7
   812.1
   840.6
   851.7
   817.3
   820.9
     840
   809.2
     817
   801.1
   875.4
   837.1
   877.6
   837.4
     781
   855.2
     816
   761.5
   759.9
   775.8
     767
   824.1
   851.3
   761.2
   870.2
   769.6
   811.4
     792
     744
   817.9
   766.4
   735.5
   791.3
   728.7
   761.8
   818.6
   815.3
   721.6
   811.4
   718.3
   786.8
   722.6
   744.6
   762.5
   760.2
   715.4
   686.9
   723.5
   700.2
   742.7
   711.2
   716.7
   777.1
   756.9
   742.7
   759.2
   684.6
     754
   709.9
   713.5
   709.9
     720
   747.2
     708
   661.9
   649.6
   643.7
   677.5
   719.6
   692.7
   679.1
   615.2
   744.9
   675.8
   640.5
   588.6
     622
   645.4
   570.7
   710.6
     671
   661.3
   649.2
   600.9
     633
   592.5
   638.9
   638.2
     634
   639.2
   621.7
   591.2
     608
   640.2
   590.2
   648.9
   573.7
   609.7
   582.1
   596.7
   567.2
     596
     647
   585.3
   565.2
   543.2
   580.2
   551.9
   605.8
   623.6
   567.8
   570.1
   590.9
   517.5
   570.1
     585
   555.8
   555.2
   552.9
   570.4
   553.2
   497.1
   586.6
     526
   611.6
   537.3
     563
   543.5
   522.1
   553.2
   570.7
   569.8
   576.3
   495.2
   570.7
     538
     574
   570.7
   545.1
   550.3
   561.7
   522.4
   479.3
   515.6
   536.4
   546.4
   546.7
   546.7
   558.7
     490
   518.8
   474.1
     584
   553.2
   501.3
   512.4
   524.7
   443.9
   524.4
   546.4
   516.9
   499.1
   495.2
   508.5
   528.2
   563.6
   527.9
   512.4
   516.9
     477
   518.5
   519.5
   579.5
   493.5
   504.6
   509.8
   464.3
   522.1
   471.2
   490.9
   517.5
   539.9
   538.3
   532.5
   540.3
   506.5
   502.3
   528.6
   468.9
     487
   507.8
   543.8
   517.2
   487.4
   495.5
   435.1
   504.6
   480.6
   518.8
   544.8
   524.7
   535.1
   522.1
   534.7
   542.2
   503.6
   525.7
   486.1
   493.5
   488.3
   482.2
     526
   476.7
   515.3
   483.2
     561
   523.1
   477.3
   498.7
   478.3
   522.1
   482.2
   546.1
   489.6
   480.6
   479.9
   505.2
   479.3
   466.6
   490.6
   546.7
   512.4
   490.6
   519.8
   491.9
   513.3
   555.5
   507.2
   503.9
   468.9
   461.1
   523.4
   482.2
   480.9
   502.6
   513.3
   482.5
   503.9
   498.7
   512.7
   477.6
   555.2
   457.2
   503.6
   507.5
   475.4
   491.3
   492.9
   444.6
   468.6
   492.6
   542.8
   490.6
   465.6
   468.9
   492.2
   487.4
   533.8
   499.7
   517.5
   497.4
   461.7
   496.1
   497.8
     466
   473.4
   491.9
   504.9
   540.3
     490
   501.3
     476
   515.3
   494.5
   450.4
     501
   510.1
   471.2
   512.7
   504.9
   470.8
   511.1
   533.8
   497.8
   503.3
   528.9
     476
   483.2
   475.7
   487.4
   538.6
   481.9
   515.9
   499.7
   531.8
   540.9
   467.9
   497.8
   498.4
   509.4
   478.9
   527.6
   532.8
   556.1
   516.6
   479.9
   558.4
   529.5
   558.4
   534.1
     512
   502.3
   504.9
   517.9
   533.1
   498.1
   494.5
   565.9
   526.9
     513
   610.3
   577.2
   528.2
   545.1
   550.3
   578.9
   628.8
   534.4
   540.3
     549
   601.2
   530.8
   637.2
   590.5
     611
   587.3
   647.6
   635.3
   600.9
   620.7
   629.8
   676.8
   627.2
   628.2
   638.9
   599.6
   707.3
   636.3
   669.7
   657.7
     647
   593.5
   661.9
   653.1
   653.8
   703.4
   710.6
   752.7
   703.1
   775.8
   700.8
   721.6
   712.5
   732.6
   728.1
   769.6
   789.1
   727.1
   741.1
   749.8
   807.9
   786.5
   768.3
   834.5
   809.5
   827.7
   906.8
   802.7
     852
   797.8
   827.7
     863
     877
   862.4
   870.5
   903.9
   903.3
   973.3
   898.7
   878.9
   841.6
   906.2
   894.2
   895.8
     876
   912.7
   918.2
   932.8
   996.7
   886.1
   947.4
   915.3
   995.1
   917.2
   946.4
    1023
   957.8
     926
   915.6
   958.7
   891.9
    1035
   940.9
   934.4
   917.5
   905.8
   934.7
   954.2
   906.5
   921.1
    1029
     865
     901
    1010
   915.6
     902
   949.6
   834.5
   940.6
   954.5
   958.7
   932.4
   983.4
     913
   894.5
   934.1
   856.9
   908.4
   836.4
   858.5
   911.4
   930.5
   846.5
     826
   814.4
   845.5
   875.4
   772.2
   852.6
   803.7
   858.2
     865
     816
   841.3
   800.4
   846.8
   770.6
   741.4
   738.8
   703.7
   788.4
   762.1
   720.9
   707.6
   693.7
   741.1
     742
   716.4
   711.5
   677.5
   693.4
   706.7
   661.6
   700.2
   643.7
   706.3
   672.3
   660.3
   636.9
   623.6
   684.3
   661.6
     669
   629.1
   616.5
   668.7
     611
   619.1
   608.7
   630.1
   603.8
   632.4
   594.7
   603.5
   621.7
   588.6
   567.8
   582.7
   551.3
   628.8
   578.2
   620.4
   589.9
   564.3
     609
   584.7
   606.1
   577.9
   577.9
   557.4
   605.8
   624.3
   560.4
   564.6
   561.3
   616.8
     525
   581.8
   567.5
   571.4
   589.2
     572
   602.2
   613.2
     621
   568.8
     560
   571.4
     550
   579.5
   584.4
   616.2
   602.9
   581.4
   611.3
   587.3
   618.4
   623.3
   587.6
   606.4
   628.5
   614.9
   656.7
   737.8
   627.5
   654.1
   660.6
   688.5
   634.3
   651.5
   662.9
   700.5
   694.7
   684.3
   703.1
   662.2
   711.2
   689.5
   731.6
   689.8
   732.9
   801.1
   757.6
   731.3
   788.7
   759.9
   776.7
   833.8
   710.9
   806.3
   827.7
   849.1
   718.3
   813.1
   833.8
   856.9
   823.1
   848.1
   819.2
   828.3
   800.7
   841.9
   829.6
   874.1
   846.8
   819.6
   862.1
   942.2
   794.6
   895.1
     935
   916.9
   899.7
     865
     887
   950.3
    1001
   976.9
   966.2
   946.7
   958.4
   979.2
   961.6
   987.6
    1027
   987.9
    1037
    1082
    1093
   998.6
    1045
    1064
    1067
    1080
    1050
    1090
    1130
    1105
    1136
    1202
    1228
    1179
    1136
    1199
    1149
    1306
    1220
    1238
    1274
    1249
    1367
    1331
    1404
    1384
    1456
    1421
    1489
    1409
    1487
    1508
    1550
    1608
    1676
    1609
    1693
    1713
    1840
    1734
    1850
    1899
    1939
    1960
    1975
    2070
    2124
    2308
    2330
    2350
    2413
    2495
    2498
    2605
    2746
    2787
    2756
    2862
    2948
    3053
    3167
    3151
    3296
    3345
    3334
    3644
    3707
    3738
    3995
    3953
    4030
    4099
    4314
    4515
    4555
    4777
    4851
    5084
    5105
    5321
    5154
    5494
    5506
    5588
    5818
    6074
    6025
    6165
    6513
    6555
    6947
    6939
    6969
    7037
    7333
    7456
    7540
    7708
    7842
    7943
    8090
    8183
    8623
    8625
    8681
    8964
    9031
    9297
    9540
    9687
    9474
    9759
    9775
    9772
1.004e+004
1.018e+004
1.053e+004
1.038e+004
1.054e+004
1.065e+004
1.065e+004
1.065e+004
1.065e+004
1.065e+004
1.065e+004
1.065e+004
1.065e+004
1.065e+004
1.065e+004
1.065e+004
1.065e+004
1.065e+004
1.065e+004
1.065e+004
1.065e+004
1.065e+004
1.065e+004
1.065e+004
1.065e+004
1.065e+004
1.065e+004
1.065e+004
1.065e+004
1.065e+004
1.065e+004
1.065e+004
1.065e+004
1.065e+004
1.065e+004
1.065e+004
1.065e+004
1.065e+004
1.065e+004
1.065e+004
1.065e+004
1.065e+004
1.065e+004
1.065e+004
1.065e+004
1.065e+004
1.065e+004
1.065e+004
1.065e+004
1.065e+004
1.065e+004
1.065e+004
1.065e+004
1.065e+004
1.065e+004
1.065e+004
1.065e+004
1.065e+004
1.065e+004
1.065e+004
1.065e+004
1.065e+004
1.065e+004
1.065e+004
1.065e+004
1.065e+004
1.065e+004
1.065e+004
1.065e+004
1.065e+004
1.065e+004
1.065e+004
1.065e+004
1.054e+004
1.015e+004
    9792
    9667
    9325
    9068
    8527
    8245
    8189
    7709
    7258
    7065
    7020
    6764
    6528
    6594
    6295
    6289
    6300
    6256
    5977
    5802
    5675
    5611
    5709
    5541
    5458
    5306
    5177
    5000
    5093
    4982
    4954
    4752
    4809
    4593
    4560
    4458
    4340
    4277
    4191
    4204
    4085
    3953
    3900
    3874
    3737
    3810
    3640
    3570
    3576
    3518
    3389
    3365
    3281
    3183
    3221
    3142
    3097
    3124
    2987
    2948
    2820
    2738
    2902
    2861
    2815
    2587
    2678
    2611
    2571
    2573
    2570
    2564
    2455
    2347
    2300
    2327
    2304
    2147
    2318
    2238
    2204
    2140
    2221
    2118
    2029
    2056
    2020
    2026
    1825
    1950
    1951
    1842
    1894
    1866
    1782
    1754
    1745
    1723
    1651
    1680
    1767
    1664
    1606
    1653
    1552
    1604
    1598
    1540
    1551
    1504
    1564
    1502
    1541
    1473
    1508
    1423
    1370
    1386
    1451
    1420
    1466
    1343
    1347
    1388
    1359
    1313
    1332
    1308
    1315
    1209
    1330
    1236
    1181
    1359
    1166
    1217
    1240
    1248
    1285
    1185
    1144
    1155
    1143
    1124
    1098
    1201
    1138
    1127
    1191
    1085
    1085
    1071
    1145
    1074
    1073
    1060
    1011
    1117
    1042
    1042
    1044
   945.4
    1011
    1020
    1007
     973
    1046
   948.3
   928.6
    1025
   944.8
     985
   903.3
   894.8
     961
   951.6
   958.4
     926
   930.2
   967.8
   914.3
   883.1
     900
   963.6
   872.4
   893.2
     840
   844.9
     887
     828
   886.1
   931.8
   830.3
   904.2
   891.2
     816
   849.7
   775.1
   852.3
   854.9
   827.7
   812.4
   886.1
   821.8
   830.6
   821.2
   788.4
   810.5
   901.3
   778.4
   795.2
   750.5
   668.1
   812.7
   750.5
   752.1
   789.1
   764.7
   769.9
   852.6
   807.2
   839.3
     853
     720
   695.3
   848.1
     815
   750.5
   766.7
   772.2
   728.4
   766.4
   766.4
   721.9
   783.2
   739.8
   742.4
   733.3
     743
   695.6
     781
     769
   764.1
   752.7
   701.8
   721.9
   703.7
   711.9
   737.8
   692.7
   744.6
   679.4
   712.5
   719.3
   704.4
   746.2
   722.2
   736.8
     706
   701.8
   681.7
   757.9
     720
     695
   724.8
   777.7
   672.6
   711.5
   702.8
     707
   749.8
   688.8
   698.6
   729.7
   756.9
   752.4
     683
   749.2
     681
   720.6
   660.6
   684.9
   661.3
   735.9
   639.5
   760.8
     693
   740.4
   662.5
     717
   648.3
     706
   713.8
   699.5
   649.9
   709.6
   686.2
   728.1
   730.3
   660.9
   674.6
   631.7
   630.1
   675.5
   623.3
   679.7
   651.2
   677.5
   686.2
     682
   699.9
   712.8
     623
   662.5
   674.9
   648.9
   654.1
   610.6
   677.8
   625.9
   685.9
     645
   692.1
   718.7
   660.9
   668.1
   670.7
     609
   677.8
   641.8
   644.7
   695.3
     623
   618.8
   641.1
     635
   741.1
   624.9
   650.2
   719.3
   590.9
   640.8
   611.3
   581.4
   652.8
   616.2
     669
     622
   663.5
   638.9
     657
   642.1
   686.6
   674.6
   673.6
   638.9
   645.4
   678.1
     645
   632.4
   658.7
   688.5
   727.4
   723.2
   667.7
   667.4
     646
   635.3
   707.3
   614.9
     659
   650.2
   635.3
   662.2
     633
   672.9
   694.7
     683
   725.2
   700.8
   702.8
   686.9
   697.6
   687.5
   753.7
   730.3
   759.2
   742.7
   741.4
   727.4
   759.5
   700.2
   822.5
   769.3
   769.9
   846.2
   769.6
   736.8
   750.8
   769.6
   820.9
   827.3
   822.5
   853.6
     902
   843.6
   835.1
   892.2
   905.5
   879.9
   872.4
   907.8
   846.8
   856.5
   897.1
   935.7
     961
   896.1
   978.5
   964.9
   939.6
    1033
    1003
    1082
   981.4
    1028
    1100
    1147
    1088
    1068
    1100
    1072
    1147
    1121
    1122
    1097
    1226
    1189
    1173
    1194
    1246
    1272
    1162
    1170
    1202
    1210
    1316
    1273
    1286
    1274
    1268
    1296
    1379
    1359
    1287
    1344
    1342
    1351
    1330
    1390
    1290
    1382
    1396
    1413
    1461
    1347
    1459
    1469
    1380
    1460
    1438
    1375
    1428
    1480
    1417
    1397
    1449
    1434
    1433
    1544
    1352
    1495
    1406
    1478
    1543
    1510
    1496
    1482
    1470
    1459
    1484
    1424
    1503
    1485
    1469
    1472
    1436
    1475
    1410
    1525
    1483
    1569
    1483
    1455
    1596
    1570
    1495
    1569
    1586
    1618
    1549
    1558
    1550
    1583
    1626
    1639
    1594
    1558
    1660
    1684
    1758
    1710
    1841
    1744
    1887
    1933
    1918
    1930
    1963
    2002
    2183
    2063
    2159
    2095
    2182
    2273
    2340
    2298
    2375
    2394
    2366
    2568
    2689
    2696
    2722
    2718
    2798
    2792
    3121
    3146
    3210
    3185
    3297
    3306
    3533
    3457
    3734
    3632
    3705
    3866
    4011
    4113
    4207
    4220
    4361
    4539
    4679
    4686
    4870
    4917
    5035
    5145
    5225
    5453
    5469
    5519
    5574
    6019
    6039
    5953
    6199
    6241
    6407
    6704
    6612
    6726
    6936
    7212
    7243
    7406
    7432
    7442
    7851
    7895
    8166
    8307
    8420
    8201
    8456
    8604
    8902
    8773
    9031
    9047
    9263
    9191
    9101
    9491
    9602
    9681
    9849
    9982
    9991
    9870
1.016e+004
1.012e+004
1.038e+004
1.041e+004
1.031e+004
1.061e+004
1.059e+004
1.047e+004
1.065e+004
1.065e+004
1.065e+004
1.065e+004
1.065e+004
1.065e+004
1.065e+004
1.065e+004
1.065e+004
1.065e+004
1.065e+004
1.065e+004
1.065e+004
1.065e+004
1.065e+004
1.065e+004
1.065e+004
1.065e+004
1.065e+004
1.065e+004
1.05e+004
1.059e+004
1.065e+004
1.063e+004
1.058e+004
1.058e+004
1.059e+004
1.053e+004
1.065e+004
1.026e+004
1.026e+004
1.01e+004
1.036e+004
    9977
    9997
    9830
    9984
    9852
    9372
    9505
    9455
    9379
    9391
    9072
    8945
    9212
    8765
    8463
    8532
    8506
    8271
    8109
    7867
    7985
    7934
    7771
    7913
    7381
    7415
    7000
    7188
    7072
    6980
    6753
    6705
    6528
    6224
    6311
    6082
    6028
    5758
    5648
    5870
    5640
    5530
    5439
    5367
    5251
    5110
    4982
    4894
    4746
    4663
    4478
    4393
    4530
    4338
    4451
    4108
    4050
    3895
    3817
    3763
    3583
    3501
    3430
    3406
    3531
    3239
    3157
    3181
    3012
    2980
    2926
    2864
    2716
    2805
    2573
    2544
    2536
    2494
    2480
    2440
    2327
    2221
    2370
    2129
    2044
    2010
    2078
    2067
    2050
    1929
    1903
    1753
    1765
    1740
    1648
    1763
    1672
    1714
    1606
    1544
    1504
    1552
    1494
    1474
    1412
    1410
    1370
    1381
    1303
    1429
    1407
    1330
    1382
    1332
    1317
    1260
    1292
    1223
    1214
    1260
    1250
    1218
    1072
    1122
    1169
    1132
    1144
    1079
    1130
    1094
    1105
    1036
    1026
    1026
    1088
    1058
    1061
   984.4
    1034
    1025
    1014
   986.9
     960
   968.5
   999.9
    1045
   986.9
    1003
   928.9
   925.3
   949.3
   919.5
   955.8
   919.5
   924.7
   869.5
   885.4
   894.2
   913.6
   921.1
   943.2
   950.3
   934.1
   902.6
   893.5
   878.6
     865
   916.6
   941.9
   878.3
   926.6
   860.4
   901.3
   867.2
   885.1
   902.9
   890.6
   876.3
   840.6
   892.5
   883.1
   821.5
   797.2
   859.8
   850.1
   813.7
   802.4
   809.8
   790.7
   831.9
   873.7
   815.3
   801.7
   822.5
   812.4
     864
   803.3
   812.1
   897.4
     815
   802.7
   852.6
   842.6
   794.9
   821.2
   768.6
     769
   803.3
   765.1
   786.8
   798.8
   776.7
   808.2
   797.8
   791.3
   798.8
   785.2
   776.7
     707
   751.8
   770.9
   811.4
   751.8
   809.8
     779
   746.9
   768.3
   776.4
     790
   713.2
     816
   784.2
   724.5
   702.8
   708.6
   775.1
   774.8
   769.6
   752.7
   727.1
   720.9
   709.3
   713.2
   708.3
   711.2
   730.3
   781.9
   829.9
   735.2
   679.7
   704.7
   763.8
   734.2
   700.5
   725.2
   698.6
   714.8
   753.4
   741.7
   716.1
   780.6
   710.6
   678.1
   764.7
   715.1
   705.4
   682.7
   672.9
   704.4
   625.6
   746.6
   724.2
   715.4
   743.6
   705.4
     717
   686.6
   753.4
   719.3
   705.4
   670.7
   664.8
   708.6
   680.1
   683.6
     718
     756
   695.6
   704.4
   696.6
   700.2
     790
   710.6
   691.4
   693.7
   674.9
   755.7
   742.4
   689.1
   701.2
   735.5
   785.8
   667.4
   675.2
   694.7
   608.4
   651.8
   661.6
   749.5
   741.1
   729.7
   674.6
     706
   677.1
   756.9
   691.7
   712.5
   751.4
   734.6
   682.7
   753.4
     732
   706.3
   704.7
   667.4
   731.3
     684
   716.7
   648.9
   660.9
   718.3
     693
   745.3
   665.5
   742.4
     717
   708.3
   688.2
   731.3
   661.3
   626.2
     707
   659.3
   704.7
     720
   676.8
   661.9
   711.2
   693.7
     682
   700.2
   680.4
     647
   763.4
   691.7
   767.7
   698.6
   738.1
   703.4
   764.7
   698.9
   666.4
   712.5
     681
   684.6
     694
   654.8
   720.3
   671.3
   727.1
   673.6
     672
   687.9
   635.6
     754
   699.2
   702.4
   723.9
     767
   727.4
   701.5
   674.9
   708.9
     694
   680.4
   704.4
   716.1
   640.8
   649.9
   748.5
   637.6
   706.3
   720.3
   709.9
   664.5
   667.4
   724.8
   688.8
   680.1
   662.5
   632.7
   749.5
   651.2
   751.4
   732.9
   697.3
   685.6
   693.4
   725.5
   632.7
   694.7
   655.1
   642.1
   691.1
   689.1
     657
   603.2
   723.9
   692.1
   652.5
   737.5
     706
   672.3
   711.2
   684.6
   726.8
   711.9
   666.8
   624.9
   708.6
   715.4
   682.3
   701.8
   727.1
   664.5
   627.2
   650.2
   635.9
   700.8
   694.3
   652.2
   713.5
   671.6
   711.2
   723.9
   717.4
   682.7
   673.3
   703.7
   662.2
   733.6
   697.3
   681.4
   649.9
   726.5
   643.1
   659.6
   693.7
   699.9
     684
   663.5
   656.7
   688.8
     672
   644.4
   654.4
   714.8
   668.1
   675.8
   673.6
   638.5
   648.9
   672.6
   708.6
   679.7
   639.2
   698.2
   665.8
   729.4
   691.7
   718.3
   633.7
   737.2
   677.8
   660.9
   689.5
   713.8
   705.7
   655.1
   692.1
   720.9
   700.8
   719.3
   688.2
   680.1
   648.9
     717
   657.4
   607.1
   726.5
   691.1
     682
   637.9
     706
   672.6
   674.9
   662.5
   670.7
   669.7
   649.9
   632.7
   675.5
   673.9
     706
     742
   673.6
   701.2
   649.6
   683.6
   687.9
     684
   637.9
   678.8
   661.3
   692.4
   713.5
   680.7
   712.2
   660.3
   743.3
   760.2
   666.1
   620.1
     670
   725.8
     720
   655.7
   697.6
   710.2
   691.1
   642.8
   666.4
   659.3
   725.5
   719.6
   683.3
   696.3
   747.5
     657
     647
   689.8
   668.1
   676.5
   652.8
   713.5
   637.2
   691.7
   681.4
   719.3
   699.5
   707.6
   686.9
   716.4
   685.9
   694.3
   703.1
   667.7
   711.5
   691.4
   717.7
     780
   738.5
   753.4
   720.6
   709.9
   668.7
   742.4
   703.1
     695
   735.9
   701.8
     705
   739.8
   751.1
   701.8
   726.1
   700.5
   707.3
   774.5
   721.6
   725.5
     694
   722.6
   759.2
   678.4
   755.7
   720.9
   734.2
   786.1
   771.9
   713.8
   709.6
   758.6
     696
     706
   703.4
     730
   765.4
   686.6
   762.1
   803.3
   736.2
   756.3
   737.2
   726.1
   794.6
   765.7
   758.9
   776.1
     781
   710.2
   803.7
   762.5
   825.1
   756.3
   757.3
   757.3
   740.7
   790.4
   775.4
     756
   753.4
   807.6
   737.8
   752.1
     778
   756.3
   784.5
     756
   750.1
     754
   750.1
   785.5
   776.7
   797.5
   806.9
   837.1
     864
   792.3
   810.1
   821.8
   764.7
   820.2
   842.3
   729.7
   811.8
   837.1
   845.2
   852.3
   840.6
   833.5
     851
   795.6
   813.4
   774.1
   831.6
   814.4
   833.8
   742.7
   845.8
   850.4
   832.9
   897.4
   878.3
   868.2
   811.1
   854.9
   793.6
   915.9
   809.5
   864.3
   915.6
   826.7
   888.7
   881.2
   847.5
   849.4
   829.9
   871.8
   847.8
   887.7
   860.4
     889
   894.5
   846.5
   881.8
   848.1
   856.9
     839
   894.8
   921.7
   815.3
   853.6
   856.9
   883.1
   851.3
   894.2
   872.4
   896.1
   930.5
   909.1
   894.8
   934.7
   913.6
   844.9
   916.6
   876.7
     877
   947.4
   852.6
   951.3
   944.5
   920.8
   893.5
   982.4
   932.1
   953.5
   947.7
    1028
   981.1
   963.6
   903.3
   940.2
   955.5
     986
    1060
   956.8
   973.6
   948.7
    1003
    1026
   938.3
    1044
   996.4
    1025
    1004
    1007
    1019
    1001
    1057
    1006
    1019
   990.5
    1022
    1015
    1026
    1074
    1082
    1063
    1079
    1033
    1040
    1003
    1046
    1085
   962.9
    1132
    1031
    1014
    1081
    1075
    1044
    1178
    1015
    1091
    1159
    1150
    1077
    1092
    1053
    1100
    1108
    1169
    1049
    1110
    1124
    1096
    1141
    1208
    1159
    1109
    1125
    1062
    1178
    1048
    1152
    1084
    1119
    1136
    1126
    1140
    1167
    1053
    1107
    1037
    1104
    1154
    1135
    1185
    1132
    1169
    1147
    1092
    1127
    1165
    1122
    1079
    1110
    1027
    1118
    1079
    1067
    1154
    1119
    1118
    1097
    1045
    1040
    1080
    1080
    1101
    1123
    1124
   983.7
    1023
    1053
    1027
    1075
   984.7
    1005
    1025
    1100
    1024
    1021
    1059
   982.1
   979.5
    1003
    1046
    1017
   997.3
    1035
    1052
   995.7
   968.5
   977.2
   934.4
    1027
   974.6
   961.6
     986
     961
     913
   987.3
     959
   994.7
   945.1
   947.4
   964.6
   929.5
   930.5
   931.5
   925.3
     949
   926.3
   904.9
   916.9
   862.7
   975.9
   902.6
   979.5
   989.5
   951.9
   974.3
   967.2
   967.5
   908.1
    1017
   897.1
   893.5
   962.9
   941.9
    1011
    1006
     974
    1036
   990.2
   945.1
    1008
   941.9
   983.4
   962.6
    1046
     972
   963.6
   987.3
    1042
    1080
    1044
    1056
    1062
    1084
    1034
    1024
    1050
    1052
    1050
    1124
    1033
    1068
    1064
    1043
    1097
    1055
    1106
    1120
    1116
    1178
    1115
    1082
    1135
    1118
    1094
    1143
    1142
    1077
    1163
    1099
    1055
    1085
    1150
    1104
    1142
    1127
    1134
    1121
    1221
    1187
    1164
    1100
    1177
    1130
    1123
    1168
    1153
    1191
    1144
    1098
    1175
    1187
    1159
    1132
    1148
    1149
    1089
    1161
    1139
    1090
    1103
    1134
    1167
    1127
    1154
    1081
    1104
    1213
    1163
    1111
    1099
   994.1
    1117
    1109
    1070
    1039
    1154
    1085
    1067
   987.6
    1072
    1141
    1061
    1042
    1069
    1003
   969.1
    1036
    1021
    1049
    1011
    1024
    1019
   978.8
   979.5
   972.7
   954.5
   959.4
    1018
   931.8
    1037
     936
    1008
   881.8
   939.6
   975.3
   993.1
   963.6
   917.2
   942.8
   973.6
   939.9
   898.4
   952.2
   875.4
   886.1
   874.1
   944.5
   842.3
   874.1
   869.2
   953.5
   859.8
   907.1
   887.7
   912.3
   864.3
   864.6
   869.8
   889.3
   865.9
   855.6
     853
   875.4
   823.1
   919.5
   904.2
   908.4
   906.2
   878.9
   893.8
   884.4
     912
   902.3
   909.7
   954.5
   907.5
   982.7
   996.7
   934.1
    1041
   963.6
   990.8
   911.7
    1029
   952.6
    1002
   968.5
    1019
    1045
    1043
    1008
    1043
    1017
    1100
    1087
    1069
    1120
    1222
    1226
    1178
    1132
    1203
    1242
    1218
    1272
    1174
    1332
    1339
    1291
    1348
    1346
    1417
    1425
    1476
    1502
    1452
    1477
    1552
    1557
    1636
    1586
    1673
    1720
    1736
    1631
    1806
    1805
    1780
    1824
    2009
    1868
    1951
    2082
    2063
    1944
    2211
    2185
    2131
    2129
    2261
    2311
    2321
    2276
    2384
    2484
    2478
    2512
    2510
    2610
    2546
    2725
    2676
    2667
    2633
    2879
    2918
    2858
    2946
    3049
    2971
    3031
    3109
    3120
    3240
    3210
    3169
    3256
    3356
    3346
    3412
    3422
    3501
    3493
    3591
    3592
    3718
    3794
    3605
    3818
    3711
    3740
    3879
    3847
    3862
    3962
    3841
    3952
    3922
    4055
    4161
    4089
    3954
    4074
    4067
    4164
    4146
    4071
    4246
    4307
    4185
    4205
    4073
    4316
    4223
    4393
    4272
    4445
    4352
    4404
    4207
    4333
    4210
    4338
    4436
    4326
    4381
    4341
    4335
    4231
    4228
    4181
    4255
    4411
    4230
    4251
    4247
    4081
    4264
    4332
    4282
    4067
    4165
    3992
    3985
    3931
    4054
    4020
    4053
    4017
    4013
    3943
    3853
    3749
    3871
    3839
    3745
    3837
    3800
    3677
    3755
    3729
    3682
    3590
    3571
    3532
    3459
    3559
    3526
    3420
    3346
    3376
    3399
    3213
    3087
    3244
    3162
    3156
    3041
    3173
    2987
    3047
    2938
    2857
    2834
    2861
    2754
    2943
    2670
    2717
    2717
    2664
    2576
    2493
    2486
    2437
    2466
    2474
    2299
    2386
    2380
    2325
    2322
    2276
    2179
    2249
    2084
    2252
    2154
    2088
    1988
    2083
    1992
    2065
    1918
    1795
    1894
    1796
    1815
    1812
    1849
    1752
    1893
    1744
    1629
    1685
    1748
    1674
    1632
    1582
    1662
    1619
    1521
    1460
    1498
    1358
    1506
    1482
    1506
    1482
    1453
    1319
    1417
    1355
    1430
    1331
    1285
    1250
    1319
    1300
    1258
    1303
    1301
    1233
    1326
    1247
    1308
    1218
    1165
    1171
    1109
    1128
    1133
    1139
    1137
    1087
    1112
    1139
    1092
    1074
    1062
    1040
    1026
    1146
    1027
    1050
    1041
   992.1
   994.1
   982.7
   983.7
   956.5
    1010
     974
   997.7
     923
   929.9
   992.1
   999.9
   938.3
   925.6
   881.5
   993.4
   922.4
   965.5
   918.8
   967.5
   883.5
   960.3
   902.3
   881.5
   893.2
   918.5
   933.7
   829.9
   902.3
   868.5
   846.2
   796.8
   844.2
   840.6
     863
   855.2
   851.3
   869.8
   861.4
   856.5
     865
   815.7
   832.2
   847.1
     887
   849.7
   840.6
   848.4
   835.5
     781
   786.1
   862.1
   841.6
     817
   817.3
   845.8
   753.1
   843.2
   804.6
   755.3
   794.9
   795.2
   748.5
   802.7
   820.9
   829.6
   835.1
     828
   796.2
   848.8
   851.3
   811.8
   830.6
   716.4
   718.3
   768.3
   785.2
   835.5
   767.7
   762.1
   782.6
   721.9
   744.3
   746.2
   753.1
   823.4
   785.2
   831.2
   811.8
     792
   834.2
     767
   777.1
   734.2
   778.4
   841.6
   746.2
   763.4
   759.5
   710.9
   796.8
   768.3
   750.1
   787.1
   713.2
     793
   751.8
   734.9
   747.2
   740.7
   741.7
   743.3
   756.3
     707
   681.4
   776.1
   772.5
   788.4
   765.7
   729.7
   754.4
   716.7
   732.6
   775.4
   757.6
   705.7
   787.1
   709.6
   748.2
   739.8
   757.6
   750.8
   727.8
   720.9
   727.4
   751.1
   724.8
   702.1
     707
     719
   704.4
     695
   726.1
   731.3
   748.8
   699.2
   716.1
   763.8
   697.3
   674.6
   694.3
   724.5
   734.9
   740.1
   723.2
   679.4
     671
   650.5
   752.7
   722.9
   711.9
   649.6
   721.6
   728.1
   732.3
     756
   700.8
   686.6
   686.2
   675.8
   737.2
   702.1
     646
   701.5
   645.4
   701.5
   758.2
   662.2
   733.9
   699.2
   664.5
   722.9
   765.4
   639.2
   693.4
   703.7
   710.2
   711.2
   686.9
   674.2
   714.1
   629.5
   688.8
   678.8
   659.6
   686.6
   736.8
   680.7
   679.4
     718
   631.4
   673.6
   709.6
   647.3
   605.5
   704.4
   674.6
   742.4
   676.5
   631.4
   683.3
   631.1
   691.7
   695.6
   635.3
   680.1
   681.4
   697.3
   686.2
   701.2
   655.7
   640.2
   716.4
   631.4
   664.5
   607.4
   643.1
   658.7
   667.1
     669
   681.7
   639.2
   672.6
   665.8
   652.8
   673.6
   731.6
   667.7
   624.9
   625.2
   654.8
   616.8
   647.3
     706
   655.7
     623
   677.8
   689.5
   628.5
   673.9
   689.8
     648
   639.8
   637.6
   663.8
   655.7
   635.9
     599
   631.1
   684.3
   682.3
   661.6
   705.7
   663.5
   642.4
   623.6
   643.1
   638.9
   649.2
   701.5
   725.5
   648.9
   664.2
   617.5
     610
   663.5
     684
   579.5
   696.6
   616.2
   635.9
   681.7
   619.7
   638.2
   592.2
   643.7
   685.3
   608.4
   672.3
   676.5
   632.4
   610.3
   649.2
   685.6
   652.2
   658.3
   618.4
   655.1
   620.4
   599.3
   685.3
     609
   651.5
   647.3
   630.8
   633.7
   600.9
   613.2
   590.2
   650.9
   684.9
   665.1
   635.6
   684.6
   649.6
   679.7
   644.4
   608.7
   614.5
   597.3
   655.4
   638.9
   584.7
   642.8
   678.8
   586.6
   613.9
   642.8
   638.9
   677.5
   657.7
   638.5
   592.8
   615.5
   630.4
   620.4
   615.5
   585.3
     633
   588.3
   601.6
   604.8
   616.2
   657.7
   599.6
   632.4
   620.4
   619.1
     611
   623.6
   581.8
   661.6
   642.1
   636.6
   631.1
   634.6
   650.5
   614.9
   613.9
   609.7
   584.7
   618.8
   586.6
   619.1
   595.1
     587
   595.4
   618.4
   584.7
   645.4
   586.3
   590.5
   637.9
   642.8
     609
   664.2
   612.9
   694.3
   587.3
   643.7
   612.3
   644.1
   616.8
   615.2
   634.3
   649.9
   605.1
   581.8
   638.2
   643.7
   554.5
   572.4
   671.3
   595.4
   590.9
   601.6
   624.9
   616.5
   583.7
   638.2
   603.8
   588.9
   597.3
   611.6
   606.8
   607.7
   631.7
   672.3
   637.2
   640.8
   628.8
   584.7
   614.9
   646.3
   643.4
   653.8
   627.2
   653.8
   685.3
     608
   601.6
   629.8
   579.2
   646.3
   601.6
   627.8
   602.5
   640.8
   611.9
   668.4
   562.6
   635.9
   585.3
   687.2
   608.4
   605.5
   607.4
   622.6
   606.8
   629.1
   652.8
   593.1
   595.1
   617.8
   617.5
   649.6
   609.7
   627.2
     598
     695
   659.3
   592.8
   623.6
   604.8
   616.5
   669.4
   602.5
   617.5
   637.6
   619.4
   650.2
   637.6
   587.6
   596.7
   597.7
   645.4
   627.2
   622.3
     622
   615.2
     718
   654.4
   619.1
   638.5
   578.2
   617.5
   652.5
   682.7
   662.5
   582.1
   654.8
   628.8
   685.6
   628.2
   635.6
   635.9
   610.3
   660.3
   607.1
   616.8
   662.5
   667.4
     682
     587
     658
   662.5
   589.2
   689.8
   637.2
   631.7
   651.8
   642.4
   629.1
   618.1
   638.9
   655.7
   646.3
   620.7
   598.6
   650.2
     599
   605.8
   600.3
   691.4
   631.1
   609.7
   626.2
   604.5
     706
   630.8
   613.9
   693.7
     572
   586.3
   649.9
   659.6
     670
   606.4
     695
     645
     610
   614.9
   648.9
   631.7
   638.5
   658.3
   632.7
   619.7
   601.9
   636.6
   622.3
   617.5
   590.2
   634.6
   662.2
   641.8
     645
     622
   581.1
   638.5
   595.1
   614.9
   624.6
   615.5
   645.7
   589.6
   605.8
   622.6
   606.8
   599.6
   618.1
   630.4
   640.8
     696
   578.9
   610.6
   653.5
   625.2
     610
     623
   623.3
   655.4
   593.5
   612.3
   602.2
   664.8
   603.2
   589.2
   641.1
   655.7
   616.5
   605.1
   621.3
   675.5
   556.1
   636.9
   650.2
   651.5
   610.3
   627.2
   623.9
   647.6
   663.2
     660
   628.2
   647.3
   622.3
   634.6
   632.1
     610
     707
   581.1
   631.4
   610.6
   598.6
   614.9
   610.3
   629.8
   625.2
   596.4
   649.2
   646.3
   575.3
   622.6
   585.7
     718
   645.4
   657.4
     599
   654.1
   630.8
   603.8
   614.9
   710.6
   634.3
   666.8
   647.3
   614.2
   624.6
     609
   594.1
   610.6
   648.3
   604.8
   684.6
   599.6
   611.3
   626.2
   618.8
   642.8
     634
   639.5
   629.5
   702.8
   659.6
   591.8
   630.8
   645.7
   583.1
   596.4
   609.7
     633
   608.4
     599
   627.8
   575.3
   571.1
   615.5
   642.4
   650.2
   651.5
   630.4
   646.7
   601.9
   612.3
   639.8
   622.3
   638.2
   651.5
   604.8
   554.5
   569.1
   664.8
   632.1
   631.4
     584
   626.5
   606.8
   628.5
   579.8
   577.2
   653.8
   669.7
   583.7
   629.1
   651.2
   653.8
   579.2
   605.1
   675.5
   660.9
   669.4
   654.8
   625.9
   655.4
     635
   587.9
   617.8
   640.2
   582.7
   616.8
   611.9
   604.8
   638.5
   606.8
   664.8
   619.1
   614.2
   661.3
   664.2
     623
     611
   578.2
   618.4
   648.6
   606.1
   631.7
   645.7
   577.2
   616.2
     720
   630.1
   629.1
     561
   672.3
   677.8
   640.5
   640.8
   644.7
     634
   681.7
   646.7
   660.6
   705.4
   710.6
   732.3
   761.5
   703.7
   677.8
   751.4
   686.9
   730.7
   687.5
   612.6
   682.3
   683.6
   729.4
   649.2
   694.7
   678.1
   662.9
   758.2
   696.3
     755
   709.6
   750.8
   744.3
   769.9
   777.4
   720.9
   721.3
   747.5
   796.2
   747.9
   722.2
   786.8
   785.5
   787.4
   757.3
   795.6
   821.5
   790.7
   876.3
     827
   835.8
   851.3
   806.6
   824.7
     839
   930.5
   816.6
   862.7
   855.6
   874.4
   869.2
   868.2
   873.4
     876
   898.7
   958.4
   930.8
   970.7
   906.5
     997
     996
   973.3
   983.1
    1051
   946.4
    1013
    1018
   980.8
    1092
    1066
    1081
    1039
    1080
    1088
    1125
    1148
    1092
    1150
    1139
    1162
    1107
    1147
    1172
    1177
    1245
    1183
    1234
    1289
    1296
    1209
    1303
    1256
    1372
    1368
    1294
    1362
    1394
    1401
    1395
    1417
    1445
    1431
    1465
    1428
    1503
    1392
    1513
    1481
    1595
    1500
    1470
    1551
    1545
    1511
    1580
    1608
    1572
    1647
    1547
    1689
    1670
    1669
    1681
    1604
    1692
    1725
    1647
    1680
    1683
    1675
    1667
    1587
    1767
    1627
    1642
    1727
    1722
    1701
    1713
    1686
    1724
    1696
    1791
    1800
    1742
    1874
    1719
    1845
    1689
    1824
    1684
    1705
    1721
    1802
    1844
    1765
    1903
    1796
    1753
    1725
    1774
    1663
    1733
    1678
    1703
    1762
    1741
    1710
    1686
    1763
    1762
    1660
    1715
    1626
    1724
    1622
    1563
    1702
    1612
    1565
    1603
    1656
    1662
    1529
    1605
    1598
    1522
    1531
    1571
    1461
    1481
    1572
    1598
    1575
    1470
    1475
    1405
    1435
    1414
    1427
    1387
    1433
    1375
    1323
    1439
    1420
    1383
    1348
    1348
    1271
    1318
    1215
    1220
    1330
    1295
    1294
    1235
    1262
    1231
    1238
    1165
    1184
    1319
    1142
    1137
    1100
    1164
    1158
    1082
    1218
    1071
    1057
    1097
    1097
    1077
    1108
    1112
    1046
    1079
    1114
    1032
    1005
    1034
   962.6
   975.9
    1002
   981.1
    1056
    1031
   934.1
     984
   964.9
   963.6
   981.1
     923
   946.7
   943.5
   883.8
     925
     853
   862.1
   928.9
   895.5
   891.6
   927.6
   861.1
   927.9
   860.4
   854.9
   843.2
   897.4
   886.4
   866.9
   895.5
   882.2
   829.6
     937
   851.3
   789.1
   807.6
   827.3
     828
   834.5
   802.7
   791.3
   842.9
   797.2
   822.8
   791.3
   776.4
   818.6
   794.9
   848.1
   802.4
   764.1
   723.5
   769.9
   793.3
   805.6
   790.7
   836.7
   764.7
     791
   837.7
   770.2
   756.6
   774.5
   756.3
   783.2
   801.4
   725.5
   718.7
   717.4
   728.7
   762.5
   766.4
   754.4
   751.4
   771.9
   772.8
     769
   721.9
   751.8
   757.6
   748.8
   718.7
     730
   736.5
   758.9
   769.3
   740.7
   790.7
     756
     671
   764.4
   809.2
   813.1
   740.7
   726.8
   698.2
   749.5
   772.8
   761.5
   709.9
   700.2
   730.3
   728.7
   740.7
   751.8
   684.3
   699.5
   768.6
   701.8
   749.5
   730.7
   728.1
   678.1
   691.1
   741.7
   733.9
   646.7
   683.6
   720.3
   722.6
   721.9
   737.2
   724.5
   693.4
   666.1
   690.4
   793.9
   718.3
   707.6
   661.9
   731.3
   670.3
   734.6
     695
   677.8
   697.3
   706.3
   691.4
   701.5
   660.6
   662.2
   714.8
   719.6
   732.6
   708.9
   720.3
   718.7
   689.8
   691.7
   730.3
   706.3
   672.6
   674.6
   704.7
   692.4
     646
   714.1
   701.5
   673.3
   697.3
   683.6
   736.5
   657.4
     669
   689.8
   669.4
   642.1
   677.1
     729
   617.5
   655.1
   680.1
   676.8
   668.1
   613.9
   690.4
   683.6
   677.1
   686.6
   676.2
   725.2
   615.5
     744
   736.2
   713.8
     671
   728.7
   704.4
   724.8
   699.5
   753.1
   676.5
   680.4
   722.2
     645
   729.7
   655.4
   763.4
   710.9
   716.4
   728.7
   717.4
   729.7
   712.8
   745.3
     670
   709.3
   676.5
     695
   740.4
   803.7
   704.7
   728.7
   716.7
   739.8
   699.5
   733.3
   769.9
   745.6
   739.1
   784.8
     778
   733.9
   780.6
   680.7
   776.4
   772.8
   769.6
   805.9
   777.1
     780
     743
   796.5
   835.8
   820.9
   783.5
   796.8
   780.6
   891.9
   857.5
   799.1
   809.5
   825.4
   810.1
   847.5
   835.8
   836.1
   925.3
   842.9
   851.7
   881.2
   866.6
   786.1
   906.8
   799.1
   874.4
   967.5
   835.5
   869.8
   865.6
     900
   965.9
   902.6
   954.8
   906.2
   915.9
   910.4
   951.3
   912.7
   956.1
    1030
     926
   951.6
   971.4
   951.9
   963.9
   982.7
   933.7
    1046
    1045
    1077
    1020
    1057
   958.1
    1009
   988.2
    1058
    1028
    1015
    1032
    1010
    1029
    1016
    1031
    1014
    1039
    1124
    1044
    1086
    1037
    1074
    1056
    1077
    1081
    1076
    1051
    1095
    1053
    1147
    1154
    1107
    1067
    1119
    1089
    1177
    1097
    1139
    1086
    1179
    1120
    1107
    1113
    1115
    1116
    1184
    1149
    1187
    1150
    1132
    1177
    1136
    1148
    1083
    1109
    1192
    1125
    1140
    1111
    1152
    1060
    1112
    1083
    1179
    1136
    1125
    1173
    1056
    1076
    1109
    1142
    1052
    1185
    1102
    1107
    1031
    1120
    1055
    1080
    1103
    1189
    1124
    1107
    1128
    1085
    1066
    1105
   989.2
    1104
    1076
    1117
    1057
    1010
    1087
    1088
   974.6
    1136
    1065
    1101
    1063
    1036
   991.2
    1025
    1073
    1001
    1044
   977.9
   945.7
    1012
     938
    1019
   988.9
   976.6
    1006
    1052
   997.7
    1024
    1025
   950.6
   952.9
    1037
   957.4
   931.5
   957.8
   910.7
     925
   886.1
    1060
     887
   884.4
   945.1
   902.6
   945.4
   963.6
     876
   943.5
   958.1
   884.4
   914.6
     960
   967.8
     865
   850.4
   929.2
   920.8
   942.5
   845.8
   930.2
   856.9
   881.8
   838.7
   893.8
   873.4
   856.9
   888.3
     816
   821.5
     853
   885.1
   853.9
   873.7
   786.5
   836.1
   849.1
   828.6
     827
   786.5
   841.9
     767
   785.8
   794.9
   806.9
   880.9
   749.2
   769.3
   818.9
     755
   712.2
   785.2
   730.3
   783.5
   774.1
   727.1
   784.2
   760.8
   805.3
   842.6
   809.2
   702.8
   790.7
   762.8
   753.7
   689.1
   759.9
   746.2
   793.9
   757.6
   720.6
   788.1
   758.9
   806.6
   781.9
   727.1
   690.8
   752.7
   771.2
     732
   722.2
   743.3
   722.2
   771.9
   783.2
   721.9
   708.6
   696.6
   715.1
   680.4
   640.2
   740.4
   711.5
     778
     648
   749.8
   714.1
   697.3
   670.7
   762.8
   726.5
   749.8
   738.5
     694
   701.2
   692.4
   737.5
   746.2
   708.6
   681.4
   661.9
   658.3
   661.9
   725.5
   702.4
   710.2
   765.7
   723.5
   667.1
   714.1
   673.6
   680.7
   767.7
   758.6
   685.3
   701.5
     681
     671
   614.2
   702.8
   686.9
   725.2
     669
   661.9
   687.9
   635.3
   699.9
   720.3
   724.2
   661.3
   679.4
   737.2
   672.6
   684.6
   643.1
   701.2
   716.1
   712.2
   670.7
   663.5
   742.7
   743.6
   627.8
   711.5
   690.1
     672
   644.4
   716.7
   676.5
   780.6
     705
   639.8
   591.8
   701.5
   710.9
   665.5
   654.1
   698.9
   620.4
   690.8
   698.2
   709.9
   699.2
   635.9
   685.6
     670
   720.9
   691.1
   699.9
     648
   690.1
   687.9
   718.3
     707
     707
   685.6
   704.4
   675.2
   673.9
   684.3
   639.5
   638.5
   694.3
   709.9
   639.8
   695.3
   665.1
   703.7
   681.4
   679.7
   676.5
   701.8
   641.5
   672.3
   701.8
   678.4
   707.3
   655.1
   671.3
   696.3
   730.7
   708.9
   674.2
   694.3
   715.4
   689.1
   691.1
   639.2
   732.9
   705.7
   731.3
   692.4
   755.3
     683
   686.9
   737.8
     693
   733.3
     672
   655.4
   658.3
     672
   665.1
   689.8
   655.7
   741.7
   720.6
   702.1
   740.1
   666.1
   728.1
   722.2
   722.6
   746.2
     683
   767.7
   691.4
   704.7
     720
   690.8
   715.7
   749.5
   747.5
   689.8
   845.8
   731.6
   698.2
   756.6
     769
   820.2
   775.8
   698.6
   678.8
   750.1
   730.7
   715.7
     705
     729
   760.5
     730
   773.2
   690.8
   736.8
   721.3
   741.4
   782.6
   763.4
     768
   722.2
   757.9
   797.8
   770.2
   770.2
   717.7
   803.3
   774.8
   795.6
   697.9
   740.4
   738.1
   788.7
   703.7
   777.4
   745.3
   793.3
   805.6
     732
   754.7
   769.6
   712.8
     826
   753.4
     683
   753.7
   789.7
   771.9
   727.1
   761.8
   761.2
   767.3
   723.9
   749.5
   776.7
   770.9
   726.5
   804.6
   745.6
   813.4
   726.5
   740.1
   784.5
   807.9
   775.1
   809.5
     707
   787.1
   775.4
     805
   728.1
   744.3
   772.8
   751.1
   814.4
   775.1
     719
     781
   745.3
   711.2
   727.8
   825.7
   769.3
   804.6
   746.6
     729
   799.8
   721.6
   732.9
   772.5
   756.3
   739.1
   735.5
   769.6
   767.7
   735.5
   712.8
   750.5
   764.7
   715.1
   734.6
   773.2
     744
   742.4
   756.6
   716.1
   769.9
   729.7
   747.5
   698.9
     755
     841
     817
   769.9
     732
   790.7
   778.7
   738.5
   744.6
   744.3
   723.9
     767
   740.4
   797.5
   784.8
     827
   783.5
   761.2
   748.8
     838
   751.8
   787.4
   777.4
     804
     767
   812.7
   806.3
   854.3
   798.5
   842.6
   799.4
   842.9
   830.6
   807.9
     838
   829.9
   849.1
   841.9
   796.5
     839
   930.8
     841
   795.2
   756.6
   825.7
   768.3
   859.1
     803
     838
   819.9
   863.7
   830.3
   844.5
   947.7
   845.5
   856.9
   926.6
   841.9
   860.8
   810.1
   892.9
   914.3
   895.8
   909.4
   878.9
   851.7
   929.2
     888
   850.4
     841
   909.4
   897.1
   892.2
   915.9
   850.1
   944.8
   924.3
   908.4
   910.4
     923
   959.7
   954.8
   969.1
     901
   884.8
   972.3
     924
   957.1
    1017
   976.6
   884.4
     949
    1013
   916.9
   943.8
   976.2
     960
   980.8
   942.5
   973.3
   915.3
   983.7
   956.8
   918.8
   982.4
    1047
    1069
   919.8
   929.5
    1039
    1034
   970.1
     949
   904.5
   995.4
   972.3
   978.5
   970.7
   898.7
   879.2
   978.2
    1015
    1006
   921.7
   937.3
   938.9
   983.1
   988.9
   994.1
   988.9
   941.9
   996.7
   983.4
    1013
   975.6
   921.4
    1003
    1026
   999.6
    1030
   951.3
   918.5
   950.9
    1017
   934.1
   977.2
   950.6
   972.3
   896.4
   917.5
   950.9
   937.3
   861.7
   949.3
   945.4
     890
   951.6
   925.3
   902.6
   916.9
   900.7
   856.9
   890.6
   881.8
   898.4
   845.8
   824.1
   898.1
     899
   863.4
   801.7
   897.1
   789.7
   896.4
   799.8
   887.4
   773.8
   891.9
   811.8
   849.4
     889
   772.2
   874.1
     779
   813.4
   867.6
   769.3
   753.4
   766.4
   764.1
   818.9
   771.2
   770.2
   816.6
   711.5
   749.2
   788.1
   740.1
   752.4
   740.1
     778
   763.1
   719.6
     755
   723.9
     720
   787.1
   764.7
   739.8
   711.2
   736.8
   741.7
     718
   741.4
   715.1
   722.6
   703.4
     707
   692.1
   710.9
   764.1
   688.8
   736.5
   698.6
   666.1
     707
   667.4
   705.4
   642.1
   744.3
   687.2
   618.4
   700.5
   716.1
   689.8
   690.1
   609.7
   636.3
   637.6
   658.3
     659
     645
   624.9
   657.4
   678.8
   623.6
   620.1
   608.7
   678.4
     609
   602.2
   640.8
   663.5
   642.8
   674.9
   666.8
   621.7
   709.6
   656.7
   545.4
   614.2
   629.8
   626.5
   639.8
   685.3
   609.7
     622
   617.8
   589.6
   636.3
   624.3
   656.4
   662.5
     671
   622.3
   610.6
   656.4
     646
   634.6
   581.4
   691.1
   673.3
     657
   623.6
     658
   548.7
   636.6
   636.9
   594.7
   640.5
   671.6
   664.2
   601.2
   610.3
   627.8
   674.2
   648.9
   633.7
   686.9
   662.9
   664.8
   622.6
   665.8
   676.8
   629.5
   665.1
     648
   680.4
   667.1
   684.3
   651.8
   642.1
   648.6
   681.7
   666.4
   658.3
   722.6
   672.6
   710.6
   674.9
   667.7
   711.5
   716.7
     729
   661.3
   715.4
   755.3
     718
   725.5
   751.8
   741.4
   767.7
   794.3
   741.1
   761.5
   766.7
   753.4
   722.6
   752.1
   782.9
     730
   808.5
   862.4
   775.8
     802
     840
   801.1
   841.9
     780
   829.6
   812.1
   832.2
   887.7
   917.5
   799.4
   847.5
   933.1
   836.1
   865.9
   915.9
     923
   873.4
   900.7
   950.9
   901.6
   934.1
     924
   938.6
   990.2
   942.2
     973
     914
   941.2
    1055
    1007
   961.6
    1055
    1034
    1021
    1054
    1062
    1096
    1077
    1089
    1069
    1049
    1092
    1081
    1136
    1127
    1098
    1125
    1213
    1148
    1138
    1134
    1205
    1230
    1209
    1257
    1171
    1257
    1186
    1318
    1255
    1217
    1279
    1277
    1208
    1297
    1267
    1262
    1309
    1366
    1278
    1298
    1306
    1314
    1369
    1400
    1450
    1335
    1371
    1358
    1403
    1414
    1406
    1349
    1352
    1409
    1358
    1410
    1407
    1316
    1379
    1347
    1409
    1499
    1376
    1352
    1398
    1354
    1407
    1364
    1347
    1367
    1330
    1355
    1452
    1389
    1441
    1366
    1386
    1458
    1314
    1361
    1339
    1346
    1333
    1381
    1462
    1310
    1368
    1407
    1293
    1402
    1316
    1340
    1287
    1329
    1345
    1274
    1294
    1325
    1289
    1281
    1200
    1258
    1251
    1222
    1269
    1338
    1290
    1353
    1197
    1204
    1242
    1201
    1220
    1220
    1210
    1216
    1185
    1106
    1173
    1204
    1186
    1130
    1126
    1105
    1142
    1076
    1125
    1160
    1149
    1034
    1042
    1035
    1120
    1040
    1051
   985.6
    1092
   956.1
    1078
   977.5
    1011
    1003
   940.2
    1021
    1005
   993.8
   920.1
    1028
   968.1
   961.6
   896.8
   970.4
   899.4
   927.9
   841.9
   902.3
   923.7
   923.7
   887.7
   965.2
   919.1
   874.7
   900.7
   895.5
   839.7
   885.4
   819.6
   871.5
   863.4
   872.8
   793.9
     815
   890.3
   861.1
     839
   872.4
   848.8
   836.1
   786.5
     766
   850.1
   813.7
   867.6
     803
   873.4
   816.6
   870.5
   793.9
   758.9
   811.4
   800.7
   797.2
   812.1
   811.1
   785.8
   756.9
   828.3
     802
   834.8
   790.4
   756.6
   813.1
   825.4
   841.6
   862.1
   783.2
   795.9
   855.2
   793.3
   751.8
   823.1
   838.4
   770.2
   791.3
   789.7
   753.1
   800.1
   806.9
   788.4
   770.6
   793.9
   725.5
   845.2
   846.2
   793.6
   856.9
   803.7
   885.7
   877.9
   874.4
     936
   797.8
   812.1
   903.6
   829.6
   944.1
   799.4
   846.8
   875.4
   818.3
   797.2
   892.5
   890.9
   860.1
   879.6
   901.3
   858.2
   891.6
   884.8
   878.9
   875.7
   919.8
   999.9
   941.9
   917.5
    1024
    1025
   943.5
    1007
    1043
    1056
   995.7
    1030
    1024
    1021
    1059
    1058
    1065
    1071
    1117
    1073
    1110
    1071
    1155
    1125
    1131
    1199
    1117
    1151
    1231
    1214
    1262
    1201
    1289
    1217
    1188
    1267
    1258
    1347
    1321
    1308
    1347
    1368
    1390
    1381
    1353
    1417
    1416
    1451
    1460
    1442
    1468
    1495
    1506
    1578
    1458
    1433
    1560
    1548
    1596
    1575
    1547
    1642
    1667
    1583
    1613
    1615
    1624
    1669
    1693
    1731
    1768
    1721
    1783
    1724
    1834
    1774
    1831
    1818
    1805
    1846
    1814
    1811
    1880
    1724
    1877
    1927
    1854
    1808
    1900
    1887
    1986
    1957
    1865
    1870
    1929
    1985
    2028
    1853
    2003
    1954
    1982
    1883
    2047
    1946
    1970
    2043
    1952
    1936
    2042
    1915
    2065
    1998
    2003
    1913
    1964
    2000
    2017
    1922
    1909
    1977
    2059
    1986
    1953
    1971
    1957
    1945
    1968
    1988
    1947
    2014
    1941
    1901
    1996
    1898
    1907
    1896
    1852
    1890
    1920
    1849
    1732
    1919
    1875
    1843
    1957
    1712
    1854
    1793
    1767
    1778
    1739
    1643
    1696
    1639
    1764
    1763
    1683
    1643
    1625
    1542
    1643
    1558
    1692
    1532
    1567
    1478
    1473
    1606
    1480
    1513
    1452
    1463
    1491
    1515
    1449
    1430
    1461
    1386
    1381
    1373
    1270
    1398
    1374
    1409
    1344
    1313
    1332
    1232
    1214
    1203
    1244
    1221
    1230
    1202
    1263
    1171
    1187
    1159
    1136
    1196
    1124
    1150
    1156
    1138
    1152
    1082
    1130
    1073
    1036
    1035
    1012
    1112
    1103
    1000
    1026
    1007
    1027
   932.8
   992.5
     986
    1008
    1001
    1009
    1013
   951.6
   926.9
    1019
   959.4
   861.7
   914.6
     996
   916.2
   909.1
   942.5
   907.1
   901.6
   898.7
   872.8
   898.4
   884.8
   874.1
   869.8
   929.2
   854.6
   856.9
   826.7
   926.6
   840.6
   879.9
   849.7
   876.7
   834.2
   872.8
   806.3
   871.8
     865
   922.1
   828.6
   874.7
   821.8
   844.9
   831.6
   865.3
   789.4
     791
   900.3
   841.9
   796.5
   904.9
   878.3
   766.7
   851.7
   773.5
     779
   829.3
   852.6
   920.4
   849.4
   896.4
   828.6
   843.2
     815
   825.4
   870.8
   804.6
   849.7
   855.2
   838.7
   904.9
   817.6
   829.3
   880.2
   869.2
     815
   817.9
   871.8
   886.1
   843.9
   847.8
   849.4
   906.8
   882.5
   858.2
   815.3
     817
   783.5
   889.6
   814.4
   872.8
   841.6
   859.8
   845.5
   840.6
   921.7
   841.3
   782.9
   759.2
   872.4
   880.5
   817.6
   878.9
   808.5
   832.2
   829.6
   804.3
   822.2
   813.1
   834.2
   818.3
   864.3
   795.6
   811.8
     768
   797.5
   800.4
   723.5
     817
   838.7
   815.7
   835.5
   760.8
   860.8
   783.5
   812.1
   807.9
   836.7
   771.5
   788.4
   794.6
   805.6
   802.7
   808.2
   822.8
   781.6
   787.4
   786.1
   756.9
   772.2
   769.3
     816
   860.8
   834.8
   769.9
   790.7
   819.2
   777.7
   751.8
   747.9
   744.9
   795.6
     769
   770.9
   748.2
   747.2
     732
   713.2
   750.1
     780
   737.2
   760.5
   754.4
   723.5
   731.3
   770.2
   756.9
     718
   728.7
   798.1
   801.1
     731
   729.7
   753.4
   763.4
   740.1
   707.6
   733.3
   680.1
   686.9
   774.5
   747.5
   675.8
   733.3
   738.1
   756.6
   750.5
   769.3
     695
   715.1
   748.2
   694.7
   676.2
   733.9
   711.9
   742.7
   751.8
     681
   745.3
   705.4
   713.2
   722.9
   711.5
   753.7
   701.8
   697.3
   725.8
   744.6
     769
   702.1
   743.6
     731
   672.9
   742.7
   776.7
   639.2
   723.9
   644.4
   676.5
   728.4
   680.4
   720.9
   698.2
   672.9
   715.1
   717.4
   714.8
   665.8
   666.4
   752.4
   711.5
   677.1
   701.8
     708
   695.3
     657
   707.3
   707.6
   691.7
   751.1
   747.9
   635.3
   698.2
   734.9
     719
   713.5
   684.6
     744
   744.6
   654.4
   679.7
   651.5
   732.6
   726.5
   688.2
   650.9
   674.2
   710.2
   715.1
   735.2
   708.6
     670
   713.5
   708.6
   706.3
   721.9
   666.8
   686.6
   613.2
   676.5
   678.1
     742
   638.2
   717.7
   650.2
     660
   698.9
   691.1
   719.6
   691.4
   667.4
   656.7
   676.2
   695.6
   672.6
   740.1
   708.6
   659.3
     683
   708.6
   696.3
   659.6
   634.6
   660.9
   705.7
   648.3
   682.7
   694.3
   651.2
   641.5
   681.4
   702.8
   656.4
   677.1
   608.7
   714.1
   635.3
   668.4
   683.6
   655.4
   612.9
   644.4
   665.1
   683.6
     633
   659.6
   681.7
   698.2
   673.3
   641.8
   685.6
   636.3
   680.7
   638.9
   662.5
   615.2
   652.8
   752.1
   643.1
   674.9
     670
   674.6
   616.8
   672.3
   685.6
   707.3
   644.1
   688.8
   632.4
   661.3
   678.8
   684.3
   678.4
   698.6
   693.4
   681.7
   700.5
   640.2
   695.6
   650.2
     669
   669.4
   670.7
   687.9
   623.6
   678.1
   684.3
   628.2
   668.4
   676.2
   654.4
   662.2
     681
   663.2
     672
   639.2
   685.9
   673.3
     658
   719.3
   602.9
   690.1
   648.3
   669.4
   707.3
   653.1
   624.6
     660
   686.2
   613.6
   598.6
   677.8
   715.1
   671.6
   670.3
   647.6
   629.8
   634.6
   716.7
   670.3
   663.2
   648.9
   679.1
   715.7
   676.5
   607.1
   685.3
   691.7
   646.7
   651.8
   698.6
   660.6
     660
     708
   678.8
   646.3
   667.7
   709.6
     695
   677.8
     720
   723.2
   671.3
   676.8
   667.1
   695.3
   740.4
   664.2
   719.3
   706.7
   712.5
   675.8
   662.9
   692.7
   704.7
   696.3
   699.9
   702.1
   745.3
   661.9
   723.9
   696.3
   778.4
   664.8
   729.7
   737.8
   739.4
   711.9
   783.9
   736.5
   718.3
   825.4
   832.9
   776.7
   735.2
   775.4
   766.7
   732.9
   800.1
   822.8
   817.9
   762.8
   798.8
   827.7
   825.1
   837.4
   790.7
   846.2
   898.7
   857.5
   898.7
   860.8
   917.5
   903.9
   854.6
   929.5
   898.4
   904.9
     962
   921.4
   985.3
    1015
   890.6
   955.5
    1056
    1015
    1002
    1078
   989.9
    1027
    1037
    1117
    1084
    1096
    1086
    1101
    1153
    1117
    1179
    1187
    1244
    1187
    1167
    1275
    1239
    1301
    1220
    1272
    1281
    1217
    1314
    1343
    1404
    1354
    1461
    1373
    1437
    1499
    1454
    1574
    1541
    1499
    1575
    1529
    1630
    1625
    1607
    1674
    1663
    1692
    1705
    1807
    1752
    1855
    1830
    1824
    1820
    1839
    1852
    1878
    1995
    1995
    1939
    2037
    2028
    2073
    2043
    2146
    1983
    2078
    2151
    2118
    2136
    2237
    2269
    2316
    2176
    2229
    2283
    2238
    2328
    2308
    2387
    2296
    2412
    2491
    2448
    2464
    2485
    2347
    2473
    2388
    2520
    2549
    2595
    2558
    2607
    2451
    2531
    2538
    2632
    2600
    2528
    2637
    2716
    2676
    2708
    2657
    2626
    2669
    2632
    2655
    2690
    2623
    2686
    2654
    2611
    2674
    2702
    2674
    2589
    2655
    2683
    2708
    2574
    2791
    2701
    2632
    2638
    2740
    2711
    2627
    2734
    2739
    2658
    2621
    2597
    2652
    2599
    2569
    2606
    2738
    2547
    2624
    2428
    2531
    2538
    2495
    2551
    2489
    2516
    2504
    2439
    2449
    2351
    2427
    2454
    2278
    2365
    2358
    2383
    2239
    2284
    2185
    2275
    2220
    2240
    2174
    2281
    2096
    2150
    2136
    2187
    2059
    2059
    2003
    2148
    1928
    1929
    1920
    1967
    1990
    1975
    1932
    1813
    1835
    1856
    1826
    1819
    1782
    1798
    1711
    1693
    1679
    1625
    1692
    1721
    1656
    1596
    1596
    1494
    1565
    1556
    1532
    1506
    1566
    1370
    1376
    1420
    1398
    1363
    1365
    1360
    1345
    1345
    1331
    1298
    1316
    1275
    1306
    1184
    1234
    1225
    1198
    1224
    1152
    1144
    1223
    1100
    1185
    1180
    1117
    1132
    1046
    1028
    1095
    1037
    1123
    1034
    1059
    1006
    1065
    1039
    1027
   913.3
    1060
   907.8
   966.2
   964.9
   902.6
   903.6
   899.7
   928.6
   980.5
   909.7
   890.9
   882.2
   926.9
   929.9
   906.8
   916.6
     838
   876.7
   906.8
   836.4
   873.4
   862.1
   836.7
   845.8
   858.8
   794.6
   899.4
   840.3
   843.9
   883.8
     865
   814.7
   806.9
     780
   839.7
   845.5
   891.6
   867.2
   836.7
   797.2
   820.9
   858.8
   788.7
   766.7
   854.3
   780.6
   840.6
   803.7
   796.8
   845.5
   794.9
   818.6
   825.7
   803.3
   811.8
   878.9
   829.9
   819.2
   835.5
     852
     829
     805
   790.4
   776.7
   859.1
   823.1
   833.2
   826.4
   842.6
   864.3
   814.7
   835.5
   852.3
   794.9
   871.1
   914.6
   812.7
   862.1
     790
   890.3
   922.4
   822.5
   836.4
   853.9
   840.3
   853.9
   867.2
   852.3
   829.6
   869.2
   838.4
   857.2
   817.3
   841.6
   890.3
   836.1
   911.4
   898.1
   964.6
   817.3
     863
   869.2
   832.9
   838.7
   799.1
   888.7
   840.3
     840
   856.9
   922.1
   887.7
   874.4
   780.6
     816
   857.8
   836.1
   879.2
   807.6
   889.3
   860.1
   815.3
   869.5
   874.4
   877.3
   881.2
     900
   833.2
   874.7
   845.2
   833.2
   880.5
   832.9
   826.4
     851
   923.4
   913.6
   832.9
   881.2
   862.4
     778
   845.2
   872.4
   899.4
     914
   834.2
   917.5
   912.7
   818.9
   854.6
   909.1
   917.5
   900.3
   966.5
   836.1
   873.1
   889.3
   848.4
   887.7
   847.1
   858.2
     890
     890
   893.5
     899
   859.8
   818.9
   840.6
   763.4
   878.3
   862.1
   884.8
   910.1
   866.9
   891.9
   844.9
   880.2
   886.1
   885.1
   810.5
   820.9
   842.3
   843.6
     899
   839.3
   846.2
   809.8
   804.3
   846.2
   858.5
   879.9
   872.8
   814.7
   801.1
   854.6
   835.5
   850.7
   860.4
     839
   886.1
   803.7
     875
     826
   846.5
     755
     803
   858.8
   893.5
     804
     841
     814
   863.7
   859.8
   793.3
   783.2
   834.8
   874.1
   834.5
   860.1
   838.7
   812.1
   783.2
   783.9
   828.3
   833.8
     817
   839.3
   835.5
   835.1
   826.4
   832.2
   813.1
   783.2
   784.5
   818.6
   877.6
   783.5
     790
   879.2
   763.1
   837.1
   743.6
   791.3
   811.4
   852.3
   808.2
   829.6
   870.8
   852.3
     814
   807.9
   880.2
   763.8
   869.8
   837.1
     792
   877.6
     911
   865.9
   874.1
   863.4
   917.5
   884.8
     911
   883.8
   839.7
   910.1
   850.1
   814.4
   908.1
   831.9
   885.7
   921.7
   888.7
     877
   924.7
   902.3
   907.5
   906.5
   906.8
   934.7
   939.3
   909.4
   938.9
   981.4
   999.6
   941.2
   939.9
   976.2
   988.6
   963.6
   966.5
   981.4
   931.5
   963.9
   925.6
   983.1
    1062
   977.9
   952.2
   957.8
    1007
   949.3
    1002
    1043
    1010
    1057
    1025
   941.5
   999.3
    1046
     973
    1019
   994.4
    1036
    1084
    1158
    1115
    1001
    1027
    1041
    1044
    1089
    1003
    1041
    1062
    1036
    1108
    1111
    1151
    1094
    1116
    1050
    1088
    1097
    1149
    1015
    1129
    1122
    1152
    1114
    1138
    1110
    1099
    1064
    1125
    1126
    1189
    1133
    1177
    1042
    1107
    1104
    1124
    1163
    1131
    1145
    1099
    1160
    1123
    1142
    1081
    1107
    1155
    1111
    1100
    1207
    1101
    1088
    1141
    1081
    1133
    1176
    1117
    1142
    1088
    1127
    1106
    1138
    1038
    1129
    1125
    1105
    1055
    1070
    1063
    1129
    1138
    1128
    1023
    1101
    1015
    1145
    1105
    1054
    1074
   998.6
    1112
    1018
   994.7
   966.2
    1105
    1020
    1003
     973
   995.7
   985.6
    1044
   923.7
    1001
    1018
   941.5
   958.7
    1011
   943.8
    1013
   971.4
   958.4
   931.1
   986.3
   921.1
   933.7
   986.6
   883.1
   920.8
   953.9
   868.5
     925
   898.4
   913.3
   867.9
   934.1
   858.2
   872.1
   854.3
   897.4
   857.8
   857.8
   834.5
   821.2
   906.5
   829.6
   856.2
   825.7
   811.8
   897.1
   835.5
   809.5
   804.6
   855.2
   737.5
   835.5
   870.2
   832.9
   830.3
   797.8
   765.4
   834.2
   819.6
   774.5
   789.1
   784.8
   766.4
   762.8
   746.6
   793.3
     780
   800.1
   820.9
     826
   738.8
   800.4
   870.2
   752.7
   815.7
     768
   798.8
     717
   761.8
   736.8
   757.9
     769
     729
   833.5
   762.8
   761.2
     767
   696.9
   701.2
   716.4
   741.7
   763.8
   744.6
   755.3
   740.7
   762.8
   811.1
   720.6
   748.2
     683
   681.7
   744.9
   729.4
   768.6
   724.5
   723.5
   739.1
   749.5
   708.9
   727.4
   651.8
   747.9
   739.8
   749.8
   703.7
     744
   668.1
     732
   697.9
   690.8
   737.2
   708.6
   755.7
   667.7
     683
   735.2
   749.2
   737.5
   732.9
     659
   782.3
   692.4
   758.9
   714.8
   728.1
   690.1
   738.5
   679.7
     755
   708.9
   713.8
   717.4
   704.4
   702.1
   776.4
   751.8
   665.8
   725.2
   736.5
   732.9
   688.2
   702.1
   694.3
   726.5
   721.3
   705.7
   661.3
   737.8
   635.6
   752.7
     693
   691.4
   740.1
   686.2
   747.9
     681
   794.9
   704.7
   666.8
   706.3
   750.8
     681
     705
   714.1
   725.2
   646.7
   748.5
   677.8
   710.6
   661.9
   710.6
   756.3
   701.5
   727.4
   726.5
   704.1
   699.2
   624.9
   674.9
   799.8
   664.2
   678.8
   732.6
   667.4
     729
     696
   651.2
   633.7
   722.6
   675.2
   746.2
   709.9
   703.4
   732.9
   721.9
   803.7
   684.3
   717.7
   748.2
   695.3
   754.4
   708.9
   739.8
   747.2
   715.1
   710.2
   728.1
   725.5
   656.7
   713.2
   763.8
   746.2
   736.2
   741.1
   799.1
   784.8
   762.5
   754.7
   775.1
   767.7
   785.8
   769.3
   760.8
   743.3
   764.7
   771.2
   774.1
   716.4
   745.3
   726.8
   773.8
   754.4
   774.5
   757.9
   712.5
   723.9
   757.9
   723.9
   761.5
   676.8
     720
   737.8
   727.4
   740.7
   733.3
   753.1
     792
   742.7
   766.4
   739.4
   811.1
   788.1
   773.2
   789.1
   717.4
   745.6
   754.7
     707
   736.5
   759.5
   777.7
   789.4
   771.9
   783.9
     742
   749.8
   770.2
   764.1
   774.5
   796.2
   776.4
   803.7
   772.5
   740.1
   749.5
   764.1
   808.9
   793.9
   759.9
   757.9
   769.6
   747.2
     791
   752.1
   741.4
   800.7
   794.3
   800.1
   785.8
     744
     781
   740.1
     719
   691.1
   768.3
   758.2
   774.8
   714.8
   705.7
   721.9
   726.5
   751.4
   814.7
   814.7
   751.1
     756
   705.4
   800.4
   737.2
     780
   843.9
     744
   811.8
   769.6
     756
   758.9
   684.9
   736.5
   779.7
   781.6
   692.1
   777.4
   774.1
   721.6
   736.2
   748.2
   711.2
   734.6
   700.5
   726.1
     729
   775.4
   726.1
   686.2
     729
   660.9
   781.3
   695.6
   749.5
     729
   759.9
   731.6
   713.2
   792.3
     767
   739.4
   744.9
   682.3
   672.9
   745.6
   711.5
   726.8
     717
   723.2
   723.9
   708.6
   693.4
   688.2
     730
   671.3
   764.4
     755
   774.5
   677.1
   766.4
     683
   735.5
   660.3
   767.7
     743
   727.1
     707
   681.4
   696.9
     682
   711.5
   696.6
   677.8
   715.4
   712.5
   719.3
   685.6
   700.2
   680.4
   691.1
   711.9
   682.3
   807.6
   736.8
   751.1
   744.6
   663.2
   716.4
   736.8
   650.2
   686.2
   710.2
   707.6
   674.6
   660.6
   624.3
   722.2
   630.4
   740.7
   673.6
   704.4
   717.4
   717.7
   698.9
   713.5
   690.8
   696.9
   782.6
   663.2
   676.2
   736.8
   700.2
   728.7
   667.4
   691.4
   723.5
   690.1
     670
   683.6
   693.4
   679.1
   726.5
   735.2
   720.3
   654.1
   737.2
   742.4
   682.7
     718
     744
   690.4
   670.7
   626.5
   721.3
   702.8
   738.1
     706
     743
     743
   685.3
   694.7
   777.7
   707.3
   720.9
   681.7
   716.1
   665.1
   752.1
   714.1
   746.9
   705.7
   720.6
   735.5
   690.8
   718.7
   774.1
   741.7
   723.2
   662.2
   702.1
   742.4
   739.1
   722.9
   781.9
   683.6
   736.2
   747.9
   719.3
   760.5
   744.6
   719.3
   764.1
   787.1
   734.9
   771.9
   761.2
   749.2
   689.8
   741.4
   751.8
     779
   825.4
   771.9
   787.1
   753.4
   732.6
   774.5
   770.6
   728.4
     730
     839
   799.1
   745.6
   842.3
   708.6
   822.2
   741.1
   835.8
   795.6
   740.1
   812.7
   810.5
   800.4
   767.7
   773.5
   800.4
   774.5
   835.8
   840.6
   753.7
   793.3
   786.5
     840
   823.1
   865.9
   866.6
   832.9
   894.8
   833.2
     779
   822.8
   796.2
   821.8
   854.9
   813.1
   847.5
   910.4
   763.8
   817.3
   915.6
     840
   891.9
   777.4
   761.5
   863.4
   812.4
   836.7
   815.3
   803.7
   804.3
   891.2
   861.4
   789.7
     841
   893.8
   854.3
   861.7
   820.2
   874.1
   837.7
   859.8
   746.6
   841.3
     852
   840.6
   822.2
   861.7
   868.5
     829
   870.8
   905.5
   848.8
   882.8
   853.9
   831.2
   786.1
   842.9
   853.3
     864
   832.5
   809.5
     838
   809.8
     839
   871.5
   895.8
   816.3
   785.5
   795.9
   812.7
   774.8
   824.7
   849.1
   908.4
   876.7
   835.8
     829
   811.4
   932.4
   836.4
   871.1
   803.7
   858.8
   800.4
   848.1
     900
   866.9
   885.7
   845.5
   820.5
   867.6
   855.6
   866.6
   806.3
   856.2
   834.2
     890
   802.7
     839
   761.8
   782.6
   839.7
   803.3
   817.6
   802.7
     852
   860.4
   829.6
   880.2
   785.5
   873.1
   897.1
   785.5
   869.2
   887.4
   817.9
   799.8
   854.6
   844.9
   839.7
   800.7
   856.9
   844.9
   804.6
   804.3
     853
   824.1
   833.2
   833.2
   823.8
   827.3
   855.9
   834.2
   839.3
   854.3
   849.4
   777.4
     877
   838.7
   826.4
   832.5
     841
   850.1
   830.6
   820.9
   798.8
   814.4
   824.1
   886.7
   798.1
   884.4
   810.1
   874.4
   814.7
   848.1
   820.9
   824.1
   820.9
   854.3
     852
   846.8
   781.3
   882.8
   855.2
   797.5
   865.6
     887
   836.1
   821.2
   854.9
   830.9
     829
   870.8
   874.4
   890.9
   811.8
   779.3
   813.4
     791
   862.4
   878.9
     887
   864.3
     875
   884.8
   867.2
   807.2
   918.5
   901.3
   933.1
   885.4
   913.6
   899.7
   938.6
   940.9
   874.7
   907.5
   948.7
   904.9
   942.5
   914.6
   933.1
   971.7
     924
   925.6
   956.5
   959.7
   895.5
   944.5
    1018
   927.9
   979.5
   951.6
     960
   957.8
     961
    1004
   975.3
   990.8
   942.8
    1023
   957.4
    1024
   962.9
    1013
     986
    1027
    1052
    1005
    1076
    1031
    1067
    1112
    1063
    1083
    1091
    1082
    1070
    1099
    1088
    1184
    1115
    1164
    1195
    1129
    1039
    1137
    1162
    1155
    1197
    1204
    1159
    1233
    1247
    1229
    1292
    1255
    1268
    1371
    1328
    1285
    1244
    1364
    1336
    1241
    1316
    1406
    1446
    1426
    1376
    1335
    1428
    1378
    1385
    1448
    1399
    1459
    1549
    1505
    1465
    1549
    1514
    1508
    1594
    1542
    1506
    1582
    1563
    1572
    1641
    1613
    1642
    1608
    1656
    1713
    1689
    1738
    1759
    1773
    1746
    1777
    1860
    1762
    1826
    1829
    1847
    1877
    1899
    1912
    1833
    1984
    1966
    2013
    1918
    2056
    1959
    2089
    2029
    2161
    2094
    2220
    2187
    2167
    2326
    2248
    2302
    2279
    2260
    2325
    2358
    2327
    2467
    2403
    2511
    2474
    2458
    2484
    2478
    2583
    2574
    2628
    2722
    2657
    2832
    2775
    2729
    2834
    2806
    2969
    2854
    2925
    3090
    2895
    3118
    3175
    3110
    3269
    3124
    3245
    3187
    3321
    3359
    3550
    3531
    3442
    3643
    3599
    3679
    3756
    3664
    3750
    3853
    3927
    3945
    3774
    4011
    4238
    4139
    4190
    4283
    4307
    4364
    4340
    4521
    4533
    4730
    4745
    4800
    4787
    4841
    4857
    5081
    5096
    5031
    5309
    5325
    5441
    5565
    5422
    5654
    5680
    5657
    5953
    5781
    5899
    6119
    6088
    6076
    6129
    6254
    6422
    6624
    6592
    6648
    6885
    6710
    6754
    7182
    7155
    7131
    7268
    7388
    7497
    7526
    7651
    7747
    7622
    7891
    7982
    7890
    8113
    8353
    8242
    8395
    8145
    8438
    8618
    8719
    8788
    8883
    8686
    8921
    9268
    9268
    9039
    9312
    9358
    9315
    9438
    9513
    9839
    9690
    9699
    9911
1.013e+004
    9995
1.022e+004
1.006e+004
    9932
1.015e+004
1.044e+004
1.057e+004
1.027e+004
1.043e+004
1.065e+004
1.062e+004
1.061e+004
1.058e+004
1.065e+004
1.065e+004
1.065e+004
1.065e+004
1.065e+004
1.065e+004
1.065e+004
1.065e+004
1.065e+004
1.065e+004
1.065e+004
1.065e+004
1.065e+004
1.065e+004
1.065e+004
1.065e+004
1.065e+004
1.065e+004
1.065e+004
1.065e+004
1.065e+004
1.065e+004
1.065e+004
1.065e+004
1.065e+004
1.065e+004
1.065e+004
1.065e+004
1.065e+004
1.065e+004
1.065e+004
1.065e+004
1.065e+004
1.065e+004
1.065e+004
1.065e+004
1.065e+004
1.065e+004
1.065e+004
1.065e+004
1.065e+004
1.054e+004
1.062e+004
1.065e+004
1.058e+004
1.062e+004
1.063e+004
1.048e+004
1.029e+004
1.028e+004
1.055e+004
1.01e+004
1.031e+004
1.026e+004
1.009e+004
1.03e+004
    9923
    9921
    9823
    9641
    9845
    9656
    9703
    9585
    9386
    9180
    9395
    9228
    9141
    8913
    8890
    8866
    8720
    8964
    8711
    8552
    8639
    8214
    8319
    8385
    8166
    8065
    7988
    7825
    7727
    7699
    8018
    7488
    7545
    7628
    7284
    7151
    7288
    7008
    6941
    7038
    6748
    6808
    6694
    6394
    6457
    6387
    6271
    6046
    6219
    6183
    6045
    5866
    5783
    5771
    5768
    5620
    5488
    5415
    5418
    5319
    5238
    5085
    5160
    4890
    4896
    4978
    5050
    4755
    4721
    4704
    4640
    4635
    4438
    4577
    4318
    4163
    4217
    4090
    4013
    4049
    3838
    3879
    3874
    3880
    3708
    3672
    3641
    3686
    3604
    3432
    3441
    3283
    3327
    3236
    3274
    3190
    3003
    3184
    2902
    2997
    2850
    2892
    2816
    2779
    2719
    2689
    2650
    2680
    2689
    2615
    2592
    2556
    2373
    2451
    2399
    2358
    2357
    2355
    2286
    2237
    2212
    2191
    2211
    2271
    2049
    2038
    2129
    2087
    2031
    1933
    2005
    1893
    1860
    1940
    1941
    1819
    1838
    1813
    1769
    1790
    1763
    1736
    1697
    1678
    1676
    1597
    1639
    1582
    1624
    1662
    1571
    1569
    1510
    1512
    1491
    1515
    1476
    1503
    1482
    1466
    1441
    1362
    1497
    1469
    1426
    1343
    1327
    1353
    1312
    1308
    1319
    1319
    1289
    1297
    1254
    1254
    1292
    1186
    1224
    1208
    1238
    1214
    1249
    1219
    1190
    1134
    1281
    1175
    1183
    1143
    1193
    1150
    1178
    1113
    1126
    1157
    1154
    1181
    1091
    1138
    1130
    1097
    1144
    1096
    1166
    1041
    1064
    1080
    1086
    1132
    1127
    1057
    1037
    1005
   950.6
    1030
    1045
    1056
    1034
    1088
    1052
   988.9
     998
   943.8
    1021
    1033
   983.7
   987.3
    1012
    1011
   995.1
    1040
   967.2
     996
   981.4
   985.3
    1009
   980.1
     974
    1019
    1049
   943.8
    1029
   957.1
   987.9
   971.1
   933.1
   911.7
   903.6
   953.9
     911
   962.3
   913.6
   894.5
   994.1
   897.1
   944.5
   951.9
   927.9
   907.5
   901.6
   901.3
   914.6
   918.5
   932.1
   963.9
   933.4
   885.4
   833.2
   906.5
   914.3
   976.2
   965.9
   987.9
   919.1
     937
   966.8
   867.6
   906.8
   936.3
   952.9
   921.1
   824.1
   933.4
   881.8
   847.5
   909.1
   932.8
   834.8
   906.5
   829.9
   920.8
   844.9
   881.8
   836.4
   879.2
   893.5
   864.6
   847.8
   877.6
   824.4
   911.4
   863.4
   880.2
   873.1
     911
   924.7
   908.4
   848.4
   855.9
   864.3
   834.5
   841.3
   881.8
   877.3
   805.9
   853.3
   826.4
     876
   841.6
     804
   853.9
   895.1
   822.5
   813.4
   888.3
   855.6
   846.5
   849.7
   799.8
   929.9
   855.9
   831.9
     827
   784.8
   799.4
   852.3
   822.8
   811.8
   787.4
   842.3
   858.8
   801.4
   758.2
   804.6
   809.5
   796.2
     803
   773.5
   746.9
   787.8
   734.2
   794.9
   794.6
   797.2
   853.3
   797.5
   801.4
     828
   843.6
   770.9
   875.4
   846.5
   784.8
   822.8
   763.1
   776.7
   747.2
   759.2
   813.1
   777.1
   821.8
   767.7
   747.2
   793.3
   783.2
   769.9
   798.8
   819.6
   786.8
   793.6
   729.4
     816
   794.6
   770.9
     778
   768.3
   795.6
   777.4
     766
   774.1
   821.8
   714.1
   784.8
   818.6
     791
   809.5
   802.4
   765.7
   804.6
   757.3
   759.2
   771.5
   714.1
   795.2
   688.2
   777.1
   772.2
   772.2
   742.7
   743.3
   764.7
   799.4
   770.2
   767.3
   829.9
   801.1
   698.2
   814.4
   729.4
     756
   739.4
   747.9
     780
   736.5
   788.7
   762.1
   745.3
   755.7
   805.6
   725.2
   737.8
   735.9
   766.4
     731
   726.8
   736.2
     754
   755.3
   813.4
   733.3
   725.2
   756.3
   714.5
   768.3
   719.6
   765.4
   745.6
   743.3
   721.9
   766.4
   779.3
   692.7
   746.2
   725.8
   757.6
   699.2
   706.7
   735.9
   766.4
   762.8
   754.4
   747.5
   738.1
   778.7
   686.2
   718.7
   700.8
   686.2
   765.4
   761.2
   757.9
   723.5
   729.4
   726.8
   724.5
   776.1
   741.7
   785.2
   735.9
   742.7
   717.4
   699.5
   747.5
   775.1
   716.7
   716.1
   736.5
   774.1
   721.9
   783.2
   773.5
   707.6
   711.9
   744.6
   710.2
     767
   702.4
   691.1
   787.4
   702.4
   727.8
   738.8
   753.7
     768
   732.6
   725.5
   732.9
   729.7
   756.9
   715.4
   782.9
     693
   709.6
   749.8
   680.7
   716.1
   771.2
   709.9
   715.4
   745.9
   727.1
   686.9
   775.1
   745.3
   791.3
   782.9
   688.2
   677.8
   694.7
   734.6
   749.5
   757.3
   760.5
   754.4
   751.8
   665.8
   749.5
   703.4
   716.1
   672.3
   779.7
   689.5
   759.5
   717.7
   740.7
   765.1
   800.1
   678.8
   746.9
     720
   724.2
   740.4
   692.4
   773.8
   704.7
   792.3
   753.4
   658.7
   695.3
   719.6
   711.2
   690.1
   764.1
   718.7
     732
   733.3
   763.4
   674.6
     717
   678.4
   792.3
   737.8
   701.5
   673.6
   725.8
   690.8
   683.3
   682.3
     705
   694.7
     720
   675.2
     720
   710.6
   737.2
   731.6
   754.4
   725.5
   710.6
   690.1
   765.7
   710.9
     754
   696.6
   711.5
   707.3
     755
   667.4
   735.2
   757.6
     683
   712.2
   743.6
   757.6
   720.6
   740.1
   720.9
   746.2
   728.4
   727.4
   679.4
   688.2
   672.6
   685.6
   775.8
   696.6
   686.2
   701.5
   708.3
   731.6
   733.9
     696
   713.2
   716.7
   665.8
   698.2
   769.3
     671
   678.8
   758.2
   725.2
   739.8
   692.4
   740.4
   736.5
   757.6
   710.2
     694
   726.1
   762.5
   654.1
   668.4
   708.6
   673.9
   690.4
   732.3
   726.5
   691.7
   690.4
   714.1
   673.3
   692.7
   741.7
   748.2
   700.5
   741.7
   744.9
   734.2
   698.2
   755.7
   680.1
   690.4
   670.3
   747.9
   702.8
     793
   703.4
   692.4
   752.7
   711.5
   746.2
   726.5
   737.8
   720.9
   728.4
   714.8
   726.1
   717.7
     681
   706.3
   708.3
   720.6
   712.5
   758.6
   725.5
   718.3
   707.6
   782.3
   765.4
   725.2
   715.7
   745.3
   714.1
   705.4
   689.8
     718
   744.3
     742
   733.3
   710.6
   731.6
   769.9
   753.7
   700.2
   745.6
   732.6
   752.4
     695
   735.5
   691.7
   753.7
   810.1
   673.9
     707
   741.7
   741.1
   804.3
   696.6
   722.9
   669.7
   709.9
   755.3
   730.3
   713.8
   750.1
   718.3
   759.9
   727.4
   746.2
   765.4
   762.8
   753.7
   759.5
   782.6
   773.5
   683.6
   713.5
   723.9
   713.2
   748.8
     754
   778.7
   753.4
   729.4
   723.5
   760.2
   837.1
   741.7
   809.2
     718
     755
   735.5
   752.7
   760.2
   713.5
   746.6
   791.3
   759.9
   762.5
   758.9
   739.8
   788.4
   752.1
   762.1
   732.3
   751.1
     791
   771.5
   777.7
   753.1
   764.4
   738.1
   745.3
   760.2
   747.2
   708.3
   771.2
   753.7
   761.5
   780.3
   755.7
   757.9
   753.4
   796.5
   724.8
   756.6
   789.7
     805
   801.7
   770.2
   757.3
   784.8
   724.2
   813.4
   806.3
   766.7
   810.5
   797.5
   764.4
   755.7
   787.8
   783.2
   774.5
   768.3
   731.3
   777.1
   839.3
   743.6
   799.1
   761.5
   759.5
   740.1
   834.5
   773.2
   783.2
   778.4
   785.5
   799.1
   769.3
   741.7
   762.5
   818.9
   788.1
   810.1
   741.7
   796.2
   785.2
   809.5
   806.9
   782.3
   806.3
   753.1
   848.8
   762.8
   797.2
   763.4
   736.2
   809.8
   771.5
   750.1
   738.5
   795.2
   776.4
   753.7
   797.2
   737.5
   789.1
   719.3
   761.5
   728.1
   789.7
   811.1
   798.8
   818.6
   782.6
   786.5
   824.1
   722.2
   843.9
   752.7
   829.9
   772.5
   758.2
   763.4
   816.6
   812.1
   709.6
   753.7
   824.7
   756.9
   769.6
   810.1
   792.3
   807.9
   799.1
   751.1
   716.4
   796.8
   758.6
     756
   760.8
   790.7
   762.8
   758.6
   757.3
   812.1
   722.9
   799.8
   741.4
     814
   785.5
   709.6
   718.7
   776.1
   726.5
   801.4
   749.2
   744.3
   749.5
   731.3
   738.1
   784.8
   733.9
   781.9
   751.4
   725.8
   757.3
   669.7
   771.5
   694.7
   729.4
   740.7
   724.2
   725.8
   702.8
   732.3
   730.3
   725.8
     769
   788.4
   782.3
   788.1
   756.3
   753.1
   699.5
   829.9
   746.9
   760.2
   761.2
   772.8
   736.2
   729.7
     744
   741.7
   703.7
   715.1
     707
   696.6
   763.4
     731
   736.8
   726.1
   714.8
   708.3
   758.6
   749.2
   690.8
   813.1
   683.3
   785.5
   712.8
   778.7
   738.5
     659
   808.2
   776.7
   705.7
     720
   683.3
   743.6
   751.1
   720.9
   728.4
   741.4
   751.8
   732.3
   652.2
   710.6
   760.2
   743.6
   797.2
   710.6
   682.7
   736.8
   725.2
   691.1
   715.4
   688.2
   690.4
   736.5
   751.1
   670.3
   736.8
   702.1
   738.5
   665.5
   689.8
   738.1
     731
   741.7
   726.5
   673.3
     754
   683.3
   688.8
   733.6
   720.3
   733.9
   746.6
   669.4
   662.5
   734.6
   769.9
   691.1
   727.8
   729.7
   697.6
   673.6
   667.4
   702.4
   666.8
   753.7
   701.8
   704.7
   753.1
   733.3
   719.3
   713.5
   744.6
   676.8
   716.7
   691.7
     730
   709.3
   784.5
     756
   723.5
   742.7
   711.2
   720.3
   714.1
   683.3
     743
   694.7
   732.6
   728.1
   686.6
   749.5
   769.9
   717.7
     696
     717
   674.2
   668.7
   678.8
   686.6
   653.8
   710.9
   735.9
   699.9
     720
   698.2
   712.8
   769.3
   701.8
   751.8
   728.7
   758.6
   728.1
     720
   712.8
   702.8
   676.2
   724.5
   723.5
   698.2
   741.1
   704.4
   716.1
   784.5
     708
   770.9
   704.7
   702.1
   781.3
   721.6
   726.1
   694.7
   732.3
   710.9
     755
     696
   712.8
   753.1
   744.9
   704.4
   752.1
   770.6
   695.6
     717
     706
   748.8
   717.7
   739.4
   698.2
   714.5
   640.2
   733.9
   768.3
   761.2
   691.7
   770.2
   711.9
   699.9
   697.9
   713.8
   717.7
   724.8
   796.2
   724.5
   707.3
     744
   678.4
   716.4
   722.6
     670
   751.8
   769.9
   702.4
   702.8
   732.6
   736.5
   749.8
   715.4
   720.6
     742
   765.4
   770.6
   759.5
     766
   744.3
   713.8
   700.2
   764.7
   772.5
   725.5
   733.6
   748.8
   724.2
   726.8
   791.3
   731.6
   770.6
   760.2
   763.8
   753.7
   799.4
   753.1
   772.8
   796.8
     791
   781.6
   799.8
   800.7
     815
     791
     754
   819.9
   826.4
   828.3
   814.7
   781.3
   829.9
   827.3
   844.2
   827.3
     838
   837.7
   829.6
   811.8
   788.7
   795.2
   889.3
   863.4
   900.3
   836.7
   932.4
     875
     926
   934.4
   897.1
   879.6
   857.5
   913.3
   979.8
   960.3
   916.6
   961.6
    1008
    1033
   936.7
     973
    1044
   970.7
    1049
    1070
    1015
    1044
    1064
    1044
    1056
   999.9
    1056
    1111
    1046
    1055
    1154
    1151
    1135
    1159
    1095
    1167
    1146
    1179
    1180
    1206
    1300
    1223
    1250
    1297
    1292
    1278
    1311
    1306
    1304
    1351
    1323
    1356
    1370
    1338
    1444
    1445
    1517
    1416
    1423
    1419
    1437
    1518
    1570
    1570
    1558
    1625
    1626
    1644
    1583
    1698
    1630
    1737
    1736
    1764
    1741
    1796
    1804
    1853
    1761
    1819
    1843
    1953
    1948
    1977
    1893
    1884
    1995
    1983
    2032
    2019
    1964
    2095
    2070
    2027
    2013
    2134
    2092
    2082
    2166
    2256
    2199
    2274
    2276
    2355
    2362
    2341
    2377
    2349
    2388
    2469
    2383
    2523
    2567
    2487
    2628
    2602
    2479
    2567
    2636
    2658
    2657
    2654
    2719
    2783
    2759
    2810
    2709
    2848
    2882
    2827
    2803
    2859
    2964
    3022
    2984
    2962
    2954
    2995
    3050
    2998
    3006
    3134
    3025
    3037
    3029
    3136
    3259
    3166
    2993
    3280
    3172
    3243
    3297
    3173
    3243
    3375
    3323
    3275
    3331
    3436
    3404
    3503
    3487
    3444
    3461
    3548
    3455
    3448
    3547
    3491
    3536
    3493
    3395
    3603
    3444
    3540
    3498
    3518
    3594
    3618
    3685
    3579
    3488
    3722
    3737
    3762
    3726
    3774
    3605
    3819
    3707
    3577
    3753
    3684
    3819
    3798
    3723
    3778
    3785
    3701
    3671
    3687
    3829
    3869
    3722
    3740
    3719
    3847
    3791
    3844
    3904
    3789
    3767
    3839
    3805
    3926
    3896
    3804
    3812
    3798
    3867
    3862
    3782
    3729
    3756
    3836
    3704
    3714
    3631
    3755
    3829
    3825
    3692
    3673
    3696
    3767
    3670
    3527
    3746
    3749
    3529
    3736
    3607
    3655
    3671
    3553
    3551
    3396
    3525
    3552
    3436
    3438
    3459
    3486
    3441
    3372
    3440
    3374
    3404
    3337
    3266
    3339
    3370
    3429
    3279
    3366
    3288
    3173
    3143
    3244
    3187
    3157
    3102
    3144
    3008
    3081
    3119
    3089
    3043
    2973
    2883
    2971
    2918
    2935
    2908
    2859
    2875
    2769
    2775
    2738
    2797
    2591
    2737
    2720
    2626
    2748
    2561
    2621
    2636
    2535
    2534
    2508
    2427
    2373
    2412
    2361
    2401
    2390
    2311
    2214
    2185
    2383
    2154
    2307
    2206
    2245
    2045
    2229
    2057
    2120
    2075
    2119
    2131
    1988
    2043
    1988
    1998
    1911
    1886
    1907
    1873
    1904
    1841
    1840
    1829
    1699
    1770
    1729
    1662
    1697
    1606
    1725
    1608
    1580
    1581
    1687
    1581
    1475
    1547
    1492
    1491
    1511
    1500
    1441
    1419
    1455
    1351
    1378
    1374
    1379
    1347
    1354
    1340
    1330
    1285
    1295
    1346
    1229
    1162
    1318
    1271
    1171
    1210
    1262
    1210
    1173
    1178
    1108
    1153
    1044
    1092
    1099
    1029
    1101
    1104
    1024
    1083
    1049
   984.4
    1046
    1005
    1102
    1052
   983.4
   917.8
     985
    1007
    1022
   969.1
   953.2
   943.5
   918.2
   925.3
     960
     997
   944.5
   956.8
   921.7
   901.6
   882.8
   917.2
   893.2
   885.4
   877.3
   835.5
   907.5
   880.5
   867.9
   784.2
   805.9
   808.5
     877
   819.6
     851
   825.1
     840
   881.2
   813.7
   838.4
   866.9
   807.9
   803.7
   820.5
   772.8
   778.7
   797.5
   846.2
   769.3
   783.9
   799.8
     742
   837.1
     840
   765.4
     826
   797.5
   789.4
   845.5
   781.3
   799.4
   781.3
   784.2
   825.7
     793
     769
   741.1
   734.2
   750.1
   785.2
   799.1
   717.4
   710.6
     730
   738.1
   740.7
   764.7
   796.5
   776.7
   793.6
   753.4
     792
   788.4
     793
     695
   801.1
   729.7
   769.6
     707
     731
   727.4
   799.4
   740.7
   780.3
   824.7
   730.7
   721.6
   733.3
   787.4
   716.4
   762.8
   794.9
   758.9
     767
   774.8
   813.7
   764.7
     720
     719
     803
   753.1
     815
   773.2
   688.2
   798.8
   790.7
   799.4
   766.4
   787.8
   825.4
   756.6
   782.9
   777.4
   772.2
     769
   797.2
   744.6
   788.1
   773.2
   784.5
   746.6
     744
   714.8
   797.5
     742
   754.4
   724.2
   817.3
   822.2
   761.5
   739.4
   727.1
   733.9
   789.1
   824.1
   811.1
   749.2
   839.3
     826
   831.6
   761.8
   814.7
   779.3
   783.5
   831.2
   829.6
   796.8
   755.3
   898.4
   851.3
   807.9
   850.4
   837.7
   857.2
   875.4
   811.1
   846.8
   849.4
     900
   871.8
   923.4
   930.5
   909.1
   852.3
   874.7
   872.1
   952.2
   943.5
   933.4
   894.2
   935.4
   888.7
   899.4
    1006
   998.3
    1001
    1043
   997.7
    1014
    1007
    1047
   990.5
   992.5
    1081
    1076
    1022
    1051
    1130
    1132
    1097
    1147
    1195
    1199
    1194
    1160
    1160
    1195
    1143
    1224
    1243
    1160
    1306
    1273
    1274
    1257
    1270
    1263
    1283
    1260
    1353
    1428
    1369
    1357
    1342
    1391
    1449
    1431
    1485
    1429
    1538
    1594
    1543
    1600
    1613
    1639
    1530
    1653
    1710
    1710
    1720
    1644
    1712
    1787
    1774
    1805
    1757
    1706
    1863
    1850
    1816
    1824
    1898
    1999
    2060
    1990
    2011
    2027
    2048
    2104
    2108
    2146
    2224
    2105
    2157
    2159
    2298
    2308
    2306
    2254
    2322
    2291
    2408
    2396
    2394
    2417
    2343
    2455
    2584
    2497
    2635
    2637
    2711
    2576
    2675
    2652
    2622
    2690
    2592
    2701
    2733
    2922
    2896
    2758
    2888
    2904
    2825
    2906
    2940
    2829
    2974
    2988
    2920
    3081
    3007
    3073
    3063
    3107
    3117
    3163
    3156
    3284
    3176
    3044
    3305
    3090
    3141
    3209
    3269
    3279
    3217
    3330
    3198
    3377
    3338
    3362
    3391
    3323
    3512
    3448
    3377
    3331
    3470
    3402
    3464
    3373
    3411
    3521
    3503
    3467
    3503
    3541
    3474
    3396
    3405
    3492
    3558
    3591
    3452
    3601
    3520
    3529
    3534
    3506
    3443
    3472
    3622
    3474
    3271
    3385
    3372
    3392
    3558
    3426
    3373
    3346
    3447
    3360
    3439
    3495
    3365
    3411
    3355
    3283
    3315
    3359
    3362
    3357
    3145
    3289
    3262
    3352
    3275
    3316
    3234
    3084
    3219
    3036
    3070
    3132
    3197
    3010
    3235
    3051
    3122
    3130
    3054
    2959
    2963
    2870
    2939
    2902
    2886
    2957
    2975
    2959
    2835
    2729
    2822
    2831
    2773
    2684
    2748
    2768
    2821
    2743
    2669
    2676
    2697
    2472
    2483
    2470
    2612
    2542
    2454
    2475
    2504
    2396
    2423
    2401
    2352
    2466
    2450
    2380
    2357
    2262
    2335
    2295
    2296
    2227
    2229
    2155
    2281
    2186
    2111
    2122
    2015
    2171
    2128
    1998
    2058
    2060
    1980
    1905
    1906
    1965
    2029
    1830
    1846
    1888
    1892
    1899
    1846
    1804
    1769
    1838
    1776
    1717
    1747
    1725
    1671
    1726
    1628
    1590
    1626
    1670
    1620
    1578
    1577
    1488
    1529
    1472
    1528
    1513
    1506
    1467
    1524
    1428
    1500
    1281
    1440
    1337
    1348
    1391
    1411
    1372
    1392
    1352
    1431
    1278
    1278
    1288
    1235
    1315
    1241
    1262
    1203
    1272
    1206
    1153
    1269
    1143
    1245
    1136
    1187
    1145
    1168
    1114
    1077
    1106
    1077
    1134
    1098
    1076
    1044
    1096
    1105
    1067
     996
    1018
    1062
    1020
    1033
    1039
    1031
    1035
   982.1
   981.8
    1036
   988.2
   986.3
   983.1
   983.7
   993.4
   923.4
   971.7
   957.4
   908.4
    1032
   944.5
   892.9
   939.3
   900.3
   930.8
   883.5
   904.9
   907.5
   886.7
   864.6
   836.7
   941.5
   981.1
   931.8
   855.6
   871.8
   869.2
     902
   900.3
   904.9
   854.3
   799.4
   846.8
   853.9
   873.7
   883.5
   889.6
     890
   853.6
   822.8
   862.1
   907.8
   771.2
   836.4
   866.3
   914.3
     926
   848.8
   853.9
   834.8
   876.3
   847.8
   842.6
     887
   877.6
   937.6
   930.5
   837.1
   813.4
     804
   872.8
   808.5
   850.4
   789.1
   853.6
   837.4
   920.1
   811.8
   832.5
   794.9
   851.3
   825.1
   844.9
   869.5
   826.4
   788.1
   816.6
   873.7
   910.7
   916.2
     840
   857.8
   885.4
   813.4
   830.3
   845.8
   900.3
   859.5
   875.4
   810.5
     913
   898.4
   889.3
   840.3
   854.3
   903.6
   939.9
   877.3
   834.5
   964.9
   859.5
   902.9
   881.5
     914
     828
   858.2
   893.5
   910.1
   881.5
   852.3
   921.7
   940.6
   886.7
   848.1
   931.1
   881.5
   831.2
   862.1
     925
   956.5
   935.4
   908.4
   952.9
   999.6
   889.3
   950.6
   880.2
   936.7
   954.5
   933.7
   969.1
     962
     924
   934.1
   978.2
    1006
   996.4
    1026
   991.8
   938.6
   963.3
    1016
    1014
    1016
    1019
    1021
   958.7
    1038
     960
   989.9
   978.2
    1024
    1088
    1065
    1035
    1048
    1041
    1031
    1076
   978.8
    1019
   984.4
    1052
    1076
    1110
   990.2
    1101
    1027
    1124
    1063
    1066
    1042
    1105
    1103
    1044
    1069
    1066
    1076
    1155
    1036
    1029
    1047
    1062
    1111
    1074
    1107
    1169
    1088
    1131
    1076
    1093
    1100
    1099
    1124
    1085
    1131
    1076
    1097
    1140
    1152
    1061
    1104
    1084
    1077
    1095
    1192
    1208
    1133
    1154
    1125
    1195
    1081
    1167
    1203
    1177
    1175
    1200
    1148
    1128
    1153
    1170
    1125
    1128
    1054
    1086
    1243
    1157
    1147
    1142
    1138
    1180
    1134
    1136
    1200
    1184
    1162
    1162
    1167
    1185
    1200
    1128
    1154
    1196
    1173
    1143
    1166
    1121
    1171
    1168
    1164
    1200
    1051
    1125
    1185
    1174
    1204
    1145
    1106
    1081
    1056
    1141
    1050
    1053
    1028
    1062
    1064
    1062
    1138
    1161
    1030
    1132
    1088
    1069
    1068
    1031
    1071
    1016
    1044
    1090
    1087
    1100
    1041
    1032
    1027
    1113
    1100
    1070
    1099
    1070
    1077
    1041
    1062
    1076
    1002
    1059
   979.2
    1050
    1031
    1003
    1001
   990.5
    1001
    1049
   999.6
    1024
   988.9
   969.4
   963.3
   940.9
   935.7
     997
    1003
   918.5
    1005
   965.5
   998.6
   994.1
    1031
   957.1
   974.3
   992.5
   933.4
   979.8
   980.1
    1065
    1039
     949
   906.5
   996.4
    1001
   960.3
   973.6
   915.6
   926.9
   945.1
    1015
   897.1
   996.4
   945.1
    1001
   983.7
   972.3
   898.4
     948
   882.2
   999.9
   918.5
     935
   945.4
   916.2
   981.8
   997.7
     950
   974.9
   979.5
   922.7
     937
   887.7
   934.7
   932.1
   946.4
     914
     923
   967.5
   938.6
   904.9
   992.8
   972.7
     962
   891.9
   943.5
   945.4
   954.8
    1006
     926
   883.1
   950.3
   907.5
   990.5
   941.2
   909.4
     926
   918.5
   914.9
   999.9
   954.8
   885.1
    1005
   876.3
   946.7
   990.8
   854.9
   956.8
   955.5
   898.7
   910.7
   938.3
   928.6
   961.6
   887.7
   953.9
     947
   985.3
     935
   936.3
   987.3
   914.6
   963.6
   928.9
   908.1
   934.7
   971.7
   932.8
   897.1
   994.1
    1001
   927.6
   906.8
   909.1
   931.1
   941.9
   971.4
   945.1
   933.4
   986.3
   953.2
   921.1
   911.4
    1009
   938.9
     972
   934.1
     923
   838.7
   941.9
    1000
   899.4
   924.3
     902
   859.5
   915.6
   872.4
   991.5
   923.4
     923
   923.4
   939.3
   916.9
   926.6
     973
   942.5
   892.2
   904.5
   932.8
   971.4
   930.2
     985
    1012
   918.5
   898.7
   954.2
   931.5
     937
    1039
     948
     950
   982.1
   876.7
   951.6
   923.7
   847.5
   921.4
     937
   954.5
     996
   926.9
   961.3
   981.4
   903.6
   954.2
   982.7
   964.9
   953.9
   931.8
     938
   977.9
   950.6
   930.2
   964.2
   951.9
    1043
    1046
   995.4
   926.3
    1032
   944.8
    1018
   997.3
    1047
    1045
    1011
    1043
    1039
     937
   998.3
   947.4
    1018
   976.9
    1040
    1036
    1108
    1046
    1011
   995.4
   976.9
     985
    1076
    1095
    1008
   998.9
    1056
    1039
   990.2
    1009
    1068
    1051
    1087
    1053
    1099
    1050
    1050
    1008
    1066
    1089
    1035
    1110
    1035
    1095
    1049
    1054
    1181
    1144
    1069
    1010
    1088
    1130
    1041
    1038
    1125
    1080
    1165
    1152
    1142
    1135
    1100
    1113
    1151
    1073
    1117
    1127
    1087
    1138
    1130
    1054
    1146
    1139
    1167
    1119
    1130
    1133
    1104
    1160
    1132
    1090
    1167
    1095
    1136
    1195
    1134
    1126
    1196
    1117
    1182
    1161
    1092
    1174
    1186
    1112
    1171
    1133
    1188
    1148
    1207
    1127
    1128
    1196
    1232
    1175
    1133
    1164
    1164
    1220
    1166
    1152
    1188
    1191
    1165
    1183
    1111
    1128
    1160
    1236
    1237
    1147
    1145
    1151
    1185
    1109
    1195
    1047
    1158
    1134
    1124
    1159
    1153
    1144
    1173
    1197
    1087
    1108
    1132
    1119
    1116
    1148
    1168
    1061
    1115
    1120
    1095
    1078
    1109
    1181
    1049
    1123
    1071
    1182
    1098
    1101
    1016
    1087
    1076
    1054
    1038
    1071
    1127
    1102
    1125
    1110
    1074
    1118
    1121
    1066
    1070
    1084
    1112
    1001
    1121
    1064
   982.4
    1085
   990.5
    1026
    1058
    1025
    1040
    1074
    1054
    1106
    1000
    1047
   998.6
    1027
   961.6
    1043
    1022
   959.4
    1014
    1021
    1038
    1016
    1064
   988.2
    1040
    1081
    1002
    1031
    1026
    1010
    1053
   980.8
    1054
    1036
   993.1
    1032
    1054
    1085
   995.1
    1040
    1048
    1079
   992.8
    1030
   993.8
    1003
   995.1
   994.1
   987.9
    1042
   988.2
    1064
   984.7
    1026
   964.6
    1021
    1067
    1088
    1061
    1038
    1092
    1093
    1029
    1013
    1087
    1056
    1092
    1066
    1072
    1149
    1107
    1000
    1100
    1088
    1110
    1058
    1104
    1100
    1065
    1087
    1100
    1101
    1151
    1139
    1190
    1156
    1136
    1112
    1184
    1158
    1167
    1166
    1234
    1192
    1160
    1170
    1181
    1165
    1212
    1147
    1267
    1246
    1299
    1241
    1244
    1276
    1271
    1261
    1325
    1309
    1361
    1342
    1270
    1339
    1378
    1389
    1415
    1432
    1367
    1401
    1412
    1378
    1317
    1429
    1479
    1529
    1369
    1430
    1521
    1466
    1460
    1501
    1570
    1540
    1588
    1606
    1546
    1568
    1692
    1655
    1638
    1489
    1650
    1628
    1604
    1736
    1654
    1737
    1722
    1731
    1733
    1833
    1830
    1791
    1765
    1827
    1806
    1776
    1798
    1884
    1890
    1958
    1875
    1954
    1892
    1902
    1935
    2008
    1947
    1925
    2005
    1997
    2006
    1955
    2013
    2131
    2050
    2007
    2059
    2000
    1971
    2166
    2094
    2187
    2243
    2153
    2178
    2190
    2237
    2213
    2267
    2224
    2088
    2164
    2356
    2253
    2267
    2289
    2284
    2287
    2409
    2283
    2261
    2238
    2272
    2310
    2357
    2322
    2258
    2350
    2361
    2387
    2340
    2291
    2271
    2408
    2428
    2317
    2305
    2370
    2311
    2413
    2380
    2415
    2403
    2430
    2435
    2446
    2424
    2376
    2285
    2417
    2415
    2370
    2418
    2400
    2375
    2463
    2435
    2394
    2445
    2424
    2446
    2325
    2342
    2434
    2443
    2353
    2346
    2408
    2322
    2350
    2395
    2289
    2235
    2305
    2369
    2345
    2202
    2258
    2356
    2303
    2248
    2345
    2303
    2257
    2236
    2264
    2189
    2128
    2093
    2196
    2194
    2131
    2134
    2146
    2101
    2174
    2093
    2087
    2059
    2032
    2121
    2177
    2069
    2014
    2024
    1961
    1959
    2026
    2034
    1953
    1918
    2105
    1924
    1899
    1874
    1853
    1852
    1914
    1850
    1856
    1847
    1881
    1742
    1799
    1812
    1741
    1688
    1746
    1725
    1757
    1694
    1623
    1688
    1660
    1617
    1666
    1660
    1611
    1664
    1563
    1637
    1633
    1686
    1661
    1530
    1523
    1581
    1573
    1509
    1535
    1452
    1499
    1513
    1452
    1452
    1519
    1475
    1401
    1403
    1402
    1444
    1389
    1462
    1412
    1389
    1379
    1314
    1348
    1290
    1284
    1389
    1242
    1369
    1284
    1219
    1362
    1207
    1257
    1271
    1264
    1235
    1209
    1190
    1191
    1273
    1207
    1188
    1145
    1114
    1237
    1179
    1243
    1163
    1120
    1149
    1120
    1176
    1123
    1099
    1081
    1141
    1080
    1088
    1080
    1088
    1071
    1066
   992.5
    1061
    1028
    1079
    1024
    1070
    1024
    1035
    1027
    1047
   977.2
    1025
   953.2
   968.8
     998
   957.8
    1004
   896.4
   912.3
   938.3
   922.1
   983.1
   931.8
   958.7
   894.5
   961.6
   911.4
   910.1
     875
   918.2
   951.9
   907.8
   887.7
   931.8
   955.5
   857.5
   918.5
   909.1
   926.9
   896.8
   880.5
   882.2
   847.1
   946.7
   912.3
   893.8
   818.9
   908.1
   869.2
   898.4
   882.8
     890
   869.2
     876
   840.6
     865
   943.5
   885.4
   915.3
   804.6
   828.3
   806.6
   827.7
   826.7
   805.6
   880.2
   861.1
   856.9
   861.1
   848.8
   784.2
     790
   833.5
   837.1
     803
   712.5
   788.7
   766.7
   803.3
   803.7
   815.7
     817
   752.4
   791.3
   798.5
   789.4
   758.2
   819.2
   811.1
     779
     817
   852.6
   749.2
     840
   763.8
   768.3
   798.5
   767.3
   891.9
   749.2
   770.2
     766
   790.7
   788.4
   771.2
   827.3
   744.9
   758.2
   777.4
   708.9
   796.2
   770.9
   800.1
   739.8
   830.6
   760.5
     804
   767.7
   727.8
   708.6
   790.7
   743.3
   768.6
   702.1
   735.5
   740.4
   711.2
   769.3
   805.3
   761.5
   822.2
   776.4
   809.2
     731
   780.3
   697.6
   727.1
   729.4
   747.5
   747.9
   788.4
   736.2
   809.2
   721.6
   743.3
   711.5
   749.5
   769.6
   750.5
   748.5
   755.7
   729.4
   706.3
   701.5
   716.1
   771.5
   793.9
   728.7
   717.4
     708
   795.2
   670.3
   775.1
   643.4
   744.3
   711.9
   770.6
     767
   673.3
   712.2
   662.9
   706.7
     706
   719.6
     731
   741.7
   712.5
   702.4
   717.7
     790
   718.3
     718
   717.4
   703.4
   685.9
   650.5
     729
   675.2
     755
   699.2
   715.1
   651.8
   660.6
   649.6
   734.9
   669.4
   725.5
   738.8
   754.7
   710.2
   745.3
   692.1
   720.6
   739.1
   771.2
     718
   708.9
   716.7
   737.5
   711.9
     672
   765.4
   729.7
   755.3
   685.6
   680.4
   714.1
     730
   711.9
   701.2
   703.4
   720.6
   787.8
   710.6
   704.7
   722.9
   736.8
   734.2
   720.9
   703.4
   716.1
   769.9
   623.3
   671.3
   667.1
   687.2
   662.5
     718
   733.9
   722.9
   740.1
   715.7
   724.8
   787.4
   709.3
   720.6
   682.7
   660.9
     743
   748.8
   715.1
   770.2
   717.7
   759.5
   682.7
   749.8
   728.1
   753.1
   673.6
   733.6
   680.1
   715.4
   716.1
   683.3
   654.4
   690.4
     693
   660.9
   726.5
   761.8
   721.6
     648
   715.7
   713.2
     720
   711.2
   704.4
   686.6
   721.9
   721.9
   723.9
   699.9
   740.4
   707.3
   654.8
   691.1
   715.4
   772.8
   678.4
     684
     660
   646.7
   675.2
   673.3
   652.2
   720.3
   726.1
   732.9
   708.9
   689.8
   696.9
   662.5
   694.7
   664.2
     719
     694
   667.4
   684.3
   671.6
   660.9
   701.8
   723.9
     683
   679.1
   718.3
     708
   715.7
   658.7
   766.7
     693
   722.2
   749.8
     660
   752.1
   706.7
   775.4
   721.6
   710.2
     756
   691.4
   716.4
   718.7
   690.8
   681.7
   727.1
   786.1
   739.4
   728.1
     730
   718.7
   701.5
   742.4
   715.7
   709.6
   708.3
   762.1
   715.1
     717
   713.8
   712.5
   708.9
     717
   631.4
   713.5
   722.2
   668.1
   723.2
   712.5
   633.4
   726.8
   736.2
   688.8
   708.3
   715.4
   724.8
   678.8
   728.1
   745.3
   713.2
     705
     731
   686.6
   648.9
   679.7
   743.3
   722.2
   705.4
   679.7
   715.1
     768
     694
   724.5
   672.3
   661.3
   720.3
   713.8
   709.6
   727.4
     707
   701.5
     672
   728.7
   718.7
   701.8
   734.9
     696
   713.5
   733.3
   800.1
   683.3
   721.3
   657.7
   758.6
   664.2
   721.9
   721.9
   688.8
     744
   676.8
     743
   718.3
   640.2
   688.8
   652.8
   744.9
     670
   671.3
   712.2
   748.8
   680.4
   703.4
   699.5
   679.4
   691.4
   699.5
   725.8
   699.2
   699.5
   740.1
   693.7
     708
   698.6
   735.5
   741.1
     695
   710.2
   743.6
   777.1
   703.1
   655.4
     708
   723.9
   711.2
   718.7
   684.3
   726.8
   770.9
   681.7
   760.2
     696
   690.4
   703.7
   703.7
   670.3
   716.4
   718.3
   690.1
   713.8
   706.3
   703.4
   717.7
     754
   724.5
   701.8
   693.4
   677.1
   690.4
   752.1
     755
   710.2
     767
   740.1
   739.8
   696.9
   670.3
   722.2
   647.6
   682.7
   713.8
   709.6
   760.8
   710.9
   717.4
   753.4
     681
   720.9
   704.7
   732.3
   703.4
   698.6
   696.9
   690.1
   765.4
   728.1
   695.3
   723.2
   709.6
   705.4
   679.1
     681
   701.8
   707.3
   726.5
   706.7
   749.5
   678.8
   645.4
   684.9
   686.2
     696
   708.3
   703.7
   669.7
   635.9
   675.5
   704.4
   693.7
   710.6
   680.7
     634
   725.8
   788.4
     683
   729.7
   705.7
   736.8
   715.1
   680.4
   726.5
   690.1
   674.6
   680.4
   715.7
     742
   714.5
     719
   692.1
   709.6
   707.6
   751.8
   706.7
   694.7
   689.5
   652.8
   738.1
   736.8
   689.1
   744.3
   737.8
   672.9
   635.9
   675.5
   698.6
   716.1
   678.4
   735.9
     705
   688.8
   654.1
   623.6
   669.7
   682.3
   724.5
   673.9
   709.6
   629.1
   723.9
   709.9
   689.5
   692.4
   644.7
   651.8
   741.1
     705
   690.1
   668.4
   693.7
   695.6
   702.8
   707.6
   678.4
   730.7
   715.1
   712.5
   696.9
   638.5
   734.9
   731.6
   686.6
   705.7
   717.4
   696.6
   689.8
   705.4
   737.2
   754.4
   688.8
   714.8
   689.1
   700.5
   718.7
   713.2
   708.6
     694
   741.4
   690.8
   691.4
   659.6
   648.6
   716.7
   658.3
   721.9
     707
   706.3
   663.2
   671.6
   670.7
   672.9
   692.7
   705.7
   698.9
   713.5
   696.6
   695.3
   701.8
   746.9
   663.5
     705
   732.6
   720.3
   689.8
   672.3
   748.5
   682.7
   710.2
   752.7
   715.1
   702.4
   668.7
   728.7
   726.5
   737.5
   670.3
     732
   697.3
   683.6
   653.5
   697.3
   728.4
     696
   712.8
   735.9
   657.4
   727.1
   698.2
   643.4
   722.9
   727.4
   693.4
   680.1
   690.4
   725.2
   756.6
   660.6
   651.8
   728.4
   701.2
   705.4
   705.7
   770.9
   733.6
   695.6
   683.6
   686.6
   680.1
   699.2
     717
   769.9
     669
   681.7
   726.5
   725.8
     694
   693.7
   711.2
   683.3
   728.1
   750.8
   660.9
   716.1
   678.8
   683.3
   745.9
   685.3
     769
   662.5
   685.3
   669.4
   735.5
   638.9
   681.7
   756.3
   655.4
   763.1
   708.3
   681.4
   722.2
   702.1
   725.2
   699.9
   720.3
   633.4
   651.8
   716.7
   664.2
   721.9
   641.8
   661.3
   687.2
   636.9
   763.8
   709.9
   737.8
   714.5
   713.2
   699.5
   719.3
   659.3
   700.8
   716.4
   716.7
   656.7
   688.5
   748.2
     657
   690.8
   724.5
   604.5
   708.3
     731
     683
   776.1
     732
     657
     658
   678.4
   669.4
     682
   697.6
   704.1
   700.2
   741.7
   731.3
   728.1
   680.4
   709.9
   682.7
   699.5
   732.9
   702.1
   697.3
   704.7
     767
     695
   734.2
     705
   656.7
   742.7
   636.6
   670.7
   677.5
   683.6
   705.4
   676.2
   738.5
   738.5
   720.9
   709.3
   752.4
   653.5
   702.4
   687.9
   729.7
   739.8
   676.8
     682
     705
   669.7
   703.1
   645.7
   710.2
   720.6
   725.5
   717.7
   738.5
   737.5
   692.1
   724.5
   631.7
   706.3
   721.3
   732.3
   684.9
     672
   691.1
   726.8
   691.7
   712.2
   685.6
   695.6
   695.6
   622.3
   711.2
   701.8
   692.4
     694
   643.1
   699.5
   742.7
     684
   662.9
   684.3
   676.2
   704.4
     694
     693
   678.4
   672.9
   735.9
   689.5
   720.9
   712.8
     755
     682
   699.9
   675.2
   704.7
   682.3
   728.1
   653.5
   702.4
   707.3
   709.6
   720.9
   677.1
   738.5
   766.4
   727.4
     696
   741.1
   761.8
   661.6
   704.4
   680.7
   715.7
   676.5
   687.9
   718.7
   735.2
   683.6
   724.8
   668.7
   674.6
   743.3
   642.4
   614.9
   705.4
   733.9
   668.4
   707.3
   786.5
   693.7
   728.4
   688.5
   680.4
   723.5
   725.5
     694
   708.3
   664.8
   660.9
   678.1
   701.5
   701.2
   657.4
   684.6
   652.5
   672.9
   669.7
     742
   642.1
   724.5
   692.4
   666.8
   662.2
   649.9
   777.7
   688.2
   666.1
   678.4
   712.5
   688.5
   648.9
   702.8
   660.6
   656.4
   708.6
   691.1
   715.7
   719.3
   697.3
   667.1
   678.1
   663.2
   689.8
   679.1
   682.3
   657.4
   680.1
   694.7
   700.8
   696.9
   712.2
   703.1
   642.1
   687.9
   734.6
   699.5
     635
   672.9
   689.8
   733.9
   691.1
   688.8
   734.9
   698.2
   658.7
   691.7
   703.1
   710.9
     660
   636.3
   661.3
   764.1
   707.6
   715.7
   747.9
   657.4
   678.4
   726.5
   667.7
   717.4
   704.7
   632.4
   733.9
     742
   721.3
   672.9
   686.9
   680.7
   704.1
   648.6
   663.8
   717.7
   678.4
     657
   678.1
   749.5
   688.8
   699.9
   666.1
     718
   690.4
   698.2
   616.8
     732
   667.7
   697.3
   688.8
   731.6
   662.5
   686.2
   721.6
   684.6
   658.3
   678.4
   645.4
   685.3
   627.5
   623.3
   730.3
   724.5
   663.2
   679.1
   711.9
   720.6
   676.2
   751.1
   696.3
     718
     648
   639.2
   711.2
   689.5
   678.4
   668.4
   663.2
   686.2
   684.9
   705.7
   742.7
   683.3
   682.3
   674.9
   654.1
     708
   692.1
   612.6
   646.3
   763.4
   704.4
   646.7
   741.7
   675.5
   750.1
   717.7
   688.5
   653.5
     729
     729
   706.7
   679.7
     645
   679.7
   702.8
   661.6
   674.6
   614.5
   727.4
   702.4
   707.3
   699.2
   641.8
   703.7
   674.6
   637.6
   692.4
   689.1
   744.3
   653.1
   740.4
   632.4
   667.7
   688.5
     708
     730
   654.8
   651.8
   671.3
     732
   676.5
     708
   671.3
   749.8
   725.5
   680.4
     694
   705.4
   714.8
   697.3
   673.6
   707.3
   669.4
   616.8
   719.3
   679.4
   705.7
   686.9
   663.5
   727.4
   727.1
   711.9
     694
   728.1
     670
   685.6
   744.3
     657
   758.2
   673.3
   667.4
   733.6
   689.8
   682.7
   715.1
   675.2
   668.4
   669.7
   706.7
   685.3
   657.4
   676.2
   638.2
   741.7
   720.3
   744.6
   630.8
   619.7
   699.5
   691.1
   649.9
   666.8
   641.1
   678.4
   677.5
   685.6
   686.6
   722.9
   678.8
     683
   619.4
   677.5
   695.3
   684.6
   673.6
   754.7
   685.3
   734.2
   734.9
   795.6
   722.9
   656.1
   719.6
   701.2
   663.8
   674.2
   704.1
   718.3
   672.6
   764.4
   687.5
   671.6
   691.4
   735.5
   667.7
   730.7
   708.9
   729.7
     669
   718.7
   671.6
   702.8
     708
   638.5
   699.5
   725.8
   776.4
   668.1
   687.9
     684
   734.2
   732.3
   701.2
   751.8
   653.1
   748.2
   713.2
   732.6
   704.7
   699.2
   710.6
   753.4
   674.9
   725.8
   748.5
   770.9
   745.6
   708.3
     793
   701.2
     720
   693.7
   725.8
   724.5
   690.1
   743.6
   716.7
     729
   758.9
   715.1
   714.1
   804.3
   681.7
   708.3
   694.7
   700.8
   690.1
   700.8
   713.8
   702.8
   715.7
   725.5
   674.9
   734.6
   734.9
     766
     718
   731.6
   735.9
   735.2
   776.1
   791.7
   685.6
   744.9
   686.6
   796.5
   729.7
   784.2
     803
   746.2
   719.6
   736.2
   714.5
   724.5
   767.3
     790
   753.1
   740.4
     792
     705
   802.7
   704.1
   775.4
     768
   792.3
     743
   752.4
   764.4
   750.1
   762.8
   748.2
   743.3
   745.3
   771.5
   721.6
     744
   745.9
   739.4
   800.4
   808.5
   733.3
   806.6
   736.2
   742.7
   708.3
     755
   736.2
   732.6
   712.5
   714.5
   784.8
   779.3
   799.4
   817.3
   803.7
   801.1
   813.4
   736.2
     742
   767.7
     729
   744.3
   712.5
   715.7
   768.6
     708
   823.1
   842.3
     852
   741.7
   752.1
   776.4
   789.7
   787.4
   772.5
   732.3
   758.2
   762.8
     840
   791.7
   809.5
   754.7
   796.8
   748.5
   730.3
   760.2
   701.8
     805
     754
   799.8
   783.2
   744.6
   756.3
   780.6
   739.8
   760.8
   798.1
   720.9
   770.9
   783.9
     778
   706.7
   764.1
   761.2
   778.7
   776.1
   717.4
     790
   721.9
   746.9
   749.8
   779.7
   767.7
   726.5
   740.7
   759.2
   750.1
   760.2
   772.2
   713.5
   700.2
   760.5
   722.2
   755.7
     743
   703.7
   750.5
   764.1
   729.4
   754.7
   743.6
   771.2
   751.1
   763.1
   756.9
   723.5
   763.4
     694
   681.4
   749.2
   730.3
   773.8
   748.2
   731.3
   800.1
   726.1
   709.9
   694.7
   710.6
     754
   754.7
   764.7
   672.9
   750.8
   745.6
   721.9
   744.3
   722.6
   678.4
   724.5
     693
   701.8
   698.6
     729
   697.3
   687.2
   700.2
   711.5
   725.2
   680.1
   688.8
   747.9
   682.7
   768.3
     732
   727.1
   698.6
   717.7
   791.7
     708
   760.5
   680.7
   761.8
   673.3
   724.8
   698.2
   727.4
     706
   732.6
   758.9
   669.7
   705.7
   773.2
   688.5
   692.4
   676.5
   711.5
   665.8
     696
   721.3
   714.8
     694
   713.8
   762.1
     659
   667.4
   689.1
   756.6
   713.2
     681
   755.7
   769.6
     658
     646
   668.1
     681
   705.7
   682.3
   664.8
   690.4
   686.6
   707.6
   666.8
   655.7
   714.8
   741.1
     707
   717.4
   684.3
   649.6
   688.2
   675.5
   624.3
   666.4
   689.1
   691.7
     660
   697.3
   702.1
   675.5
   702.1
     707
   726.5
   707.3
   710.9
   684.6
   660.6
   671.6
   689.5
   630.4
   715.4
   697.6
   675.5
   667.7
   700.8
   698.6
   641.1
   722.9
   686.9
     706
   744.9
   615.2
   699.9
   735.5
   718.7
   658.3
   685.9
   694.3
   698.2
   636.6
   677.1
     658
   679.1
   685.3
   700.2
   669.4
   668.1
   650.9
   697.6
   683.6
   657.7
   689.1
   688.2
   737.5
   701.8
   635.3
   662.5
     695
   685.9
   681.4
   702.8
   649.6
   679.1
   709.9
   704.1
   682.3
   732.6
   702.1
   736.8
   698.9
   680.4
     768
   724.5
   692.7
   690.1
   652.5
   702.8
   737.8
   645.7
   725.2
   623.9
   623.6
     719
   710.9
   701.8
   669.7
   701.8
   732.3
   731.3
   645.4
   662.2
   693.4
   725.5
     671
   678.1
   706.7
   715.4
   724.8
   723.2
   690.8
   685.9
   678.8
   690.4
   741.4
   690.4
   709.6
     719
   724.8
   700.8
     645
   702.8
   702.8
   711.9
   661.6
   733.6
   724.2
   671.3
   779.3
   664.5
   772.2
     718
   753.4
   653.1
   809.2
   707.3
   675.2
   786.5
   681.4
   716.4
   734.9
   770.9
   728.7
   676.8
   720.6
   749.2
     743
   698.2
     719
     694
   700.2
   720.9
   724.8
   749.8
   734.9
   675.5
   730.7
   697.3
   697.9
   759.9
   748.8
     730
   714.8
   725.5
   652.8
   746.9
   736.5
   725.5
   709.6
   687.9
   748.5
   704.7
   714.1
   732.6
   699.5
     719
   704.1
   740.1
   756.3
   787.1
   679.7
   716.4
   734.6
   747.2
   673.3
   699.9
   724.5
   712.2
   716.1
   756.6
   777.7
     778
   751.4
   748.8
   751.1
     657
   705.7
   654.8
     683
   717.7
   777.4
   680.7
   784.2
   730.3
   742.4
   749.5
   697.6
   736.8
   774.8
     743
   750.5
   700.5
   727.4
   751.1
   756.3
   733.3
   737.2
   727.1
   755.7
   752.7
   714.1
   726.8
   728.7
   690.4
   751.4
   761.8
   713.5
   787.1
   777.7
   713.8
   740.4
   731.6
   756.3
   767.7
   730.7
   789.4
   678.4
     804
   701.2
   724.5
   737.5
   723.9
   758.2
   697.3
   733.9
   793.6
   737.8
   782.6
   730.3
   674.6
   748.2
   793.3
   729.7
     816
   746.2
   770.2
   799.4
   752.7
   788.1
   742.4
   748.8
   762.1
   744.6
   705.4
     803
   739.8
   775.4
   738.5
   718.3
   708.3
   758.9
   747.5
   818.9
   783.5
   718.7
   842.6
   755.3
   713.2
     744
   723.5
     755
   784.5
   734.6
   712.8
   745.6
   773.5
     754
   713.5
   794.9
   773.8
   759.9
   744.3
   769.9
   764.1
   802.4
   751.4
   686.2
     805
   791.3
   806.6
   753.1
   787.1
   762.5
   794.9
   759.2
   732.3
   807.9
     814
   736.5
     829
   777.1
   705.7
   769.6
   737.8
   777.7
   721.9
   675.2
   807.6
   767.3
   807.9
   765.7
   747.9
   821.5
   786.8
   850.1
   799.1
     766
     720
   757.3
   785.5
   823.1
   750.5
   735.2
   770.2
   749.5
   707.3
   777.7
   795.2
   753.4
   761.2
   763.8
   771.2
   831.9
     781
   821.5
   753.7
   828.3
   817.6
   766.7
   818.9
   790.4
   756.3
   787.8
   787.1
   861.7
   778.7
   806.6
   742.7
   790.7
     816
   779.3
   785.2
   745.3
   756.6
   827.7
   835.1
   728.7
     766
     742
   755.7
   745.3
   820.9
   776.1
   813.7
   850.1
   794.6
   787.8
   802.4
   766.4
   770.2
   788.1
   812.1
   759.5
   793.9
     766
     790
   746.2
     814
   748.5
   811.1
   769.6
   760.2
   821.8
   751.1
     769
     792
   794.9
   786.1
   773.8
   824.7
   736.5
   822.8
   783.9
   804.3
   688.8
   744.3
   782.3
     729
   715.4
   824.1
   785.8
     755
   714.1
   768.6
   755.3
   821.5
   743.3
   771.5
   825.1
     814
     841
   800.7
   779.3
   765.4
   713.5
   772.2
   755.3
   739.8
   734.2
   823.1
   734.6
     718
   838.7
   777.1
   750.8
   702.4
   709.6
   768.6
   740.7
   809.8
   763.4
   804.3
   762.1
   759.9
     781
   779.3
   797.8
   748.2
   720.6
   796.5
     742
   736.2
   772.2
   825.1
   794.9
   730.3
   780.3
   742.4
   723.5
   759.2
   725.5
   802.4
   736.2
   800.4
   743.3
   750.8
   674.6
   737.2
   733.3
   691.1
   771.2
     767
   741.4
   729.4
   771.5
   768.6
   739.8
   736.2
   729.4
   733.6
     729
   727.8
   772.2
   766.4
   723.5
   675.2
   698.9
     717
   736.5
     648
   736.2
     754
   742.7
   722.2
   748.8
   733.3
   741.4
   737.5
     718
   710.2
   725.5
   748.2
   754.7
     720
   714.1
   769.9
     790
   689.5
   693.7
   737.5
   708.3
   711.2
   699.9
   740.7
   677.8
   695.6
   737.2
     731
   647.3
     729
   709.3
   744.3
   687.2
   705.7
   735.2
   706.3
   706.7
   749.5
     708
   664.2
   699.9
   699.2
   716.1
   688.5
   715.1
   741.7
   721.9
   721.3
   696.3
   677.8
   731.6
     718
   773.5
   673.6
   692.1
   723.5
   704.1
   653.5
   738.1
     706
   744.3
   721.6
   671.6
   656.4
   743.6
   666.4
   668.7
   625.9
   732.6
   664.5
   667.1
   632.4
   697.3
   654.4
   684.9
   683.3
   684.3
     659
     657
   687.5
   779.7
   664.5
   699.9
     681
   689.8
   667.7
   688.5
   691.7
   686.9
   645.4
   709.6
   696.3
   704.4
   738.1
   679.4
   677.5
   620.7
   655.4
   674.2
   721.6
   678.1
   731.3
   663.5
     671
   669.4
   651.5
   659.3
   671.3
   747.2
   702.1
   639.2
   662.9
   670.7
   712.5
   711.5
   720.6
   712.2
     718
   631.1
   652.5
   690.4
   652.2
   687.2
   672.6
   722.9
   741.7
   732.9
   736.8
   658.3
   685.3
   672.3
   661.6
   606.4
   737.8
   647.3
   674.6
   680.4
   687.2
   700.8
   711.9
   692.4
   744.3
   660.9
   628.2
   651.5
   677.5
   674.6
   632.7
   682.7
   684.9
   698.6
   663.5
   677.5
     705
   692.7
   616.8
   703.7
     672
   654.4
     621
   603.5
     633
   736.5
   658.7
   673.9
   681.4
   665.5
   683.6
     743
   700.8
   657.7
   645.4
   714.8
   656.4
   678.1
   708.9
   681.4
   651.8
     645
   701.5
   648.6
   656.4
   731.6
   739.1
   730.7
   648.9
   689.5
   678.8
   691.7
   684.9
   734.9
   723.2
   712.2
   640.2
   685.9
   666.8
   719.3
   694.7
   663.5
   651.2
   658.7
   685.6
   673.6
   708.3
   666.8
   649.2
   680.7
   696.3
   704.4
   678.1
   682.3
   688.8
   672.3
     633
   724.5
   635.9
   707.6
   668.4
   673.3
   674.9
   672.6
   621.7
   686.2
   692.4
   701.2
   627.5
   669.4
   671.6
   621.3
     696
   612.6
   656.7
   680.7
   710.2
   652.5
   598.6
   673.6
   683.3
   669.7
   676.2
   635.9
   711.5
   640.5
     646
     645
   790.7
   701.5
   635.9
   700.2
   726.5
   646.3
   664.2
   626.9
     622
   692.7
   677.5
   707.6
   678.8
   678.8
   734.2
   703.4
   700.5
   660.9
     684
   686.2
   605.5
   638.5
   674.6
     672
     660
   674.6
   675.2
     683
   696.9
   666.4
   714.5
   670.7
   668.4
   606.8
   674.6
   723.2
   655.7
   726.8
   669.7
   646.7
     671
   696.6
   658.3
   679.4
   677.1
   672.3
   637.6
   628.8
   713.8
   674.9
   655.7
   682.3
   655.1
   657.7
   705.4
   685.6
   682.7
   656.4
   683.3
   713.2
   682.3
   646.7
   647.6
   674.2
   667.4
     660
   686.9
   712.5
   615.5
   656.1
     645
   683.3
   649.6
   640.8
     585
     647
     597
     599
   633.7
     648
   698.9
   674.2
   715.4
   679.1
   637.2
   608.7
     708
   650.2
   694.3
   670.7
   667.7
   698.2
   649.9
   642.1
   669.7
   641.5
   675.5
   638.2
   670.7
   675.5
   675.5
   659.3
     683
   603.5
   636.9
   673.9
   685.6
   650.5
   653.1
   700.8
   630.1
     659
   702.4
   637.6
   687.5
     648
   660.6
   684.9
   696.9
   697.3
   678.4
   676.8
   640.5
   637.9
     731
     645
   666.1
   739.8
   658.7
   677.5
   656.4
   673.3
   664.5
   718.3
   662.9
   651.8
   639.5
     681
   638.2
   641.8
   661.9
   675.5
   703.7
   670.3
   613.6
   687.9
   651.8
   637.6
   631.1
   704.7
     646
   617.8
     658
     648
   671.3
     670
   681.7
   662.9
   639.8
   709.9
   704.4
   747.9
   662.2
   680.4
   646.7
   630.1
   624.6
   660.9
   692.7
   703.7
   628.8
   670.3
   674.2
   652.5
   688.2
   640.5
     670
   705.4
   663.5
   648.3
   641.1
     635
   689.5
   660.6
   686.9
     622
   679.1
   708.3
     672
   674.9
   702.4
     645
   677.8
     705
   697.6
   652.5
   675.8
   647.3
   648.9
   676.5
   662.5
   643.4
   652.8
   748.8
   595.1
   699.9
   601.6
   632.1
   674.6
   661.6
   671.6
     693
   679.4
   664.5
   688.5
   618.1
     647
   665.5
   629.8
   637.2
   655.7
     707
     646
   636.9
   662.9
   685.3
   666.4
   649.6
   678.1
   661.3
   635.9
   702.4
   679.7
   657.4
   587.6
   677.1
   662.2
   681.7
   712.8
   706.7
   717.4
   664.8
     657
   670.3
   636.3
   665.1
   711.9
   669.7
   663.2
     696
   654.8
   664.5
   658.7
     647
   686.2
   653.5
   701.8
   649.6
   611.6
   620.4
   684.6
   645.7
   660.3
   670.7
   645.4
   662.2
   669.7
     706
   712.8
     705
   674.2
   618.4
     684
   635.9
   687.2
   656.4
   641.8
   595.4
   637.2
   690.4
   673.3
   687.5
   721.6
   714.1
   674.6
   675.8
   642.4
   672.6
   614.9
   632.4
   619.4
   627.5
   696.3
   628.5
   700.5
   710.2
   659.3
     658
   657.4
   637.2
   677.8
   642.8
   666.1
   681.4
   643.4
   709.9
   658.3
     623
   635.9
     645
   653.1
   619.1
   666.8
   699.9
   635.6
   649.9
   683.6
   638.2
     696
   638.9
   643.1
   607.4
   630.1
   657.7
   634.6
     671
   695.6
   690.4
   637.6
     645
   612.9
   669.4
   655.7
   624.3
   642.8
   691.7
   662.2
   706.7
   632.7
   654.1
     670
   681.4
   588.3
   631.4
   640.2
   652.5
   670.3
   668.7
   639.2
   685.3
   676.2
   625.9
   714.5
   636.9
   614.9
   711.5
   666.1
   706.7
   682.7
   664.2
   646.3
   663.5
   702.8
   629.1
   721.6
   703.7
   632.4
   634.6
   677.8
   676.5
   683.6
   645.7
   646.3
   627.5
   642.1
   666.8
   652.5
   700.5
   637.2
     683
   616.8
   666.1
   702.1
   602.9
   691.7
   649.2
   618.4
   669.7
   713.5
   690.1
   684.6
   650.9
   656.1
   652.8
   709.9
     657
   637.6
   625.6
   719.3
   644.1
   654.4
   679.4
     635
   611.6
   642.8
     670
   632.4
   699.9
   651.5
   679.7
   656.1
   671.6
   679.1
     659
   710.6
   678.4
   668.1
   671.6
   674.6
   671.3
   671.6
   634.3
   641.1
   691.4
   684.9
   712.2
   662.5
   608.7
   619.7
   689.8
   691.4
     657
   663.8
   686.2
   643.1
   690.4
   672.6
   674.6
   619.4
   615.8
   692.1
   607.4
     610
   726.5
   670.3
   603.8
   605.1
   644.4
   643.1
   654.4
   663.5
   778.4
   626.2
     648
   678.4
   628.8
   658.7
   668.4
   644.4
   632.1
   639.5
   717.7
   678.4
   627.8
   625.6
   669.7
   616.2
   649.2
   647.3
   639.5
   722.6
   650.2
   614.2
   663.8
   587.9
   724.2
   637.6
   568.1
   680.7
   634.6
     720
   674.2
     623
   625.2
   608.7
   695.3
   636.6
   616.5
   655.1
   632.1
   607.1
   703.7
   632.4
   644.4
   648.3
     684
   650.2
   626.2
     683
   648.9
     648
   712.2
   651.2
   630.4
     660
   691.1
   626.5
   683.3
   660.6
     584
   701.2
   653.5
   654.4
   640.5
   681.4
   616.5
   617.5
   660.9
   701.8
   644.7
   653.8
   638.9
   658.3
   626.2
   580.5
   625.2
     634
   647.6
     596
   682.7
   676.2
     645
   615.8
   678.4
   707.6
   660.3
   628.2
   659.6
   707.3
   644.1
   685.9
   664.8
   640.8
   647.6
     683
   601.9
   644.7
   647.3
   657.4
   663.5
   616.2
   657.4
     657
   707.6
   668.7
   645.7
   709.9
   678.8
   697.3
   691.4
   664.5
   703.4
     672
   702.1
   672.9
   660.3
   668.7
   629.1
     671
   677.5
   654.1
   663.8
   609.3
   653.1
   690.8
   648.9
   675.2
   660.3
   667.7
   679.1
   660.9
   586.6
   640.8
   667.7
   673.9
   683.3
   641.5
   682.7
   678.1
   633.4
   704.1
   684.3
   656.4
   706.3
   582.7
   657.7
   637.9
   652.8
   638.2
   691.4
   600.6
   670.3
   606.4
   693.4
   700.5
   650.9
   668.7
   652.2
     645
   651.8
     708
   694.3
   662.2
     647
   634.3
   651.8
   690.1
   721.3
   676.5
   762.1
   652.8
   637.2
   642.1
   615.5
   630.4
   655.4
     645
   737.5
     729
   630.1
   636.9
   660.6
   723.9
     660
   664.5
     658
   736.2
   659.6
   675.8
   689.8
   644.7
   640.8
   667.4
   648.3
   696.6
   615.2
   612.3
     683
     621
   622.6
   650.5
   694.3
   691.7
   693.4
   702.1
   648.9
   643.4
   684.9
   643.1
   661.9
   670.7
   708.6
   625.9
   645.4
   631.1
   656.4
   677.1
   652.2
   645.4
   672.3
   619.1
   650.2
   637.6
   629.1
   613.2
   720.6
   719.6
   711.2
   661.6
   665.5
   692.1
   656.4
     646
   697.6
   686.2
   702.4
   669.7
   679.7
   672.9
   644.4
   710.2
     670
   720.9
   662.9
   687.9
   691.4
   667.7
   701.8
   677.5
   720.9
   641.5
     719
   708.9
   654.8
   672.6
   643.7
   633.4
   694.3
   730.3
   673.3
   635.3
   684.6
   662.9
   694.3
     718
   565.2
   686.2
   665.5
   726.1
   678.4
   662.5
   656.1
   686.6
   736.2
   646.7
   608.4
   689.8
     646
   683.6
   634.6
   673.6
   635.9
   644.1
   664.2
   620.7
   597.3
   662.2
   673.6
   680.7
   634.3
   661.9
   690.1
   650.9
   596.4
   661.6
   705.4
   702.4
   698.6
   741.7
   697.6
     732
   663.2
   673.3
   687.2
   686.2
   685.9
   598.3
   653.8
   679.1
   710.6
   632.1
   608.7
   675.8
   652.5
   631.1
   670.7
   641.1
   724.2
   634.6
   665.1
   599.6
   711.5
   686.9
   678.1
   641.5
   744.9
   684.3
   702.1
   649.6
   640.5
   721.9
   704.4
   681.7
   696.9
   675.5
   644.4
   700.5
   654.8
   645.4
   652.5
   726.5
   699.9
   648.6
   661.9
   677.8
   708.6
   669.4
     694
   687.9
   651.8
   675.2
   712.8
   660.6
     684
   679.7
   650.5
   689.8
   704.7
   676.2
   660.9
   649.6
   709.6
   616.5
   693.7
   667.1
   690.8
     658
   715.4
   715.4
   677.1
   684.6
   646.7
     672
   667.1
   643.4
   715.1
     658
   623.9
   686.9
   662.9
   684.6
   649.2
   708.9
   632.4
   675.2
   733.6
   666.4
   715.1
   668.1
   700.2
   690.4
   695.6
   650.5
   619.4
   716.7
   694.7
   707.6
   679.7
   638.2
   723.5
   659.3
   683.6
   726.1
   711.5
   665.1
   775.4
     719
   655.7
   709.3
   654.8
   672.9
   742.4
   659.3
     669
   742.7
   658.7
   688.8
   765.1
   679.1
   670.7
   655.7
   599.9
   663.2
   698.9
   721.6
   650.2
   654.8
   690.4
     670
   631.1
     694
   623.6
   695.3
     648
   688.5
     585
   709.3
   702.1
   713.8
   688.5
   659.3
   624.3
   669.7
   699.5
   727.1
   713.8
   707.3
     672
   703.1
   652.8
   707.6
   712.5
   703.4
   697.3
   689.5
   727.1
   690.4
   681.7
   710.9
     683
   679.4
   686.2
   681.4
   651.5
   698.9
   666.1
   664.8
   726.8
     681
   720.6
   717.7
   687.5
   697.3
   716.1
   701.8
   700.5
   701.5
   675.5
   685.9
   677.5
   685.6
   678.4
   687.2
   676.2
   735.2
   716.1
   660.6
   689.5
   733.6
   685.3
   700.5
   676.2
   707.6
   659.6
   705.4
   698.2
   695.6
   662.2
     658
   685.9
   690.8
   713.2
     670
   774.8
   718.7
   730.7
   700.5
   669.7
   656.7
   682.7
   739.4
   685.6
   705.7
   653.1
   703.1
   713.5
   705.7
   698.6
   673.9
   717.4
   691.7
     670
     730
   688.8
   718.7
   715.4
   659.3
   673.9
   691.4
   587.6
   694.7
   699.9
   728.7
   668.1
     732
   696.3
   661.6
   710.6
   655.1
     622
   614.9
   639.5
     707
   701.5
   644.7
   704.1
   663.8
   699.9
   684.6
   736.8
   697.3
   733.6
   685.3
   678.8
   676.2
   673.3
   645.4
   716.4
   687.9
   656.4
   689.1
     706
   687.2
     696
   652.5
   679.4
   642.8
   677.1
   720.3
   673.6
   689.1
   682.7
   664.2
   646.3
   612.9
   755.3
   719.3
   628.8
   699.5
   665.5
   646.7
   693.7
   649.9
   664.8
   628.2
   703.7
   699.9
   674.2
   642.1
   614.2
   691.7
   709.9
   717.4
   690.4
   656.7
   665.8
   636.9
   667.1
   644.1
     681
   708.6
   650.2
   666.8
   712.5
   653.8
   605.1
   643.4
   677.8
   627.8
     658
     671
   674.6
   692.4
   664.2
   686.2
   669.7
   683.6
   591.8
   668.7
   639.8
   751.4
   646.7
   638.9
   626.2
   654.4
   681.7
   615.5
   624.9
   651.5
   710.2
   620.4
     671
   593.5
   598.3
   717.7
   625.2
   657.7
   641.5
   720.6
     658
   625.2
   689.1
   623.9
   649.9
   666.1
   670.7
   668.7
   675.5
   627.5
   598.3
   642.1
   659.6
   688.8
   684.9
   604.5
   613.9
   668.1
   638.2
   645.4
   638.2
   629.1
   676.8
   686.2
   672.6
   661.3
   649.2
   600.6
   650.9
   638.5
   623.3
   645.4
   674.9
   689.5
   640.5
   650.5
   628.5
   652.8
     696
   648.6
   630.4
   626.2
   652.5
   668.4
   648.6
   673.9
   637.6
   636.3
   626.5
   651.2
   642.4
   623.9
   665.5
   681.7
   654.8
   735.2
   661.9
   682.7
   723.5
   640.5
   653.5
   625.9
   666.1
     660
   630.4
   635.9
   620.4
   665.8
   651.5
     669
   636.6
   613.6
   647.6
   695.6
     658
   646.3
   628.5
   645.4
     693
   676.5
   661.9
   619.4
   660.9
   648.9
   645.7
   599.9
   642.8
   646.7
     645
   716.7
   721.6
   645.7
   666.8
   656.4
   680.7
   681.7
   642.4
   652.5
   661.3
   662.9
     693
   685.6
   677.1
   661.6
   632.1
   641.8
     647
   642.1
   629.1
   649.9
   657.4
   612.3
   660.3
   653.1
   632.1
   608.7
   671.6
   655.7
   710.9
   653.1
   698.6
   640.2
   686.6
   686.9
   646.7
   687.9
   657.4
   704.1
   628.8
   618.4
   635.9
     622
   681.7
   655.4
   750.1
   645.4
   619.1
   628.5
   601.2
   677.1
   639.8
   628.2
   588.3
   667.7
   586.3
   719.6
   667.1
   634.3
   581.8
   642.8
   611.9
   614.5
   568.5
   651.8
   600.3
   677.5
   661.9
   642.4
   676.8
     611
   593.5
   679.4
   618.8
   646.3
   657.4
   639.2
   669.4
     646
   641.5
   649.2
   691.4
   615.2
   595.7
   602.5
   665.8
   639.2
     669
   606.4
   651.8
   656.4
   655.4
   636.9
   671.3
   656.4
   657.4
   681.4
   653.8
     669
   679.7
   653.5
   658.3
   643.4
   648.6
   662.5
   623.6
   651.2
   647.6
   679.1
   681.4
   590.2
   616.5
   669.4
     645
   664.8
     659
   615.2
   662.9
   691.1
   661.3
   643.7
   696.6
   676.8
   621.7
   649.2
   707.3
   631.4
   680.4
   566.2
   635.3
   688.2
     623
   641.1
   636.6
     695
   660.9
   655.4
   595.7
   650.5
   591.2
   603.8
   622.6
   665.8
   649.2
   655.4
   646.7
   646.7
   661.9
   635.9
   638.2
   673.6
   653.1
   682.3
   708.3
   643.1
   633.7
   670.3
   666.1
   599.9
   612.9
   655.4
   633.7
   610.3
   637.9
   614.9
   625.2
   587.6
   672.9
   686.2
   643.1
   627.8
   625.9
   620.4
   698.6
     648
   665.5
     646
   673.6
   617.5
   739.1
     611
   646.3
   637.9
   596.7
   659.6
   635.3
   666.8
   661.6
     621
   601.6
   691.4
   627.2
   651.5
   693.7
   593.8
   636.9
   645.4
   644.7
     669
   635.6
   651.5
   650.2
   635.6
   640.5
   635.3
   655.7
   644.1
   630.4
   700.5
   645.7
   626.2
   663.5
   585.7
   662.2
   652.8
   616.8
   639.2
   662.5
   676.8
     645
   619.1
   601.6
   663.5
   632.7
   684.9
   654.4
   607.7
   657.7
   607.4
   602.2
   629.8
   641.5
   669.7
   724.5
   653.5
   643.4
   648.9
     621
   607.7
   624.6
   620.4
     635
   637.9
   650.2
   691.4
   621.3
   648.6
     659
   584.7
     621
   636.6
   668.7
   628.2
   685.3
   679.4
   668.7
   611.9
   614.9
   666.8
   650.5
   686.6
   627.8
   595.1
   634.6
   617.8
   689.8
   663.8
   640.5
   663.2
   678.4
   679.1
   671.3
   639.2
   642.4
   654.4
   646.7
   601.2
   670.3
   670.7
     647
   669.7
   687.2
   656.4
   625.6
   657.4
   657.7
   685.6
   692.4
   641.1
   622.6
   675.5
   627.2
   729.7
   649.6
   653.8
   672.6
   698.6
   580.8
   654.8
   684.3
   625.2
   612.3
   683.3
   625.9
     659
   598.6
     707
   637.9
   649.2
   603.8
     671
   667.1
   626.9
     635
   638.2
   636.3
   648.6
   674.6
   602.2
   698.6
   619.1
   719.6
   657.7
   666.1
   635.3
   663.2
   652.8
   600.6
   634.6
   650.9
   655.4
   656.1
   628.5
   685.9
   649.9
   674.6
   657.7
   625.6
   667.7
     634
   732.3
   610.3
   620.7
   642.8
   687.9
   661.3
   651.8
   675.5
   654.4
     609
   635.3
   640.5
   642.8
   613.6
   686.9
   678.4
   631.4
   630.4
   662.9
   636.3
   636.9
   639.5
   691.7
   625.9
   706.3
   664.5
   646.3
   624.3
   611.3
   619.1
     694
   682.7
   594.7
   628.2
   640.5
   679.4
   660.3
   616.5
   616.5
   610.3
     657
   674.9
   635.6
     635
   625.2
   631.4
   643.1
   633.7
   697.3
   635.9
     671
   638.2
   711.9
   653.8
   624.3
   663.8
   639.2
   654.1
   625.6
   677.5
   655.1
   672.9
   667.1
   648.6
   674.6
   657.7
   681.4
   689.8
   635.6
   666.8
   679.1
   599.6
   616.8
   633.4
   654.1
   716.1
   609.7
   630.8
   701.8
   628.5
   727.1
   661.6
   656.1
   658.3
   642.1
   707.6
   629.5
   619.4
   684.6
   647.6
   717.4
   656.4
   675.2
   643.4
   680.7
   667.4
   709.3
   688.5
   655.7
     671
   649.9
   680.7
   662.5
   679.4
   688.2
   654.1
     696
     621
     743
   603.2
   651.8
   637.9
     611
   655.1
   703.7
   664.8
   662.2
   680.1
   653.8
   691.4
   688.2
   642.8
   675.5
   680.4
   629.8
   671.6
   617.8
   633.4
   648.6
   653.8
   745.3
   711.9
   659.3
   700.8
   650.2
     672
   576.9
   697.9
   673.3
   653.1
   672.9
   704.7
   676.2
   678.1
   704.1
   675.8
   642.4
   644.4
   680.4
   687.9
   644.7
   652.2
   642.4
   679.4
   654.4
   623.3
   702.8
   735.5
   656.1
   650.5
   723.9
   664.2
   664.8
   678.1
   651.8
   663.5
   732.3
   675.8
   659.6
   700.5
     719
   693.7
   642.1
     695
   692.4
   694.7
   710.6
   668.1
   653.8
     695
   682.3
   674.6
   736.2
   663.5
   752.1
     706
   625.2
   649.9
     729
   695.6
     694
   679.7
   662.5
   678.8
   696.3
   687.5
   737.2
   660.9
   709.3
   691.1
   764.7
   688.8
   708.6
   657.7
   667.7
   643.7
   703.1
   738.1
   716.4
   671.3
   743.6
   625.6
   770.9
   678.8
   675.2
   700.2
   688.2
   670.7
   682.3
   703.1
     683
   683.3
   699.9
   703.4
   722.6
   692.4
   720.9
   696.6
   691.4
     671
   681.4
   694.3
   672.6
   716.4
   764.1
   699.9
   758.9
     754
   697.6
   775.1
   746.9
   776.4
   705.7
   709.6
   773.8
   740.1
   709.6
   678.1
   697.3
   756.6
   692.4
   717.4
   701.8
   762.1
     695
     781
   749.8
   725.5
   699.9
   730.3
   687.5
     708
   758.2
   795.9
   766.4
   753.7
   765.4
   753.4
   764.4
   744.9
   675.2
   679.1
   757.3
     717
   797.2
   773.8
   748.8
   704.1
   779.3
     682
   734.6
   798.5
   761.2
   709.3
   757.6
   754.7
     778
   753.4
   750.5
   786.1
   785.5
   737.5
   702.4
   784.2
   736.5
   771.2
   758.2
   764.4
   740.1
     754
   786.1
   729.4
   716.1
   777.4
   782.6
     732
   718.7
   736.8
   814.7
   751.8
   770.2
   744.6
     743
   701.5
   806.6
   741.4
   759.9
   799.8
   711.5
   728.1
   787.1
   738.5
   710.2
   754.7
   753.7
   759.5
   743.6
   730.7
   773.8
   738.8
   756.9
   783.9
   775.4
   742.7
   779.7
   738.8
   727.4
   764.4
     718
     841
   737.8
   728.7
   706.7
   752.7
   750.1
   726.1
   713.8
   741.7
   735.2
   758.6
   777.7
   733.6
   750.1
   770.2
   789.4
   711.2
   740.7
   772.5
   728.4
   726.5
   733.3
   714.1
   729.7
   736.2
   684.6
   745.3
   722.6
   697.3
   778.7
   762.1
   752.7
   754.7
   710.2
   715.4
   698.6
   768.6
   774.8
   704.4
   767.7
   725.2
   736.8
   676.5
     732
   668.4
   724.8
   727.4
     779
   704.7
   714.1
   700.8
     718
   777.1
     705
   725.5
   706.3
     657
   680.1
   668.1
   715.1
   747.5
   697.3
   710.2
   643.7
   661.9
   692.1
   647.3
   710.9
   749.5
   794.6
   643.1
   623.9
   711.2
   687.9
   743.3
     660
   663.2
   687.5
   689.1
   688.8
   684.3
   677.1
   744.3
   675.2
     682
   636.9
   737.2
   722.9
   723.5
   702.1
   652.8
   703.7
   703.7
     683
   665.8
   714.1
   673.9
   691.7
   703.1
   666.8
   628.5
   614.5
   629.5
   640.8
   662.2
   676.5
   751.8
   689.1
   664.2
     706
   666.1
   660.9
   644.1
   742.7
   670.3
     647
   663.8
   630.1
   594.7
   642.1
   702.8
   618.1
   696.3
   676.2
     611
   665.5
   587.6
   632.7
     634
   715.4
   678.4
   660.9
   654.4
   699.2
   712.8
   623.9
   690.1
   699.9
   647.6
   684.6
   673.6
   703.4
   605.1
   737.2
   678.4
   687.9
   664.8
   654.4
   617.8
   659.6
     683
     693
   635.3
   660.3
   653.8
   686.2
   676.8
   650.9
   667.4
   705.7
     634
   666.1
   597.3
   612.9
   697.9
   684.3
   619.1
   646.3
   674.6
   657.7
   632.4
   599.9
   589.2
   622.6
     660
   630.8
   679.1
   672.9
   630.8
     623
   632.1
   650.2
   662.2
   644.4
   656.1
     609
   697.6
   606.8
   627.2
     683
   648.3
   678.4
   667.4
   720.9
   647.3
   734.2
   667.1
   621.7
     684
   717.4
   652.8
   627.2
   655.1
   679.7
   704.4
   606.8
   606.4
   620.7
   689.5
   631.4
     658
   642.8
   641.5
   676.8
   664.2
   601.9
   646.3
     731
   666.4
   711.5
   674.9
   634.3
   654.1
   663.8
   654.4
   663.5
   656.4
   689.5
   616.2
   645.7
   657.4
   712.8
     683
   652.2
   681.4
   662.5
   624.3
   623.9
   656.7
   656.4
   670.7
   682.3
   663.5
   640.8
   654.1
   649.2
   594.7
   643.4
   666.8
   644.7
     596
   746.9
   689.8
   609.3
   678.1
   648.6
   675.8
   644.1
   690.4
     647
   616.2
   607.4
   614.9
   651.8
   634.3
   663.5
   641.8
   634.3
   678.1
   653.5
   662.5
   634.3
   624.9
   670.7
   655.7
   697.3
   611.3
     732
   685.3
   643.4
   671.3
   610.6
   668.7
   628.2
   619.7
   635.6
   590.2
   662.9
   674.2
   650.5
   601.9
   641.5
   680.1
   619.7
   670.3
   678.4
     634
   637.6
   680.4
   686.6
   634.3
   643.1
   703.1
   640.8
   693.7
   632.7
   641.1
   619.1
   622.6
   631.7
   731.3
   642.4
   628.2
   639.5
   662.5
   677.1
     693
   657.4
   664.5
   638.9
   635.3
   646.3
   670.3
   614.2
   627.2
   665.8
   661.3
   655.4
     646
   725.8
   625.9
   602.5
   617.1
   643.7
   645.7
   652.5
   650.5
   676.2
     695
   597.7
   677.8
   674.2
   624.6
   625.2
   681.7
   683.6
     647
   711.2
   672.3
     672
   610.3
   636.6
   654.4
   644.4
   632.1
   676.2
   676.8
   600.9
   641.1
   631.1
   643.4
   628.8
   671.6
   640.2
   629.1
   693.7
   664.8
   630.4
   621.7
   665.8
   675.5
   641.5
   627.5
   664.8
   664.5
   665.8
   660.6
   661.6
   664.2
   630.8
   635.6
   641.5
   661.9
   618.1
   732.6
   687.5
   626.5
   625.6
   677.8
   626.9
   641.1
   668.7
   563.9
   623.9
   650.2
   677.1
   659.3
   626.9
     634
   606.8
   645.4
   648.6
   628.2
   674.9
   698.2
   725.8
   645.4
   650.5
     660
   662.9
   604.5
   603.5
   656.1
   676.5
   693.7
   709.3
   649.9
     646
   632.4
   650.5
   671.6
   628.2
   599.9
   661.6
   651.2
   628.8
   676.2
   665.1
   637.2
   689.5
   672.3
   628.5
   651.2
   652.8
   649.2
   684.9
   640.8
   637.9
   687.9
   646.7
   630.8
   642.4
   670.3
   650.2
     648
   623.9
     648
   651.8
   654.8
   684.6
   581.1
   688.2
     623
     598
   636.9
     575
   653.5
   679.7
   638.9
   621.7
   690.1
     645
   643.4
     621
   726.5
   646.3
     672
   638.2
   613.2
   644.1
   639.8
   627.5
   640.5
   645.7
   621.3
   657.7
   666.1
   671.3
   662.9
   613.6
     660
   657.4
   683.3
   593.5
   660.9
     657
     609
   640.2
   671.6
   687.9
   631.7
   655.7
     669
   758.9
   666.8
   660.3
   661.9
     669
   661.3
   690.4
   634.6
   653.5
   678.4
   663.2
   738.1
   626.5
   624.9
   685.6
   707.6
   642.4
   655.1
   674.9
   661.6
   618.8
   666.1
   606.1
   665.8
   673.9
   694.7
   697.3
   650.2
   670.7
   700.2
     671
   692.4
   690.4
   690.4
   710.2
   713.5
   725.2
   675.2
   648.3
   657.7
   689.8
   720.9
   687.5
   735.5
   666.8
   653.5
   665.5
   669.7
   716.7
   684.6
   690.8
   708.9
   636.3
   665.5
   716.7
   636.6
   654.8
   697.3
   674.6
   746.9
     684
   662.9
   743.6
   692.1
   721.9
   731.6
   737.2
   666.4
   693.7
   700.2
   682.7
   714.8
   727.8
     683
   733.3
   699.9
   715.7
   740.4
   721.9
   742.7
   684.9
   696.6
   728.1
   786.1
   693.7
   712.2
   718.3
   715.1
   781.6
   695.3
     766
   733.3
   698.2
   738.8
   686.9
   693.4
   754.7
     695
   714.8
   723.2
   757.6
   751.4
   760.2
   725.8
   769.3
   691.1
   690.8
     731
   742.4
   773.2
   711.9
   774.5
   771.9
   697.9
   672.3
   763.4
   737.2
   746.6
     729
     793
     743
   716.7
     742
   727.4
   765.1
   751.8
   752.7
   753.7
   741.4
   782.9
   762.8
   714.8
   796.8
   771.2
   815.3
   751.4
   708.9
   739.1
   742.4
   739.4
   773.8
   846.5
   845.8
   756.9
   796.8
   784.2
   733.6
   803.3
   800.4
   750.5
   764.4
   792.3
   793.3
   729.4
   812.1
   694.3
   756.3
   785.8
   800.1
   741.7
   715.4
   726.1
   730.3
   778.7
   757.3
   799.8
   751.8
     768
   706.3
     755
   731.6
     769
   801.1
   792.3
   721.6
   785.8
   750.8
   771.5
   737.8
     780
   756.9
   740.7
   734.6
   784.8
     730
   768.3
   817.6
   751.4
   724.2
   808.2
   756.6
   771.5
     755
     768
   742.7
   713.8
   757.6
   752.1
   698.9
   734.9
   799.4
   752.4
   795.6
   787.8
   703.4
   672.3
   796.2
   771.5
   778.4
   750.8
   741.4
   694.3
   789.7
   707.6
   761.2
   770.6
   773.8
   725.8
   732.6
   747.9
   783.9
   700.2
   753.1
   746.6
   784.8
   750.5
     695
   784.8
   784.8
   793.3
   734.9
   744.9
   704.4
   722.2
   709.6
   737.5
   736.2
   743.6
   771.2
   793.9
   761.8
   749.8
   739.4
   739.8
   770.6
   734.6
   717.4
   685.9
   739.8
   734.9
   756.6
   685.3
   721.3
   704.4
     743
   750.1
   709.3
   724.5
   704.1
   738.1
   724.8
   737.8
   705.7
   691.4
   731.6
   712.2
   710.6
     720
   711.2
   703.4
   730.3
   722.6
   693.7
   720.3
   710.2
   687.2
   716.1
   720.3
   773.8
   666.4
     658
   692.1
   767.3
   686.9
   668.7
   726.1
   739.8
   703.7
   710.2
   711.9
   695.6
   691.1
   638.2
   663.2
   712.8
   639.5
   708.3
   697.6
   744.6
   639.8
   672.3
   677.1
   709.3
   708.9
   724.2
   694.7
   710.2
   664.2
   706.3
   694.3
   683.3
   674.2
   685.6
   738.1
   670.3
   676.5
     694
   681.4
   622.3
   654.4
   724.2
   664.2
   717.4
   659.6
   645.4
   690.8
   710.6
   663.8
   661.9
   660.3
   650.9
   679.7
   666.4
     645
   679.7
   672.3
   594.7
     647
   641.1
   656.4
   644.7
   653.1
   652.8
   681.4
   642.1
   680.4
   671.6
   671.3
   648.6
   693.4
   651.5
   645.4
   626.5
     657
   666.8
   634.6
   679.7
   663.8
   672.3
   632.7
   634.6
   606.8
   725.2
   638.2
   718.3
   663.8
   699.9
   607.1
   683.3
   630.4
   659.3
   613.6
   614.5
   650.2
   636.9
   671.3
   633.4
   679.7
     648
   624.3
   599.3
   677.8
   633.7
   628.2
   652.8
   651.5
   629.5
   587.3
   724.8
   640.8
     682
   599.3
   601.9
   641.8
   628.5
   651.2
   641.5
   640.5
   665.8
   601.2
   619.7
   666.8
   631.4
   643.4
   607.1
   628.5
   678.1
   663.8
   616.8
   672.6
   640.2
   636.3
   680.4
   615.2
   629.8
   692.7
   641.8
   674.2
   664.5
   600.6
   674.9
   659.3
   587.3
   616.5
   646.3
   643.7
     683
   625.6
   625.9
   678.4
   612.3
   681.7
   648.6
   667.4
   639.2
   655.4
   648.6
   651.8
     669
   589.6
   632.4
   658.7
   635.3
   696.6
   639.8
   641.8
   648.9
   667.7
     596
   642.1
   624.9
   641.1
   662.9
   644.1
   695.6
   661.6
   650.9
     671
     708
   670.3
   677.8
   693.4
   699.2
   664.2
   651.8
   692.7
   656.1
   697.6
   719.6
   706.3
   637.9
   713.2
   690.1
   650.9
     647
   714.5
   763.1
     719
   700.2
   721.6
   698.2
   730.3
   697.3
   726.8
   712.5
   654.1
   707.6
   752.1
   675.2
   801.4
     719
   714.5
   735.5
   804.3
   778.7
   703.4
   730.7
     743
   761.5
   703.1
   716.1
   722.9
   774.5
   778.7
   759.5
   705.4
     729
   836.1
   699.5
   819.9
   741.7
   752.4
   751.8
     781
   763.4
     791
   771.5
     766
   789.4
   818.9
   873.4
   841.6
   789.1
     814
   822.5
   861.4
   799.4
   825.7
   858.8
   825.7
     802
   858.2
   877.6
   874.4
   852.6
     815
   880.9
   884.8
   917.5
   858.8
   905.8
   931.8
   915.3
   968.8
   837.1
   962.9
   952.6
   916.2
   915.9
   967.2
   950.3
   956.5
   894.8
   931.5
   971.1
    1003
    1022
   941.5
     959
   960.3
   930.5
    1030
   954.5
    1046
    1003
    1004
   980.5
    1058
    1058
    1056
    1122
    1043
    1032
    1118
    1063
    1021
    1131
    1019
    1057
    1092
    1128
    1055
    1159
    1115
    1165
    1196
    1127
    1073
    1166
    1087
    1163
    1136
    1221
    1152
    1162
    1248
    1215
    1177
    1142
    1242
    1185
    1116
    1224
    1241
    1142
    1267
    1237
    1318
    1243
    1232
    1276
    1404
    1304
    1329
    1257
    1267
    1300
    1288
    1328
    1243
    1367
    1279
    1296
    1327
    1359
    1317
    1329
    1323
    1382
    1357
    1260
    1409
    1455
    1393
    1351
    1486
    1464
    1447
    1417
    1469
    1397
    1455
    1431
    1402
    1415
    1445
    1470
    1566
    1496
    1444
    1398
    1432
    1461
    1429
    1505
    1444
    1482
    1520
    1443
    1602
    1608
    1484
    1487
    1464
    1499
    1526
    1528
    1568
    1430
    1592
    1621
    1536
    1535
    1524
    1536
    1610
    1573
    1631
    1549
    1601
    1501
    1487
    1520
    1564
    1606
    1570
    1517
    1602
    1598
    1574
    1590
    1587
    1573
    1598
    1533
    1494
    1573
    1554
    1559
    1579
    1583
    1496
    1564
    1632
    1530
    1517
    1496
    1562
    1497
    1482
    1571
    1603
    1532
    1589
    1511
    1582
    1533
    1527
    1617
    1542
    1519
    1492
    1466
    1523
    1509
    1543
    1592
    1528
    1529
    1496
    1438
    1509
    1435
    1508
    1431
    1574
    1558
    1507
    1451
    1442
    1546
    1463
    1459
    1470
    1464
    1349
    1481
    1424
    1452
    1435
    1460
    1381
    1390
    1360
    1385
    1458
    1394
    1430
    1418
    1352
    1404
    1384
    1378
    1436
    1424
    1408
    1330
    1326
    1353
    1307
    1307
    1309
    1298
    1266
    1256
    1291
    1212
    1371
    1285
    1193
    1271
    1220
    1254
    1284
    1219
    1186
    1188
    1266
    1190
    1239
    1186
    1129
    1205
    1102
    1204
    1170
    1267
    1181
    1166
    1108
    1214
    1155
    1141
    1198
    1118
    1108
    1152
    1146
    1183
    1112
    1233
    1106
    1155
    1081
    1067
    1075
    1113
    1085
    1070
   980.5
    1074
    1089
    1103
    1015
    1032
     960
    1028
   992.1
   979.5
    1015
    1010
    1011
   983.1
    1003
    1060
   999.9
   977.9
   986.9
   994.7
   976.2
    1007
   968.8
   970.7
   953.5
   945.7
   987.9
     949
   911.4
   890.3
   980.5
     948
     948
     972
   998.6
   923.4
   907.1
   885.7
   908.1
   891.9
   920.8
   874.7
   927.3
   841.3
   898.1
   889.3
   960.7
   857.2
   878.9
   925.6
   964.6
   832.9
   875.4
   927.6
     865
   844.2
   897.4
   812.4
   885.4
   843.6
     853
   846.5
   936.7
   794.6
   842.9
   811.1
   912.3
     817
   885.1
   829.6
   832.9
   776.4
   823.8
   845.2
   753.7
   831.2
     793
   851.3
   827.7
     829
   806.3
   826.7
     826
     828
     827
   789.4
   748.2
   742.7
   818.3
   792.3
   806.6
   793.9
   754.7
   759.9
   766.7
   730.3
   733.3
   761.5
   773.2
   755.3
   772.5
   786.1
   763.8
   842.9
   737.2
   852.6
   822.5
   752.1
   774.5
   804.3
     767
   758.9
   805.6
   763.4
     754
   795.6
   812.1
   740.7
     779
   757.9
   809.2
   738.1
   760.8
   821.5
     829
   824.1
   756.6
   775.4
   822.2
   820.9
   877.9
     877
   756.6
     754
   732.3
     769
   778.7
   774.1
   736.2
   771.5
   850.7
   833.8
   745.9
   745.9
   810.1
   770.6
   711.9
   827.7
   807.6
   720.9
   746.6
   813.7
   827.3
     805
   775.8
   797.5
   802.4
   818.9
   784.5
   772.8
   827.7
   771.9
   789.4
   785.5
   831.2
   819.2
     791
   826.4
   783.2
   776.4
   785.5
   830.9
   824.4
   865.6
   799.8
     839
     827
   831.9
   822.8
     840
     829
   795.2
   830.3
   834.2
   832.2
   874.7
   881.5
   821.2
   821.2
   883.8
     865
   891.6
   842.9
   882.8
   863.7
   866.9
   826.7
     924
     899
   846.8
   896.1
   873.7
   869.2
   916.9
   902.9
   843.6
   917.5
   918.5
     912
   890.6
   833.5
   857.5
   916.6
   910.1
   968.8
   894.5
   907.1
   954.2
   927.9
   952.9
   956.5
   919.1
   907.8
   890.6
   894.2
   966.8
   934.7
   960.7
   892.2
   949.6
   898.1
   943.8
   955.5
   907.8
   955.5
   911.4
   907.8
   989.9
   866.3
   987.9
    1011
    1005
   930.2
   966.8
    1013
   978.2
   956.5
   982.7
    1065
    1013
     961
     913
   990.2
    1003
   968.8
    1004
   956.5
    1038
    1043
    1023
    1016
   960.3
    1011
    1004
    1064
    1008
    1058
   989.2
     948
    1092
    1023
    1030
    1001
    1029
    1055
   995.1
    1071
   999.9
    1035
    1051
    1027
    1068
    1089
   999.3
    1091
    1079
    1044
    1063
   993.1
    1054
    1052
    1003
    1074
    1090
    1105
    1062
    1081
    1054
    1142
    1074
   993.8
    1112
    1074
    1067
   990.8
    1090
    1127
    1091
    1080
    1022
    1038
    1129
    1124
    1100
    1015
    1077
    1098
    1091
    1105
    1071
    1119
    1076
    1152
    1104
    1157
    1117
    1138
    1173
    1125
    1136
    1064
    1088
    1160
    1152
    1066
    1094
    1122
    1099
    1076
    1059
    1077
    1044
    1016
    1015
    1100
    1130
    1063
    1131
    1095
    1107
    1160
    1153
    1181
    1056
    1153
    1127
    1119
    1026
    1104
    1081
    1127
    1084
    1163
    1174
    1062
    1141
    1107
    1098
    1130
    1054
    1070
    1056
    1073
    1111
    1104
    1109
    1151
    1032
    1059
    1099
    1101
    1078
    1099
    1193
    1163
    1048
    1100
    1083
    1175
    1116
    1130
    1136
    1102
    1103
    1048
    1065
    1130
    1087
    1065
    1067
    1018
    1008
    1070
    1074
    1040
    1068
    1046
    1153
    1113
    1025
    1053
    1047
    1068
    1081
    1043
    1063
    1027
    1075
    1019
    1084
   994.1
    1102
    1092
    1049
    1012
    1038
    1085
    1035
    1024
    1066
    1045
     996
    1018
   956.5
    1109
    1023
    1002
    1008
    1002
    1025
    1039
    1036
   974.6
    1008
   978.5
    1002
   964.6
   988.9
   986.6
   999.6
   982.4
   986.6
    1029
    1034
    1013
   999.3
     949
   946.7
   957.4
   996.4
    1038
    1011
   994.1
    1069
   943.8
   897.4
   988.6
   944.1
   894.8
   963.9
   943.2
   928.2
   969.8
   955.8
     959
   938.3
     914
   955.2
   894.2
   929.2
   971.1
   898.1
   887.7
   910.1
   942.2
   919.5
   938.9
   859.8
   964.6
   969.4
   863.7
   898.1
   911.4
     911
     876
   914.3
   938.9
   967.2
   932.1
   921.4
   874.1
   948.3
   903.9
   925.3
   939.9
     960
   910.1
   896.4
   865.6
   884.8
   948.7
   886.7
   884.4
   819.9
   856.9
   890.9
   870.8
   846.5
   832.9
   920.8
   857.5
   867.6
   853.3
   902.3
   838.4
   806.6
   822.8
   846.5
   869.8
   865.3
   853.6
   847.1
   841.3
   904.9
     865
   830.9
     876
   883.5
     902
   897.4
   805.3
   869.5
   900.3
   882.8
   850.7
   872.1
   860.1
   873.4
   816.6
   803.3
   841.6
   793.6
   781.6
   815.7
   809.5
   890.9
   815.7
   848.1
     817
   815.3
   798.5
     829
   857.8
   822.2
   799.8
   803.3
   789.4
   881.5
   799.1
   822.2
   769.6
   834.8
   861.1
   808.5
   772.8
   779.3
   759.5
   814.7
   796.2
   872.4
   785.5
   824.1
   821.2
   774.8
   819.2
   819.2
   782.6
   833.2
   825.4
   754.4
   844.5
     852
   810.1
   781.6
   848.1
   823.8
   838.4
     838
   741.7
   792.3
   770.9
     815
   892.2
   770.2
   854.9
   808.2
   787.1
   822.5
   807.6
   736.5
   774.5
   797.8
   814.4
     817
   785.5
   773.8
   749.2
   771.9
   784.2
   741.1
   747.9
   808.5
   753.7
     838
   808.2
   809.2
   757.6
   775.8
   773.8
   755.3
   759.5
   815.7
   743.6
   755.7
   805.9
   799.4
   777.1
   756.3
   761.8
   781.9
   757.9
   725.8
   751.4
   812.4
   789.4
   818.6
   807.6
   813.7
   721.6
     742
   753.4
   748.8
   779.7
   764.1
   769.6
   797.2
   732.3
   747.5
   746.2
   776.4
   801.7
   758.9
   777.4
   734.6
   749.2
   768.3
     743
   790.7
   746.9
   777.1
   736.2
   824.1
   736.5
     708
     779
   781.3
   698.2
   815.7
   818.3
   768.6
   713.8
     766
   726.8
   792.6
   731.6
   769.3
   716.4
   798.5
     732
   745.9
   699.2
   741.1
     768
   804.6
   742.7
   794.9
   740.1
   816.3
   751.1
   783.5
   771.9
   792.3
   755.3
   811.8
   745.9
   719.6
   771.5
   782.6
   782.6
   794.3
   753.1
   815.7
   700.2
   769.9
   782.6
     803
   793.6
   690.8
   715.7
   739.4
   742.4
   733.6
   678.8
   752.4
   765.7
   754.7
   762.8
     720
   732.9
   741.1
   745.3
   786.8
   709.9
   773.8
   728.7
   781.3
   728.1
   774.1
     742
   772.2
   782.3
     781
     780
     767
   748.2
   771.5
   804.3
     766
     805
   750.8
   769.9
   732.6
   781.9
   822.8
   762.1
   772.8
     778
   794.3
   772.5
   739.4
   808.9
   735.5
   855.6
     755
   786.1
   783.2
   779.7
   758.6
   810.8
   767.3
   749.2
   758.2
     815
   800.1
   776.1
   786.1
     766
   794.6
   828.6
   761.5
   807.6
   749.8
   790.7
   771.2
     756
   803.7
   756.3
   735.2
   753.7
   811.8
   750.1
   770.9
     791
     827
   759.9
   786.5
   815.3
     814
   800.4
   807.9
   784.5
     805
   859.1
   834.8
   796.8
   836.7
   771.2
   756.3
   804.3
   854.6
   794.6
   845.8
   803.3
   816.3
   831.2
   825.1
   861.4
   797.2
   772.2
   816.6
   818.9
   854.3
   794.6
   893.5
   787.4
   836.1
   837.7
     841
   845.2
   775.1
   745.6
   854.9
   830.3
   882.5
   875.7
   816.6
   824.1
   784.2
   846.5
   874.1
   831.9
   832.2
   811.4
   841.6
   871.1
   878.6
   819.2
   862.1
   909.1
   858.8
   840.3
   846.8
   812.1
     841
   855.2
   815.7
   848.1
   915.9
   868.9
   808.9
   838.7
   794.6
   814.7
   808.5
   794.9
   854.3
   857.5
   838.4
     826
   808.2
   881.2
   814.7
     815
   831.6
   861.4
   807.9
   845.8
   888.7
   833.2
   910.4
   811.8
   880.9
   796.5
   810.5
   905.8
   886.1
   861.7
     853
   912.7
   876.7
     826
   868.5
   844.2
   816.6
     912
   854.3
   802.7
   873.4
   782.3
   908.4
   898.7
   745.3
   855.6
   819.6
   893.5
     936
     853
   841.3
   862.7
   871.8
   809.2
   834.8
   887.4
   906.2
   874.7
     804
   852.6
   850.1
   805.6
   794.3
   832.5
     793
     817
   848.8
     829
   844.5
     865
   832.2
   811.8
   823.4
   857.2
     876
   811.1
   773.8
   822.8
   876.3
   841.6
   834.5
   862.4
   822.2
   861.7
   806.3
   808.2
   858.2
   826.7
   876.7
   811.4
   833.2
   878.3
   823.8
   770.2
   883.1
   834.2
   818.6
   894.8
     802
     839
   819.6
   799.4
   787.4
   783.2
   813.7
     781
     827
   808.2
   854.3
     852
   838.4
   824.7
   853.3
   821.8
   744.9
   808.2
   806.9
   817.9
   854.9
   779.3
   816.6
   774.8
   789.4
   772.8
   850.7
   764.1
   808.9
   807.2
   716.7
   763.1
   751.8
   764.7
   764.4
   737.5
   782.3
     816
   762.5
   721.3
   778.4
   805.9
   770.6
   842.9
   770.6
   783.2
   780.3
   783.2
   810.8
   737.8
   707.6
   668.1
   726.5
   721.6
   714.1
     720
   695.3
   769.6
   760.8
   792.6
   752.1
   810.1
   680.4
   770.2
   678.4
   753.4
   675.5
   748.2
   728.1
   713.2
   716.7
   782.6
   692.7
   678.8
   750.5
   721.9
     671
   707.3
   737.2
   689.1
   699.2
   679.7
     696
   700.5
   714.1
     705
   718.3
   782.9
   679.4
   741.4
   761.5
   745.6
   736.5
   652.5
   741.1
   690.1
   712.5
     756
   709.3
   776.7
   727.1
   680.4
   655.7
     719
   718.7
     717
   698.9
   677.5
   702.1
   716.7
   673.3
     717
   692.1
   681.4
   654.1
   654.4
   736.5
   708.3
   738.1
   704.7
   698.9
   698.2
   699.5
   679.1
   672.9
   687.2
   707.6
   649.9
   708.3
   723.9
     693
   726.1
   731.3
   750.8
   702.8
   679.7
   681.7
   752.4
     705
   745.6
   649.6
   666.8
     611
   733.9
   709.3
   687.9
   686.6
   629.1
   726.5
   655.7
     706
   687.5
   650.5
   620.4
   645.4
   639.2
   764.1
   737.2
   689.5
   675.2
   700.5
   663.2
   692.4
   640.5
   703.7
   691.7
   684.3
   656.4
   714.8
   654.4
     693
   702.1
   655.1
   648.9
   756.6
   648.9
   676.8
   654.1
   663.8
   691.1
   632.4
   714.5
   695.3
   676.2
   664.8
   653.8
   704.1
   644.7
   711.9
   740.7
   675.5
   669.7
   630.4
   689.5
   676.8
   681.7
   685.3
   626.5
   664.5
   704.4
   667.4
   736.5
   690.1
   724.8
     694
   717.7
     719
   678.4
   684.6
   675.2
   694.3
   745.3
   587.9
   660.6
   644.4
   687.2
   658.3
   749.5
   675.8
   672.6
   656.4
   688.5
   699.2
   615.5
   666.4
   711.5
   681.7
   676.5
   657.7
     730
   652.5
   650.5
   653.5
   672.6
   717.7
   675.2
   688.5
   689.5
   664.2
     717
   689.8
   600.3
   680.1
   681.4
   658.7
   697.6
     693
   689.1
   661.9
   729.4
   669.4
   695.3
   763.1
   702.1
   692.4
   715.1
   696.6
   697.6
   662.5
   726.5
   660.9
   687.5
     718
   698.9
   692.4
   692.4
   717.4
   705.4
   683.3
   738.5
   694.3
   685.3
     694
   756.6
   714.5
   724.5
   692.1
   733.6
   617.8
   724.8
   707.6
   694.7
   698.6
   747.9
   703.7
   707.6
   715.1
   736.5
   646.7
   710.6
   687.2
   689.8
   714.5
   700.8
   735.5
   738.5
   688.5
   738.5
   723.5
     669
   744.3
   728.7
   645.7
   708.6
   686.2
   713.8
   764.7
   695.3
   717.4
   739.4
   708.9
   726.1
   702.8
   743.6
   785.2
   725.8
   753.1
   752.7
   782.3
   775.1
   789.1
   731.3
   674.9
   774.8
   677.8
   740.1
   738.5
   789.4
   784.8
   766.7
   769.9
   789.4
   691.4
   774.1
   755.3
   754.7
   713.8
     729
   795.9
   694.7
   790.7
   745.9
   738.1
   792.3
   760.2
   796.5
     769
   801.4
   794.3
   801.1
     767
   791.7
   828.3
   756.3
   706.3
   754.7
   779.7
   753.7
   794.6
   847.1
   831.9
   849.4
   773.8
   822.8
   800.4
   781.9
   857.5
   769.3
   823.8
     828
   857.2
     876
   781.6
   851.7
   833.5
   835.1
   890.3
   890.9
   862.1
   867.6
   870.2
   812.7
   812.1
     816
   819.6
   866.9
   868.9
   828.6
   894.2
   797.8
   899.4
   911.4
   839.7
   835.8
   899.4
   865.9
   906.5
   906.2
   943.8
   942.5
   961.6
   872.8
     890
   899.7
   874.7
   942.5
   912.7
   898.4
   922.1
   964.6
   904.2
   919.1
   928.6
   959.7
   967.2
   962.9
   946.4
   924.7
   943.8
   956.8
   988.9
   959.4
   962.9
     986
   949.6
     949
   933.4
   962.3
     936
     911
   946.7
     949
    1018
    1020
    1014
   955.2
    1039
    1043
     986
   916.2
     972
   959.4
    1028
    1029
   985.6
    1031
    1041
    1071
    1016
    1018
    1043
     985
    1048
    1043
    1096
    1022
    1102
    1092
   941.2
    1024
    1066
   999.9
    1043
    1066
    1063
    1047
    1070
    1049
    1092
    1006
    1116
    1120
    1052
    1061
    1121
    1076
    1046
    1093
    1038
    1119
    1076
    1064
    1110
    1086
    1072
    1069
    1090
    1152
    1087
    1085
    1049
    1088
    1179
    1119
    1107
    1100
    1151
    1152
    1051
    1057
    1041
    1086
    1090
    1078
    1076
    1068
    1116
    1146
    1053
    1148
    1149
    1113
    1113
    1084
    1069
    1071
    1076
    1074
    1070
    1117
    1175
    1144
    1014
    1117
    1110
    1144
    1100
    1158
    1130
    1102
    1043
    1068
    1068
    1050
    1169
    1104
    1104
    1098
    1074
    1103
    1078
    1100
    1087
    1047
    1175
    1109
    1114
   998.3
    1137
    1114
    1029
    1039
    1038
    1055
    1074
    1136
    1021
    1059
    1085
    1046
    1047
    1061
    1090
    1033
    1081
    1042
    1123
    1027
    1071
    1030
    1023
    1067
    1004
   998.3
    1033
    1079
    1011
    1003
    1001
    1053
   993.8
    1063
    1017
    1049
   958.1
    1004
    1069
    1005
   969.4
    1046
    1017
    1021
   955.5
     911
   971.1
   942.2
   929.9
   943.5
   956.5
   976.2
   938.6
   997.7
   979.5
   903.3
     997
   982.1
   972.3
   989.2
    1007
   990.2
   943.2
   929.5
   937.6
   977.9
    1030
   938.9
   998.6
     973
   945.4
    1027
   940.2
   940.6
   914.6
   943.5
   899.7
   948.7
   940.9
   875.4
   960.3
   894.2
   916.2
   881.5
   942.5
   927.3
   938.3
   978.5
   938.6
   884.8
   908.1
   956.1
   931.5
   843.6
   863.4
   862.4
   936.3
   959.7
   848.8
   933.1
   884.8
   929.9
   873.7
   867.9
   854.3
   824.4
   887.4
   880.2
   904.9
     913
   795.6
   772.5
   835.8
   948.3
     851
   901.6
   812.4
   899.4
   841.6
   894.5
   860.8
   835.8
   862.1
   884.8
   817.6
   883.5
   866.3
     853
   830.3
   902.9
   851.7
   800.4
     817
   881.5
   806.9
   786.8
   771.9
   799.1
   868.9
   880.9
     864
   855.9
   836.4
   783.5
   842.6
   785.8
   774.8
   847.1
   836.1
   876.3
   743.6
   841.9
   809.5
   867.6
   823.4
     816
   832.5
   822.2
   875.4
   799.4
   805.9
   786.8
   876.3
   859.5
     853
   822.8
   882.2
   828.6
   866.6
     815
   825.7
   803.3
   804.6
   818.9
   845.5
     839
   761.8
   761.8
   850.4
   856.9
   823.4
   787.1
   812.7
   786.5
   789.1
   849.1
   757.6
   790.4
   776.7
   769.6
   811.4
   846.5
   861.1
   833.8
   763.1
   808.5
   780.3
   835.5
   800.1
   792.6
   832.9
   858.2
   850.7
   840.3
   796.8
   825.7
   734.6
   807.9
     827
   794.3
   870.2
     717
   733.6
     817
   853.3
   808.2
   756.9
   827.7
   732.6
   855.6
   745.3
   768.3
   812.4
   797.2
   813.1
   782.3
   765.7
   836.1
   785.5
   787.8
   783.5
   739.4
   787.1
   807.2
   775.4
   780.6
   734.6
     814
   816.3
   789.7
   802.4
   811.4
   718.3
   789.1
   770.9
   796.8
   763.8
   773.2
   754.7
   794.6
   709.6
   761.8
   881.8
   714.5
   854.3
   769.9
   760.2
   797.2
   789.4
   747.9
   809.2
   822.8
   752.7
   787.4
   757.6
   770.9
   797.2
   782.3
   793.6
   785.8
   765.7
   745.9
   754.4
   747.9
   722.2
   732.6
   756.9
   699.5
   770.2
   797.8
   766.7
   769.3
   805.3
   753.4
     729
   785.8
   714.1
   721.3
   705.7
   770.2
   715.4
   728.1
     742
   772.5
   733.3
   684.9
   734.2
   808.9
   739.8
     744
   675.8
   704.4
   724.8
   803.7
   737.2
   744.6
   727.1
   791.7
   737.2
   776.7
   728.1
   749.2
   770.2
   705.7
   765.1
   757.9
     731
   719.6
   676.2
   721.3
   691.1
   714.5
   725.5
   708.6
     707
   733.6
     707
   669.7
   741.7
   713.8
   722.2
   686.6
   687.5
   615.5
   691.4
   739.4
   700.2
   704.4
   709.6
   668.4
   703.4
   711.9
   726.8
   723.5
   674.2
   674.9
   753.1
   648.9
   686.6
   690.8
   733.6
   704.1
     647
   689.1
   653.8
   720.6
   691.4
   665.5
   651.2
   690.8
   692.7
   707.3
   670.3
   668.1
   640.8
   654.1
   653.5
   699.9
   625.2
   708.9
     720
   705.7
   669.4
   658.7
   719.6
     693
   703.7
   638.5
   638.9
   717.4
   660.9
   707.3
   652.8
   708.3
   720.9
   667.4
   756.9
   648.6
   718.7
   653.8
   715.7
   692.1
   678.8
     719
   676.5
   692.1
   710.6
   668.1
   652.2
   663.5
   655.7
   666.8
   711.2
   676.8
   673.3
   691.7
   684.3
   618.1
   657.7
   638.9
   644.4
   672.3
   619.1
   658.7
   645.7
   702.4
   668.1
   639.5
   671.3
   661.9
     672
   635.3
     694
   664.2
   640.2
   676.8
   709.3
   725.2
     672
   677.1
   628.2
   649.9
   672.3
   688.2
   708.9
   636.3
   614.9
   643.7
   644.4
   649.9
   657.4
   620.7
   673.3
   651.8
   648.6
   703.7
   671.3
   617.8
   722.9
   636.3
   675.5
     647
   706.3
   687.5
   613.6
     622
   723.2
     635
   636.9
   707.6
   645.7
   718.7
   700.2
   638.2
   667.4
   691.7
     706
   697.9
     658
     659
   677.8
   647.6
   705.4
   702.8
   766.7
   652.8
   737.2
   667.4
   674.2
   698.6
   685.9
     681
   725.2
     659
   712.8
   717.4
   701.5
   712.5
   722.2
   681.7
   727.1
   689.5
   663.2
   745.9
   675.8
   704.4
   708.6
   720.6
   738.5
   749.8
   703.1
   712.8
   718.3
   755.7
   710.6
   716.7
   759.9
   730.3
   758.2
   723.9
   735.9
   748.2
   752.4
   739.1
   731.6
   719.3
   802.7
   714.5
   691.4
   860.4
   742.4
   755.7
   722.2
   795.9
   711.5
   794.6
   665.8
     803
   759.2
   774.1
   735.2
   745.9
   748.2
     805
   772.2
   812.1
   756.6
   809.5
   772.5
   740.4
   792.6
   713.8
   738.1
   784.8
   820.9
   776.4
   732.6
   794.3
   751.1
     805
   796.8
   818.3
   826.7
     815
     802
   801.7
   789.4
   832.5
   815.3
     877
   832.5
   868.9
   831.2
   840.6
   854.6
   880.9
   881.5
   824.7
   830.3
   829.9
   864.3
   868.5
   901.6
   893.8
     948
   902.6
   914.3
   898.4
   866.6
   880.9
   930.5
   966.5
   861.4
   868.2
   888.7
   850.1
   929.5
   843.2
   939.3
   962.6
   914.3
   939.6
   848.8
   941.5
   912.7
   992.8
   954.5
   946.1
   878.6
   922.4
   897.7
     899
   896.4
   946.1
    1008
     912
    1028
    1061
   993.8
    1011
     961
   993.4
    1076
    1022
   992.1
    1011
    1008
    1043
    1052
    1026
    1067
    1041
    1073
    1030
    1112
    1175
    1064
    1070
    1055
    1028
    1066
    1100
    1051
    1058
    1129
    1173
    1043
    1098
    1159
    1109
    1146
    1132
    1119
    1073
    1117
    1114
    1195
    1150
    1171
    1100
    1221
    1171
    1242
    1184
    1218
    1181
    1201
    1194
    1194
    1216
    1220
    1195
    1142
    1255
    1208
    1173
    1251
    1194
    1282
    1209
    1253
    1214
    1212
    1236
    1257
    1293
    1197
    1281
    1237
    1190
    1282
    1223
    1215
    1277
    1291
    1240
    1251
    1335
    1253
    1315
    1249
    1331
    1358
    1210
    1269
    1361
    1208
    1245
    1296
    1345
    1303
    1318
    1297
    1340
    1373
    1322
    1197
    1347
    1391
    1335
    1365
    1339
    1423
    1347
    1323
    1399
    1401
    1402
    1254
    1305
    1355
    1394
    1301
    1285
    1358
    1420
    1364
    1280
    1336
    1360
    1325
    1315
    1353
    1443
    1287
    1374
    1365
    1389
    1397
    1416
    1370
    1373
    1319
    1368
    1448
    1392
    1344
    1352
    1344
    1385
    1354
    1373
    1346
    1319
    1364
    1412
    1325
    1318
    1372
    1365
    1361
    1387
    1401
    1371
    1373
    1317
    1294
    1352
    1411
    1340
    1299
    1388
    1287
    1281
    1291
    1294
    1262
    1299
    1377
    1388
    1291
    1278
    1299
    1313
    1280
    1300
    1316
    1339
    1275
    1287
    1239
    1279
    1345
    1370
    1353
    1310
    1232
    1298
    1263
    1282
    1225
    1342
    1356
    1272
    1254
    1273
    1284
    1196
    1249
    1203
    1276
    1249
    1294
    1288
    1225
    1222
    1236
    1235
    1297
    1193
    1269
    1228
    1179
    1243
    1125
    1217
    1240
    1204
    1218
    1259
    1120
    1190
    1136
    1153
    1147
    1209
    1171
    1067
    1181
    1113
    1176
    1170
    1184
    1154
    1142
    1126
    1136
    1123
    1147
    1225
    1121
    1033
    1106
    1147
    1089
    1128
    1040
    1066
    1093
    1082
    1112
    1139
    1063
    1090
    1040
    1089
    1120
    1074
    1115
    1030
    1004
    1020
    1066
    1056
    1030
    1057
    1081
    1061
    1029
   996.4
    1051
    1083
     973
    1031
    1030
    1013
    1057
    1008
   968.8
    1026
    1033
    1027
    1011
    1037
   943.8
   988.2
    1008
   979.8
   971.4
    1023
    1014
    1021
    1066
    1007
   999.6
   988.6
   913.6
   987.3
     972
   999.6
   933.1
   986.9
    1014
   898.7
   960.3
   989.9
   936.3
   915.3
   987.3
   975.6
   929.2
   926.3
   933.1
   960.7
   909.4
   897.7
   870.8
   968.5
   937.3
   859.5
   912.3
   928.6
   905.2
     935
   899.7
   930.8
   948.7
   930.8
   821.8
     926
   819.6
   904.5
   867.2
   911.4
   877.6
   857.8
   902.6
   895.5
     865
     840
   929.9
   865.3
   929.9
   891.9
   783.2
   899.4
   870.2
   847.1
     864
   895.5
   819.2
   822.2
     888
   931.1
   850.4
   929.5
   903.3
   837.1
   844.2
   824.4
   905.5
   883.8
   865.6
   849.4
   886.7
   883.8
   857.2
   836.7
   865.6
   834.8
   830.9
   829.9
   867.9
     829
   853.3
   893.5
   825.7
   806.3
   860.4
   827.3
   881.5
   868.9
   804.3
   819.6
   849.1
   832.2
   810.5
   846.2
   834.2
   817.3
   845.2
     863
   851.3
   890.3
   811.4
     732
     790
   824.1
   778.7
   823.1
   845.2
   853.6
   816.3
   788.1
   829.6
   848.1
   797.8
   791.3
   863.7
   818.9
   833.5
   847.8
     790
   809.2
     769
   809.5
   857.2
   832.5
   804.3
   800.7
   800.4
   883.1
   880.9
   800.4
   815.3
   792.6
   814.4
   832.9
   823.1
     828
     826
   813.4
   861.4
   879.9
   811.8
   823.8
   773.5
   818.3
   800.4
   769.6
   839.3
     815
   836.7
   775.1
   857.2
   794.6
     792
   863.4
   808.9
   812.7
   769.6
   782.9
     793
   795.2
   816.3
   809.5
   785.5
   763.1
   779.3
   786.8
   842.6
   762.5
   859.8
   817.6
   846.5
   835.5
   803.7
   784.5
   821.5
     744
   850.7
   877.3
   830.9
   819.6
   851.3
   805.9
   774.8
   757.9
   786.5
   750.8
   785.2
   845.8
   772.5
   848.1
   821.8
   772.2
   772.5
   799.4
   732.9
   807.6
   759.9
   788.1
   786.8
   776.7
   786.1
   848.4
   794.3
   775.4
   837.7
     790
   769.3
   882.8
     778
   799.4
     827
   809.8
     768
   838.7
   786.1
   781.9
   750.1
   810.5
   783.2
   844.2
   824.4
   799.4
   796.8
   807.6
   823.8
   897.7
   790.4
   759.5
   876.3
   722.9
   754.7
   756.6
   756.6
   750.5
   830.9
   775.4
   768.3
   811.8
   801.4
   777.1
     769
   791.7
   835.8
     863
   840.3
   791.7
   798.8
   809.2
   853.6
   817.6
   821.2
   788.7
   896.4
   794.3
   840.3
   803.7
   773.8
   859.8
   867.2
   751.4
   864.3
   788.7
   826.4
   816.6
   826.4
   768.3
   787.4
   864.6
     791
   830.3
   788.4
     793
   830.6
   774.8
   725.2
   838.4
     781
   808.9
   832.9
   861.4
   811.4
   836.1
   810.5
   794.3
   810.5
   881.8
   848.8
   812.1
     792
   801.1
     826
   831.2
   809.5
   886.1
   809.5
   878.9
   838.7
   828.3
   884.4
   887.7
   848.8
     887
   896.8
     926
   915.6
   880.2
   842.6
   885.1
   903.3
   958.7
   919.1
   880.9
   916.9
   895.8
   921.7
     901
   924.7
   951.9
   969.4
   882.8
   979.5
   948.3
     900
     984
   990.8
   935.4
   906.5
   970.7
   860.4
    1015
   994.7
   963.6
    1012
    1092
   982.4
    1080
   992.5
   977.9
    1050
    1018
    1039
    1025
    1106
    1136
    1032
    1068
    1047
    1134
    1134
    1058
    1141
    1038
    1117
    1058
    1182
    1211
    1108
    1192
    1178
    1161
    1315
    1153
    1238
    1212
    1186
    1232
    1190
    1227
    1254
    1291
    1345
    1311
    1326
    1224
    1332
    1389
    1293
    1304
    1338
    1334
    1394
    1391
    1395
    1410
    1450
    1407
    1437
    1410
    1397
    1474
    1496
    1480
    1503
    1455
    1521
    1519
    1565
    1609
    1602
    1677
    1544
    1546
    1657
    1632
    1715
    1667
    1593
    1717
    1772
    1643
    1747
    1631
    1726
    1752
    1842
    1731
    1707
    1866
    1786
    1853
    1895
    1920
    1939
    1867
    1997
    1930
    1962
    1980
    2010
    2067
    2125
    2036
    2018
    2106
    2152
    2058
    2148
    2089
    2137
    2162
    2119
    2218
    2390
    2305
    2355
    2310
    2378
    2419
    2469
    2359
    2385
    2439
    2544
    2442
    2454
    2508
    2622
    2450
    2587
    2453
    2647
    2680
    2638
    2672
    2577
    2581
    2635
    2689
    2694
    2806
    2859
    2813
    2787
    2824
    2816
    2930
    2897
    3037
    2977
    2892
    2976
    3020
    2960
    2937
    3024
    2989
    3223
    3012
    3200
    3058
    3081
    3212
    3084
    3095
    3118
    3180
    3142
    3297
    3322
    3292
    3264
    3407
    3455
    3343
    3452
    3289
    3449
    3486
    3448
    3468
    3489
    3567
    3441
    3542
    3468
    3546
    3669
    3546
    3660
    3661
    3637
    3789
    3748
    3761
    3641
    3729
    3675
    3693
    3881
    3700
    3646
    3791
    3845
    3836
    3884
    3679
    3799
    3822
    3891
    3980
    4000
    3849
    4014
    3917
    3959
    3958
    4010
    3835
    3906
    3990
    4062
    4022
    4122
    3980
    3954
    3936
    4165
    4053
    4039
    4132
    4066
    4145
    4108
    4215
    4152
    4014
    4189
    4153
    4157
    4062
    4171
    4077
    4159
    4171
    4137
    4125
    4220
    4134
    4127
    4077
    4029
    4340
    4224
    4029
    4240
    4319
    4253
    4079
    4174
    4099
    4263
    4249
    4164
    4214
    4108
    4075
    4041
    4214
    4186
    4311
    4137
    4214
    4207
    4027
    4080
    4101
    4113
    4079
    4135
    4135
    4178
    4001
    4164
    4064
    4110
    4175
    4136
    3993
    4057
    3978
    4174
    3992
    4040
    4101
    4030
    3914
    4070
    3898
    3993
    4018
    3978
    3986
    3910
    3931
    3929
    3974
    3894
    3875
    3861
    3828
    3853
    3832
    3950
    3859
    3769
    3709
    3808
    3777
    3750
    3833
    3685
    3903
    3705
    3886
    3631
    3736
    3665
    3562
    3543
    3585
    3677
    3786
    3571
    3616
    3535
    3629
    3673
    3543
    3452
    3641
    3581
    3492
    3547
    3501
    3494
    3449
    3391
    3472
    3466
    3457
    3343
    3378
    3408
    3364
    3222
    3335
    3299
    3254
    3162
    3272
    3220
    3157
    3148
    3207
    3097
    3094
    3108
    3056
    3074
    3058
    3120
    3084
    2973
    3032
    3077
    2930
    2871
    3047
    2986
    3019
    2795
    2970
    2804
    2844
    2781
    2879
    2691
    2770
    2729
    2720
    2661
    2742
    2621
    2705
    2596
    2627
    2511
    2507
    2522
    2639
    2661
    2556
    2491
    2572
    2504
    2327
    2408
    2376
    2452
    2386
    2425
    2435
    2393
    2298
    2362
    2328
    2340
    2280
    2346
    2229
    2235
    2231
    2300
    2171
    2249
    2218
    2138
    2233
    2213
    2171
    2111
    2101
    2015
    2038
    2053
    2158
    2087
    2071
    2048
    2080
    1990
    1942
    2025
    1955
    1863
    1917
    1816
    1853
    1848
    1921
    1897
    1773
    1813
    1865
    1721
    1799
    1716
    1742
    1748
    1705
    1686
    1670
    1742
    1672
    1603
    1602
    1703
    1652
    1579
    1644
    1615
    1648
    1565
    1633
    1608
    1516
    1571
    1512
    1517
    1538
    1583
    1409
    1439
    1440
    1449
    1393
    1411
    1418
    1371
    1453
    1477
    1343
    1462
    1358
    1387
    1374
    1406
    1364
    1315
    1271
    1297
    1295
    1364
    1351
    1216
    1214
    1273
    1281
    1262
    1280
    1299
    1199
    1189
    1324
    1243
    1266
    1172
    1267
    1207
    1140
    1300
    1256
    1140
    1193
    1206
    1173
    1161
    1188
    1131
    1214
    1120
    1178
    1088
    1164
    1101
    1097
    1156
    1098
    1011
    1078
    1106
    1110
    1085
    1128
    1050
    1060
    1096
   987.9
    1099
    1052
   948.7
    1058
    1080
    1041
   989.2
    1022
    1041
   988.9
   952.9
    1007
   984.4
    1039
   986.3
    1012
   952.2
    1025
     997
   964.2
    1004
   987.9
   993.1
   986.3
   991.8
    1011
   958.4
   980.1
    1027
   987.3
    1014
    1089
    1028
   975.3
   972.3
   936.7
   967.8
   862.4
   940.2
   878.3
   890.6
   918.8
   916.6
   976.9
   920.8
   914.6
   960.3
   927.3
   920.8
   894.2
   894.2
     924
   974.3
   818.9
   961.3
   907.5
   905.2
     900
   919.5
   881.2
   897.7
   944.1
   875.7
   900.3
   929.2
   904.2
   907.5
   920.1
   939.9
     914
     899
   876.3
   873.1
     924
   881.2
   906.2
   892.5
     923
   903.6
   928.9
   857.5
   909.4
   931.1
   934.4
   906.8
   921.7
   904.5
   923.7
   833.8
   902.9
   910.7
   848.8
   864.6
   891.9
   879.2
   933.1
   969.4
   850.4
   941.5
     923
   937.6
   992.5
   899.7
   881.5
    1007
   886.4
   904.9
   914.3
   898.4
   863.7
   933.1
   905.5
   925.6
   866.3
   920.4
   926.9
   873.7
   875.4
   884.4
   920.4
   898.7
    1006
   846.2
   932.8
     876
   925.3
   933.7
   901.3
   928.6
   833.5
   926.3
   926.3
   984.7
   914.9
     923
   998.9
   902.9
   945.1
   935.4
   916.6
     950
   951.3
   941.9
   937.6
   893.2
    1009
   961.6
   909.1
     986
   945.7
   979.8
   952.9
   969.8
   930.5
   942.2
   991.8
   946.1
    1034
   946.4
    1014
    1009
   936.7
     947
   927.3
    1011
   962.6
   930.8
   915.9
   954.5
    1055
    1064
   940.2
    1004
   967.2
    1039
    1010
    1021
   890.9
    1046
    1010
    1056
    1009
    1002
    1020
    1011
   997.7
     960
   988.9
   996.4
    1014
    1045
    1046
    1031
    1043
    1027
    1053
    1095
    1112
    1053
    1053
    1050
   976.2
    1119
    1059
    1066
    1071
    1054
   999.6
    1088
    1116
    1091
    1096
    1125
    1126
    1154
    1046
    1103
    1075
    1101
    1042
    1109
    1204
    1105
    1153
    1109
    1066
    1150
    1122
    1139
    1191
    1108
    1148
    1111
    1156
    1091
    1116
    1056
    1179
    1132
    1208
    1122
    1136
    1185
    1215
    1175
    1197
    1075
    1319
    1188
    1236
    1106
    1150
    1206
    1256
    1192
    1148
    1185
    1171
    1136
    1180
    1175
    1248
    1175
    1199
    1168
    1250
    1235
    1236
    1259
    1261
    1259
    1313
    1248
    1276
    1298
    1274
    1376
    1338
    1341
    1331
    1324
    1414
    1335
    1281
    1368
    1349
    1352
    1332
    1337
    1417
    1332
    1388
    1404
    1355
    1393
    1337
    1461
    1448
    1407
    1392
    1486
    1428
    1499
    1422
    1523
    1434
    1455
    1499
    1599
    1572
    1606
    1545
    1586
    1548
    1562
    1665
    1535
    1542
    1609
    1590
    1608
    1652
    1669
    1706
    1744
    1773
    1722
    1640
    1724
    1648
    1759
    1797
    1875
    1849
    1826
    1873
    1889
    1862
    1904
    1865
    1905
    1922
    1955
    1921
    1982
    2091
    2033
    2079
    2127
    2106
    2011
    2093
    2164
    2087
    2155
    2190
    2227
    2225
    2294
    2335
    2397
    2351
    2301
    2315
    2374
    2354
    2467
    2477
    2585
    2584
    2563
    2571
    2682
    2630
    2770
    2663
    2765
    2773
    2899
    2909
    2927
    3046
    2935
    2980
    3110
    3099
    3143
    3171
    3127
    3137
    3312
    3285
    3275
    3420
    3473
    3484
    3508
    3426
    3704
    3671
    3590
    3567
    3565
    3841
    3931
    3813
    3888
    3840
    3952
    3970
    3995
    4000
    4158
    4086
    4027
    4362
    4268
    4307
    4336
    4514
    4583
    4511
    4695
    4673
    4667
    4750
    4898
    4891
    4835
    4802
    5021
    5272
    5303
    5225
    5389
    5378
    5352
    5489
    5440
    5554
    5536
    5683
    5718
    5793
    6012
    5904
    5973
    6024
    6044
    6070
    6146
    6278
    6277
    6376
    6351
    6470
    6607
    6635
    6468
    6560
    6761
    6818
    6812
    6690
    6857
    7174
    6975
    7174
    7274
    7187
    7401
    7508
    7446
    7761
    7638
    7789
    7851
    7901
    7990
    7846
    8204
    7901
    8221
    8191
    8369
    8454
    8564
    8557
    8427
    8761
    8452
    8906
    8958
    8940
    8883
    8832
    9046
    9046
    9189
    9175
    9572
    9355
    9553
    9568
    9536
    9732
    9808
    9942
    9819
1.002e+004
    9661
1.007e+004
1.013e+004
1.026e+004
1.005e+004
1.031e+004
1.038e+004
1.044e+004
1.024e+004
1.054e+004
1.065e+004
1.043e+004
1.065e+004
1.056e+004
1.065e+004
1.06e+004
1.065e+004
1.058e+004
1.065e+004
1.065e+004
1.065e+004
1.065e+004
1.065e+004
1.065e+004
1.065e+004
1.065e+004
1.065e+004
1.065e+004
1.065e+004
1.065e+004
1.065e+004
1.065e+004
1.065e+004
1.065e+004
1.065e+004
1.065e+004
1.065e+004
1.065e+004
1.065e+004
1.065e+004
1.065e+004
1.065e+004
1.065e+004
1.065e+004
1.065e+004
1.065e+004
1.065e+004
1.065e+004
1.065e+004
1.065e+004
1.065e+004
1.065e+004
1.065e+004
1.065e+004
1.065e+004
1.065e+004
1.065e+004
1.065e+004
1.065e+004
1.065e+004
1.065e+004
1.065e+004
1.065e+004
1.065e+004
1.065e+004
1.065e+004
1.065e+004
1.065e+004
1.065e+004
1.065e+004
1.065e+004
1.065e+004
1.065e+004
1.065e+004
1.065e+004
1.065e+004
1.065e+004
1.065e+004
1.065e+004
1.065e+004
1.065e+004
1.065e+004
1.065e+004
1.065e+004
1.065e+004
1.065e+004
1.065e+004
1.065e+004
1.065e+004
1.065e+004
1.065e+004
1.065e+004
1.065e+004
1.065e+004
1.065e+004
1.065e+004
1.065e+004
1.065e+004
1.065e+004
1.065e+004
1.065e+004
1.065e+004
1.065e+004
1.065e+004
1.065e+004
1.065e+004
1.065e+004
1.065e+004
1.065e+004
1.065e+004
1.065e+004
1.065e+004
1.065e+004
1.065e+004
1.065e+004
1.065e+004
1.065e+004
1.065e+004
1.065e+004
1.065e+004
1.065e+004
1.065e+004
1.065e+004
1.065e+004
1.065e+004
1.065e+004
1.065e+004
1.065e+004
1.065e+004
1.065e+004
1.065e+004
1.065e+004
1.065e+004
1.065e+004
1.065e+004
1.065e+004
1.065e+004
1.065e+004
1.065e+004
1.065e+004
1.065e+004
1.065e+004
1.065e+004
1.065e+004
1.065e+004
1.065e+004
1.065e+004
1.065e+004
1.065e+004
1.065e+004
1.065e+004
1.065e+004
1.065e+004
1.065e+004
1.065e+004
1.065e+004
1.065e+004
1.065e+004
1.065e+004
1.065e+004
1.065e+004
1.065e+004
1.065e+004
1.065e+004
1.065e+004
1.065e+004
1.065e+004
1.065e+004
1.065e+004
1.065e+004
1.065e+004
1.065e+004
1.065e+004
1.065e+004
1.065e+004
1.065e+004
1.065e+004
1.065e+004
1.065e+004
1.065e+004
1.065e+004
1.065e+004
1.065e+004
1.065e+004
1.065e+004
1.065e+004
1.065e+004
1.065e+004
1.065e+004
1.065e+004
1.065e+004
1.065e+004
1.065e+004
1.065e+004
1.065e+004
1.065e+004
1.065e+004
1.065e+004
1.065e+004
1.065e+004
1.065e+004
1.065e+004
1.065e+004
1.065e+004
1.065e+004
1.065e+004
1.065e+004
1.065e+004
1.065e+004
1.065e+004
1.065e+004
1.065e+004
1.065e+004
1.065e+004
1.065e+004
1.065e+004
1.065e+004
1.065e+004
1.065e+004
1.065e+004
1.065e+004
1.065e+004
1.065e+004
1.065e+004
1.065e+004
1.065e+004
1.065e+004
1.065e+004
1.065e+004
1.065e+004
1.065e+004
1.065e+004
1.065e+004
1.065e+004
1.065e+004
1.065e+004
1.065e+004
1.065e+004
1.065e+004
1.065e+004
1.065e+004
1.065e+004
1.065e+004
1.065e+004
1.065e+004
1.065e+004
1.065e+004
1.065e+004
1.065e+004
1.065e+004
1.065e+004
1.065e+004
1.065e+004
1.065e+004
1.065e+004
1.065e+004
1.065e+004
1.065e+004
1.065e+004
1.065e+004
1.065e+004
1.065e+004
1.065e+004
1.065e+004
1.065e+004
1.065e+004
1.065e+004
1.065e+004
1.065e+004
1.065e+004
1.065e+004
1.065e+004
1.065e+004
1.065e+004
1.065e+004
1.065e+004
1.065e+004
1.065e+004
1.065e+004
1.065e+004
1.065e+004
1.065e+004
1.065e+004
1.065e+004
1.065e+004
1.065e+004
1.065e+004
1.065e+004
1.065e+004
1.065e+004
1.065e+004
1.065e+004
1.045e+004
1.048e+004
1.025e+004
1.021e+004
1.02e+004
1.003e+004
1.006e+004
    9612
    9724
    9661
    9607
    9264
    9354
    9019
    8871
    8673
    8648
    8323
    8407
    7788
    7664
    7483
    7372
    7336
    7546
    7283
    7366
    7215
    7323
    7131
    7319
    7311
    7257
    7111
    7177
    7167
    7284
    7200
    7207
    7223
    7137
    7106
    7347
    7307
    7206
    7154
    7070
    7118
    7255
    7163
    7205
    7102
    7109
    6999
    6932
    7146
    6943
    7302
    7328
    7027
    7173
    7082
    7170
    7227
    7002
    7033
    6924
    6749
    6921
    6981
    6770
    6833
    7060
    6836
    6932
    6703
    6830
    6751
    6830
    6831
    6744
    6789
    6776
    6785
    6582
    6730
    6778
    6621
    6449
    6596
    6629
    6556
    6476
    6499
    6519
    6536
    6591
    6607
    6438
    6366
    6420
    6305
    6347
    6297
    6219
    6203
    6363
    6243
    6215
    6295
    6043
    5903
    6113
    6035
    6103
    5948
    6079
    6099
    5965
    6023
    6028
    5877
    5831
    5845
    5757
    5792
    5764
    5611
    5765
    5554
    5639
    5645
    5794
    5613
    5690
    5587
    5448
    5486
    5334
    5416
    5501
    5406
    5446
    5432
    5299
    5210
    5328
    5236
    5265
    5069
    5214
    5052
    5181
    5022
    5042
    4971
    4826
    4938
    5045
    4880
    4888
    4986
    4884
    4757
    4795
    4726
    4634
    4561
    4608
    4598
    4474
    4505
    4416
    4467
    4452
    4394
    4283
    4328
    4342
    4221
    4349
    4401
    4252
    4166
    4232
    4138
    4069
    4094
    4102
    4118
    4043
    3850
    3961
    3827
    3849
    3819
    3781
    3815
    3676
    3713
    3694
    3827
    3549
    3731
    3423
    3498
    3537
    3563
    3362
    3532
    3437
    3415
    3343
    3372
    3312
    3262
    3290
    3348
    3246
    3241
    3132
    3268
    3187
    3060
    3012
    3045
    3053
    2943
    2979
    3006
    2839
    2923
    2797
    2772
    2712
    2684
    3035
    2775
    2688
    2652
    2689
    2602
    2605
    2678
    2638
    2627
    2568
    2552
    2542
    2513
    2601
    2474
    2494
    2481
    2394
    2445
    2458
    2410
    2364
    2374
    2383
    2256
    2215
    2339
    2290
    2244
    2210
    2264
    2149
    2153
    2135
    2128
    2166
    2065
    2132
    1989
    2074
    2089
    2062
    1995
    1982
    2014
    2011
    1958
    1928
    1909
    1760
    1785
    1856
    1844
    1872
    1742
    1734
    1815
    1748
    1825
    1834
    1819
    1728
    1755
    1682
    1670
    1712
    1730
    1718
    1586
    1645
    1590
    1669
    1656
    1593
    1593
    1582
    1542
    1543
    1547
    1517
    1478
    1539
    1511
    1484
    1472
    1474
    1484
    1449
    1415
    1375
    1447
    1421
    1470
    1471
    1448
    1401
    1384
    1341
    1338
    1382
    1329
    1369
    1385
    1275
    1292
    1252
    1299
    1285
    1268
    1265
    1294
    1278
    1187
    1211
    1240
    1209
    1207
    1246
    1252
    1230
    1215
    1237
    1179
    1183
    1184
    1196
    1190
    1150
    1148
    1203
    1072
    1129
    1248
    1182
    1092
    1111
    1099
    1121
    1210
    1170
    1175
    1159
    1176
    1100
    1133
    1029
    1112
    1125
    1145
    1106
    1080
    1077
    1026
    1098
    1107
    1016
    1028
    1099
    1038
    1080
    1025
    1034
    1081
    1049
    1029
    1164
    1041
   982.1
    1054
    1071
    1004
    1061
   990.2
    1029
    1064
    1070
    1144
    1005
    1045
    1060
   970.7
    1014
   993.8
    1075
    1042
    1074
    1022
    1070
   999.9
    1046
    1035
    1048
    1017
    1015
    1052
    1001
   995.4
    1051
    1068
    1004
    1052
    1055
    1050
    1031
    1090
    1090
    1096
    1065
    1019
   991.2
    1041
    1052
    1175
    1039
    1018
    1097
    1053
    1150
    1096
    1132
    1101
    1100
    1136
    1075
    1163
    1076
    1097
    1130
    1143
    1135
    1042
    1056
    1139
    1129
    1145
    1142
    1149
    1212
    1167
    1135
    1162
    1140
    1180
    1246
    1190
    1090
    1114
    1254
    1194
    1242
    1205
    1175
    1217
    1109
    1168
    1177
    1250
    1227
    1273
    1188
    1253
    1282
    1268
    1294
    1366
    1333
    1258
    1326
    1347
    1423
    1355
    1358
    1387
    1427
    1405
    1369
    1344
    1481
    1510
    1406
    1517
    1460
    1490
    1390
    1424
    1500
    1571
    1511
    1477
    1509
    1567
    1593
    1583
    1556
    1538
    1607
    1583
    1708
    1613
    1681
    1780
    1602
    1598
    1619
    1709
    1741
    1734
    1768
    1759
    1894
    1772
    1822
    1724
    1826
    1875
    1842
    1885
    1867
    1881
    1910
    1884
    1937
    2003
    1953
    2094
    2005
    1966
    2086
    1983
    2092
    2059
    2034
    2187
    2214
    2208
    2221
    2186
    2201
    2329
    2163
    2266
    2186
    2358
    2267
    2355
    2444
    2315
    2355
    2422
    2475
    2445
    2442
    2543
    2569
    2462
    2616
    2667
    2603
    2580
    2649
    2732
    2590
    2661
    2753
    2572
    2749
    2726
    2813
    2796
    2906
    2907
    2940
    2854
    2973
    3008
    2965
    3066
    3086
    3073
    3099
    3195
    3251
    3039
    3134
    3242
    3373
    3298
    3204
    3277
    3327
    3380
    3384
    3424
    3483
    3448
    3402
    3511
    3542
    3558
    3587
    3590
    3570
    3536
    3635
    3675
    3622
    3812
    3703
    3958
    3843
    3768
    3854
    3777
    3891
    3822
    3877
    3886
    4085
    3968
    3975
    4153
    3962
    4098
    3972
    4214
    4259
    4278
    4058
    4214
    4214
    4266
    4181
    4327
    4281
    4339
    4376
    4264
    4415
    4531
    4377
    4419
    4412
    4562
    4537
    4582
    4768
    4705
    4715
    4621
    4783
    4800
    4708
    4888
    4823
    4717
    4990
    4910
    5054
    4952
    5074
    5077
    4999
    4983
    4985
    5235
    5137
    5222
    5125
    5120
    5223
    5211
    5214
    5257
    5151
    5242
    5334
    5281
    5305
    5432
    5469
    5430
    5473
    5415
    5464
    5446
    5493
    5612
    5514
    5551
    5481
    5666
    5678
    5768
    5635
    5646
    5681
    5703
    5698
    5958
    5759
    5734
    5758
    5791
    5824
    5892
    6054
    5736
    5916
    5964
    5936
    5945
    5801
    5922
    5972
    5982
    6086
    5964
    6024
    6166
    6056
    6097
    6165
    6154
    6200
    6056
    6230
    6081
    6106
    6083
    6191
    6158
    6222
    6122
    6158
    6199
    6319
    6190
    6053
    6209
    5977
    6188
    6343
    6148
    6058
    6143
    6293
    6211
    6167
    6275
    6316
    6216
    6086
    6169
    6077
    6207
    6285
    6102
    6245
    6122
    6354
    6084
    6351
    6176
    6202
    6126
    6190
    6286
    6156
    5992
    6299
    6327
    6195
    6123
    6249
    6318
    6188
    6335
    6147
    6192
    6330
    6154
    6091
    6146
    6208
    6227
    6060
    6031
    6038
    6143
    6101
    6165
    6123
    6231
    5950
    6109
    6006
    6060
    6048
    5955
    6066
    6074
    5990
    6013
    6030
    5855
    5958
    5953
    6096
    6008
    6041
    5807
    5838
    5696
    5783
    5804
    5885
    5833
    5984
    5821
    5852
    5753
    5663
    5800
    5814
    5703
    5744
    5742
    5499
    5577
    5575
    5651
    5482
    5601
    5685
    5775
    5614
    5416
    5496
    5580
    5442
    5611
    5424
    5448
    5451
    5344
    5358
    5420
    5201
    5091
    5254
    5384
    5317
    5269
    5140
    5156
    5117
    5098
    5061
    5029
    5079
    5080
    5056
    5183
    5107
    5025
    5108
    4878
    4991
    4655
    4884
    4865
    4757
    4911
    4701
    4766
    4733
    4676
    4715
    4712
    4658
    4695
    4524
    4568
    4469
    4567
    4378
    4629
    4309
    4449
    4276
    4491
    4261
    4289
    4277
    4339
    4291
    4119
    4121
    4125
    4056
    4061
    4135
    4023
    4041
    3997
    4035
    3933
    3925
    3922
    3797
    3834
    3847
    3815
    3854
    3774
    3718
    3667
    3805
    3650
    3633
    3731
    3540
    3552
    3611
    3513
    3727
    3412
    3448
    3546
    3399
    3351
    3232
    3380
    3224
    3314
    3321
    3244
    3294
    3222
    3198
    3226
    3219
    3095
    3164
    3031
    2992
    3046
    3036
    3000
    2792
    2883
    2931
    2948
    2890
    2824
    2910
    2751
    2984
    2756
    2819
    2704
    2723
    2575
    2652
    2681
    2620
    2634
    2677
    2583
    2557
    2662
    2552
    2513
    2394
    2599
    2562
    2562
    2361
    2498
    2479
    2475
    2314
    2428
    2330
    2327
    2379
    2279
    2257
    2251
    2216
    2230
    2213
    2268
    2195
    2171
    2201
    2081
    2166
    2024
    2119
    2051
    2111
    2158
    2089
    2014
    2045
    2004
    2093
    1992
    1995
    1987
    1925
    1965
    1918
    1962
    1941
    1797
    1878
    1893
    1810
    1812
    1868
    1826
    1806
    1907
    1797
    1754
    1763
    1755
    1769
    1735
    1771
    1769
    1740
    1688
    1763
    1710
    1700
    1741
    1639
    1670
    1690
    1621
    1625
    1644
    1538
    1666
    1713
    1579
    1584
    1590
    1677
    1546
    1652
    1627
    1571
    1636
    1600
    1525
    1584
    1595
    1521
    1568
    1562
    1557
    1542
    1580
    1474
    1554
    1528
    1565
    1534
    1542
    1595
    1543
    1596
    1471
    1441
    1501
    1564
    1539
    1433
    1489
    1574
    1520
    1489
    1630
    1500
    1538
    1465
    1589
    1590
    1510
    1509
    1539
    1564
    1579
    1483
    1518
    1539
    1595
    1526
    1495
    1580
    1674
    1509
    1587
    1470
    1609
    1645
    1581
    1568
    1631
    1764
    1656
    1618
    1578
    1579
    1689
    1614
    1713
    1689
    1797
    1701
    1651
    1755
    1725
    1681
    1781
    1746
    1753
    1650
    1762
    1804
    1753
    1781
    1832
    1700
    1781
    1822
    1855
    1861
    1833
    1904
    1889
    1865
    1865
    1918
    1858
    1827
    1772
    1995
    1889
    2040
    1984
    2055
    2127
    2053
    2004
    2147
    2108
    2109
    2130
    2099
    2207
    2234
    2267
    2190
    2273
    2239
    2280
    2188
    2235
    2277
    2300
    2272
    2381
    2310
    2403
    2380
    2326
    2380
    2402
    2362
    2382
    2503
    2447
    2484
    2539
    2421
    2602
    2552
    2549
    2527
    2560
    2673
    2656
    2695
    2521
    2631
    2713
    2724
    2824
    2761
    2781
    2758
    2849
    2829
    2820
    2830
    2845
    2885
    2850
    2829
    2921
    2961
    2929
    2904
    2985
    2922
    3037
    2997
    2970
    2988
    3118
    3119
    3054
    3161
    3148
    3178
    3108
    3036
    3191
    3181
    3155
    3281
    3218
    3165
    3167
    3208
    3124
    3183
    3302
    3257
    3233
    3340
    3330
    3323
    3291
    3366
    3428
    3265
    3360
    3363
    3391
    3409
    3319
    3411
    3418
    3510
    3481
    3619
    3643
    3656
    3579
    3601
    3652
    3653
    3669
    3617
    3788
    3714
    3718
    3682
    3703
    3745
    3763
    3885
    3769
    3790
    3967
    3753
    3852
    3879
    3896
    3843
    3884
    4000
    3864
    3943
    3832
    4058
    3975
    3852
    3917
    3835
    3906
    4127
    4000
    3893
    3974
    4078
    3964
    4030
    3881
    3949
    4097
    3874
    4045
    4196
    4012
    3929
    4214
    3940
    4096
    4078
    4130
    3943
    4016
    3982
    3969
    4065
    4131
    4193
    3995
    3952
    3975
    4038
    4092
    4045
    3932
    4002
    3920
    3962
    3806
    4071
    3962
    4084
    4131
    4054
    3920
    3984
    3947
    3823
    4031
    3877
    3923
    3856
    4033
    3921
    4056
    4011
    3964
    3875
    3949
    3764
    4069
    3888
    3976
    3811
    3821
    3917
    3973
    3879
    3903
    3860
    3872
    3976
    3885
    3752
    3814
    3882
    3962
    3850
    3749
    3863
    3880
    3744
    3802
    3803
    3777
    3738
    3665
    3681
    3688
    3758
    3692
    3713
    3566
    3685
    3619
    3634
    3657
    3657
    3560
    3562
    3581
    3628
    3595
    3604
    3461
    3590
    3363
    3452
    3548
    3511
    3458
    3474
    3472
    3441
    3375
    3243
    3240
    3381
    3245
    3370
    3268
    3266
    3233
    3153
    3243
    3229
    3132
    3131
    3272
    3122
    3192
    3015
    3015
    3242
    2866
    3026
    3038
    3051
    2927
    3112
    2952
    3006
    2968
    2892
    2948
    2973
    2914
    2984
    2931
    2900
    2833
    2713
    2592
    2781
    2827
    2753
    2699
    2712
    2672
    2727
    2709
    2639
    2590
    2687
    2656
    2637
    2543
    2565
    2604
    2562
    2550
    2470
    2489
    2462
    2454
    2524
    2447
    2380
    2345
    2291
    2357
    2342
    2363
    2292
    2310
    2305
    2334
    2275
    2232
    2263
    2357
    2252
    2313
    2235
    2191
    2202
    2228
    2168
    2158
    2044
    2101
    1981
    2035
    2128
    1947
    2030
    2059
    1998
    2072
    2014
    2036
    2042
    1999
    1981
    1927
    1814
    1920
    1965
    1898
    1830
    1939
    1838
    1924
    1886
    1826
    1823
    1838
    1776
    1811
    1795
    1806
    1856
    1731
    1816
    1766
    1740
    1821
    1713
    1756
    1707
    1729
    1744
    1755
    1716
    1677
    1656
    1608
    1586
    1658
    1659
    1634
    1671
    1620
    1632
    1597
    1539
    1526
    1521
    1599
    1532
    1479
    1528
    1538
    1484
    1461
    1471
    1458
    1537
    1566
    1509
    1472
    1491
    1509
    1475
    1408
    1442
    1398
    1463
    1440
    1442
    1462
    1358
    1480
    1397
    1400
    1378
    1393
    1383
    1349
    1371
    1374
    1358
    1346
    1327
    1352
    1372
    1404
    1342
    1326
    1407
    1422
    1335
    1358
    1369
    1371
    1404
    1341
    1370
    1343
    1348
    1416
    1367
    1352
    1302
    1332
    1324
    1394
    1357
    1339
    1396
    1362
    1397
    1341
    1352
    1392
    1350
    1320
    1412
    1285
    1313
    1363
    1314
    1402
    1372
    1362
    1361
    1335
    1393
    1351
    1368
    1362
    1375
    1377
    1352
    1471
    1397
    1483
    1335
    1424
    1357
    1262
    1457
    1397
    1429
    1481
    1382
    1381
    1353
    1437
    1342
    1453
    1425
    1427
    1423
    1426
    1404
    1454
    1433
    1363
    1488
    1489
    1451
    1520
    1488
    1461
    1482
    1423
    1476
    1547
    1549
    1556
    1447
    1449
    1599
    1477
    1623
    1468
    1630
    1568
    1544
    1636
    1594
    1674
    1589
    1595
    1641
    1568
    1665
    1646
    1546
    1655
    1605
    1658
    1578
    1632
    1558
    1642
    1721
    1757
    1685
    1715
    1690
    1679
    1650
    1690
    1676
    1787
    1748
    1738
    1747
    1732
    1768
    1770
    1686
    1713
    1798
    1795
    1813
    1792
    1867
    1845
    1871
    1787
    1862
    1762
    1800
    1868
    1804
    1878
    1816
    1790
    1947
    1828
    1817
    1801
    1906
    1911
    1840
    1860
    1951
    1960
    2054
    1906
    2013
    1996
    1925
    1994
    1940
    2001
    1966
    1979
    2107
    2062
    2035
    2041
    2024
    2020
    2035
    2049
    2067
    2042
    2073
    2057
    2041
    2061
    2161
    2151
    2177
    2247
    2177
    2154
    2134
    2169
    2107
    2196
    2098
    2144
    2199
    2203
    2159
    2196
    2135
    2256
    2183
    2144
    2237
    2290
    2238
    2212
    2254
    2226
    2206
    2264
    2170
    2243
    2253
    2282
    2270
    2249
    2290
    2419
    2399
    2219
    2300
    2239
    2256
    2221
    2244
    2329
    2259
    2233
    2392
    2419
    2329
    2281
    2259
    2420
    2297
    2334
    2307
    2359
    2411
    2258
    2399
    2301
    2302
    2296
    2380
    2217
    2293
    2335
    2307
    2439
    2322
    2411
    2357
    2291
    2296
    2426
    2314
    2327
    2360
    2321
    2333
    2306
    2272
    2355
    2324
    2373
    2334
    2298
    2187
    2362
    2389
    2303
    2334
    2418
    2395
    2277
    2378
    2371
    2419
    2306
    2307
    2173
    2435
    2403
    2327
    2324
    2325
    2270
    2354
    2318
    2309
    2284
    2240
    2254
    2230
    2260
    2196
    2163
    2230
    2331
    2236
    2252
    2187
    2149
    2207
    2212
    2187
    2108
    2177
    2176
    2182
    2168
    2250
    2200
    2202
    2213
    2171
    2033
    2158
    2131
    2120
    2196
    2139
    2164
    2124
    2137
    2046
    2039
    2102
    2128
    2098
    2013
    1958
    2016
    1964
    1973
    1990
    1915
    2028
    1979
    1922
    2113
    1930
    2080
    1906
    1891
    1847
    1931
    1929
    1899
    1888
    1891
    1815
    1854
    1914
    1800
    1844
    1840
    1833
    1823
    1695
    1843
    1794
    1772
    1761
    1790
    1725
    1609
    1737
    1766
    1741
    1702
    1739
    1718
    1738
    1731
    1695
    1747
    1718
    1600
    1677
    1748
    1682
    1634
    1552
    1641
    1642
    1659
    1618
    1610
    1652
    1556
    1693
    1616
    1561
    1501
    1630
    1524
    1574
    1573
    1574
    1508
    1514
    1480
    1506
    1516
    1479
    1494
    1473
    1472
    1412
    1505
    1426
    1451
    1417
    1399
    1507
    1396
    1417
    1371
    1306
    1510
    1378
    1416
    1284
    1397
    1337
    1385
    1311
    1420
    1347
    1323
    1276
    1195
    1389
    1289
    1328
    1277
    1274
    1228
    1257
    1272
    1281
    1284
    1349
    1299
    1192
    1210
    1192
    1239
    1241
    1164
    1218
    1135
    1207
    1156
    1201
    1227
    1217
    1183
    1098
    1122
    1198
    1184
    1188
    1150
    1136
    1155
    1152
    1230
    1079
    1114
    1142
    1116
    1134
    1069
    1159
    1160
    1163
    1090
    1058
    1091
    1120
    1103
    1103
    1098
    1037
    1023
    1052
    1114
   967.8
    1066
    1065
    1041
    1046
    1052
    1083
    1031
   985.3
    1008
    1099
    1036
    1063
   990.2
    1011
   944.5
    1052
    1026
   992.1
    1026
    1003
     986
    1001
   895.8
    1027
   995.4
     985
   969.4
   981.4
   958.1
   943.5
   953.2
   994.7
   979.5
   930.8
     962
   912.7
   931.1
   987.3
   928.6
   933.4
   933.4
   982.1
   916.9
     889
   953.2
   963.9
   913.3
     935
     959
   931.5
   945.4
    1019
   929.9
    1018
   896.1
   864.6
   900.7
   891.9
   955.8
   928.2
   920.8
   910.7
    1042
   879.2
   914.3
   924.3
   879.6
   961.3
   870.8
   906.8
   929.9
   875.7
   914.3
   918.5
   860.1
   987.3
   851.3
   896.4
   908.8
   874.4
   850.4
   916.2
   930.5
     829
   858.2
   863.4
   901.6
   860.8
   846.8
   889.3
   877.3
   883.5
   879.9
   930.2
   812.1
   859.1
     901
   839.3
   820.5
   840.6
   884.1
   855.2
   918.8
   847.1
   873.4
   849.1
   846.8
   835.5
     863
   841.3
   844.5
   877.3
   849.7
   791.3
   890.3
   915.3
   867.6
   835.8
     863
   826.7
   848.1
     876
   897.1
   873.7
   913.3
   879.2
   804.3
   919.5
   918.8
   872.8
   826.7
   862.1
   898.4
   927.6
   886.4
   854.6
   903.9
   839.7
   894.2
   797.8
   890.9
   826.4
   853.6
   885.7
   874.4
   823.8
   876.3
   892.9
   832.9
   844.9
     852
   902.6
   870.2
   907.5
   869.8
   869.5
   879.6
   882.5
     863
   887.4
   865.9
   884.4
   844.2
     840
   938.9
   836.1
   883.8
   853.3
   894.8
   941.2
   832.5
   875.7
   865.3
     838
   829.3
   892.9
   861.7
   959.7
     826
     827
   867.2
     865
   885.7
   825.1
[truncated: 465,694 more chars]
