# Supplementary material for: A machine learning approach to predict pancreatic islet grafts rejection versus tolerance
Source: PLoS One. 2020 Nov 5;15(11):e0241925. doi: 10.1371/journal.pone.0241925 (PMC7644021; doi:10.1371/journal.pone.0241925)
Supplement: S1 File — (ZIP) [file pone.0241925.s001.zip › Supplementary Information/Raw CZE data from aq.H samples/tolerants/T2 muestra 678 1 in 16.crm]

40
  -18.69
  -16.09
   22.51
   209.4
   487.4
   431.6
     404
   449.1
   460.1
   500.3
   435.8
   471.2
   448.8
   516.6
   507.2
   485.8
   477.6
   474.1
   486.1
   486.1
   522.1
   456.6
   472.1
   505.9
   480.9
   525.3
   529.5
   471.2
   438.1
   482.2
   467.3
   419.2
   492.9
   449.1
   456.6
   529.2
   469.9
   455.6
     539
     440
     451
   426.1
     465
   467.6
   526.3
   447.8
   473.1
   490.3
   479.6
   454.9
     463
   461.1
   495.5
   503.6
   451.4
   456.6
   488.7
   473.1
   469.9
   397.5
   443.3
   431.6
   488.7
   471.8
   481.2
   472.8
   468.2
     478
   452.3
   434.5
   478.6
   489.3
   465.3
   466.3
   469.2
   444.9
     463
     453
   514.3
     428
   431.6
   446.5
   484.1
   431.9
   464.3
   506.8
   468.2
   503.3
   465.6
   496.1
   466.9
   476.7
   519.5
   481.2
   461.7
   446.8
   418.6
   492.2
   484.1
   419.9
   437.4
   467.9
   454.6
   459.2
     466
   463.4
   470.2
   487.7
   452.7
   456.2
   500.3
   480.2
   499.7
   516.9
     513
   450.4
   440.3
   470.5
   419.2
   454.3
   456.6
   455.9
   454.3
   409.5
   486.4
   467.9
   471.2
   440.7
   450.4
     464
   448.1
   401.4
   439.7
   457.2
     464
   484.1
   476.3
   492.9
     513
     488
   436.8
   449.7
   481.5
   507.8
   487.7
   406.6
   490.6
   482.5
   507.2
   447.5
   455.3
   450.7
   496.5
     488
   453.3
   434.5
   485.4
   510.7
   486.4
   527.9
   431.6
   468.6
   519.2
   476.7
   470.2
   451.4
   460.8
   543.2
     427
   469.5
   456.6
   473.7
     405
   495.8
   416.3
     489
   411.5
   483.8
   471.8
   467.6
   519.5
   449.7
   436.1
   463.7
   461.7
   481.5
   469.5
   508.1
   409.2
     512
   495.8
   502.3
   508.1
   462.1
   447.1
   472.5
   443.9
   487.7
     464
     489
     502
   463.7
   425.4
   468.6
   460.1
   520.1
   442.3
   460.8
   409.8
   499.7
     430
   469.2
   447.5
   470.5
   452.7
   515.3
     465
   524.4
   505.2
   462.7
   487.4
   491.9
   457.5
   486.7
   505.9
   475.4
   448.1
   493.5
   461.1
   460.1
   481.2
   431.6
   468.2
   454.9
   490.3
   465.6
   459.8
   476.7
   478.3
   494.2
   495.2
   458.5
   491.3
   461.4
   457.5
   446.8
   485.8
   463.4
   454.6
   461.7
     487
     440
   451.7
   464.7
   457.2
   484.5
   484.5
     475
   436.4
   459.2
   491.3
   476.3
   480.2
   488.3
   509.4
   483.2
   434.8
   495.8
   430.3
     442
     441
   454.6
   431.9
   466.9
   491.3
   487.4
   513.6
   470.5
   418.3
   486.1
   484.5
   458.8
   446.5
   476.3
   497.8
   503.6
   461.1
   455.6
   490.9
     502
   486.4
   514.9
     451
   500.3
   437.7
   437.7
   504.9
   438.4
   471.2
   447.8
   448.8
   511.7
   481.5
   446.2
   495.2
   499.1
   514.9
     466
   489.6
   477.3
   541.2
     416
   450.1
     465
   507.8
   475.4
   490.3
     453
   458.5
   435.1
   505.2
   473.1
   436.8
     418
   468.2
     488
   417.6
   497.1
   423.5
   459.5
   449.7
   442.3
   422.2
   476.7
   534.4
   514.3
   473.4
   435.1
   446.2
   451.4
   467.6
   480.2
     430
     488
   438.1
   457.5
   517.9
   458.5
   503.9
   485.4
   485.1
   432.5
   436.8
   473.1
   434.2
   432.2
   478.9
   442.9
   447.8
   436.8
   516.6
   474.1
   458.8
   507.5
   461.4
   464.7
   472.5
   487.7
   505.9
   491.6
   453.3
   454.3
   469.2
   409.2
   481.5
   533.8
   456.2
   409.8
   470.8
   465.3
   454.3
   472.5
   432.2
   507.8
   475.4
   443.9
   498.4
   435.5
   491.6
   498.7
   474.4
   432.9
   527.3
   454.6
   504.2
   522.4
   455.9
   501.3
   476.3
   492.6
   424.1
   447.5
   546.4
     465
   490.9
   499.7
   539.6
   474.1
   472.8
   486.4
   463.4
   467.6
   463.4
   458.8
   460.1
   449.7
   447.5
   491.3
   427.4
     488
   524.7
   425.4
   477.6
   496.5
   466.3
   502.9
   457.2
   439.7
   515.9
   497.8
   459.5
   457.5
   459.5
   430.3
   475.4
   425.4
   477.3
   514.3
   482.8
   461.7
   470.8
   469.5
   468.6
     441
   473.4
   452.7
   465.3
   472.8
   499.4
   449.4
   494.2
   447.1
   444.9
   467.3
   476.7
   511.4
   472.1
     476
   470.2
   470.2
   469.2
   477.6
   487.4
   422.5
   454.6
   496.5
   500.7
   513.3
   460.8
   485.8
   516.9
   502.6
     512
   412.4
   468.2
   459.5
   441.6
   452.7
   496.8
   490.6
   458.2
   461.7
   486.4
   497.1
   471.5
   444.6
   447.5
   459.8
   520.5
   520.1
   476.7
     478
   484.1
   444.6
   443.3
   443.3
   480.2
   481.5
   463.4
   467.9
   496.5
   472.1
   448.4
   470.5
   472.8
     454
   484.1
   488.7
   481.5
   503.6
   412.8
   447.5
   485.8
   492.2
   427.4
   467.3
   423.5
   464.7
   454.9
   480.6
   526.3
   435.1
   395.6
   525.7
   448.8
   493.9
   415.7
   466.6
   478.6
   463.7
   450.7
     466
   473.4
   484.5
   471.5
     476
   511.7
   461.1
     453
   435.5
   417.3
   463.4
   447.1
   468.6
   467.3
   448.4
     476
   446.2
   478.3
   491.3
   499.4
   469.2
   497.4
   462.4
     478
   476.7
   438.4
   506.5
     478
   435.1
   483.8
   462.1
   489.3
   496.8
   495.8
   487.4
   453.3
   423.5
   473.1
   438.4
   491.9
   498.1
   464.3
   478.3
   447.1
   511.7
   481.9
   478.3
   445.5
   501.3
   478.9
   487.4
   467.9
   435.5
   526.9
   469.2
     452
     454
     440
   494.2
   413.1
   490.9
   455.9
   438.1
   444.2
   447.8
   489.3
   492.6
   474.4
   497.1
   451.7
   485.8
   510.7
   406.9
   490.6
   469.2
   478.3
   475.4
   472.5
     439
   421.2
   434.8
   492.2
   457.9
     463
   482.8
   458.5
   453.6
   432.5
   422.5
   433.2
     442
   450.7
   493.5
   511.1
   468.9
   450.7
   494.2
   454.6
   484.1
   523.7
   494.2
   481.9
   472.1
   485.1
   457.2
   450.1
   468.6
   445.2
   461.4
   458.2
   502.3
   439.4
   505.2
   430.3
   467.9
   449.7
   472.5
   474.7
   454.6
   510.1
   455.9
   462.7
     463
   456.6
   519.8
   446.2
     463
   506.8
   479.3
   508.8
   480.9
   479.3
   459.8
   468.6
   485.4
   473.1
   444.6
   489.6
     440
     477
     463
   477.6
   466.3
   500.7
   497.1
   503.6
     454
   486.7
   434.5
   479.3
   484.8
   523.7
   518.8
   460.4
   449.4
   466.9
   401.4
   431.3
   473.1
   443.9
   424.1
   465.6
   476.7
   471.2
   468.9
   495.2
   467.3
   438.1
   510.4
   475.4
   503.3
   423.5
   469.2
   469.9
   472.1
   505.9
   496.1
   486.7
   540.6
   471.8
   516.6
   481.5
   463.7
   462.7
   407.9
   468.6
   444.6
   464.3
   469.5
   476.3
   486.7
   492.2
   449.1
   435.8
   492.2
   525.3
   533.8
   512.4
   499.4
   457.2
   457.9
   518.5
   474.7
     463
   480.6
   491.3
   461.1
   493.5
   454.6
   461.7
   459.2
   411.8
   484.8
   419.2
   461.4
   471.8
   449.4
   451.4
   443.6
   500.3
     513
     488
   475.7
   445.5
   479.3
   429.6
   449.1
   499.7
   447.1
   462.7
   469.2
   466.3
   447.5
   497.4
   506.5
   467.9
     465
   440.3
   408.2
   447.8
   443.9
   467.3
     464
     488
   468.9
   433.8
   406.3
   455.3
   493.9
   493.9
   455.9
   463.7
   441.3
   479.3
   477.6
     464
   442.3
   462.4
   473.1
   512.4
     476
   441.6
   467.3
   530.5
   508.8
   460.1
   487.7
     440
   445.9
   510.7
   448.1
   434.8
   507.8
   502.3
   527.6
   481.2
   420.2
   452.7
   417.6
   474.1
   427.7
     442
   469.5
     478
   423.8
   468.6
   466.6
   510.1
     465
   480.6
   431.9
   480.9
   470.2
   499.4
   408.5
   487.7
   502.6
   441.3
   520.8
   510.1
   483.8
   541.5
   497.1
     487
   456.6
   483.8
   470.2
   463.7
     475
   455.9
   446.8
   448.4
   499.1
     476
   458.5
   448.4
   442.6
   485.4
   454.9
   462.1
   523.7
   477.3
   486.7
     416
   459.5
   493.2
     454
   441.6
   454.9
   496.8
   460.1
   470.8
   461.4
   444.2
   468.9
   553.9
   493.9
     440
   439.4
     487
   477.6
   487.7
   492.2
   462.1
   502.3
   457.2
   468.2
   478.3
   446.8
   483.5
   529.5
   438.4
   452.7
     452
   466.3
   489.3
   471.8
   437.4
   489.6
   489.3
   446.8
   480.6
   458.5
   469.2
   490.9
   511.1
     476
   462.7
   474.1
   483.2
   449.7
   426.7
   462.1
     417
   398.2
   455.3
   494.8
   482.8
   460.1
   481.2
   432.9
   476.3
   410.2
     463
   488.7
   469.9
   474.4
   440.7
   479.3
   443.9
   491.9
   440.7
   411.1
     524
   432.5
   473.7
   449.1
   455.6
   481.9
     429
   511.4
   493.9
   488.7
   452.7
   483.8
   480.2
     490
   468.6
   479.9
   525.3
   470.8
   481.5
     416
   453.6
   485.8
   421.5
   487.4
     465
   499.1
   514.9
   502.3
   483.5
   467.6
   488.3
   456.6
   434.8
   541.2
   468.9
   476.7
   490.9
   474.7
   450.1
   445.9
   440.3
   505.5
   444.2
   474.1
   478.9
   462.1
   449.7
   419.2
   462.1
     475
   444.2
   486.4
   462.7
   421.2
   425.1
   430.9
   450.1
   443.6
   436.4
   473.4
   465.3
   494.5
   470.5
   449.4
   490.3
   444.2
   518.2
   462.1
   454.3
     439
   477.6
   447.5
   445.9
   481.2
   454.3
   469.9
   463.7
   449.7
     453
   430.6
   479.6
   466.9
     464
   470.5
   474.1
   529.2
   460.8
   479.6
   442.6
   546.7
   460.4
   455.6
     454
     453
   470.2
     430
   473.1
   432.2
   460.4
   448.8
   496.1
   437.4
   418.6
   423.8
     441
     439
   492.6
   482.5
   466.3
   481.5
   459.2
   457.9
   506.5
   432.5
   497.1
   466.9
   457.9
   469.5
   448.1
   467.6
   459.5
   480.9
   473.7
   535.7
   390.7
   460.4
   430.3
   437.1
   453.3
   476.3
   463.4
   472.1
     488
   485.1
   540.6
   486.4
   434.8
   442.9
   469.9
   469.9
   424.4
   436.8
   475.7
   447.1
   437.1
     487
   463.4
   448.1
   461.7
   474.4
   410.5
   440.3
   424.1
   510.1
   479.9
   491.3
   476.7
   481.9
   446.2
   493.5
   466.3
   470.2
   484.8
   434.8
   462.1
     478
   446.5
   460.8
   429.6
   480.9
   488.7
   442.9
   493.5
   446.8
   434.2
   447.1
   468.2
     487
   459.5
   483.8
   436.4
   466.9
   434.2
   480.2
   423.5
   471.8
   462.4
   446.8
   482.2
   469.5
   441.3
   466.6
   472.1
   500.3
   435.8
   456.2
   414.1
   509.8
     487
   456.2
   467.9
   460.1
   502.3
   472.1
   463.4
   471.8
   424.4
   519.8
   498.1
   432.9
     514
   458.8
   449.7
   470.5
   494.5
   458.8
   448.4
   504.9
   472.1
   502.3
   460.4
   462.7
   452.7
     466
   465.3
   403.4
   458.2
   486.7
   446.2
   506.5
   492.9
     478
   492.9
   445.5
   474.7
   434.2
   450.7
   483.5
   484.1
   456.6
   474.4
   454.3
   447.5
   509.8
     442
   425.7
   421.2
   446.5
   461.7
   508.1
   524.7
   491.6
   482.2
   481.9
   438.4
   511.4
     538
   476.7
     489
   505.9
   420.5
   501.6
   492.2
   436.4
   502.9
   457.9
   502.6
   536.7
   482.5
   447.5
   448.1
   474.1
   447.8
   416.3
   467.9
   407.9
   439.4
   442.9
   429.6
   497.1
   499.1
   470.8
   491.6
   473.4
   502.3
   437.1
   435.8
   446.8
   492.6
   471.8
   472.5
     452
   479.6
     478
   450.7
   473.7
   480.6
   475.4
   466.3
   449.4
   452.3
   445.2
   458.8
     475
   502.6
   460.1
     465
   417.6
     475
   470.5
   482.5
   510.7
   483.5
   431.3
   436.8
     487
   499.1
   471.2
   505.9
   491.9
   435.1
   468.2
   469.5
   494.2
   432.9
   483.8
   446.2
   430.9
   462.7
   457.9
     490
   459.8
   521.1
   483.5
   469.5
     441
   458.8
   450.7
   469.2
   512.7
     439
   471.2
   482.5
   453.3
   519.2
   460.8
   469.5
   525.7
   473.7
   493.9
   480.2
   462.4
   478.9
   470.2
   454.6
   460.1
   437.7
   478.3
   525.7
   478.3
     440
   497.4
   486.4
   452.3
   392.3
   497.1
     513
   498.7
   423.8
   490.3
   475.4
   505.5
   457.5
   448.4
   454.9
   464.3
   440.7
     416
   433.2
   447.1
     439
   408.2
   483.2
   475.7
   435.5
   451.7
   448.8
     464
   458.2
   483.2
   410.2
   508.5
   449.4
   489.6
   420.9
   456.6
   526.3
   477.3
   495.2
   453.6
   399.5
   456.9
   447.5
   478.3
   522.4
   473.1
   471.2
   464.7
   460.1
   420.9
     439
   491.3
   466.9
   442.9
   413.1
   539.6
   482.8
   518.5
     442
   508.1
     440
   462.4
   449.4
   468.6
   461.1
   472.1
   451.4
   480.2
   459.8
   428.7
   456.6
   435.5
   511.1
   458.5
   486.7
   430.3
   453.6
   460.8
   458.5
   495.8
   448.8
   515.3
   424.8
   461.4
   494.5
     465
   476.3
   478.3
   501.3
   493.2
   474.1
   437.7
   430.3
   471.8
   486.7
   453.3
   509.4
   469.5
   454.6
   481.5
   473.7
   444.2
     428
   445.5
   477.6
   460.1
   497.4
   499.4
   449.4
   478.3
   425.1
   452.3
   481.2
   441.6
   441.3
   474.7
   420.9
   465.6
   410.8
   492.9
   443.6
   437.4
   464.3
   432.9
     500
   435.8
   483.2
   443.6
   474.7
   425.4
   511.7
   430.3
   477.3
   479.9
   465.3
   436.4
   422.2
   446.5
   522.1
   432.5
   449.4
   483.8
     489
   487.4
   477.6
   439.4
   497.1
   460.1
   461.4
   474.1
   492.9
   469.2
   420.2
   497.8
   501.6
     427
   491.3
   442.9
   452.3
   412.4
   456.6
   413.7
     478
   458.5
   470.2
   469.2
   463.7
   439.4
   410.5
   508.5
   483.2
   434.8
   456.6
   519.2
   457.5
   524.7
     477
   478.9
   483.2
   522.7
   470.2
   459.5
   494.8
   490.3
     451
   469.2
   447.8
   498.4
   416.7
   467.6
   504.6
   422.5
   459.8
   480.6
   455.6
   480.9
   495.5
     439
   448.1
   437.7
   417.3
   483.8
     441
     452
   495.5
   451.7
   479.3
   462.4
   461.7
   485.8
   461.7
   451.4
   442.9
   405.6
   479.6
     451
   467.9
   409.8
   414.1
   467.6
   412.1
   429.6
     451
   421.2
   457.5
   495.5
   448.4
     442
   454.6
   487.7
   475.4
   454.3
   491.3
   511.4
   473.4
   449.1
   459.5
   445.9
   460.4
   449.7
   475.7
   475.7
   487.7
   458.2
     475
   461.4
   442.9
     488
     489
   456.6
   450.7
   443.3
   557.8
   462.4
   456.2
     490
   490.9
   512.4
   487.4
   454.9
   457.5
   475.7
   459.5
   485.1
   495.5
   450.4
   467.9
   486.7
   447.1
   505.5
   425.4
   449.7
   478.3
   469.5
   539.9
   490.6
   468.9
   473.7
   493.2
     452
     476
   479.3
   467.6
     537
   435.8
   508.5
   479.6
   465.6
   492.2
   464.7
   525.7
   462.4
   504.6
   492.2
   476.7
     502
   457.9
   460.1
   431.9
   448.1
   481.9
   453.6
   464.3
   482.8
   469.9
   474.4
   478.9
   508.8
   486.1
   457.9
   519.2
     476
   448.1
   448.4
   469.9
   466.9
   458.5
   457.9
   433.2
   450.7
   481.2
   465.3
   482.8
   443.9
   475.7
   513.3
   445.9
   456.2
     490
   474.4
   467.6
   436.4
   466.9
   422.2
   482.5
   468.6
   503.3
   451.4
   431.3
   462.1
   496.1
   471.5
   508.5
   471.8
   442.6
   481.2
   464.3
   470.5
     463
   496.1
   461.1
   479.6
     524
   484.5
   444.2
   501.3
   463.7
   511.4
   474.1
   439.4
   437.7
   465.3
   445.2
   501.3
   454.9
   490.6
   468.6
   481.2
   413.4
   472.1
   467.9
   451.4
   416.3
   467.9
   451.7
   411.8
   454.6
     478
   438.1
   442.3
     453
   464.7
   491.6
     464
   470.2
   439.4
   476.7
   476.7
   405.6
   462.7
   478.6
   432.9
   462.1
   457.9
   458.2
   473.1
   449.4
   437.7
   428.7
   459.8
   481.9
   481.9
     430
   430.9
     441
     476
   442.6
   459.8
   462.4
   480.9
   460.8
   435.8
   442.9
   417.6
   435.5
   479.6
   463.4
     501
   475.7
   414.1
     476
   462.7
   434.5
   457.5
   433.8
   455.9
   493.5
   493.5
     452
   479.6
   468.2
   469.5
   439.4
   447.1
   483.5
   442.3
   502.9
     463
   463.7
   445.2
   458.8
   438.7
   520.8
   439.7
   444.9
   455.9
   486.1
   451.7
   446.8
   422.5
   460.4
   462.1
   469.5
   435.5
   433.5
   480.2
   463.7
   422.5
   468.6
   503.9
   479.3
   474.7
   453.3
   447.1
     487
   448.4
   455.6
   507.5
   462.7
   495.8
   456.6
   487.7
   437.7
   443.9
   432.9
   438.4
     440
   449.7
   447.5
   474.4
   454.9
   430.6
     476
     451
   440.7
   472.5
   460.4
   422.2
   449.4
   461.4
   490.3
   437.4
   461.7
   494.5
   459.2
   480.6
   472.1
   444.9
   467.3
   443.6
   424.1
   451.4
   465.3
   454.6
   434.2
   449.7
   468.6
   398.5
   480.6
   449.1
   479.6
     418
     454
   456.6
   424.1
     476
   445.9
   416.3
   526.9
   428.7
   500.3
   474.4
   425.7
   437.4
   425.1
     441
   496.5
   485.1
   443.9
   487.4
   475.4
   460.8
   503.6
   437.4
     415
   458.5
   509.1
   508.5
   402.4
   428.7
   485.4
   507.8
     465
   422.8
   425.1
   494.8
   456.9
     477
   452.7
     430
   460.8
   456.2
   454.6
   431.3
   485.8
   443.3
   482.5
   448.4
   445.2
   441.3
   456.2
   444.2
   507.5
   497.1
     475
   419.2
   456.6
   479.9
     453
   420.5
   478.9
   455.9
   446.8
   426.7
   449.1
   447.8
   462.4
   465.6
   446.2
   437.4
   432.9
   429.6
     453
   478.6
   505.5
   447.1
   480.6
   443.6
   494.8
   454.9
   449.4
     454
     453
   436.4
   508.8
   457.9
   468.6
     465
     442
   468.6
   434.5
   469.9
   447.1
   486.4
   475.7
   420.9
   457.2
   498.4
   457.9
   474.1
   481.9
   426.1
   483.2
   505.9
   499.1
   514.9
   435.5
   432.9
   466.9
   461.7
   468.2
   461.4
   464.3
   498.4
   479.3
   516.6
     478
   466.6
   462.4
   461.4
   423.5
   515.6
   463.7
   445.9
   516.2
   419.9
   480.9
   466.6
   461.1
   504.2
   462.1
   427.7
   487.7
     464
   454.3
     452
   485.4
   471.5
   441.6
   415.4
   492.2
   476.3
   462.7
   425.4
   430.3
   463.7
   426.4
   506.5
   478.6
     453
   413.7
   493.9
   467.3
   456.6
   484.1
   437.7
   470.2
   500.3
   446.8
   455.3
   442.3
   438.4
   501.6
   476.3
   449.7
     476
   475.7
   448.8
   531.2
   494.5
   464.7
   423.8
   445.5
   485.4
   447.8
   471.2
   480.9
   448.4
   437.4
   452.3
   422.5
   442.6
   520.5
   441.6
     442
   465.3
   456.9
     429
   478.9
   471.5
   448.4
   482.8
   450.4
   443.6
   448.8
   432.2
     475
   453.6
   468.2
   506.8
   448.4
   509.8
   478.3
   485.8
   482.5
   517.2
   506.5
   470.2
   465.6
   462.4
   465.3
   502.9
   487.4
   472.5
   510.7
   479.6
     416
   403.4
   426.4
   468.6
     439
   462.7
   462.7
   470.2
   479.9
   412.8
     478
   493.2
   496.8
     439
   492.2
   442.3
   483.5
   478.3
   469.5
   425.4
   437.7
   444.6
   454.3
   520.8
   447.8
   502.3
   466.9
   418.9
   471.5
   413.1
   475.7
   426.1
   450.7
   456.2
   472.1
   481.9
   447.1
   452.7
   456.9
   480.2
   494.5
   428.3
     418
   471.8
   404.7
   443.9
   461.4
   495.5
   435.5
   454.6
   448.1
   455.6
   404.3
   446.2
   443.3
   480.6
   433.2
   405.9
     429
     418
   477.3
   449.1
   448.8
     464
   472.5
   475.7
   432.2
   437.4
   462.7
   443.6
     453
   462.7
   430.9
   448.4
     514
   443.6
   479.9
   450.4
   507.5
   449.4
   489.6
   449.4
   458.5
   487.7
   480.9
   482.5
   479.3
   460.8
   442.3
     454
   505.9
   426.7
   471.5
     442
   454.9
   490.3
   439.7
     477
   449.1
   483.5
   461.1
   504.2
   484.5
     490
   474.4
   450.4
   447.5
   425.4
     488
   459.5
   464.7
   482.8
   462.4
   421.8
   435.5
   492.2
   462.1
   460.8
   484.1
   473.4
     451
   462.4
   494.2
   461.1
   394.9
   432.5
   465.6
   444.6
   460.4
   454.9
   449.4
   440.3
   480.2
   409.2
   474.1
   461.1
   511.7
   443.3
   464.7
   453.3
   494.5
   446.5
   469.9
     454
   447.8
   472.1
   476.7
   498.4
   486.4
   531.2
     478
   469.5
   415.7
   494.2
   504.6
   426.4
   485.8
   452.7
   442.9
   418.9
   478.3
   474.1
   476.7
   490.9
   443.3
   472.8
   474.1
   468.2
   498.1
   475.7
   492.2
   491.9
   467.3
     512
   436.8
   475.7
   478.3
   461.1
   471.2
   466.9
   440.3
     464
   450.1
   435.8
   445.9
   451.4
   461.4
   473.7
   443.6
     430
   473.1
   495.8
   477.3
   470.5
   474.7
   457.2
   493.2
   451.4
   474.1
   462.7
   458.8
   471.2
   460.1
     463
   484.5
   426.1
   482.2
   515.9
   485.8
     454
   443.6
   474.4
   491.3
   528.2
   423.1
   438.7
   456.6
   435.5
   459.8
   462.7
   423.5
   448.1
   465.6
     476
   417.6
   462.4
   493.5
   472.1
   500.7
   486.4
   522.1
   455.9
   464.7
   445.2
   505.2
   516.2
   459.5
   474.4
   444.2
   466.9
   460.8
   406.9
   467.6
   501.6
     488
   473.7
   483.8
   448.1
   462.1
   405.3
   421.5
   466.6
   461.1
   467.6
   483.8
   498.4
   450.4
   474.1
   447.8
   460.1
   492.6
   442.6
   464.3
   440.7
   445.2
   438.7
   449.4
     500
   432.2
   464.7
   470.2
   450.7
   414.7
   500.3
   433.5
   431.3
   482.5
   455.3
   471.5
   446.2
   442.3
     463
   472.5
   509.8
   499.4
   444.6
   463.4
     430
   494.8
   410.5
   400.1
   507.2
     465
   438.7
   453.6
   534.7
   472.1
   438.7
   485.4
   456.9
   468.2
   458.2
   442.9
   453.3
   464.7
   429.6
   466.3
   494.5
   488.7
   430.3
   457.5
   483.8
   443.3
   463.7
   491.6
     477
   430.9
   443.3
   392.6
   434.5
   436.1
   487.4
   523.7
     451
   484.5
   426.1
   485.4
   488.3
     405
   503.9
   466.3
   478.3
   444.9
   473.4
   454.6
   420.2
   478.3
   477.3
   435.8
   450.1
   485.1
   469.9
   419.2
   412.1
   495.2
     453
   477.3
   457.9
   430.6
   442.9
   425.1
   455.6
   460.4
   422.8
   441.6
   475.4
     439
   440.3
   445.5
   468.2
   451.4
   431.9
     404
   445.5
   466.6
   462.1
   442.6
   430.6
   490.9
   515.3
   469.5
   449.4
   431.3
   497.4
   440.3
   474.7
   422.5
   466.3
   472.8
   442.9
   501.3
     403
     476
   432.9
   437.4
     451
   464.3
     463
   488.7
   469.5
   495.2
   474.7
   378.1
   505.9
   441.3
     452
   456.2
   374.8
   455.6
   432.5
   496.5
     441
   472.8
     490
   454.6
   481.9
   454.9
   477.6
   502.3
   442.3
     489
   467.3
   485.1
   468.9
   469.5
   458.8
   433.2
   492.2
   484.1
   392.3
   487.4
   470.2
   476.7
   434.5
   401.4
     440
   481.5
   440.7
   506.8
     502
   496.8
     439
   482.2
   461.7
   484.8
   450.4
   450.4
   488.7
     439
   455.6
   428.7
   488.3
     418
   434.5
   459.5
   470.2
     501
   474.7
   517.2
   455.6
   499.4
   466.9
     477
     489
   445.5
   440.3
   442.6
   468.2
   504.9
   473.1
   449.7
   437.4
   514.6
   502.6
   428.3
   413.1
   455.9
   498.7
   488.7
   488.7
   472.1
   458.8
   477.3
   448.1
   457.2
   442.3
   437.4
   471.5
   446.2
     451
   516.9
   482.5
   430.9
   436.1
   443.3
   447.1
   425.1
   440.3
   441.3
   490.6
   434.2
     464
   449.4
   494.5
     501
   472.8
   497.1
   492.9
   490.9
   499.4
   454.3
   491.3
   448.1
   441.6
     453
   467.9
   479.3
   491.9
   463.7
   463.4
   435.5
   480.2
   471.5
   460.1
   449.1
   477.3
   451.4
   460.1
   488.7
   415.4
   452.3
   484.8
   510.1
     439
   508.8
     464
   499.1
   438.7
   466.3
   512.4
   470.5
   472.8
   429.3
   449.7
   473.1
   457.9
   425.1
   471.2
   472.5
   477.6
   422.2
   473.1
   423.5
   416.3
   486.4
   436.4
   473.7
   456.2
   469.5
   493.5
   462.4
   470.2
   472.5
   460.1
   487.7
   457.2
   504.6
   456.2
   463.7
   565.9
   390.1
   484.5
   422.5
   485.1
   470.5
   515.6
   526.3
     512
   438.1
   518.8
   439.7
     478
   464.3
   453.6
   450.1
   470.2
   430.9
   455.6
   459.8
   483.5
   455.9
     463
   472.8
   446.8
   483.8
   481.9
   495.5
     475
     442
   479.9
   457.9
   418.3
   479.6
   452.3
   448.1
     514
   464.3
   499.4
   491.6
   427.4
   508.1
   399.8
   454.3
   474.4
   470.2
   471.5
   488.3
   456.2
   442.3
   455.9
   438.1
   432.5
   439.4
   473.1
   468.2
   499.4
   472.8
   480.2
   469.5
   491.3
   429.3
   431.3
   490.6
   460.8
     439
     453
   479.6
   426.1
   431.3
   431.3
   497.1
   435.5
     452
   464.3
   450.7
   518.5
     465
   460.8
   395.2
   410.8
   478.3
   461.1
   437.1
   480.6
   448.8
   418.6
   469.9
   505.9
   470.2
   460.4
   406.3
   482.8
   433.5
   439.4
   441.6
   469.2
   438.1
   471.5
   479.9
   497.4
   480.2
   471.8
   504.9
   467.6
   441.6
   472.1
   501.3
   442.6
   443.9
   468.6
   491.3
   462.1
   454.9
   470.8
   500.3
   435.1
     478
   462.1
   462.7
   494.5
   466.9
   467.3
   446.2
   465.6
   483.8
   476.3
   467.3
   443.6
   468.6
   418.9
   483.5
   472.1
   426.7
     465
   413.1
   476.7
   430.9
   441.6
   448.1
     488
     489
   469.9
     489
   462.4
   459.8
     465
   473.7
   435.8
     466
   503.3
   449.4
   435.1
   435.1
     453
   482.2
   470.5
   479.3
   508.5
   454.6
   434.8
   440.3
   477.3
   476.3
   485.1
   483.5
   420.5
     464
   489.6
   400.8
   432.2
   498.4
   496.5
   441.3
   481.5
   468.6
   511.1
   479.9
   482.8
     463
   459.2
     487
   480.6
   457.2
   458.8
   477.6
   431.3
   505.2
   460.4
   460.4
   481.5
   495.8
   510.1
     452
   456.6
   430.9
   401.4
   481.9
   474.1
   414.1
   449.1
   435.1
   471.5
   470.8
     478
   470.2
   477.3
   457.2
   446.8
   471.2
     429
   509.1
   447.5
   483.8
   458.8
   450.1
   476.3
   451.4
   463.4
   494.2
     512
   491.3
   452.7
     428
   431.6
   472.1
   469.2
   469.2
   486.7
   452.3
   467.3
   446.8
   449.1
   460.1
   458.2
   467.3
   472.1
   465.3
   431.9
   511.4
   465.6
   436.4
   441.6
   482.8
   502.3
   475.7
   477.6
   437.7
     466
   462.4
   437.1
   439.4
   531.2
   413.4
   532.8
   448.8
   454.3
   454.3
   538.3
   459.2
   457.5
   494.8
   455.6
   450.4
   444.6
   432.2
   486.1
   425.4
     453
   431.6
   431.3
   443.9
   453.3
     477
   464.3
     442
   456.2
   447.5
   461.4
   481.9
   430.6
   508.5
   532.5
     427
   475.7
   469.2
   421.2
   451.4
   476.3
     476
   471.2
   474.4
   482.2
     476
   443.6
     439
   460.4
   421.2
     477
   443.6
   455.6
   496.8
   498.4
   452.3
     538
   504.6
   448.8
   430.9
     452
   396.5
   474.4
   415.7
   487.7
   455.6
   453.3
   485.8
   470.5
   455.3
   455.3
   479.6
   491.3
   466.9
     478
   439.4
   442.6
   483.5
   449.1
   481.9
   414.1
   464.3
   420.2
   421.8
   456.9
   455.3
   503.9
   449.7
   486.1
   449.4
   414.4
   377.1
   463.4
   485.8
     476
   453.6
   446.8
   486.4
   468.2
   462.1
   426.4
   446.2
   440.3
   443.6
     453
   443.6
   473.1
   444.9
   474.4
   396.9
   506.5
   455.6
     442
   485.1
   426.4
   495.5
     525
   441.6
   489.3
   433.2
     489
   443.6
   439.7
   453.3
   460.4
   459.8
   483.2
   473.7
   480.2
   482.5
   448.8
   493.2
   439.7
   422.8
   455.3
   480.9
   421.5
   463.4
   438.4
   457.2
   463.7
   484.5
   469.9
   448.8
   471.2
   435.8
   405.3
   444.9
   449.4
   448.4
   412.4
   435.5
   443.9
   494.5
   463.7
   463.4
   446.2
   495.8
   432.2
     454
   440.3
   427.7
   442.6
   497.8
   470.8
   467.3
   469.5
   442.6
   420.5
   484.1
   424.8
   497.8
   424.4
   443.9
   506.2
   469.9
   419.2
     451
   478.6
   466.9
   471.5
   527.6
     489
   421.8
   493.5
   438.7
   433.8
   482.5
   460.1
   449.1
   430.3
   468.2
   428.7
   478.9
   464.7
   450.4
     488
   454.9
   456.6
   424.1
   391.4
   455.9
   477.6
   474.4
   411.1
   417.3
     478
   492.2
     440
   463.4
   465.6
   443.6
   467.6
   451.7
   470.5
   464.3
   464.7
     476
   451.4
   437.4
   423.1
   466.9
   479.3
   496.5
   460.1
   436.8
   426.1
   461.4
   441.3
   430.3
   512.4
   485.1
   460.4
   468.2
   480.2
   447.5
   424.1
   495.8
   471.8
   467.6
   449.4
   461.1
   486.4
   448.4
   484.1
     465
   456.2
   431.6
   517.5
   486.4
   525.7
   481.9
   446.5
   438.4
   496.5
   438.4
   469.5
   431.9
   432.5
   470.2
   492.2
   464.3
   454.3
   438.1
   484.8
   451.7
   427.4
   457.5
   466.6
   486.4
   459.8
   417.3
     465
   483.2
   456.9
   472.1
     488
   412.8
   491.3
   474.4
   470.2
   481.5
   435.5
     488
   472.5
   422.2
   504.6
     417
   479.9
   485.8
   461.7
   479.6
   438.4
   477.3
   423.8
   497.1
     441
   425.1
   452.3
   457.2
   461.4
   431.6
   496.8
   435.1
   448.1
   434.5
   436.8
   454.9
   479.6
   488.7
   469.2
   480.2
   462.7
   476.7
   458.8
   421.5
   454.9
     487
     488
   469.2
   378.7
   456.6
   438.4
   494.8
   449.7
   460.8
   479.6
   524.7
   480.9
     464
   480.2
   455.6
   468.6
   489.6
   464.7
   442.6
   465.3
   466.3
   459.8
   427.7
   474.4
   463.7
   455.3
   466.9
   493.2
     428
   461.4
   482.2
   499.7
   462.4
   515.9
   471.5
   479.6
   420.5
   480.9
   490.3
   513.6
   503.3
   427.7
   468.6
   472.1
   425.4
   448.1
   453.3
     489
   504.6
     454
   443.6
   487.4
   479.9
   554.2
   476.7
   470.8
   454.3
   496.1
     451
   507.5
   435.8
   464.3
   472.1
   478.6
   466.6
   488.3
   458.8
   509.4
   452.7
   463.4
   498.4
     501
   444.9
   483.2
   469.9
   415.7
   430.3
   460.4
   506.2
   443.9
     453
   456.6
   485.1
   487.4
   396.9
   502.9
   442.9
   441.3
   448.4
   502.9
   479.6
   431.3
   462.7
   464.7
   478.3
   469.2
   457.2
   451.4
   454.6
   442.9
   469.2
   412.4
   455.3
   482.2
   480.2
   425.4
   465.3
   408.9
   466.3
   488.3
   440.3
   444.2
   542.5
   460.8
   449.7
   487.7
     465
   424.1
   466.9
   462.4
   509.8
   465.6
   470.8
   475.4
   502.3
   398.2
   446.2
   434.5
   422.8
   442.9
     477
   431.9
   438.4
   472.1
   486.4
   466.3
   454.3
   448.4
   411.5
   416.3
   419.9
   487.4
   503.3
   418.9
   466.3
   468.2
     452
   446.2
   493.2
   461.7
   510.4
   464.7
   450.7
   453.6
   453.3
   471.2
   467.9
   440.7
   500.7
   443.9
   482.8
   456.6
   434.8
   446.2
   436.1
   440.3
   449.4
   480.2
   436.8
   436.1
   505.5
   454.9
   485.8
   449.4
   439.7
   530.8
   441.3
   408.9
   467.9
   426.7
   458.5
   460.4
   462.4
   443.6
     488
     489
   481.9
     464
     441
   506.5
   458.2
     429
   477.6
   471.5
   454.6
   479.9
     475
   425.1
   470.2
   487.7
   480.9
     489
   471.8
   460.8
   447.8
   457.9
   418.3
   453.3
   469.9
   432.2
   491.3
   475.4
   403.7
     464
   473.4
   444.6
   441.3
   445.9
     477
   469.2
   443.6
   487.7
   435.1
   418.6
   453.6
   388.8
   471.2
     428
   428.3
   435.5
   466.9
   517.5
   497.8
   456.2
   473.4
   505.5
   472.1
   478.9
   434.8
   467.9
   489.6
   438.4
   420.2
   494.8
   476.7
   481.2
   483.5
   471.8
   438.4
   447.5
   437.1
   454.3
   466.3
   410.2
   488.7
   469.2
   453.6
   446.5
   423.1
   467.9
   506.5
     476
   499.7
   480.2
   408.9
   445.2
     452
   439.7
   448.8
   419.6
   417.6
   433.2
   488.7
   435.5
   464.3
     442
   451.4
     417
   490.6
   419.9
   447.5
   506.8
   436.4
   487.7
   454.3
   461.1
   440.3
   459.5
   485.1
   459.8
   511.7
   458.8
   436.1
   460.1
     452
   446.5
   479.3
   454.3
   418.6
     487
   457.9
   502.6
   478.3
     441
     488
   443.9
   412.8
   484.5
   439.7
   464.7
   476.7
   396.9
   457.9
   468.2
   390.4
   448.4
     452
   475.4
   441.6
     441
   461.1
   485.4
   526.3
   438.7
   434.8
   475.4
   438.4
   517.9
   510.7
   478.9
   496.1
   493.5
   496.8
   480.6
   429.3
   468.2
   488.3
   453.6
   489.3
   471.2
   448.4
   503.6
   427.7
   429.3
   425.4
   434.8
   475.7
   466.6
   496.8
   473.1
   490.9
     452
     466
   437.1
   464.7
   440.3
   493.2
   480.9
   447.1
   440.7
   506.8
     454
   491.3
   489.6
   481.5
   440.7
   491.3
     439
     439
   491.6
   423.5
   459.2
   422.2
   511.4
   467.6
   495.5
   494.5
   468.6
     464
     465
   462.7
   447.5
   457.5
   517.5
     475
   449.4
   502.6
   493.5
   449.7
   467.6
   473.7
   449.4
   431.3
   518.8
   548.7
   404.3
   435.1
   448.1
   484.5
   448.1
   470.2
   486.7
   439.7
   475.4
   455.9
     488
   450.4
   416.3
   405.9
   425.7
   474.4
   485.8
   461.4
   448.1
   468.9
   498.7
   460.1
   459.8
   495.2
   453.3
   502.3
   491.3
   479.9
   443.3
   494.5
   494.5
   467.9
   469.2
   491.6
   470.2
   469.9
   422.2
   437.1
   488.3
   457.5
   492.6
   433.8
   482.8
   422.8
   490.6
   485.4
   449.4
   484.1
   477.6
   388.1
   470.8
   447.1
   473.1
   456.9
   473.4
   429.3
     418
   467.6
   497.4
   482.2
   475.7
   442.9
   456.9
     463
   437.1
   466.3
   426.1
   480.2
   424.4
   437.1
   454.6
   439.7
   451.4
   457.9
   481.2
   487.4
   453.6
   480.2
   451.4
   426.1
     430
   458.5
   472.1
   414.7
     440
   478.3
   455.9
   463.7
   459.8
   411.1
   462.1
   455.6
   427.4
   453.6
     428
   459.8
   449.4
   478.6
   498.4
   400.4
   469.9
   454.3
   459.8
   427.7
   488.7
   456.6
   406.3
   463.7
   497.1
   524.7
   539.6
   478.6
   473.4
   467.9
     536
   467.9
   439.4
   479.9
   454.6
   454.9
     464
   461.4
   452.3
   486.7
   428.7
   462.1
   440.3
     430
   473.7
   437.4
   436.4
     454
   437.4
   455.9
   447.5
   437.1
   479.9
   449.1
   419.2
   429.6
   442.3
   516.9
   466.9
     490
     430
   434.2
   491.6
   454.6
   481.9
   507.5
   453.3
   427.7
   470.5
   469.5
   443.9
   547.7
   490.3
     513
   490.6
   444.6
   475.7
   445.2
   518.5
   458.8
   505.9
   465.3
   464.7
   418.9
   462.7
   462.4
   479.3
   480.2
   439.4
   429.3
     441
   519.2
   494.5
     465
   495.2
   439.7
   421.2
   473.7
   473.1
   496.5
   468.6
   438.1
   409.8
   491.9
     488
   420.2
   469.9
   504.9
     454
   542.8
   487.7
   515.3
   448.1
   468.2
   505.5
   456.6
   490.6
   479.6
     442
   431.3
   472.8
   422.5
   483.8
     489
   422.5
   405.3
   492.6
     440
   502.6
   476.7
   454.3
   485.4
   473.4
   480.6
   443.6
   454.9
   499.7
   433.5
   432.9
   434.8
   495.8
   477.3
     442
   458.5
   461.1
   432.5
     427
   453.6
   424.1
   426.1
     465
   493.5
   460.8
   480.2
   504.2
   485.1
   463.7
   424.4
   466.9
   461.1
   511.7
   454.3
   422.2
   491.9
   439.4
   443.6
   430.6
   418.3
   463.4
   449.1
     477
   475.7
   501.6
   458.5
   437.7
   446.5
   444.2
   484.8
   456.6
   399.1
   456.2
   455.9
   412.4
   452.3
   433.2
   448.8
   431.9
     439
   424.4
     464
   541.2
   461.7
   462.7
   482.8
   465.3
   426.7
   465.3
     441
   470.2
   461.1
     475
     464
   447.8
     428
   430.9
   448.8
   446.8
   466.3
   444.9
   492.6
   461.7
   514.9
   437.7
   449.4
     465
   460.1
   435.1
   509.4
   542.8
   455.9
   457.2
     416
   450.7
   461.4
   450.4
   443.9
   469.9
   446.2
     463
   430.3
   454.6
   443.6
     475
     417
   438.7
   468.9
   453.3
   425.1
     440
   448.8
   475.4
   480.6
   450.7
     415
   461.4
     490
     463
   453.3
     427
   487.7
   458.2
   464.7
   430.9
   483.5
   451.7
   454.3
   476.3
   460.8
   467.3
   450.4
     501
   502.6
   447.5
     430
   494.8
   422.5
   462.4
   460.4
   423.8
   452.3
   457.2
   424.8
   457.2
   478.6
   432.9
   444.6
   456.2
   460.4
   447.1
   460.1
   478.9
   525.3
   444.6
   460.8
     487
   449.7
   465.3
   427.4
   488.3
   475.7
   435.8
   460.8
   432.9
   459.8
   480.6
   477.6
   444.2
   479.3
   424.8
     466
   506.2
   432.9
   460.4
   445.9
     463
     475
   430.9
   446.2
   425.1
   430.6
   508.1
     417
   470.2
   467.3
   439.4
   448.8
   436.4
   447.5
   489.3
     478
     440
     442
   467.6
   450.1
   443.3
   469.2
   470.5
     489
   455.9
   461.1
     441
   455.6
   503.3
   426.4
   467.9
   453.3
     487
     452
   466.6
   429.6
   437.1
   447.1
   428.7
   419.2
   491.9
   452.3
   442.6
   423.1
   478.6
   461.4
   456.2
   476.3
   494.8
   467.3
   441.6
   423.1
   476.3
   392.3
   431.6
   434.5
   440.3
   435.1
   415.4
   495.5
     489
     476
   448.8
   445.5
   448.8
   469.9
   425.7
   444.9
   455.3
   455.6
   471.2
   459.2
   487.4
     452
   445.9
   512.4
   419.6
   483.5
   418.9
   487.7
   446.2
   474.4
   418.6
     454
   407.2
   476.7
   459.5
   432.9
   478.9
   457.2
   432.5
   418.3
   496.1
     452
   430.9
   459.2
   469.5
   426.1
   432.2
   482.8
   485.4
   438.1
   439.4
   536.4
   456.9
   472.1
   489.3
   418.9
   487.7
   429.6
   430.9
   456.6
   393.3
   458.2
     514
   440.3
   461.1
   484.1
   491.6
   437.4
   466.9
   451.4
   460.4
   499.1
   460.4
   438.4
   438.7
   471.2
   469.5
   472.8
   438.4
   475.7
   454.3
   480.6
   466.6
   471.8
   448.4
   478.3
   486.4
   432.2
   418.3
   431.6
   387.5
   478.9
   450.4
   476.3
     452
   464.3
   467.6
   423.1
     490
     464
   468.6
   493.2
     463
   495.2
   426.4
   470.8
     451
   427.4
     464
   453.3
   475.7
   411.1
     430
   445.5
   514.6
   460.4
   450.1
   472.1
   466.6
     442
   493.5
   491.9
   398.5
   450.7
   457.5
   486.1
   434.2
   490.9
   414.7
   426.4
   483.8
   502.3
   473.7
   453.6
   457.5
   487.7
   460.8
   448.1
   455.3
   435.5
   457.2
     500
   485.4
   502.9
     464
   394.9
     404
   470.8
   461.1
   509.1
     463
   455.6
   443.3
   431.9
   421.8
   472.1
   488.7
     418
   473.4
     439
   431.6
   461.7
   450.4
   467.3
     430
   465.3
   472.8
   460.8
   420.2
   413.7
   467.9
   444.6
   484.8
   484.1
   498.4
   483.2
   441.6
   466.3
     478
   425.7
   466.3
   465.6
     464
   475.4
   444.2
   489.6
   466.6
   400.1
   470.8
   471.8
   416.3
   466.6
   472.8
   484.1
   487.7
   455.6
     476
   422.8
   461.4
   422.2
     478
   476.7
   397.8
   472.5
   435.5
   475.7
   474.1
   414.4
   470.8
   448.8
   497.1
     502
   491.9
   458.2
   469.2
     440
   486.1
   436.8
   457.5
   473.7
   502.9
   473.1
   515.3
   437.7
   451.4
   461.7
   454.6
     452
   431.9
   474.4
   468.6
   463.4
   455.3
   471.2
   492.2
   494.8
   478.3
   445.2
   481.5
   466.3
   505.5
   453.6
   478.3
   438.7
   456.6
   463.7
   501.6
   462.4
   426.4
   464.7
   402.7
   434.8
   468.9
   412.4
   476.7
   452.3
   452.7
   461.7
   470.2
   420.9
   478.9
   489.3
   437.1
     513
   469.5
   508.5
   470.5
   452.7
   435.5
   462.1
   435.5
   438.4
   485.4
   467.9
   443.6
   460.4
   464.3
   417.3
   459.8
   473.7
     442
     453
   448.1
   450.4
   489.3
   472.8
   438.4
   466.3
   476.7
   497.4
   453.3
   458.8
   450.4
   499.1
   468.2
   491.6
   508.8
   491.3
   478.6
     478
   476.3
   430.9
   476.7
   467.3
     466
   429.3
   446.5
   467.9
   471.8
   530.5
   445.2
   488.7
   496.5
   462.4
   491.9
   450.1
   473.7
   419.2
   448.1
   479.3
   480.6
   481.2
   444.2
   481.5
   507.8
     512
   434.2
   479.6
   506.5
   474.4
   471.5
     441
   467.9
   437.1
   463.7
   466.3
   468.9
   472.5
   483.5
   446.2
   453.3
   489.6
   466.6
   484.5
     502
   465.6
   438.1
   436.4
   481.5
   413.1
   438.4
   465.3
   489.3
   452.3
   479.6
   473.7
     464
   464.3
   488.7
   473.4
   459.8
   437.1
   490.9
   514.3
   508.1
   503.9
   492.2
   449.1
   422.2
   479.9
   399.5
   464.7
   470.2
   483.5
     465
   439.4
   470.5
   458.8
   452.3
   450.7
   479.3
   477.3
   445.9
   473.1
   471.8
   435.8
   458.5
   519.8
   492.2
   497.8
   485.8
   449.7
     440
   455.3
     453
   444.2
   434.2
   488.3
   484.1
   461.4
   484.1
   442.9
   496.1
   435.1
   486.7
   467.3
   441.6
   428.3
   503.6
   461.1
   428.7
   448.4
   516.2
   463.7
   450.7
   446.2
   421.2
   444.6
   461.7
   451.4
     453
   472.1
   460.1
   411.8
   443.6
     440
   425.7
     452
   457.5
   493.5
   405.3
   468.2
   480.2
   448.8
   455.9
   459.8
   433.2
     439
   497.4
   448.4
   482.5
   497.4
   424.8
   495.2
   433.2
   447.5
   492.2
   472.1
   454.3
   444.6
     466
   458.8
   431.6
   487.4
   489.3
     500
   449.4
   411.5
   455.9
   431.3
   476.3
   453.3
     513
   412.4
   480.9
   492.9
   490.9
   462.7
   462.4
     452
   476.7
   455.3
     451
   432.5
   457.5
   420.5
   448.1
   478.9
   499.1
   478.3
   459.5
   482.8
   409.5
   453.6
   457.2
   435.8
   460.4
   486.7
   448.1
   464.7
   476.7
   454.6
   481.5
   461.1
   441.3
   442.3
   438.7
   485.4
     440
   474.4
   499.7
   456.2
   471.5
   475.7
   438.4
   447.8
     477
     478
   454.9
   528.6
     490
   474.1
   446.8
   492.9
   479.3
   475.4
   464.7
   455.6
   466.9
   393.9
   428.7
     465
   487.4
     415
   469.9
   450.1
   461.4
   509.4
   438.1
   436.4
   450.4
   443.3
   513.6
     442
   443.9
     463
   479.9
   453.3
   454.9
   470.8
   446.2
   472.5
   457.9
   448.8
   446.8
   515.3
   460.1
   481.5
     487
   490.6
     428
   467.9
   495.5
   419.6
   455.3
     391
     488
   450.1
   467.9
   494.5
   520.8
     487
   450.7
   452.3
   419.6
   464.3
     440
   547.1
   480.2
   468.9
   451.4
   454.9
   499.1
     476
   460.8
   405.3
   442.9
   493.2
   518.8
   420.2
   380.3
   481.2
   447.8
   450.1
     477
   462.1
   517.9
     440
   452.3
     487
   428.3
   444.9
   464.7
   514.6
   460.4
   417.3
   420.5
   492.6
   486.4
   455.3
     452
   424.8
   499.7
   459.2
     454
   498.1
   497.4
   470.8
   416.3
   443.3
   458.2
   459.5
   445.2
   482.8
   452.7
     415
   451.7
   471.2
   453.6
   519.2
   412.4
   478.9
   492.6
   518.5
   456.9
   481.5
     440
   493.9
   493.2
   429.3
   468.6
   486.7
   460.8
     454
   441.6
   469.9
   454.3
   480.2
   480.6
   394.3
   457.2
   472.5
   439.4
   459.2
   477.6
   440.7
   474.4
   422.5
   456.6
   437.7
   439.4
   394.3
     476
   463.7
   460.1
   457.2
     501
   475.7
   438.4
   420.2
     440
   432.2
   509.8
   483.8
   482.8
   472.8
   454.6
     466
   456.6
   427.7
   443.3
   467.3
   468.9
   488.7
   501.6
   455.6
   481.5
   456.9
   431.3
   406.6
   456.6
   474.7
   433.5
   435.5
   468.9
   449.1
   445.2
   462.4
   444.9
   444.2
   472.8
   437.7
   479.9
   463.4
   435.5
     514
   458.5
   463.7
   482.2
   452.3
   478.9
   529.5
   443.3
   442.3
   441.6
   451.4
   517.2
     454
   436.4
   479.9
   461.4
   461.4
   486.1
   506.8
   499.4
   437.1
   504.9
   448.4
   433.2
   485.8
     442
     404
     428
     501
   471.5
   491.3
   462.4
   473.7
   466.3
   489.6
   423.8
   463.7
   476.7
   490.3
   434.2
   468.6
     500
   429.3
   451.7
   434.2
   467.9
   447.1
   459.8
   484.8
   471.5
   471.8
     489
   507.2
   473.7
   438.1
   478.9
     512
   461.4
   485.1
   506.2
   437.4
   505.9
   457.5
   444.9
   465.6
   452.7
   496.1
   433.5
   448.1
   465.3
   489.3
   462.7
   426.7
   400.1
   509.8
   414.1
   425.4
   467.6
   499.7
   446.5
     475
   450.7
   412.8
   425.1
   496.1
   467.9
     439
   424.1
   447.5
   474.1
   473.4
   472.5
   421.2
   435.1
   460.4
   479.6
   474.4
   455.3
   500.7
   496.8
     417
   453.6
   469.5
   445.9
     427
   406.6
   494.8
   492.9
   465.6
   493.2
   473.1
   428.7
   449.4
   481.9
   439.4
   498.7
   450.1
   433.8
   458.8
   483.5
   442.3
   461.1
   457.2
   449.1
   498.1
   419.2
   444.2
   472.5
   528.2
   475.7
   477.6
   453.3
   432.2
   497.8
   469.5
   479.9
   445.9
   456.9
   479.9
   460.1
     429
   443.3
   450.7
   463.4
   465.3
   470.2
   423.5
   470.5
   441.3
   457.9
   477.3
   434.5
   466.3
   468.2
   424.8
   431.9
   491.6
   454.3
   426.4
   441.6
   437.7
   511.1
   506.8
     452
   445.2
   446.2
   472.1
   506.5
   467.3
   494.5
   514.9
   439.4
   418.3
   505.9
   455.6
   413.4
   427.4
   454.6
   447.1
   481.2
   455.6
   423.8
   457.2
   463.7
   474.4
   441.6
   468.2
   498.1
   440.3
   441.6
   475.4
   467.6
   488.3
   411.1
   476.7
   422.8
   433.5
     478
   454.6
   443.9
   541.2
   476.7
   455.6
     429
   482.8
   444.6
   444.2
   516.9
   426.7
   491.9
   385.2
   444.9
   468.9
   468.2
   431.3
   430.3
   461.1
   497.4
   479.9
   442.9
   450.1
   463.7
     451
   406.6
   483.2
     427
   461.4
   450.1
   468.9
   477.3
   483.2
   467.3
   450.1
   468.2
   454.3
   476.7
   434.2
   457.5
   433.5
   480.9
   464.3
   467.3
   483.8
   420.2
   465.6
     488
   475.7
     465
   404.7
   472.5
   493.2
   506.5
   446.5
     475
   470.8
   457.5
   493.5
   433.8
   499.7
   483.5
   446.8
   464.3
     524
   478.9
   491.3
   467.9
   396.2
   411.8
   443.3
   454.9
   509.1
   423.1
   422.2
   425.7
     439
   485.8
   501.3
   424.4
   465.3
   413.4
   425.7
   412.8
   494.5
   450.4
     403
   469.9
     490
     451
   466.3
   449.7
   453.6
     466
   434.8
     524
   505.2
   495.5
   453.6
   458.8
   420.9
   456.6
   467.6
   450.4
   484.1
   462.1
   458.5
   439.4
   498.7
   442.6
   416.7
   465.3
   411.8
   462.1
   459.2
   436.1
   452.7
   426.1
   481.5
     451
   464.7
   399.5
   449.4
     453
   460.4
   445.9
   488.7
     500
     430
   481.2
   453.3
   485.8
   457.2
   461.7
   444.2
   466.6
   482.8
   499.1
   512.7
   442.6
   466.3
   474.1
   474.7
   411.5
   446.2
   493.9
   474.7
   513.6
   483.5
     476
   483.2
   446.5
   445.2
   439.4
   454.9
   472.1
   473.1
   486.7
   472.5
   438.4
   459.8
   459.8
   457.5
   442.3
   485.4
   448.1
     454
   441.3
   405.6
   505.5
   458.5
   467.6
   459.8
   498.1
   454.3
   449.7
   495.5
   473.4
   492.2
   456.2
   473.4
   495.2
   502.3
   418.6
   481.2
   470.5
   467.9
   462.4
   505.5
   447.5
   449.7
   457.9
   461.4
   521.8
   473.7
   443.3
   458.5
   474.7
     490
     452
   487.7
   444.2
   472.5
   418.9
   436.8
   496.8
   468.9
   437.7
   450.1
   454.3
   490.3
   455.3
   452.3
   462.7
     475
   455.9
   417.3
   409.2
   447.8
   505.9
   430.3
   465.3
   520.1
   464.7
   460.8
     428
   428.3
     416
     440
   468.9
   449.4
   480.9
   440.7
   470.2
     451
     439
   404.7
   482.5
   435.1
   486.4
   433.5
   444.9
   438.1
   448.8
   456.6
   507.2
   496.5
   458.2
     489
   468.2
   515.6
   472.1
   454.9
   460.4
   481.2
   425.4
   464.3
     454
   462.1
     452
   454.9
   457.9
     453
   438.4
   487.7
   468.2
   451.7
   462.4
   453.6
   483.5
   467.9
   438.4
   483.2
   425.1
   444.6
   455.6
     478
     439
   446.8
   494.5
   462.1
   471.8
   476.3
     539
   486.1
   460.4
   492.6
   410.5
     477
   490.3
   471.2
   473.4
   468.2
   457.2
   431.6
   452.7
   497.4
   495.8
   519.8
   432.9
   464.7
   459.5
   446.2
   483.8
   452.3
   449.7
   401.7
   448.1
   468.9
     465
   445.2
   472.5
   451.4
     488
   483.2
     464
   459.5
   471.5
     403
   454.9
     502
   484.5
     478
   440.7
   483.8
   418.6
   468.2
   478.3
   496.1
   439.4
   489.6
   448.1
   439.7
   450.7
   491.3
   497.8
   410.2
   497.8
   434.2
   413.7
   468.9
   496.5
   410.5
     464
   479.9
   436.8
   498.7
   471.5
   416.3
   447.1
   500.7
   492.9
   437.7
   472.8
   460.4
   511.7
   485.4
   498.4
   462.4
   493.2
     416
   394.9
   531.2
   470.5
   499.7
   428.3
   429.6
   428.7
     475
   419.6
   459.2
   481.9
   431.9
   449.1
   491.9
   462.7
   517.5
   445.9
     487
   488.7
   469.9
     476
   514.9
   476.7
   471.8
   459.8
     428
   516.9
   465.6
   504.6
   412.8
   477.3
     440
   413.4
   454.3
   462.4
   457.5
   494.5
   467.6
   448.1
   450.1
   449.7
   422.5
   486.1
     466
   425.1
   486.1
   450.1
   476.7
   458.5
   459.5
   426.7
   456.9
   432.2
   429.3
   456.9
   455.3
   443.9
   476.3
   471.8
   459.8
   442.6
   443.3
   456.6
   460.1
   414.7
   451.4
   470.8
   414.4
     452
   458.2
   461.1
   434.8
     428
   504.6
   452.3
   436.8
   479.3
   449.1
     441
   472.5
     454
     476
   445.5
   423.5
   510.4
   422.5
   431.9
   459.8
   426.7
   462.7
   445.9
   484.1
   472.1
   429.6
   506.5
   460.4
   467.6
   476.3
   447.8
   428.7
   471.2
   485.8
   450.4
     476
   460.8
   510.1
   465.6
     453
   458.5
     489
   468.2
   545.8
   469.5
   494.8
   485.1
   492.2
     476
   469.5
   402.4
   433.5
   437.4
     430
   474.1
   439.4
     489
   464.3
   422.8
   439.7
   466.9
   450.7
   458.5
   495.5
   499.7
   466.9
   471.2
   437.1
   478.6
     463
   466.6
   460.1
   484.5
   458.5
   455.9
   531.2
   546.1
   440.3
   462.1
   563.3
   459.8
   456.6
   421.2
   470.5
   453.3
   515.6
   519.5
     452
   469.5
   480.9
   475.4
   491.3
   421.5
   465.6
   454.3
   429.3
   456.6
   440.7
   474.7
   439.4
   463.7
   458.8
   437.4
   479.6
   432.9
   448.1
     427
   451.7
   463.4
   462.1
   476.3
   464.7
   435.1
   480.9
     475
   430.9
   489.3
   489.6
   474.4
     500
     451
   494.8
   495.8
   468.6
     514
   436.1
   482.8
   437.1
   436.8
   436.4
   455.9
   484.8
   466.6
     403
   497.8
   440.7
   469.5
   495.2
   488.3
   483.5
   490.9
     439
   450.4
   457.9
   506.2
   444.2
     463
   450.7
   411.8
   490.6
   453.3
     451
   498.4
   450.4
   459.2
   451.7
   413.4
   474.7
   481.5
   471.2
   457.9
   463.7
   457.2
   469.5
   495.2
   499.4
   410.5
   426.1
   428.7
   489.6
   472.1
     465
   486.7
   430.3
   455.3
   423.1
   445.2
   464.7
   480.6
   439.7
   432.5
   476.7
   462.7
   446.5
   463.7
   444.6
   486.4
   458.8
   442.3
   481.2
   474.7
   478.3
   436.4
     440
   410.5
   449.4
   451.7
   449.4
   463.7
   418.9
   427.7
   506.2
     454
   516.6
   409.5
   474.7
   481.5
   430.9
   482.2
   459.2
   417.6
     464
   482.5
     513
   455.6
   448.4
   450.4
   452.3
     452
   393.9
   412.4
   434.5
     453
   541.2
   448.8
   486.4
   444.6
   465.3
   444.9
   457.5
     442
   459.2
   512.4
   494.2
     487
   482.5
   454.9
   451.4
   442.9
     463
   463.4
   455.3
   458.2
   442.6
   397.2
   474.7
   486.4
   446.5
   488.3
   446.2
   470.5
   495.2
   415.7
   464.7
   508.1
   494.8
   479.9
     453
   508.8
   469.2
   414.4
   450.7
   443.6
   467.3
   469.2
   485.4
   480.6
   451.4
   441.3
   466.3
   470.8
   462.4
   481.2
   472.1
   472.5
   453.3
   445.5
   491.6
   441.3
   474.7
   454.9
   447.5
     417
     451
   408.9
   414.1
   515.3
   514.3
   460.8
   519.2
   454.3
   434.8
   447.8
   492.9
   453.3
   400.1
   412.4
   465.3
   467.6
   443.6
   474.7
   434.5
   401.1
   448.1
   466.3
   426.1
   449.1
   474.1
   465.3
   444.9
   446.2
     477
   415.4
   455.6
   409.2
   482.8
   445.9
   445.9
   469.5
   527.3
   459.5
   452.7
   431.9
   454.6
   412.1
   507.2
   480.9
     487
   493.5
   477.6
   419.6
   497.8
   471.5
     513
   460.1
   457.9
   459.2
   505.9
   485.8
   504.2
   495.8
   471.5
   472.8
   466.6
   441.6
   450.4
   456.6
   451.7
   502.3
   378.4
     429
   484.5
   471.2
   415.4
   498.4
   387.5
   489.6
   500.7
   447.1
     454
   469.9
   493.2
   398.5
   460.8
   428.3
   449.1
   488.3
   444.9
   482.8
   484.5
   517.5
   445.2
   423.8
   463.7
   490.9
   474.7
   464.7
   456.9
   455.6
   425.7
   435.1
   486.1
   459.5
   470.5
   428.7
   456.9
   465.3
   429.3
     489
     439
   516.6
   498.1
   445.2
   474.7
     427
   446.2
   483.2
     439
   507.8
   443.9
   434.8
   430.3
   510.1
   444.6
   441.6
   461.1
   492.2
   445.2
   491.9
   457.5
   463.7
   463.7
   461.7
   475.7
   447.1
   414.7
   492.9
   460.4
   498.7
   459.5
   472.8
   438.4
   476.7
   502.3
   473.7
   529.5
   496.1
   491.3
   481.2
   468.9
   478.6
   484.5
   485.4
   453.6
   461.7
   446.5
   466.3
   448.1
     465
   449.1
   398.8
   482.2
   469.5
   436.4
   457.5
   434.8
   471.5
   442.3
   474.4
   459.8
   467.6
     487
   443.9
     452
   457.5
   472.1
   504.2
     487
   426.7
   463.4
   412.4
   474.7
   499.7
   445.9
   489.6
   411.1
   441.3
     453
   464.3
   458.2
     475
   454.9
   444.6
     487
   450.1
   445.5
   440.3
   488.7
   467.9
   427.4
   435.1
   467.6
   453.3
   420.9
   459.8
     464
   504.2
   472.8
   456.9
   448.4
   460.1
   478.3
   480.9
   447.8
   434.2
   413.7
   480.6
   500.7
     441
   484.8
   500.7
   464.3
   442.6
   430.9
   493.2
   463.7
   446.8
     487
   479.3
   466.3
   441.6
     477
   471.8
   435.5
   504.2
   462.7
   450.4
   454.3
   445.2
   472.1
     476
   463.4
   474.1
   465.6
   416.7
   486.7
   459.8
   438.1
   466.9
   461.4
   479.9
     488
   454.9
   444.6
   435.1
   456.6
   456.9
   470.5
   462.1
     441
   471.8
   520.8
   502.9
     452
   448.8
   435.5
   484.1
   472.1
   422.2
   469.5
     392
   474.4
   464.3
   431.9
   484.8
   433.8
   533.8
   474.1
   457.9
   442.9
   487.7
   437.1
   453.3
   492.9
   447.8
   496.5
   479.6
   436.8
   420.5
     430
     478
   443.6
   485.8
   455.3
   463.7
   482.5
   427.4
   442.3
   420.5
     428
   495.2
   501.6
   506.8
   479.6
   459.8
     380
   504.9
   435.8
   472.5
   470.2
   442.3
   457.5
   414.1
     451
   462.7
   490.9
   438.4
   481.2
   455.9
   444.9
   448.4
   456.2
     439
   421.5
   504.2
   442.3
   440.7
   490.3
   466.6
   473.1
   462.1
   471.8
   431.3
   491.9
   449.7
     466
   472.5
   489.3
   469.5
   455.9
   458.2
   498.1
   451.4
   501.6
   471.5
   458.8
     453
   506.2
     440
   481.9
   502.6
   460.4
   470.5
     463
   478.9
   448.1
   442.9
   447.8
   447.5
   469.5
   456.2
   448.4
   475.7
   471.2
     439
     428
   459.5
   455.3
   431.3
   438.7
   494.5
     464
     500
   468.2
   460.1
   462.1
   438.4
   465.6
   448.4
   451.7
   442.6
   416.3
   468.6
   469.2
   461.7
   450.7
   456.2
     514
   505.5
     429
   509.8
   478.3
   462.4
   490.9
   447.5
   479.6
   471.8
   438.1
   467.3
   453.6
   434.8
   446.5
   457.9
   466.6
     439
   438.1
     512
   446.5
     478
   456.2
   484.5
   468.6
   449.7
   469.5
   472.1
     475
   461.7
     428
   437.7
   517.5
   430.3
   437.7
   450.7
   420.2
   480.2
   484.1
   450.1
   482.8
     453
   488.3
     439
   486.4
   435.5
   447.5
   427.7
   495.8
   505.2
   445.9
   453.6
   427.7
   456.9
   434.2
   434.5
   467.3
   436.8
   413.7
     488
   436.1
   484.1
   434.5
   434.5
   469.9
     440
     464
   406.9
   492.2
   465.6
   450.1
     464
   424.1
   477.6
   491.9
     403
   449.4
   437.7
   470.8
     466
   443.9
   510.1
   519.2
   454.6
   468.9
   414.1
     418
   455.3
   459.2
   473.7
   498.7
   438.7
   442.9
   431.3
   462.7
   444.2
   446.2
   433.5
   470.5
   437.4
     454
   462.4
   498.4
   478.3
   434.5
   459.8
   495.8
   433.5
   480.6
   490.6
   427.7
   495.2
   487.7
   431.6
     441
   453.3
   456.9
   533.8
   450.4
   516.9
   422.5
   448.8
   480.6
   414.1
   470.8
   449.7
   502.6
   480.9
   445.2
   465.6
     454
   477.3
   478.9
   466.9
   439.4
   458.2
   452.3
   489.6
   452.3
   458.2
   430.3
   434.2
   512.7
   443.9
     475
   497.1
   486.4
   455.9
   474.7
   481.5
   512.7
   449.7
   486.4
   470.8
   465.3
   425.7
   434.8
   444.6
   480.2
     393
   490.6
   489.3
     463
   499.1
   442.6
   457.2
   486.1
   460.4
     452
   455.6
   434.5
   479.6
   433.8
   442.9
   448.1
   433.5
   458.8
     451
   451.7
   481.5
   423.5
   502.6
   461.1
   455.3
   481.5
   460.4
   476.7
   473.7
   483.8
   462.1
   468.6
   421.5
   453.6
   492.2
     451
   446.2
   524.4
   481.2
   498.7
   414.1
   438.4
   478.3
     418
   463.4
   450.7
     451
   459.5
   396.2
   451.7
   438.1
   459.2
   432.9
   481.9
   425.4
   493.2
   486.7
   468.2
   461.4
   455.3
   458.8
   476.7
   431.3
   481.2
   463.7
     454
   520.8
   485.4
   437.1
   450.1
   482.2
   499.1
     466
   454.6
   503.3
   489.6
   470.8
   442.3
   440.3
   430.9
   487.4
   427.4
   439.7
   518.2
     441
   422.2
   456.6
   510.1
   436.4
   428.3
   445.5
   477.6
   415.4
   466.3
   504.6
   506.8
   426.4
     439
   458.2
   426.7
   485.1
   496.8
   449.4
   426.7
   451.4
   438.4
   419.9
   408.5
   484.8
   492.2
     439
   479.3
   448.4
   470.2
   480.2
   485.1
   439.7
   461.1
   483.2
   440.7
   438.1
   429.3
   471.5
     391
   438.1
   471.5
   458.2
   470.2
   440.7
   433.2
   464.7
   494.8
   460.4
   447.5
   450.1
   418.6
   435.5
   506.8
   502.6
   470.8
   443.3
   436.4
   521.1
   463.4
   482.8
   455.3
   481.5
   508.8
   489.6
     489
   409.8
     476
   448.1
   447.5
   459.5
   512.7
   505.9
   458.5
   473.1
   496.1
   460.4
   464.7
   485.4
   494.8
   536.4
   426.7
   486.7
   464.3
   448.1
   471.2
   442.3
   513.3
     416
   438.4
   440.3
   478.3
   450.1
   437.4
   439.7
   486.7
   456.6
     454
     524
   448.8
   467.6
   474.7
   443.6
     476
   462.1
   449.1
   450.4
     415
   491.3
   528.6
   450.7
   481.2
   445.9
   483.5
   514.3
   436.8
     439
     464
   493.2
   452.7
   458.2
   419.6
   469.5
   458.8
   461.1
   433.8
   436.4
   433.2
   426.4
   438.1
   466.3
   543.2
   500.7
     487
   416.7
   471.8
   505.9
   434.8
   424.8
   426.4
   481.2
   460.4
   455.9
   456.9
   455.9
   472.8
   483.5
   448.8
   466.9
   445.2
   408.2
   437.4
   431.9
   450.7
   466.6
     454
   436.4
     487
   451.7
   503.9
   491.6
   457.9
   418.6
   449.4
   474.4
   480.9
   466.3
   491.9
     442
   451.4
   465.6
   433.2
   397.2
   436.1
   480.9
   467.9
   461.1
   406.3
   436.8
   428.7
   457.9
   432.2
   452.7
   420.2
   470.5
   450.1
   470.2
   446.5
   482.2
   456.2
   445.5
   487.7
   471.2
   461.4
   437.1
   473.1
     415
   450.4
   451.7
   477.3
   469.2
   457.2
   455.6
   488.7
     464
     441
   427.7
   435.5
   453.6
   472.8
   440.3
     465
   432.2
   488.7
   515.6
   516.9
   407.6
   460.4
   444.9
   494.5
     453
   467.9
   438.1
   464.7
   433.5
   455.9
   460.1
   444.9
   481.5
   440.7
   468.6
   480.2
   459.8
   490.3
   520.1
     429
   407.9
   425.4
   494.2
   474.4
   435.8
   419.2
     440
   425.1
   465.6
     478
   447.5
   498.4
   461.7
   495.2
   446.8
   460.1
   470.5
   491.9
   461.7
   416.7
   418.6
   468.9
   484.1
   473.1
   474.1
   454.3
   478.6
   490.3
   468.9
   461.1
   478.3
   504.6
   483.5
   436.4
   437.4
     466
   416.7
   437.1
   474.4
   453.6
   484.5
   469.2
   420.9
   479.9
   475.7
   483.5
   445.5
   483.2
   493.5
   458.5
   452.3
   487.4
   468.2
   498.1
   460.4
   443.6
   479.3
   438.4
   455.3
   439.4
     463
   448.8
   417.6
   468.2
   465.6
   413.7
   461.1
   510.1
     465
   431.6
   471.8
     429
   460.8
   484.8
   491.9
   446.2
     451
     512
   425.1
   497.8
     429
   444.9
   440.3
   440.7
   485.8
   454.6
   490.3
   451.7
   513.6
   438.7
   434.2
   448.1
   462.1
   510.7
   457.9
     454
     452
   474.1
   452.7
     452
   492.6
   441.3
   450.7
   467.9
   431.9
   472.8
   435.1
   500.3
   450.1
   424.8
   445.2
   447.8
   466.9
   478.6
   482.8
   473.7
   469.2
     451
   478.3
   414.1
   444.6
   506.5
   477.6
   455.9
   438.4
   459.2
   425.1
   421.5
     391
   426.4
   463.4
   449.4
   446.8
     427
   431.6
     451
   484.5
   526.9
   468.9
   467.6
   432.2
   422.2
   474.4
   480.9
   404.7
   451.7
   488.7
     442
   495.5
   481.5
   444.2
   545.8
   453.3
     430
   514.6
   438.7
   457.9
   415.4
   435.5
   474.1
   454.3
   459.8
   445.2
   473.4
   456.6
     487
   472.5
   508.5
     489
     442
   460.1
   462.4
   463.7
   504.9
   482.8
   467.9
   469.5
   474.7
     442
     452
   425.7
   510.1
   508.8
   496.8
   450.1
   485.1
   511.1
   449.4
   434.5
   454.9
   488.7
   462.4
     463
   437.1
   479.6
   492.9
     464
   450.4
   390.1
   457.2
   534.1
   449.4
   448.1
   447.8
   472.1
   444.2
     403
   458.2
   474.7
   461.4
   473.7
   404.3
   461.1
   405.3
   436.4
     451
   473.1
   409.5
     452
   481.2
   450.4
   519.8
   482.8
   430.9
   494.2
   483.2
     475
   475.4
   517.2
   464.3
   447.5
   507.8
   404.3
   450.1
   504.6
   417.6
   491.9
   482.2
   462.7
   440.3
   417.6
   462.7
   451.7
   448.8
   447.8
   461.7
   484.1
   489.3
   452.3
   413.4
   457.5
   447.5
   443.9
   452.7
   418.6
   511.4
   460.1
   433.5
   494.8
   489.6
   504.6
   431.6
   446.2
   433.2
   464.3
   435.8
     463
   484.8
   460.8
   450.7
   452.3
   447.1
   486.7
     466
   472.8
   422.2
   426.7
   423.5
   443.9
   460.1
   437.1
   481.5
   486.1
   444.9
   479.3
     477
   500.7
   492.6
   478.3
     429
   455.6
   506.5
   485.4
   442.6
   503.3
   471.5
   444.9
   458.5
   521.1
   435.1
   538.3
   483.5
   502.6
   485.8
   415.4
   482.5
   435.1
   459.2
   457.5
   482.2
   479.6
   479.3
   461.7
   447.5
     463
   469.2
   481.9
   433.8
   441.3
   432.5
   425.7
   481.9
   428.7
   479.9
   449.1
   421.2
   496.1
     454
   425.1
   445.2
     440
   428.7
   456.6
   454.6
   494.8
   414.1
   479.3
   469.5
   443.3
   402.4
     453
   438.7
   475.4
   432.2
   472.8
   503.9
   460.8
     465
   437.7
   467.6
   468.9
     464
     466
   458.8
   462.7
   433.2
   452.3
   463.4
     475
   467.3
   491.6
   507.8
   461.4
   444.6
   486.1
   474.4
   434.2
   491.3
   464.3
   430.9
   432.2
   481.9
   411.8
   483.5
   462.7
   470.2
   496.1
   504.2
   442.3
   445.2
   464.7
   473.4
   441.6
   491.3
   426.1
   456.9
   491.9
   453.3
   422.5
   498.1
   483.2
   466.9
   478.3
   434.2
   487.4
   497.8
   435.1
   438.1
   479.9
   421.8
   455.9
   460.4
     427
   501.3
   462.7
   470.5
   446.5
     452
   463.4
   496.8
   429.6
   455.6
   441.6
     453
   422.8
   464.3
   453.3
   430.9
   482.8
   422.8
   456.6
   460.4
   479.3
   537.7
   459.8
   460.1
   472.5
   456.9
   471.8
   449.4
   442.9
   483.5
   507.2
     429
     478
   526.6
     466
   459.5
   441.3
   503.6
   468.6
   483.2
   445.9
   425.7
   440.3
     488
   491.6
   442.3
   483.8
   478.3
   484.1
   391.7
   462.1
     454
   409.2
     476
     477
     465
   490.9
   439.7
   450.1
   436.1
   466.3
   438.4
   458.8
   409.5
   462.7
     487
   436.1
     500
   458.8
   458.2
   444.6
   421.2
   431.9
   425.1
   424.8
   446.8
   496.1
   466.9
   483.5
   454.6
   453.6
     452
   459.8
   436.1
   502.6
   428.3
   494.5
   414.1
   449.7
   415.7
   455.9
   477.6
     501
   497.1
   458.8
   455.9
   451.4
   487.4
   531.5
   487.7
   468.9
     418
   485.1
   456.2
   474.4
   480.2
   481.9
     475
   436.1
   416.3
     502
   451.7
   490.3
   443.3
   510.1
   457.2
   467.6
   483.8
   483.8
   441.3
   491.9
   457.9
   422.2
   443.9
   424.1
   407.2
   458.2
     478
   436.4
   491.6
   466.3
   503.9
   404.7
   450.7
   467.3
   469.5
   478.9
   477.3
   458.2
   481.9
   503.3
   450.4
   475.7
   420.9
   473.7
   445.5
     501
   505.5
   461.4
   452.3
   399.8
   430.3
   482.2
     442
   516.6
   464.7
   442.3
   497.8
     439
     440
   430.6
   412.1
   477.3
   443.9
   431.6
   436.8
   494.5
   488.3
   484.5
   411.1
   445.9
   458.8
   459.2
   426.7
   421.5
   438.1
   483.8
   468.9
   496.5
   438.7
   497.1
   470.5
   435.8
   494.2
   458.8
   399.1
   448.4
     475
   467.9
   486.7
     451
     463
   446.2
   468.6
   482.8
   474.4
   480.6
   444.2
   398.2
   466.3
   455.6
   492.9
   449.1
   466.6
   479.3
   505.9
   486.1
   466.6
     466
   469.5
   491.3
   459.5
   473.1
     501
   437.1
   524.7
   478.3
     451
   459.8
     465
   438.4
   457.5
   462.1
   444.6
     454
   463.7
   446.5
   445.5
   492.2
   450.4
   438.4
   448.4
   473.4
   458.8
   432.9
     490
   432.5
   477.3
   459.2
     465
   472.8
   466.3
   490.6
   459.5
   436.4
   484.1
   432.9
   420.5
   468.2
   481.5
   473.4
   501.6
   464.3
     478
   463.7
   415.4
   479.6
   481.5
   462.4
   456.2
     489
   457.9
   465.3
   494.8
   442.3
   471.5
   460.8
     465
   492.2
   444.9
   473.4
     440
   454.3
   466.6
   462.4
   469.5
   481.2
   421.5
   488.7
     439
   467.3
   485.1
   477.3
   443.9
   435.1
   515.6
   452.3
   445.9
   472.1
   479.9
   470.2
     454
   482.2
   466.9
   442.6
   401.1
     477
   447.5
   480.9
   470.5
   453.6
     451
   460.4
   502.3
   455.3
     524
   426.4
   467.3
   470.2
   421.8
   466.3
   491.3
   440.7
   443.6
   400.4
   449.7
   443.6
   477.6
   425.7
   436.1
   464.3
   474.1
   483.2
   463.4
     490
   462.4
   457.5
   467.9
   493.2
   457.2
   437.7
   482.5
     452
   468.9
   480.2
   475.4
   508.5
   485.1
     501
   478.9
   490.9
     451
   433.2
   480.6
   458.5
   420.2
   519.5
     465
   386.2
     463
   479.6
   507.5
   452.7
   452.3
   456.2
   420.5
   446.5
   487.7
   470.5
   431.6
   485.8
   468.6
   489.3
   463.4
   468.2
   446.5
   457.5
     477
   439.7
   468.9
   507.2
   416.3
   473.4
     463
   456.2
   464.7
   459.5
   438.4
   472.1
   464.7
   464.7
   459.2
   471.2
   474.1
   514.6
   445.2
   460.8
   420.9
   425.4
   457.9
   430.9
   468.2
     501
   442.6
   400.8
   500.3
   427.7
     453
   455.6
   448.1
   433.8
   488.3
   460.4
   457.9
   509.4
   442.3
   502.9
     454
     466
   460.8
   495.5
   455.6
   471.5
   439.7
   461.4
     440
   445.9
   492.6
   395.6
   467.3
   458.8
   517.2
   453.6
   453.6
   503.9
   477.3
   496.5
   427.4
     514
     502
   472.8
   461.1
     441
   458.8
   474.4
   480.6
   422.2
   450.4
   466.3
   506.2
   474.7
   435.1
   470.5
   512.7
   444.2
   450.4
   435.8
     477
   433.5
   463.4
   461.1
   454.9
   485.1
   446.2
   446.5
     453
   459.5
   461.4
   447.5
   424.8
   439.4
   450.4
   468.9
   466.3
   455.6
   431.9
   458.8
   443.3
   454.6
     439
   502.9
   455.9
   462.7
   470.8
   437.4
     475
   523.7
   470.8
   432.2
   449.1
   454.3
   428.7
   459.5
   501.3
   466.9
   435.8
   427.4
   444.6
   460.1
   460.1
   493.2
   532.1
   435.8
   492.6
   438.4
   507.8
   484.5
   503.9
   442.9
   439.7
   489.3
   470.8
   455.9
   433.8
   469.2
   520.5
   471.8
   433.8
     428
   477.3
   487.7
   485.4
   483.8
   498.7
   454.3
     451
     513
   467.9
   446.5
   494.8
   518.8
   457.9
   444.9
   499.1
   432.9
   431.3
   420.5
   495.2
   464.3
   468.9
   444.9
   463.7
   450.4
   450.4
   481.5
   437.4
     454
   492.9
   399.5
   445.9
   483.8
   454.9
   458.5
   402.7
   494.2
   466.9
   483.8
     427
   445.2
   508.5
   468.9
   435.1
   432.2
   409.5
   476.3
   428.7
   482.8
   451.4
   494.8
   447.8
   422.2
   440.3
   527.3
   431.9
   481.5
     488
     427
   416.7
   470.2
   475.4
   473.7
   479.6
   494.2
   475.7
   449.7
   496.5
   442.6
     439
     490
   461.7
   426.7
   523.4
   430.6
   495.5
   493.9
   447.1
   509.4
   464.3
   469.5
   451.7
   435.5
   385.5
     488
     440
   438.1
     477
   467.3
   474.7
   474.1
   459.5
   462.7
   493.2
   479.3
   526.9
   430.9
   463.4
   505.2
   477.6
   502.3
   487.7
   472.1
   472.1
   484.8
   467.9
   458.5
   425.4
   507.2
   453.6
   433.8
   432.2
     478
   459.8
     451
   436.4
   455.6
   457.5
   448.8
   445.9
   432.5
   445.5
   467.9
   396.5
   457.9
   461.1
   471.2
     501
   440.7
   493.5
   495.5
   470.8
   473.1
   506.5
   472.8
   438.7
   433.2
     453
   420.5
   456.9
   496.8
   469.5
   451.4
   509.4
   394.3
   450.7
     427
   430.9
   480.6
   434.5
   486.4
   465.6
   516.2
   450.7
   443.3
   479.9
     428
   433.5
   499.7
   445.5
   468.9
   462.7
   476.3
   451.4
   468.9
   400.1
   440.7
     405
     452
   446.8
   417.3
     464
   475.4
   438.7
   475.7
   474.4
   475.7
   473.1
   458.8
   462.1
   459.8
   468.9
   469.9
   447.1
     440
   468.9
   508.5
   445.9
   409.8
   443.9
   440.7
   461.4
   458.2
   436.4
   456.9
   429.6
   445.5
   446.5
   462.4
   458.2
   493.2
   448.4
   478.6
   457.2
   420.5
   424.1
   441.6
   461.7
   487.4
   458.8
   451.4
   444.2
   444.9
   486.1
   436.4
   446.5
   481.2
     463
   450.7
   541.9
   442.9
   488.3
   498.7
     464
   391.4
   455.9
   468.6
   475.4
   504.2
   443.6
   469.5
   448.1
   442.3
     548
   500.3
   428.3
   479.6
   499.1
   444.2
   433.5
     501
   467.3
   468.6
   449.4
   447.1
     514
   465.3
   424.1
   431.9
   463.4
   446.5
   433.8
   509.4
   426.7
   488.7
   438.4
   482.8
   483.8
   510.7
     440
   435.5
   482.2
   486.7
   465.6
   504.2
     478
   515.6
   460.1
   438.7
   501.3
   445.2
   460.4
   457.2
   434.8
   460.8
   444.2
   537.3
   445.5
   465.3
   461.1
   465.6
   448.1
     415
   489.6
   456.6
   479.9
   423.5
   455.3
   455.6
   484.8
   463.7
   454.3
   427.7
     453
   474.1
   439.7
   431.3
   465.6
     439
   473.7
   518.5
   434.5
   492.6
   485.4
   428.3
   494.8
   461.4
   389.1
   467.9
   413.1
   415.7
   449.4
   439.4
   501.3
   412.8
     465
     475
   455.9
   413.4
   493.5
     442
   459.2
   454.6
   412.1
   429.3
     430
   443.6
   448.4
   426.4
   498.4
   490.9
   454.9
   425.1
   437.7
     440
   505.9
   491.9
   467.9
   444.6
   488.3
   456.9
   446.2
     428
   401.7
   419.6
   461.7
   480.9
   514.6
   458.2
   468.6
   492.2
   462.4
     440
   459.8
   459.5
   506.8
   455.3
     442
   439.4
   473.7
     442
   419.2
   479.3
   452.7
   448.1
   493.2
     463
   489.6
   456.6
   425.7
   454.9
   452.3
   455.9
     465
   454.3
   423.8
     440
   504.9
   444.6
   461.1
   431.9
   510.7
     514
   442.6
     476
   454.6
     488
   456.6
   491.9
   491.9
   428.3
     403
   455.6
   451.4
   476.7
   455.3
   458.5
   444.6
     430
   439.7
   475.7
     465
     476
   446.5
   445.9
   492.9
   439.4
   447.1
   411.5
   451.7
   481.5
   468.9
   454.3
   486.4
   424.1
   491.3
   464.7
   467.9
   460.4
   520.5
   462.1
   454.6
   464.7
   449.7
   438.7
   426.1
     487
   462.1
   485.8
   429.3
   485.8
     464
   481.2
   447.5
   457.5
   496.5
     465
   414.4
   512.4
     477
   454.3
   469.5
     428
   460.1
   508.8
   451.7
   406.9
   451.7
   529.5
   471.2
   436.4
   428.3
   474.4
   501.6
   448.4
     476
     454
   447.5
   512.4
   442.3
   477.6
   484.1
   474.4
   473.1
   442.6
   440.7
   480.2
   455.9
   430.3
   449.1
   449.1
   443.9
   489.6
   455.3
     465
   402.7
   443.9
   405.3
   493.2
   458.5
   437.7
   486.7
   396.9
   440.3
   429.6
   461.1
   443.3
   483.8
   478.9
   479.3
   460.4
   478.9
     477
   446.8
   464.7
     454
   445.2
   511.7
   484.5
   476.3
   466.6
   420.2
   454.3
   463.4
   466.3
     513
   497.1
   426.4
   467.3
   502.3
   466.3
   467.6
     440
   453.3
   497.1
   429.6
   478.6
   497.4
   445.5
   441.3
   454.6
   393.6
   461.1
   448.1
   418.9
   432.5
   457.2
   474.1
   482.5
   398.2
   453.6
   451.4
   462.7
   446.2
   466.6
   490.3
   504.6
   474.7
   485.1
   466.9
   474.4
   471.8
   460.8
   505.5
   520.1
   490.9
   453.6
   457.5
   452.3
   448.8
   493.5
   466.3
   448.4
   497.8
   428.7
     441
   448.1
   402.7
   479.3
   454.3
     427
   416.7
   467.9
   436.1
   450.4
   426.4
   448.8
     427
   490.3
     454
   466.6
   434.8
   440.3
   470.5
   466.3
   477.3
     477
     464
   443.6
   450.4
     476
   454.3
   468.2
   437.1
   445.5
     451
   474.4
   498.7
   442.6
   443.9
   414.1
   455.6
   495.5
   460.1
   472.8
   443.3
   476.7
   463.4
   485.8
   477.3
   437.7
   438.1
   444.9
     403
   469.9
   477.6
   417.3
   463.4
     478
   457.2
   465.6
   442.9
   431.9
   449.4
   431.6
   471.8
   468.9
   465.3
   460.4
   479.6
   445.5
   491.9
   438.4
     428
   491.6
   484.1
     464
     429
   445.2
   428.7
   441.3
   464.3
   434.2
   462.7
     476
   449.1
   473.7
   470.5
   491.9
   464.3
   456.9
   502.6
   442.9
   461.1
   481.2
   466.6
   447.5
     476
   476.3
   469.9
     454
   471.8
   450.1
   442.9
   501.6
   455.6
   451.4
   464.7
   476.3
   493.5
   449.4
   418.6
   450.4
   466.6
   438.1
   459.8
   437.7
   444.2
   485.1
   422.5
   443.3
   437.1
   446.5
   408.2
   471.8
   474.4
   479.3
   425.4
   448.4
   466.6
   462.1
   465.6
   444.9
   425.1
   459.5
   448.8
   455.9
   463.4
   478.6
   445.2
   414.4
   518.8
   463.4
   457.9
   490.9
   468.9
   484.5
   404.7
   442.9
   501.6
   493.2
   468.2
   464.7
   450.4
   443.9
   446.8
   467.3
   433.5
   434.5
   445.2
   442.3
     466
   429.3
   467.9
   472.8
   470.5
   459.5
   471.5
   479.6
   449.4
   448.1
   407.9
   415.4
   424.4
   435.1
   509.1
   424.1
   466.9
   442.6
     464
   454.9
   491.3
   411.5
   484.5
   494.8
   497.4
   434.8
   418.9
   440.3
   482.8
   466.9
   477.6
   487.4
   451.7
   448.8
   474.7
   494.5
   471.2
   474.7
   448.1
   432.2
   438.7
   433.8
   449.7
   449.7
   411.1
   466.6
   509.8
   490.9
   424.1
   457.2
   444.9
   495.2
     451
   484.5
   466.6
   483.8
   507.5
   469.5
   465.6
   433.8
   491.6
   461.7
   470.5
   456.2
   433.2
   458.5
   420.2
   460.8
   476.3
   442.3
     430
   459.8
   462.7
   440.7
   482.2
   443.6
   483.8
   448.1
   481.5
   430.9
   476.7
   433.2
   483.8
     441
   499.4
   496.1
   494.2
   481.2
   461.4
   509.4
   448.1
   511.4
     441
   474.1
   495.2
   436.1
   433.2
   492.9
   452.7
   451.7
   513.6
   437.1
     454
   464.3
   489.3
   425.1
   473.1
   438.4
   430.6
   467.3
   478.6
   463.4
   445.2
   483.8
   409.5
   437.7
   488.3
     490
   462.7
     451
   488.3
   481.2
   478.3
   471.8
   460.4
   458.5
   505.5
   405.6
   480.2
   475.7
   426.4
   480.9
   488.7
     501
   486.1
   438.1
   454.3
   519.2
   415.4
   528.2
     465
   488.7
   459.2
   419.2
   501.3
   464.7
   437.4
   472.1
     490
   426.4
   503.3
   463.4
   474.4
   504.9
   455.6
   452.7
   441.3
   461.4
   480.2
   471.2
   460.8
   474.1
   495.5
   442.6
   455.6
   479.3
   458.8
   450.4
     487
   464.3
   455.3
   446.5
   416.3
   448.1
   469.9
   485.4
     452
   472.5
     454
   428.7
   481.9
   483.5
     439
   445.2
   458.8
   466.6
   479.9
   455.6
     476
   483.8
   457.5
   483.8
   454.3
   445.9
   472.1
   455.9
   485.8
   460.8
   472.8
   417.3
   470.2
   437.7
   487.7
     439
   420.2
   475.7
   496.1
   486.1
   480.9
   482.2
   468.9
   516.6
   488.7
   439.4
   431.3
   506.2
   489.3
   450.7
   491.6
   438.1
   472.5
   504.9
   510.4
   495.8
   466.6
   469.5
   446.8
   480.2
     513
   474.4
   509.4
   381.6
   494.8
   466.6
   477.3
     452
     475
     465
   465.3
   481.2
     478
   448.8
   491.6
   505.2
   480.9
   437.7
   465.3
   458.8
     489
     475
   478.9
   482.5
   431.6
   432.2
   485.1
   390.4
   439.7
   489.6
   460.8
   506.5
   431.9
   490.9
   478.9
   483.5
   440.3
   471.2
   489.6
   480.6
   456.2
   460.8
   505.9
   419.6
   436.1
   456.9
   445.9
   426.4
   493.5
   454.3
   421.8
   452.7
   482.8
   452.7
   489.6
     465
   522.7
     441
     452
   459.2
   473.4
   489.6
   411.1
   488.7
   449.7
   459.8
   503.6
   481.9
     478
   470.5
     490
   540.6
     477
   468.2
   406.3
   468.9
   412.1
   447.5
   432.2
   505.9
   466.9
   437.4
   468.2
   510.1
   541.5
   472.1
   405.6
   493.2
   457.9
   420.2
   486.7
   496.8
   424.4
   450.7
   473.7
   470.8
   444.6
   441.3
   457.2
   447.5
   477.3
   424.8
   477.3
   462.4
   482.2
   488.7
   497.1
   462.4
     440
   445.2
   475.4
   490.6
   465.3
   411.1
   463.7
   482.5
   426.1
     430
   443.6
   450.7
     489
   376.1
   470.8
   420.2
   435.1
   420.9
   460.4
     454
   469.2
     463
   447.5
   478.9
   496.5
   469.5
     440
   487.7
   486.4
   478.9
   442.9
   419.2
   476.7
   510.4
   472.8
   471.5
   448.8
   485.8
   467.3
   422.2
   430.3
   451.4
   455.9
   436.1
   472.5
   461.7
   410.5
   471.2
     488
   492.6
   462.1
     454
   441.6
   417.6
     465
     490
   466.6
   432.9
   444.9
   469.9
   414.7
   438.7
   470.2
   492.2
   474.4
   471.2
   503.3
   468.6
   486.1
   457.9
   455.6
   466.9
   493.9
   494.2
   447.1
   460.1
   464.3
   423.5
   445.9
   419.2
   454.3
   455.9
   444.6
   445.9
   443.6
     416
   512.7
   507.2
   495.2
   443.9
   494.2
   457.9
   431.9
   408.2
   437.1
   443.9
   510.7
   440.7
   501.6
   455.3
   499.1
   391.4
   468.2
     512
   473.1
   443.9
   450.1
   442.3
   426.4
   454.3
   435.8
     477
   500.7
   476.7
   451.7
     490
   466.6
     487
     392
   437.7
     427
   506.2
   509.1
   444.2
   474.4
   514.3
   436.1
   487.7
   481.5
   495.2
   437.4
   402.4
   495.8
   469.5
   466.9
   458.5
   446.2
   459.5
   476.3
   491.6
   522.7
   465.3
   421.5
   440.7
   478.6
   474.7
   443.6
   432.9
   435.8
   467.3
   486.4
   443.6
   427.7
   422.2
     478
   463.7
   416.3
   472.8
   461.7
   458.2
     490
     463
   469.2
   444.6
   447.5
   460.1
   422.8
   461.1
   477.3
     453
     489
   473.7
   422.8
     465
   435.8
   449.7
   469.2
   484.5
   433.8
   468.2
   402.4
   530.5
   479.3
     478
   419.6
   467.6
   457.9
   452.3
   462.4
   471.2
   481.2
   460.8
   412.8
   435.1
   459.8
     454
   432.9
   493.2
   436.4
   443.3
   483.5
   437.4
   447.8
   461.1
   449.4
   445.5
   467.3
   436.1
   458.8
   439.4
   527.9
   445.2
   472.1
   469.5
   426.1
   450.4
   450.4
   444.9
   486.7
   471.2
   447.1
   473.1
   457.5
   471.2
     487
   455.3
   446.5
   501.6
   442.3
   457.9
   482.8
   471.8
   492.2
   469.2
   471.8
   518.8
   462.4
   453.6
   458.2
   461.1
   478.6
   486.7
   496.1
     405
   462.4
   479.3
   479.9
   420.5
   485.8
   468.9
     441
   476.3
   447.1
   417.3
   478.3
   454.3
   457.5
   474.4
   435.1
   461.4
   488.7
   482.5
   470.5
   430.9
   475.4
   461.4
   455.9
   456.2
   438.1
   420.5
   447.1
   462.1
   491.9
   445.9
   436.8
     440
   455.3
     440
   435.8
   467.6
   467.3
   470.5
   510.1
   432.2
   478.3
   449.4
   460.1
   477.6
   476.3
   493.9
   437.4
   435.8
   446.8
   475.4
   422.2
   499.1
   487.4
   442.6
   485.8
   464.3
   494.5
   455.3
   454.3
   456.6
   459.8
     453
   456.2
   497.8
     430
     466
   436.8
   453.6
   440.3
   483.8
   440.7
   508.1
   490.9
     428
   479.9
   437.4
   458.5
   480.6
   448.8
   436.8
   465.3
   464.3
   517.5
   443.9
   427.7
   493.9
   421.8
   450.7
   497.4
   437.1
   474.4
   486.7
   485.8
   520.1
   443.9
   446.2
     452
   466.3
   478.3
   493.2
   434.5
   433.2
   450.1
   438.1
   473.1
   467.3
   452.3
   443.6
   462.7
   434.5
   444.9
     439
   422.5
   442.9
   507.2
   450.7
   426.1
   421.8
   405.6
   430.6
     477
     487
   445.9
   461.1
   462.4
   466.9
   450.4
   456.9
   461.4
     454
   425.4
   486.4
   455.9
     489
   496.5
   446.5
   507.2
   434.5
   433.2
   467.9
   457.2
   454.3
   491.3
   416.3
   432.5
   438.1
   468.2
   431.6
   461.4
   430.3
     429
   481.5
   442.6
   487.7
   467.6
   468.6
   427.4
     453
   469.9
   425.1
   418.6
   463.7
   509.1
     465
   522.4
   456.6
     487
   498.1
   478.3
   513.3
   466.3
   511.1
     442
   433.2
   427.7
   454.3
     442
   462.7
   446.2
   481.9
   440.7
   438.7
   437.4
   455.6
   473.7
   437.4
   453.6
   443.9
   443.9
     454
   455.3
   443.3
   438.1
   495.8
   488.3
   451.4
     453
     478
   422.5
   480.9
   473.1
     478
   461.1
   481.9
   472.1
   465.3
   522.7
   444.9
   433.5
   461.4
   478.9
   467.3
   486.4
   434.5
   458.5
   402.1
   479.3
   442.3
   513.6
   472.5
   424.8
   430.3
   420.2
   457.5
   444.9
   446.2
   477.6
   425.4
   461.7
   456.6
   446.2
   457.5
   455.3
   474.7
   392.6
   438.7
   435.1
   473.4
     451
   492.9
     464
   451.7
   501.6
   450.1
   458.5
   462.7
   460.8
     405
   436.8
   485.1
     475
   457.9
   417.6
   446.2
   441.6
   452.3
   461.1
   445.2
   455.3
   460.8
   462.7
   464.3
   438.7
   464.7
   498.4
   476.3
   431.6
   471.2
   442.6
   457.5
   437.1
   440.3
   435.1
   474.4
   459.8
   427.4
     464
   492.6
     453
   453.6
   495.8
   461.1
   475.7
   494.8
   446.5
   447.8
   504.2
   484.8
     477
   436.1
   468.6
   467.6
     441
   477.3
   460.4
   448.1
     430
   453.3
   396.9
   462.7
   476.3
   432.2
   471.8
   470.2
   438.7
   438.1
   429.3
   495.2
   450.7
   465.3
     490
   518.2
   463.4
   445.2
   422.5
   429.6
   447.5
   458.8
     562
   450.7
   437.1
   492.2
   447.8
   515.9
   497.4
   523.1
   506.5
   463.4
   486.4
   436.4
   452.7
   430.3
   475.4
     475
   485.1
   533.1
   468.2
   458.5
   440.7
   436.1
   436.4
   431.6
   485.4
   463.7
   432.2
   474.4
   449.1
   439.4
   475.4
   487.4
   452.7
   406.9
   488.7
   466.3
   464.7
   436.4
   422.8
     453
     453
   457.9
   457.5
   476.3
   497.4
   442.6
   465.3
     477
   482.2
   460.1
   493.2
     475
     478
   414.1
   449.7
   458.8
   436.8
   414.4
   480.6
   402.1
   448.8
   457.2
   450.7
   466.3
   454.6
   473.1
   431.9
   408.5
   535.1
   440.3
   473.4
   500.3
   463.4
     487
   477.3
   480.9
   450.7
   458.5
   414.7
   432.9
     428
   439.4
   467.9
   466.6
   480.9
   434.5
   473.7
   427.7
   467.3
   450.4
   431.6
   456.2
   449.1
     428
   438.7
   497.1
   484.5
   467.9
   435.1
   468.2
   460.1
   418.9
   383.9
   484.1
   461.7
   470.5
   445.5
     451
   429.6
   427.4
     439
   423.5
   449.4
   418.9
   473.1
   440.7
   492.6
   464.3
   460.1
   467.6
   423.5
   448.8
   465.3
   479.6
   465.3
   467.9
   487.4
   410.5
   507.2
   458.2
   455.6
     452
   424.4
   470.2
   450.1
   497.8
   463.7
   444.9
   436.1
   406.6
   517.2
   459.8
   435.8
   443.3
   486.1
     489
   463.4
   446.8
     415
   457.5
   486.1
   485.4
     442
   438.4
   455.3
   499.1
     428
   513.6
   506.5
     392
   435.8
   397.5
     463
   423.5
   457.5
   441.3
   509.4
   411.1
   458.5
   454.6
   432.2
   467.9
   501.6
     427
     451
   467.3
   471.2
   483.5
   449.1
   465.3
   444.9
   472.5
   446.5
   433.2
   439.4
   451.7
   501.3
   436.8
   483.8
   444.9
   459.2
   488.7
   508.8
   445.9
   432.9
   473.4
   463.7
   486.4
   440.3
   418.9
   458.2
   378.4
   470.5
   434.5
   452.7
     500
   445.5
   448.4
   450.7
   453.6
   507.8
   423.8
   447.5
   442.9
   475.4
   427.4
   457.5
   432.2
     465
   475.4
   471.8
   431.6
     464
   471.5
   487.4
   426.1
   463.7
   491.9
     418
   470.5
   448.4
   433.2
   495.8
   428.7
   430.9
   491.3
   501.3
   421.2
   492.9
   474.4
     478
   436.8
   427.4
     440
     466
   455.9
   440.7
   458.5
   425.7
   425.1
   466.6
   441.3
   467.9
   433.5
   466.9
   452.7
   490.3
   435.5
   434.8
   444.6
   507.8
   497.4
   487.7
   511.1
   426.4
   421.8
   490.6
   442.3
   407.9
   403.7
   447.1
   465.6
   438.7
   470.8
   456.6
   448.1
   480.6
   517.9
   490.6
   472.5
   499.4
     453
   500.3
   433.8
   469.2
   447.8
   447.1
   443.3
   451.4
   499.1
   457.2
   515.3
   459.5
   427.4
   399.8
   420.2
   457.5
   485.1
   494.2
   424.1
   452.7
   448.4
   426.1
   513.3
   443.9
   521.8
   422.8
   450.4
   496.8
   477.6
   449.7
   434.8
   490.9
   473.7
   486.1
   454.3
   471.2
   461.7
   413.4
   427.4
   479.6
   427.4
   409.2
   422.2
   480.6
   469.5
   443.3
   512.7
     428
   468.6
   479.9
   469.9
   453.6
   480.2
   465.6
   445.2
   445.2
   431.9
     514
   456.2
     439
   451.4
   514.3
   430.6
   431.3
     513
   474.7
   485.4
   432.5
   462.7
   411.8
   443.3
   498.4
   462.7
   456.2
   456.6
   419.2
   461.1
   424.4
   424.1
   452.7
   471.8
   450.4
   442.3
   478.3
   433.8
   418.3
   418.3
   447.8
   458.8
   476.3
   431.3
   489.6
   461.1
   461.1
   501.3
   446.5
   458.2
   442.6
   462.4
   439.4
   459.8
   406.9
     500
   450.4
   433.5
   457.5
   457.5
   416.7
   422.2
   477.3
   454.3
   464.7
   433.2
     488
   458.8
   457.5
   483.2
     475
   471.2
   473.4
   480.6
   445.9
   460.1
   492.9
     430
   433.2
   448.8
   441.6
   438.4
   441.3
   502.6
   433.5
   452.7
     475
   471.2
     440
   486.1
   465.3
   391.4
   456.9
     439
   468.9
   472.8
   478.9
   448.1
   450.4
   486.1
   463.4
   430.6
   429.3
   460.8
   422.2
   463.4
   419.6
     488
   461.1
   458.8
   452.7
   495.5
   466.6
   461.4
   449.4
   444.6
     464
   479.3
     442
   419.6
   443.3
   453.3
   433.8
   470.5
   491.3
   461.1
   490.9
     477
   413.7
   439.7
     463
   453.3
   506.2
   462.7
   480.2
   506.8
   493.9
   467.3
   451.4
   433.5
   487.4
   443.3
     427
   435.1
   477.6
   453.6
     475
   469.5
   486.1
   460.1
   442.6
   456.2
   484.1
   417.6
   503.9
   469.9
   461.4
   491.9
   452.3
     487
   463.7
   447.5
     453
   433.5
   465.6
   473.4
     500
   517.2
   439.4
   479.3
   459.5
   511.4
   460.1
     430
   492.2
   474.1
   444.6
   447.8
   440.3
   418.9
   440.7
   472.8
   450.7
   445.5
   474.7
   456.9
   452.7
   440.3
   450.4
     427
   515.3
   487.4
   438.7
   417.6
   485.1
   481.5
   438.7
   464.3
     465
   441.6
   473.4
   480.9
   421.5
   426.7
   424.8
   467.6
   450.7
   468.6
   424.8
   468.9
   437.4
   474.1
     441
   455.9
   526.6
   438.1
   419.6
     442
   485.8
   456.9
     453
   505.9
   500.7
   450.7
   476.7
   467.6
   445.5
   478.6
   403.7
   468.9
   442.9
   476.3
   493.2
   499.1
   493.2
   444.2
   442.6
   464.7
   463.7
   431.6
   458.2
   529.2
   447.8
   483.8
   482.2
   471.8
   468.2
   448.1
   488.7
   456.2
     465
   479.9
   457.2
   471.2
   453.6
   518.2
   466.6
   438.7
   506.8
   471.8
   462.4
   441.6
   494.5
   480.6
   443.6
   483.8
   464.3
   428.3
   444.9
   437.1
   457.9
     453
   402.4
   455.3
   466.6
     466
   515.6
   408.2
   427.7
   453.3
   464.7
   412.4
     440
   462.4
   468.2
   473.1
   464.3
   440.3
   471.5
   431.6
   468.2
   458.8
     475
   482.5
   445.5
   446.8
   433.8
   437.7
   473.4
     403
   500.3
   473.1
   455.9
   462.4
   440.3
   509.1
   466.9
   444.9
   409.2
   449.7
     441
   406.3
   483.8
   457.5
   503.3
   463.4
   463.4
   421.8
   451.4
   431.3
   497.8
   455.9
   506.2
   470.5
   450.1
   468.2
   406.6
   425.7
   480.9
   420.9
   456.6
   531.5
   454.3
   444.9
   450.1
   484.8
   473.7
   487.7
   445.5
   412.8
   442.9
   438.4
   456.9
     405
   482.5
   411.5
   430.9
   463.4
   450.1
     500
   452.3
     439
   472.1
   468.9
   497.4
   503.3
   411.1
   449.7
   472.1
   459.8
   472.8
   495.5
   483.5
   437.1
   412.4
   440.7
   490.3
   456.2
   463.4
   457.5
   494.2
   447.1
   478.3
   437.7
   440.3
     464
   471.5
   419.2
   475.7
   493.2
   472.8
   450.7
   454.6
   429.6
   411.5
   419.6
   494.5
   444.2
   472.8
   504.2
   432.2
   449.7
   473.7
   464.3
   421.5
   434.2
     405
   464.3
   461.7
   453.3
   474.7
   459.2
   430.6
   470.2
   441.3
   493.9
   458.2
   471.5
   479.9
   503.6
   445.5
   438.1
   435.8
   446.2
   440.7
   444.2
   451.7
   426.4
   441.3
   438.4
   461.4
   457.2
   478.3
   446.8
   462.1
   407.9
   433.8
   496.1
     441
   451.7
     465
   392.3
   458.8
   462.1
   469.5
   472.5
   467.9
     478
     502
   520.8
   439.4
   409.8
   445.2
   451.4
   505.9
     463
   442.9
   430.9
   431.9
   444.6
   422.2
   511.1
   446.8
   418.3
   507.2
   458.5
   493.2
     452
   410.2
   438.1
   457.9
     451
   486.7
   456.6
   443.6
   435.5
     475
   457.9
   469.2
   440.3
   472.1
   461.4
   459.8
   446.5
   462.1
   428.3
   483.2
   443.6
   435.8
   419.2
   455.6
   450.1
   458.2
   472.5
     475
   504.9
   510.4
   419.9
   498.1
   486.7
   425.7
   491.3
   462.7
     476
     452
     442
   495.2
   483.5
   443.9
   440.3
   470.8
     440
   416.7
     451
   486.1
   470.8
   451.4
   474.4
     478
     415
   437.1
   518.2
   418.6
   427.4
     475
     453
   431.9
   431.6
     489
   483.5
   450.4
   470.8
   470.5
     463
   457.5
   469.5
   490.3
   430.3
   455.3
   457.5
   473.4
   491.9
   482.2
   459.5
   470.8
   443.9
   436.1
   457.9
   451.4
   484.8
   433.8
   446.2
     463
     428
   461.7
     418
   440.7
   462.1
   479.3
   460.4
     501
   445.5
   460.8
   436.4
   457.2
   471.2
   414.7
   437.1
   452.3
   457.5
   483.8
   456.2
   427.4
   453.6
   462.4
   457.9
   486.7
     442
   472.5
   423.8
   403.4
   444.2
   460.4
   439.4
   473.1
   463.4
   524.4
   451.4
   540.3
   455.6
     430
   498.7
   452.7
   483.5
   463.4
   509.8
     427
   476.3
   422.5
   473.4
   487.7
   442.6
   418.6
   517.5
   446.2
   413.7
     442
   483.2
   446.8
   493.5
   467.3
   447.8
   395.6
     465
   405.9
   421.8
   451.4
   482.5
   446.5
   479.6
   475.7
   455.3
   530.5
   431.6
   428.3
   429.6
   468.6
   449.7
   477.6
     500
   485.1
   403.4
   471.5
   446.5
   477.3
     454
   454.3
   485.8
   447.1
   437.4
   436.1
   440.7
   455.9
   443.9
     502
   466.6
   484.1
   515.6
   458.8
   511.4
   445.2
   411.8
   456.2
   459.2
   443.6
   499.1
   432.9
   486.4
   489.6
   495.2
   498.7
   507.2
   432.2
   467.9
   471.2
   456.2
   446.5
   432.5
   386.5
     466
   460.4
   442.6
   459.8
   427.4
   506.8
     464
   422.5
   470.2
   434.5
   432.5
   444.2
   413.1
   481.5
   442.6
   441.6
   498.4
     427
   475.4
   455.6
   468.9
     439
   397.2
   446.5
   411.5
   441.6
   448.8
   433.2
   428.3
   449.7
   507.2
   479.3
   494.8
   453.6
     537
     453
   491.6
   457.5
   438.1
   457.5
   446.2
   449.4
   481.9
   430.9
   431.6
   457.2
   509.4
   458.5
   495.5
     439
   445.2
     465
   467.9
   490.3
   434.8
   485.8
   481.9
   457.2
   458.2
   499.4
   438.1
   425.4
   503.9
   448.4
   441.3
   453.3
   477.3
   402.4
   467.3
   468.6
   440.3
   434.2
   430.9
   514.6
   418.9
   427.4
   459.2
   481.9
   439.4
     452
   426.4
   500.3
   466.6
   451.4
   462.7
   477.3
     416
   437.7
   459.2
   469.2
   447.1
   404.3
   479.6
   450.1
     475
   447.1
     513
   433.5
   469.5
   474.1
   444.2
   407.2
   438.7
   461.1
   466.6
   428.7
     452
   486.7
   439.7
   408.5
   438.7
   424.8
   442.9
   448.1
   499.7
   461.4
   441.3
   479.9
     477
   406.6
     452
   401.1
   478.9
   479.3
   457.9
   466.9
   468.9
   471.8
   431.9
   472.8
   446.5
   460.8
   490.9
   447.8
   469.5
   463.4
   517.9
     418
   457.2
   449.7
   421.8
   443.3
   421.5
   492.2
   451.7
   463.7
   457.5
   481.2
   503.3
   467.9
     489
     487
   459.8
   460.4
   436.1
   464.7
   420.2
   402.7
   484.1
   515.6
     465
   459.5
   468.2
   479.9
     466
   455.3
   505.5
   434.2
   456.2
   446.5
   433.2
   425.1
     417
   473.7
     442
   475.4
     464
   446.2
   444.9
   447.1
   476.7
   472.8
   438.1
   429.3
   482.2
   464.3
   475.4
   425.4
   489.3
   461.1
   439.4
   431.6
   493.2
   427.4
   470.2
     500
     490
     464
   469.2
   470.8
     500
     463
   495.8
   448.1
   447.5
   427.4
   438.4
     403
   442.3
   434.2
   461.4
   468.6
   441.6
   452.7
   444.9
   444.9
   440.3
     477
   424.4
   472.5
   463.4
   444.6
   445.5
   479.6
   460.1
   471.2
   466.6
   438.7
   452.3
     452
   436.8
   408.5
   437.7
   482.8
   463.4
   455.9
   485.8
   422.8
   532.5
   446.5
   447.1
   458.8
   422.2
   429.6
   405.9
   441.3
   496.1
   466.9
   479.6
   488.3
   496.1
   479.6
   464.3
   451.7
   436.1
     478
   474.1
   431.9
   473.7
   437.4
   413.4
   447.8
   451.7
     454
   467.6
   439.4
   469.2
   457.9
     524
   493.2
     490
   422.2
   427.7
   469.9
   412.1
   472.1
   401.1
   489.6
   441.3
   459.8
     454
     489
     512
   420.9
   459.2
   478.6
   461.7
   453.6
   489.6
   431.9
   484.1
   466.9
   453.3
   452.7
   463.4
   461.4
   492.2
   456.2
   460.8
   447.8
   394.6
     502
   444.2
   464.7
   442.9
   445.2
     451
   469.5
   449.7
   498.4
   474.1
   437.7
     475
   441.3
   430.9
   445.5
   472.5
     451
   436.1
   473.1
   446.8
   420.5
   428.3
   468.6
   492.6
   455.9
   462.1
   423.8
   441.3
   456.6
   468.9
   444.9
   423.8
   432.2
   425.1
     440
   455.9
   494.2
   472.8
   491.3
   476.3
   461.4
   468.9
   406.6
   445.5
   450.7
     453
   458.2
   444.9
   475.7
   458.8
   459.2
   474.4
     428
   458.5
   437.1
     475
   409.5
     452
   486.4
     490
   457.5
   474.1
   469.2
   483.5
   466.6
   489.3
   449.1
   434.2
     430
   458.8
   494.8
   432.9
   487.4
   460.1
   497.4
   468.6
   486.7
   464.3
   439.7
   447.1
   466.3
   478.9
   470.5
   467.9
     488
   500.7
   446.5
     463
   448.8
   452.3
   479.9
   459.2
   498.7
   431.9
     442
   475.4
     487
   492.6
     513
   429.3
   501.3
   460.8
   500.7
   387.1
   466.9
   459.2
   443.6
   518.5
   471.8
   444.2
   386.2
   418.6
   438.1
   491.3
   471.5
   521.1
   461.7
   468.6
   420.9
   421.8
   461.7
   423.1
   432.2
   432.2
   482.8
   422.2
   492.6
   445.9
   456.2
   471.5
     440
   479.6
     427
   459.2
   435.5
   471.5
     464
   478.6
   427.4
   497.4
   452.3
   484.8
   436.4
   498.7
   495.8
   466.9
   412.8
   475.4
   473.7
   429.3
     429
   437.4
   470.8
   433.5
   425.4
   497.1
   460.1
   470.5
   429.6
   446.8
   413.7
   481.2
   461.1
   447.5
     512
   471.8
   469.2
   449.4
   474.1
   495.8
   472.1
   468.9
   482.5
   482.2
     442
   442.3
   490.6
     488
   475.4
     476
   426.7
   431.9
   475.4
     454
   431.9
   420.2
   472.5
   456.6
   460.4
   483.5
     464
   483.2
   460.4
   468.2
   430.3
   468.9
   519.2
   425.7
   477.6
   430.6
   449.1
   430.3
   469.2
   450.4
   438.7
   438.1
   435.5
   467.9
   498.4
   472.8
   485.1
   451.4
   448.8
     476
   471.2
   445.9
     478
   455.3
   459.5
   465.3
   472.5
   442.6
   404.3
   457.9
   468.6
   469.9
   460.4
   445.5
   434.5
   469.9
   518.5
   424.4
   428.7
   494.5
   517.2
   434.5
   430.3
   468.6
   434.5
   467.9
   433.8
   432.2
   456.2
   441.3
   471.5
   459.2
   406.6
   511.1
   450.7
   366.4
   472.5
   475.4
     451
   426.7
   425.1
     439
   492.9
   450.1
   491.9
   470.5
   442.6
   442.3
   474.7
     451
   386.2
   485.4
   473.1
   480.2
   444.2
   453.3
   501.6
   498.4
   464.7
   431.3
   449.4
   477.3
     441
   436.4
   467.6
   477.6
   479.6
   434.2
   439.7
   490.9
   370.9
   443.3
   426.7
   424.8
   479.3
   469.9
   446.2
   487.4
   448.8
   412.8
   505.5
   448.1
   469.5
   440.7
   500.7
   430.6
   463.4
   438.1
   494.5
   459.2
   455.3
   466.3
   503.9
   430.6
   486.4
   484.8
   449.7
   448.4
   429.3
   480.2
   494.8
   465.3
   437.4
   458.8
   443.6
   449.7
   490.9
     501
   492.9
   453.6
   438.7
   466.3
   444.6
   480.2
   460.4
   473.4
   429.6
     477
   500.3
     488
   508.8
   456.6
   489.3
   523.7
   503.6
   418.3
   427.4
   472.1
   434.5
   430.3
   453.3
   442.6
   450.7
   396.2
   438.7
     476
   456.2
   492.6
   468.9
   420.2
   472.1
   458.5
   404.3
   437.7
   477.3
   520.5
   471.5
   461.1
   437.4
   456.6
   485.4
   456.6
   480.6
   481.5
   499.1
   508.5
   471.8
   439.4
     478
   450.1
   449.4
     453
   470.2
   437.4
   455.6
   399.1
   490.9
   462.7
     428
   446.2
   441.3
   431.3
   464.7
   480.9
   444.9
   450.1
   473.1
   419.2
   463.7
     537
   423.8
   448.8
   442.9
   473.1
   486.4
   415.4
   508.8
   456.2
   443.9
   459.8
   464.7
   452.3
   493.9
   442.9
   444.2
   461.1
   469.5
     476
   433.2
   510.7
   444.9
   500.7
   401.1
   462.7
   497.8
   451.4
   447.1
   437.4
   493.2
   459.8
   482.5
     466
   450.1
   461.7
   425.7
   450.1
     441
   462.1
     430
   459.5
   455.9
   441.6
   473.1
   412.1
   398.5
   521.1
   414.7
     477
   462.1
   423.8
   523.1
   432.2
   476.3
   467.9
   446.2
   474.7
   451.4
   457.2
   482.5
   414.1
   456.9
   493.5
   389.1
   474.4
   484.8
   503.3
   435.5
   470.5
   480.6
   434.2
   480.9
   465.3
   452.3
   498.7
   517.2
   462.7
   407.9
   480.6
   448.1
   449.1
   418.9
   466.3
   452.3
   445.5
   425.1
   461.1
   497.1
   505.5
   477.6
     428
   484.5
   471.2
   454.9
   489.3
   467.3
   429.6
   438.7
   477.3
     477
   441.6
   479.3
     463
   432.5
   400.1
   492.6
   436.4
   490.6
   467.9
   453.3
   480.6
   445.5
   491.9
   468.6
   486.1
   418.3
   422.8
   479.3
   441.3
     404
   450.7
   512.4
   437.4
   419.9
   425.1
   498.4
     451
   483.8
     451
   499.4
   462.4
   474.1
   476.3
   451.7
   422.2
   456.2
   454.9
   500.3
   509.8
   457.5
     452
   469.5
     451
   519.5
   430.6
   460.1
   453.6
     466
   414.7
   479.6
   501.3
     452
   452.7
     475
   422.8
   445.5
   449.4
   516.6
   478.9
   510.4
   398.5
   433.5
   469.9
   420.9
   514.6
   432.5
   440.3
   418.9
   478.6
   420.5
   443.3
     475
   424.8
   503.9
   398.8
   478.3
   503.3
   450.1
   433.5
   408.2
   475.7
   507.5
   432.5
     466
   442.3
   484.5
   452.7
     451
   450.1
   411.8
   452.7
   503.6
   491.6
   456.6
   445.5
   479.6
   508.1
   403.7
   412.4
   428.3
   427.7
   438.7
   462.7
     430
   454.6
   467.3
   547.7
   416.7
   427.4
   459.5
   496.5
   430.3
   437.4
   463.4
   483.2
   405.6
   418.3
   424.1
   501.6
   506.8
   449.4
   469.9
   460.8
   509.8
   448.1
   442.9
   457.5
   515.9
   461.4
   462.4
   428.7
   468.6
   424.8
   432.9
   405.9
   419.6
   471.2
   454.3
   481.5
   478.9
   476.7
   485.1
   504.9
   400.4
   447.1
   440.7
   470.2
   480.9
     453
   459.2
   438.4
   439.4
   424.1
   488.7
   443.6
   474.7
   436.1
   476.7
   431.3
   449.1
   488.7
   431.9
   457.9
   515.9
   456.2
   468.9
   456.6
   433.5
   483.8
   430.9
   501.3
   445.9
   435.5
   467.3
   492.6
   471.8
   462.7
   463.7
   418.3
   554.2
   415.4
   513.3
   486.7
   433.5
   405.3
   470.5
   452.3
   447.1
   420.5
   532.5
   453.6
   438.7
   461.1
   469.5
   469.2
   450.4
   449.7
   478.6
   442.3
   450.4
     490
   479.6
   491.3
   448.8
   446.8
   447.1
   508.5
   462.7
     488
   447.1
   456.2
   471.5
     454
   432.2
   471.8
   443.9
   405.9
   464.3
   449.7
   458.8
   483.2
   480.9
   486.7
   431.9
   451.4
   467.6
   400.1
   475.4
   446.8
   456.2
     451
   514.3
   452.3
   450.1
   514.6
     463
   432.2
   467.9
   424.4
     440
   449.7
   469.5
   510.4
   462.7
   481.5
   432.9
   447.8
   424.4
   428.7
   461.7
     464
     440
   507.8
   504.6
   458.8
     405
   414.1
   449.1
   461.7
   505.9
   485.8
     464
   453.6
   439.4
   482.5
   446.2
   425.1
   454.6
   483.5
     526
   464.3
   452.3
   437.1
   472.8
   459.8
   419.6
   467.3
   462.7
   464.7
   481.9
   467.9
   466.9
   433.2
   448.4
     478
   457.5
   458.8
   422.8
   464.7
   459.5
   456.9
   441.6
   452.3
   462.1
     439
   443.9
   497.1
   437.4
     466
   466.6
   454.3
   466.6
   463.7
   482.8
   445.5
   449.7
     464
   494.8
   470.2
     463
   435.8
   462.1
   488.3
     477
   472.8
   432.9
   461.7
     415
   476.7
   488.7
   473.4
   444.9
   460.4
   455.3
   467.3
   480.9
   468.6
   425.4
   454.6
   458.8
   468.2
   424.1
   467.3
   443.9
   445.2
   433.5
   461.4
   523.1
   470.2
   476.7
   464.7
   398.5
   486.7
   449.7
   479.9
   420.5
   438.1
   456.9
   472.5
   420.5
   444.2
   448.4
   454.9
   438.4
   424.8
   442.9
   437.1
   433.5
   498.4
   479.3
     476
   454.9
     453
   468.9
   470.8
   447.8
   483.8
   427.7
   490.3
   457.5
   466.6
   440.3
   476.3
   450.7
   420.9
   414.4
   449.1
   470.8
   472.5
   399.5
   422.5
   449.1
   461.4
   429.6
     393
   486.1
   460.8
   424.1
   495.2
     476
   495.2
   433.2
   484.5
   444.2
   479.3
   432.2
   458.2
   496.5
   486.1
   482.2
   467.3
   461.4
   457.9
   480.6
   489.6
   478.9
   453.3
   455.9
   491.3
   478.3
   484.8
   495.2
     452
   465.6
   487.4
   489.6
   443.6
   482.5
   471.8
   512.7
   473.4
   457.5
     464
   406.9
   455.9
   477.6
   425.1
   457.9
   437.1
   485.1
   473.4
   446.8
   436.1
     476
   467.3
     502
   470.2
   463.4
   432.2
   443.3
   435.1
   473.1
   435.8
   499.1
   439.4
   444.2
   506.5
   514.6
   463.4
   399.1
   448.8
   440.3
   434.2
   417.3
   433.2
   430.3
   456.9
   469.2
   434.5
   471.2
     463
   431.3
   458.2
     478
   485.1
   455.9
   450.4
   477.6
   464.7
   461.7
     453
   422.2
   446.2
   433.8
   461.1
   489.6
   455.6
   463.4
   454.9
     513
   462.7
   470.5
   466.6
   440.7
   477.3
   455.3
   457.2
   460.8
   420.9
   477.6
   453.6
   485.4
   410.8
   448.8
   422.2
   495.8
   446.5
   449.1
   479.6
   479.3
   466.3
   416.7
   454.6
   494.8
     502
     453
   456.2
   475.4
   471.2
   444.9
   528.9
   474.4
   454.9
   455.3
   504.6
   513.6
   432.9
   438.4
   478.9
   461.1
   496.8
   439.7
     475
   460.1
   492.9
   468.6
   450.4
   443.6
     442
   432.9
   459.2
     441
     464
   433.5
   407.9
   501.6
     416
   488.3
   459.8
   473.4
   465.3
   478.3
   426.7
   490.3
     454
   476.7
   442.9
   471.5
   485.8
     418
   485.1
   423.1
   459.5
   446.2
   450.1
   431.6
   466.9
   444.2
   482.2
     441
   466.3
   462.4
   459.5
   449.4
   469.5
   483.2
   467.3
   434.8
   445.5
   458.8
   461.4
   409.5
   438.4
   484.5
     476
   452.7
   468.9
   481.9
   468.9
   489.3
   473.4
   434.2
   446.2
   410.8
   435.1
     418
   478.6
   418.6
   427.4
   458.8
   485.1
   419.9
   454.6
   448.4
   421.8
   449.7
   475.7
   444.9
   444.6
   435.5
   435.8
   433.2
   431.9
   483.2
   497.8
   431.9
     465
   438.1
   466.6
     478
   418.6
   429.3
   478.3
   479.9
     464
   457.2
   475.7
   465.6
   448.1
   470.5
   511.7
   481.9
   443.6
   432.5
   414.7
   463.7
   480.9
     418
   527.6
   486.4
   482.8
   424.1
   422.5
   484.8
   505.5
   434.2
   420.2
   455.6
   496.1
   431.9
   429.3
   461.1
   465.3
   452.7
   451.4
   478.3
   445.5
   475.4
   473.4
   430.3
   454.3
   450.1
     466
   434.2
   472.8
   459.5
   454.9
   440.3
   461.7
   459.2
     453
   437.1
   468.2
   429.6
   447.5
   509.4
   497.1
   452.3
   492.9
     453
   440.3
   461.4
   412.1
   447.1
   469.9
   506.5
   439.7
   453.6
   465.3
   444.9
   447.1
   418.9
   474.1
   437.1
   456.6
   420.9
   444.2
   479.3
   407.9
   459.5
   429.6
   455.9
   450.4
   418.9
   442.6
   405.6
   436.4
   423.5
   462.4
     463
   430.6
   462.4
   443.6
   504.2
   387.5
   431.6
   399.1
     487
   486.4
   434.8
   439.4
   441.3
   413.7
   498.1
   441.3
   446.2
   446.8
     439
   385.8
   426.1
   412.8
   408.5
   496.5
   430.3
   470.8
   443.3
   494.8
   448.4
     427
   511.1
   444.9
   426.1
   462.4
   470.8
   460.8
   455.3
   435.5
   401.7
   473.4
   471.5
   493.9
   448.4
   439.4
   468.9
   421.2
   502.9
   464.3
   468.9
   472.8
   416.7
   459.5
   470.2
   415.4
   454.9
   470.2
   434.8
   486.1
   468.9
   460.1
   492.9
   510.7
   469.9
   458.2
   495.2
   498.4
   413.4
   428.7
   442.9
   435.5
   448.4
   436.4
   444.6
   463.7
   432.2
     477
   487.7
   469.9
     466
   427.7
     500
   443.3
   440.7
   444.2
   472.5
   431.6
     452
   452.3
     429
   449.4
   470.5
   482.5
   471.8
   455.6
   472.5
   496.8
   477.6
   496.8
   481.9
   450.4
   464.7
   419.6
   448.1
   474.4
   499.7
   456.6
     490
     465
   414.7
     477
   406.9
   440.3
   446.5
   489.3
     478
   449.1
   496.5
   537.7
   440.3
   430.3
   457.5
   436.8
   396.9
   448.1
   513.3
   428.3
   453.6
   439.7
   476.7
   446.8
   444.9
   422.8
   469.2
   436.4
     454
   471.5
   441.3
   509.1
   435.8
   424.4
   430.6
   474.4
   449.4
   430.3
   467.3
   467.9
   457.5
   468.6
   458.5
   479.9
   436.4
   456.9
   487.7
     393
   436.8
   515.3
   445.5
   474.4
   462.7
     452
   457.2
   469.5
   439.4
   471.5
   501.6
   471.8
   451.7
   424.8
   456.6
   491.3
   486.4
   422.8
   448.4
   426.4
   443.9
   461.7
   468.9
   446.5
   435.1
   431.3
   391.4
   433.5
   395.2
   456.6
   431.6
   439.7
   465.3
   459.2
   463.4
   478.6
   489.3
   454.6
   454.9
     442
   480.6
   454.6
     466
   455.6
   452.3
   467.3
   488.3
   459.5
   425.7
   450.4
   442.9
   449.7
   398.2
     489
   437.7
   517.9
   442.6
   461.4
     463
   466.3
   442.3
     417
   445.2
   447.5
   456.2
   447.5
   469.2
   436.4
   456.2
   414.7
   389.1
   479.9
   467.6
   459.5
   454.6
   496.5
   448.1
   422.5
   434.8
   455.9
   459.2
   460.8
   462.4
   439.4
   477.6
   443.9
     490
   436.1
   440.7
   451.7
     391
   446.8
   431.9
   407.9
   462.4
   513.3
   465.3
   405.6
   482.8
   409.2
   422.2
   471.8
     440
   471.5
   455.6
     451
   433.8
   504.6
   436.1
   469.5
   474.7
   452.3
   421.8
   473.7
   433.2
   452.7
   459.5
   419.2
   460.4
   455.3
   450.1
     464
   482.8
   468.9
   489.6
   474.7
   468.6
     489
   442.6
   454.9
   471.2
   492.9
   512.7
   435.1
   478.6
   502.3
     478
   459.8
   470.5
   454.3
   514.3
     454
   440.7
   421.2
   451.7
   486.4
   447.1
   442.6
   466.3
   466.3
     463
   447.1
     453
   464.7
   450.1
   426.4
   443.6
   503.3
   468.6
   436.8
     476
     463
     415
   422.8
   460.1
   464.7
   505.2
   468.6
   461.4
   445.2
   485.8
   450.4
   476.3
   443.9
   439.7
   450.1
   495.5
   459.8
   459.8
   479.3
   458.8
   470.5
   461.7
   476.3
   459.5
   486.4
     475
   488.3
   450.7
     502
   431.6
     490
   444.9
   446.8
   510.1
   480.9
   446.5
   425.7
   458.2
     464
   482.5
     453
   460.8
   455.9
   435.1
   453.6
   412.8
   432.5
   478.3
   451.7
   454.6
   434.2
   414.1
   465.3
   476.3
     454
   467.9
   450.7
   437.7
   484.1
   455.3
   462.4
   465.3
   481.5
   451.7
   472.1
   412.8
   454.9
   462.1
   423.5
   480.6
     464
   509.4
   480.2
   473.7
     464
   483.5
   452.3
   466.9
   448.1
   435.5
   452.7
   446.8
   458.8
   470.2
   426.4
   419.2
   530.5
   456.6
   436.1
   486.7
     416
   432.2
   487.7
   470.5
     453
   458.2
   497.8
   481.5
   443.9
   428.3
   468.9
   478.9
   503.6
   466.6
   486.4
     513
   458.2
   485.1
   450.1
   443.6
     453
     429
   433.2
   441.3
   435.1
   466.9
   461.4
   438.1
     489
     440
     476
   464.7
   516.2
   426.1
   457.2
     464
   442.6
   506.2
   449.1
     451
   466.3
   445.2
   464.7
   460.4
   454.3
   434.2
     442
   435.8
   416.3
   480.9
   479.3
   472.1
   475.4
   472.5
     441
   459.2
   424.1
   484.1
   455.6
   458.2
   513.3
   438.1
   449.4
   432.9
   459.8
   461.7
   436.4
   443.9
   409.2
   437.7
   457.9
   467.6
   457.5
   477.3
   421.8
   412.1
   442.9
   436.1
   475.4
   425.1
   430.9
     490
   439.4
   432.9
   453.3
   491.6
   444.9
   524.7
   430.9
   494.2
   478.9
   459.8
   466.3
   466.6
   461.1
   437.1
   390.4
   462.1
   434.5
   494.8
     430
   508.8
   447.8
   468.2
   445.5
   450.7
   425.7
   458.5
     466
   456.6
   465.6
   489.3
   471.2
   470.8
   454.3
   423.5
   488.7
   467.9
   458.8
   457.2
   472.8
   452.7
   471.8
   470.8
   491.6
   495.2
     464
   484.1
   422.8
   480.6
   476.7
   483.5
   470.5
   429.3
   434.5
     454
   479.9
   438.1
     477
   426.4
     429
   495.5
   488.7
     475
   452.3
   446.5
   426.7
   452.3
   474.7
   423.8
   448.1
     465
   466.6
   515.6
   426.7
   470.2
   432.9
   474.7
   482.8
   422.5
   455.9
   459.8
   485.1
   528.9
   452.7
   447.8
   425.7
   504.2
   446.2
   513.6
     415
   452.7
   469.9
   459.5
   508.8
   430.6
   468.9
     441
   492.6
     429
   472.8
   446.2
     454
   470.8
   471.8
   476.7
   436.4
   482.5
   476.7
   449.4
   390.1
   448.4
     490
   489.6
   530.8
   458.2
   458.5
   462.1
   436.4
   435.1
   447.5
   468.2
   451.4
   418.9
   514.3
   447.5
   421.2
   469.5
   426.1
   461.1
   444.9
     500
   438.7
   472.5
   467.3
   499.4
     475
   444.2
   401.4
   451.4
   498.1
   427.4
     440
   470.2
     475
     501
   429.6
   496.5
   480.2
   464.3
   445.9
   417.3
   490.6
   461.1
   442.3
   425.7
   460.4
   454.6
   393.6
   402.1
   479.9
   438.4
   426.1
   523.1
   460.1
   421.2
   414.7
   424.1
   470.5
   467.9
   414.1
   464.3
   519.2
     451
   458.2
   470.5
   471.5
   448.1
   498.7
   443.9
     501
   451.7
   468.6
   447.1
     442
   492.6
   462.1
   434.5
   493.5
     453
   463.4
   436.8
   460.4
   449.1
   463.7
   458.8
     478
   474.1
   459.5
   450.7
   464.3
   496.8
   470.5
   466.6
   444.2
   464.7
   493.9
   436.8
     465
   449.7
   459.8
     442
     415
   453.3
   459.5
   471.5
   495.2
   420.5
   449.4
   470.8
   482.8
     466
   430.9
     451
     463
   533.1
   484.8
   461.4
   486.7
   470.2
   433.2
   463.7
   493.5
   458.2
     442
   499.4
   459.5
     439
     487
     463
     512
   514.9
     537
   459.8
   453.3
   461.7
   450.4
     464
   419.9
     502
   503.9
   503.9
   452.7
   487.4
   469.9
   444.9
   469.9
   482.8
   442.9
   431.9
   464.7
     490
   498.7
   454.6
     453
   469.5
   419.6
     440
   453.3
   438.7
   489.6
     476
   474.4
   414.7
     418
   449.1
   495.8
   442.3
   457.2
     463
     442
   454.3
   448.8
   467.3
   480.2
   431.6
     442
   432.9
   450.1
   462.1
   472.5
   443.3
   442.6
   446.8
   479.9
   470.8
   471.8
     500
     463
   480.2
     439
     465
   479.3
   483.5
   466.9
   460.8
   495.5
   447.5
   500.7
   436.1
   500.3
   450.7
   484.1
   470.5
   521.8
   471.5
     416
   438.7
   435.1
   459.8
     404
   464.3
   390.4
   536.4
   428.7
   470.5
   511.4
   470.5
   493.9
   444.2
   469.9
   532.1
   456.9
   459.5
   461.4
   443.3
   435.8
   530.5
   424.8
     466
   461.1
   467.3
   448.4
   471.8
   436.8
   493.5
   481.5
   423.8
   441.6
   473.7
   453.6
   498.4
   501.6
     463
   499.1
   442.6
   466.6
   486.1
   475.4
   457.9
   442.6
   459.2
   420.5
   495.8
   402.1
   458.8
   438.4
     501
   443.9
   454.6
   449.4
   474.4
   520.5
   503.6
   455.6
   493.9
   498.1
   447.5
   436.4
   505.2
   432.2
   460.1
   437.1
   441.3
   493.5
   425.4
   455.6
     490
   446.5
   470.2
   516.6
   449.4
   486.7
   476.3
   447.1
     451
   467.6
   490.9
   498.1
   455.9
   435.1
   457.9
   448.1
   440.3
   467.6
   462.1
   461.4
   455.3
     442
   455.3
   416.3
   489.3
     430
   481.5
   442.6
   471.8
   560.4
   483.8
   444.9
   422.2
   412.4
   455.6
   477.3
   462.1
   437.7
   457.2
   517.9
   481.5
   443.6
   489.3
   483.8
   470.5
   435.1
   479.6
   434.5
   517.5
   400.8
   454.9
   408.2
   456.6
   465.3
   480.6
   457.9
   498.7
   425.4
   467.9
     441
   459.2
   446.2
   406.6
   498.4
   468.9
   398.5
   470.5
   463.7
   504.6
   466.9
   468.6
   500.7
   468.9
   486.7
   500.3
   429.6
   470.5
   528.2
   462.4
   432.9
   491.6
   478.9
   466.9
     453
   446.2
   471.2
   457.5
   451.4
   490.3
   496.8
   457.2
     464
   446.8
   466.9
   464.7
   502.3
   505.9
   432.5
   455.6
   514.3
   460.8
   466.9
   462.4
   530.8
   456.9
   445.2
   480.6
   432.2
   471.5
   478.3
   489.3
   464.3
   440.3
   454.3
   466.6
   470.5
   440.7
   508.1
   510.7
     441
   426.4
   462.4
     500
   449.7
   449.1
   470.2
   457.2
   462.7
   482.5
   488.3
   456.2
   442.6
   456.2
   449.1
   528.2
   523.1
   435.5
   421.2
   489.6
   438.7
   492.9
   434.5
   436.1
   489.6
   519.2
   478.6
   490.9
   413.4
     487
     464
   473.1
   477.3
   434.8
   513.3
   444.6
   500.3
   491.3
   439.4
   436.4
   432.5
   449.7
   475.4
   483.5
   453.3
   469.9
   445.2
   398.2
   516.6
   411.8
   450.7
   502.9
   458.5
   433.5
   458.5
   477.3
   524.7
   457.5
     490
     452
   476.3
   454.9
   476.7
   456.2
   447.1
   442.9
   488.3
     427
   444.9
   478.3
     487
   477.3
   479.3
   479.3
   535.1
   503.6
   454.9
   472.1
   484.1
   488.3
   399.1
   436.1
   477.3
   494.5
   468.6
   433.8
   448.4
   428.7
     451
   452.3
   476.7
   442.9
   472.1
   443.6
   442.6
   468.2
   493.2
   434.5
   483.8
   398.5
   410.2
   385.2
   495.8
   431.6
   443.6
   517.2
     430
   469.2
     477
   475.4
   485.1
   445.5
   456.2
   442.6
   450.4
   424.4
   452.7
   474.1
   506.2
     454
   423.5
   453.6
   441.6
   457.5
   494.2
   481.2
   460.1
   422.8
   438.7
   447.8
   467.3
   439.7
   420.5
   481.9
   401.4
   443.9
   479.6
   404.7
   534.1
   488.7
   473.7
   498.1
   467.6
   447.1
   520.5
   456.9
   499.1
   443.9
   406.3
   458.5
   445.5
   423.8
   464.7
   449.7
   449.1
   451.7
   451.7
   481.2
   514.9
   497.4
   483.5
   486.4
     403
     417
   448.1
   444.9
   447.1
   442.6
   499.4
   438.7
     440
   448.4
   461.4
   503.3
   455.6
   472.1
   439.4
   487.4
   492.9
   439.4
   430.3
   476.7
   441.6
   487.7
   406.9
   479.6
   454.6
   458.8
   386.2
     441
   474.1
   450.4
   466.3
   482.5
   467.6
   447.1
   470.5
   462.7
   430.9
   434.8
   455.6
   462.1
   484.8
     465
   483.5
   453.3
   425.4
   485.8
   462.1
   460.4
   466.3
   469.9
   494.5
   440.3
   446.2
   442.6
   432.5
   458.2
   446.2
   457.5
   440.7
   413.7
   438.7
   454.6
   415.4
   448.1
   449.7
   484.8
   461.4
   497.1
   464.7
   428.3
   459.5
   452.3
   469.2
     439
   421.5
   423.5
   454.3
   400.8
   483.5
   459.5
   421.8
   404.3
   389.7
   440.7
   486.4
   466.3
   473.7
   497.4
   434.8
   507.8
   482.5
   468.2
   426.7
   450.7
   490.9
   457.9
   439.4
     442
   452.7
   477.3
   477.6
   470.8
   449.4
   514.9
   466.6
   439.4
   468.9
   447.5
   459.2
   433.2
   463.7
   422.2
   476.7
   478.3
     500
   475.4
   478.6
   454.9
     489
   463.4
   448.1
   456.9
   438.4
   480.9
     464
     441
     477
   466.3
   551.3
   438.1
   408.9
   404.7
     466
   479.9
   407.6
   489.3
     451
   468.9
   472.5
   482.2
     465
   457.5
     454
   427.7
   449.4
   426.7
   459.2
   441.6
   481.9
     487
   436.4
   471.2
   500.3
     463
   450.1
   436.4
   427.4
   426.7
   409.2
     487
   492.6
     477
   457.9
   417.6
   464.7
   447.5
     452
   410.8
   469.9
   504.2
   467.9
   520.8
   484.8
   447.1
   472.1
   504.6
   423.1
   455.6
   462.1
     477
   385.5
   476.3
   457.9
   493.2
   481.9
   471.2
   436.8
   434.2
   470.8
     453
   505.2
   527.3
   446.5
   478.3
   429.3
   461.7
   472.8
   443.3
     439
   493.5
   446.8
   474.7
   443.9
   504.6
   478.9
   461.7
     490
   489.6
   437.1
   482.5
     429
   470.5
   481.2
   431.3
   443.6
   483.8
   421.2
   490.6
   421.8
   449.1
   436.4
   478.3
   484.5
   501.6
   522.1
   457.5
   496.1
   446.8
   475.4
   471.8
   485.8
   434.5
   456.6
   493.9
     465
   447.1
   476.3
   468.9
   446.8
   473.1
   458.2
   431.3
     477
     465
   428.7
   466.9
   468.6
   447.5
   463.7
   439.4
   480.2
   455.6
   470.8
   477.3
     452
   483.2
   439.4
   447.5
     466
   464.7
   474.4
   480.9
   478.3
   483.2
   453.6
   479.6
   412.1
   518.8
   514.3
     454
   444.9
   479.9
   478.9
   458.2
   484.5
   425.7
   451.4
   476.7
   492.2
   449.4
     454
   453.3
   407.9
   479.6
     465
   429.6
   506.8
   424.1
   478.6
   448.1
   473.7
   460.1
   465.6
   426.7
   471.5
   446.2
   436.8
   478.9
   468.6
   476.7
   486.7
   478.9
   468.6
   493.5
   477.6
     440
   416.3
   434.5
   490.3
   495.5
   451.7
   419.9
   462.7
   473.1
   459.8
   425.1
   512.4
   456.6
   425.4
   455.3
   442.9
   464.7
   454.9
   480.2
   482.5
   480.6
   482.2
   447.5
   459.2
   475.4
     453
   429.6
   445.9
   447.5
   528.9
   508.5
   436.8
   438.1
   424.4
   440.7
   493.2
   470.8
   458.5
   475.4
   503.9
   469.5
   466.6
   454.9
   438.7
   464.3
   478.6
     440
   423.8
   458.8
   465.6
   457.9
   409.8
   420.9
     418
   457.5
   547.7
   445.5
   497.8
   483.5
   411.8
   501.6
   482.5
   478.3
   472.8
     463
   449.7
   518.8
   441.3
   488.3
   437.1
   488.7
     478
   499.4
   451.7
   459.2
   452.3
   460.8
   447.1
   460.4
     451
   467.9
   474.7
   473.4
   449.7
   417.6
   481.5
   458.5
   436.8
   458.5
   425.7
   450.7
     442
   431.9
     403
   482.8
   462.1
   462.1
   434.5
   442.6
   430.9
   456.6
   422.8
   440.7
   429.3
   444.6
   500.7
   450.7
   458.5
   423.5
   482.5
   457.9
   449.4
   479.3
   456.6
   493.5
   414.4
   410.8
   460.1
   444.9
   462.1
   439.7
     475
   462.4
   465.6
   452.3
   474.7
   497.1
   448.4
   498.7
     466
   494.5
   418.3
   471.5
   463.7
   503.6
   497.8
   476.3
   448.4
   490.9
   451.7
   493.2
   519.5
   463.7
   448.4
   510.4
   466.9
   442.6
   454.3
   477.6
   422.5
   446.8
   446.5
   482.8
   457.2
   462.1
   486.7
   439.7
   465.3
   473.4
   449.1
   481.9
   436.1
   441.6
   421.2
   499.4
   474.1
   503.3
   467.6
   459.8
   453.3
   428.7
   464.3
   446.2
   481.2
   475.7
   502.9
   504.9
   463.4
   450.1
   490.6
   459.8
   468.9
   464.3
   454.9
   501.6
     451
   459.2
   445.5
   439.4
   507.5
   460.1
   497.8
   444.6
   482.5
   459.2
   473.4
     439
   458.5
   497.8
   453.3
   463.7
   468.2
   435.8
   469.2
   463.7
   419.2
   424.4
   466.6
   434.2
   516.2
   485.1
   474.7
     489
   467.9
   469.2
     465
   468.6
   453.6
   436.4
   490.3
   486.4
   413.4
   473.7
   437.7
   431.6
   398.2
   490.3
   448.1
   480.2
   463.4
   450.4
   488.7
   497.4
   474.4
   437.7
   477.3
   424.1
   483.8
   437.7
   446.5
   470.2
   496.8
   470.5
   464.7
   457.9
   394.6
     452
   515.6
     451
   418.9
   435.5
   474.4
   466.6
   421.8
   432.2
   478.9
   468.9
   459.2
   466.6
   479.9
   445.5
   471.5
   431.3
   458.2
   473.1
   468.2
   437.4
   469.9
   445.9
   467.3
   438.4
   440.3
   424.1
   431.9
   431.6
   429.6
   478.3
   454.6
   444.9
   455.3
   440.3
   485.1
   460.1
   427.4
   405.6
   472.5
   458.8
   468.2
   490.6
   488.7
   474.4
   456.6
   416.7
     514
   442.9
     475
   454.3
   412.8
   467.9
   425.7
   431.9
   446.8
   430.9
   470.2
   493.2
   436.4
   437.7
   475.7
   506.5
   399.8
   450.7
   456.2
   471.8
     427
   412.1
     453
     429
   413.7
     440
   426.4
   436.4
   487.4
   478.3
   468.6
   467.3
   466.9
   438.4
     466
   523.7
   497.8
   435.1
   438.7
     442
   454.3
   457.5
   420.2
   423.1
   490.9
   477.3
   470.2
     490
   464.3
   445.5
   435.8
   417.3
   483.2
     415
   472.8
     477
     477
   429.6
   484.5
   436.8
   482.5
   471.2
   450.4
   451.7
   474.1
   460.4
   453.3
   490.6
   446.8
   443.3
     464
   498.1
   521.8
   449.7
   443.6
   449.1
   420.2
   429.3
   448.1
   409.8
   423.1
   441.3
   432.2
   484.5
   439.4
   447.8
     442
   441.3
   450.7
   443.6
   458.2
     488
   452.3
   479.9
     452
   430.6
   425.1
   473.7
   428.3
   491.3
   411.1
   485.4
   509.1
   480.9
   482.2
   479.9
   463.7
   440.3
   464.3
   460.8
   369.9
   450.1
   490.6
   444.2
   462.4
   432.9
   459.8
   474.7
   490.3
   426.7
   469.2
   473.4
   435.5
   460.4
   469.5
   425.1
   447.1
   492.9
   450.1
   459.8
   499.7
   434.8
   430.6
   446.5
   454.6
   482.2
   466.3
   479.3
   459.5
   425.7
   456.2
   456.2
   470.5
   450.7
   438.7
   453.3
     451
   499.1
     464
   479.9
   431.3
   483.5
   422.5
   456.2
   470.2
   462.1
   485.4
   444.6
   470.2
   436.8
   461.7
   451.4
     451
   411.8
   471.2
   480.9
     442
   462.7
     452
   455.6
   420.2
     441
   499.1
   411.1
   442.9
     514
   485.4
   430.3
     442
   482.2
   488.7
   473.7
   486.7
   445.2
   451.7
   454.6
   425.1
   445.9
   443.9
   483.2
   492.6
   439.4
   456.2
   488.7
   441.3
   495.5
   465.3
   437.4
   486.7
   453.6
   451.7
   470.2
   449.4
   468.2
   440.7
   489.3
   469.5
   431.6
   415.7
   394.3
   433.5
     440
   469.5
   444.6
   466.3
   458.5
   494.2
   427.7
   433.5
   428.7
   438.4
   478.3
   428.3
     415
   443.9
   478.9
   443.6
   382.9
   433.8
   417.6
   466.9
   448.4
   442.6
   492.2
   472.8
   469.5
   453.3
     463
   489.6
   486.4
   475.4
   452.7
   479.3
   479.6
     442
   450.4
   411.1
   462.4
   429.6
   443.9
   474.7
   418.3
   465.3
   496.5
   440.7
   426.4
   497.4
   505.9
   451.4
   492.6
   466.3
   466.9
   431.6
     405
     476
   461.1
   454.9
   411.8
   428.7
   509.1
     463
   428.7
   460.8
   457.2
     502
   444.6
   461.7
   450.4
   462.4
   457.2
     476
   456.9
   485.8
     427
   486.1
   444.6
   463.4
     478
     415
   495.5
   427.7
   478.9
   459.2
     453
     453
   484.1
   486.4
   493.9
   491.3
   450.4
   443.9
   486.1
   468.9
   414.1
   484.8
   424.4
   455.9
   440.7
   469.2
   422.8
   461.1
   429.3
     466
     465
   464.3
   480.2
   454.9
   477.6
   411.1
   409.8
   437.4
   409.8
   452.7
   442.3
   512.4
   425.1
   443.3
   472.1
   490.9
   471.2
   452.3
   425.7
     465
   483.2
   411.1
   463.7
   432.9
   450.1
   467.3
   410.5
   485.8
     429
     466
   441.6
   438.4
   466.3
   484.1
   492.6
   465.3
   482.2
   457.2
   443.9
   480.2
   473.1
   482.2
   438.4
   449.1
   481.5
   424.1
     500
   428.3
     454
     440
   431.9
   491.9
   482.8
   496.5
   503.3
   461.7
   458.8
   461.1
   494.5
   459.8
   436.1
   452.7
   470.8
     476
   429.3
   452.7
     536
   468.9
   456.9
   433.5
   479.9
   498.7
   450.7
   419.9
   466.9
   419.6
   468.9
   412.8
   458.2
   467.6
   506.8
   506.5
   503.6
   490.6
     476
     404
   441.3
   458.5
   450.1
   442.9
   448.1
     477
   439.4
   474.7
   458.5
   484.8
   455.3
   445.2
   459.8
   439.7
   502.6
   490.9
     501
   446.8
   483.8
   463.4
   485.1
   456.6
   426.7
   495.2
   416.7
   470.5
     453
   461.1
   477.3
   486.7
     440
   432.2
   472.8
   418.3
   436.1
   446.5
   499.1
   432.5
   472.8
     441
   467.9
   455.9
     440
   436.8
   474.7
   441.3
   444.2
   479.9
   425.7
   469.5
   416.3
   405.3
   466.3
   446.8
   450.1
   464.7
     452
   497.4
   488.7
   463.7
   474.4
   438.7
     487
     477
   422.8
   483.8
   467.3
   467.6
   478.6
   449.4
     454
   442.3
   430.9
   443.6
   451.4
   451.7
   446.8
     452
   482.5
   438.1
   457.2
   485.4
   425.4
   483.2
   441.6
   483.2
   482.2
   484.1
   438.4
   408.2
   459.2
   490.9
     512
   460.8
     465
   446.8
   490.9
   439.7
   484.5
     428
   490.3
   446.5
   475.4
     478
   494.2
   483.2
   454.6
   443.3
   482.2
   387.8
   465.3
   454.6
   492.6
   477.6
   419.2
   405.9
   469.9
   431.6
   497.1
   445.9
   438.4
   488.7
   449.1
   462.7
   504.9
   450.4
   432.9
     429
   460.4
   432.2
   404.7
   428.3
   445.5
   445.5
   433.8
   422.8
   475.4
   450.4
   499.7
   497.4
   458.5
   447.8
   491.6
   479.3
   434.2
   438.4
   439.7
   432.5
   441.3
   455.6
   440.7
   488.7
   528.9
   461.1
   446.5
   482.5
   416.7
   487.7
   459.8
     451
   441.3
   462.1
   459.5
   493.9
   459.2
   453.6
   491.3
     415
   423.1
   471.5
   498.1
   466.3
   477.6
   465.6
     442
   422.5
   448.1
   497.4
   456.6
   475.7
   449.7
   468.2
   491.6
   443.9
   477.6
   471.5
   454.3
   448.4
     429
   471.8
   444.2
   511.1
     500
   482.5
   469.2
   485.4
   420.5
   466.9
   473.4
   491.6
   455.3
   423.5
   456.2
   490.6
     439
   495.5
   426.4
   471.8
   469.2
   431.6
   487.4
     441
   431.3
     477
   478.9
   461.4
   461.4
   434.2
   455.9
   456.9
   453.3
   434.2
   448.4
   461.4
   447.8
   439.4
   428.7
   511.7
   442.3
   447.1
     489
   478.3
   459.5
   449.4
   472.1
     488
   507.2
     500
   437.7
     416
   437.4
   461.7
   482.2
   499.7
   473.1
   420.5
     488
     489
     429
   471.2
   491.9
   466.6
   461.1
   437.7
   491.3
   417.3
   533.4
   498.7
   455.3
   426.1
   495.8
   463.7
   489.6
   452.3
   479.6
     429
   433.5
   432.2
   458.8
   468.6
   442.9
   430.3
   489.6
   445.5
   481.9
   432.5
   461.1
   487.4
   448.1
     490
   455.3
   454.9
   441.3
   480.2
   438.4
   414.4
   443.6
   522.7
   419.9
   477.3
     477
   453.3
   462.7
   458.8
   447.5
     428
   442.3
   452.7
   467.9
   448.1
     454
   495.2
   465.6
   444.6
   444.2
     415
   471.5
   463.7
   482.5
   455.6
   435.5
   454.9
   501.3
   465.3
   456.2
   415.7
   466.6
   497.4
   444.2
   431.3
   435.8
   443.6
   448.8
   521.8
   431.6
   482.2
   462.1
   461.4
   464.7
   471.8
     487
   505.9
   446.5
   465.3
   453.6
   449.1
   498.7
   474.1
   470.8
   468.2
   446.5
     478
   443.3
   469.2
   468.9
   477.6
   461.1
   504.9
   476.7
   453.3
   440.7
   516.9
   441.6
   463.4
   450.4
   433.5
   446.8
   456.9
     464
   438.4
     488
   482.2
   449.4
   448.4
   444.9
     451
   467.9
   494.2
   450.7
   434.8
   439.7
   444.2
   428.7
   481.9
   466.9
   502.3
   508.1
   480.9
   455.6
   439.4
   463.7
     476
   459.2
   462.1
   481.2
   463.4
   406.3
   462.7
   455.6
   478.9
   446.2
   483.8
   492.2
   443.6
   469.9
     429
   464.7
   475.4
   431.9
   467.6
   479.6
   451.7
   399.1
   397.2
   450.1
   406.9
   450.4
   443.6
   425.1
   482.8
   410.8
   451.4
   496.1
   456.9
   498.7
   482.8
   467.6
   461.4
   465.3
   485.1
   435.5
   461.1
   492.6
   404.7
     430
   432.9
   496.5
   453.3
     441
   408.2
   476.7
   441.6
   515.6
   443.6
   454.6
   501.3
   426.7
     453
   452.7
   457.2
   460.8
   414.1
     487
   470.5
   428.7
   467.3
   461.4
   472.8
   427.7
   454.3
   460.1
   460.8
   443.9
   497.8
   468.6
   499.1
   486.1
   517.5
   435.1
   448.8
   454.6
   467.6
   420.9
   461.7
   482.5
   441.6
   478.6
   503.3
   479.3
   498.7
   493.9
   432.5
     464
   478.9
   427.7
   429.3
     404
   432.2
   483.2
   455.3
   435.1
   467.9
   455.6
   432.5
   444.2
   481.5
   457.9
   456.2
   506.2
   438.4
     466
   424.4
   474.4
   457.2
   422.5
   509.1
   485.8
   530.2
   435.1
     429
   495.2
   471.2
   457.5
   420.9
   446.8
   436.1
     466
   471.8
   459.8
     475
   515.9
   437.1
   437.7
   464.7
   437.7
   461.4
   485.4
   508.8
   504.6
   444.9
   486.1
   446.8
   432.9
   417.6
   474.4
   459.8
   430.9
   445.5
   462.7
   437.1
   502.6
   488.3
   480.2
   456.9
   498.4
   432.2
   418.9
   491.6
   508.5
   462.4
   455.9
   443.9
   452.7
   471.2
   465.6
   447.8
   482.8
   426.7
   444.9
   436.4
   481.2
   456.6
   461.7
   432.9
   472.8
   464.7
   432.2
   455.9
   481.2
   484.8
   435.8
   461.7
   453.6
   481.5
   468.9
   427.7
   445.5
   488.3
     464
   517.5
   461.4
   489.3
   444.2
   406.6
     453
   433.8
   441.6
   499.7
   491.9
   434.2
   465.3
   438.1
   431.9
   435.8
   458.2
   462.4
   466.3
   495.8
   432.5
   457.5
   442.3
   464.3
   428.7
     477
   484.1
   440.3
   420.9
   432.9
   474.4
   455.3
   416.3
     489
   470.5
   461.7
   435.8
   427.4
   433.2
   506.2
   457.2
   442.9
   448.4
   442.6
     405
     463
   432.5
   432.5
   446.5
   422.8
   420.9
   430.3
   502.9
   447.5
     391
   473.1
   422.2
   431.9
   470.5
   431.3
   471.8
   382.6
   428.3
   451.7
   496.8
   467.6
   505.2
   458.5
   472.5
   451.7
   437.4
   483.2
   482.8
   451.7
   433.2
   438.7
   470.5
   482.2
   457.2
   427.4
   447.1
   427.7
   474.4
   425.7
   478.6
   474.1
   440.7
   450.7
   447.5
   468.9
     440
   450.4
   504.9
   496.8
   428.3
   477.3
   484.1
   453.6
   473.7
   465.6
     478
   471.5
     418
   460.8
   498.1
   446.5
   484.8
   498.4
   458.5
     451
   469.2
   478.3
   430.3
   476.7
   450.4
     415
   514.3
   422.5
   455.9
   456.2
   437.4
   434.8
   481.5
   429.6
   474.7
   434.2
   450.7
   436.4
   461.1
     439
   436.8
   427.4
   446.2
   441.3
   449.1
   448.8
   448.1
   456.9
   437.4
   496.5
     463
   466.3
   503.3
   488.7
   471.5
   462.4
     489
     441
   456.2
   421.8
   465.6
     463
     439
   460.8
   443.9
   471.2
   435.8
   459.8
   499.4
   404.3
   474.1
   443.9
   422.2
   487.7
   475.7
   450.1
   469.9
   473.1
   449.7
   508.8
   481.5
   465.3
   520.5
   448.1
   493.5
   459.5
   517.2
   422.5
   466.6
   475.4
   431.9
   461.7
   466.9
   469.5
   485.1
   443.6
   480.2
   482.8
     478
   458.2
   402.4
   446.5
   460.8
   450.1
   466.3
   436.4
   419.2
   449.1
   435.1
   455.3
   464.3
     429
   459.2
   467.9
   438.1
   486.4
   476.7
   489.3
   446.8
   483.2
   468.2
   461.7
   471.8
   442.9
   454.3
   442.3
   417.3
   503.3
   466.6
   492.2
   450.7
   500.7
   466.9
   403.7
   429.6
   471.5
   468.9
   412.1
   454.3
   416.7
   449.1
   419.9
   442.9
   424.4
   423.5
     476
   455.3
   432.5
   417.6
   411.8
   457.2
   453.3
   496.8
   440.3
   422.8
   454.3
   467.9
   459.2
   471.5
     427
   427.4
     463
   496.1
   436.4
   466.6
   470.8
   421.2
   468.9
   434.5
   490.3
   434.8
   467.9
   458.2
   457.9
   400.8
     454
   385.8
   434.8
   451.7
   460.1
   534.4
   450.1
   416.7
   422.2
   463.4
   470.8
   432.5
     489
   447.8
   486.7
   451.4
   440.3
   457.2
     464
   470.8
   454.3
   436.8
   412.8
   481.2
   420.5
   421.2
   465.3
   437.4
   484.5
   470.8
     418
   462.4
   470.2
   445.5
   408.9
   414.1
   454.3
   521.8
   444.6
   479.9
   457.2
   458.2
   424.8
   390.4
   515.3
   395.9
   438.4
   454.6
   468.6
   450.7
   423.8
   434.5
   440.7
     452
   458.8
   463.7
   483.5
     427
   435.8
   413.1
   438.7
   435.5
     430
   430.3
   466.3
   425.1
   478.3
   489.3
     476
   399.5
   434.8
     464
   455.9
   438.7
   523.7
   490.6
   459.5
     451
   474.7
   435.8
   478.9
   465.3
   473.7
   462.7
   460.4
   444.6
   444.6
   453.3
   451.4
     452
   448.4
   463.4
   466.3
   396.9
   458.8
   437.4
   422.2
   486.7
     429
     463
   483.5
   443.9
   430.3
   488.7
     478
   458.2
   501.6
   424.4
   442.6
   462.1
   455.9
   449.4
   452.3
     454
     442
   478.6
   471.2
   464.3
   468.9
   441.3
   455.3
     415
   410.5
   478.3
   468.9
   462.4
   465.6
   468.6
   458.2
   434.2
   444.2
   468.6
   509.8
   430.6
   482.5
   481.2
   516.6
   466.6
   480.6
   452.7
   429.6
   455.3
     513
   462.7
   443.9
   394.9
   522.7
   430.9
   447.5
   454.6
   484.8
     500
   468.9
   434.8
   430.6
   469.5
   444.6
   430.6
   455.3
   409.5
   447.8
   444.9
   479.3
   466.6
   472.5
   425.1
   428.3
   437.7
   490.3
   447.1
   455.6
   489.6
   455.6
   457.5
   447.5
   462.1
   438.1
   439.7
   442.9
   509.4
   433.8
   467.6
   426.7
   470.2
   464.7
   419.9
   438.7
   438.1
     440
   436.1
   452.3
   447.8
   481.2
   484.8
   461.7
   515.3
   461.1
     418
   516.6
   495.2
   461.7
   480.9
   411.5
   454.9
   432.2
     430
   446.5
   481.9
   436.8
   506.5
   488.3
   484.1
   504.9
   479.3
   443.6
   413.1
   448.4
   420.5
   431.3
   473.1
   459.5
   457.2
     475
   436.4
   430.9
   447.1
   437.1
   439.4
   472.5
     464
     417
   443.3
   438.1
   462.4
   462.4
   438.7
   446.2
   455.3
   433.5
     454
   468.6
   468.9
   409.8
   461.1
   426.4
   475.7
   461.1
   405.6
   471.8
   451.4
   450.7
   551.3
     442
   489.6
   439.4
   445.2
   486.4
   446.5
   413.7
   425.7
   493.5
     454
   533.4
   455.9
   466.3
   432.5
   420.5
   510.4
   462.4
   449.7
   408.9
   485.1
   425.1
   460.1
   441.3
   459.5
   481.9
     475
   462.4
   416.7
   437.7
   457.5
   492.6
   467.9
   456.2
   458.8
     465
   452.3
   454.6
   503.9
   451.7
   458.5
   493.9
   434.5
   414.4
   510.4
   467.9
   454.9
     490
   458.5
   475.4
   457.2
   470.2
   494.2
   460.4
   449.7
   465.6
   425.7
   448.1
   454.6
   461.1
   509.4
   434.8
   462.7
   438.7
   470.8
     500
   467.9
   456.6
   438.7
   419.9
   449.1
   508.8
   435.1
   447.8
   455.3
   474.4
   479.3
   461.7
   435.5
   417.3
   498.7
     466
   405.6
   435.5
   485.8
   446.2
   437.4
   432.5
     429
   453.3
   485.1
   481.5
   442.6
   488.3
   463.7
   479.3
   483.2
   523.7
   448.4
   438.4
   511.4
   519.2
   466.9
   443.3
   459.5
     501
   496.8
   492.9
   457.5
     489
   433.8
   436.1
   436.8
     487
   469.5
   441.3
   430.3
     475
     454
   432.2
   439.4
   491.6
   472.8
     418
   430.6
   476.7
   472.1
   462.1
   432.5
   446.5
   504.2
   435.8
   424.8
   494.8
   483.5
   473.4
   472.5
     464
   478.6
   439.7
   431.6
   441.3
   497.4
   455.9
   493.2
   463.7
   484.5
     465
   447.8
   471.8
   470.2
   496.8
     430
     452
   487.7
   431.3
     416
   486.1
   484.1
   459.2
   494.5
     501
   431.9
   435.8
   457.2
   461.7
   440.7
   453.3
   478.9
   507.2
   445.9
   447.8
   457.9
     466
     514
   445.2
   530.2
   417.3
   477.3
   465.6
   444.6
   458.8
   453.6
   445.2
   446.2
   468.2
   455.9
   424.8
     524
     440
   446.5
   415.7
   483.8
   374.2
   510.1
   485.1
   458.8
   434.5
   470.8
   423.1
   462.1
   457.2
   435.1
   413.4
   468.2
   472.8
   499.1
     452
   441.3
   449.4
   491.9
   452.3
   435.8
   449.1
   450.1
   460.4
   470.5
   388.8
   459.8
   466.3
   438.4
   468.6
   513.6
   398.8
   493.2
   481.2
   453.3
   480.6
     464
   492.2
   467.6
   421.2
   462.1
   460.1
   438.7
   466.6
   451.4
   466.3
   452.7
   451.7
   434.8
   478.9
   412.4
   499.7
   458.8
   449.4
   455.9
   478.3
     466
   485.4
   460.1
     452
   462.4
   407.9
     487
   433.8
   452.3
   433.5
   433.2
   449.7
   462.1
     441
   447.5
   444.6
   462.7
   515.9
   474.4
   422.8
   458.5
   480.9
   447.1
   471.2
   425.4
   431.6
   450.1
   423.8
   457.5
   500.7
   515.9
   495.8
   468.9
     477
   488.3
   439.7
   450.1
   476.3
     502
   437.4
   453.6
   475.4
   487.4
   446.5
   483.2
   488.7
   436.8
   473.4
   455.3
   444.6
   488.7
   433.2
     439
   491.9
   482.2
   429.3
   477.3
   475.7
   464.3
   489.3
   471.5
   435.1
   454.6
     464
   509.8
   435.8
   433.5
   462.1
   416.3
   449.1
   414.1
   444.6
   467.3
   434.5
   444.6
   455.3
   467.6
   431.9
   444.2
   459.2
   457.9
   480.2
   500.7
   468.9
   461.1
     512
   481.9
   425.1
   492.2
   437.7
   465.6
   525.3
   468.2
   442.3
   514.6
   436.4
   463.4
   470.5
   490.3
     502
   491.6
   456.9
   459.2
   512.7
   515.3
   467.9
   436.4
   444.9
     453
   449.7
   449.4
   493.9
     427
   475.7
   443.9
   482.2
   510.7
   473.1
   462.1
   518.5
     451
   465.3
   489.3
   480.9
   440.7
   465.6
   463.4
   458.8
   478.9
   459.8
   482.5
   452.7
   444.9
   437.4
   487.7
   473.7
   466.6
   482.8
   477.6
   466.3
   513.3
     490
   420.2
   495.8
   497.4
   471.5
   459.5
   452.7
   462.4
   485.1
   421.2
   476.7
   442.6
   421.8
     454
   461.7
   413.1
   534.1
   446.8
   495.8
   498.4
   426.4
   483.2
   454.6
   434.2
   503.9
   477.3
   426.1
   481.2
   494.5
   511.7
   477.6
   493.5
     502
   508.8
   444.2
   446.2
   413.4
   444.6
   445.9
   453.3
   458.8
     500
   462.4
     464
   472.1
   490.3
   435.5
   392.3
   473.4
   455.9
   450.1
   439.4
   469.5
   480.9
   456.6
   477.3
     453
   489.3
   488.7
   470.5
   432.2
     476
   471.2
   482.8
   449.7
   454.3
   451.4
   407.6
     451
   462.4
   403.4
   445.9
   453.3
   413.1
   457.5
   418.3
   500.3
   450.4
   445.2
     466
   473.7
   478.3
   479.3
     464
   415.7
   461.7
   458.2
   457.5
   439.7
   483.8
   439.7
   467.3
   446.8
   496.5
   426.4
   458.2
     478
     416
   469.5
   445.5
   469.5
   484.1
   488.3
   473.4
   449.1
   429.6
   474.7
   471.2
   413.7
   408.2
   466.9
   478.9
   502.6
   455.6
   493.2
   437.1
     464
   405.6
   469.9
   426.4
   501.3
   484.1
   487.7
   422.5
   438.4
   443.3
   486.4
   474.1
   497.4
   457.5
     487
   446.5
   487.7
     440
   436.1
   459.8
   421.8
   422.2
   433.8
   443.3
   418.9
   435.8
   420.2
   463.4
   453.6
   435.8
   430.6
   427.4
   435.5
   417.3
   454.6
   456.2
   422.2
   449.4
   398.5
     476
   442.3
   450.7
     416
   497.4
   469.5
   500.7
   442.9
     454
   456.9
   455.6
   495.5
   447.5
   435.5
   482.8
   481.2
   423.1
   387.5
   455.6
   469.9
   450.7
   459.2
   479.3
   456.9
   484.8
   476.3
   438.4
   442.3
   464.7
   485.4
     464
   441.3
   455.9
   443.9
   433.5
   448.1
   416.7
   482.8
   442.9
   462.4
   506.8
   466.3
   455.9
   437.4
   444.2
   427.4
   448.8
     512
   430.9
   483.2
   452.3
   437.1
   414.1
   458.5
   482.5
   449.7
     429
   506.8
   473.1
   516.2
   515.9
   442.3
   457.9
   494.8
   450.7
   505.2
   454.3
   458.5
   431.9
   445.5
   451.7
   471.2
   464.3
     442
   451.4
   456.9
   447.1
   448.4
   523.4
   461.7
   472.8
   526.6
     428
   461.4
   445.5
   413.7
   485.8
   466.3
   475.4
   437.7
     451
   479.3
   458.5
   504.9
     478
   460.4
     439
   434.8
   410.5
   482.5
   477.3
   498.1
   434.8
   456.6
   482.8
   501.3
   443.9
   455.6
   498.4
     466
   466.9
   466.9
   467.9
     451
   462.7
   494.5
   456.6
   431.9
   437.7
   425.7
   455.9
   423.1
   439.7
   423.5
   452.7
   451.4
   485.8
   449.4
   491.9
   402.4
   454.6
   479.3
   467.9
   465.6
     403
   485.4
   438.4
   509.8
   500.7
   427.4
   469.5
   498.1
     430
   457.5
   483.8
   518.2
   459.8
   497.4
   422.5
   497.1
   437.7
   478.3
   436.1
   453.3
   462.1
     405
   442.6
   470.5
   421.2
   497.1
   461.1
     415
   507.2
   431.9
   466.9
   470.2
   487.4
   477.3
   495.8
   490.3
   456.2
   428.3
   458.8
   489.3
   481.5
   450.7
     439
   445.2
   416.7
   436.8
   480.2
   460.8
   502.6
   448.8
   431.6
   443.3
   455.6
   496.5
   487.7
   496.1
   464.7
   453.3
   470.5
   500.7
     488
   491.9
     416
   489.3
   437.4
   436.1
   455.6
   429.6
   468.9
   537.3
   478.3
   444.9
   460.4
   491.9
   450.1
   449.4
   470.8
   470.2
   483.2
   495.8
   455.6
   496.1
   443.9
   498.7
   478.3
   469.9
   429.3
   433.5
   410.8
   487.4
   448.1
   440.7
   475.7
   438.4
   515.3
     442
   450.7
   452.7
   430.9
   445.2
   405.9
   456.6
   442.6
   379.7
   447.8
   423.8
   471.2
     464
   437.4
   475.4
   440.7
   502.3
   493.9
   462.4
   424.8
   404.3
   485.8
   495.5
   449.1
     464
   438.1
   509.1
   490.6
   457.2
   462.7
   442.9
   444.9
   469.5
   448.4
     466
   484.8
   459.8
   491.9
   478.3
   459.5
   460.4
   451.7
   442.6
   496.1
   473.4
   465.3
   452.7
   419.2
   400.1
   441.3
   425.7
   415.4
   454.6
   476.3
   449.7
   481.5
   447.8
   417.6
   436.8
   537.7
     514
   436.8
   468.9
   437.1
   414.4
   490.6
   472.1
   469.5
   494.2
   455.9
   517.5
   426.4
   438.4
   444.6
   444.9
   445.9
   472.5
     442
   493.5
   406.6
   410.2
   423.1
   440.3
   452.3
   466.9
   446.5
   447.1
   493.5
   450.4
   477.6
   423.5
   494.2
   465.6
   467.3
   501.6
   451.4
   465.6
   431.9
   455.9
     514
     454
   430.9
   450.7
   424.1
   429.6
   459.5
     477
   482.2
     454
   462.1
     477
   471.5
   435.8
     513
   466.3
   409.2
   452.7
   468.9
   428.3
   461.4
   430.6
   479.6
   419.2
   520.5
   499.7
   505.2
   468.2
   468.2
   488.3
   467.9
   458.8
   466.9
   467.3
   451.7
   503.9
   499.7
     463
   457.5
   472.8
   472.5
   432.2
   460.1
   436.8
   449.4
   450.1
   437.7
   472.5
   479.6
   423.8
   451.7
   480.9
   506.8
   424.4
   415.7
     427
   439.7
     442
   499.4
   498.4
     490
   419.2
   471.2
   479.3
   476.3
     454
   469.2
   435.5
   409.5
   507.8
   484.8
   444.6
   460.1
     463
   442.9
   434.2
   430.6
   524.7
   448.1
   459.5
     430
   452.7
   445.9
   449.7
   475.7
     454
   491.9
     427
   382.6
   432.9
   420.2
   453.6
   479.3
   449.4
   467.9
   453.6
   410.5
   464.7
   489.6
   465.6
     476
   457.5
   470.2
   476.7
     502
   456.6
   474.7
   437.4
   504.2
   474.7
   486.4
   391.7
   472.1
   447.5
   458.8
   457.5
   447.8
   457.9
   450.4
   533.4
   465.6
     466
   452.7
   413.4
   454.9
   519.5
   474.1
   508.1
   423.5
   453.3
   459.5
   483.2
     466
     478
   418.6
   474.7
   435.1
   424.4
   424.1
   441.6
     427
   436.8
   471.8
     478
   471.5
     454
   471.8
   442.6
     463
   443.9
   443.6
   452.3
   417.6
   442.3
   402.4
   468.6
   433.8
   476.3
   471.5
     453
   489.6
   419.6
   483.8
   446.8
   482.8
   464.7
     427
   461.4
   462.1
   442.9
   430.6
   441.6
   444.9
   476.7
   467.6
     452
   419.6
   500.7
   465.6
   495.5
   467.9
   462.1
   470.8
   446.2
   448.1
     452
   467.6
     442
   436.1
   473.7
   479.3
   499.4
   440.7
   474.1
   481.5
   517.2
   490.9
   514.3
   479.9
   418.6
   426.7
   453.3
   387.8
   434.8
     451
   437.4
   462.1
   446.8
   489.6
   521.4
   436.1
   433.8
     490
   472.8
   433.2
     404
   436.4
   485.8
   459.2
   467.6
   457.5
   454.6
   433.2
   482.5
   443.9
     429
   472.1
   484.5
   457.9
     490
   476.3
     487
   483.8
   472.5
   420.5
   414.4
   497.1
   481.9
     430
   464.3
   454.6
   444.9
   432.2
   494.8
   466.3
   436.8
   427.7
   470.2
   407.6
   458.8
   427.7
   475.4
   444.9
   471.8
   474.4
   505.9
   478.9
   493.9
   435.1
   444.6
   422.8
     452
   462.4
     463
   467.3
     441
   449.7
   432.9
   513.3
   377.1
   443.6
   466.9
   437.4
   446.5
   492.6
   446.5
   469.9
   450.1
   471.2
   428.7
     463
     490
   497.8
   466.6
   474.1
   486.1
   483.2
   413.4
   434.5
   455.6
   468.2
   449.7
   532.8
   422.8
   471.5
     441
   434.5
   436.4
   473.7
   510.7
   425.7
   479.9
     429
     441
   446.2
   443.9
   492.9
   455.3
   446.8
   417.6
   436.4
   431.6
   474.1
   465.3
   472.5
   460.4
   407.9
   406.9
   454.3
   461.1
   460.4
   454.6
   435.1
   451.7
   472.1
   437.4
   466.9
   455.3
   471.2
   522.4
   446.5
   476.7
   462.1
   469.2
   443.6
   460.4
   443.6
   458.8
   445.9
   420.9
   441.6
   483.8
   507.8
   525.7
   492.2
   457.5
   459.2
   460.1
   453.6
   474.4
   418.3
   515.3
   447.8
   458.2
   425.1
   510.1
   453.3
   422.8
   430.3
     466
   435.8
   435.1
   449.7
   453.6
   449.1
   475.4
   450.1
   465.6
   517.5
   419.2
   460.4
   442.3
   498.4
   455.9
   492.2
   425.7
   450.4
     488
   517.9
   496.1
   402.4
   436.4
   429.3
   479.6
   459.2
   494.2
   454.9
     454
   414.1
   483.5
   453.3
   476.7
   476.7
   491.9
   464.3
   455.6
   434.8
   471.2
   467.9
   499.4
   446.2
   460.1
   482.8
     439
   415.7
     441
   468.2
   507.2
   470.8
     466
   480.2
   498.1
   444.9
   463.7
   495.8
   471.5
   502.9
   419.2
   471.5
   449.1
   440.3
   436.8
   427.7
   448.8
   445.9
   397.8
   416.3
   450.1
     464
   472.5
   430.6
   500.3
   456.9
   386.2
   440.3
     475
   431.6
   467.6
   443.6
   487.7
   467.3
   511.7
     476
   447.5
   471.8
   474.1
   457.9
   479.9
   463.4
   475.7
   483.8
   480.9
   413.7
   501.3
   458.2
   458.5
     440
   453.6
   482.2
   461.7
   441.3
   439.4
   497.1
   466.9
   389.1
   475.4
   471.2
   423.5
   541.2
   491.3
   437.7
   445.2
   419.9
   465.3
   470.8
   495.8
   505.5
   425.1
   485.4
   435.1
   435.5
   450.1
   481.2
   480.2
   440.7
   403.7
   455.9
   468.2
   467.9
   444.6
   445.2
   451.7
   443.3
   417.3
   449.4
   504.2
   439.7
   501.3
   471.8
   453.3
     465
   411.5
   433.5
     415
   426.1
   437.1
   418.3
   460.8
     463
   455.6
   402.4
   478.9
   447.1
   445.2
   460.8
   437.7
     453
   442.9
   454.6
   461.1
   433.8
   480.2
   454.9
   416.7
   460.4
   429.3
   484.8
     428
   502.9
   449.7
   470.8
   405.9
   449.7
   444.2
   462.1
   492.6
   455.6
   439.7
   428.7
   473.1
   447.5
   452.7
   379.7
   484.1
   485.1
   473.7
     465
     452
   504.2
   443.3
     502
   461.1
   452.7
     451
   419.9
     405
   457.9
     463
   451.4
     451
   452.3
   460.4
   420.2
   433.2
   475.4
   400.8
   427.4
   473.4
     487
   455.6
   450.4
   455.9
   539.9
   467.9
   482.2
   468.6
   486.7
   460.1
     475
   467.6
     477
   478.3
   460.4
   447.8
   458.5
   439.4
   468.2
   497.8
   462.1
   406.9
   500.3
     428
   457.2
     464
   489.3
   421.8
   428.3
   489.3
   427.4
   474.1
   443.6
   418.9
   476.7
   468.9
   418.3
   437.1
   470.2
   436.8
   437.1
   462.1
   452.7
   434.8
   473.7
   401.4
     490
   455.9
   460.8
   419.6
   483.8
   421.8
   452.3
   447.8
   468.9
   457.2
   496.5
   494.8
   480.6
   459.2
   416.3
   445.2
   488.7
   486.1
   445.9
   475.7
   425.7
     430
   427.4
   446.8
   480.2
   459.8
     427
   496.1
   418.6
   444.2
   494.5
   470.2
   506.2
   483.5
   412.4
   457.9
     427
   472.8
   453.6
     512
   430.3
     464
   471.5
   476.7
     454
   466.9
   479.9
   430.9
   495.5
     416
   471.5
   483.5
   463.7
   428.7
   436.4
   480.6
   439.4
     478
   478.9
   418.6
   454.9
   494.2
   469.9
   435.8
   463.7
   416.7
   463.4
   515.9
   401.1
   479.6
   445.2
   405.3
   415.7
   472.8
   417.6
   468.6
   450.7
     454
   447.1
   487.7
   465.6
   496.1
     429
   444.2
   425.4
   468.9
   457.2
   488.7
   433.2
   401.1
   435.8
   435.8
   483.2
   421.5
   497.1
   441.3
   448.1
   491.9
   455.6
   497.4
   514.3
   442.3
   478.3
   446.8
   485.1
     466
   467.6
   466.6
   491.3
   470.8
   474.4
   468.9
   479.9
   408.5
   467.9
   472.1
   481.9
   482.8
   496.5
   470.5
   500.3
   483.2
   463.4
   482.8
     452
     475
     416
   433.5
   460.1
   426.1
   497.4
   423.5
   460.4
   438.7
   437.7
   437.1
   425.1
   495.2
   498.4
   450.7
   426.4
   485.1
   423.8
   523.4
     452
   452.7
   428.7
   415.7
   437.1
   509.1
   460.4
   445.2
   416.7
   556.1
   420.2
   470.8
   509.8
   466.6
   443.6
   473.1
   516.6
   482.5
   500.7
   481.5
   440.7
   423.5
   464.3
   506.5
   442.3
   457.5
   457.5
   446.5
   510.7
   425.4
   459.8
   442.6
   420.2
   489.3
   533.4
   472.8
   463.4
   475.4
   469.2
   495.5
   437.1
   429.3
   401.7
   459.8
   507.8
   449.7
   452.3
   503.9
   469.5
     487
   498.1
   460.4
   444.9
   486.7
   473.7
   502.9
   490.6
   448.8
   443.3
   459.5
   528.2
     442
   429.3
   463.7
   497.1
     441
     476
     441
   496.1
   466.6
   389.7
   428.3
   434.8
   430.3
   420.5
   457.5
   461.7
   449.4
     490
   442.3
   483.5
   464.7
   438.7
   421.8
   484.8
   464.3
   448.4
   467.6
     478
   438.7
   484.5
     488
   492.2
   479.6
   476.7
   446.8
   455.6
   410.5
   407.6
   526.6
   484.8
   421.8
   495.2
   445.9
     488
   517.9
   413.7
   445.2
   434.8
   446.8
   446.2
   493.2
     502
   457.9
   505.2
   455.6
   432.9
     440
     513
   514.6
   476.3
     477
   451.7
   429.3
   438.4
   463.4
   448.8
   430.9
   436.8
   485.8
   453.3
   485.4
   476.3
   490.6
   452.3
   504.2
     513
   466.9
     464
   486.4
   458.5
   467.9
   466.3
   466.6
     453
   504.2
     451
   438.1
   435.1
   452.3
   448.4
   463.4
   428.3
   450.4
   510.7
   454.9
   432.2
   496.1
   440.7
   452.7
   441.6
     478
   435.1
   485.8
   414.4
   460.4
   466.3
   480.2
   437.7
   470.2
   428.3
     478
   467.6
   463.4
   494.5
   511.4
   455.3
     466
   469.2
     391
   425.4
   459.5
   409.5
   431.3
   461.4
   478.9
     428
   441.3
   445.9
   485.1
   442.6
   470.2
   468.6
   468.6
   448.8
   390.7
   472.1
   486.4
   419.9
   496.1
   441.6
   443.3
   468.9
   497.4
   498.1
   448.4
   439.4
   463.7
   445.9
   463.4
   443.9
   438.4
   466.6
   466.3
   485.1
   503.9
   482.5
   494.2
   433.2
   489.6
   431.6
   471.5
   438.7
   461.7
     440
   437.7
   419.9
     475
   463.7
   456.2
     452
   473.4
   420.2
   434.5
   440.3
   485.8
   482.5
   444.6
   473.7
   466.9
   444.2
   452.3
   478.6
   482.8
   458.5
   470.8
   402.4
   443.6
   485.4
   472.5
   474.4
     476
   457.5
     427
   462.7
   453.3
   489.3
   441.3
     442
   449.7
   495.5
   414.4
   459.2
   471.2
   479.9
   457.2
   462.1
   434.8
   477.3
   451.4
     452
   454.6
   471.5
   440.7
   477.3
   379.7
   490.6
   438.4
   423.1
   481.9
   434.5
   470.8
   452.7
   484.8
   495.8
   482.2
     464
     500
   499.4
   468.6
   442.6
   458.5
     416
   440.3
   440.3
   486.1
   499.1
   461.4
   421.2
   495.5
   405.9
   449.7
   473.7
   459.8
   454.9
   473.7
     451
   504.9
   474.7
   461.4
   462.1
   437.7
   409.2
   439.4
   461.4
   436.4
   406.9
   413.1
   481.9
   454.9
   471.2
   471.8
   410.2
   442.6
     502
   479.9
     417
   455.3
   422.2
   470.2
   450.7
   451.4
   514.9
   439.7
   472.5
   467.9
   484.1
   463.7
   434.8
   474.1
   454.6
   458.8
   431.6
   509.1
   463.4
   474.4
   465.6
   432.5
   481.2
   474.1
   455.6
   435.5
   445.2
   476.7
   444.2
   390.1
   454.9
   484.8
   461.4
   480.9
   503.9
   470.5
   488.7
     464
     427
   450.7
   458.8
   452.7
     464
   422.5
   441.3
   449.1
   418.9
   462.1
   445.2
   428.7
   449.1
   473.1
   391.7
   437.1
   467.6
   434.2
   449.1
     466
   455.9
   445.2
   417.3
   465.3
   448.1
   451.7
   481.5
   455.6
   447.5
   440.3
   431.3
     430
   456.9
   432.9
   406.9
     430
     465
   461.1
   499.4
   476.7
   454.3
   485.1
   454.3
   482.8
   445.5
   446.2
   467.9
   422.5
   474.4
   428.7
   461.7
   448.4
   473.7
   462.7
   467.6
   520.8
   435.1
   474.4
   433.2
   481.9
     489
   468.6
   438.7
   475.7
     441
   422.5
   492.2
   466.9
   433.2
   445.9
   455.6
   496.5
   419.2
   495.8
   452.7
   439.7
   444.2
   443.9
   450.4
   466.9
   442.6
   434.5
   448.8
   468.6
     442
     454
   414.1
   451.7
   456.6
   478.3
   451.7
   448.1
     475
   483.5
   452.3
   481.2
   544.8
   467.6
   435.1
   421.8
   439.4
   469.9
   441.6
   429.3
   438.7
   413.7
   471.8
   447.8
   448.8
   438.1
   432.5
   482.5
   427.7
   409.2
   483.5
   443.6
   467.6
   450.4
   421.8
   448.1
   473.7
   516.9
     489
   406.6
   487.4
   431.9
   456.6
   424.4
   456.9
   454.9
     463
   488.3
   482.8
   445.2
   468.6
     393
   417.3
   399.5
   473.1
   443.6
   448.4
   451.7
   408.5
     427
     475
   423.8
   423.8
   445.5
   433.2
   446.8
     465
   446.5
   413.1
   491.3
   415.7
   480.2
   442.9
   446.5
   462.7
   465.6
   471.8
   495.8
   406.3
   454.3
   477.3
   410.2
   483.2
     428
   452.7
   432.5
   456.9
   410.5
   455.9
     454
     454
     454
   428.7
   490.3
   468.6
   421.8
   429.3
   507.5
   420.9
   468.9
   482.2
   438.7
   422.8
   506.8
   474.1
   430.3
   439.4
     442
     463
   435.8
     463
   459.2
   444.9
   491.9
     454
   434.8
     487
     454
   481.9
     453
     453
     464
   475.4
     463
   423.1
   449.4
   474.4
     442
   465.3
   456.6
   498.4
   425.7
   444.2
   483.2
   466.3
   456.9
   484.8
   435.1
   470.8
   464.7
   427.4
   459.2
   462.7
   429.6
   485.4
   492.2
   445.2
   429.3
   473.7
   418.3
   453.3
   429.6
   521.1
   543.8
   442.6
     465
   448.4
   483.5
   450.4
   436.8
   420.9
   486.4
   454.3
   488.7
   466.6
   476.3
     466
   501.6
   483.5
   438.4
   464.7
   486.4
   438.7
   482.5
   518.2
   471.5
   417.3
   454.3
   495.5
   482.8
   438.1
   388.1
   516.9
   486.4
   465.3
     488
   473.7
   448.4
   480.2
   432.9
   466.6
     475
   466.9
   440.3
   493.5
   442.3
   433.5
   443.3
   411.1
   486.1
   484.8
   418.6
   452.3
   459.8
   435.5
   432.5
   392.6
   489.6
   514.6
   423.5
   420.9
   453.3
   474.4
   462.1
     427
   440.3
   472.1
   503.9
   409.2
   489.6
   442.6
   433.2
     440
   430.9
     487
   456.6
   399.8
   434.2
   466.9
   460.8
   421.8
   487.4
   431.3
     476
   939.3
   468.2
   494.2
   469.2
   509.4
     478
   493.5
   440.3
   415.7
   501.3
   447.8
   481.5
   448.4
   424.8
   434.8
   441.6
   432.5
   436.1
   517.2
   447.1
   443.9
   450.1
   421.2
   512.7
   448.8
   459.2
   423.1
   467.3
   499.4
   417.6
   466.3
     475
   437.7
   475.7
   448.4
   456.2
   434.2
   477.6
   441.6
   448.1
     463
   486.4
   494.8
   430.9
   443.9
   463.4
   525.3
   418.6
   463.4
   421.2
   445.9
   405.3
   447.8
   470.5
   452.3
   462.7
     487
   456.6
   421.2
   448.8
   487.7
   503.3
   483.5
   456.2
   423.8
   458.2
   485.8
   506.8
   428.3
   437.7
   448.4
   497.1
   506.2
   447.5
   452.7
   476.3
   508.8
   454.3
   508.8
   484.1
   418.3
   467.9
   438.4
   443.6
   431.3
   399.8
   472.1
     466
   464.7
     490
   462.4
   437.1
   464.7
   446.2
   461.1
   468.6
   457.2
   468.9
   473.1
   466.6
   450.4
   424.8
     405
   481.5
   439.4
   468.9
     415
   477.3
   472.5
   425.1
   462.1
   481.9
   458.5
   497.4
   464.7
   446.5
   456.6
   448.8
   450.7
   414.4
   467.9
     477
   477.6
   474.7
     453
   486.7
   446.2
     442
   472.8
   421.5
     441
     464
   490.9
   466.9
   496.5
   452.7
   482.2
   463.4
     429
   470.2
   485.4
   448.1
   443.9
   472.5
   451.7
   457.2
   450.4
   429.6
   486.4
   472.1
   448.8
   455.6
   446.5
   453.6
   433.5
   444.9
   510.4
     490
     466
   477.3
   471.2
   447.5
   472.1
   448.1
   517.9
   410.5
   484.8
   449.1
   434.2
   436.8
   464.3
   440.3
   432.5
   463.4
   497.8
   451.7
   413.4
   449.4
   432.2
   435.5
   433.8
   476.3
   496.1
     428
   473.7
     487
   469.5
   453.6
   433.8
     490
     477
   468.6
   457.5
   471.2
   483.8
   467.9
   448.4
   493.5
   454.3
   439.4
   434.8
   445.9
     463
   445.5
   452.3
   424.1
   450.1
   459.5
   448.4
   442.6
   431.6
   459.2
     454
     418
   429.6
   492.2
   424.1
   425.7
   450.7
   463.7
   484.8
   486.4
   475.4
   465.3
     500
   491.3
   441.3
     441
     463
   437.4
   474.4
   485.1
   433.5
   445.2
   425.1
   480.2
   443.9
   440.7
   472.5
   481.5
   450.4
   441.3
   432.5
   460.1
   436.1
   351.5
     417
   444.6
   450.7
   461.4
   521.1
   487.4
   432.9
   441.3
   444.2
     429
     464
   454.6
   444.9
   474.7
   474.1
   465.3
   429.3
     465
   461.4
   452.3
   454.9
   480.9
   454.3
   462.7
   452.3
   449.1
   491.3
   457.2
     452
   485.8
   503.6
   457.9
   449.4
   491.3
   475.4
   466.6
   411.5
   435.5
   455.6
   470.8
   474.4
   444.6
   492.2
   474.4
     405
     464
   445.5
   409.2
   486.1
   478.3
   469.2
   471.5
   447.1
   453.3
   450.1
   414.4
   463.4
   425.4
     451
     500
   484.1
   416.7
   446.2
   489.6
   429.6
   430.6
   481.5
   449.1
   472.1
   394.6
   458.5
   458.5
   418.6
   432.2
   396.5
   437.7
   474.4
   451.7
   443.6
   424.1
     442
   447.5
     476
   448.8
   464.7
   425.1
   422.2
   444.2
     465
   509.4
   500.3
   456.6
   518.5
   398.5
   440.7
   454.6
   434.5
   448.4
   462.4
   482.2
   455.3
   441.3
   490.3
   448.1
   454.6
   500.7
   427.4
   490.3
   460.4
   435.1
   452.3
   433.8
   481.5
   473.1
   470.2
   427.4
   450.1
   423.1
   415.7
   485.1
   474.1
   433.5
   468.6
   479.6
   482.5
     427
   473.7
     487
   468.9
     463
   480.9
   434.2
   408.5
   488.7
   432.2
   457.5
   413.1
   462.4
   476.7
   470.8
   414.1
   483.8
   445.2
   464.7
   477.3
   453.6
   468.2
   436.4
   476.7
   449.1
   424.1
   429.3
   493.2
   406.6
   433.2
   471.5
   450.4
   438.7
     427
   437.4
   472.1
   468.6
   509.4
   432.2
   422.5
   437.7
   474.4
   396.5
   474.7
   420.2
   423.5
   461.1
   472.1
   461.4
   452.3
   482.5
   442.3
   398.8
   492.9
   445.2
   464.7
   421.5
     464
   495.5
   467.9
   471.8
   481.2
   486.4
   494.8
   411.5
   467.9
   499.7
   436.8
   436.8
   433.8
   430.3
     428
   426.1
   476.3
   482.8
     430
     464
   466.9
   448.4
   419.2
   432.9
     391
   441.3
   449.7
     429
   487.7
   449.4
   463.7
     440
   458.2
   465.6
   492.9
   435.1
   526.3
   468.6
   466.3
   406.9
   497.8
   487.7
   462.4
   429.6
   467.9
   448.1
   466.3
   437.4
   399.1
   442.3
   474.1
     478
     453
     478
     476
   437.7
   480.6
   455.3
   516.2
   449.4
   444.9
   419.9
   429.6
   458.2
   416.7
   483.5
   474.1
   474.7
   415.7
     463
   468.6
   462.1
   457.2
   455.9
   497.4
   459.5
   447.8
   422.2
   507.2
   436.4
     463
   450.1
   443.9
   459.8
   414.7
   501.3
   480.9
   489.6
   474.4
   525.3
   441.6
   446.8
   436.1
   466.6
   490.3
   435.1
   442.9
   478.9
   479.9
   458.8
   460.1
   416.7
   483.5
   490.6
   432.2
   487.7
   439.4
   442.6
   461.1
   430.6
     451
   492.2
   444.6
   506.5
   441.3
   492.2
   444.9
   467.9
   463.4
   412.8
   510.1
   485.4
   421.5
   495.5
     452
   510.1
   482.8
   468.9
   469.2
   513.6
   459.8
   492.6
   477.3
     428
   432.5
   457.2
     463
   466.3
   505.2
   447.8
   445.5
     442
   436.4
   493.2
   459.5
   395.9
     500
   473.7
   447.8
   484.8
   475.7
   468.2
   407.2
   464.7
   431.6
   491.3
   481.2
     441
   465.3
   422.2
   444.2
   495.2
   461.1
   474.1
   477.6
   466.6
   445.5
   456.9
   452.3
   440.3
   467.9
   499.1
     415
   467.9
   425.4
   434.5
   413.4
   492.2
   481.2
     429
   438.1
   457.2
   459.2
   490.6
   456.9
   444.2
   493.9
   465.3
   491.6
   512.4
     417
   423.5
   465.3
   430.9
   466.9
   503.3
   439.7
   443.9
   463.7
   478.3
   457.9
   487.7
   486.7
   461.1
   488.3
   465.6
   469.9
   457.5
   417.3
   514.3
   450.7
   457.9
   459.8
   450.7
   438.1
   509.1
   425.7
   450.1
   479.9
   445.9
   469.9
   474.7
   466.6
   493.2
   412.8
   521.8
   439.4
     466
   448.1
   469.5
   448.4
   461.1
   486.7
   444.2
   422.8
   448.8
     441
   459.5
   495.5
   440.7
   447.8
   386.5
   489.6
   502.3
   441.6
     429
     430
   490.3
   461.4
   438.1
   486.7
   483.5
     451
   446.2
   454.9
   432.2
   471.2
     477
   469.2
   474.7
   477.6
   448.4
   484.1
   419.9
   476.7
   444.6
     451
   470.2
   471.8
   490.6
   413.1
     429
   461.4
   469.2
   430.3
   478.6
   447.5
   462.4
   447.8
   493.9
   467.6
   442.3
   483.8
   416.7
   478.9
   432.9
   436.4
   487.7
   442.6
   473.7
   459.5
   452.7
   484.5
   378.1
   470.8
   462.7
   498.7
     490
   446.5
   453.3
   422.5
   478.3
   454.3
   459.5
   439.4
   442.9
   382.9
   404.7
   489.3
   468.9
   500.7
   455.9
   454.9
   477.6
   484.1
   445.5
   445.9
   392.3
   452.7
   456.2
   460.4
   396.5
   492.6
   473.4
   455.3
   455.3
   452.3
   407.9
     451
   464.7
   460.4
     418
   462.1
   455.3
   475.7
   436.1
   468.2
   449.1
   458.5
     490
   449.7
   507.2
   446.2
   480.9
   469.9
   468.9
   419.6
   461.4
   484.8
   458.5
   480.2
   441.3
   461.4
   474.1
   432.5
     466
   491.9
   507.8
   459.2
   456.6
   515.3
   433.5
   470.8
   431.6
   420.5
   465.6
     453
   465.3
   473.1
   457.5
   436.1
   452.7
   481.5
   454.6
   454.3
   465.6
   467.3
   424.8
   505.2
   448.1
   468.6
   448.4
   475.7
   480.2
   433.2
   463.7
   407.2
   474.4
   462.1
   438.1
   439.4
     439
   455.9
     463
   473.1
   433.8
   453.3
   431.9
   425.7
   517.2
   467.9
   441.3
     441
   474.7
   499.7
   479.6
   469.2
   470.5
   450.7
   472.5
   446.5
     489
   394.3
   445.5
   405.6
   475.7
   386.5
   434.2
   539.6
   470.8
   461.4
   483.5
   444.2
     488
   452.3
   482.2
   454.6
   484.8
   466.6
   479.3
   447.1
     478
   467.9
   435.1
   440.3
   449.7
     416
   475.4
   494.2
   442.3
   483.5
   433.8
   468.6
   429.3
   446.8
   502.9
   462.4
   442.9
   467.3
   426.7
   474.1
     442
   454.6
   435.5
   527.9
   459.2
   490.9
   432.5
   445.5
   434.5
   421.5
     500
   484.5
   453.3
   485.4
   468.6
   479.9
   516.9
   419.9
   477.3
   488.3
   434.2
   453.3
   408.9
   389.4
   442.3
   450.1
   498.7
   419.9
   490.9
   454.3
   416.7
   437.7
   420.5
   485.4
   466.6
   515.6
   437.4
   496.1
   466.3
   508.5
   507.5
   475.4
   409.8
   430.9
   508.5
   465.6
   425.7
   453.3
   447.8
     502
   470.5
   432.2
   495.8
   442.6
   459.2
   498.4
   439.7
   495.5
   466.3
   464.3
   433.5
   479.9
   448.1
     454
     442
     453
   401.1
     488
   435.5
   483.5
   466.6
     464
   421.8
   464.7
   456.2
   469.5
   433.5
   427.4
   450.4
   435.8
   458.2
   464.7
   460.4
   440.7
   430.6
   514.9
   441.6
   467.9
     477
   505.5
     439
   494.5
   477.3
   423.1
   463.4
   456.6
   519.8
     463
     440
     478
   490.9
   471.2
   451.4
   481.9
     463
   407.2
   478.6
   453.6
   460.1
   411.8
   418.9
   517.2
   470.8
   474.1
   387.1
   458.8
   449.7
   450.1
   462.4
   457.2
   500.3
   442.9
   431.9
   432.2
   488.3
   414.7
   436.4
     489
   474.4
   444.9
   450.7
   461.1
   442.9
   434.2
   423.1
   487.4
     524
   490.3
   464.7
   448.1
   466.3
   452.3
   465.3
   494.8
   481.5
   473.1
   481.9
     489
     466
     465
   447.5
   484.5
     466
   418.9
   445.9
   457.5
     512
   446.8
     465
   461.4
   490.9
   422.2
   454.6
   481.5
   448.4
   507.8
   413.4
   507.5
   450.7
   508.8
   445.9
   495.2
   407.9
   480.9
   449.7
   460.8
   436.4
   450.4
   422.8
   492.6
   455.9
   450.7
   448.8
   492.9
   479.6
   469.2
   460.4
   419.2
   493.2
   453.6
   477.6
   475.7
   477.6
   469.5
   452.3
   557.4
   501.3
   464.7
   434.8
   477.3
   449.1
   411.5
   449.7
   440.3
   455.9
   447.5
   478.3
   503.3
   482.8
   468.2
   497.1
   471.5
   461.1
   471.2
   494.2
   493.2
   445.9
     454
   426.7
     464
     452
   458.2
   440.7
   473.4
   473.7
   478.9
   459.8
   457.2
   485.4
   470.8
   482.5
   440.7
   492.9
   408.9
   457.5
   508.5
   442.6
   491.6
   471.2
   464.3
   435.8
   475.4
   426.1
   477.3
   528.9
   447.5
   420.5
   411.1
   453.3
   456.2
   432.2
   431.3
   448.8
   460.8
     464
   426.4
   461.1
   459.8
   469.5
   445.9
     475
     489
   440.7
   475.7
   423.5
   481.9
   447.1
   481.9
   416.3
   447.1
   466.6
   426.4
   470.5
   362.5
   428.3
   453.3
   458.2
   477.6
   421.8
   479.6
     512
   483.2
   434.5
   503.3
   493.9
   460.4
   506.8
   435.8
   460.8
   494.8
   474.4
   471.5
   467.9
   474.4
   483.2
   472.1
   499.1
   474.7
   477.3
   481.2
   445.2
   471.8
   484.1
   444.9
   456.6
   439.4
   483.5
   473.4
   445.9
   477.6
   474.7
   421.5
   424.4
     466
   450.4
     463
   428.3
   484.1
     440
   415.7
   491.6
   491.6
   435.8
   417.3
   441.6
     490
   386.5
   431.9
   447.5
   492.9
   421.8
   472.8
   457.9
   470.2
   484.8
   431.3
   445.9
   460.4
   456.9
   486.1
   471.2
   436.8
   426.4
   489.6
   503.3
   482.5
   498.1
   491.9
     490
   459.2
     440
   461.7
   448.1
   475.4
     452
     500
   479.9
   491.9
   460.8
   458.8
   480.6
   439.4
     427
   442.6
     478
   469.2
   473.4
     454
   468.6
   448.8
   427.7
   444.2
   422.8
   510.1
   471.2
   451.7
   434.5
   439.4
   449.1
   447.8
   475.7
   465.3
   446.2
   458.5
   432.5
   478.3
   442.6
   447.1
   461.7
   418.9
   425.7
   491.9
   458.5
   468.9
   498.4
   475.7
   473.4
   440.7
   468.9
   453.3
   429.6
     452
   456.6
   464.7
     417
   415.7
   463.7
   452.3
     489
   483.5
   437.7
   488.3
   433.8
   436.1
   402.1
   472.5
   481.2
   429.3
   434.2
   502.9
   478.9
   467.6
   422.2
   479.3
   454.3
     430
   461.1
   438.1
   462.4
   426.4
   457.2
   441.3
   422.2
   485.1
   442.6
   475.4
     465
   404.3
   466.3
   448.1
   426.4
   502.6
   484.5
   480.9
   445.5
   434.8
   470.5
   436.4
   478.3
   498.7
   482.8
   448.8
   461.7
   445.2
   457.2
     439
   445.5
   455.3
   481.5
   465.3
   481.9
   423.5
   461.7
   482.8
   479.9
   450.7
   478.6
   426.7
   499.7
   456.2
   474.7
   474.7
   468.6
   479.3
   447.1
     475
   441.6
   474.7
   487.7
   429.3
   462.7
     464
   445.5
   484.8
   478.9
   498.7
   414.4
     466
   447.5
   479.6
   474.4
   466.3
     477
   471.5
   445.9
   460.8
   516.6
   471.2
   400.1
   428.3
   462.4
   423.5
   474.7
   432.9
   447.8
   486.7
   462.1
     487
   461.4
   497.1
   527.6
   476.7
   441.6
   442.3
   444.6
   422.8
     451
   481.2
   471.2
   446.2
   500.3
   475.4
   454.9
   449.4
     463
   463.7
   432.9
   422.2
   477.3
     454
   477.3
   433.5
   474.1
   457.2
   463.4
   420.9
   479.9
   483.8
     488
   456.6
     440
   476.3
   468.6
   449.4
   468.9
   496.5
   474.4
   471.5
   421.2
   527.9
   434.8
   435.8
   440.3
   467.6
   439.4
   482.5
   440.7
   484.1
   454.9
   454.9
   448.4
     451
   443.3
   462.7
   465.3
   432.9
   489.6
   456.9
   466.6
   501.3
   448.4
   480.6
     454
   475.4
   438.7
   496.1
   416.7
   486.4
   454.6
   470.8
   439.4
   418.9
   475.7
   445.5
   420.9
   436.1
   454.3
   498.1
   501.3
   489.6
   478.9
   479.9
     464
   441.3
   459.2
   454.6
   459.2
   487.7
   434.2
   473.4
   482.8
   499.4
   441.6
   478.3
   436.8
   467.6
   433.5
   497.1
   466.3
   482.5
   462.7
   461.1
   487.7
   466.3
   470.2
   418.9
   430.9
   447.5
   440.7
   446.2
     415
   458.8
   478.3
   482.8
   434.2
   475.7
   445.2
   466.9
   451.7
   466.3
   493.9
   433.8
   438.7
   462.4
     415
   499.1
   471.2
   446.8
   455.3
     452
   442.9
   492.2
   461.7
   461.4
   443.6
   456.9
   454.9
   457.2
   442.3
   461.4
     512
   507.8
   433.5
   456.2
   442.3
   440.3
   493.2
   437.7
   433.5
     403
   462.1
   416.7
   490.6
   474.1
   461.4
   426.7
     538
   455.3
   408.5
   466.9
   459.2
   487.4
   410.5
   439.4
   466.6
   475.7
   431.3
   453.6
   451.4
   479.6
   418.3
     501
   477.3
   440.7
   485.4
   470.2
   457.2
   443.9
   462.1
   464.3
   487.7
   431.9
   484.5
   507.5
     488
   438.4
   463.7
   479.3
   442.6
     451
   471.2
   441.3
   494.2
   445.2
   446.5
   427.7
   420.2
   466.6
   459.2
   492.9
     465
   494.2
   473.7
   457.2
   456.6
   462.1
     478
   423.5
   499.1
   467.6
   458.5
   427.7
   427.4
   461.7
   463.4
   484.8
   460.4
   462.4
   447.8
   449.4
   456.9
   472.1
   430.6
   500.3
   466.9
   454.6
   459.8
   488.7
   483.2
     466
   467.3
   493.5
     537
   507.5
   480.2
   514.9
   419.2
   473.4
   474.4
   434.5
   459.2
   488.3
   440.7
   462.4
   465.3
   510.4
   446.8
   499.4
   483.8
   425.4
   459.2
   459.5
   492.2
     464
   434.2
   462.1
   486.1
   477.3
   471.5
   460.1
   457.5
   405.9
   461.7
     475
     453
   483.5
   486.1
   509.8
   457.5
   449.7
   444.2
   449.7
   486.4
   512.4
   449.4
   463.7
     512
   482.8
   446.2
   447.5
   489.6
   434.8
   434.2
   477.3
   453.3
   467.3
     487
   470.2
   499.7
   445.2
   440.3
   489.6
   455.9
   473.4
   456.9
   407.2
   463.7
   471.8
   458.2
   480.2
   508.1
   437.7
   499.7
   435.8
     476
   465.6
   509.1
   505.5
   443.6
   479.3
   465.6
   416.3
   460.1
   444.6
   423.1
   493.9
   441.3
   473.4
   466.3
   399.1
   477.6
   462.7
   449.1
   439.7
   430.3
     453
   478.6
     442
   443.6
   442.9
   508.8
   422.2
   446.2
   430.3
   517.9
     427
     463
   484.8
   445.9
   448.1
   463.7
   494.8
   447.8
   421.5
   461.4
   475.7
   466.9
   435.1
   462.7
     501
   452.7
   478.6
   499.4
   452.7
   481.9
   446.8
   448.8
   461.7
   495.8
   477.6
   523.1
   455.9
   468.2
     442
   461.1
   472.1
   470.5
   441.3
   483.8
     454
   460.4
   473.1
   478.6
   467.3
   424.8
   495.5
   487.4
   466.3
   459.2
   466.6
   461.4
   454.6
     441
   406.3
   461.1
   461.1
   440.7
   485.8
   466.3
   459.2
   496.1
   490.9
   444.2
   434.8
   476.7
   442.6
     500
   430.3
   452.3
   433.8
   450.4
   435.5
   445.9
   469.9
   499.4
   438.1
   488.7
   473.4
   472.8
   436.4
   514.3
   478.9
   506.5
   451.4
   446.8
     502
     490
   459.5
   454.6
   464.3
   475.4
   469.2
   458.5
   490.9
   467.3
   541.2
   486.1
   478.9
   475.4
   522.7
   501.3
   495.5
   490.3
   453.3
     452
   506.2
   447.1
   479.9
   457.5
     441
   512.7
     451
   463.4
   481.2
   454.3
   468.9
     466
   444.9
   454.6
   429.6
   468.9
   486.4
   492.2
     513
   445.9
   480.6
   439.4
   508.8
   456.6
   499.7
   461.1
   502.6
   513.6
   419.2
   462.4
   510.7
   444.2
   454.3
   483.8
   455.9
   505.9
   486.4
   486.4
   551.9
   464.3
   523.7
     500
   474.1
   491.9
   490.3
   418.9
   448.1
   505.5
   490.9
   509.8
   494.8
     478
   495.2
   440.3
   477.6
   450.4
     405
   512.7
   488.3
   479.3
     442
     476
   486.1
   523.1
   394.6
   497.1
   454.6
   443.6
   470.5
     440
   475.7
   445.5
   510.7
   491.3
   453.6
   484.8
   449.7
   472.8
   484.8
   493.2
   495.2
   472.1
     463
   427.4
   509.4
   483.2
   449.7
   508.1
   499.7
   468.2
   451.7
   484.1
   468.6
   481.9
   449.7
   431.3
   514.9
   452.7
   481.5
   476.7
   442.3
   496.5
     452
   436.4
   433.8
   457.9
   493.2
   520.1
   511.1
     502
   473.7
   454.3
   496.8
   517.2
   500.7
   444.6
   440.3
   473.7
   475.4
   493.9
   467.9
   465.6
   458.8
   467.3
   469.5
   423.5
   479.3
   427.7
   509.1
   435.8
   482.5
   456.2
   437.4
   453.3
   470.2
   485.4
   485.8
   459.5
   465.6
     429
   533.8
   431.9
   449.1
   450.1
   454.6
   476.3
   465.6
   470.2
   500.7
     524
   448.1
   449.7
   434.8
   465.6
   465.6
   471.8
   486.7
   459.5
   468.9
   481.9
   437.4
   477.3
   483.8
   454.6
   460.1
   420.9
   486.1
   501.3
   430.3
   467.6
   459.5
   490.9
   468.6
   481.2
   440.3
   462.1
   495.2
   429.3
   504.2
   510.7
   469.5
   472.1
   470.2
   447.8
   491.3
   504.9
   471.2
   498.1
   426.4
   450.4
   508.8
     478
   507.8
   441.6
     489
   459.2
   514.3
   470.5
   422.2
   481.2
   499.4
   497.4
     441
   432.2
   478.3
   481.2
   452.7
   488.3
   496.8
     463
   492.2
   477.6
   470.5
   482.2
   453.3
   448.4
   447.8
   501.6
   462.4
   452.3
   491.9
   487.7
   449.4
   487.4
   504.9
   485.1
   442.9
   509.4
   552.3
   456.6
   505.5
     466
   444.9
   474.1
   476.3
   466.3
   467.3
   528.2
   504.6
   464.3
     441
   484.8
   470.8
   496.8
   450.4
   500.3
     452
   439.7
     476
   441.6
   420.5
   490.6
   488.7
   453.6
   542.5
   480.9
   477.6
   462.1
   496.5
   449.1
   458.2
   426.7
   496.5
   467.9
   450.4
   491.6
   490.9
   464.3
   438.1
   489.6
   474.7
   445.5
   515.6
   503.3
   461.4
   455.9
   452.7
   481.5
   454.6
   484.8
   465.3
   476.3
   469.2
   430.9
   493.9
     478
   445.9
   474.1
   492.9
   441.6
   449.4
     442
     430
   409.8
   507.5
   492.2
   457.9
     501
   446.5
   497.1
   448.8
     501
   459.2
   470.8
   468.9
   464.7
   460.1
   438.4
   450.7
   475.4
   467.6
   485.1
   458.5
   438.7
   503.3
   494.2
   459.2
   445.5
   461.1
   464.7
   435.8
   458.5
   511.4
   458.2
   488.7
   444.2
   481.2
   468.9
     439
   467.9
   486.7
   485.4
   468.9
   503.3
   473.1
   475.4
   456.9
   468.6
   462.1
   460.1
   494.2
   428.3
   445.9
   434.5
   462.1
   478.3
   477.6
   484.1
   484.1
   466.9
   465.3
   523.7
   452.7
   458.8
   444.9
   497.1
   507.8
   454.9
     463
   418.9
   478.9
   478.6
   432.9
   506.8
   429.3
   473.4
   474.7
     451
   520.5
   474.7
   440.3
   465.6
   482.5
   477.3
   457.5
   462.4
   492.2
   426.4
   456.2
   496.8
   470.5
   411.1
   452.7
   422.2
   472.1
     475
   484.8
   445.5
     430
   475.4
   458.8
   478.9
   492.9
   479.6
   497.4
   455.9
   381.6
   444.6
   450.1
   473.1
     439
     463
   516.9
     441
     502
   469.2
   469.2
   455.3
   462.7
   459.2
     490
   511.4
   478.6
   450.7
   490.6
     416
   520.8
   501.6
   464.7
     466
   518.2
   508.1
   478.6
     489
   511.4
   462.7
   429.3
   457.5
   431.3
     464
   442.6
   483.5
   407.9
   462.1
   455.9
   457.2
   463.7
     454
   443.6
   491.6
   445.5
   456.6
   493.2
     442
     451
   493.9
   497.8
   497.4
     514
   474.1
   466.3
   518.2
     512
   449.1
   466.9
   462.7
   431.6
   438.4
   458.2
   528.6
   518.2
   492.2
   424.4
     512
   471.2
   460.8
   459.5
   464.7
   466.9
   492.6
   420.5
   493.5
   457.5
   440.3
   463.4
     500
   447.8
     453
   443.6
   438.1
   460.8
   532.1
   409.5
   456.2
   505.9
   505.5
   484.8
   470.8
   444.2
   497.4
     465
   451.7
   495.5
   465.6
   436.4
   455.6
   492.2
   412.1
   494.2
   447.1
   447.8
   443.9
   462.7
   446.2
   448.4
   519.2
   462.4
   429.6
   460.4
   519.8
   505.9
   496.8
   454.9
   483.8
   419.6
     463
   466.9
   443.3
   452.3
   486.7
   506.5
   459.5
   484.1
   465.6
   478.3
   480.9
   448.4
   422.5
   448.1
   472.1
   495.2
   455.3
   464.7
   438.4
   459.5
     537
   449.7
     476
   454.6
   445.9
   490.9
   474.4
   454.9
   526.3
   506.8
   453.6
   495.8
   464.3
   436.4
   485.1
   439.7
   424.1
   482.5
   504.2
   472.5
   476.3
   459.8
   495.5
   441.6
   474.7
   435.8
   462.1
   505.2
   462.7
     488
   463.7
   452.3
   498.1
   488.3
   501.3
   473.7
     463
   479.6
     488
   457.9
   442.6
   423.5
   509.8
   414.4
   500.3
   461.4
   516.2
   430.6
   495.5
   452.3
   482.2
   447.5
   430.6
   474.1
   443.3
   435.1
   474.4
   515.9
   437.1
   545.1
   482.2
   484.1
   510.4
   452.7
   508.1
   508.8
   469.9
   464.7
   496.1
   480.9
   484.5
   481.2
   482.5
   470.2
   457.9
     477
   481.2
   432.9
   540.9
   484.1
     465
     477
   471.5
   444.9
     415
   474.4
   468.2
   467.3
     513
   476.7
   452.7
   447.1
     404
   496.1
   426.4
   460.8
   484.1
   459.2
   470.5
   431.9
   459.2
   535.7
   453.6
   444.9
   502.6
   462.4
   413.7
   454.3
   455.3
   469.2
   458.5
   471.2
     429
   500.7
   501.6
   461.7
   461.4
   460.4
   470.2
   431.3
   448.4
     488
     526
   454.9
   428.3
   430.3
   421.2
   469.9
   418.6
   447.8
   505.2
   465.6
   497.8
   449.1
   488.7
   434.8
   505.5
   419.9
   453.6
   473.1
   429.3
   443.3
   420.5
     440
   474.1
   506.8
   443.3
   457.5
   447.8
   514.3
   495.5
   439.4
   454.9
   479.9
     442
   473.1
   428.3
   482.8
   453.6
   499.4
     451
   522.7
   499.4
   479.6
   455.3
   542.2
   470.5
   420.2
   409.8
   469.5
   431.9
   448.1
   491.6
   453.6
   451.4
   498.4
     463
     428
   462.4
   487.4
   496.1
   495.8
   490.9
   472.5
   506.5
   516.6
   457.9
   449.4
   496.1
   474.7
   486.4
   435.5
   418.9
   491.9
   421.5
   439.4
   437.1
   447.5
   466.3
   466.6
   476.3
   476.7
   465.3
   472.8
   481.5
   461.1
   440.3
   489.3
   512.4
   432.5
   469.9
   486.1
   458.5
   452.7
   473.4
   448.8
   475.4
   474.4
     512
   463.4
   487.7
   451.7
   486.4
   466.3
     500
   444.6
   484.1
   490.9
   485.8
   461.7
   462.1
   454.6
   423.1
   482.8
   482.2
   447.1
   447.5
   477.6
     487
   430.3
   430.3
   466.3
   506.8
   447.1
     454
   469.2
   470.5
   476.3
     442
   433.8
     440
   455.3
     466
   442.6
   456.6
     418
   427.4
   463.4
   463.7
   486.1
   489.6
   478.3
   419.6
   465.6
   484.8
   489.6
   510.7
   454.3
   471.5
   470.5
   458.8
   472.5
   473.1
   539.3
   523.1
   465.6
   472.1
   455.3
   410.5
   525.3
   454.3
   527.6
   448.1
     512
   502.3
   418.9
   518.8
   475.4
   506.8
   467.6
   455.3
   484.5
   466.3
   440.7
   434.5
   491.9
   423.5
   420.9
   519.8
   429.6
   478.3
   485.8
   480.6
   530.2
   464.7
     452
   410.5
   471.5
   522.1
   485.8
   471.2
     440
   459.5
   471.8
   435.5
   412.1
   499.4
   507.5
   470.2
   485.4
   523.4
   447.1
   454.3
   480.6
   467.9
   475.7
   487.7
   423.8
   486.4
   441.3
   511.4
   471.8
   460.1
   466.3
   457.2
   435.1
   441.3
   503.3
   441.6
   446.2
   488.3
   450.4
   471.5
   453.6
   413.7
   413.4
   457.5
   494.8
   507.2
   468.2
   460.4
     452
   513.3
   441.6
     427
   544.8
   474.4
   458.5
     452
   491.6
   434.2
   513.6
     439
   431.9
   479.9
   432.9
   476.7
   478.3
     466
   495.5
   468.6
   438.1
   482.2
   499.7
   450.1
   439.7
     453
   492.9
   422.8
   484.5
   551.3
   459.5
     465
   446.2
   454.6
     489
   482.8
   473.7
   467.6
   436.8
   467.9
   454.6
   402.7
   473.4
     537
   453.6
   460.8
   414.7
   467.3
   418.9
   464.7
   492.9
   427.4
     440
   497.4
   467.3
     478
   472.1
     429
   475.4
   480.9
   510.4
   455.6
   493.5
   525.7
     464
   493.2
   474.7
     466
   469.9
   447.1
   458.8
   455.3
   482.5
   475.7
   447.8
     439
   423.5
   472.5
   484.1
   473.1
   504.2
   427.7
   460.1
   434.5
   497.4
   470.5
   442.6
   469.9
   495.8
   463.7
   450.4
     439
   467.3
   504.6
   473.4
   456.2
   422.8
   442.3
   492.6
   443.9
   469.9
   444.6
   442.6
   477.3
   511.4
   441.6
   450.1
   503.6
   448.1
   492.9
   474.7
   482.2
     500
     453
   461.4
   430.3
   453.3
   506.2
   504.2
   484.1
   495.2
   468.9
   483.2
   461.1
     463
   471.5
   492.9
   439.4
   448.4
   450.7
   523.1
   447.1
   467.9
   473.4
   477.6
   495.8
   496.5
   475.7
   450.1
     429
   483.5
   438.1
   495.5
   450.4
   470.8
   494.5
   475.4
   410.2
   478.3
   452.3
   455.3
   482.8
   463.4
   441.3
   430.3
   431.6
   492.9
   511.4
   490.3
   456.9
   432.5
   441.6
   474.4
   415.4
   432.5
   495.5
   478.9
   448.1
   448.8
   469.2
   475.7
     466
   449.7
     501
   488.7
   495.5
   456.2
   486.4
   499.1
   448.1
   471.5
   414.4
   472.1
   438.1
   493.2
   449.1
   453.6
   446.2
   450.1
   449.4
   456.9
   454.6
   442.9
   442.3
   450.1
   494.2
   496.5
   499.7
   467.6
   447.1
   431.6
   474.1
   485.4
   476.3
   449.4
   479.3
   541.2
   512.4
   443.6
   481.9
   484.5
   468.6
   493.9
   494.5
   479.3
   456.9
   455.9
   475.4
     429
   446.2
   467.9
   479.9
   440.7
   495.8
   472.1
   413.7
     441
   495.8
   493.5
     463
   458.8
   511.7
   446.2
   480.6
   446.2
   514.3
   515.3
   477.3
   474.1
   452.7
   453.6
   505.9
     513
   428.7
   457.2
   481.9
   519.8
   508.1
   488.7
   509.1
   502.9
   528.9
   471.8
     439
   495.2
   484.1
   474.1
   469.5
   446.2
   457.2
   472.8
   419.2
   474.7
   446.5
   474.1
   454.3
   458.8
   460.4
   532.8
   502.9
     465
   460.4
   469.5
   469.9
   491.3
   455.6
   474.7
   508.1
   504.9
   435.8
     488
   478.3
   521.8
   483.2
   503.3
   453.3
   464.7
   519.8
   489.3
   485.8
   493.5
   479.6
   485.1
   472.5
   450.7
   494.2
   448.4
   455.3
   481.2
   472.5
   504.6
   541.5
   513.3
   467.6
   469.2
     477
     489
   457.9
   500.7
   475.7
   465.3
   449.4
   480.2
   433.8
   503.6
   505.5
   450.7
   446.2
   429.6
   468.6
   418.6
   502.3
   489.6
   477.3
   483.5
   494.5
     442
   466.3
   485.8
   457.2
   467.6
   450.7
   453.6
     463
   458.8
   497.8
   504.9
   509.8
   505.2
   478.9
   431.9
   468.6
   483.5
   454.3
   454.3
   466.3
   435.5
   482.2
   490.9
   488.7
   493.5
   467.6
   492.9
   431.3
   458.2
   441.6
   505.2
   459.8
   452.3
   540.9
   483.5
     526
   490.6
   432.2
   487.4
     453
   525.3
   475.4
   494.5
   493.2
   471.8
   503.9
   471.8
   490.6
     475
   434.8
     475
   472.8
   510.1
   446.5
   427.7
   454.3
     478
   449.7
   490.6
     441
   469.2
   471.2
   461.7
   485.1
   449.7
   466.3
   473.4
   484.5
   523.1
   449.4
   434.8
   482.8
   420.9
   471.2
   451.7
   476.3
   474.4
   442.3
   481.5
   487.4
     428
   480.2
   486.1
     488
   430.3
     478
   485.1
   454.6
   494.5
   427.7
   447.5
   475.7
   477.6
   468.9
   487.7
   528.2
   472.8
   496.8
   433.2
   494.2
   453.6
     502
   470.8
   448.4
   443.6
   465.3
     500
   499.7
     476
     442
   453.3
   491.6
   455.9
   474.4
   482.5
   490.3
   428.7
   467.9
   452.7
   441.3
   497.1
   470.5
   462.1
   461.1
     488
   443.6
   448.8
   482.5
     453
   506.8
   450.4
   482.8
   484.5
   446.8
   462.1
     464
   458.5
   450.7
   435.8
   472.1
   483.2
   446.8
   460.4
   481.9
   471.8
   480.9
   484.5
     465
   492.2
   470.8
   472.1
   443.9
   479.6
   494.8
   509.1
   379.7
   448.4
   457.9
   426.1
   462.7
     441
   480.2
   464.7
   472.8
   465.6
     475
   445.9
   482.8
   456.2
   451.7
   486.7
   462.4
   445.5
   448.4
   435.5
   466.9
   460.4
   482.5
   496.1
   492.2
   533.1
   470.2
   438.1
   482.2
     454
     489
   515.6
   438.1
   445.5
   429.6
   494.5
   523.4
   525.3
   531.8
   457.5
   482.8
   473.1
   501.3
   414.1
   504.2
   493.5
     477
   487.4
   485.4
   448.1
   462.4
   487.7
   442.9
   473.1
   499.4
   472.1
   467.3
   430.3
     465
   471.8
   508.1
   479.3
   486.4
     476
   413.4
   461.7
   450.7
   429.6
   490.9
   423.8
   515.3
   472.8
   451.7
     415
   494.5
   485.4
     451
   457.5
     489
   462.1
   451.4
     454
   496.5
   456.9
   490.3
     453
   443.9
   460.8
   533.4
   431.6
   460.4
   456.9
   448.1
   484.5
     466
   471.2
   492.9
   470.8
   479.3
   467.3
   511.4
   458.2
   460.8
   507.5
   458.8
     428
   495.2
   464.3
   474.1
   502.9
   419.2
   480.9
     428
     442
   464.7
   483.2
   445.5
   467.6
   480.2
   501.6
   514.9
   481.9
   469.9
   454.3
   510.7
   476.3
   507.2
   459.8
   455.3
   482.5
   434.5
   471.5
   459.5
   462.4
   460.4
   490.6
   473.1
   456.2
   475.7
   480.9
   385.8
   481.5
   472.5
   471.2
   476.3
   481.5
   471.5
   445.9
     452
   473.4
   497.8
   433.2
   467.6
   485.1
   512.4
   460.8
   476.7
   508.1
   482.5
   478.3
   488.3
   477.3
   460.4
   445.9
   493.2
     442
   497.1
   490.6
   464.3
   469.5
   468.6
   477.6
   465.6
   479.6
   485.1
   517.2
   438.7
   472.8
   476.7
   506.8
   412.4
   445.2
   474.4
   466.6
   429.3
   446.2
   510.7
   479.3
   480.6
   470.5
   503.6
   461.7
   464.3
   511.1
   443.6
   523.4
   483.5
   462.4
   462.4
   469.9
   456.9
   448.8
   450.4
   488.3
   506.8
     464
   448.8
   459.2
   496.8
   452.7
   455.9
   497.1
   455.9
   483.5
   467.9
   471.2
   458.5
   463.7
   414.7
     488
   448.8
   480.9
   481.5
   485.4
     514
   472.5
   478.9
   507.8
   472.5
   483.2
   505.9
   471.2
   508.8
   471.8
     453
   459.2
   414.4
   496.1
   511.7
   429.3
   485.1
   452.7
   483.5
   471.5
   511.1
   447.5
   462.4
   434.2
   495.5
     548
     478
   468.9
   507.2
   455.9
   498.7
     440
     477
   447.8
   491.9
   463.7
     465
   437.7
     476
   400.4
   483.8
   526.6
   474.1
   441.6
   462.1
   478.9
   464.3
   455.6
   541.5
   455.3
   450.4
   484.5
   462.7
   447.8
     500
   468.9
   474.4
   430.6
   488.3
   463.4
   489.3
     478
   430.6
   437.7
   492.6
   468.6
   486.7
   453.6
   459.8
   482.2
     476
   474.1
   474.4
   449.7
   506.2
   491.3
   480.9
   507.2
   439.4
   413.4
   496.5
   515.9
   434.8
   485.4
   450.4
   461.1
   473.1
   431.9
   477.3
   446.2
   498.4
   468.9
     502
     464
   469.5
   517.9
   507.5
   462.1
   498.4
     489
   469.2
   443.3
   506.5
   470.8
   459.8
   435.5
   470.5
   462.7
   486.7
   450.1
   451.4
   496.5
   468.2
   458.2
   468.6
   443.6
   455.6
   510.4
   490.6
   446.8
   432.9
   489.6
   474.4
   474.4
   405.9
   428.7
   463.4
   502.6
   482.8
   476.7
   495.5
   438.4
   434.5
   474.7
   462.4
   445.2
     512
   475.4
   483.5
   506.2
   527.9
   508.1
   432.5
   497.4
   499.4
   463.7
   478.6
   451.4
   461.1
   469.9
   507.8
   480.6
   478.6
   478.6
   476.7
   491.3
   490.3
   490.3
   471.5
   492.2
     463
   430.3
   493.5
   457.2
   482.2
   491.3
   453.6
   447.8
   442.6
     512
   466.6
     514
   462.7
   505.2
     418
   469.2
   474.7
   448.1
   422.8
   521.4
   471.2
   524.4
   495.8
   488.3
   460.4
   456.9
   490.6
   516.2
   476.7
   439.4
   454.3
   501.6
   467.6
   453.6
   422.8
   462.7
   447.5
   454.9
     453
     525
   500.3
   462.1
   480.9
   422.2
   482.2
   458.5
   484.5
   492.2
   448.8
   438.1
     478
   440.3
   484.5
   455.3
   503.3
   493.5
   426.1
   461.7
   456.2
   464.3
   440.7
   524.7
   472.8
   468.6
   523.7
   477.6
   503.9
   469.9
   458.5
   499.1
   483.8
   501.3
   413.7
     487
   461.4
   479.3
   531.8
   515.9
   457.5
     452
   468.2
   484.8
   470.5
   510.4
   457.9
   510.4
   492.9
     478
   470.8
   479.3
   467.9
   495.5
   499.4
   490.3
     513
   469.9
   510.4
   497.1
   460.8
     478
   445.9
   499.7
   448.4
   481.5
   475.7
   429.3
     429
   501.3
   498.4
   450.4
   498.4
   454.6
   529.5
   478.6
   444.6
   485.8
   476.7
   497.1
   473.4
   422.2
   484.5
   467.3
   449.7
   451.4
   486.1
   439.4
   477.3
     452
     464
   432.5
   541.9
   478.9
   495.5
   503.9
   464.3
   434.5
   473.7
   486.4
   466.6
   498.1
   491.6
   466.9
   500.7
   511.7
     465
   464.3
   468.9
   479.6
   460.1
   434.2
   442.9
   448.8
   483.2
   448.1
   438.4
   496.8
   485.8
   507.2
   523.1
   475.4
   450.1
   480.9
     476
   483.8
     513
   525.7
   446.2
   493.9
   550.6
   452.7
   505.9
   492.9
   494.2
   471.8
   471.8
   497.8
     525
   504.9
   546.7
   544.8
   507.8
   460.1
   472.1
   468.2
   490.9
   499.1
   453.6
   481.9
     476
   452.7
     524
   482.8
   459.8
   538.6
   480.2
   514.6
   524.4
   460.1
     512
   507.8
   487.7
   494.2
   467.6
   506.5
   485.8
   491.6
   510.1
   482.8
   478.3
   486.1
   490.6
   474.7
   487.4
   466.3
   472.5
   469.9
   480.2
   535.7
   446.5
   507.8
   511.1
   520.1
   568.5
   518.5
   506.2
   472.1
   424.8
   475.4
   456.2
   460.4
   523.1
   498.1
   492.9
   437.1
   505.5
   470.2
     488
   481.9
   492.9
   546.4
   497.1
   437.1
   466.6
   476.3
   506.8
   495.8
   490.6
     525
     475
   526.3
   505.9
   437.7
   482.5
   527.3
   494.2
   476.3
   504.9
     487
   508.5
   513.6
     489
   513.3
   513.3
     524
   541.5
   493.5
   492.6
   487.4
     489
     487
   479.6
   469.5
   496.8
   510.1
     487
   489.6
     465
   570.4
   487.7
   516.6
   503.3
   520.5
   505.2
     501
   505.2
   474.4
   500.3
   497.8
   471.8
     477
   564.9
   503.9
   493.2
   478.6
     487
   486.4
   480.9
     524
   506.2
   470.5
   529.2
   540.6
   498.4
   511.7
   504.2
   470.8
   433.8
   513.3
   473.1
   520.5
   469.2
   504.9
   514.6
   493.2
   443.6
   499.7
   442.9
   443.3
   520.8
   485.8
   493.5
   507.2
     490
     476
   482.8
   489.6
   527.9
   475.7
   490.3
   503.9
   533.1
   493.5
   510.1
   474.7
     514
   506.8
   492.9
   495.8
   518.8
     501
   444.6
   499.7
   498.7
   499.7
   503.9
   532.5
   539.9
     488
   526.9
   542.2
   514.9
   527.6
     524
   490.3
   582.7
   518.8
   535.1
   502.6
     537
   549.7
   543.8
   526.9
   548.4
   539.9
   545.1
   547.4
     574
   522.4
   512.7
   503.9
   519.5
   557.1
   580.2
   533.4
     597
     539
     562
   529.5
   623.3
   532.8
   580.5
   608.4
   552.9
   596.7
   522.1
   596.4
   527.9
   660.6
     610
   635.9
   616.2
   630.8
   595.7
   628.8
   618.8
   642.1
   623.6
   656.1
   690.8
   681.7
   653.8
     672
   704.4
   674.2
   703.7
   607.7
   723.5
   620.7
   695.6
   690.4
   717.7
   700.2
   692.7
   748.5
   748.5
     720
     720
   665.1
   786.8
   767.7
   774.5
   737.8
   761.2
   728.4
   761.5
   706.7
   750.1
   739.8
   741.7
   754.7
   775.1
   779.3
   701.8
   795.2
   765.1
   806.6
   828.6
   805.9
   790.4
   829.3
   834.2
   814.7
   828.6
   770.9
   790.7
     815
   827.7
   849.1
   845.8
   810.5
     840
   740.4
   849.1
   809.5
   877.6
   829.9
   813.4
   805.3
   789.4
   847.1
   875.7
   820.9
   833.5
   845.5
   799.4
   773.8
   823.1
   815.3
   805.6
   768.6
   822.2
   831.6
   887.4
   801.1
   850.4
   733.6
   796.8
   793.9
     840
   828.6
   800.1
   831.6
   817.9
   742.7
   774.8
   776.4
   761.5
   754.4
   730.7
   774.1
   832.9
   784.8
   778.4
   697.6
   800.7
   782.6
   726.5
     766
   783.5
   734.9
   748.5
     756
   728.1
   785.8
   744.9
   749.8
   701.5
   737.2
   784.2
   714.1
   770.9
   695.3
   752.4
   746.9
     672
   664.8
   689.1
   666.1
   696.6
   706.7
   703.4
   697.9
     682
   735.5
   672.3
   702.8
   668.4
   764.1
   759.5
   678.8
   656.7
   663.8
   686.6
   653.5
   670.7
   666.1
   741.1
   639.2
   700.5
   688.2
   638.2
   634.6
   648.3
   626.2
   659.6
   671.6
   700.5
   679.7
     660
   623.9
   633.7
   612.3
   667.1
   643.7
   587.3
     648
   617.1
     623
   708.6
   634.3
   664.5
   626.9
   669.4
   619.1
   579.8
   581.1
   590.9
   662.9
   606.8
   559.7
     622
   588.6
   606.8
   628.8
   619.7
   610.6
   590.9
   612.9
     597
   655.1
   640.2
   604.5
   624.9
   628.5
   641.5
   614.9
   560.7
   562.6
   585.7
   604.5
   594.1
   610.3
   552.9
   592.2
   584.7
   593.5
   574.6
   587.3
     561
   602.9
     573
   565.2
   606.1
   585.3
   555.2
   602.9
     610
   595.1
   570.1
   558.7
   590.2
   561.7
   591.2
     536
   616.5
   655.1
   572.7
   585.3
   620.4
     536
     584
     549
   573.3
   547.7
   577.6
   558.4
   543.8
   525.3
   587.3
     585
   561.3
   569.4
   591.5
   554.2
   543.2
   565.6
   538.3
     574
     525
   508.1
   541.9
   543.2
   547.1
   556.5
   575.3
   497.8
   532.8
   544.8
   578.9
   589.2
   554.8
   521.8
   538.6
   576.6
   583.4
   515.3
   500.7
   535.4
     488
     526
     574
   499.4
   549.7
   523.7
   526.9
   542.8
   560.4
     563
   604.5
   540.9
   578.9
   541.2
     500
   549.7
     501
   533.8
   475.7
   546.1
   532.5
   499.1
   494.2
   570.4
   554.5
   488.3
   535.1
   559.4
   528.6
   544.5
     585
   524.4
   483.5
   527.9
   498.4
   587.6
   548.7
   575.3
   520.5
   566.2
   497.8
   508.1
     500
   513.3
   473.7
   490.3
   479.9
   526.9
   556.1
   490.9
   519.2
   584.7
   526.3
   549.3
     526
   529.2
   542.5
   526.6
   563.9
   569.8
   503.3
   533.4
   519.2
   464.3
   539.9
   529.9
   491.9
   535.1
   575.3
   545.1
   499.7
   456.2
   538.6
   519.5
     524
   511.1
   557.1
   599.3
   523.1
   565.9
   499.1
   546.7
   441.6
   516.6
   564.6
   492.9
   499.1
   505.5
   477.6
   533.4
   495.2
   514.9
   542.2
   469.9
   514.9
   499.7
   509.4
   519.8
   503.9
     478
   494.5
   516.9
   497.4
   523.1
   504.9
   541.5
   495.2
   480.6
   527.6
   521.4
   547.7
   522.1
   538.6
   554.8
   514.3
   472.8
     466
   461.4
   528.6
   528.2
   505.9
   484.5
   491.3
   502.3
   497.1
   523.7
   507.5
   522.4
   524.4
   560.4
   530.2
   505.5
   524.4
   502.6
   527.3
   496.5
   497.8
   507.5
   514.6
   482.8
   494.2
   497.1
   546.7
   511.4
   525.7
   507.8
   572.4
   550.3
   482.8
   510.1
     500
   530.5
   548.7
   524.4
   461.4
   529.9
   485.8
   461.1
   529.9
   515.3
   470.8
   477.3
   478.6
   485.4
   495.8
   472.8
   509.1
   506.8
   481.2
   516.6
   562.6
   506.2
   520.8
   509.1
   503.6
   474.7
   451.7
   487.4
   517.5
   546.1
   527.6
   524.7
   437.7
   501.3
   491.3
   500.7
   502.9
   505.9
   499.1
   481.2
   517.5
   488.3
   524.7
   526.6
   492.2
   498.4
   451.4
   479.3
   523.7
   510.7
   547.4
   532.5
   530.2
   513.6
   543.5
   521.8
   509.4
   466.9
   475.7
   502.3
   500.3
   477.6
   474.1
   526.3
   493.2
   475.7
     525
   469.2
   468.2
   487.7
   484.8
   523.7
   510.1
   471.5
   545.8
   517.9
     475
   507.2
   490.9
   489.6
   489.3
   527.3
   532.1
   525.3
   459.5
   455.6
   484.1
   487.7
   506.8
   498.4
   533.1
   432.5
   495.5
     476
   508.5
     490
   519.8
   470.8
     451
   465.3
   485.8
   474.1
   533.1
   454.6
   526.9
   508.8
   493.9
   539.6
   491.9
   508.1
     525
   464.7
   513.6
   524.4
   497.8
   522.7
   516.9
   527.9
   494.2
   486.1
   524.7
     490
   528.9
   502.6
   468.6
   498.1
   494.8
   464.7
   478.3
     561
     561
   509.8
   524.4
   497.8
     475
   472.8
   472.1
   556.5
   526.3
   470.8
   472.8
   490.9
   549.7
   518.2
   511.1
   502.9
   559.4
   491.3
   493.9
   532.1
   590.2
   502.6
   499.4
   537.7
   455.6
   483.5
     526
   539.6
   487.4
   491.6
   466.9
   504.6
   535.1
   507.8
   506.8
   500.7
   499.7
   518.8
   527.3
   535.1
   518.2
   552.9
   536.4
   525.3
   462.4
   469.2
   478.3
   543.5
   509.1
     539
   568.8
   508.8
     487
   514.6
   531.2
   486.1
   492.2
     549
     548
   498.7
   544.1
   511.4
   506.5
   497.8
   504.6
     487
   496.5
   540.6
   491.9
     502
   486.4
   546.1
     502
   579.2
   529.5
   584.7
     526
   503.6
   538.3
   468.9
   461.1
   536.7
   499.1
   498.7
   517.9
   521.4
   556.8
   508.8
   547.7
   523.1
   559.7
   487.7
   515.6
   472.8
   526.3
   528.6
   506.5
   493.5
   466.3
   503.6
   523.4
   515.6
   486.4
   505.5
   498.7
   550.3
   510.1
   508.1
   493.2
   535.7
   532.5
   537.3
   499.1
   558.1
   554.2
   520.1
   507.8
   522.7
   533.4
     512
   510.7
   524.7
   501.6
   506.2
   497.1
   470.2
   500.7
     502
   562.3
   493.5
   542.5
   554.2
     538
   523.4
   469.5
   486.7
     502
   461.1
   516.9
   554.5
   530.2
   514.9
   547.4
   559.4
   535.7
   511.4
   500.7
   509.8
     500
   539.6
   511.7
   520.1
   517.9
   503.3
   517.9
   519.5
   518.5
     464
   506.5
   516.9
   473.4
   526.9
   498.7
   493.5
   525.7
   510.1
   543.8
     487
   480.2
   528.9
   522.7
     549
   460.4
   442.6
   511.4
   521.4
   535.1
   517.2
   474.1
   479.9
   533.1
   472.1
   509.4
     500
   523.7
   508.1
   482.2
   554.8
   500.3
   586.6
   505.9
   440.3
   546.1
   545.4
   505.2
   470.5
   505.2
   498.7
     551
   532.8
   508.1
   514.9
   491.3
   506.5
   533.8
   476.7
   485.4
     490
   491.9
   521.1
   498.4
   492.9
   497.8
   533.8
   486.1
   503.6
   529.5
   547.1
   472.1
   534.4
   531.2
   450.1
   486.1
     490
   518.2
     524
   549.7
   557.8
   507.8
   500.3
   461.4
   491.6
   503.3
   517.2
   494.5
   513.6
   496.5
   520.1
   483.5
   494.2
   533.4
   494.5
   558.4
   499.7
   542.8
   490.3
   513.6
   507.5
   522.4
   470.8
   473.7
   510.1
   524.7
   502.9
   515.6
     501
   508.1
   528.6
   478.6
   508.5
   530.8
   509.1
   472.5
   480.6
   536.7
   493.9
   459.5
     464
   492.9
   535.7
   541.5
   582.1
   447.8
     439
   542.2
     476
   473.7
   546.4
   502.9
   504.2
   500.7
     538
   448.8
   545.1
   497.8
   593.8
   440.7
   539.3
     525
   464.3
   530.2
     488
   530.8
   473.4
   535.1
   504.2
   486.1
   505.2
   499.4
   528.6
   470.2
   524.7
   501.3
   533.8
   481.9
   525.7
   480.6
   498.4
   540.6
   513.6
   566.2
   492.9
   501.3
     451
   509.4
   553.9
   553.2
   525.7
   465.6
   533.4
   593.5
   517.5
   494.8
   527.3
     526
     538
   492.2
   523.4
   460.1
     477
   539.6
     560
   532.5
   469.5
   518.5
   553.9
     551
   595.4
     551
   573.7
   485.4
   510.1
   486.4
   502.6
   474.4
   507.5
     513
   521.8
   541.2
   540.3
   530.8
   526.3
   508.8
   540.3
   495.8
   521.8
     502
   540.9
   524.4
   475.4
   611.9
   514.3
   515.3
   582.1
   522.7
     512
   623.6
   530.2
   517.9
   550.3
   506.2
   536.4
   528.6
   599.6
   580.2
   554.8
     538
     488
   510.1
   489.6
   534.7
   544.5
   480.6
   561.7
   551.3
     561
   516.9
     513
   518.2
   516.6
   521.8
   500.3
   531.5
   550.3
   528.2
   550.3
   538.6
   525.7
   550.3
   528.9
   549.3
   573.3
   535.4
   580.2
   535.7
   464.7
   530.5
   568.8
   522.7
   532.8
   510.1
   524.7
   514.9
     561
   575.6
   531.2
   530.5
   552.6
   482.5
     487
   554.8
   496.8
   519.5
   503.3
   569.1
     476
   549.3
   531.5
   471.8
   582.1
   593.8
   504.2
   494.5
     537
   591.5
   545.4
   541.5
     513
   476.7
   511.4
   494.2
     549
   493.9
   514.3
   547.1
   497.1
   503.6
   518.8
   523.7
   531.5
   468.2
   513.6
   517.9
   526.6
   486.1
   510.7
   502.3
   511.4
   519.8
   494.5
   559.4
   569.4
   512.7
   478.6
   507.2
   485.4
     525
   540.3
   547.1
   559.1
   523.7
   488.3
   517.9
   517.2
     488
   514.9
   523.7
   490.9
   526.9
   508.5
   479.3
     477
   502.9
   518.8
   531.5
   534.4
   459.5
   541.9
   516.6
   488.7
   546.1
   517.9
   483.2
   536.4
   511.7
   522.1
   527.9
   455.3
   527.9
   502.9
   490.3
   504.2
   495.2
   521.1
     514
   498.4
   528.6
   488.3
   500.7
   480.2
   522.1
   518.5
   515.9
   446.8
   520.1
   534.7
   522.1
   512.7
   478.3
   527.9
   514.6
   467.3
   463.4
   568.1
   506.5
   491.6
     549
   533.1
   515.6
   455.6
   540.3
   511.4
   488.3
   543.8
   477.6
   494.8
     538
   497.4
   552.9
   509.4
   477.3
   518.5
   485.4
     536
   515.9
   517.9
   515.6
     489
   554.2
   462.1
   523.7
   522.7
   522.7
   520.5
   563.6
   497.1
   504.9
   555.5
   533.1
   520.1
   523.7
   534.1
   500.7
   526.6
   510.1
     477
   547.1
   558.4
   546.4
   510.4
   488.7
   507.8
   512.7
   498.1
   462.4
   522.4
   535.4
   496.1
     539
   563.3
   517.2
   493.9
   504.6
   545.8
   538.6
   566.2
   565.2
   526.9
   502.9
   567.2
   557.8
   479.9
   527.3
   554.8
   504.2
   514.3
   511.4
   513.6
   489.6
   481.5
   564.3
   497.8
   519.5
   533.4
     573
   564.6
   555.2
   511.4
     561
   604.8
   538.6
   523.7
   615.5
   550.3
   574.3
   536.4
   563.6
   553.6
   490.6
   523.4
     596
   512.4
   587.3
   525.7
   614.5
   563.9
   574.6
   599.9
   629.5
   543.5
   547.7
   568.5
     587
   610.6
   580.5
   604.8
   616.5
     608
   547.4
   583.1
   590.2
   534.1
   656.1
   673.3
   618.8
   655.1
   636.6
   650.9
   617.1
     611
   629.5
   593.8
   654.1
   654.8
   648.9
     633
   683.3
   646.3
   660.3
   702.8
   660.9
   643.4
   680.4
     681
   702.4
   620.7
   683.6
   691.7
     732
   764.7
   682.7
   727.4
     729
   814.7
   684.9
   702.1
   777.1
   806.3
   814.4
   862.7
   811.4
   797.8
   804.3
   805.6
     793
   809.8
   807.9
   814.4
   860.1
   797.2
   855.2
   897.4
   829.3
   809.2
   897.1
   877.3
   878.9
   924.7
   906.8
   964.9
   890.9
   972.3
   980.1
   893.2
   907.8
   948.7
   972.7
    1010
   917.5
   960.7
    1023
    1035
   940.9
   984.4
    1007
   914.9
    1042
   969.8
   991.2
    1074
    1001
    1038
    1028
    1030
    1072
    1076
    1054
    1092
    1013
    1073
    1127
    1022
    1086
    1086
    1070
    1070
    1132
    1104
    1129
    1144
    1043
    1061
    1023
    1057
    1041
    1041
    1089
    1068
    1057
    1045
    1061
    1078
    1086
    1136
    1018
   994.1
    1052
    1047
    1082
    1102
    1076
    1033
    1059
    1051
   989.2
    1046
    1015
   950.6
    1089
    1013
    1068
    1066
    1060
    1018
    1046
    1032
   944.5
    1062
   898.1
   963.3
    1023
   979.5
   932.4
    1002
    1030
   933.1
   982.1
   952.9
   956.1
   976.2
   909.7
   908.8
   946.1
   878.9
     972
   887.7
   925.3
   954.2
   866.9
   921.7
   875.4
     912
   932.4
     889
     926
   808.2
   933.4
   907.5
   858.5
     852
     829
   870.2
   850.7
   872.4
   853.6
   849.4
   875.4
   848.8
   853.9
   898.1
   825.1
   807.6
   905.2
   872.8
   801.7
   798.1
     852
   756.3
   782.9
   796.2
   763.4
   773.8
   774.1
   805.6
   813.7
   734.2
   743.6
   728.4
   771.5
   709.6
   811.1
     756
   741.7
   745.3
   757.3
     767
   826.7
   735.2
     780
     791
   765.7
   828.6
   751.8
   746.9
     781
   813.1
   723.5
   750.8
   662.5
     754
   709.9
   740.4
   668.7
     634
   823.8
   737.2
   793.3
   724.2
   725.5
   700.2
   699.5
     720
   666.4
   648.3
     671
   715.4
   655.7
   678.1
   712.8
   716.4
   734.2
   714.1
   681.7
   700.5
   750.1
   672.6
   653.8
   655.7
   630.4
   678.4
   670.7
   704.7
   665.5
   624.3
   663.2
   689.1
   639.2
   640.2
   673.3
   664.5
   647.6
   641.8
   690.8
   640.2
   619.4
   627.5
   653.5
     645
   621.7
   613.2
   633.4
     633
   681.4
   689.8
   623.6
   645.7
   631.4
     634
   595.7
   626.9
   606.8
   636.9
   598.6
   611.6
   618.8
     659
   606.8
   607.1
   654.1
   606.4
   656.1
   566.2
   677.8
   649.2
   682.3
   591.8
     647
   648.6
   664.8
   615.2
   613.9
   643.4
   595.4
   614.9
   605.8
   584.7
   629.8
   656.7
   608.7
   562.6
   606.1
   615.5
   617.1
   579.5
   632.7
   596.4
   623.3
   635.9
   598.6
   594.4
   637.6
   607.4
   611.3
   539.6
   614.9
   623.9
   627.2
   580.2
   603.5
   570.4
   616.5
   581.4
   580.2
   553.6
   559.4
   547.4
   569.4
   644.4
   650.9
   630.8
   594.7
   610.6
   625.9
   606.4
   664.8
   610.3
   624.9
   627.2
   590.2
     584
   585.3
   585.3
   654.8
   565.2
   611.9
   593.8
   572.7
   592.8
     574
   637.2
   603.5
   623.9
   587.6
   612.3
   591.5
   555.8
   581.8
   625.9
   631.4
   586.3
   580.5
     597
   555.2
   535.7
   654.8
     660
     575
   554.5
   605.5
   571.1
   553.9
   612.6
   595.4
   594.1
   648.6
   643.7
   648.9
     561
   596.4
   616.8
   580.5
   583.1
   658.7
   614.5
     575
   603.8
   591.5
   598.6
   555.2
   615.2
   527.9
   603.2
   631.1
   583.1
   617.5
   631.1
   616.8
   610.6
   613.2
   579.8
   539.9
   631.1
   596.7
   676.2
   600.9
   654.1
     599
   518.5
   594.7
   587.3
   691.1
   606.1
   618.4
   624.3
   632.4
   616.2
   627.5
     560
   545.1
     598
   607.7
   591.5
   590.2
   651.2
   583.4
   614.5
   636.9
   663.2
   570.4
   552.3
   604.8
     695
   575.3
   692.4
   658.7
   669.7
   678.1
   656.1
   601.9
   684.3
   643.1
   640.2
   590.2
   639.8
   626.5
   641.8
   619.7
   582.7
   645.4
   650.5
   633.4
   684.3
   604.8
   645.4
   635.9
   648.6
   649.9
   619.4
   642.8
   643.1
   633.7
   635.6
   642.8
   628.2
   627.5
   646.7
   620.1
   716.4
     707
   651.5
   612.9
   684.6
   651.2
   704.4
   678.1
   657.4
   647.3
   722.9
   753.4
   671.3
   694.3
   736.5
   689.5
   690.8
   638.2
   654.1
   695.3
   740.4
   636.6
   743.6
   706.3
   695.3
   676.2
   669.7
     659
   710.9
   837.1
   728.4
   713.2
     634
   734.6
   724.5
   745.3
   653.8
   747.2
   658.3
   716.7
   651.5
   708.9
   685.3
   787.1
     671
   685.6
     790
   734.2
   738.8
   663.2
   695.3
     708
   665.5
   691.1
   772.5
   740.1
   685.6
   665.5
   700.2
   728.1
   713.5
     768
   706.3
   657.4
   678.8
   701.8
   711.9
   680.4
   644.7
   627.8
   706.7
   678.8
   643.4
   684.3
   678.8
   704.4
   666.1
   727.1
   733.9
   631.1
   660.6
   687.5
   668.4
   670.7
   708.6
   668.1
   652.5
   638.5
   648.9
     622
   685.6
   634.6
   677.8
   655.1
   657.7
   602.9
     659
   652.2
     696
   631.1
   648.6
   661.3
   637.2
   637.2
   695.3
   653.5
   664.8
   604.2
     683
   662.2
   641.5
   593.8
   610.3
   589.6
   646.3
   596.4
   651.8
   625.9
   682.7
   608.4
   657.7
   627.5
   630.8
   672.9
   686.2
   694.7
   596.4
   632.7
   598.6
   638.5
   647.6
   587.6
   672.9
   606.4
   658.3
   604.2
   656.7
   676.8
   641.5
   648.6
   605.8
   631.4
   588.9
   611.3
   627.2
   637.6
   661.9
   655.1
   647.3
   693.4
   669.7
   627.8
   647.6
   662.2
     622
   739.4
   677.5
   680.7
   648.9
   627.8
   624.6
   684.3
   636.6
   704.4
   625.6
   672.9
   730.7
     708
   779.7
   657.4
   742.7
   646.7
   708.6
   813.4
   725.5
   769.3
   718.3
   748.2
   806.6
   776.7
   742.7
   704.4
   748.8
   775.1
   830.3
   873.4
   851.3
   819.6
   877.9
   835.5
   862.7
   842.9
     911
     817
     853
   910.1
   915.3
   907.5
   931.5
   946.4
   927.9
   898.7
    1025
    1039
    1050
    1003
    1035
    1133
    1036
    1067
    1082
    1096
    1206
    1096
    1182
    1150
    1272
    1163
    1276
    1221
    1323
    1348
    1278
    1321
    1318
    1309
    1320
    1377
    1467
    1472
    1356
    1550
    1458
    1474
    1504
    1536
    1508
    1614
    1549
    1602
    1646
    1647
    1648
    1610
    1618
    1755
    1657
    1723
    1729
    1735
    1746
    1777
    1812
    1825
    1869
    1856
    1850
    1842
    1922
    1928
    1903
    1887
    1942
    1911
    1977
    2009
    1951
    2014
    2080
    2057
    1981
    2070
    2094
    2083
    2134
    2143
    2170
    2178
    2236
    2198
    2300
    2205
    2202
    2245
    2250
    2319
    2304
    2302
    2300
    2224
    2283
    2291
    2259
    2285
    2262
    2442
    2324
    2443
    2434
    2479
    2362
    2278
    2416
    2356
    2556
    2613
    2572
    2613
    2509
    2626
    2594
    2641
    2694
    2578
    2676
    2811
    2770
    2872
    2793
    2933
    2848
    2878
    2908
    2939
    2845
    3030
    2968
    3054
    3285
    3254
    3330
    3208
    3361
    3411
    3415
    3364
    3424
    3598
    3639
    3558
    3632
    3759
    3873
    3726
    3952
    3925
    3887
    4083
    4050
    4049
    4218
    4229
    4338
    4304
    4331
    4420
    4425
    4612
    4819
    4706
    4611
    4738
    4931
    4863
    4927
    4926
    5101
    5018
    5049
    5178
    5259
    5432
    5190
    5441
    5473
    5353
    5599
    5551
    5743
    5575
    5641
    5725
    5619
    5762
    5732
    5701
    5757
    5638
    5824
    5955
    5953
    6003
    5903
    6072
    5898
    6022
    6151
    6099
    6028
    5972
    6207
    5996
    6116
    5807
    5990
    6201
    6184
    6208
    6043
    6298
    6117
    5970
    5940
    5959
    6098
    6062
    6062
    5862
    5854
    6005
    6026
    5856
    5895
    5671
    5753
    5752
    5654
    5768
    5627
    5569
    5583
    5538
    5555
    5554
    5463
    5586
    5527
    5335
    5394
    5172
    5179
    5187
    5364
    5216
    5081
    5097
    5030
    5034
    4904
    4925
    4921
    4841
    4743
    4773
    4631
    4671
    4479
    4591
    4234
    4393
    4403
    4218
    4222
    4209
    4257
    4118
    4206
    3955
    3851
    4067
    3882
    3832
    3784
    3856
    3726
    3675
    3570
    3786
    3581
    3566
    3485
    3349
    3435
    3387
    3426
    3415
    3277
    3297
    3194
    3131
    3096
    3112
    3049
    3137
    3019
    3068
    2904
    2914
    2886
    2834
    2943
    2950
    2857
    2636
    2552
    2696
    2603
    2551
    2625
    2643
    2584
    2482
    2649
    2428
    2421
    2442
    2347
    2339
    2417
    2380
    2269
    2352
    2248
    2176
    2202
    2078
    2176
    2085
    2199
    2075
    2092
    1996
    2097
    2056
    2056
    1952
    1987
    1900
    1964
    1877
    1931
    1858
    1862
    1878
    1836
    1891
    1762
    1812
    1754
    1743
    1714
    1771
    1694
    1689
    1724
    1669
    1585
    1687
    1658
    1628
    1660
    1645
    1596
    1657
    1591
    1486
    1538
    1581
    1491
    1615
    1451
    1574
    1474
    1524
    1495
    1433
    1442
    1357
    1343
    1431
    1354
    1369
    1448
    1413
    1365
    1306
    1347
    1296
    1344
    1421
    1308
    1316
    1249
    1278
    1289
    1238
    1257
    1224
    1235
    1224
    1258
    1256
    1246
    1204
    1194
    1203
    1138
    1176
    1149
    1112
    1175
    1097
    1166
    1160
    1156
    1133
    1089
    1131
    1099
    1121
    1123
    1169
    1166
    1098
    1137
    1111
    1067
    1098
    1063
    1042
    1058
    1086
   968.1
    1054
    1126
   979.5
    1052
    1047
    1036
   982.7
    1055
   975.9
    1029
   948.3
    1019
   995.1
   937.6
    1004
   984.7
   986.6
    1015
   938.9
   998.6
     984
    1017
   986.9
   948.3
   955.5
     911
   859.5
   929.2
    1002
   973.6
   986.6
   962.9
   933.1
   954.5
   928.2
   907.1
     996
    1002
    1062
   937.3
     937
   900.3
   879.9
   926.9
   854.9
   934.7
   951.6
   836.4
   859.5
   926.9
   831.2
   836.4
   887.4
     925
   870.8
   942.5
   853.3
   870.5
   829.6
   864.3
   844.9
   862.7
   889.6
   901.3
   889.6
   795.2
   788.1
   842.3
   837.7
   921.7
   872.8
   829.3
   854.9
   833.8
   872.4
   813.7
   854.6
   824.1
   783.2
   822.2
   824.1
   856.9
   845.2
   853.3
   859.5
   796.8
   832.2
   788.7
   802.7
   773.8
   802.4
   857.5
   854.3
   858.5
   902.3
   821.2
   849.7
     865
   817.3
     841
   777.7
   775.4
   809.5
   787.4
   757.3
   836.1
   824.7
   795.9
     851
   841.3
   806.9
   787.4
   798.5
   827.7
   799.8
     828
   782.9
   893.5
   834.2
   764.4
   798.1
   851.3
   809.5
   756.9
   797.5
   782.9
   829.6
   733.6
   830.9
     816
   800.7
   784.8
   759.9
   776.4
   784.2
   755.3
     805
   830.3
   820.2
   709.6
   723.9
   757.6
   804.3
     755
   808.2
   832.2
   750.8
   746.2
   880.2
   731.6
   734.6
   841.6
   720.9
   743.6
     780
   753.4
   881.8
   845.5
   752.7
   812.4
   722.9
   714.5
   812.7
     817
   777.4
   732.9
   771.9
     766
   718.7
   774.1
   736.5
   750.8
   733.9
   754.4
   774.8
   721.9
   783.2
     805
   760.2
   828.3
   848.1
   735.2
   795.9
   766.4
   822.5
   823.4
   799.1
   804.6
   798.1
   816.3
   796.5
   773.8
   824.7
   783.2
   832.9
   794.3
     838
   861.4
     826
     829
   836.1
   953.9
   813.7
   860.4
   822.2
   890.6
   814.4
   931.8
   832.2
   873.4
   825.4
   848.4
   915.9
   776.4
   911.7
   826.7
   884.8
    1008
   904.2
   945.7
   905.5
   883.5
    1026
   985.6
   949.3
    1038
   975.3
   970.1
    1017
   997.3
   932.8
    1055
    1058
    1041
    1053
   979.8
    1090
    1122
    1126
    1058
    1143
    1064
    1102
    1087
    1184
    1162
    1174
    1171
    1083
    1162
    1200
    1240
    1190
    1236
    1213
    1200
    1214
    1273
    1218
    1247
    1255
    1306
    1310
    1384
    1352
    1372
    1373
    1407
    1313
    1395
    1303
    1426
    1386
    1449
    1454
    1405
    1380
    1439
    1497
    1425
    1414
    1506
    1359
    1396
    1409
    1491
    1491
    1534
    1534
    1409
    1436
    1604
    1463
    1453
    1501
    1471
    1486
    1498
    1509
    1554
    1508
    1459
    1439
    1542
    1466
    1456
    1483
    1352
    1508
    1525
    1506
    1481
    1466
    1451
    1522
    1495
    1470
    1531
    1527
    1473
    1381
    1448
    1410
    1409
    1521
    1351
    1467
    1439
    1457
    1406
    1454
    1367
    1506
    1409
    1439
    1493
    1386
    1395
    1399
    1385
    1405
    1354
    1355
    1465
    1338
    1396
    1427
    1354
    1383
    1504
    1411
    1395
    1465
    1498
    1428
    1483
    1462
    1483
    1477
    1491
    1547
    1527
    1543
    1551
    1561
    1547
    1585
    1653
    1609
    1509
    1637
    1770
    1670
    1761
    1776
    1848
    1806
    1920
    1949
    1886
    1951
    1933
    2047
    2046
    1978
    2150
    2153
    2231
    2333
    2391
    2406
    2475
    2406
    2451
    2604
    2658
    2691
    2703
    2662
    2835
    2942
    3062
    3076
    3011
    3164
    3214
    3430
    3380
    3438
    3478
    3459
    3590
    3678
    3628
    3877
    3872
    3992
    4207
    4151
    4278
    4213
    4408
    4353
    4573
    4607
    4543
    4813
    4763
    4869
    4959
    5145
    5018
    5199
    5094
    5228
    5525
    5390
    5540
    5738
    5602
    5952
    5732
    5883
    5965
    5954
    6231
    6140
    6165
    6272
    6267
    6231
    6449
    6635
    6574
    6493
    6657
    6766
    6679
    6826
    6797
    6721
    6968
    6948
    7031
    7073
    6877
    6951
    7108
    7201
    7253
    6928
    7123
    6994
    7056
    7342
    7141
    7156
    7157
    7072
    7127
    7095
    7051
    7224
    7280
    7043
    7160
    7066
    6933
    6738
    6982
    6929
    6729
    6963
    6798
    6567
    6807
    6410
    6543
    6451
    6501
    6437
    6493
    6459
    6255
    6285
    6152
    6047
    5924
    6030
    5889
    5835
    5755
    5554
    5690
    5595
    5517
    5381
    5356
    5060
    5293
    5049
    4860
    4993
    4855
    4726
    4714
    4635
    4598
    4614
    4621
    4430
    4421
    4277
    4175
    4165
    4025
    4090
    3883
    3784
    3876
    3710
    3682
    3607
    3575
    3407
    3433
    3406
    3445
    3267
    3306
    3054
    3169
    3029
    2828
    2883
    2862
    2964
    2843
    2741
    2637
    2582
    2545
    2478
    2605
    2548
    2293
    2444
    2312
    2278
    2305
    2237
    2242
    2067
    2131
    2067
    2094
    1985
    2018
    1942
    1933
    1846
    1938
    1874
    1943
    1720
    1788
    1680
    1705
    1728
    1740
    1732
    1692
    1716
    1708
    1707
    1617
    1628
    1507
    1559
    1530
    1497
    1609
    1569
    1485
    1412
    1512
    1460
    1334
    1395
    1416
    1440
    1408
    1335
    1400
    1376
    1363
    1409
    1333
    1283
    1304
    1325
    1267
    1241
    1240
    1316
    1330
    1300
    1287
    1233
    1251
    1299
    1251
    1291
    1239
    1236
    1224
    1238
    1274
    1279
    1205
    1221
    1229
    1261
    1160
    1172
    1193
    1186
    1230
    1208
    1138
    1143
    1116
    1136
    1164
    1207
    1181
    1088
    1171
    1135
    1158
    1163
    1079
    1119
    1055
    1134
    1119
    1082
    1106
    1122
    1090
    1100
    1057
    1101
    1122
    1074
    1040
    1015
    1084
    1076
    1046
    1055
    1014
    1086
    1111
    1035
    1047
    1045
    1020
    1015
    1007
    1075
    1084
    1038
    1078
    1007
    1028
    1014
    1002
   974.3
   944.5
   927.3
    1020
   955.8
   954.8
   971.4
   965.9
     960
   977.2
   955.2
    1039
     949
   985.6
   994.7
   946.4
   856.2
    1017
    1010
   964.6
    1024
   960.7
   952.6
   995.1
   948.3
   984.4
   921.1
     936
    1030
   956.8
   967.5
     925
   954.5
   926.3
   962.9
   906.5
   928.6
   944.8
   962.6
   915.3
   896.1
   991.2
   969.4
   875.7
   892.2
   899.4
   899.4
   902.9
   922.4
   875.7
   919.5
   904.5
   891.6
     938
   898.7
   891.9
   922.7
   845.8
   895.8
   903.9
   869.5
   856.5
   860.8
   856.2
   886.1
   923.4
   874.4
   907.8
   875.4
   857.5
   877.6
   879.9
   895.5
   845.5
     792
   853.6
   884.4
   916.6
     851
   951.6
   867.9
   908.8
   869.8
   837.4
   824.4
   856.2
   858.5
   823.4
   883.8
   904.9
   889.6
   849.1
   812.1
   864.3
   867.6
   830.3
   862.1
   827.7
   869.8
   853.3
   918.5
   819.2
   831.9
     853
   846.8
   854.3
   928.2
     828
   896.8
     829
   853.9
   812.1
   800.7
   878.6
   801.4
   783.2
   825.4
     802
   802.7
   814.4
     814
   846.2
   817.9
   801.4
   861.7
   816.3
   786.1
   837.1
   902.6
   775.1
     755
   864.3
   845.2
   842.3
   848.8
   819.2
   838.7
   796.2
   744.6
   857.2
   853.9
   853.3
   828.3
   785.5
   820.5
   796.8
   774.1
   786.5
   818.9
   822.5
     841
   807.6
   764.7
     816
   821.2
     826
     828
   858.5
   780.6
   735.2
   810.1
   796.8
   796.2
   795.6
   783.2
   845.2
   845.8
   791.7
   725.5
   845.8
   782.9
   780.6
   764.1
   834.2
   734.6
   751.1
   775.4
   789.4
   753.1
   803.3
     768
     792
   762.1
   771.9
   781.3
   830.6
   866.9
   831.6
   843.9
     815
   790.4
   784.2
   762.5
   800.7
   870.5
   764.1
   846.2
   793.3
   786.1
   877.9
   785.8
   700.2
   848.4
   820.9
   828.3
   725.5
   812.1
   781.9
   781.6
   737.2
   830.9
   774.5
   825.4
   759.9
   802.4
     778
   799.4
   741.4
   818.9
   785.2
   740.7
   820.2
   797.2
   821.5
   800.4
   797.5
   815.3
   839.7
   778.7
   856.9
     814
     779
   818.9
   753.4
   840.6
   771.9
   771.2
   847.1
   819.6
   806.6
   787.8
     877
   872.4
   820.2
   842.6
   757.9
     767
   845.8
   761.8
   749.2
   771.5
   781.6
     754
     875
   841.6
   852.6
   786.1
   765.7
   805.3
   789.7
   874.4
   797.8
   784.8
   820.2
   814.7
     838
   800.1
   799.1
   822.5
   845.2
   735.2
   781.9
     768
   794.3
   846.2
   837.4
   796.5
   831.2
   886.1
   814.4
   828.3
   866.9
   763.8
   832.2
   747.9
     841
   785.8
   808.5
   817.6
   890.6
   830.3
   790.7
   781.9
   857.2
     802
   780.6
   805.9
   752.1
   756.9
   840.3
   782.3
   785.8
   774.5
   750.8
     839
   767.3
   757.6
   811.4
   785.5
     815
   770.6
   833.8
   805.3
   795.2
   817.3
   777.1
   768.6
   786.1
     730
     793
   726.8
   868.2
   763.8
   759.9
   843.2
   769.9
     767
   868.5
   729.4
   841.9
     781
   793.3
   884.4
   823.1
   791.3
   882.8
   752.7
   821.2
   778.7
   775.8
   794.9
   790.7
   794.9
   759.9
   812.4
   792.3
   788.4
   774.8
   735.2
   852.3
   792.3
   756.3
     829
   870.2
   834.5
   791.7
   775.8
   842.9
   863.7
     815
   832.9
   730.7
   805.3
   800.1
     744
   766.4
   792.6
   801.1
   782.3
   811.4
   813.7
   794.9
   884.1
   826.4
     804
   811.1
   730.7
   800.7
   772.5
   857.8
   818.3
   768.3
   882.8
   854.9
   838.4
   816.3
   843.6
   877.3
   821.8
   766.7
   840.3
   844.9
     754
   792.3
   928.6
   850.4
   813.7
   859.8
   877.3
     851
   853.6
   825.1
   869.2
   807.6
   872.1
   836.7
   833.8
   985.6
   875.4
   874.1
   862.7
   795.9
   847.8
   846.5
   845.2
   827.3
   790.4
   906.2
   879.6
   866.3
   860.8
   782.3
   862.7
   875.4
   831.6
   871.8
   755.3
   850.1
   859.1
   921.7
   853.9
   914.3
   902.3
   912.7
   942.2
   960.3
   918.8
   908.8
   880.9
   947.4
   890.6
   946.1
   903.9
   911.7
   865.9
   986.6
   907.5
   906.8
     901
   982.1
   938.3
   928.6
     829
   915.3
     972
   926.6
     950
   888.7
   888.3
   957.8
   940.2
   899.7
     901
   945.4
   907.5
   961.3
   933.7
   895.1
   916.2
   920.8
   942.8
    1031
   879.2
   900.7
   969.8
   924.7
   979.5
   909.1
   927.9
    1003
   915.9
   980.5
   909.1
   905.8
    1030
     973
    1025
   934.7
     911
   952.6
    1008
    1018
   934.1
    1022
   977.2
   981.8
   977.9
   995.7
    1028
    1060
    1027
    1107
    1015
    1043
   989.9
    1069
    1024
    1019
    1069
    1024
    1109
    1085
    1129
    1059
    1016
    1050
    1056
    1144
    1138
    1155
    1084
    1113
    1154
    1157
    1100
    1153
    1167
    1194
    1217
    1099
    1174
    1188
    1188
    1215
    1294
    1247
    1236
    1257
    1342
    1249
    1367
    1337
    1250
    1266
    1291
    1390
    1364
    1346
    1380
    1374
    1420
    1416
    1419
    1431
    1412
    1468
    1474
    1428
    1461
    1529
    1566
    1517
    1469
    1533
    1557
    1523
    1532
    1560
    1603
    1640
    1700
    1573
    1623
    1679
    1637
    1638
    1609
    1751
    1685
    1785
    1772
    1788
    1887
    1800
    1737
    1739
    1761
    1802
    1804
    1737
    1745
    1852
    1929
    1857
    1985
    1878
    1833
    1923
    1967
    1923
    1843
    2068
    1997
    1916
    1923
    2004
    1865
    1941
    1956
    2008
    1862
    2006
    2002
    2005
    1931
    1874
    1951
    1904
    1978
    1882
    1982
    2008
    1953
    1915
    2066
    1905
    1814
    1893
    1981
    1848
    1857
    1922
    1931
    1848
    1856
    1922
    1885
    1962
    1908
    1770
    1869
    1847
    1819
    1862
    1824
    1746
    1864
    1770
    1785
    1741
    1794
    1788
    1825
    1803
    1797
    1755
    1753
    1853
    1731
    1699
    1751
    1684
    1829
    1725
    1658
    1838
    1727
    1624
    1751
    1593
    1749
    1658
    1775
    1657
    1700
    1654
    1714
    1644
    1605
    1692
    1697
    1771
    1696
    1739
    1662
    1707
    1725
    1570
    1732
    1660
    1656
    1616
    1752
    1730
    1681
    1702
    1728
    1796
    1639
    1680
    1826
    1814
    1861
    1744
    1744
    1841
    1711
    1837
    1732
    1866
    1767
    1788
    1797
    1936
    1838
    1753
    1863
    1791
    1959
    1887
    1832
    1902
    1848
    1932
    1904
    1954
    1957
    1957
    2032
    1965
    2022
    1953
    2052
    1988
    1940
    2083
    2036
    2021
    2024
    1996
    1994
    1976
    1996
    2059
    2061
    1979
    2115
    2070
    2059
    2068
    2096
    2135
    2109
    2042
    2048
    2046
    2022
    2083
    2133
    2048
    2088
    2144
    2060
    2018
    1951
    2054
    2078
    2029
    2071
    1976
    1989
    2076
    2038
    1934
    2042
    1899
    1981
    2081
    1862
    1982
    1956
    1890
    2004
    1974
    1929
    1830
    1854
    1876
    1923
    1901
    1898
    1795
    1729
    1761
    1896
    1777
    1871
    1785
    1742
    1738
    1814
    1778
    1752
    1601
    1659
    1657
    1655
    1637
    1784
    1694
    1657
    1574
    1561
    1541
    1583
    1563
    1535
    1590
    1522
    1480
    1568
    1509
    1580
    1430
    1400
    1417
    1425
    1408
    1452
    1384
    1390
    1387
    1296
    1330
    1321
    1333
    1427
    1372
    1308
    1373
    1246
    1347
    1262
    1218
    1318
    1211
    1253
    1257
    1204
    1286
    1218
    1192
    1219
    1256
    1230
    1208
    1160
    1288
    1235
    1294
    1183
    1184
    1200
    1111
    1182
    1256
    1142
    1190
    1150
    1237
    1148
    1154
    1159
    1187
    1060
    1090
    1040
    1230
    1165
    1142
    1155
    1128
    1179
    1152
    1115
    1111
    1069
    1068
    1156
    1204
    1121
    1141
    1192
    1081
    1134
    1087
    1107
    1182
    1141
    1166
    1186
    1101
    1205
    1246
    1218
    1153
    1039
    1160
    1168
    1181
    1161
    1205
    1160
    1209
    1169
    1144
    1249
    1208
    1239
    1257
    1213
    1261
    1223
    1320
    1216
    1241
    1261
    1267
    1224
    1298
    1305
    1316
    1233
    1368
    1343
    1305
    1313
    1402
    1335
    1446
    1361
    1350
    1433
    1438
    1325
    1568
    1480
    1440
    1482
    1490
    1591
    1536
    1740
    1467
    1687
    1607
    1655
    1704
    1667
    1755
    1757
    1639
    1735
    1721
    1677
    1807
    1823
    1737
    1853
    1992
    1911
    1858
    2017
    1900
    1933
    1920
    1980
    2002
    2107
    1999
    1983
    2115
    2114
    2130
    2155
    2245
    2147
    2293
    2284
    2262
    2251
    2273
    2336
    2310
    2425
    2444
    2417
    2367
    2464
    2383
    2644
    2588
    2588
    2576
    2540
    2739
    2737
    2678
    2632
    2703
    2746
    2724
    2770
    2773
    2707
    2818
    2786
    2788
    2926
    2858
    2864
    2937
    2820
    2837
    2807
    2833
    2925
    2926
    3004
    2955
    2978
    2971
    2921
    2838
    3012
    2905
    2980
    2922
    2951
    2940
    2949
    2891
    2878
    2950
    3000
    3081
    3029
    2975
    2955
    2958
    2954
    2891
    2947
    2988
    2898
    2900
    2998
    2931
    2928
    2836
    2847
    2963
    2964
    3008
    2973
    2871
    2828
    2872
    2857
    2938
    2833
    2860
    2903
    2849
    2789
    2810
    2862
    2760
    2690
    2692
    2722
    2664
    2811
    2756
    2820
    2683
    2750
    2720
    2613
    2632
    2740
    2703
    2622
    2690
    2658
    2685
    2622
    2590
    2491
    2645
    2656
    2578
    2564
    2581
    2625
    2464
    2507
    2594
    2525
    2451
    2470
    2404
    2350
    2346
    2424
    2375
    2335
    2353
    2487
    2322
    2333
    2330
    2297
    2267
    2204
    2328
    2194
    2276
    2194
    2141
    2281
    2171
    2312
    2221
    2183
    2176
    2189
    2177
    2082
    2124
    2096
    2037
    1963
    1969
    2123
    2114
    2095
    2001
    2012
    2104
    2061
    2051
    2028
    2001
    1879
    2002
    1972
    1920
    1916
    1896
    2004
    1948
    1753
    1878
    1816
    1878
    1788
    1832
    1954
    1775
    1758
    1700
    1846
    1777
    1776
    1767
    1770
    1777
    1751
    1743
    1677
    1754
    1676
    1608
    1760
    1660
    1710
    1616
    1603
    1743
    1747
    1727
    1616
    1692
    1667
    1593
    1491
    1554
    1599
    1625
    1583
    1533
    1472
    1506
    1586
    1548
    1511
    1451
    1473
    1421
    1431
    1493
    1499
    1529
    1462
    1431
    1468
    1368
    1488
    1431
    1394
    1391
    1443
    1359
    1431
    1348
    1380
    1310
    1427
    1388
    1350
    1330
    1422
    1352
    1337
    1343
    1283
    1330
    1321
    1284
    1380
    1237
    1291
    1285
    1246
    1212
    1277
    1325
    1248
    1201
    1258
    1228
    1200
    1155
    1212
    1145
    1122
    1197
    1229
    1251
    1096
    1165
    1144
    1125
    1187
    1180
    1122
    1182
    1168
    1021
    1149
    1135
    1129
    1142
    1142
    1042
    1117
    1164
    1169
    1074
    1076
    1078
    1008
    1095
    1113
    1072
    1067
    1051
    1025
   979.8
   987.3
    1075
    1097
    1025
    1004
   996.4
    1043
   978.5
    1055
     985
    1055
   973.6
   929.9
   936.7
   971.1
    1016
   892.9
    1028
   967.5
   927.9
   930.5
    1007
   955.2
   890.3
   937.6
    1054
   877.6
   964.6
   912.7
   961.3
   954.2
   902.9
   903.9
     899
   915.6
   915.9
   892.5
   898.1
   913.6
   861.1
   900.7
   825.1
     852
   886.1
   893.5
   931.8
   945.1
   899.4
   837.4
   891.6
   846.2
   856.2
   879.9
   911.7
   915.9
   878.6
   834.8
   872.1
   869.5
   888.3
   817.9
   868.9
   836.7
   870.8
   885.7
   848.4
   858.5
   899.7
     817
   854.3
   879.2
   836.7
   823.1
   817.3
   895.1
   856.9
   928.2
   852.3
   874.1
   772.8
   846.2
   809.2
     889
   849.4
   859.1
   779.3
   821.8
   836.7
   814.4
   857.2
   824.7
   817.6
   758.9
   855.9
   870.5
   777.4
   816.3
   808.5
   822.5
   824.4
   853.6
   864.6
   802.7
   860.1
   801.7
   812.1
   894.2
   836.7
     839
   819.6
   728.7
   774.8
     779
     793
   808.9
   776.1
   763.1
   748.8
   783.5
   786.8
     817
   759.9
   819.9
   747.5
   845.2
   814.7
   762.8
   897.7
   822.2
   801.4
   825.4
   809.8
   737.5
     781
   757.3
   786.8
   813.1
   811.8
   795.9
     779
   795.6
   765.1
   765.7
   772.5
   799.1
   745.6
   738.8
   730.7
   842.9
   795.9
   765.1
   784.2
   746.9
     778
   769.6
   769.9
   769.6
     814
   788.1
   768.6
   741.7
   775.8
   842.3
   757.9
   726.5
     731
   775.8
   830.3
   794.3
   763.4
   732.6
   728.4
   793.9
     729
   820.2
   805.9
   808.9
   801.4
   787.1
   789.4
   787.4
   737.8
   761.8
   779.7
   758.9
   741.1
     696
   704.7
   688.5
   756.9
   800.1
   728.4
   751.1
     705
   676.2
   741.1
     766
   721.3
     720
   731.3
   748.5
   713.5
     780
   751.4
   779.3
   738.8
   772.2
   750.8
   798.5
   719.6
   741.4
   760.5
   720.9
   736.8
   737.5
   752.4
   733.9
   668.1
   725.2
   736.5
   771.9
   717.7
   766.4
     635
   753.7
   725.5
   726.8
   737.2
     718
   781.9
   715.4
   757.3
   762.5
   713.2
   756.6
   751.4
   786.5
   696.9
   742.7
   699.9
   674.2
   754.4
   688.5
   711.5
   751.8
   819.2
   714.1
   694.7
   738.8
   755.3
   733.9
   725.2
   680.1
   660.3
   709.9
   685.3
   713.8
   704.1
   679.7
     729
   716.7
   692.7
   740.4
     705
   739.4
   691.7
   682.3
   670.7
   711.5
   740.1
     696
   710.9
   700.8
   695.3
   752.4
     729
   697.6
   758.2
   688.8
   714.8
   723.9
   759.5
   636.9
     707
   711.9
   693.4
   791.7
   689.5
   686.6
   695.6
   692.1
   691.7
     705
   707.3
   649.6
     693
   670.7
   703.1
   730.3
   657.4
   676.5
   755.7
   693.7
   750.1
   671.6
     729
   709.9
   724.5
   696.6
   673.3
   688.2
   739.8
   671.6
     754
   726.1
   740.4
     694
   737.2
   677.5
   603.2
   696.9
     696
   696.6
   709.6
   683.6
   672.3
   631.4
   697.9
   653.5
     694
     779
   725.8
   683.6
     696
   688.8
   664.2
   700.8
   719.3
   698.2
   681.4
   739.1
   733.6
     669
     657
   662.5
   673.6
   649.6
   682.7
   650.5
     683
   656.4
   707.3
   670.7
   693.4
   706.7
   715.1
   663.2
   709.6
     659
   652.8
   631.7
   642.8
   672.6
   733.9
   625.6
     705
   681.7
   673.9
   675.8
   653.8
   788.1
   727.8
   667.4
   767.7
   700.2
   680.4
   696.6
   666.4
   639.5
     693
   700.8
   668.1
   660.6
   712.8
   668.7
     731
   703.1
   671.6
   665.1
   664.2
   702.4
   641.1
   672.9
   664.8
   758.6
   700.8
   651.8
   639.2
   631.7
   702.1
   641.1
   664.5
   672.6
     681
   718.7
     705
   654.8
   612.9
   724.5
     684
   676.5
   760.8
   652.8
   642.4
   637.9
   680.4
   681.4
   669.4
   699.9
   672.3
   673.6
   608.7
   652.8
   679.1
   738.8
   636.6
   753.1
     670
   676.8
   633.7
   670.7
   652.8
   678.1
   681.4
   696.9
   659.6
   680.7
   644.1
   695.6
   661.3
   659.3
   769.3
   686.2
   694.3
   735.9
     669
   697.6
   707.3
     681
   684.3
   715.7
   671.3
   720.9
   687.5
   731.3
   669.4
   640.2
   641.5
   692.4
   620.7
   670.7
   699.2
   708.9
   650.5
   702.8
     694
   655.1
     693
     732
   689.8
   650.9
   671.3
   678.4
   606.4
     720
   750.8
   729.4
   664.2
   701.2
   701.2
     731
   608.7
   710.2
   710.2
   668.4
   668.4
   679.4
   688.5
   698.6
   656.7
   634.6
   688.2
   722.6
   683.6
   746.2
   684.6
   677.5
   697.9
   662.5
   726.8
   748.8
   687.9
   679.1
   668.7
   648.6
   703.1
     720
   698.9
   638.2
   670.3
   711.2
   654.8
   732.3
   619.1
   669.4
   710.2
   674.6
   701.2
     730
   667.1
   643.7
   665.1
   679.1
   633.7
   687.2
   663.2
     706
   716.1
   711.9
   702.1
     683
   664.5
   686.2
   687.5
   740.1
   679.1
   686.2
   685.9
   660.6
   675.2
   659.3
   689.5
   688.5
     707
   680.1
     683
   702.8
   658.3
   712.8
   691.1
   786.1
   650.5
     658
   756.3
   704.7
   696.6
   730.3
   720.3
   667.7
   686.9
   727.8
   732.9
   755.3
   658.3
   659.3
   724.5
   670.7
   725.2
   683.3
   676.5
     635
   718.3
   711.9
   675.5
   717.7
   692.4
   726.1
   670.7
   658.3
   677.5
   717.4
   754.4
   742.4
   664.5
   708.9
   710.6
   700.8
     683
   670.7
   719.6
   749.8
   775.4
   673.3
     769
   672.3
   721.6
   665.8
     705
   806.3
     705
     696
   753.7
   681.7
   748.8
   713.5
   720.9
   710.6
   724.5
   739.4
   703.7
   643.7
   748.2
   760.5
   716.1
   726.8
   745.9
   782.3
   746.2
     756
   752.4
   788.4
   708.3
   771.2
   763.8
   729.7
   777.7
     744
   804.6
   795.6
   806.9
   755.3
   781.3
   729.4
   707.6
   834.2
   810.5
     839
   806.3
   787.8
   813.7
   784.8
   786.5
     817
   907.5
   833.2
   786.5
   836.7
   854.3
   851.3
   833.2
   856.9
   907.1
   861.1
   828.6
   934.1
   820.2
   876.7
   916.9
     838
   852.6
   981.8
   906.5
   862.7
     961
     901
     911
   850.4
   815.7
   965.2
   961.6
   888.3
   895.1
   928.2
   973.6
   949.3
    1030
    1001
    1008
   929.2
    1004
    1027
    1097
    1040
     985
    1039
    1010
    1049
   985.3
    1072
    1036
    1064
    1042
    1024
   998.9
    1071
    1071
    1104
    1120
    1109
    1088
    1041
    1059
    1053
    1093
    1108
    1048
    1095
    1046
    1076
    1141
    1088
    1098
    1102
    1041
    1071
    1124
    1173
    1101
    1124
    1142
    1112
    1112
    1112
    1095
    1069
    1123
    1048
    1112
    1067
    1099
    1153
    1078
    1117
    1126
    1064
    1085
    1068
    1151
    1098
    1081
    1141
    1186
    1064
    1144
    1049
    1179
    1126
    1025
    1172
    1027
    1012
    1155
    1125
   988.2
    1135
    1038
    1070
    1054
    1093
    1073
    1061
    1134
    1056
    1062
   982.7
    1016
    1069
    1027
    1088
    1133
    1038
   994.1
    1054
    1049
    1050
    1060
    1105
   991.8
   991.8
    1024
    1043
   978.8
    1091
    1069
    1061
    1035
    1041
    1014
     984
   996.4
    1011
    1029
    1007
    1008
   999.6
   999.3
     959
     950
    1012
   996.4
    1001
   951.3
    1039
   991.5
   969.8
   947.4
    1028
   941.5
   927.6
   931.5
   921.4
   940.2
   963.9
     924
   962.6
   924.7
     961
    1002
    1075
   930.2
   951.3
    1036
   959.4
   946.4
   929.2
   969.8
     890
   912.7
   968.1
   983.4
   945.4
     888
   842.9
   876.7
   962.9
   878.9
   894.2
   886.7
   916.2
   868.9
   909.7
   939.3
   898.7
   904.9
   870.2
   923.7
   903.6
   862.4
   921.4
   882.2
   876.7
   902.3
   955.2
   841.3
   976.6
   815.3
   800.4
   934.1
   889.3
   809.5
     887
     817
   868.5
     803
   860.1
   904.5
   861.1
   882.2
   895.1
   817.9
   820.9
   787.1
     888
   806.6
   786.1
   824.1
   834.5
   843.9
   876.7
     888
   842.9
   873.7
     802
   803.7
   800.7
   842.3
   782.9
   763.1
   767.3
   773.5
   810.5
   803.7
   721.6
   726.1
   790.4
   828.3
   772.5
   791.3
   811.4
   750.1
   796.5
   757.6
     754
   778.4
     815
   748.8
   800.7
   734.2
     767
   782.6
   731.3
   763.8
   738.1
     755
   720.3
   754.4
   756.9
   751.1
     729
   754.4
   728.7
   816.3
   759.9
   711.2
   722.6
   730.3
   749.8
   774.5
   698.9
     742
   742.7
   801.7
   763.4
   713.8
   749.5
   703.1
   686.2
   747.2
     684
   722.6
   753.7
   752.4
   752.1
   705.7
   735.2
   763.8
   708.9
   744.3
   757.6
   714.8
   705.4
   718.3
   771.5
   733.9
   661.3
   781.9
   699.9
   712.5
     754
   702.1
   691.4
   708.9
   719.3
   720.6
   723.5
     657
   699.2
   741.1
   700.8
   757.6
   770.6
   748.8
   741.7
   728.1
   727.1
   705.7
   675.2
     743
   700.2
   738.5
   713.2
   695.6
   743.6
     669
   730.3
   685.6
     706
   664.2
   689.5
   680.4
   678.4
   753.7
   715.7
   732.6
   781.6
   738.8
   692.7
     744
   716.7
   703.7
   730.3
     719
   674.6
   739.4
   735.2
   746.6
   758.9
   699.5
   661.6
   731.6
   711.9
   723.9
   742.4
   699.9
   664.5
   744.9
   732.3
     768
   700.8
   745.6
     730
   738.5
   757.3
   765.4
   692.4
   811.4
   715.4
   678.4
   651.8
   738.1
   710.9
   732.9
   730.7
   759.9
   660.9
   654.8
   667.4
   628.2
   759.5
   702.4
   699.9
   758.2
   641.1
   654.1
   686.2
   718.3
   703.7
   738.5
   629.8
   654.8
   691.4
   683.3
   693.4
   707.6
   695.6
   707.6
   690.4
   718.3
   685.6
   698.2
   685.6
   653.5
   721.3
     658
   734.6
     681
   751.4
   708.3
   629.1
     707
   692.1
   716.1
   729.7
   696.9
   644.1
   726.8
   641.5
   686.6
   687.5
     707
   744.3
   701.2
   728.4
     670
   703.4
   674.6
   722.9
   648.3
   690.4
   686.6
   726.5
     693
   689.5
   687.9
   674.9
     742
   699.2
   664.8
     672
   641.1
   701.8
   672.3
   700.2
   630.4
   710.2
   685.6
   691.1
     693
   703.4
   660.3
   685.9
     732
   719.3
   724.5
   711.2
   665.1
   673.9
   769.9
   661.9
     658
   676.5
   687.5
     683
   583.7
     696
     744
   656.1
     681
   660.3
   691.7
   752.1
   644.4
   736.2
   700.8
     696
   654.1
   641.5
   703.1
   669.4
   667.7
     696
   682.3
   718.7
   752.1
     672
   744.9
   625.9
   677.5
     670
     719
     695
   773.8
   697.9
   751.4
   747.9
   679.7
   692.4
   734.6
   733.6
   769.6
   685.9
   668.7
   717.4
   717.4
     780
   731.3
   773.8
   745.3
   777.1
   664.8
   696.9
   769.6
   808.2
   767.3
   768.6
   761.5
     791
   748.2
   809.5
   737.2
   827.7
   770.2
   798.1
   819.9
     791
   788.4
   796.8
   817.9
   820.5
   782.9
   829.9
     766
   817.9
   845.8
   783.9
   775.4
   849.4
   793.3
   819.6
   855.6
   878.6
   886.4
   825.7
   792.6
   904.2
   942.8
   875.7
   842.3
   820.2
   890.3
   865.6
   871.1
   839.3
   807.2
   878.6
   873.4
   880.2
   906.5
   874.7
   892.9
   892.9
   987.9
   906.8
   932.8
   907.5
   822.2
     914
   915.6
   938.3
   952.2
   910.4
   911.4
   930.8
   925.6
   969.4
   916.6
   925.6
   955.2
   942.2
   935.7
   936.3
   921.4
   940.2
    1010
    1002
    1072
   919.1
   968.1
   959.7
   977.9
   904.5
   964.2
   985.6
     973
    1045
    1032
   990.5
   989.9
   977.9
   968.1
   984.7
    1090
   986.3
   940.2
    1007
    1029
    1015
    1019
    1052
   978.5
   967.5
    1101
    1084
    1005
    1086
    1023
    1084
    1013
    1055
   983.7
    1060
    1070
   993.4
   971.4
    1124
    1020
   999.3
    1055
    1020
    1093
    1103
    1061
    1056
   961.6
    1084
    1034
    1004
   988.2
    1015
    1033
    1080
    1015
   948.3
   968.5
    1081
    1054
    1031
    1072
   953.9
    1140
    1080
    1003
    1028
    1005
   998.3
   957.4
    1069
    1012
     996
   975.9
    1040
    1048
    1047
    1035
   954.8
    1013
    1045
    1011
   982.7
    1015
   963.6
    1063
   967.2
    1076
   998.9
    1015
    1008
    1035
    1003
    1074
   981.1
   919.5
    1007
   993.8
    1002
    1001
    1020
   950.6
    1034
   989.9
   957.8
    1008
   967.2
   992.8
   871.1
   915.3
   957.8
   963.6
   993.8
    1026
    1016
    1043
   967.2
    1030
     936
   951.9
   941.2
   939.9
   985.3
   956.1
   969.1
    1008
   978.5
   950.9
   972.3
     997
   998.9
   940.9
    1012
    1039
   977.9
   970.7
   904.9
   992.8
   956.8
   980.1
     949
     986
   947.4
   954.8
   982.4
   933.7
     890
   991.8
   920.1
   952.6
   969.8
   996.4
     887
   991.2
   933.7
   877.9
   949.3
   952.2
   964.2
   951.3
   975.9
    1026
   990.2
   964.9
    1006
    1024
    1038
    1021
   993.8
   956.8
   921.7
    1003
    1016
    1091
   990.2
   969.1
    1036
    1113
   978.2
    1050
     996
    1010
    1021
   986.6
   969.8
   955.5
    1013
   990.8
    1034
   980.1
    1045
   991.2
    1046
     984
   954.8
    1040
   983.4
    1016
    1043
   983.1
    1049
    1019
   992.1
    1059
    1058
    1090
    1079
    1015
    1056
    1102
    1056
    1046
   992.8
    1001
   983.4
   982.7
    1044
    1072
    1054
    1059
    1046
    1030
    1160
    1029
    1001
    1077
    1069
    1066
    1067
    1073
    1145
    1076
    1057
    1032
    1052
    1107
    1091
    1038
    1152
    1152
    1176
    1092
    1010
    1134
    1015
    1044
     985
    1075
    1088
    1061
    1045
    1091
    1062
    1089
   986.3
    1066
    1078
    1081
    1019
    1052
    1121
    1009
    1044
    1049
    1020
    1060
    1072
    1054
    1089
    1064
    1043
    1024
    1059
    1076
    1018
    1004
    1046
    1045
    1061
    1082
    1069
    1055
    1052
    1036
    1081
    1049
    1024
   989.2
   999.6
   884.4
    1008
    1001
   938.9
    1053
   967.2
    1010
    1078
    1090
   999.6
    1047
    1095
   966.2
    1040
   999.9
    1082
    1036
   977.9
    1045
    1029
    1041
   996.4
    1040
     924
   956.1
   988.9
   951.3
   948.7
   978.2
     923
    1001
   987.9
   922.4
    1008
   956.1
    1008
    1013
   962.6
   899.7
   976.9
     997
   990.5
   928.9
   918.5
   940.9
   944.1
    1020
   908.8
   895.5
   926.3
   965.5
   894.2
   935.7
   938.3
   922.1
   920.8
   937.6
   875.7
   809.2
   842.3
     912
   980.1
   921.4
   911.4
   938.3
   976.2
   824.1
   928.9
   885.1
   895.5
   921.7
   934.4
     888
   920.1
     889
   903.9
   901.3
   876.3
     875
   995.1
     948
   902.6
   902.9
   861.7
   904.2
   800.7
   909.7
   879.2
     853
   898.1
   835.8
   843.6
   820.5
   919.5
   865.6
   839.7
   869.5
   919.5
   857.8
   942.8
   892.5
   841.6
   820.5
   858.8
   865.6
   842.3
     829
   784.8
   898.4
   833.5
   796.2
   810.8
     829
   864.3
   826.7
   872.8
     793
   856.2
   807.6
   864.3
   801.4
   807.9
     829
   854.6
   866.3
     851
     840
     826
   853.6
   834.8
   771.5
   776.1
   720.9
   794.9
   794.6
   805.3
     829
   848.4
   842.3
   789.4
   727.1
   797.8
   764.1
   797.5
   775.4
   836.7
   843.9
   805.6
   848.8
   780.3
   821.8
   811.1
   852.6
   805.3
   833.2
   871.8
     804
   845.5
   789.1
   797.5
   880.9
   798.8
   817.3
   867.2
   815.7
   826.7
     875
   848.1
   809.8
   820.2
   808.2
   771.2
   905.2
   864.6
   806.3
   846.8
   792.3
     926
     889
   828.6
   855.9
   904.2
   900.3
   859.5
   813.7
     875
   944.8
   898.7
     902
   977.9
   942.8
     863
   945.7
   928.6
     925
   960.7
   930.2
   949.6
   945.7
   876.3
   921.4
   924.3
   971.7
   908.8
   989.9
   963.3
    1003
   929.2
   903.9
    1008
   930.5
   959.7
   903.3
   963.3
   932.1
   963.9
   958.7
     926
   966.8
    1061
   994.1
   961.6
    1027
   959.4
    1009
   993.4
    1029
   994.1
    1024
    1070
    1078
    1001
    1078
    1020
    1097
    1064
    1042
   982.7
    1073
   991.5
    1020
    1037
    1010
    1122
    1115
    1030
    1062
    1052
    1046
    1088
    1049
    1036
    1030
    1088
    1004
    1100
    1049
    1032
    1119
    1102
    1075
    1132
    1038
    1089
    1059
    1138
    1110
    1101
    1114
    1127
    1047
    1013
    1041
    1075
    1100
    1050
    1049
    1146
    1049
    1032
    1085
    1080
    1095
    1090
    1097
    1017
    1061
    1040
   987.3
    1067
    1056
   990.2
    1026
    1021
    1055
    1027
   968.5
    1070
    1062
    1136
    1025
   995.4
    1103
    1063
   957.8
    1010
    1047
    1055
    1026
    1062
   995.7
   948.7
     998
    1013
    1043
   970.1
   987.6
    1022
    1061
    1008
    1035
   966.2
    1051
   958.1
   986.9
    1000
    1031
    1007
    1024
   984.7
   959.4
    1009
    1019
    1070
    1011
    1032
   998.9
    1003
   942.2
     947
    1005
   995.1
    1004
    1013
   987.6
   984.7
   992.8
   987.9
   972.7
   995.4
    1029
     950
    1043
    1006
   967.8
     973
   984.7
    1010
   983.1
   977.9
    1005
   974.6
   942.8
   959.4
   909.7
     864
   950.9
   913.3
    1036
    1057
   942.2
   931.5
   948.3
   956.5
   958.1
   971.7
     875
   938.9
   928.2
   962.6
   952.6
   932.8
   941.5
   955.5
   939.9
   969.4
   987.3
   983.7
   994.4
   963.9
   928.2
   914.3
   917.8
   941.2
     938
   942.8
   918.8
   914.9
   913.6
   923.4
   926.3
     962
   895.5
   910.7
   907.5
   896.1
   927.3
   886.1
   918.2
   910.1
   982.4
   957.8
   951.6
   949.3
   970.7
   857.2
   865.9
   917.5
     926
   854.3
   851.7
   920.8
   935.7
   917.5
   944.1
   897.7
   994.1
   857.8
   921.1
   842.3
   974.6
   944.8
   828.3
   934.7
   839.7
   775.1
   917.8
   928.9
   830.9
   851.7
   922.7
   877.9
     815
   845.8
   817.3
   796.8
   871.1
   904.2
   848.8
   919.1
   836.4
     805
   821.8
   854.3
   852.3
   823.4
   860.8
   856.2
   843.9
   850.7
     864
   854.6
   823.1
   895.5
   835.8
   826.7
   855.9
   775.8
   817.6
   807.2
     814
   802.4
   813.4
   793.9
   787.8
   811.4
   844.5
     838
   820.2
   815.3
   837.4
   818.9
     817
   740.4
   786.8
   758.2
   785.8
   796.8
   836.7
   714.1
     781
   807.6
   797.2
   722.2
   779.7
   902.3
   784.2
   820.9
   815.3
   800.7
   831.2
   776.4
   821.2
   795.9
   743.3
   705.4
   757.3
     755
   782.6
   819.6
   763.4
   778.7
   793.6
     767
   694.3
   821.8
   741.4
   728.1
   791.7
     780
   801.7
   830.3
   736.8
   822.2
   724.8
   763.1
   847.5
     693
   866.3
   769.6
     839
   844.9
     863
   858.8
   808.9
   863.4
   860.1
   869.8
   804.6
   811.4
   849.1
   811.1
   814.4
   801.1
   818.9
   772.2
   854.9
   789.1
   808.5
   765.4
   824.7
   824.7
   780.6
   939.9
     781
   827.3
     851
   846.2
     790
   836.4
   802.4
   804.6
   846.5
     766
   813.4
   832.5
   835.5
   886.4
   824.7
   791.7
     851
   910.7
   821.2
   804.3
   947.4
   834.8
   834.8
   925.6
   870.5
     902
   912.7
   916.9
   953.9
   843.9
   865.6
   921.1
   946.7
   965.5
   874.1
   902.3
     865
   934.1
   918.5
   882.2
   918.8
   971.1
   966.8
   945.7
   912.3
   877.3
     949
   914.6
   883.1
   942.5
   993.8
   906.8
     985
   953.2
   920.8
   934.7
     935
   966.8
   923.4
    1007
    1052
   893.5
    1003
   988.2
   932.4
   952.9
   989.2
    1008
    1004
    1020
   966.2
   944.8
   954.8
   945.7
    1068
   944.1
   948.3
    1035
    1046
   981.1
    1089
   945.1
   917.5
    1052
   989.2
     974
   991.8
   944.5
   932.8
    1028
    1064
   953.9
   984.7
    1001
   906.2
   955.5
     962
   979.2
   940.9
    1040
    1036
    1038
   961.6
    1023
   957.4
   994.1
   988.6
   876.7
   977.2
    1019
   994.4
   939.3
   901.6
   973.6
    1034
    1046
   979.5
   970.7
    1021
    1001
    1051
   880.5
   945.1
   939.9
     962
    1038
   904.5
    1007
   996.7
   952.9
   906.2
   957.1
   873.4
    1013
     923
   999.6
   869.8
   968.5
   986.9
     792
   889.3
   905.2
   959.7
   942.5
   877.3
   890.3
   949.6
   873.7
   878.3
   989.9
   919.8
   923.4
   903.3
   811.8
   786.8
   926.6
     888
   863.7
   874.1
   904.2
   884.4
   804.6
   885.4
   929.2
   889.3
   914.3
   825.4
   862.1
   861.4
   773.2
   891.2
   894.5
   820.9
   861.1
   841.3
   888.3
   887.7
     802
     840
   883.8
   791.7
   818.6
   866.9
   858.5
   836.7
     804
   900.3
   828.6
   819.9
   852.3
   868.9
   849.1
   806.9
   842.9
     827
   813.4
   836.1
   837.7
   848.4
   840.6
   807.6
   843.6
   870.2
   849.7
     863
   842.3
   890.6
   852.6
   860.1
   880.5
   922.1
   938.3
   925.6
   898.7
   884.4
   889.6
   954.2
   950.3
     911
   887.7
   921.1
   961.6
   886.1
   929.5
   987.9
   972.7
    1013
     973
     912
    1016
    1085
    1012
    1001
    1039
    1088
    1104
    1104
   962.6
    1115
    1012
    1064
    1039
    1097
    1103
    1111
    1143
    1221
    1142
    1127
    1188
    1162
    1327
    1242
    1254
    1261
    1256
    1342
    1277
    1315
    1314
    1388
    1379
    1465
    1393
    1406
    1402
    1509
    1462
    1462
    1431
    1546
    1484
    1498
    1565
    1551
    1717
    1664
    1609
    1770
    1748
    1693
    1656
    1681
    1805
    1846
    1798
    1871
    1819
    1894
    1830
    1914
    1943
    2056
    1987
    2033
    2114
    2064
    2067
    2044
    2180
    2182
    2201
    2178
    2194
    2216
    2346
    2311
    2208
    2261
    2422
    2290
    2406
    2380
    2452
    2551
    2420
    2494
    2498
    2549
    2550
    2489
    2547
    2618
    2768
    2791
    2729
    2744
    2730
    2753
    2690
    2831
    2794
    2865
    2733
    2897
    2772
    2954
    2902
    2847
    2934
    2909
    2803
    2956
    2924
    3012
    2957
    3048
    3016
    2922
    2998
    3021
    3074
    3073
    2965
    3075
    2781
    2943
    2974
    3078
    3028
    3050
    2918
    3080
    3065
    2992
    3105
    3077
    3035
    3151
    2964
    3048
    2960
    3011
    2977
    2885
    3009
    2906
    3074
    2878
    2915
    2952
    2877
    2733
    2792
    2913
    2807
    2894
    2882
    2899
    2758
    2758
    2720
    2936
    2783
    2711
    2699
    2729
    2682
    2622
    2601
    2714
    2512
    2663
    2523
    2550
    2496
    2505
    2533
    2464
    2552
    2507
    2506
    2576
    2380
    2375
    2240
    2245
    2364
    2290
    2181
    2208
    2249
    2104
    2150
    2289
    2186
    2048
    2193
    2100
    2052
    2048
    1912
    2025
    1956
    1927
    1883
    1972
    1891
    1814
    1895
    1781
    1861
    1788
    1710
    1815
    1774
    1801
    1760
    1670
    1649
    1664
    1706
    1581
    1640
    1587
    1607
    1541
    1496
    1473
    1459
    1447
    1501
    1483
    1351
    1367
    1390
    1405
    1393
    1355
    1280
    1318
    1304
    1305
    1285
    1292
    1250
    1265
    1209
    1200
    1362
    1203
    1168
    1173
    1250
    1190
    1095
    1181
    1235
    1154
    1081
    1086
    1083
    1099
    1098
    1046
    1106
    1076
    1143
    1133
    1055
    1001
    1080
    1033
     997
    1092
    1057
    1050
    1039
   997.3
    1017
    1059
    1039
   992.1
    1012
    1003
    1012
    1021
   980.5
    1018
    1027
   960.3
    1037
   973.6
   918.8
   968.1
   997.7
   917.5
   940.6
   920.8
   948.3
   924.3
   935.7
   976.2
   858.2
   989.5
   979.2
   978.2
   920.1
   944.1
   984.4
   922.7
   938.3
   861.1
     914
   879.2
   976.6
    1015
   983.7
    1150
    1601
    2387
    1992
    1142
   993.4
   961.3
   920.1
    1008
   904.2
   904.9
   874.4
   911.7
   932.4
   931.8
   966.5
   904.9
   869.5
   904.9
   953.9
   965.2
   860.1
   929.2
   864.3
   880.2
   899.4
   930.2
   889.3
   939.6
   935.7
   929.5
   948.7
     851
   908.4
   838.7
   845.5
   963.6
     960
   892.5
   850.7
   901.6
   904.9
   917.5
     841
   931.8
   918.8
   819.2
   899.7
   974.3
     912
     914
   929.9
   899.7
   922.4
     973
   943.2
   930.5
   882.5
   913.6
   835.1
   884.8
   892.5
   897.1
   862.4
   862.7
     972
   929.2
   893.2
   914.9
   880.9
   884.8
   893.2
   944.5
   920.4
   847.5
   901.6
   864.3
   905.5
   930.5
   925.3
   905.5
   929.5
   933.7
   847.8
   912.3
   915.9
   824.4
   855.6
   909.7
   869.2
   923.7
   919.1
   853.9
   850.7
   906.5
   834.2
   902.3
   898.7
   861.7
   855.9
   877.9
   859.5
   881.5
   933.7
     865
   880.9
   924.7
   865.6
   861.1
   842.3
   831.9
   849.1
   860.1
   852.6
   907.1
   881.2
   896.1
     865
   862.1
   856.9
   910.7
   872.8
   855.9
   835.8
     902
    1002
   920.4
   939.3
   835.1
   916.2
   849.4
   847.5
   787.8
   837.1
   843.2
   858.5
   846.5
   878.6
   892.5
   881.2
   824.7
   866.9
   856.2
   841.9
   850.4
   867.6
   871.8
   819.6
   904.5
   828.6
   796.2
   860.1
   879.2
   822.5
   766.4
   808.2
   798.8
   842.9
   798.1
     803
   807.9
   820.5
     864
   829.3
   818.9
     766
   852.6
   916.2
     754
   836.4
   845.8
   868.9
   901.3
   798.5
   855.9
   867.9
   868.2
   835.8
   812.1
   930.5
   802.4
   820.2
   856.5
   799.8
   843.2
   866.9
   871.8
   753.7
   849.7
     827
     826
   751.1
   801.1
   905.5
   829.9
   765.7
   802.7
   843.2
   829.3
   812.4
   897.1
     815
   845.2
   781.3
   915.6
   867.6
   834.8
   797.8
   873.1
   797.5
     829
   800.4
   830.9
   813.1
   800.7
   868.5
   853.6
   824.7
     804
   812.7
   838.7
   824.4
   811.4
   862.4
     803
   844.5
   811.1
   858.5
   831.6
   829.3
     840
   858.8
   862.1
     802
   891.2
   820.9
   823.8
   857.5
   849.1
   904.2
   843.2
   804.6
   761.2
   820.2
   817.9
   849.7
   839.7
     853
   832.2
   817.3
   819.9
   875.7
   812.1
   879.9
   810.5
   816.6
   815.7
     827
   909.7
   731.3
   850.4
   822.2
   831.2
     887
   820.9
     826
   773.2
   747.2
   773.8
   822.5
   887.4
   839.3
   754.4
   797.2
   795.9
   834.5
     827
   835.8
   790.7
   843.2
   819.9
   793.9
   820.5
   814.7
   850.7
     805
   798.8
   784.2
   810.5
   859.5
   809.2
   798.1
   875.4
   807.9
   806.9
   804.6
   806.3
   856.2
     802
   775.8
   811.1
   762.8
   810.1
   787.8
   738.5
   802.4
   828.3
   746.6
   811.8
   793.3
   769.9
   813.7
   788.1
   863.7
   785.5
   738.5
     792
   791.3
   815.7
     767
   812.1
   783.5
   776.7
   811.4
     781
   733.6
   729.7
   765.1
   798.8
   775.1
   757.9
   751.1
   753.1
   829.6
   757.3
   759.5
   789.4
   818.3
   788.4
   739.4
   760.5
   694.3
   770.9
   780.3
   730.3
     814
   789.7
   756.9
     755
   769.9
   761.2
   720.3
     769
   757.9
   816.3
   805.6
   818.6
   749.2
   754.4
   770.9
     742
   805.6
     766
   797.8
   799.8
   836.7
   745.3
   791.3
   776.7
   763.1
   762.1
   758.9
   824.7
   782.6
   773.2
   756.9
   819.6
   789.4
   780.3
   779.7
   758.2
   744.6
   829.6
   814.4
   749.2
   796.5
   861.7
   748.8
   798.5
   758.6
   721.9
   830.6
   781.9
   804.3
   757.3
   785.8
   820.5
   802.4
   772.8
   781.3
   727.1
   768.6
   737.5
   765.7
     708
     742
   770.2
     779
   783.5
   777.4
   855.2
   775.8
   789.4
   823.4
   793.9
   771.2
   731.6
   801.1
   791.7
   846.8
   742.4
   773.5
   749.8
   791.3
     779
     792
   781.3
     731
   766.4
   748.8
   765.1
   797.8
   768.6
   750.5
   887.7
   752.1
   801.7
   804.6
   836.1
   789.4
   722.6
   747.9
   820.9
   800.7
   799.4
   777.7
   761.2
   741.7
   740.1
   836.4
   756.6
   808.9
   733.6
   781.6
   797.8
   855.9
   735.2
   755.7
   731.3
   775.4
   831.9
   800.4
   797.5
   797.8
   712.8
   825.7
   792.3
   811.1
   862.4
   782.6
   773.8
   848.1
   780.3
   744.6
     816
   828.3
   817.6
   851.3
   862.1
   758.2
   737.2
   815.3
   805.6
     814
   781.6
     815
   758.6
   744.3
   799.4
   820.2
   811.4
   829.9
   888.3
   756.6
   834.5
   836.4
   808.2
   818.6
   847.1
   836.7
   891.6
   856.5
   883.1
     864
     826
   818.3
   831.9
   887.4
   830.6
   861.1
   896.8
   862.1
   869.8
   880.9
   881.5
   837.4
   853.9
   843.6
     802
   824.7
   875.7
   879.9
   910.7
   853.9
   869.8
   883.1
     814
   872.1
   933.4
   915.9
   940.6
   903.6
   898.7
   882.5
   959.7
   918.8
   998.3
   982.7
   952.6
   946.7
   934.7
   997.7
   930.2
   997.3
   952.9
   941.2
    1014
    1029
    1021
     950
   937.3
    1037
   974.3
   994.7
   919.1
     949
    1001
   907.1
   986.6
   961.6
    1069
    1140
    1121
     972
    1080
    1031
    1028
    1153
    1040
    1065
    1053
    1112
    1043
    1070
    1051
    1119
    1089
    1037
    1146
    1050
    1092
    1151
    1076
    1135
    1161
    1081
    1049
    1123
    1131
    1144
    1101
    1208
    1093
    1097
    1115
    1093
    1111
    1073
    1119
    1107
    1033
    1108
    1070
    1099
    1100
    1037
    1161
    1078
    1174
    1037
    1165
    1109
    1212
    1133
    1074
    1056
    1160
    1065
    1177
    1124
    1059
    1048
    1110
    1113
    1074
    1210
    1064
    1179
    1120
    1091
    1067
    1091
    1013
    1002
    1071
    1084
    1109
    1131
    1017
    1043
    1066
    1045
    1060
    1056
    1075
    1032
    1016
    1116
    1026
    1041
   975.3
    1006
    1084
    1012
     938
    1042
    1013
   973.3
    1102
   861.7
    1048
    1011
   975.9
   980.1
    1047
    1067
    1030
   963.3
   982.4
    1038
   988.2
    1025
    1007
     947
   980.1
   963.9
   984.7
    1066
    1031
    1103
   913.3
     948
    1022
   984.4
   921.7
   952.2
     962
   931.8
   919.8
   987.9
    1015
   897.7
   977.2
   987.3
   988.9
   961.6
   994.4
   903.3
   935.4
    1020
    1007
   974.9
   990.2
    1008
   970.7
    1070
   936.3
    1004
    1016
   983.7
   976.6
     950
   910.1
   958.1
   969.1
    1019
     947
   900.3
    1033
   963.6
   992.8
   931.8
   954.5
   971.7
   952.6
    1015
   966.5
   994.4
    1009
   919.8
   946.7
   983.7
    1075
   958.4
   941.2
   943.5
   940.9
   952.6
   982.4
   983.7
     938
   946.1
   955.5
    1019
     985
   964.2
   973.6
    1067
   954.5
    1013
   907.8
    1009
   939.9
    1010
    1018
   946.7
   948.3
   990.5
   978.5
    1038
    1016
   962.3
   995.4
   941.5
   957.4
     984
    1002
    1019
   976.6
    1009
   994.7
   931.1
    1022
     997
   953.5
   965.9
   979.5
    1006
   897.1
   969.4
   932.8
    1026
   983.4
   987.9
    1070
   981.8
   965.5
   997.7
   942.2
     962
   954.2
    1006
   933.1
    1022
   988.2
   963.3
   947.7
   937.3
    1028
    1007
   986.6
    1037
   959.4
   924.3
   978.5
     911
   941.9
   926.3
   951.6
   943.5
   958.4
   990.2
    1017
   951.3
    1002
   944.1
     923
   883.5
   937.3
   956.8
    1016
   991.2
   951.6
    1017
     961
   968.8
   953.9
   940.2
   883.5
    1073
    1031
   904.2
   920.8
    1034
   939.3
   929.2
   934.1
   976.6
   919.5
   890.6
     914
   940.9
   932.8
   906.5
   908.8
   988.6
   976.6
   935.7
    1014
   951.9
   934.1
   977.5
   952.9
   999.3
   992.1
   885.1
   895.8
   946.1
     923
   996.4
   899.7
   909.7
   999.6
   936.7
   988.6
   973.3
   923.4
   930.8
   922.4
   948.3
   976.6
   923.7
   891.9
   879.9
   981.1
   919.1
   904.2
   921.4
     913
     914
   917.2
     950
   917.5
   954.8
   967.5
   981.8
     937
   935.7
   943.2
   953.5
   886.1
   946.1
   977.5
   974.3
   970.7
   999.3
   952.2
   899.7
   967.8
   892.2
   903.9
   906.8
   897.1
   842.6
   945.4
   915.3
     851
     899
   838.4
     923
   896.4
   982.1
   917.5
   933.4
   927.3
   941.5
   913.3
    1010
     912
   908.1
   920.1
   929.2
   952.9
   899.7
   942.5
    1020
     935
   917.8
     937
   919.5
   964.9
     875
     838
   931.5
   891.2
   899.7
   905.5
     914
   909.4
   907.1
     986
   937.3
   942.5
   906.5
   894.5
   900.7
   852.3
   890.9
   933.7
   919.8
     937
   907.8
   994.4
   844.5
   947.4
   846.2
     828
   855.2
   890.3
   864.6
   848.8
   884.4
   913.3
   891.6
     889
   861.7
     875
   869.5
   818.9
     926
   874.4
   835.8
   843.2
   890.6
     802
   817.9
   869.8
     829
   849.4
   835.1
   814.4
   947.7
     803
   825.7
   875.4
   849.1
   794.3
   834.5
   848.1
   788.7
     781
   867.2
   819.6
   838.7
   831.9
   853.6
     876
   897.1
   786.1
   824.7
     840
   859.5
   838.7
   795.9
   768.6
   799.1
   874.4
     900
   834.2
   776.1
   801.4
     804
   848.8
   822.8
   774.5
     778
   862.1
     790
   763.4
   749.8
   814.4
     802
   887.4
   821.2
   838.7
   820.9
   800.4
   829.3
   789.1
   853.6
   824.7
   818.6
   806.3
   831.2
   790.4
   894.8
   783.5
     815
   875.4
     853
   766.4
   861.7
   833.8
   803.3
   760.2
   798.1
   769.9
   789.7
   778.4
   837.1
   773.5
   832.2
   819.6
   850.1
   835.8
   760.5
   799.1
   822.5
   879.6
   772.8
   784.8
   816.6
   843.6
   809.8
   772.5
   829.3
   849.7
   744.6
   827.3
   830.9
   800.7
   844.2
   781.3
   782.3
   789.1
   823.1
   859.1
   810.5
   783.9
   808.9
   817.9
   817.6
   836.7
   821.2
   853.3
   829.9
   842.3
   822.2
   874.7
   783.5
   823.1
   841.3
   778.7
     840
   880.5
   807.6
   829.6
     876
   797.5
   807.9
   831.2
   908.4
   842.6
   739.8
   850.7
   851.7
     790
   813.7
   793.6
   834.8
   797.5
   814.4
   855.9
     780
   809.5
   850.7
   792.6
   793.6
     816
   810.5
   808.2
   824.7
   785.8
   861.4
   773.5
   857.2
   801.4
   798.5
   861.4
   802.4
   748.5
   819.2
   801.4
   817.9
   860.1
   815.7
   807.6
   813.7
   772.2
   740.7
   773.2
     841
   790.7
   756.9
   766.4
   798.8
   713.8
   743.3
   761.5
   754.7
   744.9
   772.8
   770.9
   737.5
     781
   746.2
     803
   735.5
   718.7
   796.5
   760.2
   806.3
   779.3
   806.6
   688.8
   808.2
   743.3
   767.3
   838.7
     732
     778
   741.7
   741.4
   757.9
   749.2
   767.3
   764.4
   765.4
     790
   717.4
   769.6
   701.2
   738.1
   728.7
   722.2
     755
   752.7
   728.4
   743.3
   769.3
   684.9
   689.1
   828.6
   667.7
   678.4
   686.6
   753.4
     694
   704.7
   635.6
   722.6
   726.8
   702.8
   696.9
   703.7
   752.7
   789.4
   786.1
   673.6
   733.9
   714.5
   710.6
   738.8
     729
   713.8
   697.6
     729
   752.1
   738.5
     707
   733.3
     681
     681
   808.5
     708
   739.8
     717
   726.5
   679.1
   673.6
   834.5
   646.7
   708.9
   782.3
     742
   665.8
   750.5
   739.4
   726.1
   721.6
   732.9
     708
   709.9
   711.2
   732.6
   716.1
   703.1
   692.7
   686.2
   714.5
     708
   720.9
     731
   728.4
     696
   782.6
   686.9
   689.5
   724.8
   723.5
   748.2
   727.4
   733.3
   708.3
   723.5
   642.8
   714.8
   703.4
   649.9
   723.2
     669
   688.5
   723.9
   744.6
   674.6
     705
   714.8
   642.8
   674.2
   660.3
   664.2
   732.6
     717
   709.6
   680.7
     756
   732.3
   730.7
   639.8
   753.4
   721.3
     682
   714.1
   701.8
   735.9
   743.6
     683
   669.4
   737.2
     756
   703.1
   719.6
   655.1
   691.1
   689.1
   757.3
   704.7
     766
     731
   770.2
   744.3
   729.7
     671
   665.5
   731.3
   748.8
   675.8
   733.9
   678.1
     730
     755
   756.6
   674.9
     696
     720
   803.7
   720.6
   683.3
   801.1
   655.1
   725.8
   710.9
   699.9
   700.5
   686.6
   708.9
   725.5
   799.1
   739.1
   763.8
   696.6
   721.6
     707
   714.5
   684.6
   692.4
   752.1
   688.5
   779.3
   706.3
   718.7
     633
   710.2
   724.2
   785.5
   721.6
   704.7
   709.9
   675.2
   719.6
   683.3
   692.4
   688.5
   706.7
   732.3
   746.2
   780.3
   744.3
   742.7
   709.6
   689.8
   702.4
   795.6
   756.6
   742.7
     778
   793.9
   748.5
   637.9
   700.2
   723.2
   715.1
   711.9
   753.4
     756
     839
   723.5
   759.2
   716.7
   698.9
   699.9
     779
   712.8
   801.7
     756
   698.6
   802.4
   796.8
   788.1
   740.4
     769
   760.2
     805
   788.7
   712.2
   748.5
   742.4
   746.2
     684
   787.1
   725.2
   748.2
     802
   785.2
   785.2
   769.9
   802.4
   842.3
   796.2
   775.4
   786.5
   843.2
   738.5
   789.1
   826.4
   751.4
   786.5
   764.7
   827.7
   812.4
   813.4
   812.4
     817
   789.1
   848.8
   800.7
   818.9
   821.8
   830.9
   823.8
   794.9
   760.8
   859.1
     853
   775.8
     803
   854.6
   841.3
   835.5
   842.3
   891.2
   829.9
   787.4
   920.1
   831.9
   927.6
   796.2
   854.9
   906.8
   863.4
     839
   873.1
   879.2
   844.2
   886.1
   869.5
   854.6
   881.2
   914.9
   915.3
   935.7
   858.8
   952.9
   950.9
   894.2
   892.5
   864.3
   875.7
   898.7
   861.7
   869.5
   919.5
   895.5
   964.9
   906.5
   963.9
   993.1
   866.6
   880.5
   934.4
   920.1
   927.3
   984.4
   860.4
   928.6
   889.6
   860.8
   919.1
     959
   967.8
     959
   894.2
   904.9
   902.9
   885.7
   843.6
   968.1
   948.7
   893.2
   918.8
   928.2
   907.8
   907.1
   895.8
   923.7
   962.3
   926.6
   926.9
   988.2
   905.8
   932.4
   895.1
   861.7
   894.8
   936.3
   936.7
   889.3
   904.5
   929.9
   940.6
   933.1
   917.5
   926.3
   884.1
   928.2
   915.9
   839.7
   930.2
   938.6
   849.7
   931.8
   888.3
   950.3
   875.7
   868.5
   837.1
   854.6
   948.3
   936.3
   855.6
   890.9
   941.9
   897.1
   888.3
   928.9
   872.8
   874.1
   868.9
   848.1
   909.1
   869.8
   861.1
   806.6
   838.7
   790.7
   894.5
   823.4
   867.2
   876.7
   801.4
   849.7
   795.6
   817.3
   840.3
   850.7
   918.5
   834.2
   809.5
     839
   789.1
   848.4
   799.8
   855.2
     863
   748.8
     781
   792.6
   816.6
   738.8
   734.9
   844.2
     756
   788.4
   795.9
   763.1
   806.3
   786.8
   857.8
   756.3
   783.5
   793.6
   736.2
   724.2
   732.9
   770.9
   807.9
   756.9
   734.9
   739.8
   727.8
   736.2
   730.3
   797.2
   703.1
   766.7
   707.3
   690.8
   767.3
   666.1
   730.3
   701.5
   676.5
   716.4
   659.3
     730
     717
   721.3
   654.1
   723.9
   684.6
   621.3
   710.9
   716.7
   743.6
   703.4
   682.7
   727.4
     683
   675.5
   691.7
   690.8
   717.4
   678.4
   702.1
   715.1
   679.4
   736.2
   684.6
   742.4
   707.6
   763.1
   712.8
   664.8
   683.6
   734.9
   725.8
   703.7
   689.8
   659.6
   724.2
   691.4
   647.3
   692.4
   685.3
   675.5
   699.2
   654.8
   695.3
   658.7
   646.3
   764.1
     671
   678.1
   660.9
   678.4
   664.2
   705.7
   679.7
   664.8
   657.7
   690.4
   677.5
   633.4
   675.8
   674.9
   715.1
   641.5
   660.9
   637.9
   690.8
   652.2
   677.1
     670
   687.9
   690.4
   671.6
     611
   679.7
   629.1
   632.4
   724.2
   602.5
   663.2
   642.4
   676.2
   674.9
   648.6
   662.9
   672.6
   665.8
   680.7
   677.8
   672.3
     610
   719.3
   730.3
   713.5
   710.6
   637.6
     646
   651.8
   657.7
   670.7
     696
   643.4
   679.4
   623.9
     660
   684.3
   655.1
   619.7
   654.4
   645.4
   680.4
   598.3
   708.3
   653.8
   664.8
     681
   752.4
   626.9
   622.3
   674.9
   691.4
   685.6
     660
   640.2
   670.3
   613.9
   666.8
   708.6
   688.5
   662.5
   706.7
   645.4
   695.6
   641.5
   644.1
   691.4
   712.2
   734.9
   662.2
   653.1
   689.5
   660.6
   641.1
   714.8
   736.8
     684
   723.5
   681.7
   747.5
   701.2
   742.4
   702.1
   676.2
   698.2
   667.4
   677.5
   716.1
     708
   651.5
   768.3
   684.3
     719
   661.6
     731
   699.9
   738.5
   658.3
   708.9
   713.2
   735.9
   730.3
   750.8
   696.6
   690.8
   724.2
     694
   749.8
   689.1
   775.1
   754.4
   734.2
   735.9
   732.3
   744.9
   819.9
   763.8
   750.1
   831.6
   819.9
   798.8
     817
   720.3
   795.2
   832.5
   806.3
   839.7
   801.1
   836.7
   829.6
   858.2
     768
     901
   862.7
   801.1
   848.1
   827.3
   846.2
   858.8
   899.4
   851.7
   904.5
   899.4
     948
   938.9
   908.4
   905.5
   910.1
   948.3
   907.5
   998.9
   848.1
   912.7
   964.2
   897.4
   971.7
    1013
    1106
   955.5
    1003
    1015
    1034
    1041
    1101
    1072
    1045
    1095
    1177
    1142
    1112
    1126
    1134
    1136
    1191
    1160
    1233
    1180
    1177
    1218
    1287
    1212
    1233
    1178
    1239
    1319
    1235
    1293
    1349
    1441
    1392
    1389
    1411
    1382
    1404
    1378
    1470
    1510
    1420
    1533
    1530
    1500
    1512
    1608
    1650
    1644
    1718
    1601
    1590
    1640
    1659
    1639
    1721
    1784
    1670
    1778
    1820
    1813
    1886
    1859
    1791
    1965
    1965
    1974
    1879
    2017
    2096
    1890
    2128
    2050
    1968
    2043
    2067
    2056
    2147
    2124
    2198
    2278
    2168
    2318
    2286
    2196
    2317
    2280
    2278
    2439
    2366
    2243
    2353
    2347
    2393
    2494
    2246
    2293
    2431
    2518
    2505
    2420
    2465
    2522
    2465
    2587
    2525
    2539
    2507
    2704
    2637
    2711
    2770
    2619
    2667
    2671
    2709
    2791
    2753
    2732
    2841
    2875
    2845
    2857
    3000
    2894
    2888
    2855
    2845
    2936
    2986
    3054
    2927
    2971
    2965
    3075
    3112
    3099
    3022
    3128
    3121
    3085
    3064
    3109
    3059
    3206
    3207
    3296
    3313
    3198
    3287
    3198
    3381
    3493
    3398
    3292
    3569
    3432
    3525
    3512
    3556
    3458
    3707
    3409
    3581
    3509
    3626
    3632
    3682
    3554
    3697
    3776
    3792
    3956
    3760
    3849
    3814
    3999
    3895
    4139
    3881
    4115
    4100
    4116
    4027
    4175
    4303
    4263
    4416
    4229
    4246
    4392
    4304
    4445
    4611
    4564
    4603
    4701
    4451
    4748
    4773
    4702
    4941
    4889
    4962
    4961
    5011
    5147
    5065
    5296
    5107
    5222
    5321
    5539
    5402
    5443
    5494
    5712
    5755
    5806
    5667
    5914
    5950
    6137
    6105
    5996
    5999
    6233
    6216
    6308
    6429
    6288
    6396
    6613
    6563
    6563
    7009
    6801
    6890
    6917
    7061
    6983
    6998
    7358
    7222
    7577
    7374
    7598
    7301
    7465
    7760
    7723
    7651
    7780
    7857
    7830
    8074
    7893
    8124
    8137
    8181
    8006
    8311
    8131
    8331
    8688
    8456
    8373
    8408
    8697
    8682
    8634
    8642
    8657
    8991
    8761
    8562
    8767
    8974
    8935
    9058
    9044
    8865
    9031
    8996
    9246
    9245
    9022
    9029
    8988
    9148
    9010
    9271
    9555
    9241
    9070
    9305
    9315
    9193
    9090
    9201
    9449
    9365
    9138
    9340
    9171
    9410
    9308
    9176
    9209
    9313
    9283
    9089
    9605
    9096
    8980
    9271
    9034
    9258
    9244
    8936
    9058
    8979
    9001
    9134
    8989
    8956
    8846
    8988
    8746
    8733
    8598
    9035
    8582
    8680
    8777
    8595
    8473
    8623
    8316
    8354
    8185
    8328
    8357
    8008
    7972
    8214
    8039
    7986
    7829
    7875
    7509
    7576
    7576
    7903
    7726
    7345
    7333
    7336
    7415
    7052
    7137
    7074
    6993
    6918
    6808
    6890
    6710
    6550
    6294
    6542
    6457
    6179
    6247
    6388
    6054
    6063
    6111
    5981
    5745
    5822
    5605
    5581
    5580
    5545
    5454
    5432
    5408
    5318
    5181
    5206
    5226
    5007
    4930
    4892
    4691
    4812
    4732
    4577
    4602
    4395
    4401
    4358
    4316
    4290
    4156
    4030
    4088
    4025
    3905
    3944
    3820
    3753
    3508
    3688
    3597
    3671
    3560
    3446
    3409
    3300
    3299
    3262
    3187
    3156
    2994
    3190
    3094
    3016
    2922
    2994
    2959
    2873
    2696
    2556
    2672
    2661
    2679
    2778
    2531
    2504
    2513
    2422
    2484
    2415
    2389
    2354
    2261
    2285
    2334
    2219
    2192
    2172
    2155
    2124
    2053
    1970
    2078
    2030
    2002
    1822
    1937
    1888
    1851
    1871
    1776
    1861
    1822
    1766
    1739
    1652
    1793
    1684
    1694
    1640
    1739
    1683
    1612
    1650
    1631
    1488
    1492
    1514
    1665
    1451
    1436
    1518
    1450
    1431
    1486
    1485
    1486
    1393
    1426
    1435
    1340
    1449
    1339
    1381
    1342
    1343
    1349
    1260
    1340
    1302
    1224
    1344
    1317
    1237
    1348
    1238
    1232
    1339
    1291
    1355
    1229
    1269
    1251
    1310
    1152
    1291
    1186
    1224
    1160
    1187
    1201
    1159
    1122
    1268
    1164
    1206
    1158
    1187
    1183
    1094
    1171
    1169
    1096
    1100
    1127
    1130
    1077
    1158
    1144
    1166
    1101
    1092
    1166
    1178
    1198
    1058
    1202
    1077
    1093
    1105
    1038
    1115
    1073
    1082
    1143
    1085
    1098
    1123
    1100
    1100
    1119
    1105
    1052
    1015
    1112
    1098
    1161
    1070
    1065
    1052
    1071
    1064
    1117
    1129
    1123
    1041
    1107
    1062
    1020
    1126
    1106
    1051
    1046
    1077
   985.6
    1049
    1125
    1125
    1110
    1076
    1069
    1032
    1015
    1081
   992.8
    1091
    1005
    1074
    1057
    1034
    1009
   993.1
    1073
   994.1
    1098
    1087
   970.7
    1052
    1009
    1061
    1042
   994.1
    1021
    1018
    1027
    1047
    1082
    1015
     985
   977.5
   990.2
    1026
    1042
    1083
    1042
    1026
    1012
    1039
    1013
   980.8
   971.4
   977.2
   961.3
   988.9
   975.6
   929.5
   965.2
   993.8
   922.4
   955.2
   937.3
   991.2
   983.4
   981.8
    1024
   948.7
   921.1
   996.4
    1041
    1019
    1053
    1023
     974
    1006
   965.2
   981.1
    1003
   973.6
    1031
   944.8
   996.4
   910.1
   936.3
   891.2
   940.2
    1021
    1004
   939.9
   989.2
   988.9
   921.1
   990.2
   925.6
   943.5
   900.7
   964.6
   922.4
     950
     890
   937.6
   924.3
   922.7
   882.2
   956.5
   923.7
   933.7
   901.6
   949.3
   953.9
   879.9
   919.5
   915.3
   948.7
   918.5
   901.6
   987.6
    1015
   893.8
   957.4
   875.4
   975.9
     936
   832.5
   879.2
   848.1
   892.2
   900.7
   837.4
   855.6
   887.7
   898.1
   861.7
   808.9
   857.5
   917.2
   885.4
   858.5
   853.3
   896.1
   914.6
   935.4
   955.5
   929.5
   939.3
   919.5
   860.1
   860.1
   884.1
   870.2
   853.9
   860.1
     841
   847.8
   821.2
   861.4
   899.7
   842.6
     913
     864
   880.9
   863.7
   910.4
   896.4
     851
   827.7
     814
   849.1
   843.2
   836.1
   916.6
   926.3
   835.1
   821.5
   857.2
   964.2
   847.1
   889.3
   885.7
   850.4
   934.4
   822.5
   806.9
   873.7
   821.5
     889
     814
   902.6
   915.9
   811.1
   898.7
   897.1
   800.1
   834.8
   854.6
   863.7
   848.4
   831.2
   852.6
   954.2
   807.6
   849.1
   774.1
   810.1
   854.3
   822.5
   844.5
   761.8
     865
   816.6
   805.3
   868.5
   862.4
   793.3
   916.6
   801.4
   845.8
   832.9
   802.4
   798.8
   891.9
   873.1
   898.1
   847.5
   859.5
   854.9
   811.8
   826.7
   843.9
   839.3
   832.2
   807.9
   813.7
   863.4
   829.9
   848.8
     817
   814.7
   871.8
   776.4
   819.2
   830.9
   857.5
   810.1
   860.1
   819.6
   838.7
   853.9
   826.7
   795.2
   812.4
   826.4
   751.8
   858.5
   832.2
   821.2
   840.6
     827
     815
     841
   759.2
     815
   810.5
   825.4
   816.6
     767
   783.9
   745.6
   795.2
   751.4
   827.3
   849.1
   818.9
   816.3
   828.3
   825.1
   779.7
   768.3
   820.9
   795.2
   795.2
   831.2
   826.7
   819.9
   753.1
   833.5
   773.5
   821.8
   785.2
   716.1
     779
   776.4
   781.6
   782.3
   775.8
   784.5
   856.2
     793
   763.8
   840.3
   808.5
   807.9
   831.2
   796.5
   720.9
   800.1
   762.1
   795.6
   736.2
   782.9
   799.4
   764.1
   830.3
   797.5
   750.1
   782.6
   769.3
     791
   776.4
   820.5
   808.5
   753.7
   761.8
   751.8
   785.8
   822.2
   831.6
   713.2
     780
   775.8
   833.2
     805
     717
   748.8
   867.2
   759.9
   829.3
   708.6
   741.4
   783.2
     731
     756
   757.9
   761.2
   799.1
   781.6
   802.4
   774.1
   783.2
   765.4
   745.6
   817.3
   726.8
   793.3
   750.8
   758.9
   757.3
   836.4
   760.5
   768.6
   809.5
   746.2
   790.4
   715.1
   759.5
   758.2
   750.5
   738.1
   788.7
   774.5
   798.5
   741.7
   746.9
   784.5
     707
   758.9
   811.8
     755
   660.9
   793.9
   747.2
   797.8
   751.8
   758.2
   799.4
   790.4
   797.2
   723.9
   757.3
   778.4
   714.8
   808.5
   733.3
   745.9
     754
   775.1
   746.6
   750.5
   686.2
   769.6
   721.6
   712.5
     695
   735.9
   687.9
   707.3
   737.2
   778.7
   726.5
   758.2
   720.9
   797.2
   795.2
   793.3
   774.5
     792
   782.6
   697.3
   725.5
   776.4
   746.9
   752.7
   764.7
   757.9
   725.8
     695
   752.1
   762.8
   755.7
   741.4
   745.3
   745.9
   747.5
     756
   732.3
   697.6
   736.5
   756.3
   699.5
   816.3
   717.7
   747.2
     717
   753.4
   765.7
     696
   721.9
   698.2
   759.5
   794.6
   763.4
   715.1
   701.8
   774.8
   764.4
   741.1
     732
   724.5
   680.7
   752.4
   759.5
   710.9
   758.6
   716.7
   738.8
     768
   760.5
   680.7
   724.5
   746.6
   735.5
   700.2
   725.2
   748.5
   767.7
     743
   752.7
   723.5
   683.3
     754
   764.4
   748.8
   729.4
   732.3
   756.6
   748.8
   710.6
   669.7
   723.2
   763.4
   722.2
   771.9
   746.2
   753.7
   738.5
   802.4
     755
   718.7
   731.3
     708
   795.6
   758.6
   790.4
     756
   789.4
   700.2
   742.7
     791
   781.6
   749.2
   765.7
   759.2
   703.1
   753.4
   730.7
   721.9
   766.4
   736.8
   752.1
   749.2
   735.5
   732.6
   747.5
   720.6
   741.7
   767.7
   769.6
   714.8
   692.4
   794.6
   738.1
   732.6
   754.4
     754
   775.8
     840
   807.9
   764.4
   781.3
   689.8
   686.9
   744.3
     802
   855.2
   735.9
   763.1
   766.7
     755
   727.8
   772.8
   716.4
   743.3
   775.1
   731.3
   742.7
   812.1
   727.8
     755
   808.5
   793.9
   702.1
   793.6
   782.6
   769.9
   763.8
   777.7
   759.2
   827.3
   776.1
   845.2
   714.1
   736.5
     838
   812.7
   716.1
   786.1
   803.7
   849.1
   817.3
   831.9
   803.7
   788.4
   801.1
   768.6
   770.9
   835.5
     781
   759.2
   762.1
   763.1
   721.6
   771.9
   782.9
   774.1
   829.9
   745.9
   826.4
   786.5
     742
   756.9
   810.1
   803.7
   802.4
   813.1
   783.2
   769.6
   820.2
     707
     814
   743.3
   812.4
     815
   817.9
   805.3
   795.9
   798.8
   762.1
   752.4
   801.4
   811.8
   801.1
   728.1
   780.6
   750.1
   860.8
   816.3
   785.2
     792
   820.2
   745.9
   857.5
   797.5
   738.8
     815
   759.2
   774.1
   770.9
     778
     817
   769.3
   871.8
   756.6
   857.8
     780
   772.8
   777.7
   760.5
   791.7
   832.9
   809.5
     706
   773.2
   740.4
   809.2
     814
   858.8
   848.4
   751.8
   795.9
   833.8
   751.1
   779.7
     769
   848.1
   783.9
   842.6
   789.1
   797.8
   799.1
   809.8
   774.5
   742.7
   707.3
   754.7
     853
   751.4
   758.6
   789.7
   716.7
   828.6
   863.7
   845.8
   743.6
   734.6
   752.1
     802
   797.8
   806.9
   745.9
   747.9
   731.3
   806.6
     731
   786.5
   786.5
   725.2
   708.3
   736.5
     730
   796.2
     707
   754.7
     768
   727.1
   746.6
   777.7
   831.9
   763.4
   774.1
   821.5
   746.9
   726.8
   752.7
   787.1
   835.5
   743.3
   719.6
   749.8
   801.1
   760.5
   741.4
   792.3
   791.3
   777.4
     742
   733.6
   769.6
   755.7
   769.9
     743
   696.9
   686.6
     769
   745.9
   789.4
   758.2
   718.7
   783.5
   720.6
   754.7
   796.2
   790.7
   741.4
   803.3
     815
   796.2
     743
   728.7
   796.8
   777.1
   753.4
   761.8
   745.3
   742.4
   741.7
   763.4
   753.4
   789.1
   777.1
   788.4
   712.8
   712.8
   764.4
     791
   773.2
   771.2
   716.7
   765.1
   806.9
   819.6
   775.4
   847.5
   711.2
   712.2
   756.3
   757.6
   716.1
   776.1
   745.3
   745.3
   667.7
   712.5
   696.3
   758.6
   789.1
   781.3
   714.1
   811.4
   838.4
     768
   769.3
   690.8
     717
   720.9
   780.3
   792.6
   685.6
   821.2
   730.7
   677.8
   738.1
   776.1
   766.7
   686.2
   702.8
   736.8
   776.1
   677.8
   778.7
   764.1
   703.7
   818.3
   709.6
   806.6
   760.2
   728.4
   721.3
     793
   723.9
   805.6
     742
   772.2
   767.7
   735.2
   743.3
   719.6
   760.2
   793.6
   684.3
   724.8
   723.9
   690.1
   759.2
   731.3
   707.6
   749.5
   768.3
   690.1
   780.3
     730
   732.9
   662.9
   750.1
   673.6
   747.5
     781
   726.1
   704.7
   699.9
   741.7
   769.6
   769.9
   680.1
   736.8
   784.5
   747.2
   705.7
   743.3
   761.5
   779.3
   722.9
   745.9
   759.2
   801.1
   744.3
   773.2
   736.8
   732.6
   751.8
   772.2
   776.4
   728.1
   767.7
   764.7
   714.1
   743.3
   784.5
   724.5
   804.6
   714.8
   709.6
     744
   668.4
   714.5
   739.8
   689.1
   718.7
     769
     743
   740.7
   743.3
   755.3
   786.8
   698.9
   699.2
   735.9
   707.6
   742.7
   735.2
   706.7
   763.4
   720.9
   673.6
   710.2
   713.2
   755.7
     694
   693.7
   721.3
   727.8
     755
   697.6
   765.7
   732.6
   754.7
   672.3
   826.7
   679.4
   739.4
   728.1
     729
   732.3
   777.7
   731.3
   713.5
   788.7
   752.1
   735.2
     731
   709.6
   695.3
   706.7
   709.9
   718.7
   746.2
   718.3
     754
   728.7
   714.1
   753.1
   813.7
   823.1
   712.5
   684.6
   722.2
   771.9
   783.5
   756.3
   706.3
   654.1
   774.8
   820.5
   720.6
   716.4
   697.9
   739.8
   714.5
   729.7
   726.1
   724.2
   736.8
   741.1
     718
   778.4
   706.3
   802.7
   762.8
   673.6
   764.1
   703.4
   688.8
   688.5
   785.2
   753.7
   779.7
   696.6
   733.6
   669.7
   765.7
   694.7
   760.8
     769
   752.4
   779.7
   795.2
   800.4
   786.1
   820.9
   702.8
   737.2
   792.3
     756
     729
   715.1
   761.2
   794.3
   776.4
   836.4
   813.1
   850.4
   796.8
   817.3
   778.7
   768.6
   777.1
   740.7
     781
   776.4
   796.5
   780.6
   824.7
   759.9
   817.6
   787.4
   841.6
   782.9
   784.5
   798.8
   814.7
   893.8
   859.8
   870.2
   824.4
   842.3
   879.2
   834.2
   824.4
   890.3
   866.9
   834.8
   928.2
   891.2
   873.1
   928.6
   879.9
   897.7
   860.8
   934.4
   992.5
   988.9
   998.9
   989.5
   990.2
   980.5
    1024
   953.9
     938
    1023
    1002
    1021
    1104
    1064
    1085
    1043
    1068
    1105
    1100
    1136
    1123
    1075
    1143
    1185
    1119
    1145
    1236
    1212
    1211
    1284
    1257
    1314
    1253
    1276
    1224
    1409
    1317
    1406
    1421
    1453
    1479
    1488
    1511
    1479
    1474
    1522
    1596
    1542
    1578
    1576
    1622
    1657
    1707
    1589
    1667
    1708
    1728
    1793
    1801
    1889
    1857
    1901
    1902
    1871
    1971
    1949
    2053
    2040
    2107
    2098
    2304
    2196
    2166
    2331
    2216
    2253
    2258
    2434
    2492
    2375
    2384
    2490
    2556
    2661
    2575
    2574
    2759
    2763
    2704
    2775
    2797
    3013
    2912
    2855
    3147
    3106
    3076
    3196
    3207
    3260
    3297
    3256
    3374
    3227
    3294
    3531
    3606
    3634
    3748
    3707
    3793
    3726
    3847
    3788
    4145
    4020
    4084
    4287
    4254
    4276
    4451
    4321
    4283
    4521
    4442
    4601
    4509
    4622
    4500
    4771
    4762
    4854
    4716
    4858
    4840
    4923
    4941
    5219
    5122
    5231
    5293
    5280
    5259
    5373
    5408
    5256
    5529
    5578
    5587
    5685
    5701
    5773
    5839
    5790
    5944
    6122
    5887
    6008
    6087
    6146
    6177
    6210
    6299
    6181
    6221
    6351
    6377
    6422
    6249
    6664
    6332
    6710
    6381
    6691
    6480
    6477
    6576
    6801
    6617
    6737
    6876
    6846
    6936
    6824
    6886
    6767
    6800
    6848
    6874
    6929
    7324
    7075
    6953
    6991
    7089
    7103
    7015
    6796
    7018
    7076
    7086
    6952
    7140
    7198
    7186
    7062
    7170
    7083
    7190
    7183
    6967
    7009
    7141
    6912
    7013
    6979
    7069
    6981
    6893
    6898
    6881
    6909
    6933
    6725
    6883
    6773
    6807
    6714
    6826
    6639
    6736
    6395
    6719
    6826
    6532
    6568
    6603
    6389
    6522
    6365
    6350
    6379
    6350
    6360
    6342
    6213
    6110
    6056
    5979
    6081
    6096
    6067
    5895
    6002
    5954
    5823
    5795
    5648
    5712
    5772
    5714
    5564
    5516
    5474
    5546
    5468
    5251
    5220
    5209
    5247
    5228
    5057
    5241
    4940
    4938
    5099
    4861
    4788
    4801
    4946
    4641
    4644
    4737
    4640
    4494
    4308
    4493
    4244
    4327
    4246
    4274
    4129
    4146
    4055
    4005
    3915
    3954
    3865
    4006
    3845
    3683
    3839
    3728
    3666
    3677
    3712
    3496
    3444
    3468
    3373
    3336
    3266
    3233
    3198
    3266
    3100
    3075
    3155
    3038
    2909
    2878
    2966
    2883
    2867
    2750
    2845
    2797
    2743
    2646
    2651
    2748
    2681
    2598
    2499
    2504
    2531
    2338
    2281
    2325
    2345
    2311
    2225
    2386
    2259
    2431
    2138
    2170
    2001
    2154
    2043
    2007
    2035
    1917
    2076
    2028
    1869
    1943
    1841
    1869
    1811
    1836
    1800
    1706
    1712
    1771
    1737
    1649
    1672
    1667
    1699
    1637
    1538
    1577
    1637
    1657
    1671
    1539
    1514
    1498
    1454
    1630
    1496
    1570
    1505
    1388
    1444
    1443
    1357
    1398
    1477
    1425
    1346
    1397
    1358
    1368
    1352
    1330
    1324
    1319
    1341
    1295
    1290
    1326
    1279
    1256
    1337
    1221
    1246
    1176
    1269
    1194
    1263
    1286
    1170
    1174
    1249
    1228
    1155
    1186
    1161
    1202
    1190
    1247
    1096
    1129
    1100
    1168
    1161
    1137
    1135
    1131
    1115
    1064
    1129
    1074
    1164
    1113
    1040
    1134
    1100
    1055
    1076
    1054
    1055
    1046
    1111
    1063
   945.7
    1047
    1046
    1098
    1050
    1054
    1029
    1091
    1026
    1043
   989.9
    1024
    1017
    1017
    1095
    1021
    1064
    1021
    1105
    1031
    1018
   954.5
   903.9
   966.8
   988.6
    1034
    1026
   964.6
   966.2
    1030
     973
   976.9
   999.3
    1040
   992.1
   965.5
   949.3
   966.5
    1008
    1003
    1014
   995.7
   899.4
   942.8
    1007
    1024
   958.7
    1011
   930.2
   991.5
   970.4
   977.2
    1007
     972
   982.7
   978.5
   950.6
   968.8
    1073
   916.9
   962.6
   973.3
   901.3
   931.1
   946.1
   971.7
   986.3
     923
     949
    1016
   897.7
   907.8
    1054
   970.7
   923.7
   918.8
   963.3
    1025
   921.7
   928.9
   881.2
   914.9
    1047
   950.3
     948
   945.7
   935.7
    1020
   969.1
   948.3
   924.7
   978.8
   935.7
   942.5
   920.4
   928.9
   961.3
   838.7
   916.6
   974.9
     961
   929.5
   926.3
     936
   985.6
   978.2
   922.1
   962.6
   931.5
   955.2
   911.4
   958.4
   998.3
     959
   915.3
   903.3
   874.7
   904.9
   953.2
    1001
   985.3
   920.8
   927.3
   942.2
   846.8
   955.5
   906.5
   913.6
   942.8
   828.6
   983.7
   985.3
   934.4
   888.3
   900.7
     997
   900.3
   942.2
     961
   926.9
   934.4
   949.3
   948.7
   922.7
   879.2
   857.2
   905.5
   950.6
     960
   930.8
    1039
     925
   859.8
   883.5
   956.5
   993.8
   954.2
   944.5
   904.2
   931.1
   989.5
   996.4
   954.8
   973.3
   990.8
   978.2
   927.3
   910.7
    1007
   956.5
   993.8
    1108
   895.8
   951.9
   970.7
   925.3
   968.5
   933.1
   934.4
    1017
   942.2
   964.9
   999.9
   974.3
   937.6
   940.2
   945.4
    1036
    1042
    1021
   982.1
     912
   955.8
    1032
   950.3
    1025
   979.2
   912.3
   980.1
     998
    1011
   985.3
   993.4
    1036
    1085
    1089
    1011
    1063
    1088
    1019
    1081
    1052
    1074
    1018
    1124
    1108
    1180
    1119
    1124
    1105
    1102
    1148
    1100
    1098
    1127
    1069
    1132
    1103
    1090
    1202
    1124
    1129
    1184
    1173
    1179
    1163
    1185
    1156
    1118
    1196
    1161
    1229
    1214
    1244
    1179
    1235
    1246
    1288
    1302
    1282
    1238
    1205
    1293
    1304
    1305
    1315
    1349
    1366
    1325
    1382
    1398
    1342
    1440
    1398
    1386
    1401
    1413
    1417
    1417
    1486
    1426
    1508
    1483
    1425
    1477
    1383
    1400
    1533
    1558
    1536
    1550
    1527
    1489
    1608
    1532
    1594
    1611
    1664
    1637
    1666
    1663
    1742
    1609
    1617
    1600
    1728
    1647
    1742
    1716
    1721
    1684
    1701
    1735
    1732
    1687
    1662
    1842
    1841
    1757
    1834
    1763
    1910
    1788
    1800
    1897
    1865
    1793
    1926
    1908
    1910
    1867
    1918
    1886
    1877
    1933
    1969
    2043
    1954
    1974
    1909
    1958
    1983
    2032
    1954
    2024
    1968
    2116
    2032
    1989
    2065
    2000
    2068
    2082
    2108
    2140
    2019
    2153
    2055
    2133
    2100
    2133
    2131
    2175
    2208
    2110
    2141
    2201
    2113
    2127
    2161
    2182
    2137
    2110
    2193
    2091
    2236
    2225
    2132
    2178
    2207
    2209
    2221
    2086
    2144
    2163
    2193
    2306
    2251
    2245
    2128
    2207
    2226
    2155
    2147
    2242
    2180
    2190
    2259
    2301
    2235
    2070
    2153
    2141
    2222
    2238
    2174
    2169
    2097
    2080
    2225
    2160
    2121
    2142
    2141
    2072
    2098
    2081
    2069
    2112
    2046
    2149
    2087
    2097
    2054
    2064
    1976
    2001
    2081
    2078
    1989
    1962
    2008
    2017
    1952
    1925
    1897
    1959
    1956
    1824
    1869
    1941
    1839
    1962
    1893
    1901
    1806
    1794
    1888
    1841
    1887
    1838
    1869
    1806
    1810
    1779
    1727
    1680
    1760
    1762
    1722
    1679
    1771
    1702
    1699
    1689
    1580
    1665
    1695
    1767
    1613
    1587
    1711
    1636
    1604
    1615
    1645
    1542
    1556
    1560
    1536
    1483
    1493
    1476
    1480
    1557
    1512
    1504
    1539
    1527
    1435
    1472
    1432
    1400
    1460
    1425
    1439
    1387
    1381
    1327
    1367
    1281
    1444
    1294
    1296
    1277
    1327
    1332
    1266
    1207
    1289
    1306
    1222
    1260
    1297
    1358
    1216
    1232
    1212
    1193
    1302
    1210
    1218
    1141
    1065
    1201
    1155
    1189
    1099
    1172
    1145
    1127
    1083
    1179
    1029
    1152
    1098
    1158
    1158
    1173
    1097
    1119
    1112
    1119
    1028
    1085
    1136
    1001
    1079
    1079
    1140
    1063
    1089
    1041
   972.3
    1059
     997
    1032
    1062
   957.1
   952.2
   977.5
     974
    1014
    1016
    1016
   983.1
   943.2
   952.2
   998.6
    1084
   961.3
    1036
   978.8
     911
     926
   932.1
    1002
   969.4
    1001
     938
   893.8
   987.9
   989.2
   962.3
   952.6
   979.2
   915.3
   980.8
   997.3
   870.8
   951.3
   889.3
   914.3
   865.9
   967.5
    1017
   926.9
   886.1
   952.9
   915.3
   896.4
   899.7
   886.1
   936.7
     914
   967.8
   898.1
   884.4
   943.2
   930.2
    1027
   944.1
   979.2
   857.2
   962.3
   926.3
     826
   954.2
   878.3
   942.8
   863.7
   915.9
   916.9
   991.5
   910.7
   845.5
   892.5
   845.5
     911
   932.1
   893.2
   924.7
   933.4
   910.4
   891.9
   863.4
     911
     937
   857.2
   892.9
   881.5
   860.1
   929.9
   935.7
   842.9
   933.1
     852
   840.6
   889.3
   873.4
   854.6
   833.2
   855.2
   922.1
   962.6
   899.7
   921.1
   896.1
   912.3
   945.7
   860.1
   917.2
   880.5
   865.6
   821.5
   904.2
     912
   905.2
   864.6
     901
   877.6
   930.8
   940.9
     938
     914
   918.5
   891.9
   847.8
   988.9
   878.6
   835.8
   946.4
   914.3
   937.6
     900
   859.5
   898.1
   967.8
   882.5
   925.6
     827
   876.7
   997.7
   884.4
   888.7
   895.5
   812.4
   841.9
   925.6
   897.7
   899.4
   892.9
   917.5
   896.8
   924.7
   883.1
     829
   811.8
   878.9
   888.7
   871.1
     815
   956.1
   879.9
   901.3
   873.7
   843.2
   842.9
   892.2
   905.5
   879.2
   887.7
   918.2
   844.2
   930.8
   878.6
     923
   953.9
   886.7
   877.6
   942.2
   921.1
   909.4
   918.5
   936.7
     914
   909.4
   884.8
   964.9
   909.1
   908.4
     902
   938.3
   793.3
   882.8
     864
     877
   878.6
     778
   842.9
   859.8
   848.1
   917.5
   868.9
   850.4
   931.8
   854.3
   946.4
    1021
   847.5
   834.8
   828.3
   941.9
   865.3
   855.9
   788.4
     814
     838
   930.8
   867.6
     935
   871.5
   903.3
   877.6
   892.2
   953.5
   795.6
   896.4
   898.1
   825.4
   932.8
   875.4
   866.9
   928.2
   897.1
   916.2
   903.3
   891.6
   920.1
   960.7
   955.8
   868.5
   918.8
   899.4
   948.7
   956.1
   892.5
   943.2
   890.6
   884.4
   908.8
   854.3
   914.6
   999.9
   811.4
   888.3
     902
   879.9
   886.7
   987.3
   933.4
   970.1
   930.5
     962
     901
   909.1
   965.2
   910.4
   975.9
   955.8
   892.5
   901.6
   854.9
   878.6
   850.1
   978.5
   912.3
   962.9
   885.4
   895.5
   950.6
   921.4
   956.1
   925.6
    1027
   923.4
   930.5
   925.3
   930.2
   947.4
   890.3
   987.6
   896.4
   894.8
     890
   925.3
   896.1
   859.8
   955.8
   932.1
     925
     899
   930.2
   893.8
   943.8
   944.1
   894.5
   893.5
   920.4
   916.9
   977.2
   865.9
     950
   915.6
   934.1
   901.3
     841
     961
   978.2
   906.8
   962.9
   940.6
    1004
   902.6
   878.9
   916.2
   942.8
   910.4
   937.6
   976.2
   918.5
   850.4
   907.5
   881.2
   898.7
   858.2
   958.1
   991.2
   823.1
   892.2
   956.1
   864.6
   865.3
     962
   951.9
   949.3
   930.2
   866.6
   885.4
   883.5
   940.6
   897.1
   921.4
   895.1
   928.2
   937.3
   893.2
     888
   956.8
   934.4
   906.5
     961
   908.8
   906.5
   938.9
   874.1
   890.9
   993.4
   921.4
   946.1
   865.9
   932.1
   908.8
   934.7
   899.7
   887.7
   847.1
   871.1
     839
   868.5
   919.8
   963.9
   843.2
   978.5
     913
     890
   846.5
   930.5
   898.1
   939.9
   908.8
   931.8
   926.3
   862.1
   902.3
   870.8
   874.1
   950.9
   951.6
   869.8
   966.2
   933.7
   844.9
   881.2
   921.4
   895.1
   898.4
   838.7
   863.7
   888.7
   901.6
   936.7
   903.6
   954.5
   834.2
   837.4
   917.2
   924.7
   832.5
   892.2
     875
   945.7
   880.5
   954.5
   966.5
   872.1
   925.6
   912.3
   915.6
   850.7
   879.9
   886.4
   924.7
   911.7
   830.3
   988.6
   887.4
   860.1
   912.7
   889.6
   888.7
   869.5
   945.1
   942.8
   965.5
   903.9
   862.7
   900.7
   974.9
   976.6
   915.9
    1003
     887
   955.5
   904.9
   906.2
   914.9
   883.1
   935.7
   958.4
   887.7
   971.1
   911.4
   908.8
   942.2
   896.8
   960.3
   972.3
    1028
   896.4
   990.2
   960.3
   937.6
   939.6
   940.6
    1007
   950.6
   936.7
   940.6
     960
     938
    1005
     938
   927.9
   976.2
   976.6
   971.7
    1006
   995.7
   922.7
   975.9
     972
   898.7
   973.6
   974.6
   968.1
   905.2
   944.8
   980.5
   971.7
   977.9
   991.2
   944.8
   984.7
   965.2
   901.6
     962
   989.2
    1020
   893.5
    1080
   974.9
   985.6
   980.5
   937.6
   883.1
    1006
    1048
    1038
    1063
    1054
     960
   992.5
   972.7
    1022
    1041
    1019
    1028
    1084
    1008
    1070
   958.7
    1041
   975.3
    1071
    1056
    1070
    1085
    1024
    1079
   991.2
    1091
    1086
    1104
    1093
    1140
    1112
    1040
    1060
    1041
    1016
    1189
   965.9
    1052
    1097
    1076
    1143
    1041
    1227
    1055
    1139
    1038
    1055
    1067
    1076
    1099
    1063
    1083
    1146
    1073
    1099
    1170
    1069
    1104
    1210
    1160
    1043
    1126
    1091
    1177
    1183
    1208
    1204
    1149
    1068
    1145
    1052
    1106
    1126
    1122
    1047
    1160
    1180
    1139
    1104
    1216
    1220
    1130
    1174
    1121
    1170
    1100
    1172
    1145
    1079
    1130
    1127
    1248
    1106
    1189
    1127
    1168
    1116
    1123
    1177
    1179
    1148
    1207
    1173
    1160
    1118
    1130
    1042
    1122
    1156
    1107
    1152
    1141
    1111
    1137
    1167
    1196
    1171
    1080
    1162
    1139
    1096
    1152
    1119
    1117
    1071
    1146
    1202
    1186
    1126
    1113
    1174
    1128
    1131
    1147
    1099
    1190
    1206
    1110
    1207
    1217
    1256
    1190
    1133
    1139
    1100
    1137
    1101
    1186
    1190
    1156
    1167
    1111
    1138
    1128
    1098
    1183
    1106
    1100
    1173
    1212
    1058
    1119
    1166
    1096
    1198
    1111
    1185
    1243
    1064
    1064
    1133
    1089
    1108
    1133
    1097
    1074
    1175
    1112
    1175
    1036
    1161
    1125
    1173
    1141
    1135
    1096
    1139
    1182
    1141
    1118
    1061
    1101
    1081
    1167
    1073
    1121
    1102
    1064
    1143
    1133
    1117
    1051
    1173
    1122
    1189
    1135
    1121
    1105
    1180
    1109
    1059
    1081
    1084
    1136
    1136
    1203
    1158
    1127
    1135
    1155
    1175
    1169
    1045
    1184
    1073
    1174
    1117
    1232
    1138
    1176
    1193
    1091
    1192
    1146
    1110
    1184
    1109
    1144
    1197
    1184
    1218
    1207
    1233
    1228
    1228
    1165
    1181
    1182
    1202
    1285
    1218
    1245
    1205
    1238
    1349
    1162
    1176
    1296
    1215
    1272
    1294
    1328
    1295
    1309
    1266
    1364
    1276
    1344
    1331
    1328
    1285
    1342
    1350
    1323
    1302
    1370
    1294
    1264
    1307
    1364
    1377
    1300
    1375
    1447
    1428
    1434
    1329
    1372
    1535
    1432
    1449
    1386
    1490
    1404
    1511
    1478
    1435
    1466
    1536
    1452
    1403
    1484
    1398
    1540
    1524
    1526
    1502
    1568
    1493
    1531
    1584
    1541
    1597
    1538
    1533
    1497
    1612
    1557
    1567
    1657
    1633
    1545
    1589
    1595
    1657
    1624
    1580
    1649
    1634
    1549
    1666
    1587
    1733
    1628
    1746
    1568
    1646
    1704
    1712
    1641
    1626
    1626
    1609
    1720
    1707
    1762
    1675
    1642
    1767
    1728
    1730
    1682
    1695
    1727
    1668
    1658
    1759
    1790
    1730
    1775
    1648
    1704
    1725
    1747
    1780
    1680
    1797
    1721
    1783
    1669
    1693
    1604
    1685
    1661
    1779
    1717
    1751
    1780
    1731
    1771
    1611
    1747
    1646
    1627
    1766
    1690
    1647
    1572
    1719
    1768
    1563
    1809
    1639
    1673
    1632
    1636
    1733
    1701
    1696
    1634
    1619
    1697
    1641
    1595
    1652
    1664
    1693
    1632
    1578
    1707
    1552
    1591
    1602
    1590
    1730
    1574
    1590
    1573
    1521
    1602
    1535
    1489
    1518
    1580
    1498
    1538
    1439
    1510
    1576
    1481
    1508
    1635
    1578
    1569
    1525
    1495
    1477
    1539
    1518
    1458
    1405
    1491
    1430
    1425
    1428
    1525
    1450
    1398
    1447
    1365
    1444
    1483
    1422
    1356
    1472
    1342
    1412
    1307
    1406
    1319
    1368
    1266
    1343
    1339
    1354
    1346
    1344
    1296
    1340
    1269
    1377
    1348
    1333
    1274
    1290
    1276
    1233
    1280
    1241
    1253
    1281
    1316
    1214
    1239
    1241
    1238
    1166
    1218
    1212
    1171
    1222
    1235
    1166
    1168
    1239
    1180
    1203
    1210
    1182
    1177
    1208
    1143
    1176
    1237
    1176
    1217
    1237
    1174
    1129
    1159
    1216
    1121
    1199
    1083
    1117
    1170
    1167
    1168
    1141
    1142
    1187
    1126
    1160
    1179
    1113
    1145
    1221
    1202
    1080
    1023
    1179
    1166
    1075
    1181
    1062
    1110
    1042
    1144
    1181
    1085
    1134
    1132
    1147
    1239
    1120
    1120
    1096
    1170
    1082
    1112
    1141
    1179
    1074
    1008
    1065
    1082
    1094
    1117
    1056
    1027
    1142
    1014
    1069
    1052
    1136
    1015
    1171
    1043
    1108
    1176
   979.2
    1085
    1087
    1080
    1109
    1127
    1055
    1137
    1105
    1148
    1066
    1035
   956.5
    1081
    1069
    1027
    1085
    1037
    1017
    1101
    1045
    1110
    1021
   978.2
    1106
    1021
    1038
    1067
     950
    1151
    1019
   999.9
    1034
    1110
    1022
    1067
   999.6
    1039
   980.1
     947
    1048
    1026
    1043
   954.8
    1004
   992.5
   990.5
   938.6
    1012
    1001
    1061
    1056
   988.9
   985.3
    1001
    1038
    1044
    1033
     913
   937.6
   993.4
   942.2
   963.6
   975.9
    1003
   968.8
   973.6
   975.9
   930.8
   999.3
    1009
   943.5
   921.4
   910.7
   918.5
   909.7
   908.1
   974.9
   932.8
     949
   936.3
   905.5
   908.1
   957.8
   914.3
   882.8
   872.1
   908.4
   920.1
   856.5
   947.7
   918.5
   922.1
     899
   905.2
   952.9
   931.8
   922.1
   904.2
   947.7
   916.6
   850.7
   885.4
   883.1
   873.4
   883.5
     851
   903.3
   908.4
     841
     840
   838.7
   844.9
   882.2
   793.6
   870.2
   874.1
     828
   858.5
   913.3
   886.7
   832.9
   779.3
   800.1
   875.4
   856.2
   837.1
   838.7
   871.5
   852.6
   813.4
   886.1
   830.3
   828.3
   900.3
     876
   873.4
   803.7
   752.7
   793.3
   842.3
   808.2
   806.6
   805.6
   782.9
   754.7
   856.9
     756
   880.5
   766.4
   832.9
   762.5
   793.9
   683.3
   820.9
   844.5
   796.8
   776.1
     817
   787.1
     780
   782.6
   788.1
   776.1
   789.1
     755
   856.5
   808.5
   787.4
     815
   747.9
   727.1
   753.1
   791.7
   834.8
   762.5
   791.3
   829.3
   762.8
   697.6
   770.6
   792.6
   791.3
   813.1
     838
   801.1
   752.4
   718.7
   775.1
   750.1
   773.5
   712.5
   756.6
   745.6
   714.5
   753.1
   731.6
   753.4
   708.3
   740.7
   770.9
   760.5
   789.7
   807.2
   802.7
   770.2
   686.6
   787.1
   796.5
   722.9
   742.4
   742.4
   715.1
   737.2
   806.9
     780
   733.9
   811.8
   797.2
   750.1
   764.7
     803
   724.8
   704.4
   685.3
   765.1
   773.2
   724.2
   757.9
   766.4
   735.2
     769
   708.6
   787.8
   772.2
   742.4
     705
   715.1
   788.7
   729.4
     780
   704.1
   759.2
   749.8
     756
   726.1
   785.8
   735.2
     755
   784.5
   808.2
   772.2
   675.8
   742.7
     779
   770.2
   741.7
   719.3
     779
   748.2
   733.3
   726.1
   816.6
   725.2
   726.1
   736.2
   799.4
   714.5
   729.4
   757.9
   732.6
   666.1
   773.5
   823.4
   786.1
   673.3
   719.3
   751.8
   754.7
   747.2
   815.3
   703.4
   710.6
   690.4
   709.3
   720.9
   777.7
   783.5
   696.6
     754
   759.9
   771.5
   687.9
   781.6
   756.3
   763.1
   707.6
   728.4
   763.4
   713.8
   836.4
   692.4
   791.3
   741.1
   739.8
   737.5
     756
   756.6
   739.8
   755.3
   749.2
   765.7
   747.2
   765.7
   725.2
   784.8
   720.3
   780.6
   713.2
   779.3
     754
   778.4
   815.3
   664.2
   712.5
   776.7
   706.3
   751.1
   761.8
   721.6
   794.6
   731.6
   732.6
   664.5
   751.8
   768.6
   771.2
   746.6
     744
   783.9
   797.8
   713.2
     732
   762.8
   789.1
   715.7
   775.4
   756.3
   701.2
   827.3
   722.9
     729
   733.6
   789.4
     705
   731.6
   787.8
   693.4
   749.5
   782.6
   775.8
   831.6
   708.3
   728.7
   764.7
   752.1
   759.2
   810.8
   725.8
   724.5
   720.6
   796.2
   786.8
   796.2
   763.8
   760.5
   728.4
   738.5
     779
   793.3
   698.9
   772.2
   746.2
   699.9
   713.2
     781
   684.6
   743.6
   774.5
   796.8
   746.6
   770.6
   793.3
   706.3
   757.9
   728.4
   767.3
   783.5
   724.2
   736.8
   720.9
   796.2
   766.4
   755.3
   826.4
   756.6
   763.4
   759.5
   844.9
     705
   788.1
   769.9
   752.1
     767
   741.7
   825.7
   746.6
   785.8
   766.7
   802.4
   742.4
   732.6
   751.4
   780.6
   794.9
   734.2
   724.2
     768
   818.6
   796.5
   696.3
     731
     720
   761.5
   784.2
     744
   755.3
     768
   763.4
   822.2
   726.5
   788.4
   749.5
   845.5
   743.6
   687.9
     766
   784.5
   758.9
   769.6
   763.1
   732.3
   662.9
   681.4
   781.6
   765.7
   744.9
   732.9
     768
   795.2
   718.3
   735.9
   769.9
     744
   701.8
   753.4
   729.4
   756.9
     708
   772.2
     780
   733.3
   759.5
   782.3
   752.4
     781
   779.7
   776.7
   761.5
   735.9
   724.8
   698.9
     729
   716.4
   722.9
   765.7
   782.9
   762.5
   740.7
   679.4
     705
   720.6
     719
   757.6
   795.9
   736.2
   751.8
   720.6
     744
   761.2
   711.5
   745.3
     744
   788.4
   736.2
   688.5
     730
   784.2
   704.7
   700.8
   715.7
   716.4
   681.7
   745.6
   696.3
   681.4
   734.6
   682.3
   703.7
   739.4
   717.4
   735.9
   746.2
     768
   682.3
   696.3
   772.2
   763.8
   757.3
   678.8
   728.1
   736.5
   710.9
   740.1
   740.1
   721.9
   753.1
   690.8
   718.3
   746.9
   688.8
   679.7
   740.7
   772.8
   777.1
   743.6
   686.9
   721.9
   765.7
     731
   710.2
   678.8
   704.7
     706
   674.2
   789.4
   721.3
     683
   734.9
   737.5
   758.2
   741.1
   769.3
   769.6
   739.4
     744
   716.1
   736.8
   678.4
     791
   753.4
   727.1
   690.8
   679.4
   680.4
   746.2
   726.5
     681
   743.3
   713.2
   683.3
   706.7
   804.6
   704.1
   735.2
     684
   749.5
   719.6
     766
   713.5
   771.9
   717.4
   751.1
   703.1
   715.7
   700.5
     659
   754.4
   788.1
   759.2
     670
   815.3
   691.4
   716.7
   702.4
   757.3
     717
   723.2
   677.8
   700.2
   750.5
   718.7
   669.7
   711.5
   728.7
   711.2
   773.5
   723.9
   699.9
   729.7
   686.6
   702.8
     720
   647.6
   764.7
   691.7
   677.5
   727.4
   679.7
   633.7
   819.9
   723.9
   663.2
     719
   757.3
   775.4
   744.3
   756.3
   720.6
   699.9
   741.4
   732.3
   695.6
   768.3
   803.3
   726.1
   727.1
   725.8
   769.9
   760.2
   758.6
   725.8
   788.4
   721.3
   759.9
   693.4
   724.8
   716.4
   727.8
   692.1
   781.3
   719.3
     769
     719
   745.6
   761.8
   731.3
   725.8
   674.6
   712.2
   765.4
   640.2
   759.9
   738.5
   761.8
   739.8
   750.5
   724.5
   696.3
   758.2
   702.4
   732.6
   753.1
   780.3
   709.9
   726.1
   767.3
   744.6
   794.3
   773.8
     682
   731.3
   772.5
   739.1
   740.1
   660.9
   716.1
   713.8
   743.6
   755.3
   780.6
   737.8
   759.9
     767
   749.8
   663.5
   816.6
   733.3
   742.7
   740.1
   689.1
     720
   704.1
   763.8
   750.8
   740.7
   772.2
   759.9
   737.8
   750.1
   717.7
     730
   704.1
   677.8
   727.1
   738.1
   759.2
   749.8
   784.5
   632.4
   708.6
   709.3
     755
   741.7
   725.2
   759.9
   788.7
   695.6
   700.2
   669.4
   719.6
     826
   770.2
   699.5
   750.5
   743.3
   757.3
   637.9
   778.7
   769.9
   752.1
   804.3
   751.8
   763.4
   702.4
   724.8
   776.7
   786.1
   845.8
   759.2
   740.4
   800.1
   727.1
   737.2
   782.3
   768.6
   690.1
   713.8
   734.6
     756
   743.6
   696.6
     744
   776.7
   745.6
   684.6
   760.8
   704.1
     768
   756.3
   702.8
   787.8
   699.5
   731.3
   776.7
     730
   740.1
   736.2
   741.4
   724.5
   738.8
   711.5
     744
   728.1
   772.5
   699.9
   808.2
   680.7
     683
   751.4
   829.9
   708.6
   703.7
   809.8
   727.1
   754.7
   752.1
   823.4
   738.5
   711.5
     790
   751.8
   736.8
   710.2
   732.3
   743.3
   697.3
     717
   737.2
   776.1
   752.1
   727.1
   697.6
   783.5
   710.2
   735.2
   706.3
   736.5
   687.9
   746.6
   694.3
     660
   739.8
   758.6
   744.9
   724.2
     778
   741.4
   748.2
   727.1
   706.7
   728.4
   778.7
   727.4
   742.7
   736.5
   692.7
   737.8
   796.5
   715.1
   713.5
   707.6
     754
   666.8
   723.5
   750.8
   748.5
   738.1
   694.3
   714.5
   785.8
     718
   675.5
   721.6
   728.4
   718.3
   735.9
   773.2
   723.9
   744.9
   704.7
     779
   775.8
   722.2
   749.2
   699.9
   702.1
   724.5
   791.3
   759.5
   688.5
   711.5
   776.7
   765.4
   773.5
   749.5
     705
   697.9
   729.4
   771.2
   723.2
   835.1
   710.9
   723.2
   747.5
   651.2
   688.5
   733.6
     778
   708.3
   719.3
   727.1
   704.7
   793.3
   688.2
     754
   758.9
   782.3
   738.8
   683.6
   726.1
   706.3
     742
     669
     696
   725.2
   773.8
   704.4
   725.8
   724.2
   735.9
   768.6
   696.6
   705.4
   680.4
   662.2
   781.9
   701.5
   703.1
   776.7
   732.9
   702.8
   677.1
     706
   740.1
   740.1
   765.1
   733.9
   757.9
   752.1
   727.4
   735.5
   747.9
   736.8
   745.3
   781.3
   719.6
   692.7
   676.8
   723.2
   771.2
   733.6
   729.4
   746.2
     670
   766.7
     708
     705
   672.6
   710.9
   712.8
   746.9
   753.7
   689.1
   713.2
     719
   785.8
   727.8
   771.2
   687.9
   698.6
   799.1
   740.7
     742
   710.6
   733.6
   720.6
   722.9
   745.3
   678.8
     729
   668.7
   671.3
   689.5
   673.3
   635.9
   684.6
   761.5
   738.8
   730.7
   724.2
   762.5
     695
   687.9
   868.2
   715.1
   732.6
   795.6
   735.2
     730
     720
   802.7
   738.8
   709.6
   757.3
   737.2
   715.7
   711.5
   761.2
   753.1
   664.2
   750.8
   721.3
   763.4
   776.7
   689.5
   718.7
   707.3
   689.5
   707.6
   688.2
     730
   763.4
   687.5
   759.9
   755.7
   692.4
   787.8
   775.4
   703.1
   691.1
   760.5
   683.3
   702.4
   744.9
   753.1
   682.3
   706.7
   744.6
   713.8
   706.7
   708.9
   709.9
   771.2
   675.8
   664.2
   696.6
   675.8
   736.5
   665.1
   720.6
     744
   773.8
   718.7
   697.3
     719
   760.2
   708.9
   754.7
   701.5
   698.6
   703.1
   700.5
   700.2
   720.3
   787.1
   733.6
   721.9
   762.5
   670.3
   758.2
   715.4
   761.5
   689.5
   717.7
   707.6
   749.5
   745.6
   730.7
   704.4
     718
   692.1
   749.8
   747.5
   746.6
   781.9
   725.5
   734.9
   690.4
   785.5
   695.6
   686.2
   726.5
   806.3
   711.2
   708.3
   758.6
   707.3
   745.3
   678.8
     731
   765.7
     769
   717.4
     670
   737.5
   731.6
   769.9
   790.4
   741.7
   678.4
   798.8
     743
   692.1
   759.9
   770.6
   713.8
     672
   752.1
   730.3
   762.5
     731
   725.5
   777.1
     706
   772.5
   786.8
   737.8
   753.7
   786.5
   696.9
   799.4
   787.1
   784.2
   770.6
   766.4
   750.5
   746.9
   769.9
   760.5
   760.8
   793.6
   786.5
   721.3
   765.1
   806.6
   730.3
   837.7
   772.2
   749.5
   725.2
   744.3
   763.8
   764.1
     768
   777.1
   741.4
   784.5
   769.3
   795.2
   800.4
   817.6
   802.7
   797.5
   732.6
   831.2
   833.5
   770.9
   788.1
   815.3
   745.9
   787.1
   756.3
   787.8
   805.9
   799.4
   757.6
     803
   809.2
   709.9
   758.2
     755
   798.1
   795.2
   771.5
     780
   817.6
   822.8
   820.5
   744.6
   846.2
     756
     780
   766.4
   721.6
   817.6
     826
   752.1
   846.5
   754.7
   771.2
   850.4
   937.6
   795.2
   753.1
   748.8
   802.7
   803.3
   806.3
   760.8
     743
     766
   857.8
   835.5
   781.3
   822.2
   807.9
   820.5
   809.2
   812.4
   810.8
   822.8
   814.4
   879.6
   819.6
   811.4
   848.8
   841.6
   864.6
   794.6
   829.6
   818.9
   846.2
   893.8
   859.8
   796.5
   810.8
   883.1
     826
   887.7
   865.6
   841.3
   881.2
   849.4
   895.1
   878.6
   835.1
   820.9
   867.9
   867.2
   892.5
   864.3
   766.4
   891.9
   917.2
   874.1
   881.2
   878.9
   948.7
   956.8
   833.2
     829
   855.9
   954.2
     852
   878.3
   897.7
     864
   873.7
   855.6
   858.5
   835.1
   855.6
     938
   896.8
   822.8
   875.7
   823.8
   827.3
   897.7
   890.9
   904.2
   903.3
   875.7
     793
   918.8
     840
   922.4
   881.8
   801.7
   880.2
   841.6
   871.1
   849.7
   854.6
     877
   897.4
     839
   865.3
   870.2
   928.6
     924
   852.6
   848.4
   808.2
   891.9
   814.4
   834.2
   788.4
     865
   849.7
   897.1
   872.8
   848.1
   806.9
   869.8
   898.4
   826.4
   841.6
   817.9
   884.8
   849.4
   831.2
   866.9
   892.5
   884.8
   886.1
   894.5
   856.2
   887.7
   864.6
   838.7
   841.3
     816
   862.1
   852.3
   786.8
     865
   853.3
   810.1
   827.3
   840.6
   770.2
   870.2
   868.5
   879.2
   874.1
   891.6
   783.2
   852.3
   838.7
   797.2
   796.5
   807.9
     838
   843.6
   847.1
   836.1
   838.4
   838.7
   791.3
   869.5
   822.2
     864
   808.9
   774.1
   848.4
   785.5
   833.5
     778
   814.4
   770.6
   883.1
   818.3
   773.8
   860.1
   824.7
     851
   870.8
   815.7
   779.3
   810.8
   807.9
   802.4
   782.3
   777.7
   821.5
   822.8
     802
   823.4
     779
   786.1
   753.1
   710.2
   759.2
   776.7
   750.5
   771.9
   749.2
   787.4
   805.3
   796.8
   783.2
   774.1
   849.4
   773.2
   801.4
   824.1
   764.1
   823.8
     829
   771.9
   744.9
   778.7
   750.5
   760.2
   748.8
   788.1
   744.9
   760.5
   739.8
   822.2
     793
   774.8
     803
   808.9
   764.4
   776.4
   794.3
   767.3
   773.2
   736.8
   739.1
   731.6
   725.5
   720.6
   755.3
   713.8
   714.8
   724.5
   748.2
   748.2
   701.8
   694.7
   790.7
   715.1
   758.6
   724.2
   678.1
   682.7
   776.4
   726.8
   731.6
   743.6
   703.4
   705.4
   783.5
   716.4
   751.1
   715.4
   675.8
   735.9
     732
     804
   720.9
   693.4
   736.2
   709.6
   721.3
   725.2
   732.6
   746.6
   738.1
   664.2
   701.8
   757.3
   701.2
   763.4
   682.7
   696.9
   775.4
   714.5
   783.5
   771.9
   711.5
   711.5
   756.9
   683.6
   709.6
   734.9
   718.7
   699.2
   713.2
   750.1
   683.6
   714.8
   746.9
   739.1
   677.1
   686.2
   732.3
   711.5
   700.8
   643.4
   696.9
   687.5
   738.1
   741.4
   773.2
   698.9
   707.3
   720.9
   694.7
   718.7
   664.8
   661.6
   695.3
   723.5
   701.2
   696.3
   747.9
   682.7
   664.8
   672.6
   635.3
   693.7
     645
   664.8
   788.4
   691.4
   682.3
     707
   676.2
     633
     659
   724.5
   718.7
   724.8
   717.4
   733.3
   731.3
     671
   746.2
   682.7
   740.7
   686.9
   666.8
   690.4
   716.1
   669.4
   665.5
   715.4
   722.6
   742.4
   687.5
   724.5
   677.5
   713.5
   644.1
   724.2
   644.7
     731
   662.2
   716.1
   714.8
     729
   746.6
   670.7
   663.2
     744
     732
   688.8
   729.4
   692.1
     706
     707
   681.4
   708.3
   727.8
   701.5
   696.6
   702.8
   692.4
   740.7
     717
   675.5
   751.4
   717.7
   698.2
   763.1
   707.6
   727.4
   750.5
   702.4
   749.2
   654.8
   717.4
     720
   758.9
   702.8
   702.4
   763.8
   775.8
   821.5
   701.2
   660.3
   725.8
   727.4
   708.6
   766.7
   723.5
   770.2
   745.9
   711.2
     717
     706
   740.7
   748.5
   692.1
   748.2
   777.4
   749.2
     683
   693.4
   728.4
   708.3
   728.4
   706.3
   686.9
   746.2
   697.9
   681.4
   703.7
   739.1
   752.7
   753.4
   757.3
   735.2
   668.1
   758.6
   728.4
   700.8
     681
   734.9
   727.4
   764.4
   763.8
   769.3
   720.9
   689.8
   734.6
   738.1
   768.3
     717
   724.5
   731.3
   819.6
     769
   695.6
   746.2
   760.2
   752.7
   710.6
   777.4
   739.8
     756
   737.2
   656.4
   688.5
   710.2
   771.5
   824.1
   696.6
   679.1
   699.5
   705.4
   726.1
   790.7
   752.4
   747.2
   698.9
   712.5
   765.1
   750.5
   736.5
     778
   715.1
   715.1
   804.6
   794.3
   769.3
   796.8
   753.7
   715.1
   724.8
   710.9
   713.2
   733.3
   697.9
   658.3
   695.3
   697.9
   739.8
   776.4
   699.5
   681.7
   708.3
   746.6
   837.7
   677.5
   734.9
     791
   734.2
     779
   758.6
   752.1
   739.8
   692.1
   747.5
     768
   765.1
   746.9
   833.2
   773.8
   792.3
   797.5
     754
     743
   793.6
   765.1
   732.9
   821.2
   815.3
   764.7
   707.3
   757.3
   761.8
   668.1
   774.5
   729.7
   769.9
   764.7
   746.9
   768.3
   773.5
   752.1
     743
   749.5
   753.7
   833.5
   800.1
     742
   793.6
   749.5
     790
   823.8
   759.9
   772.5
     791
   784.5
   782.9
   745.3
   807.2
     754
   739.4
   768.3
   786.1
   754.4
     767
   733.6
   765.1
   756.9
   814.7
   781.9
   831.9
   784.8
   771.5
   847.8
   863.4
   808.9
   843.2
     792
   788.1
   776.4
   869.8
   811.1
   854.3
   785.8
   815.3
   858.2
   782.3
   829.6
   845.8
     805
     768
   817.9
   788.1
   821.2
   843.2
     839
   769.9
   845.5
   764.1
   772.5
   781.3
   835.8
   813.7
   845.2
   751.8
   823.8
   867.2
   877.9
   844.2
   835.8
   851.7
   823.8
   784.2
   815.7
     790
   833.8
   799.4
   802.7
   814.4
   881.8
   810.1
     851
   819.9
   824.1
   809.2
   840.6
   849.7
   841.3
   833.5
   798.1
   791.7
   846.2
     839
   772.2
   848.4
   798.5
   884.4
   830.6
   844.9
   830.9
   864.3
   801.7
   877.6
   793.3
   845.5
   863.7
     828
     838
     817
   819.6
   890.6
   784.5
   904.2
   836.7
   792.6
   791.7
     803
   794.9
   844.2
   807.9
   907.8
   815.7
   929.5
   891.9
   853.3
   884.4
   774.8
   878.3
   864.6
   882.5
   865.9
   910.7
   814.7
   779.7
   895.1
   775.1
   841.6
   811.4
   760.8
   895.5
   787.4
     840
   830.9
   827.7
   859.1
   828.6
   871.5
   814.7
   820.5
   877.3
   893.2
   821.8
     827
     863
   849.1
   865.3
   819.2
   848.8
     803
   834.5
   866.9
   837.4
     828
   835.1
     914
   817.6
   808.2
   855.9
   800.1
   879.9
   842.9
   862.4
   834.2
   841.9
   861.4
   852.6
   746.6
   832.2
   840.6
   851.3
   856.2
     791
   867.2
   848.8
   835.5
   907.5
   789.1
   865.6
   915.9
   780.3
   834.5
   836.7
   866.6
   795.2
   845.8
   807.6
   808.9
   833.5
   824.1
   859.5
   805.9
   809.5
   771.5
   894.5
   790.7
   835.1
   795.9
   818.6
   796.2
   900.3
   839.3
     730
   861.4
   848.4
   842.9
   794.6
     802
   874.1
   860.4
   805.3
   832.9
   830.3
   848.8
   811.8
   823.4
   781.6
   756.9
   788.7
   800.1
   823.8
   838.4
   790.7
   787.1
   820.2
   844.2
   742.4
   785.2
   760.5
   720.6
   793.9
   810.5
   801.1
   839.3
   830.9
   833.5
   744.3
   874.7
   817.3
     720
   759.5
   776.4
   718.3
   827.7
   801.1
   836.7
   825.7
   862.4
   792.6
   759.5
   776.1
   796.8
   770.6
   764.4
   835.8
   818.3
   800.4
   795.6
   794.3
   764.4
   731.3
   779.7
   801.1
     778
   785.8
   794.3
   787.1
     839
   779.3
   746.9
   801.4
   764.1
   796.2
   806.6
     768
   742.7
     804
   812.7
   801.4
   728.4
   737.5
   776.4
   751.4
   817.9
   829.9
   799.4
     803
   827.7
   800.1
     754
   783.2
   813.1
   772.2
   720.3
   653.8
   767.3
   768.6
     732
   808.5
   831.9
   747.2
   805.9
   712.8
     780
   789.1
   742.7
   711.5
   782.9
   711.9
   767.3
   808.5
   796.5
   733.3
   762.5
   785.8
   708.3
     780
   799.8
   756.3
   732.6
   795.6
   724.2
   723.9
   673.3
   741.1
   734.2
   790.7
   736.8
   756.3
   722.9
   810.8
   728.1
   764.4
   775.1
   747.9
   786.1
   740.4
   753.7
   743.6
   744.3
   724.8
   796.8
   749.5
   681.4
   734.2
   758.6
   800.1
   744.6
   681.4
   769.6
   705.4
   745.9
   781.9
   712.5
   698.6
   846.8
   697.3
   692.4
   767.3
   654.8
   761.8
   669.4
   737.8
   774.5
   742.7
   754.4
   759.5
   740.7
   743.6
   799.1
   780.3
   800.4
   742.4
   776.7
   732.6
   789.4
   759.9
   735.5
     743
     731
     743
   685.3
   729.4
   718.3
   709.3
   721.6
     730
   714.5
   728.4
   676.5
   680.7
   770.9
     743
   722.6
   752.7
   725.2
     681
   708.9
   755.3
   652.8
   758.9
   748.5
   687.2
   698.9
     718
   696.3
     719
   752.7
   774.1
   689.5
   706.7
   689.1
     693
   730.3
   705.7
   712.5
   739.1
   720.3
   751.4
   731.6
   748.8
   739.4
     694
   752.7
   677.1
   703.7
   725.2
   716.1
   709.6
     670
   723.9
   713.2
   777.1
   714.1
   675.8
   735.2
   728.1
   736.2
   735.2
   736.5
   781.3
   707.6
     683
   734.9
   746.6
   732.3
   759.5
   739.8
   674.6
   734.6
   728.4
   763.8
   712.2
   696.3
   726.8
   729.4
     732
   702.4
   736.5
   728.7
   755.7
   726.8
     694
   685.9
   747.5
     717
   705.4
   742.7
   781.9
   718.3
   732.6
   721.9
   682.3
   734.6
   721.3
   696.3
   772.5
     791
   699.9
   698.2
   713.5
     742
   774.8
   711.5
   772.2
   724.2
   818.9
   696.6
   712.5
   679.4
   718.3
   760.2
   678.1
   696.6
   648.6
   720.9
   768.6
   737.8
   686.2
   704.1
   768.3
     720
   684.3
   700.5
   740.1
   756.3
   723.9
   714.1
   722.6
     719
   753.7
   730.7
   758.2
   684.3
   720.6
   723.5
   751.8
   699.5
     684
   702.4
   746.9
   713.8
   782.6
   791.7
   698.6
   769.6
   753.1
   794.9
   727.4
   722.6
   791.7
   679.7
   790.4
   752.1
   702.8
   665.1
   704.1
   741.7
   734.6
   700.5
     803
   708.6
   722.9
   728.7
   729.7
   759.2
   726.8
   697.3
   736.2
   706.7
   725.8
   757.3
   755.7
   737.2
   758.6
   698.9
   775.1
   762.5
   749.2
   725.8
   781.9
   746.9
   765.1
   736.5
   708.3
   728.1
   745.6
   697.9
   717.7
     717
   740.7
   673.9
   748.8
   740.1
   698.6
   746.2
   762.5
   741.4
   769.3
   706.3
   756.6
   723.5
   707.3
   776.7
   751.8
   772.8
   722.9
   765.1
     683
   748.2
   743.6
   721.6
   716.7
   739.1
   713.8
   729.4
   738.5
     705
   718.3
   765.1
   678.4
   666.4
   683.6
   773.5
   710.9
     708
   698.2
   716.1
   732.6
   716.4
     705
   774.5
   745.9
   741.1
   764.1
   684.3
   741.7
   742.4
   760.2
     732
   709.6
   694.3
   734.9
   772.5
   685.3
   686.2
   760.5
   699.5
   714.5
   675.2
   673.9
   704.7
   739.1
   787.4
   737.2
   758.9
   738.1
   729.7
   685.9
   745.6
   713.8
   768.3
   734.6
   702.4
   728.7
   704.4
   752.1
   713.2
   740.7
     780
   779.3
   737.2
   764.4
   754.4
   711.2
   741.7
   710.2
   728.7
     730
   685.3
   732.6
   722.9
   725.5
   702.8
   692.1
   763.1
   753.1
     717
   688.5
   785.8
   772.8
     693
   751.1
   737.2
   732.9
   677.8
   734.6
   697.9
     717
   738.8
   780.3
   748.2
   779.3
   734.9
   739.1
   735.5
   753.4
   751.4
   724.8
   761.2
   787.4
   737.8
   725.8
     742
   668.4
   721.9
     768
   800.1
   700.8
   676.2
   729.7
   684.6
   697.9
   708.6
     705
   705.7
   691.1
   749.8
   771.2
   679.1
   665.8
   664.2
   709.6
   746.9
   698.9
     705
   727.8
   706.7
   731.6
   769.9
   750.8
   697.6
   715.1
   704.7
     696
   751.1
   746.2
   743.3
   704.1
   682.3
   644.4
   744.9
   704.1
   723.9
   734.6
   695.3
   680.1
   742.4
   688.5
     780
   743.3
   661.6
   730.7
   780.6
   669.4
   671.3
   726.5
   657.7
   693.4
   696.3
   689.5
   733.3
   760.2
   681.4
   679.7
   705.4
   640.2
   697.9
   699.9
     693
   687.2
   711.9
   673.6
   678.8
     683
     742
   741.1
   733.3
   761.2
   732.9
   703.4
   702.4
     681
   712.8
   756.6
   712.5
   784.5
   775.4
   783.2
   680.4
   802.7
   701.5
   705.7
   648.6
   662.5
   683.3
   716.7
   695.6
   765.1
   735.5
   688.5
     717
   837.4
   680.1
     708
   751.1
   661.9
   756.3
   699.2
     779
   712.8
   701.8
   839.7
   659.3
   666.4
   684.9
   725.2
   696.9
   708.9
   667.7
   712.5
   717.4
   694.7
   682.3
   682.7
   696.3
   671.3
   708.3
   683.6
   761.5
   763.4
   700.5
   709.6
   681.7
   697.3
   696.3
   664.2
   715.7
   688.5
   719.6
   762.8
   683.3
   645.4
   716.4
   725.5
   735.2
   727.8
     648
   742.7
     718
   685.9
   676.5
   701.2
   716.4
   675.2
   670.3
     683
   693.7
   665.8
   673.9
   701.2
   641.1
     769
   735.9
     672
   689.8
   691.7
     658
   721.6
   714.1
     717
   643.1
   742.7
   660.6
   725.5
   679.7
   735.5
   776.1
   721.6
   738.5
   702.4
   680.1
   709.9
   697.9
   729.7
   766.7
   720.3
   691.4
   726.8
   727.4
   765.7
   731.6
   697.9
   668.7
   712.5
   721.6
     755
   651.5
   644.7
   673.6
   677.8
   712.8
   694.3
   734.2
   704.4
   725.8
   761.8
   662.9
   771.2
   715.4
   703.4
   724.8
   668.4
   722.6
   677.5
   684.6
   670.3
     731
   758.9
   738.5
   798.8
   736.5
   641.5
   725.5
   682.7
   666.1
   739.8
   753.4
   685.6
   774.1
   706.3
   716.4
   727.1
   734.6
   737.8
   708.6
   697.6
   668.1
   776.7
   734.2
   721.9
     633
   778.7
   734.9
   714.8
   671.6
   665.1
   769.6
   710.6
   717.7
   703.4
     694
   667.7
   652.8
   704.4
   761.8
   698.6
   749.2
   710.2
   715.4
   718.7
   675.8
     706
   700.5
   686.9
   689.8
   739.8
   666.4
   662.9
   756.9
   675.8
   713.5
   707.6
   725.8
   642.8
   772.8
   763.8
   749.5
   677.8
     718
     694
   702.1
   724.5
   679.7
   710.9
   674.9
   679.1
   715.7
   701.5
   687.5
   718.3
     730
   689.8
     696
   686.6
   724.2
   636.6
   748.2
   793.6
   660.9
   711.2
   682.7
   629.8
   663.5
   651.8
   679.7
   684.3
   710.6
   706.3
   712.5
     742
   704.4
   701.8
   686.2
   683.3
   726.1
   685.6
   629.1
   718.3
   725.5
   687.9
   616.5
   631.1
   743.3
   721.3
   715.1
   727.1
   697.3
   698.9
   728.4
   756.3
   803.3
   688.8
   739.1
     729
   701.2
   669.4
   635.3
   741.4
   729.7
     672
   725.8
   702.4
   705.4
   723.2
   700.8
   712.2
   727.1
   678.1
   714.5
   651.5
   697.9
   704.4
   695.3
   649.6
     646
   663.5
   676.2
   664.2
   685.9
   688.8
   638.5
   704.1
   678.1
   648.3
   689.5
   709.6
   714.8
   694.7
   712.2
   693.4
   654.8
     696
   638.5
   689.5
   702.1
   702.8
   709.6
   660.6
   677.1
   682.3
   642.4
   668.7
   721.3
   711.5
   695.3
   700.2
   689.8
   688.2
     669
   681.4
     755
   733.9
   708.9
   686.6
     694
   692.7
   684.9
     671
   716.7
     681
   647.3
   667.1
   741.4
   744.6
   644.4
   649.9
   691.7
   664.2
   679.7
     696
   741.7
   715.4
   698.2
   712.5
   694.7
   680.7
   684.6
   690.8
   703.1
   695.3
   656.7
   677.1
   653.5
   666.4
   737.5
   690.8
   669.7
   668.7
   675.2
   677.1
   684.3
   704.1
   629.5
     659
   699.9
   647.3
   694.7
   713.8
   704.1
   721.6
   664.2
   654.4
   682.3
   696.9
   685.3
   641.5
   656.7
   661.9
   722.6
     683
   690.8
   715.4
   700.2
   715.7
   652.5
     669
   691.4
   643.4
   735.9
   709.6
   650.9
   713.2
   735.9
   712.2
   669.7
   662.2
   737.8
   720.3
   687.5
   774.5
     659
   704.4
   720.6
   690.4
   733.3
   658.7
     670
   661.3
     756
   712.5
   688.5
   687.2
     695
   702.1
   723.2
   686.2
   746.2
   678.8
   667.1
   736.5
   671.3
   722.2
   701.5
   661.3
   680.7
   643.7
   696.9
   722.9
   681.7
   699.9
   709.9
   679.1
     707
   685.3
   698.6
   722.9
   666.4
   683.6
   678.4
     648
   714.5
   724.5
   679.4
   678.8
   738.8
   657.4
     694
   686.9
   697.9
   751.8
   716.1
   687.2
   749.5
   737.8
   687.2
   658.3
   659.6
   739.8
   687.9
   625.6
   680.4
   709.3
   698.6
   672.9
   683.3
   768.6
   686.9
   748.2
   702.1
   677.5
   663.8
   714.5
   748.2
   693.7
   676.2
   690.1
   738.5
   738.5
   708.9
   663.5
   712.2
   700.5
     683
   690.1
   645.7
   685.6
   681.7
   738.1
   739.8
   750.8
   782.6
   723.2
   732.3
     731
   680.7
   726.8
     729
     731
   742.4
   721.9
   737.5
   750.8
   696.3
   748.2
   726.8
   734.6
   749.8
   704.7
   727.1
     743
   691.4
   746.9
     658
   685.9
   664.5
   678.4
   700.5
   733.6
   744.6
   696.3
   764.1
   716.7
   701.5
   672.3
   750.1
   742.7
   697.9
   712.5
     633
   705.7
   724.5
   635.9
   740.1
   692.7
   664.2
     707
   699.9
   680.7
   759.2
   675.8
   722.9
   694.3
   697.3
   694.3
   786.1
   683.3
   735.2
   713.5
   735.9
   712.5
   744.3
   710.9
   734.2
   710.9
   737.2
   762.8
   723.2
   731.3
   728.7
     730
   763.4
   715.7
   724.8
   812.7
     732
   749.2
   772.2
     755
   732.6
   698.6
   721.9
   728.7
     695
   703.4
   774.5
   723.9
   711.2
   660.9
   706.3
   733.6
   720.9
   738.8
   732.9
   684.9
   763.4
   696.6
   689.8
   708.3
   727.1
   703.4
     744
   712.8
   765.1
   727.1
   706.3
   759.9
   761.8
   744.3
   685.9
   720.3
   701.2
   719.6
   689.8
   766.4
   746.6
   725.5
   769.6
   750.5
   721.3
   638.2
   755.7
   748.8
   732.6
   768.6
   774.1
   720.9
   764.1
   707.3
   776.1
   748.8
   757.9
   732.3
   783.2
   736.2
   772.8
   792.3
     768
   806.6
   717.7
   750.5
   760.2
   761.5
   733.9
   781.6
     729
   754.7
   704.4
   682.3
   811.4
   816.6
   750.1
     732
     792
   804.3
   709.3
   753.4
   781.3
   756.3
   751.8
   716.1
   749.8
   786.8
   721.3
   715.7
   733.3
   737.2
   728.7
   737.5
     717
     768
   789.7
   796.5
   741.1
   670.7
   787.4
   752.4
   710.2
   765.4
   801.7
   736.8
   822.8
   741.7
   731.6
   761.8
   746.9
   712.2
   741.7
   673.9
   758.9
   750.5
   728.7
   688.2
   713.5
   683.6
   713.5
   650.9
   782.9
   713.2
   716.4
     708
   770.2
   728.4
   747.9
   679.1
   761.5
   742.4
   735.5
   737.2
   698.9
   735.9
   743.6
   753.4
     720
   774.5
   687.9
   755.3
   702.8
   800.1
   760.2
   722.9
   721.9
   735.9
     792
   787.1
   764.1
   719.6
   751.4
   736.5
   775.8
   700.2
   746.2
   713.5
   756.6
   734.2
   713.8
   718.3
   704.1
   752.4
   785.2
   716.1
     742
   684.9
     707
   718.7
   779.3
   776.1
   714.1
   773.5
   789.1
   732.3
   702.1
   667.7
   721.3
   696.3
   701.5
   724.2
   737.8
   731.6
   758.9
     767
     730
   732.6
   774.1
   782.9
   708.9
     720
   702.4
   683.3
   687.9
   741.4
   724.8
   770.6
   739.4
   717.7
   702.8
   723.2
   690.4
   739.1
   739.4
   685.6
   773.2
   682.3
   745.9
   665.8
   760.5
   726.1
     684
   753.7
     769
     694
   776.7
   668.1
   733.6
   721.6
   663.8
   765.1
   730.7
   699.2
   696.3
   716.7
   764.4
     730
   673.3
   711.2
   744.9
   698.2
   759.9
   775.8
   696.3
   665.1
   720.9
   680.1
   689.1
   731.6
   659.6
   712.8
   742.7
   704.4
   689.8
   738.5
   680.4
   700.5
   765.4
   728.4
   734.2
   679.7
     694
   722.9
   752.4
     681
   738.8
   777.1
   727.1
     718
   715.4
   669.4
     816
   708.6
   723.9
   662.5
   798.1
   717.4
   725.5
   786.5
   813.1
   786.1
   696.9
   746.6
   739.1
     742
   720.6
   738.5
   717.4
   737.8
   728.1
   664.8
   773.2
     707
   764.7
   725.5
     769
   757.6
   689.8
   732.3
   763.8
   697.6
   722.9
   732.9
   752.7
   661.3
   708.6
     817
   734.9
   794.6
   798.5
   788.4
   812.1
   733.6
   756.9
   791.3
   816.6
   823.1
   770.9
   747.9
   726.5
   765.4
   803.3
   803.7
   812.4
     899
   808.9
   722.9
   859.8
   801.4
   779.7
   807.9
   788.1
     817
   777.7
     791
   818.9
   821.2
   762.8
   808.5
     816
     901
   856.5
   857.5
   849.4
     792
   796.8
   807.6
   871.5
   823.4
   810.8
   893.2
   817.6
   793.3
   888.7
     826
   815.3
   838.7
   981.8
   823.1
   860.8
   852.3
   886.7
   891.6
     902
   923.4
   862.7
   889.3
   884.4
   867.6
   941.9
   853.9
   877.6
   907.1
   973.3
   928.9
   904.5
   856.2
   948.3
   891.2
   917.8
   871.8
   929.2
   951.9
     986
   946.1
   976.2
   897.4
   907.8
   935.4
   941.2
    1018
    1005
   966.2
    1008
   974.9
    1028
   955.8
   976.6
    1080
    1006
    1042
   971.1
   994.1
    1012
   972.7
    1026
    1061
   999.3
    1050
    1027
   963.6
    1090
    1052
    1015
    1057
   995.1
    1112
    1067
    1108
    1091
    1027
    1096
    1087
    1115
    1090
    1052
    1035
    1058
    1147
    1154
    1056
    1145
    1205
    1159
    1169
    1088
    1184
    1145
    1219
    1148
    1122
    1230
    1165
    1177
    1074
    1205
    1141
    1119
    1213
    1165
    1213
    1133
    1196
    1173
    1121
    1112
    1162
    1200
    1243
    1187
    1231
    1209
    1219
    1232
    1234
    1198
    1118
    1290
    1239
    1224
    1231
    1271
    1201
    1266
    1219
    1203
    1173
    1201
    1265
    1225
    1219
    1303
    1282
    1198
    1139
    1279
    1163
    1169
    1219
    1308
    1198
    1270
    1238
    1293
    1181
    1178
    1227
    1224
    1194
    1183
    1297
    1166
    1245
    1234
    1184
    1250
    1271
    1209
    1178
    1253
    1193
    1141
    1231
    1209
    1232
    1141
    1179
    1221
    1224
    1175
    1163
    1135
    1113
    1250
    1194
    1246
    1189
    1201
    1225
    1176
    1189
    1085
    1280
    1125
    1166
    1174
    1155
    1113
    1179
    1167
    1165
    1158
    1143
    1101
    1203
    1155
    1121
    1156
    1112
    1128
    1114
    1112
    1125
    1169
    1111
    1180
    1139
    1100
    1093
    1064
    1133
    1041
    1019
    1084
    1016
    1076
    1031
    1092
    1031
    1021
    1038
    1042
   981.1
    1000
    1008
    1016
   976.2
    1013
    1097
    1055
    1004
   972.3
    1051
    1007
    1006
   992.1
   995.7
    1069
    1049
   934.4
   942.5
   971.1
   971.4
   956.1
    1038
   963.9
   899.7
     973
   949.3
   960.3
    1006
   953.9
   927.6
     923
   945.7
   945.7
   995.7
   905.2
   953.5
   886.1
   992.5
   884.1
   928.6
   909.1
   866.9
     853
   854.6
   932.8
   902.3
   897.4
   921.7
   873.1
   885.4
   853.3
   834.8
     912
   808.5
   874.7
     851
   880.9
   966.5
   808.9
   847.8
     793
   836.4
   846.8
   869.2
   858.5
   843.9
   807.2
     803
     780
   834.5
   814.4
   784.5
   879.2
   824.4
   900.7
     888
   816.3
   848.8
   807.9
     792
   855.2
   750.8
   824.7
   769.6
   839.3
   823.8
   793.9
   837.1
   897.4
   857.8
   782.6
   789.4
   785.5
   764.7
   713.5
   766.7
   748.2
   754.4
   782.9
   756.9
   754.4
   703.4
     732
   783.5
   789.1
     766
   813.4
   775.8
     718
   753.7
   736.5
     706
     827
   836.1
     767
   743.6
   738.1
   736.8
   784.8
     769
   724.5
   782.9
     742
   713.8
   765.1
   749.2
   720.3
   776.1
   766.7
   668.1
     729
   708.6
   704.1
   732.3
   770.9
   725.2
   702.8
   752.1
     778
   755.7
   677.8
   702.4
   761.5
   714.5
   699.9
   655.4
   703.7
   724.8
   747.2
   772.2
   714.5
   740.1
   734.2
   701.8
   769.9
   713.5
   762.5
     693
   689.8
   753.7
   807.6
   737.5
   715.4
   703.4
   718.7
   738.1
   761.8
   740.4
   700.2
   754.4
   700.5
   750.5
   748.8
   734.2
   758.2
   719.3
   700.2
   703.4
   769.3
   734.2
   715.4
     718
   773.8
   719.3
   706.7
   753.1
   777.7
   731.3
     708
   711.5
   737.8
   698.2
   786.5
   750.5
   727.8
   767.3
   711.5
   737.5
   772.2
   753.1
   727.8
   729.7
   720.9
   618.4
     708
     720
   753.7
   690.8
   734.9
   716.1
   711.2
   649.6
   725.5
   666.1
   714.5
     718
   718.7
   704.1
     766
   765.7
     730
   726.5
   752.1
   641.1
   773.2
   722.9
   745.6
   770.9
     768
   745.6
   767.7
   807.2
   733.6
     732
     816
   741.1
   760.8
   668.4
   760.8
   715.4
   699.5
   713.5
   706.7
   731.6
   771.9
   739.1
   739.4
   726.1
   704.1
   738.5
   760.8
   721.3
   745.9
   780.6
   722.2
   756.6
   750.8
   762.8
   711.9
   710.9
   706.7
   771.9
   733.6
   716.7
   786.8
   739.1
   721.3
   705.7
   744.6
   714.5
   728.1
   749.8
   731.6
   745.3
   732.9
   717.7
   710.6
   752.1
   716.7
     791
   707.3
   796.2
   706.7
   694.3
   735.9
   785.2
   785.8
   738.8
   719.3
   722.2
   734.2
   777.7
   747.2
   756.6
   733.3
   676.2
   768.3
   752.1
   751.8
   845.8
   740.7
   753.1
   767.7
   658.7
     780
   746.2
   712.2
   706.3
   704.1
   701.2
   703.7
   798.5
   768.6
   707.6
   735.5
   779.3
   734.2
   733.3
   748.2
   739.1
   751.1
   731.6
   697.6
   673.3
   710.6
   715.4
   761.5
   763.8
   749.8
   710.2
     708
     719
   741.4
   720.3
   715.4
   737.5
     755
   740.1
   727.4
   727.4
   735.9
   731.6
   778.4
   738.1
   781.3
   740.1
   649.9
   706.3
   748.2
   690.4
     695
   709.6
   710.9
   725.2
   749.2
   723.9
   774.8
   712.2
   736.8
     743
   697.3
   755.7
   720.9
   748.5
   722.9
   734.2
     684
   776.4
   740.4
   686.6
   714.8
   731.3
   711.5
   720.3
   755.7
   763.1
   684.9
   725.5
   701.5
   797.2
   744.9
   739.4
   703.1
   723.2
   673.3
   728.7
   808.2
   757.3
   733.3
     717
   742.4
   710.2
   638.9
   773.2
     720
   710.9
   710.6
   734.6
   709.9
   716.1
   740.4
   683.6
     769
   805.6
   743.6
   805.6
   718.3
   759.2
   720.3
   696.3
   745.9
   738.5
   713.2
   733.6
   760.5
   739.4
   769.9
   754.4
   728.1
   731.6
   707.6
   753.1
   691.1
   751.4
   752.7
     744
   750.1
   704.1
   707.3
   749.2
   691.7
     633
   740.1
   696.9
   723.2
   757.6
   784.8
   744.6
   765.7
   733.9
   727.1
   744.3
   713.2
   735.9
   696.3
   689.1
   656.4
   729.7
   716.1
   716.7
   717.7
   730.7
   711.2
     730
   715.7
   779.7
   722.6
   807.6
   738.5
   751.8
   751.8
     755
   773.8
   756.9
   797.2
     732
   753.1
   725.5
     731
   701.8
   764.1
   748.5
     793
   748.2
   700.2
   676.8
     744
   712.5
   690.4
   794.3
   730.3
   720.9
   709.6
   699.9
   749.5
   783.2
   752.7
     732
   755.7
   723.5
   732.3
   738.1
   759.9
   724.5
   722.2
   722.6
   700.8
   757.9
   737.8
     744
   733.6
   774.5
   770.9
   761.8
   709.9
     731
   713.8
   797.8
   769.3
   762.5
   739.1
   764.4
   730.7
   806.3
   704.4
   698.9
   755.3
   700.8
   768.3
   709.9
   757.9
   720.6
   750.5
   725.2
   760.2
   771.5
   750.8
   751.1
   717.7
   701.8
     720
   711.5
   785.2
   793.6
   757.3
   759.5
   673.9
   708.6
     817
   762.1
   751.1
   734.9
   767.3
   753.1
   810.5
   751.8
   820.9
   735.9
     729
   742.7
   714.5
   723.2
   740.7
   700.2
   772.8
   775.1
     766
   752.1
     781
   774.5
   770.6
   792.6
   796.2
   714.8
   727.8
   756.6
   694.7
   749.5
   730.7
   725.5
   723.2
   706.3
   782.3
   720.6
   761.2
     778
   727.4
   777.1
     793
   767.3
     705
   720.3
   770.9
   725.8
   749.8
   720.3
   661.6
   750.5
   709.9
   755.3
   751.8
   720.6
   777.7
   749.2
   753.4
   767.7
     742
   657.7
   710.6
   819.2
   727.4
   746.2
   699.2
   678.1
   738.5
   705.4
   729.4
   748.2
   731.6
   712.5
   719.3
   707.3
   736.5
   760.8
     778
   691.4
   789.1
   735.5
   698.2
   732.6
     792
   721.6
   704.4
   746.2
   744.3
   710.2
     731
   689.5
   828.3
   699.5
   692.7
   806.9
   704.7
   721.3
     730
   675.8
   661.3
   729.7
   740.1
   717.7
   765.4
   736.8
   755.7
   745.3
   666.1
     732
   737.5
   723.2
   765.1
   704.1
   721.3
     730
   671.3
   721.9
     718
     694
   750.8
     696
   685.6
   663.8
   705.7
   698.6
   716.4
   681.4
   677.8
   613.2
   668.1
   704.7
   732.6
   769.9
   738.5
   713.5
     705
     708
   734.2
   701.2
     732
     669
   661.6
   634.6
   638.9
   762.1
   701.2
   722.2
   738.5
   711.5
   768.6
   672.6
     756
     720
   674.9
   675.8
   710.2
   676.2
   718.3
   667.1
   698.6
   680.7
   680.7
   722.6
   689.8
   757.9
   735.9
   683.3
   697.3
   702.4
   698.6
   755.7
   696.6
   666.4
   739.1
     756
   680.4
     695
   716.4
     693
   626.9
   702.1
   712.2
   712.8
   737.5
   670.7
   757.9
   713.5
   655.4
   749.8
   656.7
   781.3
   707.3
   643.7
   692.7
   711.2
   669.7
   712.5
   743.3
   676.2
   720.3
   715.1
   720.3
   737.8
   692.4
   707.3
   660.3
   691.4
   749.5
   693.7
     766
   677.1
     730
   721.9
   723.2
   697.6
   707.3
   713.2
   695.6
   691.7
   764.4
   708.9
   695.6
   756.6
   689.1
   724.8
   723.5
   695.6
   723.2
   662.9
     684
   734.9
   761.5
   787.8
     756
   701.2
   740.1
   703.7
     707
   721.9
     706
   701.5
   687.5
   718.3
   690.4
   719.3
   713.8
   680.1
     684
   680.4
   694.3
   712.2
   724.8
     707
   733.3
   650.2
   702.4
   699.5
   724.8
   709.6
   681.7
   699.2
   733.3
   674.6
   686.6
   708.6
   645.7
   761.8
   720.6
   676.8
     707
   714.5
   716.1
   698.6
   725.2
   727.1
   728.1
   666.8
   748.2
   676.5
   730.3
   679.4
   689.8
   763.8
   706.3
   673.6
   761.2
   703.4
   680.4
   662.5
   708.6
   776.4
     684
   734.9
   718.3
   752.1
   697.9
   678.1
   764.4
     694
   709.6
   751.8
     695
     720
   662.9
   707.6
   628.2
   689.5
   768.3
     729
   696.6
   644.4
   692.4
   704.7
   704.1
   734.2
   726.8
   705.4
   728.1
   658.7
   659.3
   746.2
   622.3
   704.4
     730
   686.6
   746.9
   672.3
   692.1
   692.1
   751.8
   699.9
   669.7
   624.9
   675.2
   700.5
   765.4
   688.8
   652.5
   699.9
   712.2
   704.4
   684.3
   726.8
   697.6
   655.4
   708.9
   667.1
   665.5
   629.5
   696.9
   746.2
   695.3
     729
   654.1
   725.2
   727.4
   679.4
   706.7
   709.9
   759.9
   715.7
   723.9
   690.4
   656.7
   732.6
   706.7
   749.5
   638.2
     729
   684.6
   681.4
   692.7
   663.5
   746.9
   685.9
   658.7
   665.8
   707.6
   738.8
   709.6
   667.7
   706.7
   717.4
   676.8
   685.9
   700.8
   704.1
     705
   710.9
   659.3
   693.4
   634.3
   697.6
   739.1
   680.7
   728.7
   679.1
     695
   700.8
   660.9
   624.6
   700.8
   693.7
   759.2
   732.6
     693
   714.5
   714.5
   699.2
   703.4
   751.4
   668.1
   736.8
   733.3
   666.4
   708.6
   703.4
   661.3
     695
   689.1
   710.9
     657
   725.5
   631.7
     669
   681.7
   725.2
   720.9
   714.1
   717.7
   712.5
   686.9
   721.6
   705.7
   675.8
   701.8
   712.8
   725.8
     717
   784.5
   687.9
   679.1
   706.3
   728.1
   629.8
   693.4
     672
   691.1
   739.4
   709.9
   700.5
   712.8
   733.6
   720.3
   712.8
   679.7
   738.5
   689.5
   706.3
   675.2
   710.6
   690.4
   751.1
   695.3
   702.4
   720.6
   712.2
   708.9
   762.5
   656.4
   692.7
   773.5
   651.8
   738.1
     683
   742.4
   766.7
   725.5
   795.2
   746.2
   716.7
   699.9
   740.4
   737.5
   763.4
     756
   716.1
   693.4
   771.2
   733.9
   731.6
   772.5
   776.7
   733.6
   775.1
   768.3
   710.6
   890.6
   770.9
   759.9
   797.8
   752.1
   726.5
   762.1
     815
   773.2
   816.6
   740.1
   805.3
   783.2
   769.3
     719
     781
   883.1
   783.5
   773.2
   846.8
   846.5
   738.8
   852.3
   823.4
   802.4
   812.4
     838
   837.4
     838
   845.8
   755.3
     804
   853.3
   803.7
   844.5
   844.9
   842.6
   808.9
   884.1
   915.3
   801.7
   840.3
   833.2
   806.6
   820.9
   882.8
   829.6
   834.8
   873.7
   933.4
   853.3
     865
   878.3
   907.1
   874.7
   875.4
     838
   848.8
   796.8
   923.7
   860.1
   903.6
   854.6
   965.2
   845.5
   977.5
   942.8
    1007
   909.4
   835.5
   945.1
   886.4
   891.9
   934.7
   947.4
   968.1
   994.1
   893.8
     960
     938
   954.5
   934.1
   936.3
   997.7
   934.7
   987.3
   950.3
   939.3
   940.9
   903.9
    1031
   930.5
    1013
    1005
   986.9
   967.5
   934.4
    1013
     937
   987.9
    1013
   957.4
   936.7
    1058
   968.5
    1020
    1016
    1037
    1003
    1062
    1008
    1084
    1010
    1012
    1065
   996.4
    1043
    1014
    1064
    1052
    1095
    1063
    1004
    1027
    1043
    1025
    1057
    1078
    1096
    1015
    1168
    1053
    1116
    1022
    1067
    1102
    1103
    1109
    1107
    1131
    1098
    1086
    1100
    1047
    1081
    1085
    1049
    1160
    1124
    1158
    1136
    1086
    1075
    1162
    1046
    1135
    1041
    1127
    1091
    1103
    1119
    1085
    1063
    1138
    1067
    1086
    1123
    1158
    1093
    1162
    1165
    1153
    1095
    1128
    1117
    1148
    1111
    1149
    1136
    1144
    1106
    1197
    1198
    1111
    1131
    1148
    1159
    1146
    1107
    1104
    1125
    1073
    1160
    1170
    1176
    1126
    1112
    1169
    1121
    1174
    1149
    1171
    1160
    1157
    1152
    1152
    1055
    1128
    1143
    1154
    1219
    1058
    1073
    1198
    1155
    1070
    1108
    1061
    1201
    1200
    1064
    1131
    1043
    1049
    1115
    1086
    1096
    1095
    1058
    1072
    1159
    1061
    1072
    1056
    1014
    1083
    1065
    1056
    1048
    1061
    1111
    1070
    1112
   983.4
    1106
    1100
    1030
    1067
    1106
    1117
    1025
    1096
   964.9
    1108
   975.3
    1043
    1043
    1001
    1076
    1024
    1047
    1023
    1039
    1004
   988.2
    1066
    1003
    1011
    1093
   991.2
     961
    1040
    1065
   937.6
    1017
   991.5
    1002
    1102
   965.2
   953.2
   977.5
   966.8
   983.4
     984
   924.7
     998
    1001
   967.8
    1000
   932.4
   948.7
    1001
   915.9
   980.8
   945.4
   969.4
   974.9
   902.6
   998.3
   928.6
   994.7
    1010
   980.5
   932.1
   944.5
   928.6
   875.7
   937.3
   924.3
     947
   966.8
    1008
   906.2
   897.7
     853
   863.7
   855.6
   915.3
   865.3
     924
   835.8
   975.6
   847.1
   958.7
     827
   874.7
   867.9
   927.3
     887
     889
   917.5
   859.8
   884.8
   873.7
     827
   929.5
   820.5
   829.3
   903.6
   880.2
   864.3
   934.1
   891.9
   879.6
     911
   918.8
   890.9
   843.9
   843.9
     841
   786.5
   828.3
   820.5
   811.1
   782.6
   885.7
   854.3
     926
   802.4
   851.7
   825.1
   892.2
   826.7
   835.8
   808.2
   800.4
   835.1
   833.5
   771.5
   844.2
   830.6
   775.8
   772.8
   840.3
   754.7
   866.3
   811.4
   798.8
   783.2
   795.6
   793.3
   734.6
   821.5
   810.1
   869.5
     828
   887.7
   779.7
   896.4
   789.7
   755.7
     805
   725.8
   789.4
   813.7
   806.9
   838.7
   776.7
   762.1
   835.5
   844.9
   820.9
   771.9
   772.8
   757.9
   809.2
   784.8
   769.6
   796.8
   777.4
   771.5
   764.1
   781.9
   719.6
   751.8
   760.8
   707.3
   782.6
     780
     756
   824.1
   761.2
   833.2
   734.9
   749.2
   763.4
   745.9
   710.6
   809.8
   765.7
     755
   759.2
     816
   803.7
   713.8
   755.3
   781.3
   753.1
   712.2
   782.3
   704.4
   702.1
   761.8
   764.1
   756.3
   816.6
     705
   764.1
   736.2
   710.6
   751.8
   721.3
     743
   813.4
   728.4
   744.9
   718.7
     729
   739.1
   740.4
   726.8
   781.9
   734.2
   736.5
   750.8
   707.3
   736.2
   714.8
   751.4
     695
     793
     718
   704.7
     708
     695
   711.2
   733.6
   788.1
   684.9
   723.2
   748.2
   675.8
   739.4
   740.7
   729.4
   768.3
   723.5
   725.5
     732
   714.8
   746.2
   749.8
   691.4
   748.2
   786.1
   717.4
   702.1
   761.8
   722.2
   722.6
   763.8
   759.9
   673.9
     817
   745.9
   763.4
   752.1
   777.4
   736.2
   744.9
   720.6
   688.2
   734.9
     743
   695.6
   734.2
   722.9
   743.3
   753.1
   664.8
     791
   766.4
   776.7
   760.5
   724.2
   750.5
   712.8
   754.7
   734.9
   757.3
   758.9
   712.2
   742.4
   722.9
   802.4
   725.2
   750.1
   714.5
   768.6
   753.4
   796.5
   712.5
   810.1
   736.5
   713.5
   712.2
   766.7
   765.7
   800.1
   740.4
   816.3
   737.5
   741.7
   734.2
     778
   723.2
   746.6
   704.1
   689.1
   742.4
     816
   781.3
   742.4
   758.9
   722.2
   777.7
   744.3
   757.3
   812.7
     791
   784.8
     767
   800.7
   813.7
   764.1
   798.5
   831.9
   740.4
   796.5
   795.6
   829.9
   847.8
   815.3
   761.2
   787.1
   764.1
   803.7
   805.9
   826.4
   804.3
   819.9
     781
   788.7
   850.1
     769
   839.7
   787.4
   914.9
   768.3
   758.6
     793
   774.8
   866.6
   809.2
     805
   862.1
   844.9
   797.2
   824.1
   809.8
   901.6
   877.6
   864.6
   861.1
     826
   846.8
   889.6
   892.9
     936
   838.4
   814.4
   960.7
   820.2
   892.2
   892.2
   893.5
   825.1
   867.9
   860.4
   894.8
   847.5
   848.1
   878.6
   861.4
   863.4
     973
   892.5
   912.7
   904.2
   933.4
   925.6
   888.7
   908.4
   946.4
   941.9
   945.1
   900.7
   966.2
   942.5
   972.3
   970.1
   944.8
   984.4
    1028
   965.2
    1028
   987.3
    1014
   988.2
   996.4
    1039
    1066
    1083
   965.5
    1120
     998
    1059
    1082
    1063
    1041
    1087
    1142
    1091
    1037
    1094
    1090
    1029
    1039
    1050
    1066
    1064
    1064
    1137
    1059
    1112
    1065
    1074
    1151
    1213
    1220
    1103
    1123
    1131
    1234
    1120
    1122
    1217
    1164
    1195
    1263
    1169
    1170
    1153
    1262
    1211
    1248
    1192
    1201
    1172
    1263
    1223
    1227
    1248
    1234
    1300
    1245
    1237
    1273
    1250
    1325
    1245
    1267
    1270
    1312
    1239
    1319
    1299
    1401
    1330
    1262
    1274
    1273
    1417
    1329
    1409
    1367
    1362
    1321
    1329
    1422
    1372
    1412
    1452
    1409
    1418
    1363
    1410
    1440
    1446
    1438
    1393
    1367
    1410
    1409
    1448
    1445
    1544
    1441
    1316
    1455
    1399
    1577
    1509
    1425
    1543
    1477
    1488
    1503
    1463
    1553
    1573
    1487
    1573
    1458
    1575
    1559
    1525
    1578
    1553
    1568
    1567
    1600
    1451
    1582
    1543
    1593
    1564
    1529
    1604
    1660
    1652
    1534
    1621
    1554
    1644
    1658
    1657
    1615
    1575
    1661
    1593
    1570
    1678
    1554
    1612
    1686
    1602
    1650
    1656
    1611
    1576
    1624
    1599
    1592
    1558
    1584
    1718
    1618
    1633
    1645
    1570
    1661
    1587
    1730
    1687
    1524
    1759
    1587
    1645
    1650
    1705
    1652
    1653
    1594
    1867
    1736
    1655
    1738
    1701
    1557
    1669
    1555
    1626
    1686
    1578
    1547
    1608
    1553
    1680
    1704
    1633
    1577
    1689
    1733
    1642
    1571
    1689
    1645
    1620
    1707
    1690
    1583
    1606
    1702
    1609
    1594
    1558
    1601
    1558
    1612
    1653
    1616
    1562
    1604
    1521
    1523
    1545
    1641
    1567
    1610
    1499
    1519
    1638
    1579
    1615
    1605
    1544
    1469
    1632
    1568
    1524
    1491
    1588
    1499
    1510
    1491
    1544
    1601
    1591
    1503
    1532
    1550
    1396
    1489
    1459
    1497
    1487
    1520
    1390
    1429
    1472
    1449
    1395
    1437
    1434
    1368
    1451
    1542
    1343
    1430
    1419
    1435
    1408
    1391
    1373
    1352
    1381
    1382
    1410
    1309
    1306
    1395
    1336
    1323
    1374
    1362
    1415
    1352
    1298
    1289
    1331
    1289
    1286
    1247
    1273
    1263
    1281
    1285
    1334
    1303
    1248
    1283
    1221
    1276
    1298
    1273
    1220
    1276
    1298
    1209
    1186
    1185
    1232
    1118
    1160
    1144
    1190
    1206
    1207
    1206
    1189
    1209
    1263
    1153
    1149
    1143
    1165
    1208
    1208
    1168
    1120
    1137
    1176
    1162
    1132
    1148
    1124
    1134
    1201
    1166
    1096
    1140
    1132
    1094
    1095
    1124
    1042
    1092
    1058
    1065
    1098
    1044
    1062
    1021
    1064
    1049
    1088
    1080
    1035
    1050
    1067
    1061
    1018
    1028
    1026
    1027
    1068
   998.3
   995.4
    1040
   996.4
   995.7
   987.6
   997.3
   951.3
   984.4
   963.3
   941.5
    1043
    1064
   968.1
    1068
    1021
     984
    1018
     926
    1028
    1026
    1003
   954.8
   952.6
     949
    1050
    1053
    1016
    1049
    1080
    1021
    1005
   970.7
    1010
   991.5
   995.4
    1015
    1009
   996.7
    1031
   990.8
     960
   930.8
   986.3
   963.6
    1029
   893.2
   976.9
   995.7
   941.2
   989.5
   993.1
    1001
   950.3
    1035
   996.7
   985.3
    1036
    1015
    1017
    1030
   999.3
    1020
    1031
   983.7
    1109
   981.4
   957.1
    1042
    1051
    1014
    1059
    1031
    1027
    1008
   998.3
    1031
    1082
   998.6
    1034
    1098
   986.9
    1022
   972.7
    1041
    1189
    1099
    1067
    1100
    1121
    1007
   986.9
    1155
    1032
    1112
    1191
    1163
    1065
    1150
    1124
    1154
    1185
    1190
    1150
    1098
    1102
    1144
    1076
    1148
    1145
    1209
    1190
    1152
    1121
    1190
    1093
    1214
    1126
    1185
    1234
    1218
    1211
    1142
    1153
    1236
    1269
    1189
    1216
    1236
    1242
    1200
    1191
    1223
    1233
    1241
    1198
    1331
    1218
    1313
    1266
    1259
    1273
    1229
    1335
    1295
    1314
    1361
    1229
    1323
    1273
    1346
    1313
    1325
    1361
    1344
    1299
    1324
    1325
    1420
    1384
    1368
    1289
    1331
    1348
    1405
    1380
    1434
    1407
    1405
    1354
    1476
    1390
    1441
    1442
    1370
    1433
    1439
    1495
    1458
    1506
    1433
    1504
    1470
    1541
    1515
    1471
    1531
    1424
    1529
    1543
    1439
    1502
    1503
    1463
    1585
    1510
    1518
    1422
    1509
    1491
    1598
    1544
    1539
    1592
    1555
    1614
    1596
    1578
    1562
    1585
    1589
    1569
    1571
    1644
    1539
    1599
    1597
    1652
    1534
    1662
    1616
    1686
    1591
    1600
    1620
    1605
    1598
    1667
    1631
    1579
    1668
    1727
    1640
    1659
    1566
    1681
    1598
    1672
    1673
    1756
    1727
    1628
    1726
    1612
    1674
    1661
    1678
    1778
    1609
    1706
    1671
    1846
    1678
    1615
    1594
    1735
    1631
    1748
    1843
    1613
    1584
    1665
    1693
    1658
    1706
    1638
    1656
    1657
    1582
    1686
    1725
    1729
    1643
    1716
    1670
    1715
    1624
    1673
    1698
    1639
    1660
    1673
    1697
    1682
    1634
    1666
    1610
    1686
    1592
    1593
    1638
    1808
    1693
    1642
    1585
    1687
    1660
    1646
    1689
    1686
    1759
    1632
    1650
    1663
    1603
    1520
    1568
    1601
    1565
    1580
    1592
    1558
    1629
    1606
    1605
    1612
    1587
    1523
    1610
    1441
    1562
    1594
    1563
    1552
    1524
    1435
    1528
    1666
    1631
    1634
    1540
    1564
    1540
    1562
    1482
    1563
    1568
    1414
    1465
    1508
    1507
    1526
    1465
    1407
    1588
    1383
    1447
    1494
    1496
    1463
    1440
    1404
    1478
    1479
    1388
    1481
    1452
    1456
    1429
    1468
    1342
    1373
    1386
    1395
    1449
    1428
    1396
    1470
    1396
    1386
    1389
    1377
    1360
    1385
    1326
    1357
    1349
    1252
    1390
    1398
    1333
    1336
    1339
    1288
    1342
    1285
    1299
    1279
    1233
    1341
    1351
    1303
    1306
    1258
    1233
    1274
    1257
    1305
    1364
    1305
    1276
    1220
    1219
    1268
    1291
    1272
    1298
    1244
    1315
    1235
    1224
    1253
    1186
    1228
    1237
    1211
    1182
    1181
    1171
    1173
    1161
    1236
    1124
    1147
    1136
    1206
    1132
    1131
    1157
    1180
    1240
    1112
    1165
    1186
    1202
    1137
    1095
    1095
    1078
    1099
    1141
   966.5
    1063
    1029
    1112
    1088
    1150
    1073
    1145
    1114
    1138
    1159
    1189
    1062
    1137
    1096
    1068
    1085
    1071
    1066
    1077
    1092
    1089
    1071
    1143
    1109
    1042
    1029
    1078
    1089
    1027
    1049
    1056
    1098
    1100
    1124
    1029
    1061
    1006
    1064
    1001
    1007
   989.2
    1014
    1016
    1007
    1005
    1024
   986.9
   987.9
    1038
    1001
    1043
   986.9
    1015
   966.5
    1080
    1088
   959.4
    1011
   987.6
   986.9
    1006
   969.4
    1039
   938.9
   993.4
   938.9
    1014
   931.8
   931.8
     936
   962.6
   958.7
   959.4
   936.3
   940.9
   950.3
   906.2
   974.3
   970.1
   982.4
   903.6
   941.9
   981.1
   968.8
   906.8
   963.3
   947.7
   975.3
   919.1
   922.4
   930.5
   955.8
   974.6
   964.2
   965.2
   905.2
   903.6
   923.4
   909.7
   932.1
   983.4
   984.4
   886.7
   935.4
   945.1
   970.4
   857.2
   910.4
   879.2
   950.6
   942.5
   882.5
   894.8
   936.3
   910.4
   896.8
   992.5
     938
   885.4
     926
     935
   903.9
     900
   918.8
   911.7
    1006
   928.9
   847.8
   883.1
   944.1
   939.6
   889.3
     864
   836.7
   917.8
   965.2
   944.5
   888.3
   916.9
   853.3
   837.7
   867.9
     863
   886.4
   873.1
   884.1
   876.7
   921.7
     923
   897.7
   867.6
   894.5
   809.8
   867.6
   860.4
   942.2
   884.4
   867.6
   938.9
     911
   899.7
   937.6
     960
   890.6
     899
   861.1
   908.8
   885.4
   857.5
   922.4
   844.5
   823.1
   870.2
   885.7
   865.3
   880.9
   812.1
   889.6
   930.2
   854.9
   864.6
     948
   894.5
   909.1
   896.1
   926.6
   859.1
   867.9
   931.8
   930.2
   859.1
   845.5
   885.7
   954.8
   860.8
   859.1
   910.4
   938.9
   876.7
   946.1
    1020
   924.3
   847.1
   974.3
   854.3
   930.2
   843.6
     935
   905.2
   861.4
   894.8
   933.1
   890.3
   995.1
   902.9
     948
   957.1
   915.3
   934.7
   890.6
   953.2
   936.7
   915.3
   970.7
   946.1
   967.2
    1043
   898.1
   925.6
   928.6
    1001
   926.3
   894.5
   994.4
     984
   948.7
   927.9
   920.4
   983.4
   931.1
    1003
     936
   964.2
   980.1
   998.6
   962.6
   994.4
   912.3
    1034
   966.5
   978.5
   950.6
   978.8
     997
    1029
   904.2
    1033
   942.8
   924.7
    1027
    1028
    1116
    1046
    1017
   994.4
    1083
    1023
    1002
    1104
    1084
   975.9
    1044
   989.2
    1110
    1019
    1037
    1049
    1089
    1041
    1155
    1059
    1066
    1086
    1072
    1010
    1160
    1043
    1115
    1193
    1185
    1094
    1161
    1119
    1150
    1093
    1123
    1113
    1120
    1099
    1180
    1126
    1109
    1063
    1091
    1178
    1201
    1264
    1158
    1204
    1233
    1151
    1206
    1112
    1112
    1154
    1141
    1134
    1220
    1177
    1241
    1232
    1267
    1154
    1200
    1204
    1227
    1118
    1185
    1158
    1219
    1244
    1227
    1246
    1185
    1321
    1212
    1221
    1246
    1253
    1175
    1319
    1259
    1202
    1284
    1295
    1317
    1308
    1329
    1241
    1249
    1294
    1328
    1315
    1208
    1298
    1305
    1305
    1240
    1280
    1305
    1304
    1271
    1248
    1245
    1273
    1324
    1247
    1247
    1259
    1272
    1293
    1255
    1306
    1321
    1362
    1319
    1257
    1322
    1349
    1286
    1303
    1338
    1226
    1337
    1315
    1269
    1218
    1379
    1288
    1277
    1343
    1289
    1304
    1324
    1297
    1205
    1292
    1347
    1392
    1226
    1315
    1361
    1292
    1329
    1237
    1332
    1276
    1283
    1357
    1345
    1229
    1319
    1345
    1359
    1281
    1287
    1233
    1284
    1245
    1307
    1254
    1219
    1244
    1251
    1307
    1278
    1281
    1271
    1259
    1379
    1284
    1233
    1270
    1280
    1243
    1281
    1286
    1242
    1302
    1209
    1285
    1316
    1247
    1141
    1164
    1168
    1227
    1232
    1327
    1185
    1271
    1237
    1272
    1280
    1135
    1181
    1198
    1147
    1169
    1194
    1210
    1104
    1097
    1153
    1250
    1196
    1199
    1153
    1163
    1173
    1137
    1143
    1156
    1123
    1184
    1123
    1106
    1120
    1106
    1149
    1183
    1079
    1100
    1101
    1146
    1093
    1107
    1166
    1079
    1100
    1086
    1055
    1074
    1090
    1056
    1045
    1045
    1017
    1070
    1003
    1027
    1065
    1067
   980.8
    1033
    1069
   959.4
   943.5
    1034
    1061
    1016
   931.5
    1018
    1025
    1019
    1055
   994.4
    1007
   946.4
   997.7
   990.5
   891.9
   994.1
   981.4
   925.3
   975.6
    1011
   942.5
   884.1
   935.7
   938.6
   946.1
   980.5
   934.7
   993.8
    1008
   964.2
   915.6
   956.1
   936.3
   920.8
   952.6
   938.3
   925.6
   978.8
   927.3
   916.9
   911.7
     889
   914.9
   926.3
   925.3
   909.7
   939.3
   880.9
     853
     851
   905.5
   857.8
   890.3
   905.5
   893.8
   842.6
   893.8
   832.2
   869.5
   857.5
   868.5
   906.8
   868.5
   875.7
   815.7
   934.1
   860.1
   891.2
   898.7
   809.2
     912
   841.9
   836.4
   833.5
   886.4
   848.8
   861.1
   878.9
     814
   879.2
   871.1
   830.6
   920.1
   840.3
     838
   855.2
   820.5
   787.4
   872.4
   800.1
     853
     840
   745.3
   772.5
   837.1
     816
   773.5
   885.4
   844.5
   789.1
   844.9
   790.7
   827.7
   854.3
   847.1
   827.7
     815
     793
   793.3
   811.1
   761.5
   822.2
   818.9
   776.1
   862.1
   796.8
   815.3
   786.8
   819.9
   867.9
   822.5
     804
     793
   769.9
   821.5
   736.5
   846.8
   786.1
   787.4
   811.1
   843.6
   823.4
   834.5
   761.8
     840
   807.6
   777.7
   794.3
   797.5
   788.7
   811.4
   808.9
   806.3
   855.6
   737.5
   841.6
   785.8
   763.8
   749.5
   786.1
   778.4
   826.4
   795.9
   777.1
   858.8
   759.2
   773.8
     767
   845.5
   809.2
   800.4
   776.1
   794.9
   793.9
   801.7
   848.4
   831.9
   894.2
   780.3
     755
   892.5
   807.9
     791
   796.2
   785.8
   839.7
   783.2
   775.1
   779.7
   724.5
   845.5
   872.8
   759.5
   793.3
   874.7
   848.4
     840
   821.2
     793
   754.7
   811.1
   818.9
     803
   774.5
   783.2
   832.5
   832.9
   778.7
   810.5
   840.6
   858.5
   821.8
     802
   849.4
   829.3
   898.4
   783.9
   887.7
   793.3
   830.9
   854.3
   818.9
   829.9
   846.8
   799.4
     793
   842.3
   785.2
   831.6
   842.3
   885.4
   884.1
   914.6
   915.3
     938
   881.8
   848.4
     876
   824.7
     828
   909.4
   900.7
   909.1
   854.9
   862.4
   920.1
   902.9
   888.7
   909.4
   884.1
   900.7
   928.9
   859.1
   888.7
   933.4
   947.7
   909.1
   931.8
   962.9
   930.8
     974
   958.1
   912.7
   996.7
    1011
   991.8
   942.5
   957.4
     984
   984.4
     962
   915.6
   983.4
    1060
    1031
    1031
    1045
    1014
   988.6
   980.5
    1059
    1106
   970.7
    1024
    1024
    1082
    1014
    1160
    1052
    1111
    1097
    1082
    1119
    1086
    1108
    1081
    1097
    1131
    1094
    1064
    1127
    1152
    1132
    1097
    1106
    1158
    1190
    1193
    1183
    1158
    1221
    1232
    1225
    1183
    1232
    1228
    1230
    1228
    1240
    1181
    1287
    1248
    1235
    1246
    1313
    1257
    1417
    1318
    1298
    1356
    1353
    1353
    1392
    1345
    1369
    1369
    1374
    1375
    1366
    1452
    1451
    1353
    1443
    1435
    1487
    1476
    1492
    1505
    1445
    1412
    1475
    1536
    1539
    1476
    1463
    1533
    1527
    1522
    1471
    1522
    1574
    1519
    1493
    1643
    1527
    1640
    1618
    1706
    1555
    1621
    1623
    1632
    1699
    1655
    1595
    1741
    1776
    1689
    1735
    1769
    1748
    1763
    1689
    1767
    1830
    1822
    1805
    1773
    1703
    1797
    1826
    1809
    1803
    1810
    1817
    1957
    1821
    1827
    1925
    1798
    1993
    1757
    1909
    1820
    1956
    1938
    1943
    1922
    2024
    1927
    2073
    2046
    1954
    1997
    1952
    2034
    1948
    2038
    2033
    2028
    2078
    1881
    2030
    2105
    2021
    2079
    2006
    2075
    2002
    2070
    2133
    2151
    2068
    2107
    2149
    1973
    2193
    2114
    2178
    2190
    2130
    2194
    2055
    2199
    2084
    2148
    2170
    2218
    2088
    2108
    2184
    2169
    2214
    2075
    2164
    2151
    2167
    2238
    2166
    2103
    2153
    2173
    2210
    2187
    2198
    2148
    2209
    2225
    2139
    2117
    2198
    2162
    2281
    2250
    2141
    2249
    2189
    2135
    2190
    2212
    2138
    2185
    2281
    2277
    2139
    2109
    2137
    2129
    2119
    2096
    2146
    2183
    2255
    2177
    2225
    2186
    2113
    2161
    2202
    2089
    2183
    2168
    2111
    2135
    2141
    2132
    2131
    2126
    2096
    2208
    2103
    2101
    2064
    2030
    2155
    2077
    2209
    2083
    2061
    2081
    1992
    1979
    2104
    2086
    1998
    2069
    2017
    1966
    2060
    2076
    2105
    2001
    2033
    2146
    1904
    2074
    2039
    2018
    2008
    1972
    1905
    1915
    1803
    1971
    1979
    2056
    2016
    1893
    1906
    1906
    1872
    1920
    1889
    1904
    1945
    1804
    1798
    1848
    1954
    1830
    1850
    1758
    1712
    1746
    1808
    1815
    1815
    1837
    1763
    1710
    1754
    1762
    1706
    1676
    1738
    1684
    1706
    1622
    1616
    1724
    1648
    1686
    1645
    1672
    1745
    1622
    1649
    1676
    1670
    1672
    1638
    1570
    1566
    1552
    1448
    1485
    1587
    1559
    1648
    1558
    1518
    1556
    1705
    1547
    1485
    1560
    1509
    1525
    1525
    1511
    1478
    1477
    1456
    1415
    1398
    1466
    1466
    1430
    1441
    1405
    1367
    1422
    1369
    1408
    1330
    1467
    1294
    1404
    1388
    1378
    1370
    1368
    1316
    1247
    1372
    1381
    1370
    1325
    1305
    1310
    1431
    1303
    1323
    1231
    1254
    1301
    1346
    1215
    1272
    1292
    1272
    1313
    1283
    1250
    1288
    1223
    1217
    1145
    1265
    1229
    1245
    1278
    1216
    1213
    1189
    1325
    1171
    1238
    1234
    1234
    1178
    1189
    1241
    1156
    1195
    1257
    1262
    1202
    1237
    1219
    1198
    1188
    1170
    1213
    1246
    1211
    1257
    1112
    1205
    1270
    1172
    1198
    1152
    1193
    1195
    1210
    1173
    1177
    1130
    1238
    1125
    1165
    1096
    1164
    1169
    1188
    1124
    1242
    1022
    1086
    1107
    1117
    1129
    1136
    1044
    1179
    1210
    1018
    1234
    1059
    1132
    1128
    1148
    1145
    1180
    1229
    1090
    1108
    1018
    1186
    1137
    1079
    1103
    1141
    1212
    1173
    1176
    1161
    1149
    1071
    1104
    1121
    1099
    1098
    1196
    1079
    1171
    1142
    1112
    1085
    1131
    1175
    1064
    1145
    1092
    1090
    1074
    1117
    1100
    1083
    1056
    1179
    1068
    1085
    1148
    1076
    1064
    1080
    1102
   996.7
    1043
    1131
    1076
    1128
    1111
    1089
    1042
    1177
    1119
    1022
    1084
    1101
    1100
    1101
    1054
    1100
    1088
    1141
    1036
    1091
    1027
    1073
    1076
    1090
    1055
    1035
    1054
    1023
    1115
    1105
    1039
    1037
    1050
    1071
    1058
    1002
    1057
    1041
   951.6
    1073
   980.5
    1033
   958.4
    1075
   942.8
    1016
    1043
    1062
   997.7
   976.9
    1011
   995.7
    1049
   967.8
   989.5
   986.6
    1028
    1003
   970.4
   980.5
    1065
   994.7
   987.9
    1010
     960
   982.7
   978.2
    1019
    1104
   931.8
   987.9
   972.7
   941.9
     924
    1040
   955.8
   893.8
     937
   970.7
    1009
   967.2
   993.8
   921.1
   993.8
   938.9
   923.7
   990.5
   939.6
   973.6
   928.9
    1029
     984
   912.7
     899
   949.6
   944.8
   939.9
    1017
   927.6
   975.9
   929.2
   934.4
   929.2
   997.7
    1034
   916.6
   903.9
     961
     950
   941.2
   965.9
   943.5
   974.3
   971.7
     888
     913
   910.1
   906.2
   968.8
   881.8
   843.9
   854.9
   921.4
   939.6
   843.2
   902.9
   928.9
   830.3
     935
   896.1
   931.1
   851.7
   916.9
   898.4
   870.5
   897.7
   888.3
   908.4
     863
   894.5
   871.8
   971.1
   846.5
   862.7
   895.1
   873.7
   909.4
   876.3
   825.1
   902.9
   833.8
   888.7
   823.4
   897.7
   811.1
   854.9
   840.6
   890.6
   843.2
     889
   833.2
     937
   923.4
   888.3
   848.1
   864.3
   802.7
     853
     827
   794.6
   881.2
   831.6
   903.9
   841.6
   820.9
   864.6
   892.9
   795.6
   857.5
   877.6
     853
     828
   873.1
     838
   898.4
   805.6
   825.7
   781.9
   788.4
   838.4
   809.2
     791
   715.4
   821.5
   829.6
     803
   834.5
   899.7
   841.6
   896.8
   859.1
   890.3
   848.8
     827
   820.2
   845.5
   841.9
   835.1
   839.3
   723.9
   770.6
   844.9
   787.8
   812.1
   819.2
   796.5
   757.9
   782.9
     778
   837.7
   846.2
   749.2
   820.9
   825.1
   787.1
   803.7
     769
   848.8
     754
   852.3
   782.9
   817.9
     792
   787.4
   787.8
   769.9
   838.7
   808.9
     803
   793.6
   785.8
     815
   776.1
   795.2
   779.7
   857.8
     790
   855.9
     767
   777.1
   826.4
   886.4
   848.4
   753.1
   817.9
   821.5
   830.6
   820.5
   745.3
   772.5
   825.7
   758.2
   812.1
   831.9
   736.2
     838
   841.3
   780.3
   853.6
   784.5
   814.4
   784.5
   782.9
   828.6
   827.7
   858.8
   873.1
     805
   805.6
   817.3
   832.9
   834.5
   822.5
   844.9
   751.1
   763.8
   816.3
   845.8
   859.8
   790.7
   856.2
   857.8
   688.8
   811.1
   799.4
   811.4
     778
   761.5
   825.4
     839
   831.2
   803.7
   819.6
   821.5
   848.1
   874.4
   801.7
   814.7
   761.2
   833.2
   833.2
   819.2
   868.5
   800.4
     899
   863.7
   832.9
   848.4
   864.3
   853.9
   774.8
   820.9
   853.6
   895.1
   797.8
   869.5
     875
   898.1
   774.5
   889.3
   845.5
   938.3
   928.6
   957.4
   887.4
   875.4
   823.8
   858.2
   908.1
   919.1
   836.4
   910.1
   931.8
   976.2
   933.4
   871.5
   975.9
     887
   873.1
   989.9
   875.7
   968.8
   959.4
   924.7
   876.7
   937.6
   914.6
   879.9
   922.1
   867.9
   956.1
   986.9
    1039
   952.6
   969.4
   954.2
     912
   988.6
    1025
   995.4
   977.5
    1012
    1055
    1005
   940.9
    1048
    1010
    1014
   974.3
    1059
    1011
    1015
   985.3
   978.2
   981.8
   990.8
   974.9
   969.1
    1023
    1079
    1036
    1040
    1079
    1093
    1075
    1098
    1176
    1034
    1059
    1058
    1130
    1161
    1099
    1088
    1112
    1069
    1108
    1138
    1123
    1075
    1095
    1160
    1189
    1203
    1168
    1096
    1134
    1203
    1132
    1173
    1183
    1116
    1210
    1218
    1102
    1268
    1154
    1180
    1178
    1149
    1223
    1240
    1117
    1234
    1244
    1186
    1302
    1316
    1282
    1219
    1181
    1200
    1290
    1269
    1234
    1324
    1292
    1342
    1324
    1273
    1339
    1342
    1317
    1304
    1417
    1298
    1308
    1222
    1346
    1381
    1302
    1377
    1341
    1301
    1340
    1317
    1330
    1332
    1392
    1300
    1362
    1370
    1329
    1352
    1369
    1334
    1303
    1390
    1378
    1409
    1383
    1526
    1403
    1376
    1451
    1344
    1408
    1451
    1367
    1390
    1456
    1384
    1500
    1416
    1395
    1512
    1502
    1418
    1536
    1520
    1439
    1489
    1424
    1527
    1519
    1358
    1476
    1410
    1490
    1440
    1467
    1537
    1494
    1409
    1523
    1496
    1474
    1482
    1522
    1505
    1561
    1432
    1532
    1516
    1641
    1574
    1620
    1573
    1522
    1615
    1408
    1492
    1541
    1575
    1573
    1521
    1661
    1560
    1722
    1649
    1545
    1619
    1529
    1487
    1463
    1591
    1532
    1579
    1617
    1493
    1567
    1576
    1595
    1627
    1614
    1578
    1546
    1538
    1589
    1714
    1592
    1616
    1655
    1564
    1565
    1613
    1612
    1575
    1596
    1575
    1611
    1557
    1504
    1608
    1597
    1578
    1583
    1574
    1552
    1554
    1501
    1643
    1595
    1513
    1498
    1631
    1565
    1609
    1653
    1562
    1611
    1512
    1659
    1543
    1577
    1572
    1548
    1572
    1587
    1573
    1495
    1510
    1575
    1538
    1571
    1556
    1656
    1587
    1549
    1631
    1506
    1535
    1608
    1646
    1514
    1576
    1579
    1503
    1650
    1691
    1494
    1506
    1512
    1552
    1473
    1456
    1542
    1535
    1515
    1425
    1553
    1506
    1481
    1551
    1554
    1502
    1425
    1483
    1529
    1521
    1458
    1513
    1426
    1540
    1509
    1456
    1472
    1542
    1555
    1512
    1465
    1479
    1480
    1434
    1460
    1508
    1464
    1452
    1392
    1439
    1432
    1448
    1482
    1404
    1442
    1481
    1501
    1457
    1365
    1428
    1444
    1332
    1432
    1320
    1470
    1432
    1447
    1501
    1390
    1397
    1388
    1460
    1360
    1414
    1354
    1388
    1302
    1283
    1323
    1379
    1298
    1326
    1411
    1407
    1369
    1384
    1354
    1390
    1408
    1374
    1335
    1376
    1393
    1413
    1299
    1313
    1316
    1293
    1306
    1289
    1308
    1328
    1264
    1328
    1281
    1271
    1359
    1362
    1211
    1245
    1345
    1319
    1310
    1283
    1286
    1299
    1294
    1266
    1306
    1200
    1331
    1332
    1192
    1282
    1224
    1221
    1211
    1209
    1179
    1168
    1186
    1244
    1213
    1236
    1160
    1188
    1279
    1186
    1322
    1185
    1168
    1213
    1164
    1115
    1090
    1186
    1137
    1159
    1221
    1211
    1067
    1127
    1160
    1176
    1191
    1179
    1186
    1157
    1154
    1136
    1136
    1087
    1122
    1210
    1111
    1064
    1153
    1143
    1081
    1117
    1123
    1122
    1179
    1075
    1122
    1074
    1117
    1094
    1098
    1093
    1056
    1127
    1116
    1005
    1131
    1072
    1079
    1090
    1050
    1065
    1058
   999.3
    1082
    1028
    1081
    1016
    1008
    1049
    1069
    1021
    1057
    1034
    1046
    1086
    1061
    1053
    1074
    1054
    1041
    1058
    1016
    1060
    1033
   999.3
   987.3
    1025
    1015
    1065
    1045
   998.3
    1012
    1002
   972.3
     986
    1069
    1074
   980.5
    1005
    1069
    1012
    1084
    1065
    1010
    1029
    1020
   940.9
    1021
   983.4
    1053
   990.5
    1020
    1008
    1047
    1020
    1040
    1104
    1031
   964.2
    1023
    1019
    1019
   999.3
   969.4
   990.5
    1010
   999.6
   949.3
    1008
    1066
   942.8
     998
    1021
   964.9
    1042
    1037
   979.8
   977.9
     961
   994.1
    1011
   955.8
     972
   994.7
   993.8
     959
   971.7
    1003
   896.4
    1050
    1014
    1010
   970.7
   986.9
   951.6
    1001
    1033
   911.7
   968.8
   975.9
    1004
   898.7
   985.6
   951.6
   975.9
   962.6
   962.6
   974.3
    1011
   948.7
   971.1
     960
    1034
    1015
   976.9
   971.7
   973.6
   908.8
   965.9
    1060
   950.3
   970.7
     913
   952.2
   962.9
   964.2
   985.6
   940.6
    1018
   983.1
    1023
   912.3
   970.4
    1041
     984
     984
   977.2
   970.4
   879.2
   991.5
   958.7
    1010
   992.1
   944.5
   986.9
    1000
   977.2
   898.4
    1013
   944.8
   979.2
   992.8
    1009
   964.6
   928.6
    1066
     912
   970.1
   983.4
   982.1
   851.7
    1037
   944.8
    1001
   888.3
   916.6
   914.9
   962.6
   948.7
   948.3
   942.5
   965.9
   974.9
    1035
   977.9
   979.2
   955.5
   968.5
   988.2
   946.7
   940.9
    1017
   966.2
   914.3
   914.6
   955.8
   976.2
   926.6
   885.4
   918.8
     936
   939.6
   930.8
   912.7
   946.1
   937.3
   988.2
   978.2
   911.7
   940.9
   919.8
   958.1
   909.4
   944.1
   919.5
   923.4
   980.8
   853.3
   916.6
   885.4
   929.2
   975.6
   892.2
   938.6
   946.7
   932.8
   906.5
   875.7
   971.7
   908.8
   927.9
   956.8
   926.3
   943.5
   982.4
   944.8
   989.5
   932.4
   950.6
   964.9
    1009
   995.4
   963.6
   970.4
   958.1
   965.5
   988.2
   907.1
   933.4
     997
   910.1
    1014
   957.4
   952.6
   979.5
   968.5
   921.7
   972.3
   956.5
    1010
   954.8
   950.3
   956.1
    1025
   970.7
    1074
    1003
   918.5
    1015
   973.6
    1000
    1027
   953.2
    1049
     986
   997.7
   994.4
    1069
    1132
    1062
    1087
    1077
     973
    1123
    1029
    1041
    1037
    1128
    1019
    1021
    1061
    1077
    1078
    1057
    1063
    1162
    1076
    1097
    1098
    1093
    1148
    1165
    1052
    1057
    1079
    1155
    1230
    1122
    1149
    1139
    1109
    1198
    1148
    1223
    1209
    1215
    1191
    1189
    1126
    1200
    1212
    1200
    1199
    1241
    1294
    1255
    1209
    1255
    1237
    1315
    1295
    1348
    1319
    1386
    1337
    1310
    1414
    1361
    1383
    1351
    1353
    1404
    1403
    1439
    1352
    1477
    1452
    1537
    1549
    1486
    1532
    1557
    1494
    1488
    1564
    1538
    1520
    1467
    1564
    1576
    1585
    1590
    1639
    1689
    1654
    1655
    1645
    1670
    1642
    1748
    1812
    1660
    1734
    1737
    1836
    1795
    1857
    1783
    1878
    1778
    1868
    1937
    1991
    1865
    1934
    1996
    1916
    1977
    1991
    2146
    2053
    2069
    2066
    2080
    2117
    2078
    2176
    2215
    2327
    2281
    2298
    2382
    2282
    2238
    2263
    2354
    2281
    2283
    2354
    2337
    2294
    2334
    2530
    2445
    2499
    2597
    2436
    2549
    2555
    2743
    2553
    2590
    2647
    2643
    2628
    2745
    2661
    2675
    2826
    2721
    2819
    2878
    2951
    2814
    2817
    2840
    2952
    2996
    2953
    3038
    2947
    3133
    2952
    3004
    3104
    3102
    3079
    3144
    3216
    3054
    3305
    3251
    3389
    3254
    3318
    3277
    3333
    3334
    3350
    3291
    3316
    3368
    3515
    3375
    3505
    3455
    3671
    3550
    3555
    3639
    3557
    3722
    3626
    3600
    3669
    3672
    3671
    3734
    3719
    3799
    3732
    3869
    3736
    3682
    3846
    3748
    3817
    3933
    3814
    3806
    4004
    4034
    4042
    3968
    4018
    3896
    3943
    3940
    4062
    4186
    4091
    4026
    4248
    4061
    4138
    4163
    4153
    4198
    4116
    4261
    4092
    4209
    4236
    4270
    4324
    4110
    4225
    4264
    4321
    4277
    4297
    4181
    4153
    4355
    4293
    4433
    4556
    4310
    4299
    4396
    4528
    4423
    4357
    4476
    4369
    4409
    4401
    4499
    4464
    4480
    4530
    4513
    4442
    4448
    4581
    4533
    4460
    4503
    4545
    4603
    4666
    4643
    4530
    4578
    4472
    4657
    4623
    4510
    4481
    4582
    4634
    4425
    4681
    4547
    4683
    4577
    4680
    4609
    4510
    4603
    4689
    4523
    4596
    4614
    4750
    4616
    4534
    4568
    4510
    4695
    4640
    4621
    4705
    4467
    4549
    4657
    4486
    4572
    4614
    4622
    4647
    4452
    4635
    4675
    4537
    4686
    4519
    4674
    4433
    4588
    4518
    4521
    4617
    4512
    4616
    4407
    4574
    4514
    4396
    4437
    4451
    4474
    4412
    4493
    4535
    4488
    4496
    4283
    4368
    4392
    4337
    4346
    4427
    4442
    4282
    4316
    4319
    4137
    4118
    4225
    4237
    4231
    4323
    4188
    4139
    4199
    4135
    4120
    4212
    4145
    3984
    4089
    4147
    4021
    4029
    4074
    4044
    4131
    4025
    3957
    3967
    3991
    4016
    4033
    3750
    3863
    3901
    3949
    3924
    3921
    3876
    3872
    3806
    3820
    3809
    3824
    3782
    3754
    3722
    3671
    3754
    3742
    3714
    3777
    3781
    3832
    3755
    3522
    3448
    3647
    3462
    3626
    3558
    3552
    3395
    3455
    3465
    3467
    3296
    3384
    3341
    3286
    3393
    3321
    3406
    3336
    3285
    3365
    3642
    4214
    5923
    8476
    3509
    3485
    3120
    3212
    3055
    3008
    3045
    3056
    3072
    2944
    3006
    2951
    2989
    2923
    2954
    2971
    2984
    2854
    2976
    2774
    2997
    2746
    2874
    2858
    2923
    2710
    2799
    2835
    2705
    2851
    2695
    2742
    2723
    2742
    2666
    2585
    2607
    2524
    2657
    2627
    2665
    2557
    2693
    2514
    2465
    2524
    2534
    2548
    2514
    2492
    2370
    2532
    2344
    2361
    2447
    2378
    2383
    2270
    2276
    2339
    2401
    2289
    2291
    2253
    2320
    2193
    2166
    2177
    2144
    2134
    2070
    2112
    2058
    2145
    2094
    2097
    2083
    2041
    2041
    2026
    2078
    2071
    2063
    2067
    2074
    2030
    2001
    1939
    1897
    1962
    1923
    2045
    1867
    1968
    2008
    1881
    1939
    1930
    1945
    1913
    1862
    1834
    1821
    1792
    1787
    1885
    1743
    1774
    1756
    1772
    1834
    1764
    1722
    1697
    1642
    1727
    1678
    1708
    1688
    1714
    1679
    1663
    1681
    1635
    1591
    1687
    1558
    1621
    1582
    1596
    1588
    1586
    1517
    1635
    1634
    1538
    1448
    1599
    1586
    1477
    1520
    1498
    1487
    1413
    1534
    1586
    1519
    1528
    1504
    1514
    1462
    1427
    1385
    1348
    1405
    1471
    1400
    1462
    1361
    1404
    1431
    1430
    1397
    1412
    1308
    1351
    1330
    1361
    1384
    1329
    1414
    1294
    1341
    1388
    1253
    1385
    1268
    1244
    1246
    1251
    1275
    1335
    1339
    1396
    1244
    1237
    1281
    1187
    1203
    1287
    1268
    1194
    1271
    1139
    1241
    1242
    1205
    1222
    1176
    1204
    1220
    1277
    1213
    1163
    1201
    1187
    1169
    1294
    1101
    1233
    1167
    1211
    1125
    1188
    1177
    1175
    1124
    1150
    1171
    1114
    1183
    1152
    1179
    1224
    1133
    1170
    1131
    1240
    1182
    1072
    1099
    1213
    1211
    1238
    1167
    1179
    1143
    1107
    1071
    1075
    1155
    1098
    1147
    1158
    1118
    1131
    1129
    1104
    1045
    1129
    1049
    1091
    1020
    1080
    1119
    1065
    1114
    1069
    1083
    1124
    1011
    1076
   976.6
    1032
    1094
    1107
    1152
    1079
    1102
    1136
    1081
    1003
    1112
    1026
    1059
    1081
    1082
    1022
    1001
    1067
    1032
    1034
    1040
    1082
    1085
    1030
    1078
    1035
    1041
    1058
    1109
    1068
    1113
    1089
    1105
    1041
    1068
    1013
    1066
   995.4
   956.1
    1021
    1068
    1074
    1066
    1050
    1010
    1101
    1037
    1086
    1023
    1086
    1079
    1050
    1031
   971.4
    1018
   987.9
    1043
   956.5
    1027
   977.2
   935.7
   967.8
   994.4
    1001
   970.1
    1022
    1038
    1099
    1015
    1040
   992.1
   997.7
    1043
   924.3
    1033
   991.5
   956.5
   974.6
    1065
   983.4
    1088
   989.2
    1022
    1004
    1019
    1037
    1029
    1057
    1023
     997
   989.9
    1023
    1032
   997.3
   938.3
     961
   967.5
    1049
   986.6
   947.4
    1023
   994.7
     986
    1004
   988.9
    1012
    1024
   986.3
   996.4
    1044
   934.7
   982.7
   987.9
   942.5
   921.7
    1000
   972.3
     961
    1031
    1057
    1023
    1027
   961.3
    1045
    1038
    1057
   974.3
    1005
    1001
   976.2
    1088
    1044
    1008
   958.4
   983.4
    1005
    1015
   962.3
    1023
    1020
    1028
    1042
    1031
   993.8
    1097
   988.9
    1010
   994.4
    1120
    1032
     984
    1044
    1026
    1051
    1017
    1119
    1057
    1076
    1034
    1018
   996.7
    1080
    1059
    1104
    1002
   962.6
    1008
    1065
    1037
    1013
    1013
    1003
    1075
    1083
    1121
    1075
    1138
    1101
    1104
    1133
    1107
    1152
    1238
    1149
    1158
    1152
    1149
    1099
    1162
    1118
    1248
    1242
    1212
    1131
    1152
    1175
    1145
    1142
    1206
    1192
    1252
    1240
    1265
    1244
    1208
    1305
    1316
    1233
    1230
    1244
    1256
    1205
    1272
    1315
    1309
    1275
    1322
    1393
    1361
    1383
    1505
    1270
    1330
    1337
    1394
    1393
    1412
    1385
    1453
    1505
    1449
    1502
    1487
    1530
    1477
    1519
    1609
    1518
    1625
    1529
    1515
    1608
    1643
    1676
    1669
    1635
    1760
    1783
    1750
    1782
    1762
    1725
    1764
    1741
    1854
    1809
    1746
    1873
    1872
    1889
    1921
    1907
    1978
    1865
    1895
    2131
    2079
    1979
    2081
    2064
    2259
    2093
    2123
    2166
    2141
    2211
    2210
    2244
    2354
    2381
    2375
    2474
    2408
    2501
    2336
    2489
    2505
    2595
    2609
    2551
    2568
    2713
    2710
    2787
    2672
    2731
    2705
    2635
    2806
    2805
    2936
    2956
    2950
    3073
    3074
    3167
    3091
    3107
    3121
    3190
    3255
    3250
    3305
    3338
    3272
    3347
    3483
    3476
    3525
    3497
    3542
    3534
    3629
    3624
    3782
    3882
    3768
    3890
    3900
    3944
    3889
    3986
    4269
    4210
    4259
    4300
    4282
    4452
    4438
    4413
    4535
    4464
    4526
    4590
    4851
    4611
    4723
    4737
    4812
    4889
    5023
    4896
    4888
    4945
    5015
    5305
    5126
    5496
    5234
    5319
    5428
    5413
    5572
    5448
    5469
    5678
    5781
    5747
    5883
    5811
    5985
    5993
    6033
    5971
    6196
    6013
    6289
    6163
    6111
    6296
    6307
    6590
    6462
    6573
    6663
    6604
    6688
    7018
    7005
    6909
    6995
    6951
    7216
    7236
    7398
    7567
    7293
    7474
    7436
    7727
    7688
    7776
    7816
    7618
    7886
    7809
    8254
    8006
    8038
    8144
    8180
    8407
    8208
    8357
    8464
    8274
    8394
    8480
    8618
    8793
    8505
    8733
    8876
    8795
    8802
    8796
    8968
    8767
    8934
    8868
    9172
    9031
    9194
    9087
    9133
    9160
    9449
    9613
    9252
    9547
    9447
    9400
    9485
    9575
    9795
    9592
    9645
    9778
    9667
    9731
    9956
    9815
1.02e+004
1.001e+004
1.022e+004
1.011e+004
    9976
1.032e+004
1.022e+004
1.025e+004
1.03e+004
1.044e+004
1.052e+004
1.045e+004
1.065e+004
1.061e+004
1.065e+004
1.06e+004
1.049e+004
1.065e+004
1.056e+004
1.065e+004
1.058e+004
1.065e+004
1.065e+004
1.065e+004
1.065e+004
1.065e+004
1.065e+004
1.065e+004
1.065e+004
1.065e+004
1.065e+004
1.065e+004
1.065e+004
1.065e+004
1.065e+004
1.065e+004
1.065e+004
1.065e+004
1.065e+004
1.065e+004
1.065e+004
1.065e+004
1.065e+004
1.065e+004
1.065e+004
1.065e+004
1.065e+004
1.065e+004
1.065e+004
1.065e+004
1.065e+004
1.065e+004
1.065e+004
1.065e+004
1.065e+004
1.065e+004
1.065e+004
1.065e+004
1.065e+004
1.065e+004
1.065e+004
1.065e+004
1.065e+004
1.065e+004
1.065e+004
1.065e+004
1.065e+004
1.065e+004
1.065e+004
1.065e+004
1.065e+004
1.065e+004
1.065e+004
1.065e+004
1.065e+004
1.065e+004
1.065e+004
1.065e+004
1.065e+004
1.065e+004
1.065e+004
1.065e+004
1.065e+004
1.065e+004
1.065e+004
1.065e+004
1.065e+004
1.065e+004
1.065e+004
1.065e+004
1.065e+004
1.065e+004
1.065e+004
1.065e+004
1.065e+004
1.052e+004
1.065e+004
1.065e+004
1.065e+004
1.046e+004
1.054e+004
1.044e+004
1.052e+004
1.036e+004
1.062e+004
1.043e+004
1.02e+004
1.045e+004
1.029e+004
1.025e+004
1.051e+004
1.01e+004
1.014e+004
1.014e+004
1.016e+004
1.02e+004
1.038e+004
    9941
1.012e+004
1.012e+004
1.003e+004
1.026e+004
1.009e+004
1.016e+004
1.019e+004
1.008e+004
    9978
    9925
    9853
    9943
    9853
    9887
    9901
    9812
    9611
    9657
    9512
    9626
    9756
    9527
    9213
    9350
    9365
    9290
    9411
    9535
    9174
    9446
    9267
    9278
    9161
    9190
    8940
    9066
    9140
    9105
    9163
    8968
    8941
    8793
    8983
    8788
    8922
    8721
    8727
    8725
    8796
    8474
    8735
    8364
    8603
    8475
    8596
    8599
    8502
    8441
    8525
    8431
    8315
    8428
    8204
    8193
    8253
    8227
    8365
    7954
    8223
    8072
    7963
    8180
    8001
    7903
    8018
    7827
    7756
    7716
    7829
    7668
    7487
    7804
    7744
    7578
    7473
    7892
    7441
    7658
    7293
    7233
    7378
    7473
    7292
    7342
    7255
    7344
    7511
    7223
    7369
    7373
    7434
    7364
    7201
    7082
    6921
    7088
    7187
    7180
    7272
    7003
    7115
    6969
    6958
    6983
    6993
    6945
    7134
    6953
    7112
    6837
    6994
    6777
    6821
    6721
    6997
    6753
    6722
    6641
    6804
    6748
    6739
    6650
    6751
    6816
    6852
    6812
    6719
    6650
    6777
    6754
    6683
    6669
    6801
    6742
    6527
    6641
    6667
    6741
    6558
    6805
    6621
    6903
    6819
    6476
    6671
    6496
    6635
    6582
    6382
    6556
    6645
    6563
    6661
    6362
    6635
    6434
    6642
    6643
    6591
    6435
    6661
    6499
    6528
    6644
    6627
    6477
    6562
    6586
    6563
    6363
    6508
    6571
    6456
    6457
    6532
    6572
    6661
    6538
    6545
    6569
    6692
    6316
    6626
    6595
    6454
    6411
    6623
    6444
    6640
    6733
    6602
    6539
    6398
    6535
    6489
    6379
    6297
    6371
    6382
    6382
    6550
    6525
    6246
    6475
    6460
    6402
    6414
    6405
    6351
    6328
    6360
    6424
    6348
    6416
    6425
    6524
    6427
    6494
    6227
    6341
    6288
    6307
    6392
    6333
    6401
    6176
    6075
    6356
    6343
    6221
    6157
    6170
    6370
    6173
    6383
    6286
    6211
    6342
    6244
    5946
    6121
    6091
    6399
    6151
    6183
    6056
    5940
    6117
    6108
    6181
    5818
    6098
    5942
    6041
    5965
    6164
    5942
    5940
    5985
    5991
    6009
    5890
    5798
    5991
    5823
    6110
    5903
    5891
    5821
    5781
    5802
    5674
    5736
    5705
    5680
    5656
    5741
    5707
    5613
    5601
    5721
    5801
    5582
    5640
    5662
    5543
    5616
    5488
    5525
    5535
    5464
    5467
    5484
    5439
    5248
    5266
    5483
    5319
    5350
    5332
    5209
    5232
    5223
    5093
    5193
    5153
    5097
    5248
    4841
    5124
    4973
    4878
    4806
    4831
    4970
    4800
    4849
    4842
    4703
    4904
    4756
    4787
    4723
    4866
    4553
    4695
    4736
    4632
    4578
    4545
    4531
    4582
    4621
    4436
    4477
    4312
    4363
    4479
    4312
    4396
    4374
    4398
    4341
    4395
    4130
    4103
    4072
    4059
    4088
    4084
    4103
    4136
    4033
    4071
    4084
    4063
    3920
    3890
    3998
    3912
    3895
    3927
    3815
    3800
    3821
    3618
    3770
    3689
    3564
    3450
    3708
    3655
    3683
    3646
    3602
    3491
    3552
    3474
    3363
    3552
    3341
    3324
    3382
    3460
    3300
    3396
    3329
    3358
    3309
    3247
    3427
    3243
    3270
    3237
    3307
    3212
    3126
    3129
    3160
    3142
    3203
    3105
    3011
    3019
    3040
    3063
    3020
    2956
    2962
    2927
    2949
    2915
    2987
    2914
    2767
    2753
    2687
    2845
    2745
    2688
    2705
    2725
    2691
    2728
    2618
    2659
    2643
    2544
    2614
    2545
    2638
    2619
    2504
    2400
    2518
    2443
    2342
    2491
    2372
    2383
    2412
    2309
    2360
    2354
    2350
    2381
    2438
    2299
    2368
    2265
    2290
    2322
    2262
    2240
    2274
    2238
    2235
    2320
    2233
    2279
    2225
    2155
    2140
    2193
    2081
    2197
    2046
    2119
    2034
    2040
    2029
    2108
    1984
    2160
    2074
    2058
    2006
    1979
    1973
    1903
    1952
    1879
    1843
    1790
    1974
    1933
    1936
    1765
    1787
    1746
    1854
    1884
    1785
    1780
    1822
    1788
    1731
    1887
    1847
    1770
    1748
    1720
    1741
    1731
    1733
    1759
    1731
    1717
    1704
    1673
    1695
    1679
    1572
    1670
    1632
    1710
    1675
    1690
    1579
    1609
    1704
    1611
    1683
    1641
    1498
    1606
    1559
    1600
    1547
    1516
    1637
    1498
    1583
    1590
    1561
    1563
    1487
    1511
    1536
    1524
    1517
    1498
    1461
    1503
    1549
    1473
    1480
    1569
    1447
    1499
    1475
    1421
    1483
    1482
    1461
    1472
    1406
    1436
    1412
    1458
    1503
    1385
    1347
    1371
    1459
    1458
    1329
    1427
    1413
    1407
    1353
    1420
    1359
    1315
    1461
    1339
    1354
    1309
    1332
    1454
    1337
    1290
    1476
    1468
    1430
    1345
    1359
    1348
    1348
    1260
    1326
    1327
    1348
    1366
    1364
    1337
    1374
    1385
    1406
    1378
    1314
    1324
    1358
    1413
    1341
    1406
    1318
    1392
    1296
    1430
    1334
    1390
    1288
    1341
    1312
    1343
    1372
    1324
    1343
    1239
    1280
    1302
    1343
    1338
    1337
    1332
    1280
    1354
    1322
    1480
    1341
    1417
    1354
    1396
    1354
    1335
    1341
    1392
    1365
    1341
    1274
    1307
    1394
    1401
    1329
    1371
    1358
    1323
    1344
    1311
    1412
    1427
    1414
    1414
    1408
    1387
    1361
    1461
    1415
    1394
    1366
    1362
    1423
    1364
    1463
    1434
    1428
    1439
    1467
    1413
    1399
    1425
    1476
    1495
    1523
    1543
    1469
    1466
    1367
    1519
    1484
    1498
    1502
    1613
    1462
    1610
    1500
    1590
    1588
    1537
    1653
    1536
    1623
    1640
    1626
    1648
    1674
    1660
    1599
    1681
    1773
    1712
    1620
    1677
    1716
    1759
    1678
    1872
    1720
    1777
    1757
    1835
    1928
    1841
    1764
    1789
    1954
    1887
    1924
    1878
    1841
    1899
    1918
    1939
    2000
    1957
    1971
    2004
    2036
    2031
    2057
    1993
    2026
    2090
    2213
    2065
    2153
    2149
    2121
    2135
    2200
    2113
    2214
    2204
    2240
    2404
    2434
    2321
    2412
    2357
    2351
    2303
    2464
    2399
    2531
    2466
    2542
    2550
    2575
    2586
    2575
    2612
    2504
    2633
    2557
    2553
    2669
    2720
    2767
    2850
    2661
    2793
    2722
    2806
    2848
    2881
    2956
    2953
    3023
    3015
    3114
    2985
    3058
    2987
    3005
    3083
    3181
    3007
    3269
    3203
    3217
    3378
    3226
    3288
    3371
    3486
    3448
    3355
    3506
    3584
    3605
    3597
    3529
    3596
    3607
    3748
    3886
    3850
    3851
    3780
    3770
    3813
    3942
    4016
    4040
    4009
    3933
    3965
    3963
    4187
    4086
    4140
    4177
    4303
    4351
    4369
    4271
    4353
    4506
    4291
    4408
    4519
    4627
    4274
    4662
    4796
    4625
    4695
    4731
    4672
    4912
    4918
    5036
    4873
    5057
    5139
    5029
    5118
    5205
    5080
    5166
    5253
    5328
    5317
    5466
    5415
    5426
    5554
    5551
    5511
    5429
    5691
    5656
    5542
    5673
    5818
    5634
    5745
    5662
    5893
    5979
    5931
    5994
    6022
    5985
    6063
    6110
    6175
    6085
    6293
    6417
    6398
    6292
    6516
    6589
    6376
    6567
    6570
    6668
    6724
    6540
    6528
    6782
    6769
    6878
    6806
    6830
    6875
    7090
    6924
    6766
    6941
    7072
    7020
    7091
    7114
    7197
    7263
    7138
    7286
    7290
    7513
    7417
    7441
    7392
    7571
    7431
    7469
    7360
    7521
    7537
    7547
    7618
    7722
    7505
    7623
    7749
    7624
    7603
    7665
    7863
    7774
    7984
    7902
    7976
    7922
    7883
    7847
    7848
    8142
    8138
    7959
    8169
    8079
    8097
    8025
    8219
    8036
    8243
    8265
    8349
    8283
    8036
    8222
    8395
    8303
    8150
    8502
    8391
    8284
    8609
    8580
    8258
    8445
    8657
    8427
    8521
    8538
    8664
    8612
    8432
    8602
    8536
    8631
    8512
    8705
    8664
    8753
    8763
    8910
    8665
    8762
    8773
    8941
    8775
    8908
    8859
    8975
    8772
    9010
    8798
    8823
    8950
    8870
    8686
    8739
    8737
    8800
    8793
    8962
    8939
    8717
    8635
    8844
    8845
    8796
    8729
    8883
    8811
    8871
    8823
    8988
    8867
    8847
    8846
    8786
    8796
    8799
    8967
    8777
    8833
    8604
    8727
    8822
    8806
    8530
    8608
    8781
    8776
    8578
    8850
    8515
    8930
    8832
    8513
    8682
    8860
    8539
    8743
    8580
    8671
    8659
    8785
    8565
    8665
    8457
    8640
    8505
    8475
    8433
    8577
    8564
    8505
    8345
    8269
    8418
    8020
    8410
    8191
    8469
    8256
    7986
    8254
    7962
    7943
    8087
    8036
    8175
    7991
    7842
    8039
    7869
    8128
    8111
    7846
    7851
    7900
    7860
    7745
    7836
    7698
    7590
    7716
    7640
    7583
    7683
    7588
    7609
    7760
    7511
    7523
    7431
    7582
    7414
    7252
    7343
    7351
    7371
    7019
    7454
    7370
    7355
    7189
    7168
    7044
    7050
    7010
    7021
    6979
    6839
    6893
    6675
    6802
    6703
    6781
    6749
    6558
    6482
    6621
    6529
    6534
    6626
    6506
    6417
    6572
    6471
    6323
    6206
    6308
    6256
    6323
    6230
    6110
    6220
    6050
    5958
    6007
    5934
    5955
    6056
    5873
    6030
    5937
    5862
    5948
    5895
    5735
    5720
    5714
    5686
    5658
    5553
    5561
    5384
    5498
    5443
    5515
    5519
    5281
    5465
    5280
    5260
    5344
    5230
    5236
    5247
    5045
    5134
    4966
    5065
    5139
    4861
    4818
    5020
    4895
    4989
    4746
    4869
    4803
    4895
    4732
    4699
    4634
    4439
    4552
    4640
    4618
    4455
    4444
    4469
    4558
    4277
    4323
    4332
    4265
    4198
    4317
    4309
    4038
    4113
    4081
    4081
    4144
    4032
    3980
    4083
    4104
    3865
    3950
    3855
    3807
    3950
    3814
    3744
    3777
    3818
    3846
    3729
    3612
    3728
    3630
    3604
    3542
    3496
    3624
    3619
    3391
    3549
    3330
    3397
    3467
    3329
    3419
    3342
    3324
    3315
    3175
    3293
    3346
    3184
    3156
    3212
    3183
    3274
    3088
    3239
    3090
    3227
    3069
    2962
    2926
    3009
    2921
    2921
    2956
    2975
    2949
    2913
    2966
    2881
    2811
    2871
    2790
    2779
    2913
    2795
    2806
    2746
    2759
    2772
[truncated: 464,248 more chars]
