# Supplementary material for: A machine learning approach to predict pancreatic islet grafts rejection versus tolerance
Source: PLoS One. 2020 Nov 5;15(11):e0241925. doi: 10.1371/journal.pone.0241925 (PMC7644021; doi:10.1371/journal.pone.0241925)
Supplement: S1 File — (ZIP) [file pone.0241925.s001.zip › Supplementary Information/Raw CZE data from aq.H samples/tolerants/T2 muestra 684 1 in 16.crm]

40
  -23.23
  -19.34
   19.92
   197.4
   474.1
   460.4
   455.9
   480.2
   456.2
   431.3
   453.6
   434.5
   478.9
   482.2
   478.9
   569.1
   513.6
   463.7
   480.9
   507.2
   560.7
   493.9
   553.2
   549.3
   521.8
   471.5
   489.6
   477.6
   490.6
   499.1
   471.5
   451.4
   450.4
   468.9
   511.7
   486.7
     500
     475
   471.2
   480.6
     490
   462.1
   442.6
   480.6
   520.5
   486.4
     478
   517.5
   516.2
   497.1
   461.7
   490.3
   451.7
   508.5
   499.4
     463
   495.5
   512.7
     525
     487
   498.7
   491.3
   523.1
   475.7
   504.2
   506.8
   492.6
   444.9
   402.1
     440
   466.9
     478
   457.9
   476.7
     463
   459.2
     487
     477
     465
   415.4
   537.3
   474.4
   493.5
   541.5
   515.3
   447.8
   520.8
   467.6
   516.6
   508.8
   481.2
   428.7
   461.4
   515.6
   460.8
   527.6
   431.9
   481.9
   458.2
     526
   455.9
   471.2
   477.3
   477.3
   482.5
   486.1
   535.4
   500.7
   469.2
   495.2
   434.2
   531.8
   436.8
   488.3
   472.1
   487.4
   479.9
   537.3
     477
   504.2
   450.1
     490
   454.3
   524.4
   483.2
   514.6
   492.9
   484.5
   471.8
   475.4
   479.3
   461.7
   465.6
   501.3
   480.2
   503.6
   495.8
   436.1
   529.5
     475
   451.4
   533.4
   498.1
   470.8
   509.8
     453
   466.3
   472.5
     487
   461.4
     560
   517.2
   467.3
   585.3
   471.2
   462.7
   497.1
   500.3
   509.8
   504.2
     500
   443.3
   462.4
   540.6
   505.2
   520.8
   531.8
   473.1
   526.3
   496.1
   458.5
   495.5
   451.4
   524.7
   448.1
   514.3
   516.9
   514.3
   463.4
   508.1
   479.6
   545.4
   522.4
   529.5
   487.4
   477.3
   586.3
     466
   476.7
   484.8
   477.3
   502.6
   457.9
   503.3
   478.6
   470.8
     512
   503.9
   463.7
   462.7
   497.4
   495.8
   546.4
   498.4
   495.8
   452.3
   492.9
   500.7
   491.3
   513.6
   457.9
   471.5
   490.9
   472.5
   449.4
   499.7
     476
   520.5
   517.9
   490.9
   485.4
   541.2
     439
   489.6
   420.2
   450.7
   480.6
     514
   461.1
   490.6
   479.9
   502.3
   466.3
   493.9
     476
   471.8
   467.6
   479.3
   467.9
   482.5
   523.4
   548.4
   451.4
   517.5
   535.7
   486.1
   475.4
   566.9
   498.4
   485.1
   479.3
   531.2
   526.3
   550.3
     476
   488.7
   501.3
   500.3
   519.5
   441.6
   474.1
   466.9
   530.8
   474.1
   464.7
   499.4
   502.9
   564.6
   495.8
     475
   447.8
   467.6
   491.9
   474.7
   577.2
   436.1
   477.3
     487
     463
   503.6
   454.9
   467.3
   493.9
   465.6
   486.7
   440.3
   490.6
   464.3
   479.6
   510.1
   498.1
   489.6
   505.9
   519.2
   495.2
   429.3
   470.8
   455.6
   459.5
   514.9
   494.5
   530.5
   486.1
   487.7
   513.3
   447.5
     500
   481.9
   474.4
     502
   459.2
   467.3
     478
   480.2
   479.6
   511.7
   526.9
   514.3
   469.9
     439
   470.5
   511.7
   506.2
     490
   517.2
   490.6
   498.4
   530.2
   507.8
   464.7
   499.1
     430
   494.2
   479.3
   466.9
   495.5
   493.5
   467.3
   451.4
   473.4
   478.6
   466.3
   492.6
   521.1
   442.9
   431.9
     478
   494.8
   497.8
     453
   467.6
   449.4
     451
   472.1
   484.8
   511.1
   499.1
   538.6
   499.4
   506.2
   482.8
   469.9
   470.2
   454.9
   499.7
   479.3
   507.8
   458.2
   514.9
   535.7
     463
   448.1
   482.2
   447.8
   515.9
   502.3
   468.2
   497.8
   512.4
   469.5
   426.1
   464.3
   483.8
     488
   519.8
     489
   528.2
   497.4
   504.2
   463.4
   530.2
   478.9
   473.4
   490.6
   498.7
   501.6
   484.1
   476.3
     525
   482.5
   536.4
   506.5
   475.7
   466.9
   491.6
   499.1
   472.8
     500
   510.4
     487
   507.5
   512.7
     513
   475.4
   438.1
   546.7
   505.2
   461.4
   442.6
   506.8
   479.3
   545.1
   508.1
   528.6
   503.9
   506.2
   521.1
   499.1
   494.5
   451.4
     465
   568.8
   476.7
     430
   479.3
     512
   477.3
   486.1
   478.3
     489
   471.8
     538
   448.4
   448.4
   528.2
   472.1
   513.3
     488
   542.8
   513.3
   484.1
   501.3
   511.1
   515.6
   528.2
   545.1
   484.8
   528.2
   483.2
   498.4
   475.4
     514
   508.5
   490.6
     500
   549.3
   502.9
   457.9
   448.4
   453.6
   485.4
   486.7
   481.9
   513.6
   461.7
   497.4
   461.7
   461.4
   458.5
   462.7
   438.1
   489.3
   508.1
   495.5
   503.9
   459.5
   473.4
   492.9
   519.8
   454.6
   534.4
   507.2
   472.5
   512.4
   504.6
   490.6
   473.1
   476.3
   483.2
   504.6
   456.6
   462.7
   451.4
   459.2
   484.8
   515.3
   469.9
   513.6
   423.8
   531.2
     525
   521.1
   535.1
   542.5
   549.7
   554.2
     490
   476.7
   456.9
   523.1
   434.5
   517.5
     537
     429
   508.5
   551.3
   526.6
   493.9
   499.7
   496.8
   464.7
   506.2
   485.1
   497.1
   454.9
   489.6
   497.8
   527.3
   537.7
   499.7
   494.2
   500.7
   444.9
   457.9
   493.5
   516.9
   510.1
   526.6
   454.6
   517.2
   454.6
   469.9
     463
   503.6
   482.2
   489.6
   472.8
   485.8
   488.3
   473.1
   442.6
   505.2
   476.7
   527.3
   492.6
     537
   514.3
   523.4
   511.4
   489.3
   487.4
   485.8
   504.9
   513.3
   447.8
     490
   521.4
   495.8
   440.3
   515.6
   441.3
     451
   470.5
   476.3
   522.4
   510.4
   485.1
   501.6
   533.8
   511.1
   498.4
   448.4
   481.5
   468.6
   477.3
   543.8
   454.3
   485.4
   448.8
   489.6
     466
   523.7
   488.7
   486.1
     549
   484.8
   504.6
   497.8
   518.2
   431.9
   499.4
   483.5
   530.5
   532.8
   516.2
     526
   518.8
   529.5
   472.1
   534.1
   479.3
   491.9
   493.9
   499.4
   485.8
   480.9
   479.6
   482.8
   442.6
   482.5
   525.3
     526
   467.3
   509.1
   445.2
   449.4
   506.2
   456.2
   494.5
     464
   496.8
   498.4
   490.9
   541.5
   473.4
   402.7
   455.3
   481.2
   474.4
   444.2
     441
   483.5
   499.1
   501.3
   514.3
   472.1
   440.3
   521.8
   470.8
   512.4
   484.5
   495.5
   477.3
   509.4
     475
   523.1
     489
   531.5
   449.4
   513.3
   457.2
   477.6
   507.8
     477
     464
   527.9
   418.9
   511.1
   476.3
   495.2
   481.9
   459.8
   544.8
   450.4
   484.1
   528.9
   468.9
   534.7
   513.3
   500.3
   494.8
   488.7
   455.9
   514.9
   506.8
   469.5
   531.5
     476
   445.5
   488.7
   578.5
   501.3
   484.5
   462.7
   443.6
   505.2
   481.9
   489.6
   495.8
   510.4
     451
   503.6
   503.6
   528.6
   506.2
   481.5
     488
   436.4
   481.5
   493.5
     463
   484.8
   491.9
   469.5
   501.3
   512.7
   478.9
   446.8
   526.9
   486.1
   483.5
   496.1
   495.8
   475.4
   508.8
   517.5
   515.3
   534.1
   494.8
   518.2
   514.9
   495.8
   502.6
   455.6
   499.4
   484.1
     476
     536
   483.5
   486.4
   517.5
   482.2
   485.1
   434.2
   472.5
   510.4
   491.3
   494.8
   517.9
   472.1
   468.2
   543.2
   521.1
   498.4
   469.9
     502
   474.4
   509.8
   458.5
   469.5
   514.6
   527.9
   460.8
   466.3
   490.6
   517.9
   481.5
   503.9
     489
     440
   533.4
   473.4
   488.7
   523.7
   471.5
   469.9
   498.4
   463.7
   513.6
   502.6
   551.6
   452.7
   433.5
   421.8
   505.9
   517.5
   501.6
   499.7
   447.8
   472.5
   464.7
   530.5
   507.2
   507.8
   509.1
   503.9
   484.1
   426.1
   497.8
   459.8
   503.3
   534.1
   495.2
   462.7
   501.6
   547.1
   460.1
   522.4
   469.5
   472.8
   457.5
   515.9
   480.9
   516.2
   462.4
   487.4
   498.4
   521.4
   460.4
   493.9
   507.2
   464.7
   507.5
   505.9
   488.3
   478.3
   513.6
   485.8
   496.8
   532.5
   503.3
   450.4
   474.1
   447.1
   519.8
   451.4
     488
   480.2
   506.8
   466.9
   457.5
   533.8
   493.2
     441
     489
   501.6
   497.4
   495.2
   470.2
   473.7
   521.1
   506.8
   469.5
   457.9
   494.8
   503.6
   521.1
   526.3
   483.5
   497.4
   485.1
   492.6
     477
   529.2
   505.9
   496.5
     548
   516.9
   482.2
   509.8
   483.2
   518.8
   459.8
   469.5
   428.3
   506.2
   519.2
     464
   508.5
   507.5
   471.8
   498.7
     488
     549
   501.6
   481.2
     502
   471.8
   503.3
   490.9
   488.7
   563.6
   506.5
   506.8
   458.5
   505.5
   502.6
   486.7
   508.1
   498.1
   503.6
   503.6
     501
   518.2
   537.7
   492.9
   483.5
   433.2
   484.1
   480.6
   504.2
   495.8
   459.5
   494.8
   498.4
   466.6
   534.7
   517.5
   481.5
   504.2
   450.4
   488.3
   507.5
     537
   494.5
   512.7
   475.7
   501.3
   529.5
   501.6
   494.5
   533.1
   504.2
   471.8
   522.1
   462.4
   482.2
   459.5
   472.5
   424.8
   495.5
   484.5
   482.5
   504.2
   473.7
     514
   473.7
   465.3
   433.2
   483.8
   482.5
   479.3
   472.5
   472.1
   517.5
   450.4
   467.9
   485.1
   484.8
   453.6
   551.9
   485.1
     466
   492.9
   466.6
   427.4
   484.5
   525.7
   532.8
   471.8
   523.1
   485.4
   537.7
   476.3
   467.3
   486.4
   531.2
   461.1
     465
   505.5
   508.5
   522.7
     477
   479.3
   525.7
   501.3
   467.3
     490
   453.3
   500.7
   494.8
   483.8
   463.7
   454.3
   489.6
   461.1
   486.4
   492.9
   466.9
   488.3
   519.5
   483.8
   450.7
   443.9
   461.7
   493.5
   492.2
   514.6
   468.2
   482.5
   497.8
   521.8
   498.7
   462.4
   539.6
   464.7
   534.7
   510.4
   499.4
   480.2
   455.6
   461.1
   485.4
   511.7
   459.5
   527.3
   444.9
   466.6
   492.9
   450.1
   513.6
   438.7
     475
   492.9
   461.7
   484.1
   459.8
   471.8
   484.1
   478.6
   546.4
   550.6
   483.2
     524
   495.5
   519.8
   459.8
   456.2
   512.4
   469.9
   469.5
   531.5
   461.1
   502.6
   485.8
   466.9
   525.3
   434.8
   458.2
   521.1
   470.5
   480.9
   482.5
   479.9
   492.6
   478.9
   521.1
   459.8
   517.2
   540.3
   506.8
   523.7
   505.2
   463.4
   484.8
   449.1
   472.1
   504.9
   502.3
   523.7
   505.2
   495.5
   500.7
   466.9
     488
   501.3
     500
   465.3
   507.2
     549
   461.1
   450.4
     551
   555.8
   512.4
   481.2
   491.3
   468.9
   459.8
   468.9
   472.1
   604.2
   501.3
     513
   520.8
   511.7
   476.7
   496.8
   509.1
   541.9
   529.5
   493.5
   512.7
   437.7
   501.6
   451.4
     478
     465
   498.1
   503.3
   512.4
   491.6
   477.3
   492.9
   479.9
     489
     490
     524
   505.5
   489.3
   506.2
   449.7
   488.3
   557.4
   521.1
   484.1
   451.7
   526.6
   510.7
   435.8
   534.4
   500.3
   514.3
   487.7
   451.4
   510.1
     500
   541.5
   502.3
   513.6
   493.5
   513.6
   472.8
     488
   495.5
   539.6
   456.6
     451
   518.5
   527.9
   466.6
   482.8
   455.9
   497.8
   499.1
   519.8
   525.7
   493.5
   476.3
   446.8
   505.5
   458.5
   500.7
   526.6
   512.4
   446.2
   503.6
   554.8
   516.6
   508.1
   489.3
   492.9
   491.3
   511.1
   482.5
     524
   473.4
   497.4
   488.7
   489.6
   532.5
   433.8
   523.1
   462.1
   467.3
   455.9
   497.8
   524.4
   458.2
   502.6
   477.6
   457.9
   476.3
   457.9
   460.1
   493.9
   499.7
   496.8
   496.1
   524.4
   499.4
     477
   482.2
   532.8
   478.3
   488.7
     513
   521.1
   471.2
   479.6
     466
   523.7
   468.2
   459.8
     441
   510.4
     441
     537
   501.3
   509.1
   437.4
   549.7
   510.7
     526
   502.9
   484.5
   474.1
   495.8
   520.1
   553.6
   495.2
   533.8
   447.1
   522.1
   533.1
   482.8
   465.3
   562.6
     512
   453.6
   468.6
   513.6
   522.4
   447.1
   446.5
   526.6
   479.9
   456.6
     500
   459.5
   508.1
     466
   518.2
   511.7
   496.1
   496.1
   503.6
   446.8
   537.7
   546.7
     466
   491.6
   485.1
   486.1
   497.4
     512
   518.2
   470.2
   466.3
   499.7
   489.6
   523.1
   490.6
   510.7
   465.3
     500
     466
   445.5
   489.3
   472.1
   496.1
   463.4
     501
   514.3
   447.5
   448.1
     538
   480.2
   546.4
   519.5
   541.5
   446.2
   500.7
   493.9
   487.7
   489.6
   474.4
   489.6
   564.9
   511.4
   458.8
   484.5
   572.4
   491.3
   532.5
     525
   536.4
   446.8
   497.8
   441.6
   487.7
   533.1
   519.8
   516.6
   465.6
   496.5
   502.9
     514
   505.2
   503.9
   492.2
   485.4
   516.9
     466
   499.7
     513
   515.6
   467.3
   552.9
   456.2
   516.9
   504.9
   446.2
   474.1
   466.9
   505.5
   483.2
   532.5
   533.8
   479.3
   493.5
   492.6
   509.1
   485.1
     476
   492.6
   532.1
   511.1
   486.1
   519.5
     514
   490.6
   476.7
   520.1
   544.1
   461.4
   515.6
   511.7
   478.9
   490.9
   487.7
   457.9
   496.1
   491.9
   501.6
   491.3
     463
   468.9
   489.3
   507.8
   518.2
   536.7
   490.3
     451
   450.4
   481.2
   504.9
   489.6
   482.2
   505.9
   493.2
   474.7
   495.8
   507.5
   510.7
   489.3
   503.9
   535.4
   489.3
   447.8
   456.6
   532.8
   484.1
   486.7
   464.3
     502
   524.7
   435.8
     502
   507.5
   458.2
     501
   527.9
   484.5
   535.7
   485.8
   493.9
   485.4
   450.1
     525
   423.8
   511.4
   490.9
   499.7
     476
   490.3
   494.8
   458.2
   446.2
   526.6
   522.1
   481.5
   449.1
   469.9
   510.4
   505.2
   496.8
   451.4
   475.7
   597.7
   506.2
   485.8
   498.7
     464
   461.7
   466.3
   468.2
   484.5
   518.8
     500
   524.4
   483.5
   526.3
   534.1
   502.6
   520.5
   468.6
   514.9
   505.2
   473.1
   472.5
   502.6
     478
   504.6
   517.2
   448.4
   491.9
   485.4
   481.5
   534.7
   484.1
   526.6
   500.3
     501
   423.8
   482.5
   519.5
   519.2
   456.9
   568.8
   531.8
   533.8
   519.8
   490.9
   492.6
   452.3
     502
   460.1
   446.2
   528.2
   430.9
   488.7
   509.8
   475.4
   483.2
   522.7
   476.7
   508.8
   485.4
   509.4
   528.2
   497.4
   477.6
   495.2
   470.8
   459.5
   501.6
   466.9
   511.7
   427.4
     487
   455.9
   541.2
   472.5
   463.7
   503.9
   462.1
   448.1
   474.1
   455.9
     463
   476.7
   481.5
     441
   489.3
   483.8
   482.8
   518.8
   482.8
   468.6
   465.3
     513
   491.3
   476.7
   512.7
   506.2
   472.1
   446.2
   510.1
   511.1
   481.2
   481.2
   514.3
   461.4
   521.8
   462.7
   445.9
   524.4
   466.3
   544.1
   488.7
   477.6
   528.9
   528.6
     454
   496.8
   467.3
   520.1
   480.6
   483.5
   487.7
   500.7
   462.1
   434.8
   454.9
   481.2
   432.9
   544.1
   452.7
     488
   546.7
   446.2
   473.4
   486.4
   464.3
   496.1
   522.7
   523.4
   453.6
   450.1
   508.8
   509.4
   529.9
   482.8
   461.1
   508.8
   519.8
   478.6
   489.6
   494.5
     454
   435.5
   436.8
   505.9
   433.8
   511.7
   509.1
   473.1
   487.4
   504.2
     502
   465.3
   443.3
   530.2
   442.9
   492.6
   498.1
   473.4
   419.2
   457.2
   503.6
   470.2
   460.8
   475.4
   466.3
   470.5
   512.7
     490
   507.8
   459.8
   419.2
   509.8
     440
   438.7
   510.7
   493.9
     489
   485.8
   484.5
   481.2
   466.6
   513.3
   456.9
     514
   532.5
   477.6
   487.7
   451.7
   519.2
   475.7
   448.8
     465
     550
   507.8
   510.7
   485.8
   455.6
   483.5
   504.2
   485.1
   513.3
   495.5
   442.3
   521.4
   515.6
   484.1
   495.5
   510.1
   404.3
   487.4
     563
   508.5
     539
   465.6
   473.7
   482.5
   461.7
   510.7
   479.6
   523.4
   499.4
   447.8
   478.3
     488
   479.3
   509.1
   442.6
   492.2
   457.2
   489.3
   510.7
   518.8
   505.2
   481.5
   498.7
   459.5
   524.4
     439
     466
   507.8
   542.8
   466.9
   486.1
   460.1
   472.1
   553.2
   494.8
   528.2
   502.9
   496.5
   519.8
   523.1
   483.8
     466
   486.4
     538
   473.7
   512.4
   502.9
   470.2
   519.2
   468.9
   502.3
   449.4
   470.5
   513.6
   466.9
   495.8
   503.9
   530.2
   493.2
   503.6
   468.9
   513.3
   469.9
   534.1
   466.9
   518.8
   420.2
   498.4
   506.5
   462.7
   462.1
   517.2
   514.9
   502.3
     513
   465.6
   567.8
   554.2
   505.5
   465.3
   504.9
     475
   528.9
   460.8
   556.5
   459.5
   478.9
   478.6
   514.9
   528.6
   497.4
   466.3
   494.8
   454.3
   498.7
   504.2
   498.4
   468.6
   516.6
   454.9
   456.9
   508.1
   453.3
   506.2
   469.5
   490.3
   454.3
   466.3
   523.4
   470.5
   495.5
   499.4
   541.2
   500.3
   469.9
   515.6
   460.1
     478
   491.9
   474.1
   448.4
   482.5
   495.8
   463.4
   495.8
   496.8
   498.4
   464.7
   485.4
   465.3
   473.4
   474.1
   515.6
   465.6
   483.2
   492.9
   461.4
   482.2
   508.5
   494.5
   473.4
     451
   468.9
   490.6
   508.1
   476.3
   478.3
   410.2
   532.5
   510.4
   521.1
   521.8
   507.5
   461.4
   542.2
   495.8
   526.6
   493.2
   494.5
   505.5
   488.3
   469.9
     451
   442.3
   533.8
   514.3
   496.1
   445.2
   547.4
   470.8
   474.1
   505.5
   563.3
     478
   531.8
   540.6
   439.4
   540.3
   471.5
   506.5
   513.6
   479.3
   478.3
     512
   461.1
     475
   509.8
   512.4
   520.1
   504.9
   490.9
     560
   479.3
   499.7
   453.6
   458.8
     463
   481.9
   463.7
   449.1
   458.8
     514
   439.7
     489
   485.1
   469.5
   495.5
   462.4
   521.4
   538.3
   477.3
   559.7
   468.2
   458.2
   424.8
   496.8
   504.6
   474.4
     549
   472.5
   496.1
   490.9
   474.7
     489
   510.4
   522.1
   464.3
   482.5
   438.4
   537.3
   484.8
   506.5
   520.5
   504.9
   510.1
   482.5
   558.7
     454
   470.2
   512.4
   523.7
   459.2
   459.2
   465.6
   479.9
   531.5
   518.5
   479.9
   468.2
   452.7
   464.3
   478.9
   507.2
   508.8
   518.5
   467.3
   527.9
   494.2
   465.3
   451.7
     501
   489.6
   486.1
   460.8
     502
   526.9
   477.3
   535.4
   471.5
   493.2
   524.7
     452
   491.6
     465
     513
   481.9
   564.6
   556.1
   496.5
   478.6
   497.1
   480.6
   474.4
   502.9
   468.2
   472.5
   527.3
   490.9
   462.7
     501
   493.2
   537.7
   483.8
   473.4
   484.5
   516.2
   506.5
   524.7
   493.2
   445.5
   471.2
   448.4
   467.9
   459.2
     537
   481.2
   455.3
   509.1
     464
   501.3
   487.4
   535.7
   432.5
   426.4
   526.3
     451
   491.6
   494.5
   459.5
   490.9
   475.4
   464.3
   523.4
     512
   434.8
   456.9
   555.5
   510.1
   484.8
   526.9
   467.6
   465.3
   472.8
   483.5
   457.2
   495.5
     501
   478.9
   520.8
     526
   502.3
   501.3
   487.7
   437.4
   483.2
   443.3
   479.9
   472.5
   452.3
   438.4
   502.9
   496.5
   483.2
   449.1
   450.1
   505.5
   491.9
   436.1
   483.2
   522.1
   502.6
   534.1
   514.6
   456.6
   429.3
   494.5
     488
   524.7
     454
   555.2
   497.1
   503.9
   532.8
   520.5
   485.1
   542.8
   456.2
   532.1
     478
     560
   494.5
   483.5
   531.5
     502
   461.1
   472.5
   468.9
   550.3
   431.3
   524.7
   432.9
   485.1
   488.7
     539
   473.1
   490.3
   468.6
   529.9
   446.8
   505.5
   459.5
   411.1
     475
   550.3
   442.9
   479.3
     478
   461.1
     548
     452
   491.3
   506.2
   459.2
   443.6
   476.7
   478.3
   478.9
   477.3
   466.3
   466.6
   495.2
   486.1
   520.8
   520.1
   492.2
   513.3
   482.5
     487
     478
   536.4
     538
   449.1
   474.7
   470.8
   470.2
   471.8
   475.4
   535.1
   475.4
   507.2
     536
   468.2
   423.5
   498.4
   502.6
   520.8
   454.3
   515.3
   424.8
   499.1
   459.8
   442.3
   474.4
   465.3
   434.8
   515.9
     478
   466.6
   437.7
   512.4
   479.6
   470.8
   500.7
   521.1
   518.8
   499.7
   469.2
   482.2
   478.3
   530.8
   539.9
   461.1
   516.6
   481.9
   516.6
     536
   481.5
   520.1
   469.2
   531.5
   527.3
   522.7
   498.4
   472.1
   460.1
   516.9
   541.5
   480.9
   476.7
   479.9
   534.4
   499.7
   523.1
   572.7
   498.4
   488.3
   434.8
   481.5
   493.2
   462.7
   529.2
   523.4
   462.1
   469.9
   475.4
   465.3
   491.6
   510.4
   522.1
   521.4
   463.4
   471.8
     453
   492.6
   473.1
   522.4
   471.8
   492.9
   497.8
   493.2
   520.8
   470.5
   457.5
   472.8
   478.6
   553.2
   550.6
     427
   471.5
     502
   488.7
   519.8
   505.5
   520.5
   477.3
   486.1
   528.9
   507.5
     524
     488
   467.6
   490.9
     466
   513.6
   471.8
   506.8
   479.3
   485.1
   523.4
   461.4
   471.5
   549.3
   443.6
   448.4
   535.7
   539.6
   506.8
   442.3
     487
   510.4
   517.2
     489
   529.5
   486.1
   545.1
   440.3
   514.9
   482.2
     488
   551.3
   527.6
   477.3
   533.1
   473.4
   511.4
   445.9
   489.3
   529.2
   476.3
   506.2
   478.3
   471.5
   541.9
     476
   516.2
   494.2
   518.2
   503.9
   500.3
   517.9
   471.5
   498.4
   544.1
     489
   517.9
   531.2
   424.1
   441.3
   461.4
   531.8
   424.4
   535.7
   510.1
   553.6
   508.8
   456.2
   447.5
   505.9
   474.7
   456.2
   445.9
   546.7
   550.3
   510.1
   451.4
   547.1
   491.9
   513.3
   492.6
   495.2
   460.1
   477.6
   471.8
   503.6
   458.8
   480.6
   508.5
   495.2
   466.9
   468.6
   451.4
   491.9
   496.5
   482.2
   485.1
   464.3
   531.8
     513
   422.2
   501.6
   501.3
   416.3
   466.6
   517.5
   507.5
   456.6
   506.8
   486.4
   517.5
   513.3
   449.1
   525.7
   467.6
     415
   490.6
   455.6
   412.1
     487
   499.1
   510.1
     475
   554.5
   439.7
   497.4
   468.2
   512.4
   459.5
   459.2
   494.5
   526.6
   513.6
   520.8
   485.4
   493.5
   494.8
   507.5
   533.8
   469.5
   474.1
   490.3
   503.6
   489.3
   499.7
     575
   485.8
   480.2
   451.4
   469.9
   525.7
   524.7
   470.2
   458.5
   469.2
   489.6
   469.2
   474.4
   499.7
   493.2
   475.7
   468.9
   491.9
     487
   520.5
     441
   517.5
   520.5
   497.4
   495.8
   507.2
   500.7
   505.9
   516.6
   522.7
   484.5
   525.7
     465
   495.2
   506.5
   505.2
     501
   526.3
     539
   509.8
   506.8
     454
   455.3
   539.3
   482.5
   465.3
   538.6
   519.5
   482.2
   502.3
   512.4
   486.7
     463
   480.9
     500
   488.7
   500.7
   490.6
   463.4
   477.3
   485.8
   537.3
   490.9
   466.6
   459.8
   530.8
   488.3
   528.2
   465.6
   505.9
   527.3
   504.9
   500.7
   465.6
   490.3
   523.1
   502.3
     478
   495.5
   508.1
   510.4
   497.1
   471.5
   495.5
   499.7
   483.5
   514.6
   438.7
   467.9
   485.1
   487.4
   512.4
   484.5
   502.3
   417.6
   528.6
   538.6
     465
   482.5
   491.3
   509.4
   505.9
   498.4
   560.4
   502.3
   516.6
   500.3
   481.5
   468.6
   461.4
     490
   508.5
   516.2
   493.9
   519.2
   509.8
     466
   540.9
   532.5
     478
   482.5
   513.6
   474.1
   541.5
   502.6
   511.4
   483.5
     464
     524
   502.6
   543.5
   452.7
   497.4
   459.2
   479.3
   528.6
   471.2
   503.3
   512.7
   486.7
   510.1
   499.4
   542.2
   498.7
   511.1
   575.3
   454.6
   570.7
   492.2
   456.9
   512.4
   447.8
   508.8
   481.9
   539.6
   531.2
   460.8
   497.8
   474.7
   504.9
   443.9
   443.9
     439
   468.6
     463
     463
   476.3
     526
   473.7
   519.8
   483.5
   493.9
   483.8
   445.5
   564.9
   530.2
   474.7
   526.6
   481.5
   487.7
   504.6
   552.6
   461.7
   481.2
   547.1
   516.6
   474.4
   490.3
     476
   456.9
   498.4
   514.9
   467.6
   484.5
   485.8
   450.7
   537.3
   492.2
   502.6
   510.1
   528.9
   509.1
   494.5
   488.3
   471.5
   518.8
     501
   526.3
   469.5
   490.3
   504.9
   507.8
   505.2
   504.6
   590.9
   474.7
   542.5
   522.1
   579.2
   485.1
   526.6
   519.5
   499.7
   426.1
   509.4
   473.4
   504.6
   469.9
   476.3
     464
   472.1
   548.7
   461.1
     513
   544.5
   510.1
   506.2
   510.1
   529.2
   466.9
     513
   460.4
   527.3
   535.1
   510.1
   466.3
   460.4
   493.9
   500.7
   544.1
   453.6
   495.8
     441
   521.4
   490.3
   483.8
   535.1
   521.1
   484.1
   518.5
   498.7
     489
   481.5
     478
   486.7
     537
   528.6
     538
   443.9
   462.1
   501.3
   497.8
   440.3
   525.3
   446.2
   480.6
   536.7
   472.1
   465.3
   463.4
   526.9
     442
   500.7
   468.9
   464.7
   485.4
   474.1
   506.2
   476.7
   502.3
   428.3
   456.9
     536
   493.9
   470.2
     464
   482.2
   457.2
   445.2
   500.7
   519.2
   480.6
   517.5
   522.4
   470.5
     451
   457.9
   533.1
   506.2
   454.3
   499.4
   526.3
   487.7
     490
   461.7
   488.7
   526.6
     476
   483.2
   492.2
   512.4
   515.6
   435.8
   479.9
   455.6
   481.5
   450.1
   461.4
   540.3
     501
   528.9
   533.4
   543.8
   458.8
   505.9
   492.9
   498.7
   538.3
   526.9
   492.2
   470.2
   414.4
   481.5
   504.9
   474.1
   489.3
     489
   483.8
   470.2
   478.6
   519.2
   466.6
   492.9
   524.4
   445.9
   527.9
   473.7
   492.6
   498.1
   489.6
   493.9
   498.1
   446.8
   484.8
   449.4
     501
   502.6
   474.7
   508.1
   510.7
   482.5
   510.7
     475
   514.9
   506.5
   490.3
   506.5
   442.9
   506.2
   510.4
   534.7
   494.2
   531.8
   529.5
   470.8
   484.8
   470.2
   478.3
   476.3
   455.6
   466.9
   453.6
   470.5
   468.6
   481.2
   481.2
   500.7
   500.3
   475.4
   501.3
     478
   504.6
   487.7
   486.7
   460.8
     476
   469.9
   516.2
   449.4
   467.9
   505.9
   473.7
   479.9
   504.2
   518.8
   508.8
   458.5
   504.6
   470.5
   436.4
   482.5
   476.3
   466.3
   473.4
   526.3
   447.8
   482.8
   483.5
   506.2
   434.5
   492.2
   484.5
   474.4
   514.3
   498.1
   474.4
   501.3
   526.3
   452.3
   468.2
   474.4
   499.7
   463.7
   512.4
   487.4
   429.6
     487
   499.7
   535.4
   480.6
   455.9
   492.6
   544.1
   514.3
   482.8
   483.8
     490
   529.5
   521.8
   495.8
   478.6
     476
   443.9
   455.6
     501
     514
   496.8
   484.8
   501.6
   472.5
   493.9
   491.9
   464.7
   519.8
   503.9
   499.1
   532.1
   528.6
   473.7
   503.3
   497.1
   514.6
   478.9
   494.8
   466.9
   506.2
     502
   490.3
   457.9
   430.9
   487.4
   495.2
   467.9
   506.8
   513.6
   460.4
   520.5
   502.9
   482.8
   469.9
     539
   502.3
   536.4
   489.3
   498.4
   539.9
   500.3
   541.2
   525.3
   506.5
   512.4
   482.5
   456.9
   432.9
   462.7
   478.3
   523.1
   509.8
   486.7
   476.3
   481.2
   508.8
   528.2
     501
   497.1
   521.8
     465
   508.8
   483.2
   533.1
   473.7
   504.9
   465.6
   448.4
   449.4
   485.8
   503.9
   499.4
   488.3
   488.3
   496.1
   434.5
   472.5
   448.1
   532.8
   537.7
   468.6
   493.5
   497.8
   467.3
     489
     417
   467.9
     464
   461.4
   499.7
   504.6
   514.6
   503.6
   527.9
   483.8
   515.3
   507.2
   506.8
   502.9
   480.9
   488.7
   492.9
   492.9
   468.2
   448.4
   482.8
   522.4
   516.9
   474.4
   471.2
     465
   483.2
     488
   500.7
   408.9
   508.8
   514.6
   552.6
   481.2
   437.7
   495.8
   468.2
   507.2
     476
     524
   513.6
   480.2
   475.4
   535.4
   481.5
   538.3
     464
   447.8
   508.5
   509.4
   515.6
   541.5
   484.1
   483.2
   505.9
   489.6
   540.6
     514
   486.7
   506.2
   470.8
   521.1
     513
   486.7
   459.5
   505.2
   492.6
   488.7
   543.2
   454.6
   489.6
   524.4
   539.6
     489
     501
   493.5
   527.6
   530.5
   477.6
   488.7
   508.5
   509.1
   495.8
   533.4
   462.7
   442.3
   470.5
   483.2
   507.2
   452.3
   483.2
   489.3
   520.5
   498.7
   464.3
   487.7
   508.5
   511.7
   499.7
   462.7
   512.7
   477.6
   453.3
   496.5
   508.1
   475.7
   527.3
   528.6
   457.5
   498.1
   486.7
   471.5
   466.6
     525
   468.9
   447.1
   520.5
   487.7
   448.1
   514.3
   470.8
   474.4
   523.4
   527.9
   479.6
   509.1
   484.8
   524.7
     513
   526.9
   502.3
   466.3
   481.9
   501.3
   466.9
   495.2
   495.5
   443.9
   480.6
     440
   426.7
   511.1
   484.8
   480.6
   489.3
   529.5
   519.5
   474.7
   492.9
   492.6
   566.9
   547.7
   516.2
   500.7
   499.4
   468.6
   476.7
   444.2
   467.6
   492.9
   488.3
   496.5
     500
   514.9
   523.7
     526
   516.2
   468.9
     502
   492.2
   550.6
   469.2
   479.6
   490.3
   487.7
   456.6
   493.2
   510.4
   472.5
   521.1
   496.8
   479.9
   486.4
   502.9
   472.5
   451.7
   479.9
   482.5
   471.5
   496.5
   435.5
   499.4
   460.8
     488
   527.3
   500.7
   542.2
   536.4
   534.1
     475
   475.4
     454
     489
   445.5
   443.3
   481.5
   445.5
   486.4
   460.8
   491.3
   504.2
     452
   464.7
   501.3
   502.6
   491.9
   478.6
     464
   497.1
   482.8
   541.9
   466.6
   526.3
   498.4
   556.8
   514.3
   455.3
   501.3
   489.6
   435.1
   516.6
   522.7
   476.7
   523.4
   475.4
   483.8
   509.1
   495.8
   452.7
   465.3
   528.2
   504.6
   483.5
   516.6
   472.8
   528.9
   506.5
   457.2
   474.1
   511.4
   500.7
   522.7
   479.9
   508.1
   459.5
   473.7
   466.9
   481.5
     514
     512
   480.6
   507.5
   468.6
   494.8
   513.6
   486.7
     475
   467.3
   468.6
   464.3
   440.3
   559.4
   490.3
   515.6
   534.1
   474.1
   469.9
     418
   448.8
     487
   495.5
     464
   459.2
   456.2
   455.9
   480.6
   467.9
   469.2
   513.6
   500.7
   502.3
   532.5
   425.1
   442.9
   475.4
   468.9
   487.4
   459.5
   526.6
   472.5
     489
   438.7
     464
     500
   448.1
   464.7
   497.4
   445.2
   477.3
   513.3
   498.4
   474.4
   480.2
   496.5
   540.9
   468.2
   454.9
   444.6
   490.9
   475.4
   517.2
   474.4
   481.2
   532.8
   476.3
   484.8
   494.2
   499.4
   473.4
     454
   458.8
   505.9
   493.9
   480.2
   512.4
   513.6
   473.1
   500.3
   554.2
   487.7
   455.3
   488.7
   506.2
   433.5
   500.7
   484.1
   555.2
   524.7
   550.6
   514.9
   507.2
   445.9
   421.2
   486.4
   479.6
   442.3
   511.4
     539
   466.6
   482.5
     487
   457.2
   455.3
   506.5
   490.6
   504.2
   449.7
   546.7
     475
   493.9
   473.4
   459.8
   497.8
   520.5
   513.3
   495.8
   448.8
   445.9
   446.5
   510.4
     512
   480.6
   503.6
     487
   508.5
   516.6
   470.2
   433.2
   458.8
   518.2
   535.4
   460.1
     536
     501
   524.7
   475.7
     489
   486.4
   437.1
   515.9
   523.7
   471.8
   483.8
   539.9
   504.9
   487.7
   493.9
   455.3
   449.7
   489.3
   488.7
   477.6
   467.9
   499.4
   455.6
   451.7
     487
   489.3
   496.5
   494.8
   505.2
   467.6
   487.4
   456.2
   492.9
   525.3
   504.9
   500.3
   468.9
   527.9
   551.6
   442.6
   464.7
   498.4
   464.3
   493.5
     512
   483.8
   455.6
   475.7
   500.7
   502.3
   503.9
   530.8
     489
   499.1
   464.7
     477
   514.3
   418.3
   514.9
   491.9
   497.1
   443.9
   497.1
   489.6
   500.3
   489.3
   506.2
   523.4
   495.8
   485.4
   467.3
   450.7
   444.2
   484.5
   509.1
   493.9
   448.4
   529.2
   506.8
   492.9
   487.4
   453.3
   496.8
     500
   432.2
   506.2
   471.8
   528.2
   460.8
   510.7
   479.9
   483.5
   529.5
   481.5
   494.8
   469.9
   476.7
   480.9
   523.7
   528.9
   464.7
   516.2
     464
   543.8
     477
   490.6
   485.4
   471.8
   491.9
   540.9
   509.4
   490.9
   469.9
   516.6
   455.6
   444.2
   495.2
   491.6
   518.2
   490.9
   462.7
   574.6
   494.2
   463.7
   440.7
   530.2
     476
   457.9
   483.2
   514.3
   474.1
   467.6
     525
   469.5
   474.1
   464.7
   495.2
   449.4
   480.9
   434.5
   476.7
     476
   504.2
   511.7
   487.4
   478.9
   507.5
   554.5
   482.5
   480.6
   457.2
   556.5
   495.8
   498.4
   465.3
   483.2
   500.7
   456.6
   494.5
   475.4
   510.1
   496.1
   469.9
   474.7
   435.8
   480.6
   504.2
   492.6
   421.8
   430.6
   476.3
   493.2
   482.5
   474.7
   491.6
   481.5
   470.2
   471.8
   540.9
   519.5
   506.8
     465
   471.5
   477.3
   504.9
   476.7
   501.6
   465.3
   533.4
   490.9
   511.1
   537.7
   520.8
   447.8
   463.7
   443.6
   532.5
   497.1
     464
   479.6
   515.3
   479.9
     475
   544.8
   493.2
   490.3
   501.3
   472.8
   432.9
     464
   482.2
   491.6
   490.6
   453.6
   483.5
   469.5
   492.9
   514.3
   522.4
   497.1
   478.6
   507.8
   463.7
   504.9
   484.8
   490.3
   462.7
     513
   497.8
   469.2
   389.7
   454.6
   496.1
     475
     441
   441.6
   465.6
   481.9
   499.7
   483.2
   466.6
   501.6
   555.8
   499.4
   486.1
   489.3
   520.5
   496.8
   493.9
   539.6
   501.3
   449.1
   493.9
     489
   480.6
   518.2
   517.2
   509.1
   491.9
     464
   422.5
     525
   481.2
   485.1
   444.9
   452.7
   513.6
   495.2
   557.4
   482.2
   459.8
   518.2
   505.2
   460.4
   481.5
   511.1
   472.8
   484.5
   522.4
   472.1
   464.3
     476
   528.6
     526
   490.9
   490.3
   545.8
   422.5
   483.5
   480.9
   507.5
   430.3
   448.8
   545.8
   479.6
   553.2
   496.8
   503.3
   553.2
   514.9
   471.8
   492.9
   444.9
   472.1
   459.8
   452.3
   529.9
   468.2
   491.3
     475
   461.7
   448.1
   524.4
   469.5
   537.7
   517.9
   484.8
     478
   448.4
     501
   459.2
   487.4
   471.2
   482.2
   486.7
   473.1
   556.1
   464.3
     500
   524.7
   432.5
   474.1
   511.1
   521.8
   463.7
   459.5
   505.2
   510.7
   471.2
   500.3
   486.1
   509.8
   498.4
     489
     451
   493.9
   489.6
   471.5
   490.3
   568.8
   511.1
   536.4
   519.2
   535.4
   496.1
   506.5
   461.7
   522.1
   442.9
   450.4
   502.3
   490.3
   490.6
   472.5
   484.8
   485.8
   520.8
   520.8
   486.4
   469.2
   477.6
   535.1
   543.5
   518.2
   498.1
   456.9
   494.8
   515.9
   496.5
   492.6
   519.2
   468.9
     415
   523.1
   526.9
   496.1
   532.5
   494.8
   428.3
   448.1
   473.1
   500.3
   485.1
   499.1
   520.5
   508.5
   476.3
   475.4
   494.8
   519.5
     502
   522.1
   551.6
   538.6
     500
   435.5
   457.2
   528.2
   479.3
   489.6
   449.1
   513.6
   449.7
   474.4
   486.7
   491.6
   503.6
   466.9
   489.3
   500.7
   523.4
   457.5
   487.7
   486.1
     465
   496.8
   468.2
   509.4
   469.5
   487.7
   493.9
   496.5
   470.5
   520.5
   447.8
   490.6
   458.8
     478
   443.3
   521.4
   448.8
   445.2
   473.1
   538.3
   499.7
   516.9
   555.2
   475.7
   494.5
   478.6
   442.3
   438.1
   507.5
   504.9
   438.4
   410.8
   508.5
   515.6
   477.6
   486.4
   496.5
   472.1
   429.3
   514.3
   446.2
   533.8
   459.8
     513
   477.3
   440.3
   465.3
   484.5
   533.8
   466.6
   462.4
   520.8
   433.5
     463
   494.5
   527.6
     452
     487
   495.2
   470.2
   443.3
   484.5
   460.4
   460.8
   435.5
   525.3
   481.9
   474.4
   478.6
   499.1
     441
   486.4
   470.8
   443.3
   479.9
   481.5
   480.2
   518.8
   508.5
   470.2
   480.9
   446.2
   519.8
   485.4
     488
   521.1
     502
   542.8
   484.1
   471.8
   488.7
   516.6
   459.8
   488.3
   546.1
   453.3
     514
   511.4
   434.8
   485.1
   426.1
   518.2
   548.7
   506.5
   501.3
     463
   406.3
     465
   487.7
   492.6
   543.8
   539.9
   484.1
   537.3
   467.6
   448.1
   465.6
   512.4
   478.6
   487.7
   477.3
     500
     539
   480.9
   494.8
     452
   492.9
   517.9
   516.9
   541.5
   485.4
   456.2
   440.3
   470.2
   513.6
     441
     525
   442.6
   537.3
     466
   476.7
   533.1
   464.3
   501.6
   472.1
   511.1
   486.1
     513
   443.3
   473.7
   465.6
   508.1
   480.6
   506.8
   527.3
     502
   510.7
   526.3
   515.9
   522.7
   425.7
   510.4
   466.3
   477.6
   496.8
   484.1
     500
   492.2
   497.4
   519.8
   506.5
   490.3
   480.2
   461.4
   477.6
   474.1
   521.4
   484.5
   495.5
   520.1
   498.4
     440
   466.3
   537.3
   521.1
   513.3
   521.1
   502.6
   514.9
   492.6
   471.8
   522.4
   504.6
   490.3
   468.9
   468.2
   504.2
   504.9
   446.2
   521.4
   494.5
   514.3
   509.4
   481.5
   499.1
   456.6
     490
     501
   537.3
   510.4
   490.6
   468.2
   515.6
   488.3
   526.9
   473.1
   493.5
   474.1
   514.6
     551
   502.3
   502.6
     466
   467.3
   523.1
   461.7
   499.1
   490.3
   460.8
   473.4
   490.3
   526.6
     514
   522.4
   494.5
   466.3
   495.8
   490.9
   465.3
     476
   508.5
   483.5
     487
   467.9
   468.9
   488.7
   524.4
     488
   542.5
   465.6
   483.5
   467.6
   471.2
   505.9
   467.9
   493.9
   545.4
   457.9
     477
   554.2
   506.5
   515.6
   525.3
   455.6
   449.7
   516.9
   508.8
   507.8
   570.4
   525.3
   466.3
   482.5
   460.8
   471.8
   532.1
     525
   518.8
   464.3
   425.4
   477.6
     487
   470.5
   505.5
   468.6
   531.8
   478.6
   511.7
   472.1
   450.1
   511.7
   472.1
   567.8
   507.5
   442.9
   471.2
   484.8
   473.1
   447.8
     539
   537.7
     490
   500.3
   429.6
   459.5
   502.6
   460.4
     500
   490.6
   471.2
     500
   506.8
   520.8
   504.6
   527.6
   487.4
   468.9
   526.3
   515.9
   492.2
   503.9
   466.6
   553.9
   515.3
   479.9
   470.2
   482.5
   494.5
   492.9
   521.4
   486.4
   444.6
   465.3
   442.3
   515.9
   596.4
   500.7
   517.5
   461.4
   559.1
   507.8
   528.9
     502
   509.8
   495.8
   480.6
   498.1
   546.4
   489.3
   522.1
   448.1
   482.2
   482.5
   487.7
   515.3
   494.8
   531.2
   495.2
     477
   482.2
   488.3
   491.3
     465
   507.8
   444.2
   483.5
   473.1
   497.1
   456.9
   486.7
   550.6
   462.4
     477
   516.6
   482.8
   468.6
   483.2
   492.2
   506.8
   411.1
   505.2
   489.3
   515.6
   494.2
     501
   497.4
   535.1
   452.3
   499.4
     488
     551
   486.7
   533.8
   469.2
   482.5
     478
   505.9
   478.9
   509.4
   470.2
   483.5
     501
   502.6
   481.2
   518.2
   493.5
   487.4
   476.7
   482.5
   485.1
   455.9
     477
     439
   450.4
   499.7
   526.6
     475
   471.2
   465.6
   493.9
   506.2
   472.5
   490.9
   491.9
   505.5
   485.4
   506.5
   415.4
   513.3
   502.3
   426.1
   607.1
     451
   494.8
   487.4
   493.2
   510.7
   497.8
   520.5
   528.2
   462.1
   493.5
   454.9
   478.3
   482.8
   506.5
   482.2
   505.9
   473.4
   434.5
   485.8
   523.1
   518.5
   499.7
   496.1
   533.8
   461.7
   472.5
   506.5
   477.3
   487.7
   465.6
   448.4
   472.5
   528.6
   543.5
   491.6
   460.1
   485.4
   458.2
   447.1
   478.9
   490.3
   468.2
   483.2
   443.3
   444.6
   434.2
   496.1
   483.8
   449.7
   512.7
     487
   436.1
   484.1
   506.5
   464.7
   502.9
   453.3
   515.3
   551.3
   459.5
     477
   499.1
   502.3
   505.5
   498.4
   483.2
   504.6
   450.4
     551
     439
   488.7
   544.5
     526
   459.5
     512
     537
     466
   497.4
   514.6
   485.8
   472.8
   413.1
   414.4
   438.7
   472.5
   483.5
   464.3
   505.5
   451.7
   497.1
     439
   510.7
   534.7
     524
     464
   463.7
   473.7
   480.2
   491.3
   488.3
   484.5
   470.2
   490.9
   531.5
   389.4
   479.6
     464
   470.8
   449.4
   434.8
   483.5
   510.4
   487.7
   482.5
   519.8
   486.4
   450.7
   449.4
   514.6
   527.6
   463.7
   494.8
   523.1
   478.6
   476.3
   441.3
   493.2
   542.8
   505.9
   475.7
   479.9
   490.9
   506.5
   525.7
   475.4
   504.2
   514.9
   496.1
   490.9
   469.9
   497.1
   484.1
     475
   480.2
   465.6
   462.7
   498.7
   487.7
   532.1
   507.8
   493.9
     465
   530.8
     526
   540.6
   493.5
   474.1
   533.1
   488.3
   444.2
   480.6
   445.9
   473.1
   454.6
   523.4
   475.4
   551.9
   493.9
   496.8
   453.3
   474.1
   472.5
   444.9
   473.1
   482.5
   483.8
   504.9
     524
   495.8
   477.3
   498.7
   502.6
   479.3
   482.8
   461.7
   468.2
     513
   517.2
   431.9
   457.2
   494.2
     490
   465.3
   493.9
   495.8
   541.5
   497.8
   460.1
   528.2
   464.3
     502
   518.5
   503.6
   497.4
   478.3
   483.2
   504.9
   482.8
   493.2
   503.3
     488
   516.9
   439.4
   502.9
   476.7
   504.9
   460.8
   503.3
   571.1
   492.2
   459.2
   460.4
   530.2
   535.1
   457.9
     487
   495.2
   495.2
   523.4
   455.6
   497.8
   531.2
   468.9
   505.9
   527.9
   443.6
   509.4
     475
   479.6
   479.6
   455.6
   478.3
   467.9
   498.1
   479.9
   423.8
   471.5
   510.1
   492.2
   446.5
   469.5
   390.4
   463.7
   519.2
   482.8
   541.9
   502.6
   473.4
   487.7
   491.6
   512.7
   485.8
   506.5
   454.3
     489
   450.1
   454.6
   491.3
   516.2
   448.8
   509.8
   487.7
   464.7
   486.4
   460.4
     526
   546.4
   479.9
   545.4
   517.2
   491.6
   486.7
   431.6
   507.5
   501.6
   531.5
   494.8
   439.4
   522.4
   482.2
   454.3
   496.5
   519.8
   479.3
   486.7
   458.8
   490.9
     465
   489.6
   493.5
   539.6
   488.7
   506.2
   458.8
   487.7
   472.5
   491.9
   547.7
   511.7
     441
   445.9
   464.3
   503.9
   455.9
   482.5
   430.6
     489
   415.4
   440.3
   520.1
   463.4
   450.4
   488.3
   474.4
   493.5
   466.6
   501.3
   482.5
   435.1
   488.7
     525
   523.4
   602.2
   464.3
   486.1
   505.5
   455.6
   507.8
   470.2
   444.6
   506.2
   492.6
   512.4
   468.9
   492.2
   461.7
   502.9
   489.6
   498.1
   438.4
   460.8
   485.8
   493.9
   478.3
   498.4
   463.7
     475
   511.1
   499.1
   509.8
   470.8
   450.1
   479.6
   517.9
   469.9
   489.6
   464.7
     562
   437.1
   468.6
   546.4
   478.3
   467.9
   501.3
   528.6
   438.1
   542.5
   484.8
     487
   527.9
     463
   509.4
   473.4
   469.9
   496.1
   489.6
   469.9
   491.9
   503.6
   496.5
   474.7
   486.7
   454.3
   462.1
   526.3
   505.5
   532.1
   455.3
   516.2
     464
   427.7
   507.5
   498.7
   512.7
   494.8
   450.7
   466.3
     525
     466
   471.2
   467.3
   477.6
   492.2
     439
   495.2
   473.1
   517.9
   479.6
   522.7
   518.8
   462.7
   495.8
   480.2
   481.2
   497.4
   522.1
     487
   533.1
   490.9
   504.6
   493.5
   495.2
   473.1
   486.4
   459.2
     537
   471.2
   485.8
   451.4
   459.2
   475.4
   534.1
   441.6
   498.1
   519.2
   502.6
   462.1
   481.5
   486.7
   473.7
   472.8
   450.1
   479.6
   493.9
   521.4
   457.5
   504.9
   524.7
   494.2
   505.5
   499.7
   539.9
   529.2
   423.8
   539.3
   498.7
   531.8
   485.1
   467.9
   503.9
   475.7
   487.7
   517.9
     452
   490.9
   482.5
   527.9
     539
   454.3
   514.6
   506.2
   506.5
   505.5
   461.7
   505.2
     475
   486.4
   472.8
   514.3
   539.6
   528.6
   501.6
   470.5
   505.5
   531.5
   549.3
   507.2
   427.7
   499.1
   460.4
   464.3
   530.8
     477
     464
   439.7
   434.5
   492.6
   477.6
   480.6
   502.6
     427
   474.7
   491.3
   465.3
     489
   532.8
     500
   540.6
   498.4
   512.4
     466
   533.1
     478
   434.5
   489.3
   474.7
     465
   516.2
     488
   455.9
     490
   513.6
   468.6
   532.8
   459.2
   513.3
     463
   458.8
   533.8
   479.3
   438.7
   498.1
     477
   436.8
     488
   481.2
   484.1
     500
   487.7
     500
   450.4
   503.6
   447.5
   490.3
   505.9
   510.1
   546.4
   459.2
   499.7
     478
   471.8
   507.8
   481.5
   494.5
   460.1
   453.6
   475.4
     500
   515.3
   500.7
   499.7
   492.9
   492.9
   553.9
     487
   507.8
   526.9
   514.9
   515.3
   494.8
   543.2
     451
   456.9
   520.1
   513.6
   501.6
   495.2
   476.3
   494.5
   495.8
   518.8
     539
   431.6
   496.1
   448.4
   485.1
   520.1
   494.5
   458.8
   515.9
   523.1
   500.3
   502.6
   448.8
   550.6
   490.6
   471.5
   520.5
   438.1
   437.1
   469.9
     477
   461.1
   464.3
   480.9
   519.2
   482.5
   522.1
   453.6
   460.1
   429.3
   478.9
   438.4
   483.8
   484.8
   436.1
   540.9
   458.2
   516.9
     453
   509.4
   468.9
   461.1
   522.7
   431.3
   530.8
   469.5
   491.3
   499.1
   475.7
   540.6
   481.9
   473.7
   539.3
   458.2
   480.2
   434.8
   498.1
   439.4
   541.2
   508.1
   480.9
   467.9
   497.8
   497.4
   526.9
   472.5
   478.3
   505.2
   508.1
   493.9
   529.9
   474.1
     488
   495.8
   433.5
   500.7
   447.5
   493.9
   474.1
   565.2
   471.2
   493.2
   561.7
   512.7
     490
   597.7
   479.6
   482.8
   531.5
   487.4
   477.3
   462.1
   426.4
   495.2
   485.4
   473.4
   488.3
   482.5
   518.2
   533.8
   538.3
   537.3
   543.5
   491.3
   483.8
   517.9
   515.6
   472.5
     513
     475
   505.2
   503.6
   502.6
   516.6
   539.9
   523.4
   522.7
     475
   471.8
   478.3
   469.2
     512
   483.5
   467.3
     417
     451
   446.8
   510.7
   501.3
   454.9
   504.2
   506.8
     500
   478.3
   501.3
   469.5
     440
     512
     478
   511.7
   506.2
   517.5
   510.7
     430
     550
   432.5
   472.5
   475.7
   491.6
   458.2
   500.7
   473.7
   458.2
   537.7
   461.4
     440
   475.4
   475.4
   498.1
   504.2
   466.3
   518.2
   515.9
   480.9
     551
   538.3
   523.7
   504.9
   479.9
   521.4
   489.6
   509.1
   494.5
   498.7
   534.7
   486.1
   511.1
   511.1
   472.8
   545.8
   480.2
     451
   509.1
   466.3
   509.8
   531.8
   506.5
   506.5
   486.7
   486.7
   501.6
   490.3
     488
   504.6
   497.1
   505.2
   499.1
   504.9
   465.6
   471.2
   510.4
   500.7
   435.1
   535.4
   546.1
   499.7
     500
   485.8
   489.6
   532.8
   480.2
   449.7
   498.4
   497.1
     452
     502
   446.2
   488.3
   449.1
     500
   518.5
   498.1
   480.9
   467.6
     524
   500.7
   464.3
   459.8
   505.5
   507.5
   565.6
   543.2
   507.8
   512.7
   491.6
   432.2
   503.3
   486.1
   506.5
     490
   516.9
   488.7
   440.7
   500.7
   499.7
   503.6
   430.6
   433.5
   499.1
     441
   470.8
   526.9
   477.3
   502.9
   482.8
   470.5
   485.8
   502.3
   517.5
   467.6
   452.7
   556.8
   499.1
   459.5
   512.4
   471.5
   442.6
     465
   455.6
     477
     478
     489
   460.4
   486.4
   504.6
   495.8
   509.4
   489.3
   462.1
   465.6
   525.7
   508.5
   521.8
   502.6
   465.3
   493.5
   478.3
   505.2
   455.6
   515.3
   454.3
   495.5
   491.9
   536.7
   563.9
   470.5
   514.9
   534.7
   488.7
     427
     501
   461.7
   499.1
   517.5
     502
   519.8
   501.3
   547.1
   520.1
   454.9
   493.2
   545.4
   490.9
   480.9
   471.5
   516.9
   470.8
   499.7
   516.2
   497.1
   528.2
   536.4
   491.6
   479.3
   443.9
     513
   547.4
   516.2
   494.8
   459.8
   514.9
   492.9
   506.2
   504.6
   539.9
   500.7
   479.9
   425.7
   503.9
   461.7
   502.6
   499.4
   487.7
   431.6
   492.9
   499.7
   481.5
     489
   470.2
   486.1
   509.8
   484.1
   498.4
   470.8
   532.5
   506.5
   474.4
   486.7
   437.4
   489.6
   490.3
   560.7
   510.1
   520.5
   442.3
   480.2
   492.2
   499.4
   453.3
   518.8
   479.3
   467.6
   524.7
     512
   497.4
   460.8
   551.6
   531.5
   499.7
   474.1
   507.8
   432.2
   471.8
     478
   531.5
   458.5
   490.9
   501.3
   522.7
     489
   398.2
   519.2
   505.5
   473.4
   523.4
   499.7
   511.7
   494.5
   506.2
   498.4
   492.6
   491.9
   474.4
     475
   542.2
     487
   495.8
   474.4
   462.1
   520.1
   472.8
   517.2
   434.2
   510.1
   498.4
   455.6
   423.5
   492.2
   436.1
   496.1
   456.9
   450.4
   482.2
   533.8
   511.1
   462.1
     514
   516.9
   508.8
   503.3
     478
   506.2
   493.5
   481.2
   500.7
   472.5
   476.3
   462.4
   432.2
   493.2
   498.7
   458.8
     488
   507.8
   477.6
   471.5
   501.6
   511.7
   468.2
   442.9
   502.6
     502
   460.8
   464.7
   497.8
   509.4
   511.7
   500.3
   522.7
   489.3
     549
   465.3
   527.9
   486.7
   469.5
   464.3
   494.5
   502.9
   481.2
   502.3
   500.7
   480.9
     465
     475
   510.1
   481.5
   443.3
     500
   474.7
   479.9
   543.2
   484.1
     500
     538
   493.9
   411.5
   506.2
   478.6
   481.9
   535.7
   502.6
   481.5
   480.6
   482.5
   508.5
   540.3
   490.6
   536.4
   474.7
   503.9
   508.5
   452.7
   486.7
   556.5
   482.2
   479.6
     475
   469.2
     477
   507.5
     490
   479.6
   434.8
     513
   481.9
   481.5
   473.4
   474.4
     441
   420.9
   514.9
   480.2
   480.9
   471.8
   486.4
   514.3
   447.5
   516.9
   466.3
   485.4
   479.3
   478.9
   464.3
   526.3
   502.9
   432.5
   458.8
   491.9
   510.7
   478.6
   440.7
   511.1
   507.5
   487.4
   493.2
   508.1
   493.2
   497.8
   458.5
   443.6
   492.9
     512
   437.4
   520.1
   505.5
   478.6
   493.2
   457.2
   495.2
   492.9
   487.4
   550.3
   442.9
   462.4
   476.3
   518.8
   471.5
   540.9
   472.1
   490.3
   542.2
     466
     500
   457.5
   498.4
   454.9
   499.1
   516.2
   481.2
   458.5
   504.2
   424.1
   457.9
   463.4
   482.8
   448.8
   542.8
     500
   492.6
   563.3
   502.6
   530.5
   484.5
   456.9
     440
   488.7
     453
   557.4
     488
   483.8
     478
   450.7
   508.1
   517.5
   499.7
   468.9
   471.5
   481.2
   541.5
   507.8
   476.7
   527.6
   493.9
   469.5
   497.8
   532.5
   482.8
   483.5
   480.9
     463
   473.4
   472.8
   485.8
   564.9
   461.4
   524.7
   521.1
   458.5
   474.4
   529.2
   531.2
   483.5
   481.2
   485.8
   484.1
     463
   463.7
   526.6
   515.3
   457.2
   505.5
   517.5
   474.4
   516.2
   490.3
   504.6
   523.4
   472.5
   502.3
     487
   497.8
   502.3
   540.6
   484.5
   519.5
     490
   485.8
   489.3
   504.2
   489.6
   541.5
   486.1
   482.8
   531.5
   447.8
   454.3
   470.2
     539
   467.3
   506.5
   514.6
   502.6
     487
     500
   492.6
   481.5
   484.1
   531.2
   470.2
   504.2
   513.3
   501.6
   462.4
   486.4
   469.9
   468.9
   540.3
   503.3
   528.2
   503.3
   473.4
   472.8
   491.6
   518.5
   459.2
   493.9
   520.5
   483.5
   485.1
     488
   489.6
   453.3
     464
   483.2
   557.4
     502
   479.3
     502
   480.9
   539.9
     476
   511.7
   514.9
   510.4
     500
   444.6
   545.8
   495.8
   468.2
   464.3
   476.3
   523.7
   514.6
   502.6
   489.6
   505.9
   488.3
   496.5
   457.9
   471.8
   497.8
   485.1
   533.4
   507.5
   443.9
   460.4
   433.8
   502.9
   471.8
   514.6
   509.1
   471.8
   454.6
   489.3
   548.4
   504.2
     477
   456.9
   495.2
   489.3
   583.4
   450.7
   452.3
   513.3
   506.5
   519.5
   481.5
   492.9
   435.1
   483.2
     475
     501
   474.1
     512
   517.2
     465
   499.7
   503.3
     526
   442.6
   514.6
   459.8
   529.5
   527.6
   422.8
   502.6
   492.9
   514.6
   475.4
   487.4
   494.2
   511.1
   519.2
   476.7
   517.2
   487.7
     464
   491.6
   522.1
   522.1
   494.8
   459.8
   475.7
   440.7
     513
   467.9
   508.1
     466
   464.3
   458.5
   520.1
   483.5
   502.3
   461.4
   494.5
   458.8
   432.5
   466.9
   498.4
   440.7
   498.7
   495.5
   491.9
   510.4
   527.9
   475.7
   421.2
   482.8
   512.7
   515.6
   482.2
   499.7
   490.9
   458.2
   530.8
   502.3
   468.6
   509.8
   456.9
     465
   507.8
   520.5
   443.6
   514.3
   505.5
   504.2
   500.3
   507.8
     487
   492.9
   482.2
   456.2
   479.9
   484.8
   507.8
   476.3
   426.7
     490
   477.3
     502
   493.5
     477
     561
   495.5
   491.9
   472.5
   498.4
     488
   499.1
     466
   483.2
   453.3
   469.9
   463.7
   481.9
   473.1
     549
   517.9
   468.6
   474.1
   511.7
   453.6
   470.8
   496.8
   458.5
   540.9
   483.5
     487
   502.6
   495.8
     475
   494.2
     526
   491.3
   477.6
   516.2
   516.2
     512
   464.3
   505.2
   460.4
   504.2
   445.9
   465.3
   506.8
   491.9
   472.5
   526.3
   489.6
     478
   468.9
   506.5
   503.6
   454.3
   511.4
   495.2
   424.8
   531.5
   509.8
   469.9
     488
   457.5
   508.1
   478.9
     477
   520.8
   535.4
   523.4
   484.5
   442.9
   477.3
     478
   534.4
   458.2
   445.2
   490.3
   492.9
   467.3
   569.4
   461.7
   441.6
     478
   505.5
   497.4
   536.4
   475.4
   476.7
   473.1
     477
   445.2
   515.6
   463.7
   524.4
   481.9
   490.9
   515.3
   533.4
   479.9
   491.9
   521.8
   436.1
   447.5
     476
   481.2
   477.6
   456.2
   466.9
   465.3
     525
     490
   502.3
   494.2
   494.2
   494.8
   479.9
   455.6
   439.4
   473.7
   480.2
   478.3
   533.8
   476.3
   501.3
   466.3
   512.4
   518.8
   473.1
   455.3
   512.7
   508.5
     489
   520.5
   453.3
   501.6
   464.7
     526
   507.2
   457.9
   476.3
   525.7
     488
   503.3
   490.6
   461.4
   491.9
   495.5
   467.3
   533.8
   532.8
   498.1
   480.9
   477.3
   532.5
   466.3
   534.1
   472.1
   468.6
   449.7
     489
   522.4
   453.3
   513.3
   456.9
   526.9
   534.4
   462.7
   455.3
   467.9
   509.4
     512
   452.7
   473.4
   481.9
   474.1
   454.6
   502.6
     477
   503.6
   488.3
   493.9
     475
   443.3
   534.4
   522.4
     451
   516.2
   543.8
   493.2
   510.1
   468.2
   494.5
   463.4
   470.8
   519.2
   483.2
   502.3
   526.6
   489.6
   484.1
   494.5
   456.2
   496.8
   495.5
   500.7
   509.8
   546.4
   537.7
   493.9
   509.1
   455.3
   472.1
   589.6
   483.8
   516.6
   512.4
   499.7
   460.4
   573.3
   487.4
   511.4
   523.1
   511.4
   505.2
   539.6
   485.1
     488
   495.5
   481.9
   429.3
   491.6
   510.1
   479.3
   459.2
   468.9
   487.7
   438.1
   479.6
     464
   467.9
   523.7
   474.1
   433.5
     490
   515.6
   455.3
   544.1
     502
   492.6
   463.7
   456.2
   451.7
   499.1
   457.9
   493.9
   526.6
   494.8
   527.6
   473.1
   496.1
   502.6
     513
   502.6
   544.8
   504.9
   463.4
   492.6
   482.2
   492.6
   479.9
   526.9
   489.6
   489.6
   482.2
   508.1
     490
   449.1
   449.1
   484.5
   531.8
   502.3
   484.5
   482.2
   456.6
   421.2
   493.9
   478.9
   509.4
   527.3
   517.5
   523.4
   470.5
   522.4
   479.6
   504.6
   497.1
   543.2
   520.5
   466.9
   471.8
   478.9
   474.4
   513.3
   475.7
   506.8
   454.9
     463
   533.1
   514.9
     454
   521.4
     502
   445.2
   470.5
   465.3
   479.6
   535.7
   552.3
   439.4
   528.2
   457.2
   474.7
   487.4
   507.8
   481.5
   513.3
   499.7
   508.1
     475
   486.7
   511.7
   466.3
   487.7
   511.7
   522.4
   509.4
   491.9
     465
   526.9
   527.9
   455.3
   483.2
   522.1
   443.6
   500.3
     475
   511.7
   514.3
   509.1
   505.9
   545.1
   571.4
   493.9
   478.6
     490
   485.8
     478
   480.6
   475.4
   529.2
   489.3
   482.8
   474.4
   455.3
   435.1
   494.5
   422.5
   481.2
   460.4
   455.3
   462.7
   483.2
   449.7
   467.9
   460.1
   485.4
   482.8
   464.7
   481.2
   457.5
   425.7
   435.8
   467.9
   480.6
   454.3
   455.3
   453.3
   474.1
   497.1
   460.8
     525
   527.3
   465.6
   517.5
   459.8
   450.7
   506.8
   491.3
   493.2
     463
   447.8
   477.6
   453.3
   480.9
     512
   453.6
   464.3
   483.5
   467.6
   537.7
   482.2
   484.1
   509.1
   475.4
   517.9
   503.3
     478
   531.8
   485.8
   513.6
   531.8
   464.3
   526.9
   477.6
   523.7
   519.5
   496.5
   522.1
   508.8
   523.1
   422.2
   540.9
   519.8
   484.8
     440
   452.3
     430
   479.3
   537.3
   529.9
   524.7
     488
   466.9
   457.9
   517.5
   500.3
   468.9
   475.7
   497.4
   500.7
   465.3
   454.6
   470.8
   513.6
   438.4
   488.7
   461.4
   503.6
   494.5
   475.7
   506.2
   422.8
   492.2
     502
   483.2
   511.7
   506.2
   425.1
   451.7
   466.9
     475
   478.6
   509.1
   477.6
   501.6
   461.7
   502.6
   478.3
   497.1
   491.3
   467.6
   491.3
   490.3
   471.5
   510.1
   470.5
   464.7
   532.8
   467.3
   465.6
   460.4
     475
     501
   491.9
   465.3
   501.6
   472.8
     490
   421.8
   497.1
   485.4
     440
   500.7
     514
   486.7
   483.8
   521.8
   529.2
     487
   497.1
   444.2
   465.6
   490.3
   508.1
   454.3
   481.5
   503.3
   434.8
   517.9
   493.9
   520.1
   545.4
   475.4
   479.6
     440
   523.4
     513
   464.3
   422.2
   461.4
     442
   535.1
   548.7
   544.8
   473.1
   531.5
   523.1
   464.3
   495.5
   522.7
   502.6
   446.8
   477.6
   448.4
   420.2
   523.1
   490.3
   488.3
   456.2
   436.1
     451
   531.8
   435.5
   467.9
   464.3
   473.7
   506.8
   465.6
     475
   448.8
   494.8
     463
   503.3
   467.9
   481.9
   515.6
   467.3
   478.6
   452.7
   457.5
   445.5
   495.8
   514.9
   516.9
   495.8
   448.4
   505.9
   553.9
   568.1
   482.8
   462.7
   507.5
   521.4
     500
   457.9
   473.7
   472.1
   515.3
     453
   487.7
     502
     526
   464.7
   483.5
   530.8
     475
   518.2
   554.2
   519.5
   493.2
   477.6
   494.5
   530.8
   512.4
     550
   470.2
   449.4
   497.8
   504.2
   479.3
   485.8
   485.1
   501.3
   503.9
   473.7
   523.1
   501.6
   535.1
   512.7
   477.6
   481.9
   511.7
   462.7
   492.2
   455.9
   479.9
   512.4
   571.7
   471.2
   437.1
   483.8
   502.6
     477
   503.6
   438.4
   467.6
   525.7
   437.1
   448.4
   485.8
   500.3
   483.2
   456.6
   535.7
   485.8
   491.9
   454.6
   492.9
   511.7
   453.3
   544.1
   515.6
   501.6
   566.5
   524.4
   484.1
   493.2
   484.1
   477.6
   460.4
   467.9
     429
     524
   435.1
   519.5
   479.9
   482.8
   484.1
   464.7
   509.4
   507.8
   464.7
   511.1
   485.1
   580.5
   492.9
   477.6
   465.3
   478.3
   472.5
   496.5
     453
   544.8
   471.5
   445.2
   426.7
   516.9
   460.1
   546.7
   471.2
   423.5
   479.6
   495.8
   479.3
   523.4
   438.1
   535.4
   484.1
   508.8
   433.2
   485.8
   484.1
   459.8
   477.6
   529.2
   542.2
   443.6
   460.4
   426.1
   436.8
   490.6
   474.1
   511.7
   521.8
   544.8
   475.4
   485.4
   460.4
     478
   515.3
   491.9
   490.6
   485.1
   498.7
   497.4
   516.6
     464
   494.8
     537
   487.4
   445.2
   503.9
   491.6
   496.8
   535.7
   442.9
   451.7
   485.1
   447.1
   544.1
   521.8
   503.3
   499.4
   466.3
   481.5
   546.7
   469.2
   487.4
   474.1
   525.7
   506.5
   508.8
   445.9
   464.7
   517.5
   490.3
     526
   481.5
   483.2
   545.4
   545.8
   500.3
   495.5
     524
   504.2
   502.6
   510.4
     538
   482.8
   496.5
   449.1
     524
   525.7
   527.9
   463.7
     439
     466
     490
   493.5
   467.3
   527.6
   438.1
   497.4
   474.1
     488
   488.7
   488.3
   486.4
   495.8
   495.8
   460.8
   469.9
   475.7
   489.3
   557.1
   522.1
   525.7
   512.4
   453.3
   514.9
     464
   513.3
     526
   515.6
   463.4
   508.5
   529.2
     514
   513.3
     476
     488
   472.5
   474.7
   530.8
   456.6
     537
   492.2
   480.2
   459.5
     539
   462.1
   494.2
   496.1
   491.3
   474.4
   485.4
   482.5
     501
   478.9
   525.3
   475.7
     475
   506.5
   497.4
   460.4
   480.2
     501
   481.2
     451
     490
   459.2
   485.4
   496.8
   504.2
   468.2
     538
   483.5
   430.3
   513.3
   456.9
   519.2
   452.7
   492.2
   476.7
   470.8
   486.4
     584
   470.8
   526.9
   514.9
   507.8
   516.2
     512
   542.5
   438.1
   446.2
   517.2
   496.5
   514.9
   447.1
   502.3
   487.4
   477.3
   484.5
   483.8
   488.7
   492.9
   544.1
   478.6
   453.3
     466
   468.9
   479.3
   479.3
   482.8
   483.2
   497.1
   496.5
   477.3
   518.8
   504.2
     454
   435.8
     476
   521.8
   445.9
   459.8
   491.9
   502.6
   449.7
   469.2
   526.6
   464.7
   474.4
   490.6
   494.5
   458.8
   516.2
     487
   530.8
   479.9
   466.3
   517.5
   504.9
   465.3
   514.6
   558.1
   496.8
   516.9
   456.2
     466
   510.4
   529.5
   482.2
   486.4
     512
   469.2
   491.3
   471.5
   449.4
   478.3
     430
   500.7
   484.1
   510.1
   501.3
   517.9
   504.6
   510.7
   505.9
     475
   492.6
   465.6
     502
   531.5
   530.5
   519.2
   503.6
   487.4
   575.6
   505.2
   517.2
     430
   488.7
   458.2
   549.3
   478.9
   499.7
   400.1
   468.9
   480.6
   488.7
   528.6
   498.1
   498.1
   479.3
   531.8
   530.2
   497.8
   501.3
   444.9
   503.9
   474.1
   467.3
   443.6
   491.6
   428.3
     500
     476
   467.6
   485.4
   507.5
     489
   501.6
   457.5
   503.9
   497.8
   437.4
   437.7
   502.3
     465
   506.2
   474.4
   517.2
   485.1
   437.7
   469.9
   516.6
   494.2
   471.5
   489.6
   446.2
   482.8
   484.8
     464
   519.5
   505.9
   516.2
     463
   472.5
   425.7
   483.8
     464
   508.5
   473.4
   527.3
   506.2
   528.2
   494.5
   482.5
   486.7
   504.9
   409.2
   498.4
   499.4
   525.3
   520.1
     514
   486.7
   514.3
   478.6
   537.3
   481.2
   503.9
     428
   540.3
   481.9
     487
     466
   450.7
   482.8
   447.8
   483.5
   458.8
   475.7
   509.4
   487.7
   486.1
   507.8
   454.3
   431.6
   465.6
   515.6
   500.3
   481.5
   510.4
   493.5
   511.1
   467.9
   467.6
   498.1
   471.8
     501
   478.9
   478.9
   471.2
   483.2
   459.8
   445.5
   510.4
   484.1
   497.8
   419.2
   476.3
   460.8
     475
   485.4
   501.6
   510.7
   526.6
   461.1
   464.3
   435.5
   464.3
   508.8
   501.3
   450.4
   464.3
   512.4
   551.3
   516.9
   438.1
   456.9
   479.6
   480.2
   468.2
   492.9
     488
   484.8
   550.3
   491.9
     488
   467.9
   497.8
   487.4
   467.3
   455.3
   464.7
   479.9
   482.8
   482.5
   496.8
   448.4
   508.8
   476.7
     478
   507.8
   494.8
   408.2
     502
   510.7
   499.1
     490
   515.9
   475.4
   485.1
   451.4
   521.8
   465.3
   476.3
     488
   532.5
   483.5
   493.5
   493.9
   531.2
   491.6
   456.2
   501.3
     514
   500.3
   456.6
   478.3
   487.4
   436.1
   493.5
     524
   461.7
     475
   479.9
   499.1
   469.5
   534.7
   454.9
   500.7
   423.5
   515.3
   439.7
   531.2
   495.2
   443.6
   480.6
     488
   521.4
   510.1
   508.8
     463
   490.9
   508.5
   474.1
   459.2
   511.7
   540.6
   540.9
     513
   438.4
   507.5
   527.9
   541.5
   477.6
   488.7
   489.3
   511.1
   494.5
   441.6
   483.2
   485.4
   498.7
   469.2
   447.5
   513.3
   493.5
   473.4
   511.1
   524.7
   446.2
   490.9
     452
   445.2
   465.6
   543.2
   468.9
     525
   488.7
   447.1
   521.1
   490.9
     488
   457.9
   451.7
   452.3
   544.1
   450.7
   443.9
   471.2
   516.2
   475.7
   492.2
   482.8
   522.4
     454
   510.4
   474.4
   481.5
   475.4
   459.5
   447.1
   454.9
   466.9
   481.2
   478.3
   472.1
     463
   425.7
   507.5
   447.8
   505.2
   486.4
   473.4
     454
   510.4
   498.4
   443.3
   474.1
   473.4
   472.5
   459.5
   519.8
   499.7
   495.5
   478.3
   490.9
   488.3
     548
   494.2
   497.1
   471.2
   491.9
   480.2
   480.9
   485.1
   447.1
   486.4
   430.6
   477.6
   469.2
   526.9
   511.7
   513.3
   507.8
   469.5
   466.9
   506.8
   514.9
   492.2
     489
   471.2
   477.6
   518.8
   493.9
   514.9
   474.1
   496.5
   497.1
   517.5
   452.3
   497.8
   542.8
   491.9
     453
   471.8
   499.1
   489.3
     526
   512.7
   471.2
   491.3
   499.1
   506.5
   502.6
   519.8
   457.5
   483.2
   549.7
   489.3
   555.8
   490.9
   497.8
   484.5
   492.6
   525.7
   508.8
     476
   478.6
     501
   494.5
   509.8
   482.2
   433.8
   482.5
   506.5
   467.9
   530.2
   505.9
   536.7
   492.9
   457.5
   492.2
   453.6
   452.7
   453.3
   481.5
   484.5
   472.1
   456.6
   472.1
   461.1
   451.7
   512.4
   544.1
   541.9
   521.8
   442.9
   508.5
   534.7
   534.4
   490.3
     514
   426.7
   482.2
   523.4
   532.8
   510.1
   499.7
   505.2
   459.8
   443.9
   455.3
     488
   447.1
   529.2
   548.4
   492.6
   497.4
   507.2
   468.6
   433.8
   553.9
   423.1
   480.2
   480.9
     464
   518.2
   493.2
   461.1
   495.5
   501.6
   503.9
   486.1
   455.6
   459.5
   510.7
   468.6
   476.3
   476.7
   512.4
     454
   508.5
   490.9
   520.1
   456.6
   483.2
   523.7
   473.4
   498.4
   498.7
   481.9
   477.3
   537.3
   482.8
   455.6
   482.5
   486.4
   473.7
   477.6
   530.2
   486.7
   493.9
   467.6
   455.3
   498.7
   512.7
   504.2
   495.8
   519.8
   520.5
     464
   466.3
   506.5
   529.2
   486.4
     524
   477.3
   456.6
   461.1
   472.1
   430.6
   476.7
   438.4
   521.1
   507.5
     501
   473.4
   499.4
   450.4
   508.1
   474.7
   519.5
   466.6
   438.4
   510.4
     513
   514.9
   493.5
   517.9
   504.9
   506.2
   482.5
   482.5
     487
   458.2
   502.3
   490.6
     466
   547.1
     490
   455.6
   501.6
     514
   482.8
   511.7
   487.7
   458.2
   461.1
   476.7
   494.8
   487.4
   509.8
   494.5
   504.6
     525
   439.7
   435.1
     477
   545.4
   509.4
   551.3
   482.2
   495.8
   460.1
   567.2
     453
   431.3
   468.6
   478.9
     487
   492.2
   497.1
     466
   518.8
   570.1
   452.7
   580.2
   457.9
   434.5
   513.3
   469.9
   521.4
   467.9
   478.9
   490.9
   465.6
   516.9
   573.3
   503.9
   506.5
   493.9
   526.9
   510.7
   494.2
   454.3
   474.1
     465
   429.6
   472.5
   490.6
     464
   437.1
   456.2
   492.2
   422.5
   526.9
   473.1
   479.3
   467.6
   450.1
   485.1
     525
   516.6
   508.1
   466.9
   537.3
   473.7
   493.9
   454.6
   453.6
   516.9
   529.9
   455.6
   497.8
   473.4
   522.7
   458.8
   553.2
   527.9
   477.3
   540.6
   523.4
   481.2
   489.6
   512.7
   493.5
   502.6
     442
   532.8
   464.3
   510.7
   472.8
   549.3
   532.5
   536.4
   486.1
   471.2
   512.4
   503.6
   565.6
   494.2
   519.8
   530.8
   484.8
   470.2
   454.9
   507.2
   447.1
   521.8
   500.3
   535.7
   503.3
   457.9
   488.7
   452.3
   481.5
     490
   483.8
   509.4
   506.2
   523.1
   492.9
   472.8
   484.5
   469.2
   471.2
   477.3
   492.9
   448.4
   516.9
   492.2
   460.1
   462.4
     512
   502.9
     501
   490.3
   492.2
   459.5
   479.6
   489.6
   490.9
   484.5
   486.7
   466.3
   563.3
   531.8
     475
   465.3
   493.5
   468.9
   502.9
   482.5
   519.2
   474.1
   466.6
   477.6
     478
   504.2
   495.8
   482.2
   450.7
   492.6
   459.2
   498.4
   485.8
   515.6
   478.3
   504.2
   513.3
   506.2
   437.4
   490.3
   506.5
   473.7
   517.9
   505.5
   564.9
   481.2
   449.1
   484.1
   488.3
   515.3
   524.7
     487
   519.8
   478.9
   484.8
   498.1
   484.8
   508.1
   481.9
   454.9
   544.8
   459.2
   522.1
   513.6
     465
   479.6
   435.5
   482.8
   479.9
   501.3
   493.2
     477
   469.9
   532.8
   502.3
   469.2
   481.9
   458.5
     513
   484.8
   528.6
   458.5
   494.8
   507.2
     513
   458.5
   434.8
   502.9
   517.2
   544.8
   472.8
   492.2
   539.6
   514.6
   449.4
   510.1
   468.6
   512.7
   494.5
   471.2
   490.9
   579.8
   478.6
   499.1
   539.3
   460.8
   485.8
   432.5
   487.7
   469.2
   444.6
   522.4
   520.1
   473.1
   460.4
   458.8
   499.1
   505.2
   479.6
   437.4
   472.8
   462.7
   523.7
   504.6
   546.1
   487.7
   523.1
   499.1
   472.8
   466.9
   489.6
   483.5
     487
   512.4
     476
   502.9
   512.7
   450.4
   456.9
   404.7
   479.3
   500.7
   414.7
   479.3
   508.1
   505.5
   524.4
   486.4
   477.3
   457.5
     441
   450.1
   466.9
   472.5
   498.1
   512.7
   498.4
   496.5
   493.2
   493.5
   515.9
     500
   474.4
   438.7
   498.1
   525.3
   476.7
   466.6
   447.1
   460.4
   495.8
   514.9
   494.5
   441.6
   455.9
   479.6
   465.3
     475
     525
   483.8
   492.9
   473.4
   461.7
   504.2
   481.9
   496.1
   462.1
   524.4
   473.7
     463
   499.4
   476.7
   455.6
   512.7
   523.1
   505.5
   529.5
   535.4
   513.6
   518.5
   470.8
   518.2
   481.5
   462.4
     488
   518.2
   507.2
   542.2
   517.5
   521.8
   472.1
   543.5
   511.1
   502.9
   453.6
   485.4
   505.2
   514.6
   546.7
   520.1
   456.6
   518.8
   505.9
   478.3
   491.3
   492.2
   466.3
   469.2
   495.8
   485.8
   514.6
   521.4
   492.2
   515.6
   498.7
   493.9
   533.1
   457.9
   460.8
   472.5
   488.7
   471.8
   465.6
   535.7
   520.8
   492.6
   461.7
   528.6
     513
   461.7
   442.6
   469.2
   520.1
   481.2
   507.5
   455.9
   544.5
   529.9
   551.6
   456.9
     440
   524.4
   450.1
   497.1
   476.3
   497.8
     513
   469.9
   490.9
   472.8
   466.6
   466.3
   545.1
   457.9
   479.6
   502.6
   460.8
   480.2
     478
   474.4
   496.1
   561.7
   503.6
   504.6
   491.3
   447.5
     526
   461.7
   511.1
   489.6
     466
   488.7
   506.2
   481.9
   446.5
   484.8
   477.3
     513
   433.8
   532.5
   507.5
   467.6
   493.9
   503.6
   548.7
   500.7
   489.6
   446.2
   458.2
   544.1
   503.9
   441.3
   527.3
   526.6
   480.9
   504.6
   476.3
   456.9
   516.2
   510.1
   524.4
   519.5
   503.3
   507.2
   480.2
   482.5
   535.7
   487.7
   509.4
   527.3
   495.5
   511.1
     465
   535.1
   461.7
   504.6
   480.9
   457.9
   480.2
   431.3
   493.5
   514.6
   527.6
     488
   511.1
   450.7
   496.8
   456.2
     537
   493.2
   464.3
     475
     476
     463
   506.8
   473.1
   521.8
   477.3
   507.2
   478.3
   555.5
     526
   492.2
   467.3
   501.6
   524.4
   547.1
   438.1
   503.9
   461.7
   564.9
   468.2
   491.3
   459.2
   491.6
   504.2
   537.3
   506.5
   471.2
   425.4
   494.5
   426.4
   513.3
   519.2
   469.5
   431.6
   513.3
   444.2
   470.2
   526.3
   488.3
   442.3
   510.4
   468.6
   518.5
   492.6
   488.3
   487.4
   516.9
   505.5
   557.1
   515.3
     524
   519.8
   554.2
   469.5
   519.2
   510.4
   515.6
   516.6
   504.9
   483.5
   512.4
   485.8
   475.7
   528.6
   481.2
   509.8
   506.8
   454.9
   474.4
     478
   472.8
   498.1
   520.8
   517.9
     440
   475.4
   495.2
   516.9
   535.7
   492.9
   529.5
   471.2
   514.6
   513.6
   474.7
   496.1
   479.9
   511.4
   538.6
   493.2
     489
   482.2
   448.8
   485.4
   511.4
   476.7
   560.7
   460.8
     475
     418
     465
   447.8
     512
   539.6
   500.3
   511.4
   500.3
   515.6
   479.9
   477.6
   472.5
   478.6
   454.6
     490
   459.8
   497.1
   449.7
   536.4
   472.8
   487.7
   503.9
   509.4
   474.4
   471.5
   478.9
   473.7
   510.1
   518.8
   458.2
   448.8
   486.7
   495.8
   541.2
   521.8
     539
   522.1
   500.7
   465.3
   481.5
   525.3
   517.9
   496.8
   504.2
   505.5
   442.3
   506.8
   491.6
   505.5
   484.5
   443.9
     512
   528.2
   457.2
   509.1
   437.7
   473.1
     489
     525
   535.1
   542.5
   486.4
     475
   531.2
   498.1
   494.2
   489.6
   458.5
   515.3
   505.2
   472.5
   475.4
   485.1
     514
   523.7
   477.3
   496.1
   470.2
   530.8
   475.7
   499.4
   460.8
   490.9
   519.2
   492.2
   492.2
   505.2
   497.1
     525
   452.3
   539.3
     563
   492.2
   451.4
   526.9
   500.3
     475
   492.2
   517.9
   501.6
   497.1
     489
   446.2
   458.5
   469.9
   454.3
   500.3
     454
   473.1
   436.1
   524.4
   511.1
   493.9
   496.1
   480.9
   441.3
   494.5
   461.1
   471.5
   494.5
   508.8
   468.6
     489
     429
   504.6
   543.5
   521.4
   510.4
   495.5
   484.5
   465.6
   482.5
   503.9
   507.5
   497.8
   491.6
   476.3
     477
   447.8
     454
   474.4
   510.1
   561.7
   554.2
   480.9
   464.7
   511.4
   506.2
     488
     464
   448.1
   500.7
   490.3
   497.1
   450.4
     465
   496.5
   513.3
   525.7
   512.4
   450.4
   396.5
   515.6
   498.7
   478.9
   510.7
   532.8
   540.9
   466.6
   496.1
     452
   483.5
   498.4
   494.2
   497.1
   520.5
   499.4
   535.4
     487
     512
   509.8
   522.4
   512.4
   489.3
   499.1
   496.8
   460.8
   492.9
   466.3
   503.6
   508.5
   449.7
   480.2
   469.5
   487.4
   444.9
   524.7
     513
   497.1
   466.6
   502.3
   447.8
   486.7
   450.7
   460.8
   528.6
   501.6
   516.2
   510.1
   441.3
   519.5
   475.4
   458.2
   467.3
   521.8
   479.9
   449.1
   511.1
   497.1
   491.9
   502.3
   496.1
   514.9
   507.5
     453
     514
   492.9
   552.6
   483.5
   474.1
   493.5
   554.2
   486.7
     501
   479.9
   481.5
   531.8
   512.4
   561.3
   522.4
   466.9
   441.3
   533.4
     539
   523.7
     487
   508.8
   493.9
   513.3
   435.1
   535.7
   483.5
   477.3
   474.7
   506.8
   478.6
   495.8
   512.4
   449.7
     538
   468.2
   507.2
   450.4
   502.6
   503.3
   517.5
   521.4
   430.6
   539.3
   525.7
   467.9
   437.1
   514.9
   513.6
   523.4
   514.6
   451.4
   518.5
     512
   473.1
   473.1
   522.7
   526.9
   536.4
   494.2
   495.2
   446.2
   462.7
   491.6
   474.1
   554.5
   544.1
   500.3
   525.7
     513
   454.3
   519.8
   473.7
   517.5
   487.7
   516.9
   471.2
   513.6
   488.3
   524.7
   479.3
   459.5
   434.8
   504.2
   443.9
   466.9
   497.1
   437.1
   481.9
   434.2
   481.2
   475.7
   448.8
   491.6
   492.2
   507.2
   454.6
   498.1
   490.9
   507.2
   412.4
   447.1
   543.5
   484.8
   507.2
   522.1
   426.7
   470.8
   526.3
   502.6
   552.9
   536.4
   464.7
   509.1
   475.7
   456.9
     478
   499.4
   481.5
   494.8
   475.7
   476.3
   462.7
   539.9
   506.5
   491.6
   433.5
   448.8
   499.4
   460.8
   497.1
   487.4
   469.9
   509.8
   453.6
   489.6
   516.6
   473.7
   523.7
   472.8
   462.4
   490.6
   517.2
     539
   486.4
     512
   472.5
   519.8
   454.3
   493.9
   486.4
   525.7
   488.3
   526.3
   504.2
   480.9
   493.2
     549
   496.1
   449.7
     501
   488.3
   518.2
   481.9
   512.7
   444.6
   503.9
   474.7
   490.3
     477
   494.8
   470.5
   539.3
   472.1
   480.2
   509.4
   459.8
   520.1
   487.7
   545.8
   519.2
   501.3
   497.8
   507.5
   544.8
   505.5
   470.8
   449.4
   466.3
   490.9
   505.5
   462.4
   501.3
   494.8
   443.3
   469.9
   438.7
   490.6
   502.9
   452.3
   509.8
     452
   515.3
   504.6
   548.4
   462.1
   551.3
   470.8
     428
   485.8
   508.8
   461.1
     464
   467.3
   514.6
   508.5
   514.9
   464.7
   444.9
     476
   506.8
   511.4
   474.7
   473.7
   514.6
   509.1
   498.7
   542.8
   519.5
     478
   498.7
   467.6
   510.1
   509.4
   525.7
     512
   506.2
     465
   464.7
   441.3
   454.6
   494.8
   505.5
     452
   528.2
   532.5
   520.1
   481.9
   477.3
   474.1
   503.9
   451.7
   482.5
   458.8
   454.9
   506.8
   525.3
     489
   458.5
   475.7
   491.9
   479.3
     525
   511.1
     489
     488
   486.4
   495.8
   484.1
   532.8
   456.6
   434.8
   496.8
   451.4
   540.9
   530.2
   503.9
   484.8
   498.7
   478.9
   461.4
   443.6
   504.9
   436.4
   506.8
   468.9
   480.2
   480.2
   508.1
   514.3
   461.1
   485.8
   493.9
     476
   483.5
   466.6
   518.8
   489.3
   510.4
     513
   509.1
   466.9
   482.2
   463.4
   487.7
   510.1
   496.5
   531.5
   523.7
   431.3
   485.4
   455.9
   556.1
   498.4
   491.3
   465.6
   460.4
   488.7
   461.7
   516.6
   488.7
   540.6
   502.9
   468.9
   473.1
   508.1
   515.6
   538.3
   436.8
   513.6
   506.2
     466
   519.2
   481.5
   494.8
   486.7
   513.6
   461.4
   493.9
     572
   476.7
     487
   463.4
   537.3
     476
     453
   537.3
   497.8
   500.7
   481.2
   490.9
   470.8
   489.6
   507.5
   503.6
   495.8
   511.1
   437.7
   466.6
   508.8
   472.5
   498.1
   486.7
   512.7
   551.6
   471.5
   488.7
   473.4
   477.3
   528.6
   494.8
   466.3
   474.1
   460.1
   493.5
   516.2
   462.1
   485.1
   504.2
   457.2
   533.8
   545.8
   492.9
   485.8
   426.7
   528.2
   527.3
   515.3
   447.8
     501
   464.3
   457.5
     525
   450.4
   489.3
   450.7
   468.2
   481.9
   495.5
   546.1
   465.3
   545.8
     489
   467.3
   473.7
   528.2
   465.6
   515.3
   466.9
   520.5
   545.4
     539
   497.4
   486.7
   518.5
   492.6
   482.5
   504.6
   478.9
   540.3
   530.5
   468.2
   474.4
   462.7
   517.2
   486.4
   465.6
   509.4
   474.7
   479.6
   463.7
   473.1
   497.1
     524
   452.3
   422.8
   465.6
   517.9
   495.5
   440.3
   528.6
   435.8
   489.3
     500
   456.6
   516.6
   531.5
   499.7
   474.7
   491.6
   447.5
   464.3
   479.9
   512.7
   487.4
   472.1
   481.5
     489
   467.6
     514
     463
   475.7
   537.7
   490.6
   493.5
   482.8
   490.6
   486.4
   497.8
   490.3
   527.6
   493.9
   466.6
   499.1
   444.9
   499.4
   544.5
   490.3
   541.5
   505.2
   478.9
   537.3
   466.9
   469.9
     475
   491.9
   496.5
   503.9
   489.6
   473.7
   471.5
   511.7
   430.6
   456.9
   541.2
   507.8
   474.4
   466.3
   466.3
   543.5
   488.7
   476.7
   479.3
   515.3
   451.4
   502.6
   497.1
   466.9
   557.1
     475
   466.9
   548.4
   501.6
   465.3
   531.8
   472.8
   531.5
   478.9
   498.1
   474.7
   488.7
     488
   528.6
   461.4
   533.4
   509.8
   532.1
   474.1
   447.5
   453.6
   469.2
   477.6
   532.5
   490.6
   511.7
   474.7
   539.3
   506.5
   478.9
   519.2
     476
   501.6
   524.7
   522.1
   476.3
   524.7
     477
   452.7
   498.7
   461.4
   415.7
   493.2
   495.8
   478.6
   501.3
     477
   503.6
   508.5
     514
   446.8
   457.5
   435.8
   494.8
     453
   428.7
   478.9
   518.5
   473.4
   544.5
     536
   459.2
   469.2
   494.5
   469.2
   527.6
     524
   468.6
   522.1
   529.9
   481.9
   510.1
   483.5
   486.7
   522.1
   446.8
   480.6
   507.2
   492.2
   478.3
   516.2
   516.9
   465.3
   479.6
     489
   457.2
   485.4
   479.3
   498.4
   473.7
   511.4
   515.6
   515.3
   484.5
   485.1
   490.3
   460.4
   450.1
   506.8
   556.1
   494.8
   481.2
   497.8
   515.6
   451.4
   508.8
   507.5
   508.1
   482.2
   448.8
   488.3
   530.8
   517.9
     525
   498.1
   502.3
   505.5
   511.4
   546.1
   468.2
   501.3
   498.7
   428.3
   541.9
   482.2
   507.2
   480.2
   496.1
   542.8
     490
   474.4
   542.2
   504.6
   445.9
   441.3
   486.1
   451.7
   492.6
   505.2
   473.1
   554.5
   466.9
   473.1
   528.2
   479.6
     490
   471.5
   517.2
   517.2
   533.4
   493.2
   486.7
     488
   499.7
   501.6
   478.6
   468.6
   568.1
     463
   497.4
   511.4
   544.5
   492.2
   486.7
   497.1
   489.6
   508.8
     514
   545.4
     475
   486.4
     475
   456.9
   452.7
   458.8
     513
     489
   495.5
   456.2
   520.5
   495.8
   470.8
   545.8
   485.8
   484.1
   458.5
   518.8
   477.6
   480.9
   466.9
   408.5
   481.2
   535.7
   527.9
   554.5
   497.1
   552.3
   492.6
   519.8
   515.3
     488
   446.2
   457.2
   515.3
   487.4
     536
   518.8
   480.6
   462.4
   478.9
   486.4
   585.7
   447.5
     490
   451.4
   538.3
   481.5
   475.4
   449.4
   461.1
   479.9
     465
     489
   446.8
   539.6
   454.9
   518.2
   458.2
   476.3
   502.9
     513
   528.6
   540.6
   501.6
   510.1
   496.1
     454
   487.4
   529.9
     514
   491.6
   454.9
   503.9
   437.1
   468.9
   509.4
   508.5
     560
   474.7
   486.7
   522.1
   528.6
   478.3
   517.2
   456.9
   512.4
   494.8
   506.8
   472.8
   406.6
   479.6
   445.5
     487
   511.1
   482.2
   503.3
   499.7
   503.9
   517.5
   461.7
   496.1
   463.4
   506.8
   487.4
     549
   478.3
   460.4
   445.5
     514
   493.2
     477
   501.3
   474.7
     513
   491.3
   490.9
   569.8
   515.6
   547.4
   507.5
   542.2
   459.2
   568.5
   529.5
   501.3
     466
   477.3
     488
   502.9
   446.2
   473.7
   492.9
   449.7
   483.2
   454.9
     465
     454
   542.5
   511.7
   465.3
   498.7
   539.9
   520.5
   474.1
   491.3
   490.9
   518.2
   516.6
   508.1
   492.2
   460.4
   521.4
   499.7
   449.7
   509.8
   509.8
   503.3
   495.2
   469.9
   485.4
     477
     501
   503.9
   511.4
   444.6
   493.5
   469.9
   519.2
   422.5
   445.2
   474.7
   465.6
   482.8
   463.4
   512.4
   540.9
   498.1
   459.8
   518.5
     524
   473.7
   502.3
   447.1
   454.6
   533.8
   441.3
   505.9
   466.3
   517.2
   436.1
   515.6
   469.5
   499.1
   465.3
   501.6
   528.6
   530.8
   518.8
   474.7
   524.4
   493.9
   521.4
   498.4
   501.3
   485.8
   479.9
   554.5
   472.1
   496.5
   498.1
   466.9
   498.4
   532.5
   493.5
   497.1
   472.1
   462.1
   438.1
   473.4
   520.5
   448.1
   492.6
   485.4
   521.1
   495.8
   516.9
     549
   471.8
   544.5
   519.8
   503.6
   543.2
   559.4
   526.9
     489
   506.8
   478.9
   527.3
   551.6
   448.4
   486.1
     609
   481.2
   520.5
   463.7
   512.4
   521.4
   538.3
   516.9
   523.1
   484.8
   468.9
   559.1
     463
   479.6
   508.5
   450.1
   485.4
   508.1
   528.6
   480.9
   494.8
   472.1
   539.6
   535.4
     442
   512.4
   508.1
   520.5
   498.7
   488.7
   486.1
     537
   490.9
   518.2
     440
   467.3
   524.4
     537
   471.8
   494.8
   527.6
   424.8
   496.5
   466.6
   502.3
   452.7
   511.1
   472.8
   516.6
   483.2
   470.2
   516.9
     415
   432.2
   485.4
   504.2
   516.9
   455.3
   543.5
   479.6
   476.3
   503.3
   505.5
   540.9
   460.4
   450.1
   477.3
   521.1
   514.6
   518.8
   504.9
     500
   444.6
     514
   502.9
   548.7
   474.7
   482.8
   480.2
   483.5
     502
   480.9
   532.8
   485.4
   467.3
   484.1
   511.4
   494.2
   527.3
   490.9
   499.4
   435.5
   478.9
   466.9
   493.2
   498.7
   478.6
   519.2
     463
     466
   459.8
   438.1
   413.7
   534.4
   494.2
   448.1
   483.2
   480.6
   470.5
   504.6
     451
   492.2
     502
   454.3
   462.1
   476.7
   502.9
   471.2
   510.4
   569.4
   527.6
   475.7
   528.2
   530.5
   480.9
   456.9
   480.6
   496.8
   474.4
     488
   469.9
   511.4
   488.3
   459.8
   467.6
   444.6
   461.7
   512.7
     502
   502.3
   439.4
   481.5
   492.6
   504.9
   535.4
   492.9
   504.2
   526.9
     501
   482.8
   503.6
   450.4
   475.4
   486.1
   504.2
   489.6
   438.7
   526.6
   472.1
   480.9
   512.7
   508.1
     501
   480.9
     466
     487
   526.3
   494.2
     464
   514.3
     501
   485.8
     466
     489
   504.9
   468.2
   435.1
   497.1
   501.6
   513.3
   444.6
   501.3
   513.6
   475.4
   444.2
   480.6
   467.6
   456.6
   531.2
   494.5
   481.2
   529.5
   435.5
   474.7
   513.3
   507.2
   479.6
   434.5
   495.8
   468.9
   446.2
   430.9
   456.9
   467.6
   480.2
   485.1
     415
   530.8
   519.2
   528.9
   466.9
   467.6
   504.6
     478
   467.6
   465.3
   472.5
     500
   506.8
   553.2
   481.2
   523.1
   529.9
   444.9
   480.9
   464.7
   481.2
   567.2
   491.9
   511.4
   510.7
     490
   530.8
   532.1
   510.1
   445.5
   467.9
   477.3
   513.3
   479.3
   498.7
   506.8
     477
     487
   518.5
   579.8
   480.9
   506.5
   468.6
   531.2
   471.5
     452
   497.8
   543.5
     466
   527.9
   461.4
   469.5
   493.2
   485.4
   447.5
   463.4
     548
   506.8
   500.3
   497.4
   491.9
   495.8
   497.1
     490
   502.6
   502.3
   479.3
   455.9
   518.2
   516.2
   491.9
     428
   485.1
   434.5
   504.9
   413.1
   506.2
   500.7
   475.7
   475.7
   498.1
   498.7
   506.8
   529.9
   475.7
   486.1
   482.8
   458.2
   499.7
   476.7
   435.8
   510.4
   464.7
   510.1
   511.4
   482.2
   513.6
   433.5
   489.3
   563.3
   487.7
   486.4
   487.7
   448.4
   470.2
   494.8
   517.9
   477.6
   530.5
   523.1
   467.9
   534.4
   478.9
   540.6
   496.5
   506.8
   509.1
   507.8
   499.7
   481.5
   490.3
   513.6
   484.1
   518.2
   391.7
   490.3
   500.7
   480.9
   517.2
   491.3
   473.4
   494.8
   483.2
   478.9
   507.8
   473.1
     464
   440.3
   478.3
   529.5
   523.7
   486.7
   465.3
   467.9
   511.4
   483.8
   468.9
   471.8
   484.1
   524.7
   539.3
   472.8
   444.6
   446.8
   449.4
   457.2
   524.7
   457.5
     514
   429.3
   484.1
     463
   455.9
   533.8
   502.6
   505.9
   519.8
   503.6
   493.5
   433.8
   491.6
   474.7
   448.8
   428.7
   475.7
   479.9
   487.7
   455.3
   509.1
   533.1
   520.1
   485.4
   449.1
   487.4
   480.2
     478
   490.9
   465.3
   481.5
   540.6
   478.3
   499.1
     537
   486.7
   513.3
     466
   507.2
   468.9
   512.4
   515.3
   504.6
   506.8
   541.5
   460.8
   460.8
   523.1
   432.2
   498.7
   458.5
   510.7
   470.2
   510.4
   510.4
     454
   466.6
   437.7
     501
   469.2
   516.6
   505.9
   515.6
   504.9
   483.2
   484.1
   447.8
   489.3
     475
   533.4
   489.6
   520.8
   484.5
   473.7
   510.4
   500.3
   513.3
   480.9
   478.6
   493.5
   457.9
   536.7
   480.9
   448.4
   470.8
   514.3
   446.5
   510.1
   506.5
     526
   478.6
   493.9
   493.5
   463.4
   501.6
   476.3
     501
   419.6
     441
   454.9
   484.5
   473.4
   516.6
   506.8
   479.6
   482.2
   467.6
   473.7
   494.5
   488.3
   535.7
   497.4
   484.5
   503.3
   513.3
   494.8
   514.3
   496.5
   467.6
   505.9
   459.8
   487.4
     453
   466.9
   497.1
   506.5
   466.3
   521.4
   476.7
   462.7
   476.3
   472.1
   477.3
   515.6
   472.8
   476.7
   512.7
   503.6
   540.3
   452.3
     490
   502.9
   516.9
   471.5
     550
     465
   485.1
   478.9
   567.5
   489.3
   492.2
   511.1
   445.9
     442
   484.1
   462.4
   475.4
   486.4
   468.6
   547.4
   499.4
     442
     524
   437.7
   518.2
   544.8
   443.6
   460.8
   471.8
     475
     439
   478.6
   441.3
   483.2
   439.7
   486.1
   440.3
   489.3
   442.3
   468.9
   454.9
   486.4
   502.9
   480.6
   464.7
   484.1
   525.3
   495.8
   446.5
   478.6
   484.8
   499.1
   508.8
   506.8
   481.2
   484.8
   481.2
   473.4
   485.8
   499.7
     463
   492.2
   440.7
   495.2
   459.2
   467.6
   486.4
   497.1
     478
   496.1
   479.9
   470.8
   506.2
     475
     477
   474.7
   482.8
   427.4
   517.9
   456.6
     488
   446.8
   506.8
   504.9
   499.7
   507.2
   531.2
   439.7
   483.2
   517.9
   545.1
   454.6
   473.1
   485.4
   523.7
   447.5
   506.5
   484.5
   499.4
   478.9
   526.9
   474.7
   579.8
   464.3
   430.9
   537.7
   528.2
   495.8
     454
   549.7
   479.9
   506.8
   475.4
   549.3
   461.7
   458.8
   485.1
   476.7
   564.6
   480.9
   484.5
   437.7
   506.5
   456.9
     501
   456.9
   508.8
     464
   455.6
   478.6
   511.7
   510.4
   483.2
   553.6
   497.8
   520.5
   482.2
   506.5
   496.5
   531.8
   515.6
   483.8
   485.1
   452.3
   456.2
   518.2
   528.6
   456.9
   457.9
   487.4
   481.9
   490.6
   533.1
   522.4
   455.9
   493.9
   468.2
   492.2
     500
   509.4
   515.9
   494.5
   461.1
   504.9
   506.5
   511.1
   494.5
   511.1
   438.7
   515.6
   512.4
   457.9
     501
     525
   426.7
   510.7
   509.8
   543.5
   493.5
   490.3
   470.8
   511.4
   533.8
   505.9
   478.9
   477.3
   475.7
   529.9
   509.8
   529.2
   470.8
   541.9
   487.7
   569.1
     464
   470.2
   460.8
   517.9
   434.2
   439.4
   480.2
   474.1
     478
   479.6
   524.4
     476
   478.9
   472.1
   480.9
   515.6
   504.9
   529.2
   452.3
   444.6
   480.6
   528.6
   488.3
   464.7
   488.3
   502.3
   540.3
   516.9
   442.3
     452
   470.2
   479.6
     475
   450.4
   488.3
   506.5
   558.7
   459.8
   538.6
   497.8
   517.9
     514
   462.7
   517.9
   474.1
   388.4
   450.4
   493.9
     452
   432.9
   462.7
   517.5
   513.3
   491.9
   464.7
   520.1
   529.9
   470.8
   540.6
     452
   486.1
   493.5
   480.2
   476.3
   472.5
   473.7
   438.1
   528.2
   493.2
   494.2
   479.6
   498.4
   517.9
   479.9
   506.8
   501.3
   509.8
   523.4
   492.2
   480.6
   491.3
   454.9
   477.6
   502.9
   536.7
   466.3
   517.2
   495.5
   509.8
   438.7
   470.2
     501
   519.5
   459.5
   494.2
   511.7
   471.2
   490.9
   476.3
   546.4
     451
   459.8
   494.8
   493.2
   495.5
   492.9
   458.2
   455.6
   522.4
   490.3
   509.4
   513.6
   506.5
   473.1
   498.4
   477.6
   452.3
     488
   457.2
   470.8
   466.6
   492.2
   531.2
   522.4
   455.9
   466.6
   441.6
   485.8
     500
     539
   491.3
   511.1
   433.5
   478.9
     451
   485.8
   493.2
   460.1
   527.6
   490.3
   434.5
   457.5
   502.9
   496.5
   488.3
   505.2
   507.8
   458.8
   504.9
   499.4
   526.9
   491.6
   493.2
   460.4
   534.1
   479.9
   535.7
     512
   453.6
   481.2
   486.1
   482.2
   468.9
   458.5
   467.9
   533.4
   463.7
   486.7
   499.1
   475.4
     489
   447.8
   441.6
   517.9
   490.6
     464
   497.8
     464
   497.1
   469.5
   485.8
   475.7
   447.5
   510.7
   518.5
   501.6
   438.7
   459.2
   499.4
   445.2
   486.1
   462.7
   491.9
   502.3
   488.7
   519.2
   492.6
   497.4
   503.3
   511.7
   545.4
   467.6
   472.5
   468.9
     487
   424.8
     513
   487.4
     465
   434.5
   496.1
     440
   482.2
   522.7
   514.9
   488.7
   458.8
   500.3
   487.7
   449.7
   553.9
   471.8
   507.2
   524.4
     524
   527.3
   484.5
   497.1
   470.2
   517.9
     489
   471.5
   523.1
   497.4
   491.3
   430.9
   492.9
   448.1
   502.6
   466.3
   477.6
   468.9
   486.1
   496.1
   470.8
     466
     500
   514.6
   472.1
   474.1
   469.2
   503.6
   483.5
   539.3
   490.9
   492.9
     464
   454.9
   470.5
   490.9
   544.1
   508.1
     539
   462.7
   453.3
   523.4
   497.1
   464.7
   501.6
   495.2
   499.1
   510.1
   496.8
   427.7
   450.1
   455.6
   505.2
   502.3
   502.3
   472.1
   450.1
   541.9
   473.1
   491.9
   541.9
   458.5
   517.9
   507.2
   493.9
   460.1
   485.1
   509.4
   532.8
   494.2
   542.2
   473.7
   483.5
   476.7
   485.1
   449.4
   508.1
   458.5
   512.7
   526.6
   516.2
   497.4
   502.9
   471.8
   475.7
   509.1
   491.6
     477
   502.6
   473.1
   472.5
   528.2
     501
   482.8
   506.5
   534.7
   485.8
   498.7
   455.6
   480.9
     500
   486.4
   505.2
   469.2
     463
   477.6
   487.4
   479.3
   504.2
   469.5
   520.8
   513.3
     500
   405.3
   484.5
   498.7
   470.8
   466.6
   459.5
   477.6
   538.6
   497.4
   468.9
   476.3
   467.9
   507.8
   496.1
   510.1
   483.5
   456.9
   488.3
     466
     488
   464.7
   463.7
   543.5
   466.6
   494.2
   486.1
   521.1
   514.3
     500
   414.4
   493.9
   494.2
   462.4
   519.5
   515.9
   488.7
   488.7
   464.3
   453.6
   505.5
   473.1
   497.8
   509.8
   536.4
     500
   453.3
     487
     584
   507.8
   523.7
   514.9
   517.2
   500.7
   472.8
   516.2
   474.1
   488.3
   501.3
   505.5
   478.3
   478.6
     501
   497.4
   532.5
   531.2
   445.2
   494.8
   482.5
     501
   480.9
   466.9
     501
   464.7
   460.8
     463
   492.9
   471.5
   549.3
   513.3
   504.6
   493.9
   501.6
   516.6
   453.6
   453.3
   478.9
   467.9
   445.9
   523.4
   485.8
   465.3
   496.1
   475.4
   456.2
   518.8
   567.8
   530.5
   509.1
   495.8
   475.7
   444.6
   486.7
     488
   494.2
   452.7
     525
   523.7
   505.9
   483.5
     526
   515.9
   498.7
   527.3
   527.9
   484.5
   506.2
   438.4
   492.6
   507.2
   472.5
   521.4
   460.4
   494.2
     466
   507.8
   480.9
     490
   408.2
   482.5
   428.7
   444.6
   471.2
   460.8
     476
     489
   463.7
   443.9
   490.3
   489.6
     525
   469.9
   516.6
   443.9
   483.2
   506.8
   503.6
   510.7
   499.4
   470.2
   466.9
   485.8
   545.1
     500
   447.1
   497.8
   508.5
   483.5
     453
   433.2
   483.8
     487
   497.8
   464.3
   473.7
     439
   508.1
   503.6
   447.5
   502.6
   532.8
   473.7
   485.4
   478.3
   486.7
   496.8
   537.7
   521.1
   484.8
   471.5
   477.3
   496.5
   487.7
   499.4
   486.4
   485.8
   425.4
   496.1
   461.4
   495.2
   522.4
   555.2
   546.1
   506.8
   501.3
   450.4
   483.2
   540.3
   439.7
   484.5
   455.9
     524
   481.9
     525
   517.5
   454.6
   503.9
   488.3
   524.7
     451
     502
   467.3
   510.1
   461.4
   523.7
   473.4
   530.8
   513.6
   507.8
   474.1
   471.8
   471.5
   481.2
   472.1
   497.8
   467.9
   450.7
   475.7
   519.8
   493.2
   477.6
     466
   502.6
     512
   469.5
   460.1
   491.6
   443.9
   541.2
   487.4
   450.4
   515.6
   491.9
   457.5
   521.4
   473.7
   528.2
   509.8
     476
   494.8
   527.6
   490.9
   436.1
   485.8
   481.5
   435.8
   507.2
   473.7
   492.6
   524.7
   523.1
   494.5
   518.2
   502.3
     465
   485.8
   537.3
   509.4
     452
   486.1
     501
     514
   507.2
     502
   429.3
   527.9
   506.5
   458.5
     478
   484.1
     478
   496.5
   510.4
   541.2
   518.8
   470.8
   504.2
   487.4
   540.3
     524
   516.9
   522.1
     454
   504.2
   472.8
   518.5
     550
   498.4
   522.1
     502
   457.5
   454.6
   456.2
   460.1
   485.1
   479.9
   529.5
   474.7
   481.2
   528.2
   505.5
   483.2
   473.4
   459.8
   498.4
   542.8
   546.7
   474.4
   433.2
   511.1
   471.2
   527.9
   481.9
   493.9
   485.8
     537
   511.1
   476.7
   510.1
   492.9
   478.3
   484.1
   462.1
   419.6
   465.3
   484.5
   473.4
   462.1
   459.2
     489
   478.6
     560
   457.5
   510.7
   517.9
   480.2
   517.2
   471.8
   491.9
   482.2
   500.7
   442.9
   546.4
   494.5
   485.1
   470.2
   504.6
   506.5
   495.5
     478
   535.1
   522.1
   502.3
   504.2
   481.5
   465.3
   525.3
   473.7
   497.4
   550.3
     439
   479.3
   464.7
   461.1
   468.2
   459.8
   513.3
   558.1
     487
   469.9
   545.4
   470.8
     463
   492.6
   513.3
   465.3
   498.1
   511.1
   470.5
     488
   444.2
   519.8
   521.1
   488.7
   527.6
   488.7
   510.4
   484.1
   447.5
   492.2
     489
   517.2
   516.2
   498.7
   488.3
   467.6
   409.2
   470.5
   502.3
   517.9
     478
   469.5
   452.3
   494.2
   457.9
     451
   455.6
   472.8
   459.2
   529.9
   469.2
   449.4
   434.5
   447.8
   473.1
   517.2
     487
   470.2
   463.7
   502.3
   441.6
   483.2
   497.1
   516.6
   498.7
   506.5
   484.8
   448.8
   534.7
   473.7
   469.5
   514.9
   510.4
   485.1
   460.8
   478.9
   478.3
     476
   472.1
   481.9
   493.5
   510.1
   455.6
   457.2
   505.9
   496.5
     512
   437.7
   503.3
     429
   470.5
   556.5
   480.9
   506.5
   483.8
   519.5
   510.4
   502.6
   477.3
   526.6
     476
   504.9
   450.7
   477.3
   493.5
     441
   473.7
   531.2
   531.8
   522.7
   484.8
   486.7
     463
   446.2
   513.3
   475.7
   438.7
   527.6
   504.2
   463.7
   531.8
   435.1
     442
   448.8
     512
   469.5
   461.1
     489
   470.2
   506.2
   452.7
   516.6
   529.9
   482.5
   480.2
   471.8
   483.2
   473.1
     476
   484.1
   495.8
   535.1
   502.3
   487.4
   505.9
   461.1
   464.3
   529.5
   504.2
   478.6
   465.6
     475
   474.4
   497.8
   514.3
   456.9
   502.9
   491.3
   456.2
   453.6
   522.1
   535.4
   517.2
   482.8
   490.9
     464
   519.2
   460.8
   470.5
   519.8
   515.3
   479.3
   488.3
   491.9
   512.4
   490.6
   536.7
   529.5
     514
   508.1
     525
   530.8
   470.2
   458.8
   481.9
   466.6
   502.3
   514.3
     560
   509.4
   493.2
     487
     477
   438.4
   523.4
   491.6
   518.5
   450.7
   500.7
   496.5
   517.9
   496.5
   474.7
   474.4
   506.2
   480.6
   502.3
   492.6
   534.1
   471.2
   520.1
   559.1
   504.9
   530.5
     463
   479.3
   504.2
   477.6
   488.3
   520.1
   474.4
   455.3
     488
   471.2
   502.3
     442
   471.8
   449.4
   480.6
   461.7
     488
   526.3
   489.6
   511.1
     536
   450.4
   481.2
   494.5
   508.8
     513
   473.7
   471.2
   469.9
   498.7
   506.2
   511.4
   473.4
   493.9
   426.4
   498.1
   501.3
   505.5
   515.6
   480.9
   489.6
   491.9
   466.9
   483.2
   471.8
   468.6
   530.8
   438.1
   499.4
   486.4
   462.4
   505.2
   489.3
   474.7
   435.5
   535.1
   498.7
   486.7
   491.9
   485.8
   487.7
   555.2
   445.2
   493.9
   479.9
   503.3
   463.7
   496.8
     490
   443.6
   506.2
   480.9
   488.7
   480.2
   510.1
     501
   473.1
   385.5
   505.9
   525.7
   493.5
   428.3
   490.9
   476.3
   448.4
   500.3
   498.4
   482.2
     487
   473.1
     539
   498.1
   493.5
   449.7
   443.3
   517.2
   526.6
   446.2
     502
   533.4
   524.7
   473.4
   472.8
   551.9
   458.8
   452.7
   519.5
   561.3
   501.6
     501
   530.2
   476.7
   505.9
     488
   465.6
   476.7
   483.8
   532.5
   485.1
   466.6
   538.3
   480.2
   508.1
   490.9
   462.4
   515.6
   473.1
   471.5
   483.8
   518.5
   520.1
   475.4
     463
   506.2
   516.9
   510.4
   455.9
   516.9
   456.2
     512
   459.5
   474.7
   468.6
   446.8
   473.4
   479.3
   493.5
   509.4
   517.2
   450.1
   500.3
   461.7
   501.3
     463
     487
   485.1
   498.7
   471.5
   491.6
   505.2
   524.7
   482.2
   466.9
   493.5
   534.7
   495.5
     500
   483.5
   473.1
   504.2
   495.2
   483.5
   460.8
   496.5
   520.5
   533.1
   494.5
   556.5
   473.1
   525.3
   556.5
   474.4
   490.6
   486.4
   475.4
   493.5
   460.1
     477
   492.6
   436.4
   567.2
     548
   566.2
   522.4
   503.9
   530.8
   513.6
   507.8
   527.6
   432.2
   441.6
   493.9
   498.7
     488
     551
   506.8
   494.5
     429
   509.8
   488.3
   467.3
   520.8
   478.9
   513.6
   471.5
   497.1
   480.9
   493.2
   540.9
   494.8
   504.2
   455.6
   466.6
   437.4
   532.5
   445.9
   494.8
   491.6
   449.1
   503.9
   483.8
   498.1
   475.7
   517.5
   483.8
     429
   470.2
   523.4
   540.9
   503.6
   494.2
   461.1
   454.3
   460.1
   504.9
   492.9
   445.5
   515.9
   486.7
   525.3
   478.6
   459.5
   505.9
   476.7
     465
     490
     476
   523.7
   469.5
   474.7
   443.3
   446.2
   518.5
   469.9
   448.1
   488.7
     502
   464.3
   502.9
   440.3
   498.7
   520.5
   496.5
   494.5
   491.9
   474.4
   518.5
   517.2
   447.1
   471.2
   493.5
   499.7
   527.6
   499.7
     478
   428.3
   501.6
   451.4
   510.4
   472.8
   457.2
   520.8
   522.7
   487.7
   450.7
     454
   510.1
   414.4
     487
   474.4
   437.1
     477
   470.5
   505.2
   436.8
   494.8
   491.9
   541.2
   512.4
   480.6
   502.9
   545.1
   491.3
   490.9
   479.6
   453.6
   458.5
   442.9
   518.8
   467.3
   483.2
   498.4
   532.8
   471.2
   409.2
   461.1
   484.5
   491.9
   487.4
   499.1
   501.3
   454.9
   499.1
   443.3
   498.4
   521.4
   550.6
   499.7
   496.8
   493.5
   494.8
   506.8
   469.5
   498.4
   464.3
   501.3
   476.3
   550.6
   526.6
     478
   473.4
     488
   475.4
   505.9
   462.7
   517.5
   489.3
   491.9
   494.8
   511.4
   471.2
   494.5
   493.2
   496.5
     477
   469.2
   509.8
   585.3
   419.6
   491.3
   521.4
   455.9
   491.9
   472.5
   470.2
     477
   564.3
   492.2
   468.9
   478.6
   436.4
   549.7
   476.7
   523.7
   493.9
     487
   478.3
   511.1
     488
   498.4
   517.2
   552.9
     453
   481.2
   496.8
   493.9
   511.1
   521.1
   475.7
   453.3
   449.7
   470.2
   530.8
   476.3
     502
   513.3
   494.8
   490.9
   510.7
   465.3
   463.7
   517.5
   490.6
     465
   486.4
     489
   491.9
     427
   456.9
   406.6
   462.4
   449.1
   486.1
   506.8
     478
   481.5
   496.8
     500
   457.9
   470.2
   470.8
   495.8
   466.6
   535.4
   519.5
   490.9
   521.1
   452.3
   491.6
   511.4
   486.7
   533.8
   508.5
   445.2
     501
   473.7
     501
   492.6
   449.7
   492.2
   521.4
   492.2
   547.1
   433.8
   504.6
   519.5
   443.3
   505.2
   518.5
   501.6
   478.3
   509.1
   528.9
   472.5
   496.1
   483.8
   481.5
   502.3
   491.6
   459.5
   425.4
   486.7
   547.4
   504.9
   448.4
   495.2
   491.3
   505.9
   478.3
   492.2
   448.1
   521.8
   496.1
   505.9
     524
   493.5
   531.2
   504.2
   490.9
     502
     500
   471.8
   494.5
   475.7
   505.2
   545.8
     526
   456.9
   482.8
   449.1
   514.3
   494.2
   427.4
   489.6
   465.6
   547.1
   434.8
   476.7
   461.1
   462.4
   474.4
     453
   460.8
   490.3
   508.5
   507.2
   510.1
   458.2
   478.3
   483.5
   499.7
   484.5
   442.9
   436.4
   509.1
     538
   494.2
   486.4
   480.9
   502.3
   477.6
   509.4
     489
   470.8
   458.5
   471.8
   591.8
   451.7
     475
     478
   422.8
   456.6
   522.7
   480.6
   482.5
   454.6
     512
   527.9
   467.6
   430.9
   496.1
   478.6
   449.1
   487.4
   431.9
   510.1
   455.9
   539.3
   492.9
   510.1
   477.3
   474.7
   438.1
   515.9
   475.4
   477.3
   494.5
   555.2
   472.5
     489
   461.7
     490
   437.7
   481.5
   493.2
   493.2
   517.5
   500.7
   600.9
   489.6
   540.9
   501.3
   496.1
   469.9
   501.3
   545.1
   482.8
   472.8
   488.7
   537.3
   486.1
   496.1
   479.6
   521.8
   494.5
   541.9
   469.9
   492.2
     464
   460.1
   495.5
   471.8
     465
   484.8
     454
   517.5
   490.6
   492.6
   507.2
   516.6
   504.6
   511.7
   519.5
     475
   520.1
   475.7
   583.4
   453.3
   510.4
   555.8
   534.7
   504.2
   495.5
   461.4
   494.8
   446.5
   521.1
   537.3
   459.2
   511.7
   470.5
   454.3
   519.2
     475
   509.1
   495.2
   455.6
   531.8
   568.8
   485.4
   506.5
   467.3
   471.8
   459.2
   495.5
   498.1
   493.9
   486.4
   504.9
   490.9
   472.1
   430.9
   541.5
     478
   518.5
   474.4
     477
   499.7
   480.2
   485.8
   470.8
     488
   468.9
   460.8
   508.5
   431.3
   456.6
   506.8
   467.9
   487.7
   399.1
   505.2
   585.3
   469.9
   492.9
   528.6
   491.9
   469.9
   475.7
   491.6
   485.1
   464.3
   471.2
   476.3
   462.1
     500
   519.2
   516.2
   473.7
   445.9
   483.2
   496.5
   532.8
   504.6
   444.2
   474.1
   518.8
   462.7
     488
   473.7
   456.9
   492.2
   502.3
     500
   485.8
   471.2
   483.5
   465.6
   486.4
   510.1
     524
   448.8
   520.1
   502.6
   558.4
   464.3
   509.1
   508.1
   509.4
     477
   515.6
   455.3
   497.4
   482.2
   498.1
   512.7
   448.4
   474.1
   520.5
   491.3
   472.1
   459.8
     550
   486.1
     463
   485.4
   470.5
   565.9
     489
   509.8
   458.5
   542.8
   496.1
   480.6
   492.6
   529.2
   430.9
   484.5
     465
   496.1
   483.5
     475
   531.8
   484.1
   494.8
   471.8
   472.1
     475
   482.5
   503.9
   485.4
   479.3
     501
   460.8
   486.1
   433.2
   500.3
   473.4
   507.5
   482.5
   511.4
   484.8
   511.7
   462.7
   517.2
   491.6
     464
   531.5
   474.4
   471.2
   506.5
   513.6
     465
   499.4
   568.1
   519.8
   472.1
   504.2
   463.4
   466.9
   463.7
   508.5
   406.6
   482.2
   449.4
   552.3
   499.7
   496.1
   446.8
   457.9
   492.6
   474.7
   515.9
   532.8
   477.6
   526.9
     502
   502.9
   470.2
     476
   510.4
   474.1
   472.1
   496.1
   443.3
   502.6
   543.5
   460.8
   480.6
   560.7
     476
   486.1
   451.7
   488.3
     478
   506.2
   494.2
   492.2
   504.2
   498.4
   514.6
   497.1
   502.6
   482.2
     489
   426.7
   526.6
   505.9
   429.6
   485.4
   539.3
   499.4
     488
   456.9
   455.3
     441
   482.5
   484.8
   486.7
   461.1
   483.2
   464.7
   515.3
   444.6
   458.5
   475.4
   476.7
   507.8
   489.6
   475.4
     477
   530.2
   474.7
   434.5
   444.6
   508.1
   469.2
   480.6
   552.9
   440.7
   474.4
     489
   520.1
   515.6
   494.8
   461.4
     454
     500
   516.2
     490
   467.3
     478
     526
   474.1
   456.2
   549.7
   481.5
   474.1
   429.6
   491.3
   490.6
   504.9
   461.4
   474.1
   491.6
   470.2
   499.7
   444.6
   513.3
   507.5
   447.8
   505.2
   516.6
   511.1
   457.2
   499.1
   483.2
     525
   484.8
     475
   487.7
   487.7
   538.3
   496.8
   485.4
   459.8
   548.4
   520.1
     500
   489.3
   444.9
   482.2
   503.6
   495.5
   555.5
   501.6
   545.8
   425.4
   521.4
   523.4
   495.8
   507.8
   471.5
   501.6
   539.3
   495.5
   462.1
   507.8
   468.9
   508.1
   503.9
   529.5
   474.1
     500
   476.3
   475.7
   485.8
   495.8
   506.5
   528.2
   508.8
   448.1
   482.5
   479.9
   501.3
     500
   494.5
   441.3
   457.9
   462.1
   507.5
   476.7
   496.5
   505.5
   502.9
   464.3
     501
     451
   490.3
   475.7
   480.9
   510.4
     463
   546.7
   510.4
   429.6
   479.9
   478.9
   503.6
   443.6
     452
   482.5
   525.7
   480.6
   463.4
   479.3
   467.6
   484.8
   519.8
   477.6
   528.2
   497.4
     502
   509.1
   482.2
   476.7
   443.6
   474.4
   500.7
   454.6
   456.6
   503.6
   494.8
   507.2
   494.8
   523.7
   499.1
   480.6
   484.8
   526.3
     440
   516.2
   445.9
   504.6
   473.1
   474.7
   458.5
     465
   467.9
   488.3
   454.9
   520.5
   458.2
   516.2
     476
   499.7
   481.5
   486.4
   490.6
   505.9
   518.8
   494.2
   489.6
   469.5
   474.1
   476.3
   459.2
   497.4
   486.4
   495.5
   460.1
   483.5
   448.8
   458.2
   536.7
   492.6
   479.3
   471.8
   491.9
   467.3
   483.5
   492.2
   498.1
   455.9
   450.1
   468.2
   448.4
   466.9
   511.7
   471.5
   480.6
   518.5
   444.9
   460.1
     477
   462.7
   500.7
   489.6
   484.5
   421.2
   515.9
   516.6
   503.9
   414.1
   488.7
   483.8
   462.7
   538.3
   467.6
     488
   524.7
   536.4
   472.8
   479.3
   449.4
   473.4
   489.6
   430.9
   498.7
   424.8
   496.8
   494.2
   488.3
   475.7
     475
   418.9
   489.3
   480.2
     454
   463.4
   514.9
   469.9
   432.2
   478.3
   508.1
   452.7
   465.6
   462.4
   513.6
   462.7
   471.5
   484.5
   489.6
   478.9
   485.4
   500.3
   492.2
   424.4
   484.1
     475
   523.4
   501.3
   464.3
   442.3
   471.2
   519.2
   510.4
   503.6
   475.4
     441
   486.4
   459.8
   493.2
   494.8
   457.9
   541.5
   535.1
   464.3
   508.1
   445.5
   556.5
   542.8
   486.1
   509.4
   509.1
     538
   528.9
   489.6
     538
   484.8
     478
   520.8
   517.9
     502
   489.3
   493.5
   493.2
   500.3
   451.4
   490.9
   501.6
   496.5
   466.9
   458.8
   537.3
   431.6
   479.6
   513.3
   504.6
   495.8
   483.5
   473.1
   478.3
   491.3
   524.7
   467.9
   473.7
   473.1
   475.7
   524.7
   448.1
   424.4
   475.7
   431.9
   464.3
   471.8
     427
     463
   549.3
   487.4
   516.9
   546.7
   563.6
   521.1
   480.6
   466.3
   473.4
   500.7
   508.8
   444.6
   450.7
   474.1
   506.8
   481.9
   471.2
   514.3
   429.3
   486.4
   515.9
   527.6
   514.3
   480.2
   471.5
   555.2
   499.4
   442.6
   478.3
   435.1
   511.4
   486.4
   483.5
   523.1
     489
   493.2
   487.4
   535.7
   527.9
     454
     476
   523.4
   463.7
     453
   472.8
   435.5
   495.8
   475.7
   504.9
   493.5
   480.6
   506.8
   467.3
   452.7
   494.2
   496.8
   458.8
   487.4
   474.7
   454.6
   472.8
   466.6
   470.2
   507.8
   479.3
   477.6
   470.8
   517.2
   570.1
   443.9
   478.3
   481.5
   494.8
   499.7
   511.7
   502.6
   496.1
   490.3
   474.7
   458.5
   505.2
     478
   454.6
   495.8
   479.3
   456.6
   517.5
   504.9
   467.6
   515.9
   503.9
   532.8
   414.7
   510.4
   548.7
   521.4
   521.4
   426.1
   474.1
   495.8
   472.1
   505.5
   467.3
   556.5
   488.7
   497.1
   465.3
   473.7
   487.7
   524.4
   484.8
   523.7
   491.6
   485.1
   526.9
   564.3
     463
   455.3
   489.3
   486.7
   504.6
   473.1
   519.5
   496.8
   436.8
     441
   471.5
   509.4
   496.8
   493.9
   429.6
   509.4
   504.2
   494.5
     513
   468.9
   504.6
   507.8
   477.6
   485.4
   543.5
   521.8
   468.9
   461.7
   509.4
   440.3
   435.1
   519.5
   471.8
   492.9
   510.4
   488.3
   468.2
   497.1
     561
   493.9
   511.4
   495.2
   492.2
   492.6
   492.9
   465.6
   529.5
   442.3
   490.6
   505.2
   499.1
   491.9
   465.3
   511.4
   466.3
   508.1
   505.9
   512.7
   462.4
   454.6
     524
     537
   515.3
   441.3
   501.3
   451.4
   433.5
   471.2
   548.7
   501.6
   470.8
   495.5
   473.7
   504.9
     524
   479.9
     488
   483.8
   475.4
     500
   494.8
   459.8
   459.8
   556.8
   437.7
   484.8
   471.2
     536
   476.3
   569.1
     538
   484.5
   479.6
   454.6
   503.6
   482.2
     465
   458.2
   523.7
   520.8
   533.1
   488.3
   485.1
   510.4
   438.1
   465.6
     490
   479.6
   457.9
   479.3
   445.5
     465
   495.5
   457.5
     490
   484.1
   503.9
   456.2
   487.4
   436.1
   446.8
   518.5
   507.8
   467.9
   483.5
   464.7
     489
   507.2
   502.3
   517.9
   529.9
   497.4
   526.6
   507.8
   480.2
   565.2
   543.5
   492.6
   490.6
     478
   482.8
   445.9
   525.3
   455.9
   496.8
   462.1
   541.5
   494.5
   505.9
   505.5
   515.3
   526.9
   506.5
   509.8
     487
   463.7
   462.7
   514.6
   497.8
   547.7
   506.2
   469.5
   497.8
     513
     475
     463
   530.8
   542.5
   517.9
     475
   498.4
   483.2
   470.5
   485.1
   463.7
   487.7
     488
   447.1
   468.6
   558.1
   505.2
   473.7
   486.1
   481.5
   471.8
   498.4
   458.5
     464
   507.2
   506.8
   511.1
   524.4
   469.9
   507.5
   512.7
     549
   480.6
   452.7
   494.5
   506.2
   524.7
   474.7
   507.5
   490.9
   496.5
   528.9
   522.4
   512.4
   521.4
   500.7
   490.3
     477
   468.6
   470.5
     476
   467.6
   488.3
   509.8
   507.2
   493.5
   503.3
   485.4
   515.9
   504.2
   458.8
   541.2
   449.7
   467.3
   527.3
   461.4
   452.3
   509.1
   493.9
   471.2
   464.7
   498.1
   486.7
   520.5
     489
   492.2
   460.4
   455.6
   473.1
   522.4
   502.3
   493.9
   517.9
   489.6
   479.9
   566.5
   438.7
   498.1
   472.5
   541.9
   478.6
   428.7
   497.1
   497.1
   421.2
   487.4
   427.7
   497.4
   523.7
   460.1
   485.8
   449.4
   458.8
   456.2
   429.6
   437.4
   493.2
   485.4
   530.8
   535.7
   498.4
   543.5
   514.3
   519.8
   504.9
   521.8
     501
   481.9
   484.5
   479.9
   540.3
   526.6
   520.1
   519.8
   491.3
   519.2
   488.3
   455.9
   518.5
   462.1
   470.5
   491.9
     451
   492.9
   497.1
   503.9
   458.5
   507.5
   477.3
   541.2
   484.8
   454.3
   497.8
   496.8
   448.8
   475.4
   444.6
   495.8
   464.3
   500.7
   471.5
   454.9
     476
   509.1
   440.3
   466.9
   571.1
   486.1
   459.5
   496.5
   516.2
   501.3
     514
   450.4
   513.3
     427
   515.9
   442.6
   538.3
   500.3
   484.8
   504.6
   494.2
   463.4
   459.5
   509.1
   513.6
   549.7
   501.3
     536
   491.3
   494.5
   499.1
   473.7
   516.6
   482.5
   532.8
     416
   498.1
   518.2
   503.3
   508.5
   505.9
   508.1
   449.7
   540.9
   462.7
   482.8
   535.1
   492.6
   441.6
   452.7
   534.1
   505.5
   480.6
   502.9
   493.9
   436.8
   509.8
   458.8
   448.1
   454.9
   491.3
   497.4
   517.9
   532.5
   495.2
     488
   486.1
   478.3
   497.8
   497.4
   470.8
   528.9
     526
   542.2
     560
   529.9
   473.4
   496.1
   484.8
   465.6
     539
   477.6
   487.7
   509.8
     525
     487
   496.5
   536.4
     537
   502.9
     453
   511.4
     465
     453
   483.8
   470.5
   477.6
   479.6
   492.9
   474.1
   459.5
   484.5
   504.2
   454.9
   551.6
   472.1
   462.7
   569.1
   522.7
   479.9
   526.6
   490.6
   501.3
   505.2
   527.3
   470.8
   457.2
   446.8
   511.7
   505.2
   465.6
   540.6
   509.4
   473.4
   481.2
     466
   516.9
   469.5
   446.8
   507.5
   521.4
   508.1
   493.2
   467.3
   509.4
   485.4
     525
   518.8
   485.8
   473.7
   489.3
   497.1
   497.8
   474.4
   505.9
   462.7
     477
   507.2
   507.5
   517.2
   491.6
   501.3
   515.3
   448.4
   508.8
   450.1
   474.4
   497.1
   504.6
   491.6
   473.7
   522.7
   509.8
   488.3
   516.6
   499.1
   541.2
   532.8
   464.3
   437.4
   498.7
   515.3
   491.3
   500.7
   448.8
   473.4
   495.2
   468.6
     477
   531.5
     463
   549.7
   482.8
   487.4
   456.2
   517.5
   523.4
   481.9
   486.1
   458.2
   475.7
   529.2
   482.2
   507.5
   492.6
   553.9
   487.7
   457.5
   524.4
   506.2
   441.3
   456.9
   518.2
   473.7
   492.6
   537.7
   466.9
   491.6
   461.4
   482.8
   484.5
   504.2
   532.1
     514
   454.6
   510.1
   580.2
   508.5
   463.7
   466.6
     489
   497.8
   493.2
   461.4
   478.3
   535.1
   503.9
   483.5
     465
   518.5
   522.4
   551.3
   462.4
   522.1
   513.6
   487.7
   510.4
   493.2
   461.4
   506.8
   476.3
   486.1
   514.3
   478.3
   565.9
   466.3
   494.5
   448.1
   472.8
   486.4
   532.8
   527.6
   492.2
   514.6
   496.5
   517.9
   492.6
   482.2
   478.3
   512.7
   450.7
   484.5
   468.9
   511.1
   489.3
   496.8
     513
   498.1
   508.5
     454
   518.5
     512
   485.8
     463
     502
   474.4
   525.3
   522.4
   510.1
     452
   492.9
   483.5
   494.5
   554.8
   514.9
   482.8
   471.5
   490.9
   418.6
   498.1
   551.9
   531.2
   450.4
   534.1
   493.5
   554.2
     466
   467.6
     501
     487
   458.5
   484.1
   509.4
   530.8
     524
   477.3
   517.2
   495.2
   491.3
   448.8
   503.6
     525
     478
   490.3
   551.6
   443.6
   476.7
   517.9
     488
   446.5
   505.2
   478.6
   479.6
   531.5
   437.7
   499.7
   467.6
   518.2
   581.8
   451.7
   476.3
   509.1
   499.7
   505.9
   476.7
     487
   516.6
   454.9
   535.4
   499.4
   489.3
   506.5
   482.5
   471.5
   472.1
   516.6
   467.6
   433.5
   547.1
   478.9
     524
   539.6
   461.7
   464.7
   510.4
   497.4
     463
   474.1
   508.5
   551.9
   478.6
   495.8
   475.7
   471.8
   508.1
   490.9
   494.5
   525.3
   492.6
   442.6
   486.1
   505.9
   481.2
   452.7
   493.2
     475
   502.6
     524
   463.4
   531.5
   467.6
   497.1
   452.7
   520.1
   478.6
   504.2
   455.9
   517.9
   535.1
     488
   489.6
   471.5
   502.3
   538.3
   515.6
   479.6
   478.3
   521.1
   520.8
   521.8
   530.8
   513.3
   476.3
   486.7
   496.1
   493.5
   518.8
   519.2
   547.1
   493.2
   472.5
   519.8
   482.5
   505.9
   506.8
   478.6
   470.2
   570.4
   509.1
   544.5
   516.9
   517.5
     526
   503.6
   529.2
   517.9
   536.4
   541.2
   476.3
   509.1
   533.4
   497.8
     513
   474.7
   484.8
   465.6
   490.9
   472.5
     490
   484.1
   506.5
   503.3
   536.7
   530.8
     502
   448.1
   446.8
   478.9
   523.1
   511.4
   497.1
   542.8
   490.9
   467.6
   497.8
   507.5
   472.8
     429
   505.5
   471.5
   490.6
   506.5
   494.8
   520.1
   486.4
     514
   516.2
   435.8
     501
   507.2
   465.6
   496.8
   465.3
     502
   534.1
   459.5
   492.2
   514.9
   480.6
   517.9
   457.9
   491.6
   470.2
   478.9
     500
   439.4
   494.5
   469.2
   550.6
   447.1
   467.6
   484.1
   535.1
   506.5
     478
     439
   506.2
   512.4
   523.7
   466.9
   472.8
   460.8
   472.8
     490
   488.7
   495.5
   526.9
   476.3
   501.6
   434.2
   530.8
   526.9
   493.9
   540.9
   505.2
   535.7
     475
   485.1
   465.3
   511.4
     487
   515.6
   482.8
   529.5
   468.6
     501
   449.7
   464.7
   457.5
   437.1
   467.9
   447.1
   503.9
   459.8
   517.9
   461.1
   470.2
   491.3
   467.6
   478.3
   468.2
   483.2
   512.4
   474.1
   469.9
   503.3
   502.6
   481.2
   478.9
   482.2
   490.6
   507.2
   505.9
   475.4
   528.2
   483.2
   514.9
   478.3
   499.7
     572
   513.6
   545.4
   507.8
   506.2
   518.8
   527.6
   527.9
   542.2
   506.8
   495.5
   470.8
   490.6
   526.9
   513.3
   468.2
   474.1
   516.2
   507.8
   485.1
   492.2
   456.6
   507.8
   514.9
     478
     550
   496.5
   510.1
   498.4
   518.8
   477.6
   455.6
   480.2
   471.5
   512.4
   514.6
   478.3
   472.5
   496.5
   458.2
   492.2
   466.9
   467.6
   514.9
   563.6
   498.1
   519.8
   505.9
   490.3
     487
   471.2
   459.8
   474.4
   499.4
   491.9
   479.6
   485.8
   485.4
   442.3
   535.4
   516.9
     476
   532.1
   430.9
     478
   493.2
   523.1
   478.9
   522.4
   487.7
   505.5
   480.6
   496.5
   493.2
   521.1
     500
     513
   562.3
   497.8
   460.4
   487.7
   461.4
   538.3
   432.2
   478.9
   519.2
   459.8
     502
     551
   410.5
   472.8
   470.2
   435.1
   481.2
   487.7
   526.3
     563
   545.4
   455.3
   455.3
   474.4
   485.8
     478
   475.7
   474.1
   472.1
     501
   474.1
   538.3
   515.9
   547.4
   461.1
   495.5
   461.4
   448.1
   567.8
   485.4
   447.5
   473.1
   471.5
   437.1
   492.9
   412.4
   448.1
   540.9
     475
   502.6
   496.5
   448.4
     440
   520.8
   513.3
     514
   446.8
   470.2
   504.2
   489.3
   495.2
   527.3
   473.7
   510.4
     453
   511.7
   455.3
   455.3
   483.8
   507.2
   473.1
   552.3
     549
   487.7
   419.6
     537
   509.4
   461.4
   499.7
   486.4
   519.5
   480.6
   467.3
   521.1
     452
   486.7
   492.2
   497.1
   476.3
   506.8
   486.1
   444.9
   498.1
   544.5
   497.8
     501
   521.4
   451.7
   493.5
     513
   467.3
   518.5
   459.2
   442.6
   485.4
   506.2
   485.8
     501
   496.5
   502.6
     465
     490
   437.4
   520.1
   494.2
   478.9
   521.1
   513.6
   468.2
   496.5
   444.6
   521.4
   491.9
   446.5
   510.7
   511.7
   458.8
   487.7
   515.9
   499.1
   457.2
   454.6
   498.7
     501
   472.1
   483.2
   531.5
   431.6
   452.3
   464.3
   446.5
   523.1
   508.5
   507.8
   527.9
   460.8
   471.2
   483.2
     440
   453.6
   458.2
   444.9
   474.1
     549
   518.5
   498.4
   515.3
   461.1
   497.1
   502.9
   510.7
   538.3
   520.5
   458.8
   498.4
   518.5
   548.7
   462.4
   456.6
   492.9
   470.2
   506.2
   529.9
   492.6
     452
   519.8
   509.4
   462.4
   474.1
   524.7
   505.9
   486.7
   467.6
   482.5
   485.1
   495.5
     477
   461.7
   494.2
   489.3
   515.3
   466.9
   508.1
   484.5
   501.6
   492.6
   534.1
     488
   507.8
   478.3
   528.6
   454.3
   475.4
   518.5
   493.5
   455.9
   469.5
   476.3
   520.8
   467.6
   471.2
   511.1
   479.3
   458.5
   485.8
   515.9
   473.7
   478.3
   513.3
   504.9
   478.9
   530.2
     502
   458.5
   458.2
   505.2
   463.4
   511.1
   512.4
   485.8
   467.3
   511.1
     501
   487.4
   493.2
   477.3
   486.1
   529.5
   475.7
   493.9
   487.4
   475.4
   499.7
   463.4
   526.3
   459.8
     478
   505.2
   537.3
   444.2
   447.1
   515.6
   522.4
   455.6
   526.9
   471.5
   506.5
   521.8
   461.7
   495.5
   453.6
   478.9
   507.5
     477
   471.2
   458.8
   474.1
   516.6
   439.7
   467.3
   494.2
   483.2
   492.2
   519.8
   483.5
   440.7
   529.5
   502.3
   511.4
   529.2
   502.9
   529.5
   449.4
   516.6
     502
   535.4
   477.6
   482.2
   536.7
   497.1
   509.8
   533.8
   520.1
   465.3
     441
   483.2
   460.4
   477.3
   470.2
   492.9
   500.7
   481.5
   529.9
   494.5
   464.3
   490.9
   530.2
   501.3
   532.8
   495.5
   479.6
   460.1
   443.3
   540.3
   475.4
   544.5
   516.6
   487.7
   519.8
   484.1
   491.3
   500.3
   470.2
   502.3
   472.5
     466
   533.8
   460.8
   512.7
   475.4
   482.5
   491.6
   515.3
   506.2
   471.8
   465.6
   507.2
     477
   531.5
   497.8
   461.7
   497.8
   450.1
   508.5
   536.7
     524
   490.6
   466.3
   480.6
   466.6
     430
   485.4
   461.4
   448.4
   483.5
     550
   489.3
   477.6
   492.6
   473.7
   516.9
   507.8
   517.5
   463.4
   484.5
   585.3
   469.9
   465.6
   458.5
   458.2
   516.6
   480.2
   508.8
   437.4
   534.4
   563.6
   506.8
   521.4
   482.2
   497.1
   421.2
   429.3
   456.6
   493.5
   484.5
   482.2
     514
   499.1
   445.5
     500
   496.5
   488.7
   474.4
   470.5
   518.5
   528.6
   474.7
   483.8
   507.2
   519.8
   463.4
   437.1
   476.7
   495.8
     464
   499.1
   466.3
   510.1
   483.2
     478
   511.7
     453
     487
   461.1
   466.6
   468.2
   446.8
   449.1
   504.2
   472.1
   475.4
   493.5
   487.4
   522.7
   476.3
   540.6
   500.7
   494.2
   509.4
     441
   467.6
   497.1
   477.3
   520.5
   490.9
   493.2
   429.6
   522.4
   462.7
   472.5
   495.5
   470.8
   497.8
   470.5
   553.2
     487
   471.8
   449.4
   525.7
   463.7
   474.7
   503.3
   517.2
   527.3
     487
     501
   520.8
   543.8
   487.7
   448.4
   471.2
   506.8
   491.9
   490.6
   509.4
     502
   527.6
   466.9
   498.7
   516.9
   479.9
   518.8
   485.4
     475
   516.9
   491.3
   511.4
   474.7
   508.8
   470.8
     488
   494.8
   505.9
   550.6
   511.7
   467.9
   497.1
   505.5
   499.7
   471.5
   511.4
   474.4
   493.5
   544.5
   545.4
   469.9
   534.4
   481.2
   491.6
   501.3
   489.6
   474.4
   528.9
   446.2
   522.7
   471.5
   485.4
   528.6
   459.8
   537.3
   462.4
   515.9
   485.1
   546.7
   485.4
   506.5
   449.7
   540.9
   469.5
   457.2
   467.9
   520.8
   432.9
     475
     417
   516.9
   491.9
   468.6
   483.5
   508.8
   470.8
   476.3
   497.8
   494.8
   454.9
   440.3
   510.1
   456.2
   492.2
   467.9
   470.5
   506.8
   496.5
   484.5
   488.7
   477.6
   534.4
   481.2
   497.8
   483.2
   482.5
   492.9
   506.8
   498.1
   456.9
   509.1
   502.6
   493.9
   486.1
   485.1
   483.2
   507.5
   489.6
     490
   500.7
   480.6
   504.9
   490.9
   448.4
   490.6
   468.2
   493.2
   494.8
   502.3
   490.6
   516.9
   523.1
   507.8
   465.3
     477
   498.7
   539.9
   531.8
   455.9
   484.1
   468.9
   498.7
   477.3
   525.7
   465.3
   480.6
   540.3
   453.3
   456.6
   504.6
   506.2
   484.1
   508.5
   491.3
   502.9
   462.7
   473.7
   473.1
   495.2
   528.6
   505.2
   513.6
   530.8
   518.5
   490.6
   497.1
     465
   518.5
   474.1
   498.1
   517.5
   519.8
     512
   486.1
   517.2
   491.9
   472.1
   474.4
   484.5
   565.6
   441.3
   527.6
     416
   480.6
   456.6
   521.1
   498.1
   470.5
   489.3
   482.8
   544.5
   506.8
   530.5
   473.1
     501
     476
   471.5
   483.5
   454.6
   463.4
   478.3
   535.4
   528.9
   494.2
   502.6
   463.7
   499.7
     501
   515.9
   505.2
   455.3
   518.2
   460.1
   497.4
   518.5
   467.6
   491.9
   494.8
   482.2
   490.9
   511.1
   475.7
   487.4
   479.3
   505.9
   469.9
   512.4
   466.3
   532.1
   549.3
   506.2
   551.6
   532.5
   532.8
   451.7
     489
   497.1
   452.7
   487.7
   502.9
   482.8
   510.7
   447.8
   440.3
   485.1
   481.5
   452.3
   493.9
   461.1
   483.5
   540.9
   505.2
   480.6
   536.7
   505.2
   497.1
   492.9
   516.6
   503.6
   513.6
   474.7
   483.2
   449.7
   487.7
   526.9
   525.3
   519.2
   529.2
   471.2
   443.9
   472.5
   484.8
   465.3
   468.6
   468.6
   516.9
   461.7
   482.2
   508.8
   476.7
   481.5
   515.6
   501.6
   548.4
   505.2
     454
   484.8
     500
   508.1
   488.3
   490.9
     477
   449.4
   504.2
   498.1
     488
   506.2
   466.3
   527.9
   534.7
     514
   499.7
   509.4
   509.1
   450.1
   533.4
   484.5
   530.8
   530.2
   536.7
   468.2
   531.2
   530.5
   471.5
   487.7
   473.4
   474.4
   544.8
   498.7
   478.3
   472.1
     489
     513
     548
   502.9
   450.4
   491.6
   467.6
   521.4
   474.7
   524.7
   485.8
   498.1
   532.8
   518.5
     488
   507.2
   479.6
   508.8
   488.7
   514.6
     526
   452.7
   457.2
   462.4
   511.1
   480.2
   492.2
   534.4
   471.2
   461.7
   519.5
   484.1
   479.6
   498.7
   483.5
   469.9
   516.9
   460.1
   450.7
   468.6
   486.4
   450.4
   529.2
   535.1
   500.7
   493.2
   522.1
   448.8
   489.6
   450.7
     451
   512.7
   486.1
   497.1
   499.1
   486.4
   491.6
   491.6
   510.1
   483.2
   486.1
   513.6
   481.9
   505.9
   509.4
   519.2
   510.4
   483.5
   506.5
   517.9
   531.2
   520.5
   471.5
   442.6
   536.4
   516.6
   536.7
   469.9
   495.8
   469.2
   491.6
   439.7
   498.4
   515.3
   506.5
   466.3
     477
   535.1
   516.9
   492.2
   499.1
   464.3
   506.8
   481.9
   477.3
   538.6
   455.3
   464.7
   445.9
     463
   499.1
   526.6
   544.5
   490.9
   459.8
   441.6
   479.6
     501
   528.6
   471.5
   472.5
   460.8
   497.8
   482.5
   515.3
   458.2
   486.7
   443.3
   466.3
   497.4
   406.6
   458.2
   512.4
   439.7
   490.3
   441.3
   460.1
   494.2
   490.6
     454
   475.7
   510.1
   494.5
   518.5
   566.2
   476.3
   486.4
   468.2
   481.9
   504.2
   468.6
   541.5
   569.1
   484.5
   451.7
   466.9
   518.8
   468.2
   483.5
   506.8
   516.6
   482.2
   493.2
   521.4
   536.7
   471.2
   538.6
     500
   498.7
     501
   489.3
   470.2
   516.2
   501.3
   494.8
   524.4
   494.8
   475.4
   509.1
   441.3
   546.7
   535.7
   476.7
   459.5
   512.7
   455.9
   485.4
   440.3
   552.9
   460.4
   468.2
   493.9
   501.3
   553.9
   480.9
   482.8
     487
   481.5
   482.2
   458.8
   543.5
   498.4
   461.1
     464
   508.1
   494.5
   467.6
   442.3
     490
   489.3
   504.6
   550.6
   496.1
   507.2
   472.5
     514
   526.6
   478.3
   483.8
   473.4
   469.2
     537
   470.5
   456.9
   498.7
     487
     500
   520.8
   447.1
   509.1
   490.6
   473.4
   470.5
   472.1
   508.8
   459.8
   516.2
   501.6
   484.8
   470.5
     477
   490.9
   530.8
   498.4
   517.9
     478
   480.9
   525.3
   507.2
   508.1
   453.6
   520.8
   498.7
   481.5
   523.4
   518.8
   490.6
   463.4
   551.6
   497.4
   539.6
     476
     489
   473.1
   474.4
   458.5
   556.5
   464.7
   471.8
   521.8
   438.4
   545.1
   469.5
   530.5
   530.2
   465.6
   487.4
   467.6
   493.2
   530.2
     500
   471.8
   490.9
   472.5
   508.5
   524.4
   475.7
   491.3
   426.1
   468.2
   492.9
   435.8
   508.8
   538.6
   491.9
   501.3
   506.8
   466.6
   488.3
   458.5
   484.1
   469.2
   510.4
   495.5
   497.8
   438.4
   509.8
   464.3
   448.8
   490.6
   484.8
   535.4
   471.5
   462.1
   448.8
   478.9
   513.3
   541.5
   484.1
   521.8
     488
   519.2
     500
     466
   521.1
   503.3
   487.4
   448.4
   462.7
   512.7
   494.5
   470.2
   470.5
   466.9
   537.3
   464.7
   446.5
   501.3
   457.5
   468.9
   461.1
   479.9
   502.9
   492.2
   512.7
     463
   507.5
     465
   507.5
   497.1
   449.7
   452.7
   407.9
   483.5
   526.6
   458.5
   495.2
   518.5
   529.2
   426.1
   472.1
   513.3
   450.7
   481.2
   467.6
   471.8
   541.2
   482.5
   509.1
   495.8
   507.8
   420.2
   522.7
   477.3
   529.9
   468.6
   466.6
   511.4
   486.1
   508.8
   459.8
   451.7
   515.6
   528.9
   482.2
   507.8
   493.2
   505.2
     561
   489.3
   490.3
   531.8
   459.5
   469.9
   468.2
   511.7
   511.1
   488.3
   493.2
   470.8
   528.9
   541.9
   537.7
   500.3
   459.5
   412.8
   484.8
     490
   511.4
   496.8
   445.9
   446.8
   457.2
   452.3
   496.5
   543.5
   525.7
   454.6
   475.7
   482.5
   430.9
   450.1
   454.9
   502.6
   471.2
   503.6
   499.1
   481.9
   460.8
   501.6
     513
   534.7
   500.7
   501.3
   523.4
   447.5
   488.7
     502
     525
   469.9
   553.6
   479.6
   472.5
   502.3
   534.1
   520.1
   467.3
   441.3
   503.9
   511.4
   495.2
   501.6
   479.6
   537.3
     489
   514.3
   472.5
   532.5
   455.9
   496.5
   504.2
   505.2
   494.8
   460.4
     441
   478.6
     442
   475.7
   461.1
   455.9
   541.9
   490.6
   500.7
     501
   442.9
   492.9
   506.2
   507.8
   453.3
   456.9
   495.5
   500.7
   472.8
   435.5
   506.2
   516.6
   469.2
   471.5
   493.5
   562.3
   476.7
   487.4
   526.6
   618.8
    1199
   547.7
   527.3
   504.6
   500.3
   490.6
   506.2
   531.5
   515.6
     502
   482.8
   527.9
   450.4
   442.3
   495.8
   519.2
   546.4
   502.9
   521.1
   473.7
   501.3
   548.7
   522.1
   472.1
   502.9
     452
   530.5
   522.7
   509.1
   478.9
   505.5
     477
   491.3
   543.5
   486.7
   496.8
   459.5
   480.6
   517.2
   475.7
   461.1
   467.6
   460.4
   459.8
   452.3
   468.6
   438.7
   489.6
   517.9
   490.9
   558.7
   517.9
   465.6
     476
   489.6
     524
     465
   510.4
   504.6
   504.2
   452.3
   466.9
   489.6
   426.7
   484.1
   504.9
   496.5
   534.7
   435.1
     488
     427
   422.2
     488
   526.3
   476.7
   535.4
   563.9
   468.2
   501.6
   485.1
   507.2
   460.1
   481.9
   527.9
   417.6
   518.5
   468.2
     500
   488.7
   486.4
   476.3
   473.7
   523.7
   488.7
   482.2
   499.7
   486.4
   494.2
   499.7
   466.9
   506.5
   505.2
   501.3
   459.2
   495.2
   468.6
   449.4
   522.7
   482.2
   512.4
   518.2
   462.1
   481.9
   443.9
   507.2
   503.3
   460.1
   493.9
   512.4
   459.8
   438.7
   466.9
     463
   492.2
   518.8
   505.9
   471.2
   479.6
   528.6
   493.5
     488
   479.6
     487
   519.8
     501
   523.1
   543.2
   475.7
   496.8
   537.3
   468.9
   456.2
   497.8
   523.1
   461.7
   446.5
   514.3
     463
   485.1
   502.6
   505.5
   491.6
     525
   505.2
   539.9
   495.5
   536.4
   515.6
   436.8
     477
   458.2
   485.4
   408.5
   535.4
     526
   507.2
   511.1
   458.8
   518.2
   494.8
     453
   554.8
   469.5
   551.3
   485.1
   519.2
   529.2
   491.9
   503.6
     514
   547.1
   506.2
     488
   511.1
   485.4
     512
   521.4
     466
   473.7
   500.3
   488.3
   468.9
   540.9
   499.4
   541.2
   478.9
   516.2
   474.1
   476.3
   506.5
   449.4
   470.2
   437.1
   480.6
   466.6
   498.7
   519.5
   460.1
   473.4
     427
   529.2
   491.3
   483.8
   502.6
   497.4
   533.8
   445.5
   507.2
   459.2
   492.2
   515.6
     475
   487.7
   460.4
   469.5
   487.4
   492.2
   489.3
   482.5
   497.1
   485.4
   514.9
   454.6
   519.5
   494.8
   527.6
   493.5
   521.8
   498.4
   467.9
   448.8
     501
   537.3
   490.9
   499.1
   445.2
   485.8
   486.4
   453.3
     405
   456.2
   509.1
   507.5
   495.8
   485.8
   530.2
   461.4
   462.4
   484.8
   463.4
   520.1
     550
   477.3
   491.9
   494.2
     475
   515.9
   528.6
   442.6
   495.8
     489
   519.8
   483.8
   501.6
   509.1
     475
   494.2
     539
   525.3
   557.1
   504.9
   489.6
   492.6
   506.5
   469.5
   514.3
   489.6
   496.5
   487.4
   520.5
   501.6
   493.5
   482.8
   490.6
   491.9
   459.2
   476.7
   450.4
   493.2
   485.4
   500.7
   546.1
   494.5
   424.1
   526.3
   503.6
   442.9
   488.7
   492.9
   464.7
   462.1
   482.8
     454
   492.6
   476.7
   474.4
   508.1
   542.8
   515.6
   462.1
   524.4
   443.3
   526.3
   502.9
   488.3
   495.8
   457.2
     501
   489.6
   450.4
   475.7
   478.3
   477.3
   486.7
   493.9
   474.7
   495.2
     428
   458.8
   489.3
     453
   505.9
   500.7
   501.3
   505.9
   477.3
   506.2
   479.6
   500.3
     487
   495.5
   493.9
   505.2
   530.8
   557.8
   482.2
   469.5
   501.6
   458.2
   487.4
   496.1
   478.9
   474.7
     501
   521.4
   461.7
   569.1
   521.1
   523.4
   518.2
   527.9
     537
   469.5
   491.6
   531.2
   510.4
   481.5
   544.5
   532.8
   543.2
   481.5
   536.4
   490.6
   486.1
   457.5
   421.8
   554.2
   480.6
     487
   495.5
   483.5
   455.3
   514.6
   475.4
   533.4
   503.6
   511.4
   431.9
   523.4
   462.4
     525
   526.9
   487.7
   479.3
   547.1
   449.4
   497.1
   482.2
   446.2
   452.3
     549
   486.4
   498.1
   493.9
     538
   537.7
   481.2
   525.7
     512
   477.6
   484.1
     475
     466
   446.2
     464
   436.8
   506.5
   497.1
     490
   410.8
   482.2
   486.1
   448.4
   535.7
   492.2
   510.1
   558.4
   549.3
   466.6
     489
   477.6
   472.5
   494.8
   446.5
   506.5
   511.1
   511.7
   500.3
   492.6
   420.9
   461.4
   480.2
   465.3
   486.7
   484.8
   513.6
   502.3
   522.1
   577.9
   495.5
   469.9
   512.7
   504.6
   470.8
   478.6
   483.5
   473.7
     500
     428
   501.3
   484.1
   523.7
   495.2
   514.6
   508.5
   434.8
     513
   501.6
   497.1
     526
   515.9
   480.2
     463
   506.5
   493.9
   532.5
   485.1
   530.8
   506.5
   440.3
   507.2
   490.6
   452.3
   480.2
   483.2
   544.8
   468.6
   508.5
   525.7
   503.9
   517.9
   496.8
   489.6
   500.3
     526
   473.1
   492.6
     501
   462.4
   481.2
   472.8
   474.1
   527.9
   483.8
   510.7
   457.5
   464.3
   512.4
     512
   557.4
     500
     487
   448.1
   496.8
     538
   464.7
   484.5
   490.6
   462.7
   490.3
   563.9
   515.6
   510.4
   475.7
   497.4
   482.8
   525.7
   508.8
   461.7
   533.8
   485.4
     487
   487.4
     560
   438.1
   527.9
   474.4
   501.3
   523.1
   527.3
   465.3
   508.1
   479.6
   527.9
   474.1
   496.8
   481.2
   457.5
   528.9
   499.7
   490.6
     560
   523.4
   475.7
   466.9
   432.2
   555.8
   495.5
   481.9
   484.5
   491.3
   467.9
   485.1
   519.2
   488.3
   443.6
   446.8
   518.5
   486.1
   484.8
   547.4
   522.4
     551
   505.5
   490.9
     477
   525.3
   528.9
   476.3
     489
     476
   509.4
   523.4
   459.2
   484.1
   551.9
   447.5
   492.2
   496.5
   513.3
   499.7
   499.7
   515.6
   486.4
     537
     475
   437.4
   490.3
     490
   509.4
   504.9
   487.4
   541.5
   468.9
   457.5
   469.5
     501
   477.3
   482.8
   473.7
   510.7
   516.6
   472.8
   481.2
   501.3
   478.6
   446.2
   445.9
   506.2
   519.8
   509.8
   489.6
   532.1
   538.3
   444.2
   487.4
   503.9
   516.6
   495.8
   551.6
   435.8
   509.1
   517.2
   531.5
   477.3
   467.3
   538.3
   509.1
   516.2
   522.1
   522.4
   492.2
   473.7
   508.1
   470.2
   493.5
   481.5
   486.1
   520.8
   531.8
   517.9
   496.5
   497.4
   516.6
   601.9
   489.6
   499.4
   480.2
   496.1
   517.9
   488.3
   526.3
   511.7
   523.7
   536.7
   530.8
   490.3
   505.2
   470.8
   478.3
   507.2
   488.7
   470.2
   491.9
   492.9
   523.7
   512.4
   452.3
     478
   496.1
   481.2
   512.7
   479.3
   447.8
     476
   509.1
   489.3
   542.5
   500.7
   449.1
   480.6
   469.2
   503.9
     490
   504.2
   495.8
   487.7
   520.1
   514.3
     490
   506.5
   468.6
   506.2
   519.5
   490.3
   508.1
   490.3
   510.1
   501.6
   536.4
   429.3
     454
   459.8
   529.2
   497.1
   526.6
   448.1
   508.8
   439.7
   511.7
   476.7
   532.8
   505.9
   494.5
   446.8
   504.9
     487
   507.8
   467.9
   514.6
   507.8
   482.2
   505.9
   460.1
   526.3
   508.8
   495.2
   531.5
   479.6
   476.7
   497.4
   457.5
   494.8
   460.1
     513
   482.8
   544.5
     488
   543.2
   473.1
   435.8
   528.9
   441.6
   486.1
   516.9
   478.3
   476.3
   469.5
   465.6
     478
   465.6
   457.2
   473.1
   492.2
   514.3
   521.1
   520.1
   468.2
   482.8
     539
   523.1
   519.5
   505.9
   422.8
   475.4
   457.5
     465
   472.1
     513
   513.6
   462.7
   468.6
   535.4
   494.2
   495.2
     430
   460.8
   498.4
   530.5
   535.7
   501.6
   510.1
   454.3
   481.5
     452
   550.6
   498.4
   552.3
   438.7
     539
   513.6
   445.5
   497.1
   503.3
   479.6
   487.4
   499.7
   501.3
   487.7
   474.1
     526
   500.7
   457.5
   493.9
   494.2
   453.3
   488.3
   504.2
   544.8
   505.9
   487.4
   509.8
   463.7
   497.4
   517.2
   498.1
   470.8
   469.9
   478.6
   499.1
   484.8
   485.8
   513.3
   506.2
   494.2
     513
   532.1
   508.1
   484.5
     489
   539.9
   473.1
   491.9
   471.8
   496.5
   445.2
   478.6
   480.9
   480.2
   481.9
   496.8
   553.6
   478.9
     453
   480.6
   527.9
   470.2
   522.1
   492.6
   553.6
   507.5
   563.9
     477
   554.5
   536.7
   484.8
   534.1
     465
     501
   509.4
   466.6
   438.1
   536.4
   476.3
   508.5
   421.8
     475
     536
   473.7
   489.6
   488.3
   515.6
     478
   515.3
   453.6
   493.9
   527.9
     451
   539.6
   462.7
     487
   458.2
   454.3
   432.9
   467.6
   508.5
   435.5
   482.8
   479.3
   515.9
   481.2
   576.3
   522.4
     490
   461.4
     489
   475.7
   476.7
   447.5
   486.7
   473.4
   511.1
     477
   510.7
   499.4
   506.8
   478.9
   489.6
   555.2
   480.2
   452.7
   484.8
     490
   532.8
   481.9
   469.2
   464.7
   450.7
   504.6
   503.3
   531.8
   499.7
   501.3
   458.8
   505.5
   538.3
   523.4
   507.2
   425.1
   518.2
   516.9
   529.2
   495.8
   534.1
   450.4
     502
   482.8
   470.2
   556.5
   486.7
   499.7
   499.7
   552.9
   473.7
   492.9
   497.8
   497.1
   512.4
   499.1
   492.2
   491.6
   450.4
   479.6
   527.6
   544.5
   527.9
   501.6
   570.1
   505.5
   457.5
   468.9
   507.5
   488.7
     454
     536
   499.4
   466.9
   438.7
   496.5
   510.4
   471.2
     477
   521.8
   468.6
     514
     476
   476.3
     451
   541.5
   528.2
   447.8
   495.2
     551
     501
   484.1
   479.6
   526.6
   513.6
   464.3
     500
   497.8
   512.4
     488
   514.3
     478
     475
     489
     441
   461.7
   494.5
   477.3
     500
   491.6
   507.5
   511.7
   468.6
   452.7
   458.5
     501
   477.6
   485.1
   492.2
   499.1
   485.8
   505.2
   462.1
   455.3
   461.1
   493.9
   512.7
     502
   503.9
   514.6
   493.5
   485.1
   472.8
   469.2
   510.4
     417
   489.3
   495.8
   512.7
   481.5
   515.9
   480.6
   517.9
   483.5
   474.7
   468.9
     550
   467.9
   466.9
   526.6
   497.8
   492.9
   498.1
   501.3
   483.5
   563.3
   489.3
   504.2
   507.8
   489.6
   497.8
   463.7
   503.9
     489
   513.3
     475
   437.1
   490.3
   495.2
   470.8
   480.9
   482.2
   480.6
   480.9
   492.2
   505.9
   484.8
   520.8
   500.7
   393.9
   485.4
   507.2
   503.9
   458.2
   494.2
   534.7
   480.6
   508.5
   490.9
   418.9
   462.7
   447.5
   493.2
   476.7
   495.2
     416
   474.1
   524.4
   509.8
     478
   487.4
   489.3
   503.9
   468.6
   495.5
     513
   487.7
   474.7
   495.5
   452.7
   492.6
   530.5
   489.3
   511.7
   465.3
   421.5
   492.2
   470.5
   494.5
   438.4
   468.2
   480.6
   551.3
   490.9
   497.8
   461.1
   474.4
   557.4
   497.4
     500
   493.2
   499.7
   468.6
   523.1
   486.7
   464.7
   487.4
   474.1
   500.3
   485.1
   471.2
   515.6
   481.9
   481.9
   496.8
   520.5
   500.7
   520.8
   454.9
   427.4
   537.7
   466.6
   456.6
   494.8
   463.7
   507.8
   461.7
   491.9
   466.3
   448.1
   509.4
   531.5
   448.8
   488.7
   475.4
   476.3
   484.5
     477
   450.1
   490.9
   455.6
   518.2
   425.7
   501.3
   459.8
   519.2
     502
   465.6
   471.2
   497.4
   509.4
   515.9
   530.5
   496.8
   496.5
   491.6
   513.3
   460.8
   545.1
   507.8
   435.5
   492.2
   426.4
   523.7
   477.6
   464.3
   534.7
     464
   506.5
   435.1
   503.9
   479.3
   459.5
   478.3
   483.8
   455.9
   453.3
   503.9
   501.3
   492.6
   507.5
   459.2
     500
   517.9
   472.5
   555.5
   481.5
   531.8
   448.8
   488.7
   484.8
   536.7
   483.5
   514.9
   503.9
   506.5
   496.1
   550.3
   551.6
   554.5
   521.4
   479.9
   542.2
   508.8
   518.8
   481.9
   472.1
   483.2
   497.4
     463
   467.6
   507.2
   460.1
   497.1
   528.9
   513.6
     430
   510.7
     500
   479.9
   480.9
   513.6
   499.4
   521.4
   469.5
   481.9
   482.2
     502
   534.4
   516.9
   500.7
   443.3
   437.1
   514.9
   509.8
   505.5
   509.4
   528.9
   555.2
   498.7
   503.3
   492.6
   464.7
   475.4
     463
   488.7
     501
   481.5
   469.5
   471.5
   486.1
   487.4
   460.4
   507.8
     502
   461.4
   504.6
   497.1
   476.7
   499.1
   490.6
   523.4
   475.7
   522.4
   501.3
   517.5
   499.1
   506.8
   507.8
   482.5
   425.4
     475
   480.2
   512.7
     466
     490
   473.4
   471.8
   474.7
   426.4
   479.3
   494.5
   515.3
     525
     451
   482.2
   462.7
   492.9
   523.1
   488.7
   499.7
   496.1
   469.9
   451.7
   466.6
   471.2
   486.4
   489.6
   495.8
   515.3
   502.6
   498.7
   547.1
   521.8
   453.6
   514.9
   479.3
     525
   474.1
   463.4
   488.3
   475.7
   532.5
   512.7
   526.9
   481.9
   502.9
   492.6
   482.5
   504.6
   499.1
   542.2
   502.3
   500.3
   444.2
   467.3
     488
   455.6
   470.2
   472.1
   493.5
     463
   492.2
   491.9
   485.1
     489
   445.5
   532.5
   500.3
   499.7
   452.3
   476.7
   458.2
   452.3
   518.2
   540.9
   494.8
   470.2
   523.7
   456.2
   544.5
   505.5
   478.9
   452.7
   479.6
   469.9
   489.3
   516.2
   504.2
     451
   498.1
   483.8
   526.9
   465.3
   490.6
   485.1
   471.2
   449.1
   446.2
   524.7
   483.2
   513.3
   515.6
   438.4
   488.3
   495.5
   512.7
   542.2
   488.7
   486.1
   528.2
   474.1
   441.3
     512
   536.7
   497.1
   481.5
   508.1
   474.7
   479.9
   459.8
   504.2
   509.1
     476
   521.1
   462.4
   491.3
     524
   520.1
   514.3
   509.4
   467.6
   484.5
     478
   522.7
   521.1
   473.4
   458.2
   517.9
     465
   485.1
   490.6
   530.5
   487.4
   529.2
   444.2
   487.4
   518.8
     453
   506.8
   495.5
     463
   530.5
   484.5
   505.2
   477.3
   484.5
   485.4
   534.7
   446.8
   522.7
   461.1
   489.6
   477.6
   529.5
   498.4
   535.1
   483.5
   493.2
   510.4
   446.8
   445.9
   514.3
   499.1
   535.7
   496.1
   432.2
   557.8
   472.8
   504.6
   494.5
   446.8
   479.6
   512.7
   442.9
   499.7
   512.7
   483.2
   486.4
     488
   529.5
     428
   524.7
   467.9
     514
   459.5
   491.9
   497.8
   514.3
   532.5
   501.6
   503.6
   447.5
   502.6
   482.2
   497.8
   468.2
   502.3
   492.9
   488.7
   474.4
   434.2
   503.3
   503.9
   494.2
   534.4
   513.6
   493.5
   553.6
   514.6
   434.8
   474.4
   415.4
   492.9
     464
     478
   474.7
   456.2
   480.2
   457.5
   510.7
     488
   474.7
   483.2
   535.7
   541.9
   436.8
   511.4
     453
   509.4
   442.6
   544.1
   478.9
   518.2
   502.9
   487.4
   503.3
     439
   500.7
   444.6
   485.8
   493.5
     524
   494.5
   481.5
   420.5
   508.5
   528.6
   491.9
   504.9
   464.3
   463.7
     451
   458.8
   465.3
   481.9
   459.2
   454.3
   529.2
     536
   491.9
   507.8
   480.9
   485.8
   459.8
   484.8
   501.3
   492.9
   531.8
   451.7
   505.9
   528.2
   491.6
   480.9
   509.8
   470.5
   517.2
   515.3
   499.1
   504.2
   541.9
   443.3
     500
   486.4
     441
   492.9
   474.1
   552.3
   541.9
   493.2
   485.4
   503.3
   459.8
   447.5
   461.1
   488.7
   481.9
   493.5
   426.7
     451
     487
     465
     512
   476.3
   512.7
   499.1
   474.7
   512.7
   540.6
   494.5
   534.4
   473.1
   539.3
   527.6
   488.3
   416.3
   517.5
   469.5
     477
   459.5
   434.8
   464.3
   497.1
   535.4
   499.7
   422.5
   520.8
   481.9
   469.9
   470.5
     451
     550
   496.5
   518.8
   525.7
   516.6
   541.5
   529.2
   454.6
   519.8
   510.1
   492.9
   425.1
   513.3
   477.3
   493.9
   541.9
     488
   450.1
     487
   468.6
   479.9
     489
   472.5
   461.1
   455.6
   519.8
   543.8
   454.9
   508.1
   506.8
   525.7
   510.7
   438.4
   483.2
   463.4
   471.5
   463.4
   498.4
   491.6
   484.8
   519.5
   498.7
   458.2
   517.9
   542.8
   456.2
   451.7
   510.7
   501.3
   434.5
   514.9
     476
   473.4
   480.2
   468.6
   462.4
   510.7
   497.8
   458.8
   494.5
   475.7
   489.3
   481.5
     502
   489.3
   523.4
   504.9
   482.5
   500.3
   529.9
   480.2
   427.7
   492.9
     487
   486.1
   509.4
   540.9
     464
   499.4
   460.1
   435.8
   454.9
   456.9
   533.4
     465
   464.7
   507.8
   464.7
     476
   482.5
     487
   468.6
   481.2
   480.6
   530.5
   469.9
   525.7
   490.9
   495.5
   472.8
   471.8
   505.9
   493.2
   509.4
   545.4
   485.8
   525.7
     502
   469.5
     475
   441.3
   507.8
   541.9
   471.2
     490
   498.7
   492.6
   448.4
   463.7
   497.1
   482.5
   454.3
   508.5
   469.5
   541.5
   479.9
   514.9
   480.6
   461.4
   502.9
   447.1
   517.5
   469.9
   531.8
   485.1
   498.4
   535.7
   495.2
   510.1
   468.6
   478.3
   467.9
   503.9
   484.5
   467.6
   537.3
   479.9
   464.7
   505.9
   502.6
   449.1
   462.1
   496.5
   479.3
   469.9
   526.6
   466.3
   482.8
   468.9
   498.7
   468.9
   530.8
     477
   509.1
   467.9
   491.6
   558.1
   487.7
   452.3
   500.7
   471.2
   493.5
   504.6
     488
   508.5
   480.9
   483.2
   447.8
   501.3
   456.6
   455.3
   508.1
   458.8
   493.5
     536
   469.9
     478
   501.6
     465
   468.9
     514
   540.3
   557.4
   483.5
   519.2
   471.5
     453
   446.5
   494.5
   500.3
   490.3
   485.1
   436.8
     525
   466.9
   472.8
   534.1
   429.3
   472.1
   478.3
   495.5
     464
   458.8
   468.2
     502
   490.9
   494.5
   540.9
   448.8
   521.8
   475.4
   520.1
     502
     477
   479.3
   522.1
   504.9
     488
   450.1
   473.4
   462.7
   511.7
   521.1
   530.5
   513.3
   481.5
   536.7
   470.2
   478.6
   459.8
   487.4
   474.7
   461.7
   471.5
   453.3
   545.1
   506.2
   506.5
   474.7
   518.8
   437.7
   514.3
   506.2
   521.8
   561.3
   520.5
   473.1
   489.3
   503.6
   496.1
   513.6
   490.6
   514.3
   494.2
   449.4
     478
   471.5
   516.2
   494.2
   501.3
   474.4
   508.5
   456.6
   526.3
   490.6
     451
   472.8
   493.2
   527.9
   464.3
     501
   486.4
   509.8
   517.5
   480.2
   462.1
   492.6
   521.4
   497.1
   539.6
   539.3
     500
   459.8
   488.3
   484.5
   481.9
   510.4
   525.3
   470.5
   501.3
   513.6
   499.4
   470.2
     490
   520.1
     454
     525
   552.9
   505.2
   520.5
   534.1
   529.9
   505.2
   509.4
   511.7
   471.2
   458.2
   500.7
   523.1
   507.8
   444.9
   445.2
   505.9
   485.8
   512.4
   492.6
   504.9
   464.7
   474.1
     525
   502.3
   480.6
     464
   531.8
   479.6
   479.6
   495.8
     574
   485.8
   440.7
   494.2
   503.9
   482.5
   432.2
   461.1
   431.3
   430.3
     476
   507.5
     487
   497.4
   529.5
   488.3
   481.9
   515.6
   503.3
   445.5
   450.7
   506.5
     524
   482.5
   523.4
   493.9
   482.5
     525
   500.3
   486.7
   485.1
   465.6
   535.7
   498.1
   471.5
   467.6
     562
   470.8
   499.1
   503.3
   496.8
   493.2
   497.4
   486.7
   485.1
   435.1
   508.1
   469.9
     476
   510.7
   510.7
   510.7
   499.1
   509.4
   548.4
   504.9
   479.9
   493.9
   544.5
   452.7
     539
   490.9
   496.8
   497.4
   491.6
   481.9
   457.2
   491.3
   507.2
   487.4
   510.7
   533.4
   495.8
   485.8
   455.3
   490.3
   493.5
   438.4
   448.8
   474.7
   555.8
   470.2
   543.2
   532.1
   484.1
   463.7
   515.6
   479.3
   493.9
   500.7
   528.6
   476.7
   502.3
   486.4
   498.1
   443.9
   483.2
   508.1
   498.4
   451.4
     451
   484.1
   497.8
   489.3
   462.4
     525
   461.1
   517.5
   459.2
   491.3
   531.2
     489
   545.4
   486.4
   481.5
   488.7
   485.4
   453.6
     451
   463.4
   473.1
   516.2
     442
   472.1
   470.8
   465.6
   491.6
   480.9
     487
   441.3
   500.3
   527.9
   470.8
   442.9
   477.3
   491.9
   450.7
   455.9
   512.7
   496.5
     502
   499.4
   476.7
     536
   468.2
   539.9
   518.5
   472.5
   476.3
     572
   477.6
   553.2
   494.2
   481.9
   503.6
   442.9
     453
   484.8
   460.8
   425.4
   471.5
   480.6
   528.2
   496.1
   490.3
   528.9
     476
   499.1
   474.4
   489.6
   524.7
   505.2
   525.3
   479.6
   513.3
   427.4
   495.2
     465
   461.7
   500.3
   444.2
   498.4
   524.7
   510.4
   475.4
   508.5
   524.4
   482.8
   502.9
   497.8
   517.2
   466.9
   496.8
   475.4
   470.2
   542.2
   497.8
   498.1
   495.5
   444.9
   467.3
   470.5
     466
     490
   505.5
   513.3
   511.7
   474.7
     548
   519.2
     488
   429.6
   468.9
   478.6
   516.2
   473.1
   462.7
   475.4
   508.5
   522.1
   493.5
   504.2
   460.8
   496.5
   499.1
     478
   540.3
   485.1
   459.2
   480.2
   472.8
     490
   470.2
   435.8
   517.2
   519.5
   504.9
     526
   510.7
     514
     512
   505.5
   481.9
   494.2
   473.4
   529.9
   516.2
   501.6
   455.3
   507.2
   498.1
   543.8
   460.1
   595.4
   523.1
   476.7
   535.1
   510.7
     490
   496.5
   508.5
   496.5
   450.4
   502.3
     453
   518.5
   459.8
   579.5
   519.5
   477.6
   475.7
   511.7
   472.8
     475
   514.3
   467.6
   501.3
   473.7
   476.3
   516.6
   526.3
   567.8
   497.8
   512.4
   554.5
   468.6
   469.5
   503.6
   464.7
   525.7
   499.4
   486.4
   487.7
   481.9
   462.1
   466.3
   475.7
   504.6
   565.6
   486.7
     500
   528.2
   534.7
   487.4
   494.8
   479.3
   460.1
   525.7
   463.7
   518.5
   515.9
   481.5
   458.2
   464.7
   529.2
   440.7
     464
   462.7
   450.1
   483.2
   532.1
   504.9
   494.5
   501.6
   491.9
   521.1
   509.1
   471.2
   504.2
   485.8
   480.2
   485.1
   503.9
   495.8
   487.4
   483.5
   452.3
   482.2
   532.5
   494.5
   474.1
   474.4
   548.7
   479.3
   468.6
     539
   467.3
     536
   524.4
   489.6
   486.1
   536.7
   438.7
   508.1
   535.4
   447.8
   497.1
   489.6
   468.2
   531.8
   532.1
   471.5
   536.7
   502.6
   514.3
     452
   457.5
   504.2
   560.7
   521.4
     476
   477.6
   548.4
   480.9
   492.6
   456.6
   508.5
     537
   512.7
   575.3
   515.3
   527.9
   489.3
   507.5
   519.2
     526
     477
   471.8
   550.3
   427.7
   437.7
   450.7
   514.3
   483.8
   501.3
   447.5
   488.7
   490.3
   496.1
   470.5
     465
   484.1
   555.2
   486.4
   514.3
   480.6
   469.5
   534.1
   442.6
   508.1
   516.2
     502
   527.9
   495.8
     487
   431.6
   465.6
   491.9
   482.5
   473.1
   508.5
   505.5
   486.7
   499.7
   504.2
   505.2
   473.1
   514.6
   471.8
   520.1
   509.1
   501.3
   451.4
   457.5
   483.5
   496.1
   542.8
   520.5
     500
   506.2
   492.9
   496.1
   443.3
   451.7
   492.9
   509.8
   515.6
   503.3
     487
   540.6
   510.1
   511.4
     524
   466.6
   530.2
   513.3
   538.3
   472.8
   485.4
     478
   471.2
   474.4
   490.9
   495.5
   476.7
   496.1
   452.7
   488.7
   507.8
   469.9
   493.9
   519.8
     477
   529.9
   486.4
   485.8
   504.6
   523.7
   483.5
   539.6
   508.8
   543.8
   490.3
     537
   517.9
   510.7
   498.1
   519.2
   504.2
   529.9
   498.7
   504.9
   479.6
   473.1
   534.1
   448.4
   494.2
   513.6
   464.3
   492.9
   519.5
   466.3
   467.6
   511.1
   544.8
   499.4
   490.6
   502.6
   512.4
     513
     487
   531.5
   480.2
   475.7
   494.2
   496.5
   468.6
   430.6
   511.4
   487.4
     489
   500.7
     488
   483.2
   469.2
   501.6
   454.6
   473.4
   522.1
   455.6
   455.6
   507.5
   504.9
   509.8
     489
   531.8
   545.8
   461.4
   502.3
   507.8
   530.2
   523.1
   492.6
   450.4
   492.2
   503.9
   449.4
   491.9
   501.3
   513.3
   446.8
   466.3
   464.7
   484.1
   520.1
   510.4
   466.6
   485.8
   474.1
   525.3
   491.6
   477.3
     487
   458.2
   479.3
   529.5
   492.2
   443.9
   517.5
   545.1
   473.1
   468.6
   468.9
   488.3
   493.5
   510.1
   477.3
   514.6
   486.7
   473.1
   463.4
   486.4
   447.1
   429.3
     501
   496.5
     441
   498.4
   507.8
   454.6
   548.7
     441
   470.8
   506.8
   502.3
   538.3
   475.7
   489.6
   459.2
   517.9
   507.5
   424.1
   455.6
   493.9
   466.3
   483.5
   507.5
   485.4
   472.8
     478
   473.7
   503.6
   485.8
   492.2
   458.8
   545.8
   457.2
   486.7
     501
     454
     427
   474.1
   530.5
   501.6
   473.1
   531.2
   487.7
   487.7
   526.3
   417.6
   480.9
   501.3
     487
   433.5
   462.1
   488.3
   447.1
   482.8
   495.8
     478
   465.3
   467.9
   457.2
   502.9
   496.1
   477.3
   533.4
     465
   481.5
   484.5
   475.4
     488
   479.9
   514.3
   436.4
   498.4
   491.6
   497.8
   503.9
   507.5
   463.7
   466.6
   463.4
   486.1
   493.5
   506.8
   516.9
   472.1
     502
   490.6
   449.7
   488.3
   470.5
   477.6
     466
   528.6
   540.6
   472.8
   459.2
   535.7
   449.4
   493.5
   506.2
   561.3
   494.2
   519.5
   500.3
   459.5
   538.3
   499.7
   517.9
   525.7
   539.9
   445.9
   541.9
   520.5
   472.1
   509.8
   479.9
   491.6
   470.8
   493.9
   488.3
   559.4
   485.1
   451.7
   490.3
     524
   495.8
   517.2
   519.5
   479.9
   556.8
   487.4
   498.7
     500
   470.5
   529.5
   533.4
   472.5
   487.7
   396.2
   526.3
   458.8
   503.6
   538.6
   485.1
   462.7
     490
   478.3
   445.5
   527.6
   486.4
   545.4
   449.4
   514.3
   448.8
   499.7
   546.4
   468.6
   467.3
   464.7
   542.2
   510.1
   493.5
   485.4
   426.4
   512.4
   442.6
   459.5
   471.8
   512.4
   474.4
   468.2
   487.7
   496.8
   511.7
   533.8
   492.6
   453.3
   525.3
   484.1
   527.6
   477.6
   483.2
   562.3
   510.7
   475.7
   505.2
   424.8
   494.8
   529.9
   467.3
   477.3
   474.7
   446.8
   551.6
   543.5
   476.3
   499.4
   482.8
   512.7
   530.5
   518.2
   461.4
   486.4
   479.6
     487
   450.7
   510.7
   519.2
   510.7
   490.3
   506.2
   463.4
     466
   519.2
   535.7
     477
     501
   459.2
   575.3
   563.6
     502
   456.6
   483.2
   534.1
   518.8
   486.7
   488.3
   524.7
   483.5
   468.2
   462.4
     487
   443.6
   481.2
   496.5
   492.6
   485.4
   466.6
   519.8
   506.8
   507.2
   472.8
   472.5
   490.9
   468.2
   481.5
     502
   471.5
   544.1
   548.7
   519.2
   502.9
   476.3
   511.1
   505.2
   496.8
   515.6
   497.8
   498.7
   468.6
   491.3
     487
   498.4
   493.2
   475.4
   468.9
   553.9
   475.4
   474.4
   487.7
     512
   462.4
   509.8
   495.5
   480.2
   489.6
   442.9
   519.8
   482.8
   474.4
     549
   512.7
   545.4
   516.2
   523.4
   491.3
   479.3
   498.1
     463
   496.1
   528.2
   481.9
   493.2
   426.1
   498.7
   457.2
   482.8
   487.4
   506.8
   434.8
   473.4
   465.6
   474.1
     548
   497.4
   489.3
   468.9
   506.5
   475.7
   513.6
   501.3
   519.8
   434.2
   478.9
   506.8
   465.6
   521.8
   513.3
   486.7
   534.4
   494.5
   495.2
   460.4
   499.4
   493.9
   512.4
   523.7
   485.1
   435.8
   476.7
   477.6
   492.9
   532.5
   506.2
   483.5
   465.6
   509.4
   514.6
   483.8
     501
   514.6
   525.3
   541.2
   452.7
     512
   505.9
   482.5
   521.8
   537.3
   553.6
   519.8
   509.1
   460.8
   522.7
   449.1
   532.1
   461.7
   495.2
   490.9
   477.6
   510.1
     476
   523.1
     429
   494.8
   517.5
     487
   521.4
   516.9
   478.9
   480.6
   452.3
   508.5
   458.2
   503.3
   488.3
   506.5
   471.2
   488.3
   483.2
   450.1
   452.7
   493.5
   515.6
   425.7
   506.8
   480.9
   484.5
   463.7
   500.7
   543.2
   463.4
   479.3
   526.6
   506.5
   498.7
   520.8
   523.1
   479.6
   472.8
   538.6
   407.6
   553.9
   485.1
   489.6
   488.3
   482.8
   481.2
   547.4
   508.5
   504.6
   487.4
   467.9
   482.2
   458.2
   513.6
   547.4
     500
     476
     501
     514
   460.4
   493.5
   522.1
   502.9
   482.8
   524.4
   495.8
   458.8
   468.6
   593.5
   495.5
   513.6
   521.4
   465.6
   515.9
   539.6
   556.1
   463.4
   527.9
   473.4
   485.4
   544.1
   517.9
   487.4
   462.4
   511.7
   478.9
   455.9
   551.9
   542.5
   461.4
   521.8
   473.1
   542.5
   483.5
   443.3
   505.9
   529.2
   520.1
   524.7
   478.6
     502
   449.7
   474.4
   470.8
   477.6
   461.1
   447.5
   485.4
   535.4
   508.1
   517.5
   498.7
   550.6
   458.8
   518.5
     524
   503.3
   493.5
     477
   503.3
   481.2
   493.9
   461.4
   507.5
   511.1
   495.5
   477.3
   527.9
   502.6
     513
   536.7
   518.5
   477.6
     514
     513
   499.4
   514.9
   469.2
   500.7
   520.5
   462.4
   511.1
   504.6
   496.1
   490.6
   513.6
   468.9
   541.2
   467.9
   477.3
   508.1
   474.1
   524.4
   499.4
     442
   481.5
   486.7
   543.8
   509.4
   540.3
   497.1
   460.1
   474.4
   478.9
   462.1
   490.9
   501.3
   534.4
   529.2
   516.9
   527.3
   444.2
   481.2
   497.1
   516.6
   474.7
   493.9
     478
   528.2
   510.4
   477.3
   461.7
   469.5
   499.7
   485.4
   531.2
   504.6
   511.1
   503.9
   484.5
   470.8
   485.4
   477.6
   507.2
   544.1
   483.8
   466.6
   517.2
   456.6
   477.3
   482.8
   471.2
     478
   484.8
   455.3
     539
   493.5
   526.3
     513
     562
   484.5
   448.8
   471.5
   495.2
   519.5
   456.6
     550
   467.9
   495.2
   549.3
   500.3
   543.2
   554.8
   498.7
   486.7
   472.8
   499.7
   456.9
   514.3
   522.7
   499.4
   502.6
   511.1
   474.1
   509.4
   530.5
   499.4
   498.4
   474.7
   508.8
   447.5
   520.1
   463.7
   520.1
   511.7
   453.3
   457.2
   473.4
   472.8
   537.3
   472.8
     513
   483.2
   478.3
   483.8
   603.5
   477.3
   442.6
   530.2
     513
   536.4
   495.5
     465
   501.3
   473.1
   493.5
   485.8
   488.3
   499.1
   509.4
     526
   485.4
   492.9
   518.5
     477
   480.9
   510.1
   524.7
   462.7
   494.5
   531.5
   526.9
   457.2
     454
   482.2
     476
   461.4
   505.5
   479.3
   544.8
     454
   541.2
   528.2
   498.7
   531.8
   457.9
   502.6
   536.4
   487.4
   546.1
   497.8
   556.1
   477.3
     539
   527.9
   476.3
     454
   510.4
   504.9
   520.8
   490.9
     463
   498.7
   508.5
   453.6
   498.1
     513
   527.3
   482.8
   544.8
   479.3
   480.6
   489.6
   480.2
   516.2
   474.4
     475
   553.6
   494.8
   486.4
   547.1
   504.2
     501
   502.3
     489
   457.9
   543.8
   493.5
   492.2
     488
     512
   483.2
     501
   491.9
     488
   476.7
   491.3
   466.9
   505.5
   468.6
   555.2
   535.4
   508.1
   477.6
   508.8
   460.8
   553.9
   468.6
   500.7
   433.2
   483.5
   435.1
   441.3
   492.2
   433.8
   523.7
   481.5
   493.5
   552.6
   496.1
   546.1
   523.7
   519.8
   520.8
   473.7
   455.6
   423.5
   442.9
   440.3
   440.3
   477.3
   487.7
   478.9
   486.4
   484.1
   493.2
   501.6
     536
   482.8
   525.3
   520.8
   508.1
     500
     514
   514.6
   496.8
   459.8
   533.1
   509.1
   462.7
   482.2
     501
   470.5
   466.6
   490.9
     477
     560
   495.5
   493.5
     452
   534.4
   476.3
     526
   573.3
   477.6
   512.4
     475
   523.1
   501.3
   497.4
   486.4
     477
   482.8
   517.9
   519.8
   475.4
   434.8
   520.1
   473.7
   534.4
   460.8
   443.3
   460.8
   456.9
   533.8
   503.9
     487
   503.6
   483.5
     488
     451
     514
   499.1
   513.6
   493.5
   491.6
   438.1
   494.8
   496.8
   492.9
   515.6
   465.3
   472.5
   483.8
   529.2
   523.1
   507.5
   529.2
   498.7
   498.4
     562
   487.7
   500.3
   532.5
   469.9
   467.3
     526
   474.4
   456.2
   461.1
   532.8
   506.5
   477.6
   509.1
   530.2
   494.2
   443.9
   510.1
   519.5
   468.9
   498.4
   529.2
     463
   542.5
   495.2
   483.8
   491.3
   506.8
   470.2
     452
   532.1
   519.2
   463.7
   527.6
   504.6
   486.1
     513
   515.3
   557.4
   505.5
   513.3
     489
   454.9
   526.6
   547.4
   518.5
     465
   484.8
   454.6
   459.2
   517.5
   512.4
   507.5
   519.8
   509.8
   517.9
   466.3
   526.6
   538.3
   449.4
   486.7
   466.3
     500
   501.6
   468.6
   468.6
     488
   511.1
   533.8
   485.1
   554.8
   469.2
     512
   480.6
     477
   490.3
   463.4
   467.3
   461.4
   503.3
     487
   522.4
   506.8
   520.1
   504.6
   468.6
   501.6
   521.4
     476
   464.7
   533.8
   534.1
     463
   504.9
   483.8
   542.8
   536.4
   485.8
   457.2
   492.6
   498.7
   511.7
   490.6
   478.9
   450.4
   517.2
   481.9
   474.4
   491.9
   493.9
   523.1
   471.2
   487.4
   462.7
   497.1
   436.4
     490
   492.6
   479.6
     453
   509.4
   472.5
   455.3
     475
   514.3
   442.9
   459.5
   511.1
   508.5
   520.1
   533.8
   518.8
   521.8
   498.7
   504.2
   498.1
   496.5
     466
   497.4
   506.2
     464
   483.8
   504.6
   497.1
   491.3
     475
   554.8
   554.2
   506.2
   461.7
     501
   433.2
   477.6
   474.4
   489.3
   499.4
     536
     464
   457.2
   490.6
   482.5
   495.5
   489.3
   501.6
   530.5
   499.7
   422.8
   546.7
   493.2
   491.9
   492.9
   466.3
   503.9
   542.2
   521.1
   503.9
   507.2
   474.1
   493.9
   500.3
     512
   486.1
   493.9
   478.9
   505.2
   474.4
   492.6
   429.3
   489.3
   428.7
   471.5
     514
     476
   508.5
   523.7
   468.9
   501.6
   504.2
   509.8
   473.1
   505.9
   493.2
   476.7
   483.8
   485.1
   496.8
   496.5
     476
   502.3
   453.3
   499.7
   481.9
   529.9
   522.4
   465.6
     476
   481.9
   515.3
   456.6
   485.1
   577.6
   492.6
   522.1
     466
     489
   476.3
   491.9
   559.1
   514.6
   445.9
   498.1
     439
   528.9
   483.5
   483.8
   485.1
   486.4
     464
   477.6
   467.6
     488
   487.7
   449.4
   553.2
   519.5
   507.5
   427.4
   525.3
   486.4
   529.5
   486.4
   520.1
   503.6
   498.7
   516.6
   493.2
   552.6
   554.5
   544.1
   494.2
   542.5
   542.2
   492.2
   512.4
   575.9
   678.8
   540.3
   556.5
   564.6
   533.4
     608
   490.9
   555.5
   589.2
   514.6
   560.4
   533.4
   558.1
   521.8
   568.8
   586.6
   535.4
   583.7
   495.8
   580.5
   591.8
   641.8
   558.1
   541.2
   612.3
   627.8
   583.1
   637.6
   635.9
     584
     670
   531.5
   583.7
   656.4
   653.8
   633.4
   626.2
     587
     657
   648.9
   637.9
   591.5
   650.9
   606.4
   612.9
   572.7
   605.8
   690.1
   654.1
   664.8
   599.9
     633
   593.8
   622.6
   584.4
   680.1
   649.6
   612.6
   570.7
   683.6
   620.1
   658.3
   637.2
   675.2
   669.7
   639.8
   587.9
   581.1
   639.2
   615.5
   650.2
   692.4
   709.9
   575.3
   669.7
   685.9
   596.7
   634.6
   608.7
   679.4
   615.8
   638.9
   616.8
   625.9
   641.5
   605.5
   593.5
   593.5
   613.2
   623.3
   625.2
   558.1
   565.9
   611.9
   594.7
   592.2
   601.6
   548.4
   559.1
   648.3
   580.2
   593.1
   580.5
   616.8
     536
     623
   506.8
   559.1
   555.5
   550.6
   581.8
   631.1
     596
   588.3
   498.4
   539.9
   545.1
   528.6
   573.3
   559.4
     573
   575.9
   521.4
   546.7
   549.7
   524.4
   592.2
   554.2
   520.5
   515.9
   526.6
   550.6
   557.1
   514.9
   595.4
   534.4
   564.3
   534.7
   539.6
   522.7
   564.6
   560.4
   593.5
   553.9
   547.4
   552.9
     513
   564.3
   481.9
   530.8
   567.5
     526
   517.9
   499.7
     561
   547.7
   506.2
   556.1
   504.9
   561.3
   543.5
   507.2
     587
   550.6
   558.4
   466.9
   545.8
   527.6
   518.8
     548
   518.2
   578.5
     512
   533.4
   518.2
   523.1
   521.1
   547.7
   571.7
   466.9
   516.2
   531.2
   502.6
   489.6
   497.4
   519.2
   523.1
   505.2
   499.7
   473.1
   527.3
   471.2
   578.9
   503.3
   532.1
   569.4
   560.4
     490
   527.3
   471.8
   504.9
   532.1
   527.3
   474.1
   494.8
   495.2
   492.9
   526.6
   494.8
   494.8
   518.2
     563
     525
   518.5
   502.3
     490
   469.9
   544.1
   507.5
   527.9
   501.3
     550
   527.9
   485.1
   528.2
   473.4
   510.4
   552.9
   551.9
   487.4
     525
   469.2
   506.2
   485.4
   520.1
     477
   512.4
   574.3
   476.3
   531.5
   510.7
   489.6
   497.1
     487
   540.6
   553.2
   521.1
   511.7
   542.8
   492.2
   491.3
     488
   491.6
   473.4
   475.7
   528.2
   463.4
   437.4
   442.6
   481.5
   505.9
   552.9
   499.7
   524.7
   473.1
   524.4
   517.9
     538
   465.6
   533.8
   509.8
   479.9
   506.8
   539.6
   446.5
   473.1
   511.4
   459.8
   556.5
   534.7
   533.8
   531.2
   516.6
   529.2
   557.1
     475
   523.1
   533.1
     487
   477.6
     525
   516.2
     536
   529.9
   487.7
   435.5
   497.1
     501
   471.5
   521.4
   484.5
   489.6
   535.4
   549.7
   509.1
   507.8
   459.8
   425.7
   487.4
   528.2
   537.3
   417.3
   506.8
   457.5
   474.4
   508.5
   461.1
   485.4
   516.9
   491.3
   474.4
   445.5
   475.4
     502
   500.3
   496.1
   538.6
     463
   477.6
   502.3
   504.9
   470.2
   501.3
   475.4
   517.5
   531.5
   547.4
   524.4
   476.7
   526.3
   477.3
   509.4
   485.8
   533.4
   498.4
   503.9
   526.9
   514.6
     525
   542.8
     489
   499.7
   490.3
   498.1
   533.4
   492.2
   487.7
   505.9
   469.2
   502.9
     501
   457.5
   494.5
     464
   485.8
   479.3
   536.4
   470.8
   507.5
   499.1
   504.6
   537.3
   467.6
   479.3
   529.9
   492.2
   476.7
   551.6
   491.9
   525.7
   533.8
   476.7
   443.6
   492.9
   529.9
   515.6
   502.3
   502.6
   517.5
   452.3
   469.5
   527.6
   516.2
   509.1
   515.9
   473.4
     526
   471.8
     478
   498.1
   447.5
   505.2
   409.2
   513.6
   527.9
   508.1
   518.2
     561
   554.8
   503.3
   518.5
   471.2
   501.6
   546.1
   512.4
   534.7
     524
   491.9
   465.6
   533.1
   480.9
     514
   506.2
   509.4
   507.2
   497.8
   500.7
     451
   501.3
   536.4
   502.6
   490.6
   483.8
     513
   496.8
   544.5
   498.7
   497.1
   506.2
   485.8
   518.5
   545.1
   552.3
   505.9
     490
   520.5
   542.8
   520.8
   534.7
   494.8
   510.1
   506.8
   477.3
   492.2
   494.8
     611
   567.8
     501
   496.5
   552.6
   482.8
   488.3
   546.7
   513.6
   468.9
   523.1
   522.1
   503.3
   525.3
   523.4
   456.9
   499.4
   566.5
   503.6
     500
   526.6
   508.1
   524.7
   509.8
     536
   511.4
   501.3
   494.8
   463.4
   568.8
     562
   506.8
   536.4
   543.2
   522.1
     563
   540.3
   507.5
   517.9
   486.1
   494.8
   531.5
   494.2
   507.2
     526
   524.7
   525.3
   519.2
   511.4
   550.6
   561.7
   537.7
   526.9
   509.4
   551.9
   560.4
   559.7
   532.1
   524.4
   509.8
   530.8
   571.7
   573.3
   521.4
   525.3
   533.4
   508.5
   527.9
   544.5
   515.9
   566.2
   531.8
   605.8
   568.8
   594.4
   577.6
   487.4
   558.4
   520.1
   543.8
   484.8
   635.3
   575.3
   536.7
   567.5
   528.2
   498.7
   538.3
   612.6
   621.7
   514.6
   565.6
   556.5
   515.3
   519.8
   515.6
   565.6
   514.3
   541.2
   545.4
   511.4
     574
   551.3
   539.9
   598.3
   555.2
   582.7
   579.2
   549.3
   591.5
   592.5
   572.4
   549.7
   601.9
   585.7
   544.8
   518.2
   510.1
   527.3
   570.7
   581.4
   499.4
   534.4
   557.4
   552.3
   503.3
   544.1
   527.6
   588.9
   516.2
   552.9
   520.8
   495.8
   577.6
   551.6
   562.3
   518.2
     524
   539.6
   497.8
   531.8
   566.2
     560
   601.9
   552.3
   532.8
   550.6
   605.5
   476.7
     562
   544.1
   518.8
   559.1
   543.2
   592.2
   496.5
   456.2
   585.3
   521.4
   528.9
   514.6
   549.7
     514
   555.8
   485.4
   553.6
   547.4
   472.1
   518.2
   508.8
   518.2
   552.9
   530.2
   448.4
   514.6
   578.9
   528.6
   533.8
   522.7
   521.8
   537.7
   497.1
   469.2
   522.1
   473.4
   494.8
   566.5
   472.8
   543.5
     524
   513.3
   526.3
   529.5
   526.9
   480.9
   493.2
   511.7
   520.1
     478
   555.8
   586.6
   532.8
   502.3
   518.8
   495.8
   543.8
   521.4
     525
   582.1
   529.9
   517.2
   532.8
   550.6
   499.1
   478.6
   539.9
   576.6
   507.2
   489.6
     488
   539.3
   517.9
   512.7
   510.4
   530.2
   516.6
     490
     512
   458.2
   536.7
   473.7
   497.8
   520.8
   479.3
   504.6
     477
     502
   530.8
   466.6
   495.5
   434.2
   500.7
   554.5
   467.9
   575.3
   510.4
   523.7
   532.1
   468.9
   507.2
   559.1
   462.1
   538.3
   469.9
   438.7
   494.2
   521.4
   481.9
   514.6
   528.2
   581.1
   463.7
   465.6
     466
   526.3
   514.3
   528.2
   472.1
   499.4
   496.8
   518.2
   510.4
   585.3
   448.8
   534.1
   519.2
   548.4
   498.1
     539
   560.7
   510.1
   543.8
   522.1
   503.6
     514
   513.6
   548.4
   570.1
   544.1
     526
   491.6
   564.6
   558.1
   610.3
   540.6
   550.3
   521.4
   564.3
   567.5
   546.1
   561.7
   587.3
   535.7
   528.9
   477.6
   572.7
     538
   527.9
     536
   605.8
   533.4
   597.3
     585
   591.2
   569.1
   532.5
   539.3
   577.2
   565.6
   518.2
   557.1
   519.5
   557.4
   528.9
   590.2
   528.6
   583.1
   517.9
   598.3
   539.9
   537.3
   578.5
   531.5
   581.1
   539.9
     550
   579.2
   559.7
   533.8
   574.3
     575
   555.2
     584
   595.7
   534.1
   526.3
   613.6
     574
   528.2
   494.2
   575.9
     573
   539.9
   519.8
   560.7
   556.1
   548.7
   565.6
   532.8
   612.9
     512
   520.1
   488.7
   536.4
   566.2
     537
   568.8
   590.5
   552.3
   505.9
     549
     525
   565.2
   501.6
   591.5
   499.4
   522.1
   492.9
   530.2
   551.9
   555.8
   477.6
   562.6
     537
     561
   575.6
   552.9
   535.4
   513.3
   521.8
   512.7
   563.6
   586.6
   542.8
   490.3
   574.6
   477.6
   551.9
   565.9
   588.6
   549.7
   506.5
   563.9
   519.2
   518.2
   515.3
   534.7
   527.6
     526
   491.6
   560.7
   545.8
     548
   521.1
   548.4
   564.9
   547.7
   496.1
   542.2
   506.8
   498.4
   540.3
     478
   509.1
   531.5
   480.2
   592.8
   516.6
   451.4
   511.1
   581.1
   543.5
   550.6
   529.5
   489.3
   497.1
   545.8
   498.4
     477
   488.3
   548.7
   518.5
   510.7
   556.1
   519.8
   524.7
   527.9
   493.2
   486.4
   535.7
   517.9
     513
   483.2
   498.4
   434.8
   483.5
   499.4
   545.1
   520.1
   516.6
   562.3
   489.6
   499.4
   519.2
   482.2
   484.8
   512.7
   480.6
   524.4
   485.8
   517.5
   522.7
   441.6
   480.6
   493.2
   475.4
   483.2
     539
   473.7
   485.4
   481.2
   496.1
   490.9
     538
   530.8
   509.8
   556.5
   531.5
   523.4
   478.3
   468.2
   574.3
   494.5
   490.9
   520.5
   539.6
   570.4
   459.5
   532.5
   458.2
   515.9
     490
   514.6
   482.8
     548
   487.4
   508.5
   516.9
   491.6
   478.9
   493.2
   490.3
   491.6
   452.7
   482.8
   470.2
   470.5
   537.7
   467.9
   468.6
   547.7
   518.8
   432.9
   533.1
   539.6
   463.7
   488.7
   511.4
   575.9
   520.1
   513.3
   475.7
   501.3
   535.7
   507.2
   537.3
   506.8
     526
   482.5
   513.3
   531.8
   473.1
   475.7
   480.9
   521.4
   485.8
   484.1
   493.9
   480.2
   458.8
   519.5
   545.1
   549.3
   491.6
   521.4
   510.1
   449.7
   490.6
   568.1
   528.6
   561.7
   510.1
   552.6
   483.2
   518.8
   504.9
   497.1
   507.5
   523.1
     538
   490.9
   498.7
   514.6
   504.9
   510.1
   495.2
     463
   487.7
   490.6
   527.9
     465
   456.2
   501.3
   527.6
     442
   508.5
     488
   486.7
   517.2
   520.8
     536
   469.9
   507.2
   544.5
   474.7
   488.3
   471.2
   446.2
   466.6
   488.3
   525.3
   515.6
   467.3
     487
   522.1
   507.5
   540.6
     490
   504.2
   472.1
   462.7
   505.2
   558.7
   447.1
     488
   514.3
   541.2
   538.6
   482.5
   523.7
   570.4
   519.5
   511.1
   521.1
   532.8
   527.9
   496.1
   487.4
   531.2
   504.9
   485.4
   485.8
     539
   500.7
   459.2
   493.9
   517.5
   528.6
     463
   548.7
   500.3
   496.8
   510.1
   498.7
   489.3
     476
   509.1
   514.3
   496.5
   498.4
   515.9
   514.9
   476.7
   461.7
   530.2
   488.3
   524.4
   518.5
   474.7
   482.8
   520.1
   470.5
   508.5
     526
   546.4
   486.7
   505.9
   469.9
   503.3
   423.5
   510.4
   520.5
   535.1
   513.6
   526.6
   508.8
   502.3
   484.1
   511.7
   490.3
   523.1
   528.6
   496.1
   516.6
   462.4
   446.5
   518.2
   504.9
   473.7
   514.3
   500.7
   485.8
   455.6
     477
   519.2
   523.1
   444.2
   493.2
   512.4
   486.4
   445.9
   455.3
   448.1
   453.6
   493.9
   495.2
   495.5
   500.7
   487.4
   461.1
   473.7
   474.4
   503.9
   528.9
   472.8
   524.7
   494.5
   476.7
   514.6
   522.4
     465
   477.6
   466.6
   463.4
   534.7
   493.9
   494.8
   483.8
   607.4
   483.8
   523.7
   496.5
   474.1
   506.8
   486.1
   524.7
   433.8
   422.5
   441.3
   432.5
   458.5
   487.4
   505.9
   515.3
     477
   461.7
   482.5
   505.9
   468.9
   526.6
   521.1
   497.8
   523.4
   555.5
   502.6
   530.8
   483.8
     475
   494.8
   511.1
     502
   567.5
   499.1
   511.7
   528.2
   527.3
   482.5
     451
   473.1
   505.9
   505.9
   484.8
   568.1
   533.8
   487.4
   525.3
   495.5
   513.3
   515.9
   567.2
   580.8
   473.4
     465
   489.3
   480.9
   515.3
   489.3
   471.8
   512.7
   508.1
   496.1
   476.3
   517.5
   504.2
     513
   542.5
   533.8
   493.2
   521.1
   449.7
   503.6
   500.7
   522.4
   526.6
   490.6
   474.7
   537.7
   485.1
   477.3
     537
   507.5
   519.8
   511.7
   522.7
   531.8
   525.7
   486.4
   519.5
   528.9
   494.5
   466.9
   522.1
     500
   502.9
     502
   562.3
   536.7
   499.4
   552.3
   494.8
   558.4
   533.4
   508.5
   458.5
   534.1
   507.8
   481.5
   486.7
   512.7
   493.5
   505.5
   535.4
   516.6
   519.2
   567.5
   526.3
   512.4
   494.8
   481.2
   492.2
   528.6
   530.2
   484.8
   472.8
   510.4
   521.1
   500.7
     477
   521.4
   546.1
   488.7
     502
   511.1
   503.6
   527.3
   516.9
     477
   490.6
   517.2
   477.3
   493.5
   496.8
   487.7
   477.6
   510.7
   523.1
   449.7
   471.2
   568.8
   464.3
   481.9
   543.2
   544.5
   521.1
   466.6
   465.6
   530.5
   472.5
     490
   494.8
   511.7
   494.2
   478.9
   494.5
   518.8
   441.3
   525.7
   513.6
     488
   511.7
   498.7
   488.7
   523.4
   550.3
   528.6
   536.7
   480.9
   482.5
   495.8
   451.4
     526
   531.8
   541.2
   519.5
     489
   484.1
   516.6
   542.2
   480.2
   536.7
     526
   459.2
   468.9
   529.5
   520.1
   494.2
     489
   517.2
   503.9
   494.8
     562
   477.3
   553.9
   524.4
   558.7
   480.6
   489.6
   462.4
   477.3
   518.2
   506.5
   489.3
   498.4
   568.1
   454.9
     489
   454.9
   508.1
     512
   524.7
   502.3
     512
   492.2
   468.9
     489
   461.1
   471.8
   517.2
   559.1
   532.8
   468.6
   431.6
   500.3
   480.6
   510.7
   442.9
   556.8
   499.7
   472.8
   498.1
   481.2
   497.4
   516.6
   528.9
   566.2
   504.2
     526
     466
   541.5
   494.5
   481.2
   515.6
   557.1
   495.5
   529.2
   486.7
   444.9
   475.4
   487.4
   523.4
   463.7
   463.7
   497.4
   512.7
   482.2
   447.5
   501.3
   465.3
   473.7
   512.4
   503.3
     539
   529.2
   458.8
   501.6
   450.1
   492.9
   493.5
     466
   546.1
   470.5
   479.9
   524.4
   530.2
   549.3
   444.9
   493.2
   496.8
   515.3
   512.4
   435.5
   422.2
   537.3
   432.5
   490.9
   512.4
   570.1
   518.2
   470.5
   477.3
   475.4
   559.4
     478
   520.8
   545.8
   468.9
   514.6
   483.8
   498.1
   479.6
     489
   492.6
   490.3
   511.1
   502.3
   469.5
   501.3
   571.1
   530.8
   487.7
   438.1
   510.7
   499.4
   546.7
   521.8
   504.6
   482.2
   515.9
   436.4
   504.9
   559.4
   492.2
   500.3
   487.7
   493.9
   492.9
     500
   531.8
   501.3
   508.5
   486.7
   553.6
   517.5
   480.9
   519.5
   495.8
   506.2
   458.5
   518.5
     488
   489.6
   525.7
   443.6
   504.6
   530.2
   530.2
   482.2
     500
   431.9
   475.7
   485.8
     525
   567.8
     536
   481.2
   475.4
     514
     489
   506.5
     550
   513.3
   547.7
   520.1
   529.5
     452
   476.3
   520.5
   497.8
   545.1
   501.6
   471.8
   491.9
   541.5
   525.3
   532.8
   522.4
   504.9
   485.4
   530.2
   461.4
   527.3
   488.3
   475.4
   475.7
   452.7
   475.4
   462.1
   540.3
     465
   499.4
   550.6
   497.8
   533.4
   534.1
   539.6
   470.2
   537.7
   515.6
   505.9
   506.8
   478.6
   499.4
   509.8
   500.7
   535.1
   508.1
   507.8
   569.8
   473.4
   444.2
   490.9
   484.5
   484.5
   464.3
   508.8
     465
   472.1
   468.2
   489.3
   459.2
   473.4
   516.6
   505.5
   507.5
   536.7
   521.8
   463.4
   487.4
   510.7
     464
   495.2
     513
   498.4
   500.7
   455.6
   494.2
   458.5
     463
   546.1
   533.4
   482.2
   524.4
     551
   513.6
   526.3
   489.3
   464.3
   553.6
   547.7
   433.2
   539.6
     514
   550.3
   486.4
   500.7
   511.1
   548.7
   488.7
   451.4
   534.4
   546.1
   530.8
   518.8
   449.1
   448.4
   473.1
   504.2
   478.3
   480.9
   465.6
   526.3
   469.2
   482.8
   470.5
   488.3
   503.9
   536.4
   515.9
   515.9
     513
   460.1
   467.9
   493.2
   498.1
   478.3
   498.1
   502.6
   451.4
   484.1
     539
   494.8
   527.6
   490.9
   457.5
   524.7
   526.9
   554.5
   518.5
   557.1
   554.5
   511.7
   471.8
   433.2
   477.3
   429.6
   494.8
   491.6
     514
   540.6
     466
   526.3
   505.2
   507.2
   544.1
   550.3
   490.3
   458.2
   543.8
   525.3
     512
   512.7
   468.6
   523.4
   514.3
   418.9
   462.4
   496.1
   445.9
   499.1
   474.7
   561.7
   517.2
   520.1
   502.9
   559.7
   490.3
   512.7
   502.6
     453
   501.3
   544.5
   531.8
   553.6
     537
   473.7
   571.7
     551
   508.1
   475.7
   454.6
   475.7
   522.1
   502.9
   503.3
   488.3
   502.6
     489
   534.4
   532.8
   523.4
   434.2
   478.3
     548
   471.2
   558.4
   493.9
   517.2
   492.9
   522.4
   526.9
   554.8
   505.9
   498.7
   498.1
   522.4
   541.2
   473.7
     539
   499.7
   530.5
   518.5
   483.2
   503.3
   509.4
   556.8
   522.7
   516.6
   477.3
   491.6
   538.6
   486.1
     560
   507.2
     551
   508.1
   500.3
   505.5
   511.7
   473.7
   515.6
     536
   542.8
   529.5
   514.9
   525.7
   561.3
   470.2
   492.9
   525.7
   527.6
   547.7
   579.8
   472.8
   526.3
   496.5
   516.6
   478.6
   507.2
   532.8
   484.5
   523.1
   471.2
   502.3
   439.7
   513.6
   521.8
   498.1
   500.3
   543.5
   505.5
   494.2
   530.8
   526.6
   489.3
   554.8
   523.1
   502.3
   528.2
   493.9
   490.3
     430
   471.2
   528.6
   485.8
   519.5
   501.3
   519.8
   473.1
   486.7
   502.6
   540.3
   480.2
     489
     465
   463.4
     513
   499.7
   483.8
   482.2
   502.3
   458.2
   505.9
   531.8
   502.6
   509.1
   470.2
   522.1
   505.5
   470.2
   496.8
   503.3
   497.8
   470.5
   543.2
   495.2
   532.5
   492.6
   488.7
   547.4
   450.7
   543.2
   533.1
   519.8
   517.5
   523.4
   516.6
   516.2
   511.7
   544.1
     501
   493.5
   495.5
   483.2
   514.6
   534.7
   515.3
   547.1
   484.8
   516.6
   517.2
   490.9
   583.1
   507.8
   503.9
   527.6
   497.8
   542.2
   516.6
   570.7
   551.3
   563.9
     525
   514.3
     550
   508.1
     466
   537.3
   537.7
   519.8
   535.7
   532.8
   577.6
   592.5
   554.5
   493.9
   567.5
   578.5
     538
   622.3
   523.1
   603.5
     549
   547.7
     549
   555.8
   585.3
   534.7
   575.9
   530.8
   585.3
   572.7
   588.9
   568.8
   585.3
   556.5
   546.1
     562
   561.7
   531.8
   591.8
   538.3
   582.1
   536.7
   572.7
   602.2
   602.2
   586.6
   558.1
   629.8
   580.2
   587.3
   597.3
   498.4
   627.2
   594.1
   597.7
   589.2
   552.3
   591.8
   638.5
   529.9
   581.4
   576.3
   602.9
   620.1
   614.9
   550.3
   627.2
   605.5
   541.9
     561
   548.7
     573
   582.7
   604.2
   571.4
   488.3
   566.9
   610.6
   560.4
   552.3
   525.7
   620.4
   556.8
   535.7
     538
   597.3
   510.7
   520.1
   569.8
     561
   524.7
   573.3
   522.1
     537
   559.7
   564.9
   546.1
   497.8
   521.4
   541.9
   514.3
   583.1
   522.1
   525.3
   537.3
   511.7
   547.1
   504.9
   532.1
   542.8
   481.2
   537.7
   540.3
   499.7
   544.1
   521.4
   536.7
   482.5
     560
   503.9
   517.2
   530.2
   502.6
   506.2
   507.2
   520.5
   501.6
   518.8
   486.1
   506.2
   539.6
   551.6
   504.2
   494.5
   529.9
   518.5
   510.1
   472.1
   599.9
   623.6
   459.2
   518.2
   523.4
   484.8
     463
   532.1
   492.2
   505.9
   531.2
   494.2
   530.5
   565.6
   492.2
   459.5
   524.7
   483.8
   440.7
     487
   479.9
   541.9
   508.5
   510.4
     500
   504.9
   483.2
   528.6
   521.1
   515.3
   525.7
   481.5
     512
   519.5
   496.8
   504.6
   517.9
   542.5
   474.1
   541.2
   472.1
   522.7
   502.9
   482.2
   524.4
   490.6
   440.7
   479.6
   545.8
   499.7
   515.6
   501.3
     501
   507.2
   493.9
   529.9
   480.9
   487.4
   515.3
   469.9
   527.6
   492.6
   538.6
   471.5
   506.8
   518.5
   493.9
   496.8
   524.7
   502.6
     487
   526.6
   510.4
   485.8
   492.9
   515.9
   441.6
   540.6
   486.4
   525.3
   516.2
   476.7
   567.2
   531.8
   470.8
   463.7
   529.5
   526.3
     538
   503.3
   497.4
   522.7
   536.7
   476.7
   473.1
   527.3
   442.3
   497.8
   527.6
   530.2
   523.1
   465.6
   485.1
   478.6
   494.2
   533.4
   503.9
   465.3
   433.5
   506.8
   517.9
   528.9
   482.8
   528.9
   504.6
   506.2
   480.2
   476.3
   525.3
   539.3
   494.5
     525
   530.2
   527.9
   505.9
   519.2
     490
   541.9
   443.3
   521.8
   490.6
   537.7
   493.9
   532.1
     560
   523.1
   526.9
   525.7
   508.5
     572
   552.3
   474.7
   478.3
   514.3
   522.4
   533.4
   479.9
   547.7
   516.6
   555.5
   520.5
   479.9
   502.6
   529.5
   446.8
   527.6
   499.7
   481.5
   568.1
   517.9
   523.4
   518.8
   486.4
   473.1
   491.6
   505.2
   526.3
   499.1
   540.6
   525.3
   547.4
   554.2
     513
   482.8
     502
   469.9
   521.4
   468.9
   525.7
   559.7
   534.7
   498.1
   491.6
   534.7
   523.1
   474.1
   490.9
   514.6
   449.4
   472.5
   465.6
   482.2
     524
   486.4
   496.5
   503.9
   463.7
   529.2
   482.8
   517.5
   485.8
   537.3
   467.9
   457.9
   524.4
   500.3
   551.6
   492.6
   530.2
   529.2
   470.5
   535.4
   511.7
     475
   562.3
   484.8
   559.4
   506.2
   473.4
   483.5
   492.6
   451.4
   553.6
   479.3
     502
   489.6
   535.4
   462.1
   479.9
   502.9
   487.4
   471.2
   498.4
   502.6
   498.1
   483.5
   469.2
   527.9
   502.3
   511.7
   497.8
   495.2
   508.8
   504.2
   447.5
   462.1
   474.7
   519.8
   544.8
   495.2
   546.4
     524
   553.9
   496.1
   485.4
   494.5
   499.1
   548.7
   484.1
   484.5
   520.8
   470.5
   492.6
   506.2
   498.1
   490.6
   491.3
     512
   485.1
   463.7
   505.5
   494.5
   523.1
   518.8
   486.4
   457.9
   505.2
   473.1
   558.1
   482.2
   489.6
   478.6
   510.7
   491.6
   464.3
   510.7
   509.1
   467.3
   484.8
   426.1
   493.9
   526.9
   504.2
   476.7
   526.9
   448.1
   482.8
     551
   498.4
   534.4
     439
   538.3
   479.3
     488
   496.1
   499.4
   510.7
   481.5
   479.3
   560.4
   509.4
   478.3
     489
   479.3
   514.9
   532.8
   481.5
   497.8
   508.1
   460.4
   470.2
   511.1
   528.9
   449.1
   510.7
   474.7
     536
   521.4
   503.6
   496.5
   516.9
   472.5
   498.7
   506.2
   479.6
   486.7
   520.1
   509.4
   500.3
     502
   496.1
   539.6
   518.8
   506.5
   529.2
   518.8
   454.6
   508.1
   465.6
   473.4
   508.8
   509.1
   514.9
   483.8
   504.6
   540.9
   472.5
   488.3
   467.9
   530.5
   510.1
   458.2
   535.4
   546.7
   487.4
   528.2
   470.5
   555.2
   535.4
   517.9
   526.6
   542.2
   510.1
   508.5
   533.1
   495.5
   484.5
   509.8
   531.2
   543.8
   469.5
   491.6
   483.5
   477.3
   514.6
   502.3
   497.4
   543.2
   525.7
     501
   446.2
   515.3
   512.7
   468.9
   490.9
   503.6
   487.7
   570.4
   505.5
   503.9
   519.8
   500.7
   511.7
   506.8
   516.6
   530.2
   546.4
     561
   466.6
   472.5
   504.2
   476.3
   467.6
   506.5
   537.3
   456.9
   502.3
   482.2
   492.6
   547.1
   478.6
   516.9
   507.2
   513.6
   519.8
   493.5
   504.2
     463
   473.4
   506.2
   533.8
   506.2
   519.8
   481.2
   553.9
   518.2
   555.5
   518.8
   497.1
   494.5
   491.6
     502
   450.4
   492.2
   460.8
   461.4
   542.8
   504.9
     465
   547.7
   543.2
     489
   511.7
   518.8
   543.5
   480.9
   519.5
   532.8
   509.1
   528.2
   483.2
     489
   515.9
   511.7
   514.6
   479.9
   500.7
   502.3
   526.6
   461.1
   556.1
   481.2
   484.8
   529.9
   474.7
   535.1
   496.1
   448.1
   489.3
   531.5
   496.1
   537.3
   522.7
   507.5
   496.1
   499.7
   478.6
   453.6
   452.7
   494.5
   484.5
   460.1
   527.3
   495.8
   497.1
     478
   497.1
   529.9
   548.4
   489.6
   481.2
   560.7
   543.2
   521.4
   478.6
   470.2
   503.6
   490.9
   491.9
     488
   503.9
   541.2
   538.6
   517.2
   458.2
   466.9
   540.9
   518.8
   504.6
   531.2
   552.3
   511.4
   516.9
   476.7
   518.5
   514.3
   474.7
   533.1
   485.8
   502.9
   448.1
   503.6
   491.3
   488.3
   503.3
   505.5
   520.5
   527.9
   471.5
   523.1
   513.3
   527.3
   500.7
   520.5
     500
   496.5
   521.8
   518.8
   545.8
   503.9
   524.4
   457.9
   497.4
   447.5
   467.3
     476
   506.5
   544.5
   444.9
   486.7
   516.9
   520.8
   486.1
   524.7
   480.6
   495.5
     500
     514
   542.2
     537
     465
   527.3
   459.8
   524.4
   506.8
   480.9
   499.4
   494.8
   421.2
   523.7
   487.4
   454.6
     526
   516.9
   493.2
   441.3
   496.5
   484.5
   504.6
   539.9
   487.4
   519.5
   491.6
   523.4
   490.3
   437.4
   501.3
   465.3
     489
     525
     487
   496.1
   459.5
   551.6
   499.1
   485.8
   548.7
   503.9
   462.7
   494.8
   499.7
   533.4
   498.7
   508.1
   487.7
   481.9
   510.4
   483.2
   507.5
   545.1
   517.5
     476
   532.5
   499.1
   531.8
   522.4
   463.7
   476.3
   457.2
   481.9
   520.5
   509.8
   503.9
   479.9
     514
   502.9
   483.8
   480.6
   498.4
   432.9
   475.7
   524.7
   449.7
   441.3
     489
   491.6
   472.8
   461.1
   525.7
   485.4
   514.6
   460.4
   483.8
   450.1
   502.3
     488
   520.8
   470.2
   466.3
   520.5
   515.9
     561
   498.1
     514
   550.3
   503.6
     550
   515.3
   517.5
   566.2
   471.5
   520.8
   524.7
   530.5
     560
   513.6
   526.9
   522.7
   545.8
     537
   466.9
   501.3
   552.9
   565.9
   497.4
   460.1
   592.2
     453
   576.9
     490
   545.1
   491.3
   591.5
   525.3
   551.6
   498.4
     548
   501.3
   561.3
   545.8
   536.7
   509.1
   571.1
   576.9
   550.6
   584.7
   577.6
   520.1
   524.4
   509.4
   569.4
   559.1
   618.4
   562.6
   599.9
   575.6
   558.4
   537.7
   565.2
   566.5
   546.1
   554.8
   582.1
   610.6
   588.9
   602.9
   570.7
   612.6
   601.6
   560.4
     635
   606.1
   628.5
   548.4
   603.5
   660.6
   655.1
     670
   600.9
   583.4
   604.5
   627.2
   628.5
   687.2
   613.6
   676.5
   672.3
   740.4
   678.8
   687.2
   747.9
   652.8
   710.9
   720.3
   819.9
   783.5
   747.9
   774.5
   754.4
   880.5
   776.4
   715.4
   819.9
   829.3
   794.9
   845.2
   809.2
   830.9
   848.4
   907.5
     790
   869.2
   933.4
   910.4
   944.1
   857.8
   873.1
   869.2
   893.8
   955.8
   932.4
   872.1
   979.5
     948
   932.4
     959
   940.9
   968.1
   932.8
     950
   944.8
   951.9
   985.6
   998.9
   974.6
   934.7
     947
    1061
    1033
    1007
   996.4
    1022
    1050
   997.7
   964.6
    1099
    1022
    1005
    1056
    1035
   954.8
     947
    1034
   980.1
   994.7
   940.6
    1005
    1040
    1028
    1044
    1125
    1056
    1033
   909.4
    1060
    1026
   952.6
    1003
   915.9
    1002
   883.1
   947.4
   967.5
   979.5
   989.5
   983.1
   892.9
   877.6
   847.1
   946.1
   963.9
   944.8
   939.9
   896.4
   854.9
   981.4
   901.6
   836.4
   884.1
   858.5
   933.7
   883.8
   926.9
   935.7
   878.3
     839
   877.3
   848.8
   849.7
   827.7
   809.5
   859.1
   839.3
   939.6
   782.9
   840.3
   817.3
   890.3
     828
   866.6
     816
   859.5
   827.3
   803.3
   792.3
   818.6
   796.2
   757.9
   775.8
   773.2
     779
   806.3
     717
   730.3
   830.9
   751.8
   746.2
   746.6
   762.5
   717.4
   725.5
   703.4
   694.7
   725.5
   701.2
   734.6
   791.7
     729
   724.2
   665.5
   720.9
   709.6
   743.6
   728.4
     611
     731
   715.1
   680.1
   727.4
   737.8
   674.6
   671.3
   703.1
   674.2
   695.6
   650.5
   709.6
   602.5
   627.8
   610.3
   684.3
   728.7
   689.1
   674.2
   662.5
     682
   643.4
   670.7
   694.7
   612.3
     660
     633
   665.5
   599.3
   675.2
     609
   614.2
   651.2
     660
     695
   682.7
   691.1
   604.2
     660
   612.6
   602.9
   591.8
   566.9
   619.1
   647.3
   591.5
   624.6
   623.3
   598.3
   588.9
   636.9
   654.1
   584.4
   648.9
   563.3
   602.5
   593.5
   530.5
     634
   572.7
     621
   606.4
   633.7
   563.3
   581.8
   628.8
   550.3
   600.6
   656.1
   568.8
   597.7
   558.4
   590.5
   574.3
   573.3
   590.2
   531.5
   606.1
   646.7
   604.2
   635.9
   638.2
   602.2
   564.6
   517.2
   541.2
   652.2
   584.7
     573
   563.3
   558.4
   518.2
   580.2
   534.7
   533.4
   616.2
   586.3
   614.9
   608.4
   521.8
     608
   559.4
   588.9
   553.9
   582.7
   571.7
   494.2
   543.5
   526.9
   535.7
   558.7
   591.8
   589.6
   564.9
   547.4
   542.2
   558.1
   512.7
   566.2
   588.6
   577.2
   588.9
   573.3
   511.4
   553.2
   547.7
   551.9
   508.8
   550.3
   533.4
   519.5
   564.9
   527.3
   557.8
   501.6
   567.8
   545.1
   554.2
   538.6
   511.1
   524.4
   612.6
   576.3
   503.9
     573
   508.5
   505.5
   550.3
   581.4
   575.6
   493.9
   544.5
   547.1
     501
   594.4
   584.7
   504.6
   579.8
   497.1
     526
   491.9
   522.4
     514
   518.2
   541.2
   538.6
   494.5
     514
   559.1
   553.6
   520.5
   496.1
   533.4
   527.9
   564.6
     513
   564.9
   578.9
   546.4
     514
   533.4
     512
   558.4
   459.2
   498.1
     536
   518.8
   560.7
   557.4
   556.5
     524
   506.2
   555.5
   564.6
   523.7
   509.1
     549
   468.9
   513.3
   542.2
   473.1
   544.5
   574.6
     525
   568.5
     549
   492.2
   519.2
   533.4
   518.8
   557.1
     502
   533.8
   480.6
   514.3
   525.7
   515.3
   557.1
   508.1
     512
   478.3
   546.7
   523.1
     585
   520.1
   512.7
   477.6
   539.6
     514
   516.9
     514
   478.3
   506.8
   497.4
   521.1
   499.1
   562.6
   564.3
   495.8
   541.5
   535.7
     502
   551.3
   531.2
   534.4
   454.3
   479.9
   537.7
   540.6
   517.5
     599
   521.1
   499.7
   537.7
   560.4
   534.1
   534.7
   482.2
   494.5
   545.4
   535.1
   531.5
     487
   507.8
   569.8
   517.9
   559.4
   555.8
   553.2
   506.5
   485.4
   505.5
   423.1
   486.4
     500
   519.2
   561.7
   469.9
     488
   469.2
   485.1
   508.1
   535.4
   595.7
   538.3
   529.5
   498.1
     477
   544.1
   553.6
   527.6
     525
   508.5
   543.5
   491.6
   517.2
   492.2
   498.4
   526.3
   514.6
   486.4
   496.8
   498.7
   552.6
   489.6
   467.9
   499.1
   507.8
   532.1
   461.7
   521.1
   535.1
     550
   507.8
   522.7
   565.6
   528.6
     524
   513.3
   497.4
   581.1
   493.2
   498.7
   442.9
     526
   502.9
   492.9
   521.4
   549.3
   522.4
   577.9
   499.1
   576.9
   512.4
   565.9
     502
     500
   531.8
   521.1
   507.5
   569.1
   496.5
   556.5
   521.4
   515.9
   541.5
   585.3
   515.9
   565.9
   452.7
   522.4
   472.8
   494.2
   460.8
   518.2
   495.2
   545.8
   555.2
   577.6
     488
   571.1
   463.7
   575.9
     489
   525.3
   588.9
   465.3
   521.8
   475.4
   529.9
     537
   520.1
   517.9
   534.4
   504.6
   517.2
   495.8
   551.3
     536
     514
   459.5
   507.8
   496.8
   553.6
   525.7
   562.3
   551.6
   515.6
   531.2
   540.6
   536.4
   503.9
   474.4
   561.3
   500.7
   546.4
     536
   516.2
   502.9
   514.6
   528.9
   480.2
     550
   521.8
   555.8
   517.5
   559.1
   528.2
     524
     551
   545.8
   545.1
   560.4
   515.6
   549.3
   484.5
   530.8
   488.7
   543.2
     549
   494.2
   518.2
   492.2
   552.9
   517.2
   429.3
     490
   495.2
   575.3
   517.2
   495.2
   537.3
   531.5
   515.3
   558.1
   481.2
     549
   491.9
   492.9
   519.2
   556.8
   566.9
   501.6
     487
   557.1
   535.4
   521.1
   489.3
   465.3
     539
   549.7
   523.4
   470.2
   552.3
   530.5
   506.2
   570.4
     548
   529.2
   550.3
   483.2
   507.2
   509.4
   523.4
   546.1
   520.5
   480.2
   500.7
   507.8
   542.2
   514.6
   536.4
     488
   496.1
   502.6
   485.1
     500
   558.7
   528.2
   516.6
   538.6
   517.5
   487.4
   524.4
   517.9
   515.3
   532.1
     536
   537.7
   460.8
   517.5
   468.6
   515.6
   525.3
   507.5
   546.1
   524.4
   485.8
   542.2
   540.9
   530.2
   515.3
   513.6
   544.8
   490.9
   527.6
   486.4
   568.8
   519.2
   494.8
   548.4
   532.5
   558.4
   529.2
   511.4
   488.7
   447.1
   518.5
   535.1
   497.1
   547.4
   521.1
   512.7
   530.2
   488.7
   519.8
   519.8
   544.1
   523.7
     526
   518.5
   510.4
   455.3
   519.2
   527.9
   565.6
   508.5
   487.4
   511.7
   515.9
     500
   463.7
   517.9
   587.3
   510.4
   533.4
     548
   477.3
   510.7
   518.2
     514
   540.6
   491.9
   502.6
   479.9
   488.7
   516.9
   530.8
   474.4
   477.6
   518.2
   513.6
   495.2
   534.7
   508.8
   521.8
   505.5
   520.1
   510.4
   510.1
   496.5
     464
   457.5
   506.2
   496.1
   588.6
   463.4
   533.4
   546.1
   529.2
   554.2
   510.7
   493.5
   486.4
   489.3
   493.2
   522.1
   548.4
   498.1
   515.3
   570.4
   519.2
   527.3
   512.4
     476
   575.3
   473.7
   535.1
   532.1
   498.1
   531.8
   526.6
   535.1
   464.3
   524.4
   553.6
   479.6
   545.4
   571.7
   559.1
   496.5
   529.9
   477.6
   576.3
   477.3
   487.4
   527.6
   505.9
   531.5
   528.9
   556.1
   481.9
   497.8
   513.3
   541.5
   487.4
   550.3
   544.8
   530.5
   541.5
     548
   572.7
   495.8
   504.9
   539.6
   526.6
   473.7
   544.1
   527.3
   493.2
   561.7
   551.3
   568.5
   542.5
     512
   494.5
   529.2
   522.7
   518.8
   512.7
   559.4
     561
   514.3
   467.6
   539.3
   482.5
   552.6
   503.3
   514.6
   495.2
   507.2
     466
   545.4
   544.5
   529.2
   507.8
   556.8
   513.6
   519.5
   518.8
   480.6
   490.6
   518.2
   556.5
   515.9
   553.9
   543.2
   536.4
   555.2
   504.6
   581.4
   502.3
   507.2
   537.7
   496.8
   485.1
   612.9
   512.7
   536.4
   545.8
   537.7
   455.6
   523.4
   587.9
   525.7
   525.7
     609
   520.5
   557.8
   535.1
   550.6
   523.1
   484.8
   554.5
   503.6
     525
   541.9
   561.3
   501.3
   518.8
   484.5
   476.3
   473.1
   542.2
   536.4
   519.2
   546.4
   546.4
   481.9
   515.3
   535.7
   498.1
   538.3
   558.4
   532.8
   542.5
   502.9
   521.4
   491.9
     526
   497.8
   504.6
   487.7
   472.1
   480.9
   479.6
   511.7
   506.8
   522.1
   482.8
   492.9
   507.8
   493.9
   488.7
   517.2
   530.8
   488.3
   584.4
   485.1
   490.6
   482.8
     551
   547.7
   545.4
     454
   544.8
   528.2
     489
     512
   509.8
   528.9
   528.2
   491.6
   508.5
   519.2
   504.6
   509.4
   429.6
   498.1
   518.8
   486.1
   454.9
   507.8
   539.9
   521.1
   528.9
   523.1
     562
   470.5
   540.6
   499.1
   519.2
   515.9
   514.9
   504.6
   488.3
   523.4
   520.1
   529.5
   522.7
   478.3
   525.7
   512.4
   545.4
   502.3
   483.8
   539.6
   535.1
   544.8
   500.7
     513
   529.5
   520.1
   525.7
   493.9
     487
   511.7
   536.4
   466.6
   510.1
   534.4
   500.3
   494.8
     526
   466.9
   495.5
   510.7
   520.1
   499.1
   526.3
   508.1
   505.2
   566.9
   546.4
   502.6
   531.2
   473.7
   511.1
     452
   494.2
   486.1
   539.9
   508.1
   458.2
   495.5
   490.3
   527.3
   522.1
   526.6
   479.3
   527.3
   503.3
   500.7
   509.8
   485.1
   581.4
   528.2
   504.2
   490.6
   473.4
   574.3
   474.1
   519.2
   493.5
   543.8
   519.5
   549.7
   511.4
   516.2
   536.4
   504.6
     466
   539.6
   482.2
   549.3
   533.1
   539.6
   567.8
   536.7
   531.5
   526.3
   511.1
   544.1
   552.9
   582.1
   505.5
   510.1
   520.5
   562.3
   479.9
     502
     525
   495.2
   565.6
   488.3
   532.1
   556.1
   499.7
   601.2
   542.2
   566.5
   493.5
   529.9
   484.5
   546.7
   549.3
   556.5
   569.4
   492.2
   559.4
   531.5
   557.1
   627.2
   542.8
   524.4
   517.5
   575.9
   525.7
   528.6
   510.7
   496.5
   506.5
   525.3
   488.7
   505.9
   566.5
   522.4
   553.9
   523.7
   520.1
   550.3
   545.8
   526.9
   522.4
     525
   575.3
     524
   522.1
   556.5
   540.9
   521.1
   548.4
   507.5
   571.1
   524.4
   552.9
   508.8
   538.3
   517.2
   527.3
   507.8
   538.6
   531.8
   569.8
   562.3
   567.8
     623
   539.9
   502.3
   562.6
   527.3
   552.6
   553.6
   507.5
   525.3
   563.6
   502.9
   510.4
   551.6
   497.8
   527.6
   506.5
   501.3
   557.1
   538.6
   471.5
   481.9
   545.1
   571.4
   543.8
   535.7
   552.6
   579.8
   539.6
   553.6
   558.4
   548.7
   513.3
   520.1
   524.7
   503.3
   521.4
   553.2
   538.6
   510.4
     536
   498.4
   520.8
   597.3
   559.7
   531.5
   505.9
   533.8
   563.9
   518.5
   491.3
   514.6
   545.8
   533.4
   555.5
   516.2
   461.7
   506.8
   495.8
   505.5
   519.8
     536
   530.2
   517.5
   540.9
   518.8
   527.9
   506.8
   545.8
   484.1
   529.9
   485.1
   504.6
   559.7
   512.7
   605.1
   506.8
   545.4
   479.9
   493.9
   539.3
   559.1
   546.4
   546.1
   526.9
   489.6
   582.1
   518.8
   558.4
     585
   540.9
   503.6
   512.7
   525.3
   533.1
   530.2
   518.8
   520.5
   510.1
   577.9
   472.5
   545.8
   473.1
   548.7
   541.9
   519.2
   525.3
   496.8
   536.4
     539
   527.3
   472.1
   476.7
   510.4
   445.5
     539
   482.2
   520.5
   496.1
     525
   491.3
   506.5
   517.9
   531.8
   527.9
   518.8
     477
   578.9
   553.2
   505.2
   513.6
   511.7
   502.3
   511.7
     561
   529.9
   549.7
     490
   569.1
   532.5
   502.9
   482.2
   525.7
   553.9
   555.5
   487.7
   530.8
   501.3
   486.4
   536.4
   478.3
     538
   585.7
   535.4
   503.9
   506.2
   487.7
   551.9
   498.4
   464.7
   546.4
   587.9
   515.6
     513
   545.4
   510.7
   518.2
     548
   518.8
   501.3
   532.8
     525
   498.7
   510.7
   567.5
   519.5
   534.7
   471.2
   542.2
   529.5
   501.3
   553.2
   539.3
   492.6
   528.6
   539.6
   516.6
   509.1
   462.4
   520.1
   537.7
   609.7
   530.8
   470.8
   494.8
   504.2
   552.9
   585.7
   522.4
   486.1
   541.2
   532.1
   546.4
   534.7
   514.3
   555.2
   525.3
   536.7
   503.6
   544.8
   571.1
   588.6
   520.5
   474.4
   473.1
   495.8
   576.6
     500
   574.6
   583.7
   493.5
   514.9
     513
   533.1
   512.7
   552.6
   507.2
   510.1
     599
   492.6
   512.4
   532.8
   509.1
   467.3
   491.6
   510.4
   576.6
   497.1
   493.9
   549.3
   534.4
   500.7
     536
     539
   545.1
   615.2
   549.3
   495.8
   507.2
   572.4
   518.8
   532.5
   551.3
   583.1
   503.9
   571.4
   503.3
   560.7
   519.5
   597.7
   505.9
   545.8
   482.8
   533.4
   527.6
   564.6
   579.5
   549.3
   551.9
     550
   541.5
   533.1
   539.3
   540.3
   617.5
   566.2
   590.9
   557.4
   576.9
   638.5
   590.9
   651.8
     572
   592.5
   607.4
   638.2
     573
     598
   581.8
   543.8
   558.7
   602.9
   580.8
   650.9
   658.7
   622.6
   624.6
     646
     635
   638.9
     682
   669.4
   635.9
   714.8
   703.4
   707.3
   680.1
   700.5
   698.6
   782.6
   729.7
   655.4
   751.1
   731.6
   712.2
   791.7
     729
   807.2
   790.7
   762.1
   763.1
   812.7
   806.9
   863.4
   834.8
   801.7
   811.4
   739.1
   881.8
   891.2
   942.2
   871.1
   869.5
   864.3
   903.6
   852.6
     864
   924.3
   870.8
   911.7
   911.7
   890.3
    1003
   955.2
   966.8
     948
   902.9
   924.7
   962.3
   988.9
   969.4
   935.7
   967.8
    1025
   970.4
   974.6
   999.9
    1027
   994.1
   975.6
   930.8
   999.3
    1053
    1004
    1101
   988.9
   999.3
    1063
    1031
    1037
    1014
    1044
    1042
    1081
   943.8
    1137
    1030
   960.3
   939.6
    1013
    1072
    1026
    1036
    1010
   986.3
     996
   950.9
   964.9
   999.6
    1070
    1018
   970.1
   989.2
     984
    1008
   984.4
   930.5
    1030
   946.7
   928.2
   957.8
   976.6
   959.7
     924
   940.2
   906.8
   949.6
   995.1
   942.5
   961.6
   931.5
   876.3
   941.2
   909.1
   938.6
   928.6
     864
     924
   838.4
   858.2
   837.4
   851.3
   865.9
   885.7
   796.5
   853.6
   835.5
   841.3
   800.1
   794.9
   830.3
   874.7
   884.1
   767.3
   760.8
   819.6
   823.1
   716.4
   807.2
   865.3
   754.4
   817.9
   742.7
   781.3
     779
     814
   771.2
   764.4
   752.4
   761.8
   787.1
   709.6
     696
   690.1
   742.7
   716.1
   722.6
   682.7
   719.3
   769.9
   707.3
   701.8
   686.2
   726.5
   665.5
   633.7
   673.9
   725.2
     729
   713.5
   734.9
   654.4
   635.9
   702.8
   652.8
   714.8
   698.6
   686.6
   665.8
     719
   677.8
   668.4
   673.3
   544.8
   631.1
   701.2
   647.3
   679.1
     672
   690.8
   691.7
     660
     660
   625.6
   623.9
   648.6
     684
   623.3
   618.8
   672.3
   656.7
   594.4
   653.8
   670.3
   650.9
   623.3
   654.8
   596.4
   569.8
   631.7
   612.3
   585.7
   637.9
   621.3
   625.9
   566.5
   555.5
   677.8
   614.5
   573.7
   602.9
   641.8
   661.9
   614.2
   646.3
   587.6
   616.8
   600.6
   693.7
   575.9
   552.6
   568.1
   615.2
   580.5
   642.4
   595.7
   559.1
   562.6
   552.9
     635
   575.6
   591.5
   625.9
   597.3
   594.1
   571.1
     587
     539
   627.5
   575.3
   542.5
   602.2
   591.8
     599
   594.1
   562.6
   579.8
   548.7
   619.4
     550
   593.8
   570.7
   574.6
   546.4
     575
   604.8
   549.7
   582.4
     563
   582.7
   542.8
   535.1
     562
   580.2
   536.7
   582.4
   580.2
   568.5
   630.8
   505.9
   609.3
   602.9
   588.6
   583.4
   528.2
   567.5
   589.2
     562
   541.9
   579.2
   547.7
     562
   546.7
   569.1
   556.1
   534.1
   539.9
   541.9
   590.5
     561
   543.8
   532.1
   507.8
   528.6
   567.8
     562
   550.3
   550.3
   554.2
   583.4
   532.1
   552.3
   551.6
     574
   546.7
   505.2
     562
   577.2
   564.9
     454
     513
   556.5
   551.3
   536.4
   570.4
   591.8
   540.3
     562
   602.2
   578.2
   503.6
   579.5
   524.4
   579.2
   507.5
   528.2
   542.8
   562.6
   499.7
   528.9
   537.7
   599.3
   573.3
     599
     585
   591.5
   530.5
   513.6
   616.2
   562.3
   571.4
   583.1
   562.3
   536.4
   535.7
   510.7
   560.7
   544.8
   589.6
   584.4
     608
   531.5
   551.3
   590.9
   551.3
   549.3
   516.9
   520.5
   529.9
   571.1
   528.9
   539.6
   531.8
   542.8
   551.6
   534.7
   518.5
   540.6
   579.2
   531.8
   561.3
   568.5
   559.4
     611
   556.1
   558.1
   529.2
   579.2
   522.4
   535.1
   567.5
   495.8
   555.5
   590.2
   578.5
   575.9
     596
   553.9
   555.5
   524.7
   621.3
   570.4
   589.2
   569.4
   567.8
   590.2
   522.7
   581.4
   570.1
   563.6
     587
   609.3
   558.7
   631.4
   599.3
   590.9
     633
   577.6
   539.6
   625.9
   618.8
   588.6
   604.8
   593.5
   584.7
   650.2
   648.3
   681.4
     596
   632.7
   673.9
   596.7
   578.5
   653.5
   590.9
   606.8
   623.9
   608.7
   652.5
   643.1
   577.2
     670
   630.8
   653.1
   599.3
   622.6
     633
   623.3
   624.3
   700.8
   639.5
   690.8
     647
   661.3
   598.6
   626.5
   631.1
   640.8
   726.5
   648.6
   626.5
   700.2
   678.1
   602.5
   660.3
     622
     645
   623.3
   632.4
   593.5
   601.6
   663.2
   660.6
     635
   634.3
   699.2
     647
   583.1
   613.9
   687.9
   600.9
   655.1
   622.3
   600.6
   634.3
   576.6
   655.1
   611.6
   631.7
   616.5
   658.7
   617.5
   599.3
   626.9
   736.5
   585.3
   616.5
   672.6
   605.8
   607.4
   631.7
   665.5
   636.3
   692.1
   594.1
   617.8
   581.4
   646.7
   650.5
   644.1
   580.2
   613.2
     647
   616.2
   605.5
   601.9
   593.8
   592.5
   589.6
   600.6
   673.9
     598
   578.9
   637.2
     585
   630.4
   600.3
   606.1
   651.8
   593.8
   638.5
   611.9
   577.9
   649.9
   610.3
   584.4
   676.8
   654.8
   602.2
   661.3
   626.2
   695.6
   666.1
   655.4
   678.8
   616.8
   617.1
   665.1
   696.3
   658.7
   661.3
   649.2
   735.5
   746.2
   671.6
   735.2
   720.6
   714.5
   772.5
     754
   708.9
   693.4
   712.2
   701.2
   837.1
   794.6
   775.4
   842.9
   796.2
   784.8
     838
   855.9
   849.7
   884.1
   944.5
   908.4
     949
   884.4
   873.1
   881.2
   957.8
     948
   963.6
    1011
   974.9
   985.3
   992.5
    1069
    1024
    1088
    1076
    1114
    1183
    1041
    1123
    1159
    1245
    1222
    1213
    1224
    1240
    1226
    1255
    1299
    1327
    1323
    1452
    1319
    1446
    1418
    1442
    1578
    1456
    1457
    1487
    1503
    1467
    1569
    1518
    1630
    1708
    1561
    1596
    1765
    1776
    1663
    1721
    1693
    1666
    1698
    1612
    1694
    1774
    1737
    1817
    1866
    1780
    1744
    1843
    1769
    1771
    1884
    1773
    1770
    1750
    1877
    1822
    1861
    1812
    1829
    1874
    1849
    1766
    1843
    1799
    1800
    1926
    1702
    1769
    1713
    1733
    1710
    1725
    1728
    1717
    1867
    1706
    1710
    1667
    1695
    1634
    1676
    1576
    1604
    1503
    1675
    1530
    1513
    1619
    1519
    1504
    1460
    1466
    1402
    1486
    1358
    1428
    1459
    1406
    1341
    1380
    1307
    1390
    1317
    1269
    1255
    1244
    1258
    1226
    1255
    1291
    1250
    1241
    1220
    1205
    1283
    1269
    1275
    1222
    1148
    1128
    1178
    1228
    1209
    1216
    1197
    1172
    1138
    1262
    1136
    1191
    1154
    1179
    1170
    1196
    1203
    1301
    1227
    1247
    1245
    1253
    1241
    1279
    1354
    1301
    1335
    1378
    1377
    1475
    1391
    1520
    1537
    1466
    1575
    1583
    1555
    1588
    1626
    1727
    1780
    1869
    1914
    1776
    1959
    2001
    1993
    1936
    2056
    2100
    2215
    2238
    2289
    2261
    2338
    2361
    2485
    2446
    2509
    2640
    2712
    2723
    2802
    2877
    2924
    2918
    2959
    3034
    3186
    3163
    3239
    3076
    3400
    3298
    3321
    3447
    3389
    3504
    3601
    3700
    3862
    3768
    3893
    3792
    4015
    4065
    3932
    3956
    4081
    4258
    4196
    4283
    4311
    4480
    4514
    4465
    4428
    4469
    4643
    4583
    4806
    4698
    4718
    4723
    4723
    4548
    4869
    4905
    4803
    4863
    4811
    4740
    4853
    4913
    4933
    4900
    4929
    4985
    4916
    4811
    5027
    4872
    4895
    4909
    4989
    4853
    4925
    4900
    4927
    4888
    4970
    4860
    4924
    4647
    4659
    4798
    4618
    4779
    4753
    4435
    4489
    4651
    4462
    4505
    4498
    4377
    4433
    4549
    4344
    4345
    4403
    4241
    4141
    4206
    4128
    4106
    3999
    4100
    4041
    4033
    3893
    3851
    3828
    3853
    3749
    3731
    3718
    3629
    3566
    3481
    3481
    3402
    3402
    3310
    3364
    3362
    3226
    3175
    3131
    3119
    3126
    3165
    3131
    2996
    3015
    2906
    2961
    2883
    2808
    2794
    2797
    2770
    2742
    2517
    2604
    2487
    2473
    2523
    2464
    2407
    2451
    2403
    2309
    2332
    2245
    2150
    2221
    2101
    2097
    2205
    2135
    2163
    2134
    2054
    2013
    1913
    2052
    2000
    1852
    1884
    1917
    1886
    1826
    1793
    1821
    1805
    1798
    1754
    1687
    1655
    1674
    1673
    1694
    1632
    1621
    1548
    1609
    1585
    1560
    1544
    1571
    1510
    1528
    1580
    1489
    1473
    1388
    1415
    1467
    1414
    1399
    1450
    1499
    1319
    1423
    1408
    1299
    1254
    1315
    1284
    1244
    1249
    1234
    1198
    1233
    1302
    1285
    1136
    1190
    1247
    1184
    1092
    1116
    1188
    1134
    1134
    1128
    1130
    1037
    1088
    1113
    1115
    1085
    1079
    1033
    1095
    1031
   971.1
   976.2
    1030
    1002
    1004
     985
    1047
   978.5
    1028
    1019
    1037
   939.9
   886.7
     972
   998.3
   903.6
   945.4
   915.9
   963.6
   971.4
   971.7
   922.4
   902.6
   908.4
   876.3
     961
   880.5
   909.4
   909.1
   885.7
     960
   915.3
   917.2
   870.8
   869.5
   819.6
   847.5
   764.1
   849.7
   877.6
   839.3
   874.4
   851.3
   860.4
   835.5
   776.7
   859.8
   821.8
   900.7
   855.9
   821.8
   766.7
   856.9
   857.8
     768
     826
   776.1
   865.6
   788.7
   842.6
     744
   802.4
   793.9
   733.9
   797.8
   666.8
   778.7
   817.3
   763.1
   801.7
   788.7
   805.3
   770.9
   810.8
   727.4
   735.2
   769.3
   755.7
   828.6
   725.8
   749.5
   733.6
   739.8
     707
   736.2
   707.3
   805.3
   667.7
   779.7
   718.3
   708.3
   777.4
   662.5
   672.9
   735.2
   735.9
   694.7
   704.1
   777.4
   707.3
   723.5
   695.6
   722.6
   675.8
   726.5
   732.9
   752.7
   673.6
   728.1
   734.2
   666.1
   699.9
   698.2
   720.9
   664.2
   673.3
   701.5
   657.4
   688.5
   642.1
   694.7
   662.2
   705.4
   669.4
     707
   639.8
   692.7
     707
     646
   655.4
   636.9
   657.7
   712.5
   653.1
     671
   656.7
   677.5
     683
   667.1
   711.2
   672.3
   675.2
   657.4
   664.2
   638.9
   619.4
   599.9
   603.2
   620.4
   644.1
   702.1
   614.9
   635.3
   672.6
   660.3
   679.4
   629.1
   688.5
   665.5
   665.5
   680.7
   635.6
   642.8
   668.7
   646.7
     657
   611.3
     683
   666.4
   634.3
   730.3
   658.3
   665.5
   607.7
   641.1
   652.8
   628.2
   630.4
     648
   572.7
     623
   674.9
   639.8
   670.7
   680.1
   615.8
   633.7
   678.1
   581.4
   648.6
   695.6
     659
   677.8
   628.5
   653.8
   663.8
   683.6
   680.1
   636.9
   678.1
   615.5
     657
   645.7
   717.4
   612.9
   643.7
   650.9
   613.2
   576.9
     633
   626.9
   653.1
   613.2
   654.1
   627.2
   652.2
   702.1
   674.9
   640.2
   671.3
   639.2
   696.6
   704.1
   719.3
   679.4
   687.5
   673.3
     731
   708.9
   706.7
   736.2
   721.9
   673.9
   692.7
   700.8
   746.2
   710.2
   746.6
   775.1
   735.5
   705.4
     767
   756.3
   691.7
   744.3
   715.7
   823.4
   728.7
   739.4
   783.5
   793.6
   815.7
   825.1
   748.5
   855.9
   774.8
   899.7
     766
   881.8
   863.7
   829.9
   870.8
   829.3
   879.9
   860.8
   928.9
     912
     926
   932.4
   937.3
   916.9
   947.7
   957.4
   942.5
    1059
    1028
   935.7
   947.7
    1029
    1020
    1075
    1125
    1155
    1048
    1066
    1049
    1169
    1181
    1152
    1148
    1217
    1208
    1101
    1231
    1211
    1155
    1278
    1291
    1202
    1230
    1335
    1302
    1256
    1306
    1269
    1339
    1420
    1437
    1403
    1402
    1422
    1302
    1431
    1442
    1442
    1448
    1445
    1557
    1479
    1461
    1456
    1504
    1475
    1497
    1530
    1508
    1570
    1637
    1581
    1582
    1580
    1559
    1661
    1626
    1638
    1646
    1788
    1620
    1605
    1635
    1743
    1616
    1745
    1767
    1738
    1765
    1820
    1693
    1824
    1861
    1841
    1706
    1794
    1797
    1837
    1904
    1903
    1935
    1891
    1983
    1946
    1914
    2006
    1988
    1975
    2030
    1979
    2171
    2077
    2122
    2110
    2243
    2255
    2134
    2209
    2260
    2461
    2333
    2485
    2454
    2392
    2473
    2546
    2473
    2475
    2577
    2670
    2694
    2790
    2820
    2951
    2791
    2900
    2948
    3198
    3044
    3069
    3062
    3235
    3171
    3326
    3140
    3411
    3462
    3378
    3583
    3482
    3616
    3775
    3761
    3848
    3932
    3938
    3872
    4130
    3985
    4185
    4049
    4232
    4287
    4270
    4436
    4338
    4466
    4608
    4571
    4683
    4583
    4756
    4807
    4803
    4934
    4859
    4829
    4829
    4943
    4833
    5039
    4820
    5030
    5076
    5114
    5203
    5200
    5210
    5021
    5115
    5279
    5066
    5146
    5015
    5147
    5107
    5134
    5152
    5215
    5033
    4960
    5146
    5312
    5109
    4978
    5175
    5036
    4932
    4859
    4853
    4929
    4813
    4777
    5024
    4795
    4682
    4848
    4620
    4775
    4675
    4402
    4536
    4354
    4312
    4361
    4318
    4247
    4265
    4155
    4079
    4042
    3913
    4101
    4002
    3964
    3811
    3824
    3620
    3584
    3688
    3553
    3520
    3577
    3396
    3345
    3254
    3288
    3180
    3106
    3087
    3140
    3002
    2850
    2974
    2816
    2775
    2806
    2721
    2684
    2597
    2693
    2539
    2524
    2453
    2473
    2413
    2272
    2398
    2320
    2295
    2183
    2241
    2102
    2143
    2047
    2094
    2112
    1907
    1806
    1880
    1819
    1850
    1811
    1846
    1756
    1738
    1717
    1580
    1661
    1642
    1556
    1574
    1562
    1592
    1532
    1457
    1510
    1531
    1515
    1474
    1454
    1394
    1451
    1406
    1439
    1381
    1331
    1257
    1306
    1307
    1237
    1283
    1237
    1242
    1303
    1184
    1163
    1212
    1261
    1230
    1203
    1184
    1170
    1219
    1175
    1183
    1066
    1055
    1178
    1140
    1117
    1167
    1093
    1103
    1076
    1049
    1084
    1077
    1118
    1098
    1067
    1082
    1002
    1037
    1030
   990.2
    1050
   974.6
   999.6
   977.5
     949
   924.7
   956.5
   916.6
   962.6
   983.1
    1009
   991.2
   953.2
   933.4
   940.9
   979.8
    1033
   997.7
     950
   918.8
   900.3
   945.7
   940.6
   896.8
   962.3
   863.7
     888
   962.6
    1017
   933.1
   897.1
   964.9
   872.1
   925.3
   942.5
   916.6
   936.3
     925
   896.4
   879.9
   896.4
   924.3
   857.2
   879.2
   818.9
   899.4
   839.3
   872.8
     840
   812.7
   893.5
   836.1
   821.8
   819.9
   918.5
     851
   823.8
   881.2
   853.9
     780
   790.7
   809.8
   825.7
   824.1
   853.9
   861.4
     851
   762.5
   866.3
   773.8
   760.2
     781
     755
   799.1
   773.2
   769.9
   769.9
   817.3
     864
   777.1
     803
     780
   779.3
   812.4
   774.1
   878.6
   782.6
   762.8
   799.4
   806.6
     768
   775.1
   794.3
     790
   759.5
   776.4
   829.9
   738.8
   742.7
   754.4
     766
   771.5
   776.4
   697.3
   769.9
   710.2
   762.8
   831.2
   728.4
   771.2
   697.9
   745.3
   763.1
   708.6
   715.1
     732
   705.4
     706
   719.6
   818.3
   756.9
   744.3
   781.9
   751.4
   690.4
   723.9
     851
   761.8
   791.7
   717.4
   725.8
   680.4
   804.6
   727.4
   660.9
   685.9
   694.3
   757.9
   734.6
   706.3
   700.2
   725.2
   710.2
   744.3
   653.1
   782.3
     684
   649.9
   747.5
   751.4
   733.9
   713.8
   748.8
   732.6
   738.5
   712.2
   722.2
   702.8
   745.3
     730
   734.9
   701.2
   753.7
   702.8
   653.5
   688.8
   742.4
     657
   713.5
   736.2
   697.6
   699.5
   651.2
   698.2
   747.5
     696
   664.8
   630.8
     682
   717.7
   660.6
   697.6
   701.5
   642.8
   699.5
   686.6
   644.1
   670.3
   690.8
   734.6
     719
   723.9
   673.3
     694
   695.3
   728.4
   692.7
   673.9
   696.3
   685.6
   664.2
   733.9
   712.5
   702.8
   751.4
   676.2
   694.7
     705
   723.5
   689.8
   725.8
   733.6
     731
     681
   700.2
   650.2
   689.5
   657.7
   693.4
   684.9
   735.2
   701.8
   705.4
   743.3
   698.9
   710.6
     669
   662.9
   645.7
   734.6
     693
   666.1
   700.5
   651.5
   689.8
   707.6
   690.8
   676.8
   694.3
   688.2
   660.3
     671
   686.6
   724.8
   600.6
   684.3
   656.7
   706.3
   701.5
   726.8
   693.7
   676.2
   627.5
   692.4
   691.7
   651.8
   643.4
     720
   734.6
     693
   660.3
     681
   691.7
   677.5
   701.5
   662.2
   687.5
   719.6
   677.1
   686.6
   719.6
   696.9
   658.3
   685.6
   634.3
   605.8
   681.7
   646.3
   659.3
     648
   662.2
   620.4
   739.4
   651.2
   674.2
   673.3
   655.1
   655.1
   627.5
   640.5
     645
     647
   635.9
   623.3
   653.5
   636.3
   682.3
     646
   614.9
   619.1
   641.1
   715.7
   687.9
   703.1
   678.8
   627.8
   661.6
   643.7
   649.2
   661.6
     696
     623
   602.2
   638.9
   582.1
   674.2
   703.1
     633
   616.5
   598.6
   618.1
   612.6
   700.2
   625.2
   627.2
   664.2
   602.5
   656.7
   577.9
   625.2
     694
   681.7
   642.1
   705.4
   678.1
   647.6
   594.4
   646.3
   659.3
   634.3
   616.2
     608
   631.1
   679.7
   614.9
   685.6
   574.3
   631.4
   664.5
   640.2
     596
   710.2
   639.2
   627.8
   647.3
   689.8
   593.8
   682.7
   672.3
   697.6
   649.6
     694
   684.9
   648.9
   644.4
   675.8
   661.9
   640.8
   703.1
   670.3
   673.9
   709.3
   662.2
   727.4
     683
   659.6
     657
   690.4
   635.9
   678.8
   771.2
   721.9
   636.9
   679.4
   734.9
   710.6
   717.7
   640.5
   710.2
   712.8
   689.1
   694.3
   715.7
   704.1
   747.9
   686.9
   711.9
   720.3
   680.1
     659
   768.3
   768.3
   752.1
   710.6
     707
   714.1
   730.7
     707
   665.5
   675.8
   761.5
   756.9
   685.6
   672.9
   657.7
   741.1
   706.7
   728.4
     706
   777.4
   697.6
   719.3
   702.8
   711.9
   789.7
   767.3
   674.2
   704.1
   812.1
   730.7
   762.8
   697.6
   766.4
   807.6
   736.5
   702.1
   759.5
   786.1
   775.4
   788.1
   776.1
   775.4
   806.3
     718
   791.3
   744.3
   679.4
   744.3
   747.5
   747.5
   771.9
   758.9
   847.1
   761.8
   724.2
   741.1
   740.7
   775.4
   755.7
   860.1
   722.9
   774.8
   789.7
   787.8
   748.2
   750.1
   794.3
   741.1
   758.6
   793.9
   781.3
   752.7
   805.6
   790.7
   802.4
     755
   747.9
   789.4
   726.1
   817.9
   848.4
     816
   735.5
   784.2
   820.9
   908.8
   799.8
   710.2
   799.8
   822.2
   772.5
   802.4
   810.1
     778
   842.3
   795.2
   860.4
   794.6
   822.8
   864.3
   825.7
   724.8
   822.8
   852.6
     838
   841.3
   805.9
   880.2
   892.5
     827
   845.5
   852.3
   877.3
   795.2
   917.2
   854.6
     839
   826.7
   832.2
   855.9
   884.4
   866.9
   901.3
   859.5
   801.7
   899.7
   888.3
   903.3
   920.1
   962.9
     887
   920.8
   841.9
   929.9
   810.8
   945.7
   951.6
   859.8
   916.6
   883.1
     925
   879.6
   895.5
     816
   899.4
   969.4
   904.9
   874.1
   903.9
    1026
   866.9
   915.9
   866.9
   863.7
   903.3
   867.2
   941.5
    1017
   954.5
   929.2
   937.3
   872.1
   936.3
     900
   932.1
    1003
    1025
   943.5
   959.7
     912
   978.5
   992.1
   860.1
     960
   957.8
   983.7
   980.8
   917.5
    1030
   959.4
   951.6
   951.6
   992.1
   940.6
   923.4
    1012
   945.1
   998.3
   995.7
   887.4
    1028
   978.2
    1063
     960
   963.3
   950.9
   999.3
   984.4
   989.9
    1041
    1016
   996.4
    1014
   970.7
    1044
   980.1
    1057
    1058
    1022
   982.7
    1035
    1077
    1064
    1059
    1038
    1035
    1110
   990.5
    1045
    1123
    1049
    1110
    1113
    1049
    1106
    1152
    1118
    1132
    1106
    1139
    1176
    1147
    1145
    1164
    1129
    1243
    1163
    1292
    1234
    1167
    1177
    1351
    1217
    1246
    1257
    1208
    1318
    1316
    1359
    1242
    1308
    1313
    1336
    1441
    1400
    1351
    1353
    1396
    1380
    1420
    1392
    1404
    1462
    1510
    1385
    1414
    1496
    1549
    1532
    1514
    1542
    1634
    1525
    1610
    1613
    1626
    1684
    1643
    1753
    1574
    1677
    1763
    1654
    1703
    1746
    1816
    1674
    1885
    1894
    1892
    1791
    1829
    1912
    1807
    1835
    1930
    1922
    1906
    1928
    1850
    2024
    2009
    2017
    2044
    2040
    1996
    1998
    2164
    2056
    2122
    2169
    2164
    2154
    2177
    2156
    2232
    2175
    2176
    2093
    2219
    2243
    2274
    2319
    2241
    2182
    2263
    2257
    2217
    2249
    2351
    2358
    2315
    2330
    2296
    2314
    2204
    2390
    2244
    2243
    2230
    2269
    2404
    2296
    2278
    2291
    2231
    2327
    2216
    2250
    2294
    2180
    2331
    2123
    2264
    2214
    2232
    2189
    2224
    2110
    2085
    2167
    2171
    2203
    2215
    2105
    2056
    2064
    2203
    2070
    2007
    2042
    2015
    2094
    2018
    1981
    1928
    1919
    2032
    2005
    1952
    1981
    1975
    1934
    2033
    1927
    1914
    1888
    1909
    1895
    1905
    1933
    1843
    1942
    1889
    1839
    1758
    1796
    1814
    1925
    1772
    1934
    1768
    1839
    1710
    1748
    1731
    1805
    1842
    1820
    1795
    1856
    1905
    1835
    1836
    1838
    1861
    1825
    1925
    1867
    1888
    1882
    1950
    1809
    1881
    1867
    2013
    2014
    2040
    1949
    1973
    2124
    2087
    2172
    1997
    2171
    2258
    2134
    2166
    2186
    2130
    2132
    2120
    2282
    2244
    2273
    2251
    2226
    2120
    2257
    2348
    2204
    2383
    2324
    2467
    2335
    2415
    2378
    2272
    2366
    2371
    2454
    2385
    2433
    2533
    2496
    2304
    2437
    2417
    2547
    2502
    2515
    2574
    2502
    2440
    2552
    2580
    2536
    2568
    2580
    2561
    2386
    2556
    2533
    2458
    2506
    2516
    2562
    2497
    2418
    2420
    2405
    2484
    2448
    2408
    2441
    2401
    2364
    2406
    2396
    2221
    2414
    2345
    2266
    2299
    2378
    2311
    2359
    2213
    2138
    2244
    2337
    2231
    2136
    2166
    2297
    2170
    2119
    2037
    2113
    1954
    2120
    1970
    1954
    2032
    2008
    1926
    1971
    1926
    1868
    1910
    1903
    1808
    1852
    1811
    1840
    1819
    1651
    1752
    1741
    1809
    1673
    1768
    1696
    1577
    1689
    1582
    1508
    1632
    1522
    1527
    1526
    1473
    1484
    1553
    1526
    1447
    1501
    1466
    1514
    1422
    1380
    1452
    1511
    1419
    1453
    1454
    1387
    1420
    1427
    1387
    1395
    1431
    1387
    1312
    1407
    1396
    1364
    1435
    1330
    1470
    1330
    1373
    1489
    1311
    1447
    1457
    1466
    1435
    1364
    1372
    1349
    1419
    1395
    1385
    1465
    1448
    1475
    1493
    1432
    1445
    1414
    1500
    1527
    1524
    1564
    1525
    1559
    1551
    1535
    1537
    1525
    1617
    1626
    1649
    1591
    1573
    1681
    1746
    1661
    1715
    1677
    1824
    1779
    1777
    1812
    1826
    1847
    1832
    1848
    1874
    1888
    1950
    1918
    1972
    1988
    1946
    2087
    2006
    2109
    1995
    2092
    2228
    2052
    2114
    2095
    2062
    2163
    2229
    2190
    2234
    2230
    2269
    2270
    2265
    2424
    2269
    2296
    2315
    2274
    2293
    2465
    2390
    2328
    2419
    2395
    2449
    2381
    2386
    2402
    2463
    2451
    2491
    2403
    2331
    2547
    2500
    2400
    2447
    2470
    2454
    2337
    2442
    2442
    2511
    2388
    2551
    2456
    2573
    2445
    2364
    2438
    2398
    2451
    2482
    2483
    2380
    2429
    2377
    2329
    2393
    2339
    2312
    2292
    2314
    2372
    2399
    2310
    2283
    2289
    2244
    2352
    2311
    2130
    2216
    2116
    2184
    2213
    2230
    2262
    2193
    2099
    2152
    2148
    2204
    2082
    2012
    2102
    2046
    2095
    2039
    2030
    2057
    2103
    2024
    2000
    1981
    2001
    1994
    2000
    2027
    1945
    1980
    1992
    1976
    1954
    1948
    2001
    1933
    1877
    1959
    1847
    1916
    1850
    1995
    1965
    1935
    2005
    1967
    1889
    1884
    1792
    1893
    1959
    1868
    1940
    1958
    1926
    1922
    1860
    1909
    1852
    1898
    1928
    1996
    1842
    1997
    1907
    1886
    1887
    1884
    1975
    2040
    1840
    2022
    2056
    1993
    2056
    1848
    2025
    2021
    2030
    1934
    1994
    2101
    2016
    2071
    1985
    2072
    2018
    2001
    2073
    2041
    1983
    2138
    2141
    2160
    2132
    2119
    2028
    2137
    2013
    2026
    2122
    2035
    2178
    2164
    2165
    2073
    2069
    2199
    2222
    2198
    2157
    2112
    2221
    2134
    2167
    2128
    2195
    2189
    2129
    2135
    2129
    2162
    2064
    2223
    2122
    2158
    2125
    2185
    2160
    2179
    2240
    2148
    2114
    2198
    2090
    2100
    2254
    2183
    2038
    2229
    2045
    2162
    2101
    2063
    2128
    2037
    2106
    2002
    2030
    2026
    2140
    1998
    1980
    1969
    2019
    2060
    1912
    2035
    1988
    2023
    1928
    1983
    1899
    1940
    1986
    1975
    1973
    1931
    1996
    1982
    1928
    1936
    1893
    1907
    1917
    1802
    1864
    1831
    1820
    1826
    1825
    1807
    1794
    1777
    1768
    1807
    1664
    1704
    1647
    1678
    1627
    1697
    1757
    1600
    1645
    1595
    1680
    1679
    1608
    1698
    1591
    1511
    1607
    1443
    1626
    1512
    1594
    1525
    1573
    1471
    1445
    1494
    1567
    1482
    1386
    1482
    1409
    1393
    1390
    1368
    1378
    1336
    1384
    1321
    1299
    1453
    1234
    1278
    1315
    1302
    1292
    1217
    1262
    1295
    1222
    1291
    1296
    1221
    1157
    1192
    1149
    1139
    1199
    1201
    1169
    1092
    1123
    1053
    1160
    1115
    1148
    1103
    1102
    1011
    1053
    1052
    1020
    1017
   979.2
    1129
    1028
    1078
    1027
    1061
    1048
    1042
    1086
   940.6
   895.5
   982.4
   973.6
   991.8
     962
    1006
   964.6
   930.8
   910.4
     937
   921.7
   930.5
   898.7
   897.1
   992.8
   856.2
     827
   835.8
   960.7
   874.7
   848.4
   865.9
   910.1
   934.7
   795.9
   853.3
   850.4
   897.1
   855.9
     802
   859.5
   868.2
     839
   897.1
   759.2
   846.2
   885.4
     838
     827
   820.5
   775.8
   818.3
   723.2
   787.1
     814
   824.4
   784.8
   815.7
   778.4
   823.4
   727.1
   738.5
   805.9
     743
   784.2
   783.9
   749.2
   757.6
   732.9
   777.4
   692.7
   761.8
   711.9
   735.5
     804
     768
   688.5
   738.1
   786.5
   758.9
   773.2
   782.3
     743
   784.2
   755.3
   772.5
   781.6
     766
   708.6
   746.9
   754.4
   725.5
   725.8
   701.8
   731.3
   737.8
   728.7
   761.8
   690.8
   711.2
   710.2
   752.7
   699.5
   709.9
     708
   751.4
     672
     682
   704.7
   691.4
   686.2
   776.4
   705.7
   741.7
   743.6
   687.5
   791.3
     719
   658.7
   774.8
     648
   718.3
     730
   751.8
   677.1
   687.9
   656.4
   737.8
   653.1
   730.3
   669.4
   666.1
   737.2
   764.7
   685.6
   712.2
   665.8
   673.9
   734.9
   654.4
   724.5
   703.1
   713.2
   724.2
   699.9
   687.9
   749.2
     729
   703.7
   672.3
   694.3
   693.4
   697.3
   774.1
   688.8
   681.7
     707
   705.4
   667.7
   703.7
   682.3
     645
   726.5
   712.8
   660.3
   701.5
     708
   692.1
   716.4
   699.5
   679.4
   695.6
   659.6
   737.2
   686.2
     684
   638.9
     696
   660.9
   738.1
   651.2
   698.6
   747.9
   717.7
   695.6
   720.9
   693.4
   756.3
   747.2
   724.5
   697.3
   609.7
   674.9
   686.6
   675.8
   670.3
   636.9
   640.5
   675.8
   600.6
   720.6
   697.6
   678.1
   726.1
   665.8
   655.7
   660.9
   640.5
   628.8
   645.4
   678.4
   692.1
   684.9
     682
   668.1
   625.6
   643.4
   688.5
   666.8
   674.6
   624.9
     681
   690.8
   623.9
     671
   670.3
   710.2
   690.8
   676.5
   741.7
   726.1
   658.7
   642.4
   644.7
     623
   642.8
   663.8
   639.5
   642.8
   660.6
   708.3
   641.8
   621.7
   554.5
   680.4
   662.9
   720.6
   717.7
   634.6
   640.8
     672
   716.7
   594.7
   648.9
   636.3
   665.5
   688.8
   659.3
   640.8
   682.7
     610
     658
   577.9
     669
   680.7
   577.2
   635.6
   684.6
   663.5
   681.4
   654.1
   674.9
   660.6
   685.9
   619.7
   582.4
   682.7
     645
   618.4
   602.9
   732.3
   703.1
   598.3
   614.5
   622.6
   640.2
   648.9
   614.9
   661.3
   646.7
   641.1
   656.1
   696.6
   650.9
   629.8
   617.1
   640.2
   688.5
   648.3
   618.4
   674.2
   672.9
   633.7
   662.5
   650.2
   609.3
     598
   623.3
   599.9
   637.6
     586
   655.1
   654.1
   599.6
   640.8
   610.3
   630.1
   612.9
   673.9
   645.7
   637.9
   651.2
   639.2
   647.6
   670.3
   652.2
   622.3
   631.7
   632.4
   604.5
   631.1
   643.1
   648.6
   649.9
   582.7
   543.8
   592.2
   639.8
   612.6
   628.5
     658
   659.3
   674.2
   623.3
   684.6
   644.4
   655.1
   652.5
   649.6
     586
   598.6
   655.1
   605.1
   637.9
   631.7
   597.7
   656.1
   643.4
   671.3
   611.6
   609.7
   605.8
     622
     598
   666.8
   599.6
     648
   636.6
   604.2
   645.4
   592.2
   629.1
   680.7
   644.1
   611.9
   628.5
   623.3
   592.5
   646.7
   671.6
   684.3
   604.8
   561.3
   665.1
   639.5
   625.6
   661.3
   608.4
   637.2
   616.8
   654.1
   597.3
   637.9
   662.2
   630.8
   615.2
   670.7
   644.1
   673.3
   654.4
   688.8
   630.8
   589.2
   618.8
   599.9
   610.3
     660
   633.7
   637.2
   592.5
   635.9
   611.9
   617.1
     586
   627.5
   586.3
   602.5
   617.8
   623.3
   641.1
     633
   632.4
   590.5
     587
   648.6
   654.8
   625.2
   609.3
   618.8
   658.7
   634.6
   660.6
   675.8
   642.4
   657.4
   676.5
   687.2
   580.5
   684.9
   643.4
   607.1
     611
   564.3
   659.6
   599.6
   665.8
   627.8
   620.4
   587.9
   589.6
   611.6
   614.9
   589.6
   661.3
   599.6
   589.2
   655.1
   617.8
   664.5
   589.6
   600.6
   653.1
   596.7
   699.2
   614.9
   673.6
   640.2
   593.1
   602.5
   621.7
   605.5
   598.3
   661.9
   649.6
   667.1
   623.6
   668.4
   629.1
   667.1
   598.3
   583.7
   646.7
   666.1
   611.6
   650.9
   632.7
   652.8
   585.3
   691.4
   619.7
   611.6
   689.8
   618.1
   550.6
   706.7
   592.2
   605.8
   626.9
   673.9
     648
   656.1
   661.6
   643.1
   650.9
   677.1
   608.7
   663.2
   635.6
   646.7
   617.8
   632.7
   628.2
   653.5
   709.6
   651.8
   660.3
   692.1
   603.8
     621
   656.4
   679.7
   675.2
   634.6
   645.7
   575.3
   711.9
   682.3
   634.6
   689.1
   712.5
   592.5
   665.8
   663.5
   697.6
   653.5
   651.5
   669.4
   620.4
   587.9
   651.5
   663.2
   662.2
   620.1
   576.6
   639.5
   670.7
   633.4
   654.8
     681
   681.7
   656.1
   562.3
   690.1
   644.1
   741.1
   608.4
   674.2
   669.4
   633.4
   736.8
   678.1
   704.1
   740.4
   666.8
   660.6
   666.4
   689.1
   688.8
   638.9
   663.5
   696.6
   619.7
   673.9
   711.2
   652.2
   706.7
   662.5
   728.4
   708.6
   660.3
   701.2
   642.8
   669.7
   696.9
   711.5
   664.2
   689.8
   703.7
     707
   733.6
   700.5
   700.2
   732.3
   690.1
   761.5
   690.8
   723.2
   702.1
     718
     743
   768.3
   769.3
     792
   725.2
     756
   720.6
   764.4
   761.2
   742.4
   759.5
   782.3
   770.6
   741.4
   726.8
   743.6
   775.1
   717.7
   781.9
   794.6
   827.7
   821.8
   830.9
   825.1
   775.1
   775.4
   846.8
   894.8
     780
     841
   796.5
   885.4
   869.5
   873.7
   892.2
   885.4
   843.6
   950.3
   897.7
   946.7
   852.3
     889
   808.5
   837.4
   945.7
   949.3
   914.9
   889.3
   935.4
   852.3
   958.7
     950
   868.9
   933.7
   942.5
   925.6
   965.2
     949
   951.3
   972.7
    1042
   957.1
    1028
   963.6
    1010
     961
    1028
   952.6
   954.8
    1011
   974.3
    1016
   983.1
    1007
    1020
    1043
    1082
    1072
   967.5
    1028
    1008
    1027
    1085
    1049
    1106
    1076
    1017
    1008
    1035
    1124
    1032
    1060
    1091
    1127
    1051
    1110
    1022
    1075
    1041
    1096
    1040
    1066
    1035
    1050
    1096
    1077
   998.3
    1057
    1010
   999.9
    1070
    1011
    1084
    1047
    1029
    1053
    1085
    1083
    1082
    1043
    1055
    1008
    1053
    1095
    1051
    1035
    1027
    1058
    1018
    1022
    1084
   988.6
   957.8
   991.5
   923.7
    1054
   953.5
   974.9
    1025
   991.2
     948
    1007
   978.8
    1001
   971.1
   945.4
    1058
   971.1
    1012
   970.1
   952.6
    1025
     961
     972
     947
   962.6
   907.1
    1002
     997
   878.3
     948
   931.8
   958.7
   909.4
    1068
   971.1
   886.7
   958.4
   847.1
   869.8
   942.5
   987.9
   950.6
   935.7
   809.2
   900.7
   870.5
     889
   927.9
   942.2
   910.7
   972.7
   907.8
   913.6
   887.4
   879.6
   875.7
   928.6
   834.5
   869.5
   839.7
   856.9
     875
   941.9
   844.9
   957.8
   904.9
   883.1
     875
   920.4
   836.7
     804
   890.3
   906.2
   875.4
     817
   945.1
   816.6
   816.6
   892.5
   939.6
   849.1
   908.1
   895.8
   890.9
   853.3
   893.2
   868.9
   844.5
     802
   915.6
     888
   862.7
   829.9
   820.2
   873.1
   847.8
   855.9
   835.5
   845.2
   817.9
   860.4
   835.8
   878.9
   844.9
   864.6
   822.8
   877.9
   846.2
     865
   773.8
   801.4
   840.3
   934.4
   792.6
   892.2
   844.2
   809.5
   801.1
     851
   752.1
   865.6
   808.9
   823.1
   915.6
   865.9
   842.6
   821.8
   738.8
   729.7
   855.2
   803.7
   862.7
   789.1
   796.5
   810.1
   812.1
   800.4
   807.6
   805.6
   693.4
     754
   781.9
   793.3
   709.3
   784.2
   814.4
   843.2
   764.7
   753.1
   704.4
     731
   785.5
   737.2
     780
     730
   756.3
     766
   741.4
     754
   731.6
   699.5
   748.2
   771.2
   749.5
   700.2
   709.3
   708.6
     670
   734.2
     682
   696.6
     719
   697.6
   691.4
     755
     778
   713.8
   759.2
   765.7
   725.5
   652.8
   671.3
   644.4
   733.6
   660.9
   675.8
   698.2
   734.6
   702.8
     695
   658.3
   731.6
   725.8
     696
   682.3
   644.1
   609.3
   717.7
   684.3
   702.8
   713.8
   702.1
   686.9
   687.2
   646.7
     671
     707
   748.2
   663.5
   711.2
   686.2
   676.8
   670.3
   721.6
   689.1
   673.3
     696
   699.9
   689.1
   689.8
   648.3
   653.1
   635.6
   728.1
   615.8
   656.1
   657.7
   669.7
   650.9
   697.3
   713.8
   631.4
   698.6
   683.6
   719.3
   631.7
   639.8
   660.9
   688.8
   694.3
     671
   680.7
   655.4
   641.5
   653.1
   699.5
   687.9
   587.6
     669
   734.6
   667.7
   631.4
   646.3
   671.3
   590.9
   642.8
   692.7
   704.7
   660.3
   684.3
   721.9
   689.1
   658.3
   687.2
   708.9
   676.5
   681.4
     670
     719
   662.5
   683.3
   688.8
   680.7
   744.6
   702.1
     622
   685.3
   641.8
   697.3
   661.9
   735.9
   689.5
   702.4
     634
     718
   712.2
   677.5
   677.1
   710.2
   666.1
   764.7
   660.6
   618.8
   682.7
   663.8
   637.6
   664.8
   681.4
   727.8
   741.1
   673.9
   707.6
   660.6
   657.4
   680.7
     646
   685.6
   716.4
   661.9
   715.7
   740.7
   709.9
   746.9
   703.1
   702.8
   682.7
   635.3
   704.4
   734.6
   766.4
   708.3
   715.7
   761.8
   735.5
     681
   674.6
   700.2
   688.8
   653.5
   704.4
   692.1
   655.4
   725.2
   707.6
     670
   693.7
     671
   695.3
   699.9
   701.5
     717
   676.8
   669.7
   737.8
   745.6
   759.5
     720
   694.3
     693
   696.6
   704.4
   688.8
   761.2
   698.2
   726.5
   702.4
   788.4
   723.5
   758.2
   751.4
   756.6
   733.3
   765.1
   774.8
   761.8
   816.3
   672.3
   765.7
   721.3
   683.6
   771.2
   792.3
     729
   858.8
   739.4
   785.8
   805.9
   727.1
   675.8
     755
   758.2
   757.6
   770.9
   705.7
     839
   729.7
   845.2
   785.5
   791.7
   812.1
   763.8
     913
   806.6
   793.6
   831.9
   804.6
   858.2
     792
   914.9
   826.7
   807.6
   823.4
   831.2
   758.6
   873.7
   888.3
   872.4
   884.8
     838
   879.6
     853
   860.1
   914.3
   875.7
   885.1
   865.6
   870.5
   879.6
   885.4
     875
     901
   913.6
   970.7
   905.5
   976.2
   870.2
   961.3
   962.6
   886.4
   914.9
   926.6
   950.9
   971.7
   893.5
   926.6
   934.7
   918.8
   912.7
   992.8
   951.6
   858.8
   956.8
   916.9
   927.3
    1003
   970.4
   981.8
   953.9
   970.4
   997.3
   966.2
   972.7
    1010
   973.6
   998.3
     948
   860.8
   981.4
   932.4
   958.7
   956.8
   954.8
     902
     960
   981.1
     923
    1036
   944.5
   973.3
    1061
   929.2
   951.9
    1006
   921.7
     973
   977.5
    1022
   928.2
   971.7
   982.4
   907.5
   964.6
   952.9
    1029
   944.1
   968.8
   958.1
   891.9
   924.7
   911.4
   963.6
   861.1
     923
   862.7
   919.5
   921.7
     923
   911.4
   832.2
   889.3
   888.3
   903.9
     974
   882.5
   881.2
   877.9
   931.8
   952.6
   806.3
   905.8
   854.6
   829.3
   867.6
   893.8
   831.9
   831.9
   866.9
   865.6
   787.1
   859.1
   849.4
   865.6
   814.7
   854.3
   812.7
   833.5
   905.8
   701.2
   888.7
   824.7
   841.3
   738.5
     780
   804.3
   772.2
   774.1
   821.5
     841
   780.3
   759.5
   818.3
   739.1
   760.5
   756.6
   705.7
   783.5
   753.1
   733.6
     767
   764.1
   777.1
     779
   826.4
   750.1
   850.4
   790.7
     781
   755.7
   725.2
   762.5
   767.3
   795.2
   789.4
     804
   709.9
   747.2
   736.5
     817
   766.4
   781.3
   724.5
   780.3
   720.6
   771.9
   743.6
   782.3
     767
   801.7
   738.8
   801.7
   732.6
   820.5
   813.1
   776.1
   770.9
   790.7
   784.2
   764.1
   747.2
   786.8
   836.7
   724.8
     729
   789.7
   823.1
   820.2
   810.8
   804.6
   776.4
   774.8
   761.8
     816
   773.8
   799.8
   830.9
     817
   775.8
   833.5
   774.8
   758.9
   839.7
     791
   857.5
     865
   773.5
   792.6
   850.7
   813.1
   818.3
   829.3
   789.1
     792
   858.2
   832.5
   863.4
   866.9
   763.1
   824.7
   810.5
   839.7
   825.4
   802.4
   824.4
   840.6
   859.1
   871.5
   837.1
   860.8
     888
   856.5
   915.9
   881.5
   906.8
   843.9
   943.5
   931.5
   953.5
   870.2
   961.3
   926.6
   985.6
   912.7
   917.8
     924
    1034
    1020
    1011
   967.8
    1041
    1006
    1085
    1001
    1040
    1064
    1052
    1003
    1047
    1108
    1137
    1101
    1089
    1042
    1126
    1125
    1159
    1075
    1087
    1258
    1226
    1155
    1094
    1265
    1246
    1240
    1231
    1170
    1201
    1239
    1339
    1268
    1184
    1346
    1315
    1372
    1378
    1364
    1369
    1425
    1353
    1365
    1489
    1373
    1409
    1454
    1456
    1550
    1517
    1518
    1524
    1521
    1525
    1618
    1526
    1542
    1570
    1579
    1573
    1593
    1639
    1685
    1667
    1630
    1745
    1766
    1632
    1750
    1581
    1796
    1638
    1698
    1794
    1815
    1728
    1693
    1842
    1832
    1777
    1762
    1753
    1745
    1824
    1812
    1907
    1767
    1751
    1853
    1901
    1765
    1755
    1751
    1828
    1850
    1876
    1816
    1770
    1878
    1804
    1744
    1725
    1728
    1888
    1804
    1749
    1810
    1701
    1716
    1732
    1799
    1782
    1716
    1647
    1666
    1780
    1748
    1773
    1669
    1734
    1674
    1633
    1564
    1647
    1646
    1718
    1661
    1622
    1590
    1646
    1675
    1568
    1618
    1607
    1588
    1595
    1463
    1511
    1491
    1482
    1402
    1487
    1406
    1431
    1473
    1413
    1407
    1400
    1303
    1341
    1335
    1291
    1384
    1275
    1287
    1236
    1350
    1257
    1320
    1259
    1329
    1265
    1239
    1284
    1221
    1179
    1160
    1172
    1190
    1161
    1165
    1105
    1138
    1148
    1125
    1158
    1111
    1033
   994.7
    1175
    1115
    1116
    1090
    1052
   976.6
    1030
   973.3
   975.9
   961.3
   976.9
   946.7
   970.1
   948.3
    1016
    1007
    1013
    1003
    1015
   991.5
   922.4
   918.2
   879.9
   855.2
   928.2
   874.4
     852
   890.6
   925.3
   885.1
   883.5
   832.2
     828
   822.2
   917.8
   886.4
   865.3
   865.3
   846.2
     852
   821.5
   825.7
   797.2
   799.4
     781
   844.9
     829
   814.7
   844.9
     851
     803
     890
   738.1
     804
   763.8
   781.6
   813.1
   834.2
   845.2
   756.9
   776.1
   801.4
   833.2
   841.6
   756.3
     816
   763.4
   882.8
   780.6
   809.8
   784.2
   737.8
   756.3
   808.9
   785.2
   763.8
   823.1
   765.1
   798.8
   759.5
   782.6
   795.9
     817
   808.5
   842.9
   853.6
   750.5
   887.7
   810.5
     804
   851.3
     814
   868.2
   742.7
   839.7
   906.5
   877.6
   883.1
     839
   805.3
     853
   850.1
   918.5
   846.5
   858.5
   880.5
   915.9
   820.9
   884.8
   931.1
   892.5
   877.3
   859.5
   942.8
   889.3
   938.9
   866.6
   869.8
   972.7
   930.5
   987.6
   898.7
   942.2
   918.8
     924
   865.6
    1058
   943.2
    1033
    1007
    1064
    1031
    1054
    1024
    1057
    1047
    1016
    1076
    1118
    1175
    1014
    1071
    1135
    1115
    1111
    1126
    1096
    1186
    1158
    1135
    1201
    1086
    1142
    1196
    1161
    1204
    1236
    1260
    1208
    1257
    1265
    1291
    1283
    1197
    1246
    1350
    1251
    1337
    1348
    1351
    1299
    1267
    1406
    1394
    1369
    1360
    1378
    1279
    1300
    1376
    1386
    1330
    1470
    1388
    1396
    1305
    1458
    1425
    1400
    1474
    1446
    1388
    1451
    1424
    1471
    1374
    1458
    1408
    1418
    1341
    1443
    1499
    1424
    1438
    1511
    1468
    1492
    1411
    1476
    1415
    1506
    1520
    1465
    1531
    1455
    1415
    1497
    1346
    1389
    1474
    1476
    1448
    1452
    1488
    1475
    1440
    1447
    1346
    1419
    1386
    1343
    1345
    1393
    1281
    1398
    1354
    1305
    1413
    1290
    1336
    1383
    1284
    1238
    1306
    1304
    1274
    1294
    1243
    1256
    1249
    1258
    1224
    1198
    1169
    1200
    1237
    1239
    1122
    1163
    1139
    1156
    1156
    1157
    1166
    1069
    1080
    1159
    1141
    1119
    1109
    1142
    1109
    1057
    1088
    1069
    1098
    1053
    1030
    1010
   991.5
   994.7
   951.3
   903.3
     961
    1003
   883.5
   892.5
   944.1
    1020
   883.8
   915.6
   926.3
   903.3
   945.1
   939.3
   934.7
   895.5
   819.9
   867.6
     864
     863
   866.6
   832.5
   846.2
     754
   810.1
   855.6
   813.7
   805.3
     829
     769
   829.9
   784.2
   753.7
   795.2
   775.1
   770.9
   741.7
   737.5
   744.3
   749.8
   781.9
   741.1
   807.6
   709.3
   742.4
   750.1
   711.9
   739.8
   775.8
   701.8
   753.4
   762.8
   687.2
   729.4
     766
     754
   720.3
   691.1
   749.8
   660.6
   678.4
   688.2
   686.6
   672.3
   714.8
   747.5
   715.1
   734.9
   671.3
   673.3
   773.8
   790.7
   677.8
   606.8
   714.8
   722.2
   673.9
   685.9
   657.7
   673.6
   711.9
   748.2
   666.1
   686.2
     671
   679.4
   701.2
   640.5
   664.5
   663.2
   699.2
   657.4
   642.1
   626.5
   644.4
   673.3
   703.4
   689.5
   658.3
   764.7
   640.8
   710.2
   650.2
   645.7
   594.1
     657
   639.5
   710.6
     648
   674.9
   673.9
     681
   704.1
   675.8
     660
   654.4
   626.2
   670.7
     706
   698.2
   651.8
   662.9
   631.1
     658
   660.9
   700.5
   661.3
   677.8
   686.2
     684
   673.9
   672.6
   628.2
   597.7
   673.3
   669.4
   701.8
   686.9
   622.3
   683.6
   700.5
   595.7
     657
   692.1
   717.4
   664.2
   646.3
   724.5
   696.3
     707
   673.6
   673.6
   700.5
   673.6
   684.9
   673.3
     695
   725.2
   704.1
   688.5
   738.1
   691.4
     744
     706
   739.8
     671
   773.8
   720.3
   710.9
   691.4
     732
   697.6
   754.7
   654.4
   649.6
   668.4
   684.3
   753.7
   670.7
   736.2
   692.7
     720
   687.9
   748.2
   721.3
     719
   704.7
   765.4
     693
   700.5
   689.1
     720
   771.5
     729
   687.5
   750.8
   779.7
   710.9
   736.5
   768.6
   685.3
   708.9
   751.8
   771.9
   742.7
   770.2
     755
   764.7
   757.3
   777.4
   774.8
   696.6
   750.8
   734.6
   750.1
   762.1
     743
   722.2
   763.4
   819.6
   724.8
   793.3
   719.6
   807.6
   808.5
   722.9
   726.8
   779.7
   769.6
   788.7
   757.3
   732.6
   759.2
   796.2
   760.5
   771.2
   769.6
   822.5
   751.4
   777.7
   789.1
   809.2
     802
   777.1
   808.5
   792.6
   788.7
   777.7
     793
   809.8
   746.9
   758.9
     756
   759.9
   877.9
   819.2
   801.4
   763.8
   716.1
     827
   792.6
   754.4
   802.7
     817
   806.3
   816.6
   811.8
   780.6
   822.8
   829.9
     840
   738.1
   873.1
   778.7
   777.7
   774.1
   787.1
   739.4
   751.8
   816.6
   761.2
   777.4
   771.5
   769.3
   770.2
     744
   718.7
   762.5
     731
   770.2
   764.4
   789.4
   751.1
   717.4
   786.1
   762.8
   763.8
     707
   795.6
     719
   714.5
   760.5
   748.5
     791
   744.3
   756.3
     720
   687.5
   795.9
   723.9
     766
   712.5
   770.9
   737.2
   686.2
   700.5
   719.6
     730
   731.6
   763.8
   786.5
   753.4
   682.3
   780.3
   713.2
   722.2
   773.5
   699.2
   768.3
   785.2
   752.1
   723.2
     755
   752.4
   732.9
   678.1
   750.1
   728.7
   706.3
   732.6
   702.1
   686.9
   687.5
   719.6
   752.7
   720.3
   711.9
   724.8
   693.4
   709.6
   702.4
   695.3
   790.7
   667.7
   695.3
   687.5
   760.8
   721.3
   752.1
   701.8
     694
   676.2
   699.2
   737.2
   650.9
   654.8
   685.3
   757.6
   747.5
   715.7
   690.8
   711.9
     669
   711.2
   686.6
     705
   696.9
   755.7
   654.1
   688.5
   729.7
   708.3
   706.7
   680.7
   825.1
   803.7
   749.2
   832.2
   734.9
   795.9
     744
     852
     754
   797.8
   743.3
   828.6
   772.5
   799.4
   842.3
     778
   801.4
   750.5
   838.4
   743.6
     804
   814.4
   829.6
   801.7
   817.3
   854.9
   859.8
   860.1
   857.8
   883.8
   861.4
   852.6
   874.1
   925.6
    1008
   874.4
   878.9
   915.6
     924
   987.3
   937.3
   897.1
     911
   969.8
   954.2
    1027
   914.6
    1094
    1094
    1041
    1081
    1035
    1068
    1138
    1149
    1122
    1128
    1115
    1168
    1154
    1206
    1160
    1252
    1255
    1206
    1257
    1241
    1320
    1262
    1332
    1282
    1429
    1351
    1364
    1350
    1429
    1496
    1427
    1503
    1466
    1557
    1529
    1585
    1542
    1566
    1549
    1573
    1648
    1623
    1757
    1751
    1623
    1760
    1616
    1670
    1764
    1781
    1842
    1858
    1846
    1833
    1836
    1835
    1887
    1967
    1928
    1826
    1902
    1978
    1876
    2050
    1965
    2093
    1990
    2036
    2063
    2154
    2180
    2120
    2089
    2067
    2144
    2130
    2176
    2279
    2172
    2287
    2291
    2225
    2194
    2334
    2313
    2394
    2281
    2315
    2174
    2240
    2286
    2265
    2395
    2245
    2327
    2306
    2314
    2365
    2357
    2347
    2291
    2440
    2393
    2359
    2376
    2358
    2364
    2272
    2226
    2371
    2306
    2416
    2305
    2376
    2427
    2258
    2406
    2285
    2378
    2270
    2393
    2227
    2336
    2255
    2310
    2357
    2264
    2327
    2309
    2171
    2173
    2220
    2090
    2231
    2145
    2104
    2226
    2091
    2101
    2197
    2077
    2085
    2073
    2153
    2016
    2018
    1979
    1985
    1991
    1875
    2022
    1954
    1868
    1865
    1890
    1899
    1748
    1834
    1895
    1808
    1669
    1755
    1722
    1720
    1646
    1643
    1691
    1648
    1591
    1483
    1696
    1634
    1666
    1641
    1543
    1524
    1517
    1515
    1446
    1502
    1475
    1451
    1371
    1412
    1409
    1439
    1364
    1303
    1337
    1297
    1245
    1343
    1286
    1307
    1227
    1232
    1243
    1240
    1164
    1237
    1097
    1095
    1135
    1141
    1128
    1094
    1145
    1135
    1130
    1038
    1062
    1154
    1053
    1038
   976.6
    1003
    1061
    1044
     984
   971.4
   986.9
    1027
    1046
     986
   972.7
   925.3
   908.8
   974.6
   927.6
     923
   966.2
   911.7
   894.2
     887
   967.2
   921.1
   922.4
   915.9
   916.2
   876.3
   908.4
   857.2
     899
   857.8
   877.9
   899.7
   878.3
   850.1
   772.5
   850.4
   871.5
     887
   910.4
   760.5
   853.3
   811.4
   826.4
   958.7
   966.8
   868.9
     840
   864.3
   870.5
     814
   835.5
   831.9
   842.9
   878.6
   868.9
   810.5
   844.2
   865.6
   816.3
   839.3
   891.2
   865.3
     829
   835.5
   796.8
   841.6
   831.9
   826.4
   797.5
   895.1
     804
   815.3
   856.5
   820.5
   822.5
   843.6
   777.7
   846.2
   811.4
   826.4
   883.5
     838
   746.9
   844.5
   781.6
   808.9
     790
   828.6
   798.1
   765.1
   797.5
   810.1
   801.4
   866.9
   813.7
   738.1
   798.8
   829.3
     816
     742
   746.6
     828
   784.8
   807.2
   762.5
     803
   795.6
   771.5
   808.2
     792
   745.3
   747.5
   746.6
   784.2
   749.5
     779
   756.9
   788.4
     792
   767.7
   805.3
   759.9
   855.6
     744
   744.6
   785.2
   766.7
   795.9
     781
   759.2
   763.8
   771.9
   739.4
   772.5
   732.9
   846.8
   799.4
   799.1
   734.2
   777.4
   761.2
   714.1
   815.7
   737.2
   722.9
     779
   782.9
   770.9
   728.1
   795.2
   787.1
   746.6
   700.5
   731.3
   805.9
   698.9
   672.6
   780.3
   734.2
   740.7
   709.3
   771.2
   748.2
   715.4
   739.1
   705.4
   708.9
   729.4
   768.3
   728.7
     743
   729.7
   747.5
   714.8
   719.3
     696
   736.2
   746.9
     729
   776.1
   709.6
   704.1
   733.6
   751.4
     696
   653.8
   708.3
   674.2
   735.9
   736.8
   713.2
   658.3
   738.5
   729.4
   740.1
     778
   732.9
   675.5
   732.3
   737.2
   731.3
   702.4
   691.1
     732
   697.9
   767.3
   726.8
   706.7
   744.9
   722.6
   733.6
   748.2
   711.9
   760.2
   702.1
   807.6
   749.5
   730.3
   793.6
   737.2
   772.2
     695
   686.9
   757.3
   749.2
   736.8
     766
   783.5
   725.5
   789.4
   753.7
   779.7
   784.5
   777.1
     718
   770.9
   740.1
   692.1
   788.1
   792.6
   782.6
   680.4
   777.7
   748.5
   810.1
   776.7
     768
   822.8
   796.8
   722.2
   738.5
   791.7
   753.1
   741.4
   811.4
   786.5
   780.6
   822.2
   749.8
   836.1
   796.2
   829.3
   813.4
   889.3
   818.9
   824.7
     817
   835.5
   823.8
   788.4
   754.7
   823.8
   783.9
     781
   800.7
   818.3
   835.1
   771.9
   795.2
   870.8
   727.1
   790.7
   828.6
   761.8
     841
     829
   787.8
   821.5
   845.5
   781.3
   750.5
   778.4
     852
     828
   806.6
   839.7
   833.2
   764.7
   829.3
   795.2
   854.9
   837.4
   860.1
   800.4
     804
   839.7
     876
   834.2
   846.2
   874.1
   765.1
   890.6
   785.5
     781
   839.3
   822.2
   815.7
   838.4
   805.3
   789.1
   779.3
   794.9
   759.9
   791.7
   793.6
   782.6
   801.4
   808.5
   775.4
   774.1
   820.2
   861.7
   825.1
   776.1
   739.1
   808.9
   787.8
   746.6
   835.1
     792
     793
   776.4
   819.6
   750.5
   801.4
   795.9
   783.5
   735.5
     766
   712.8
   815.3
     732
     744
   713.8
   799.8
   781.9
   851.3
   797.2
   806.6
   814.7
   789.7
   683.3
   733.6
   676.5
   789.4
   771.9
   709.9
   740.1
   783.9
   733.9
   755.3
   763.1
   688.8
   760.5
   784.2
   740.1
   771.5
   716.4
   726.1
   739.8
   737.8
   743.3
   701.8
   761.2
   713.5
     730
   662.9
   706.3
   722.2
   645.7
   712.5
   694.3
   715.1
   695.3
   711.5
   715.7
   769.3
   700.8
   675.2
     693
   753.1
   679.7
     769
   701.2
     718
   715.1
   702.8
   684.9
   745.6
     672
   691.1
   709.6
     718
   653.1
   739.4
     683
   697.3
   676.2
   679.1
   680.4
     779
   668.7
   694.3
   681.4
     767
   631.1
   750.5
   725.2
   719.6
   771.9
   722.9
   726.5
   657.7
   741.4
   651.8
   787.8
   691.1
   733.3
     693
   722.2
   651.2
   711.2
   716.7
   722.2
   723.2
   717.4
   771.5
   739.8
   694.3
   704.7
     696
   760.8
   747.2
   694.7
   662.2
   721.9
   706.7
   756.9
   747.2
   768.3
   668.4
     754
   749.5
   696.6
   724.2
   702.4
     732
   745.3
   736.2
   735.5
   766.7
   720.9
   751.1
   716.7
   768.6
   721.3
   742.4
   691.4
   719.3
   796.5
   815.3
   799.8
   757.6
   754.4
   697.3
     829
   765.1
   745.3
   756.6
   736.8
   791.7
   752.1
   773.5
   804.3
   793.6
   754.4
   851.7
   752.1
   804.6
   859.5
   801.1
   790.4
   748.5
   758.2
   802.4
     791
   822.8
   751.1
   793.6
   797.8
   830.6
   801.1
   779.3
   764.4
   819.2
   806.6
   811.4
   815.7
   827.7
     814
   835.5
   856.2
   839.7
     839
   874.1
   883.5
   877.6
   863.4
   862.1
   844.5
   887.4
   828.6
   835.5
   784.8
   851.3
   823.8
     890
   902.9
   754.7
   887.7
   844.2
   812.1
   873.7
     864
   813.7
   852.3
   936.7
   883.1
   873.4
   827.3
   835.1
   858.5
   860.1
   843.6
   956.8
   884.8
   961.3
   947.4
   879.2
   868.9
   834.5
   883.8
   868.2
     852
   885.4
   896.8
   921.4
     938
   886.1
   907.1
     924
   878.6
     863
   915.6
   882.2
     936
   920.8
   906.8
   903.9
   929.9
   956.5
   881.2
   866.9
   849.4
     911
   837.1
   864.3
   934.7
   887.4
   902.6
   850.7
   923.7
   873.4
   883.8
   917.8
   841.6
   881.8
   880.5
     839
   906.8
   973.3
   912.7
   896.4
   818.6
   860.8
     948
   883.5
   918.2
   854.9
   852.3
     935
   929.5
   877.9
   897.7
   886.1
   922.7
   837.7
   836.4
   839.3
   917.2
   955.5
   839.7
     826
   769.9
   876.3
   807.2
   847.1
   821.5
     888
   851.3
   911.7
   888.3
   884.8
   836.1
   876.7
   870.2
   857.8
     853
   783.9
   882.2
     792
   850.4
   837.7
   836.7
   761.5
   821.2
   755.7
     826
   774.1
   758.2
   868.5
   739.1
   851.7
   846.8
   809.2
   820.2
     729
   766.7
     766
   784.2
     756
   776.7
   751.1
   796.8
   826.4
   740.1
   741.4
     814
   843.9
   772.2
   711.5
   710.2
   813.1
   742.7
   873.4
   759.5
   775.8
   763.8
   744.3
   799.8
   780.3
   708.9
   814.7
   781.3
   796.2
   776.1
   831.9
   784.5
   813.7
   794.3
   744.9
   800.7
   802.4
   794.3
   771.5
   821.8
   816.3
   827.3
   770.2
   813.4
   864.3
     791
   767.3
   824.7
   782.6
   755.3
   823.1
   823.4
   781.3
   777.1
   805.9
   764.7
   847.8
   788.4
   769.9
   846.8
   768.6
   823.4
   801.7
   805.3
   834.5
   830.3
   846.5
   813.4
   849.7
   862.1
   865.3
   907.5
   883.1
   852.3
   841.3
   890.3
   868.2
   827.7
   844.9
   904.9
   834.2
   856.5
   820.2
   885.4
     838
   862.4
   889.6
     924
   847.5
   867.9
   965.2
   838.7
   908.1
   901.6
   845.8
   903.9
   896.8
   886.4
   897.7
    1004
     899
   882.8
   930.5
   901.6
   940.6
   958.1
   886.1
     960
   945.7
   979.8
   962.9
   990.5
     984
   964.2
    1002
     985
   935.4
   910.7
     960
   938.9
     961
   918.5
   973.6
    1052
   950.9
   991.5
    1044
    1011
    1073
   964.6
   959.4
   999.9
    1063
    1083
    1035
    1025
   976.6
    1018
    1003
   997.7
   987.3
    1107
    1107
    1062
   988.9
    1009
    1025
    1078
    1028
    1139
    1127
    1015
   982.7
    1110
    1022
    1062
   983.1
   985.6
    1080
   961.3
   956.5
    1039
    1041
   998.6
     938
    1115
   989.5
    1083
    1052
    1016
    1022
    1013
    1063
    1039
   930.2
    1052
    1025
   993.8
    1063
    1079
    1074
    1027
   975.9
   988.6
     950
   975.9
    1070
   999.6
    1010
   992.1
   989.2
    1032
    1011
   989.2
   987.9
    1002
   919.5
   969.1
   914.9
   934.4
   965.5
    1033
     961
   932.4
   916.6
   914.3
   974.3
   979.5
   939.9
   873.1
     923
   859.1
   968.8
   865.9
   926.9
   913.3
   886.1
   880.2
   862.4
   894.8
   912.7
   872.4
   895.5
     852
     827
   951.3
   820.9
   861.7
   930.2
   893.8
   860.4
   831.2
   795.9
   819.9
   853.3
   850.1
   796.2
   718.7
   795.9
   833.8
   771.5
   812.4
   801.7
   764.1
   770.6
   874.4
   748.8
   833.8
   766.7
   800.4
   761.2
   805.6
   809.8
   762.5
   800.4
   776.1
   773.5
   800.7
   749.2
   722.6
   761.2
   719.3
   752.7
   753.1
   762.5
   782.9
   731.6
   754.4
   722.6
   741.7
   773.5
     769
   695.6
   702.8
     693
   762.5
   752.1
   766.4
   743.6
   684.9
   744.3
   706.7
   726.1
   699.2
   642.4
   663.2
   714.5
   732.9
   722.6
   788.7
   701.8
   728.1
     705
   691.7
   708.3
   709.3
   712.8
   703.7
   729.4
   672.9
   720.9
     717
   656.1
   701.2
   673.3
   740.1
   641.8
   738.5
   712.8
   666.8
   661.6
   679.7
   693.4
   727.4
   703.7
   686.2
   648.6
     719
   660.3
   693.7
   563.9
     682
   710.6
   651.8
   668.4
   677.1
   666.1
   747.2
   679.1
   620.1
   624.3
   685.6
   692.4
   673.9
   697.3
   638.5
     682
   638.9
   692.7
   655.4
   652.2
     634
   657.4
   655.4
   592.5
     669
   635.9
   670.7
   664.2
     671
     659
   679.7
   632.7
     694
   682.7
   652.2
   672.6
     660
   709.9
   611.9
   665.1
   681.4
   660.3
   716.1
   676.2
     708
   611.9
   626.9
   639.8
   665.1
   677.8
   703.7
   620.7
   678.4
   689.5
   676.5
   678.1
     633
   650.9
   592.5
   711.2
     660
   578.2
   664.2
   642.1
     669
   674.6
   650.9
   609.3
   679.4
   702.1
   685.3
     669
   677.5
     694
   622.6
   673.9
   694.7
   615.5
   626.9
   609.7
   698.9
   657.4
     596
   675.5
   639.8
     695
   663.2
     707
   687.9
     648
   646.3
   600.6
   604.8
     657
   671.3
     634
     648
   653.1
   650.9
   657.4
   627.5
   648.3
   668.4
   632.7
   586.3
     684
   649.6
   637.2
   669.4
     634
   673.9
   600.9
   653.8
   677.5
   653.5
   642.4
   651.5
   628.8
   678.4
   664.8
   621.3
   676.5
   631.4
     660
   648.6
   684.3
   642.1
   659.6
   639.8
   680.4
   615.8
   750.5
   630.1
     742
   682.7
   776.1
   740.4
   698.2
   719.3
   654.4
   638.9
   643.7
   663.5
   684.9
   651.5
   697.9
   650.5
   677.5
   690.1
   690.4
   656.1
   709.3
   669.7
   695.6
     635
   672.3
   699.5
   708.6
   714.1
   694.7
   660.6
   678.4
   682.3
   705.7
   700.2
   743.3
   673.9
   695.3
     623
   675.2
   741.1
   725.2
   679.1
   725.2
   634.3
   687.5
   672.9
   711.2
   693.7
   624.9
   639.2
   650.2
   698.9
   688.8
     732
   663.5
   697.6
   706.7
   591.2
   689.5
     708
   688.5
     720
     657
   770.6
   651.2
   667.4
     694
   712.5
   750.1
   734.2
   662.2
   751.4
   714.1
   762.1
   676.2
   697.9
   661.9
   626.9
   634.6
   646.3
   661.9
   672.6
   668.4
   724.5
   691.4
     648
     681
   697.6
   700.8
   717.4
   685.9
   696.9
   676.5
   681.4
   692.1
   700.2
   716.4
   644.7
   700.2
   705.4
   652.2
   716.4
   715.1
   691.1
   700.8
   681.7
   647.3
   685.6
   638.2
   638.9
   716.1
   675.8
   652.8
   643.4
   630.1
   694.3
   655.7
   662.5
   678.8
   684.6
   630.1
   690.8
   714.1
   692.4
   674.9
   677.5
     671
   656.4
   654.1
   690.8
   657.4
   699.2
   640.2
   690.1
     707
   705.7
   643.4
   679.1
   626.2
   700.5
   650.9
   673.3
   641.8
   697.3
   714.1
   655.7
     671
   675.8
   747.9
     681
   673.3
   748.5
   679.1
   651.8
   656.7
   632.7
   668.4
   760.5
   698.2
   698.9
   696.6
   652.8
   668.1
   687.2
   663.8
   722.2
   715.7
   704.4
   738.5
   677.5
   733.9
   683.6
   668.7
   692.1
   727.1
   740.1
   689.5
   690.4
   721.3
   720.6
     742
   743.6
   693.4
   707.3
   715.4
   710.9
   789.4
   728.4
   809.5
   719.6
   729.4
   701.2
   752.1
   673.9
   749.2
   688.2
   753.7
   714.5
   670.7
     669
     731
   770.9
     706
   761.8
   733.9
   705.4
   723.5
     717
   752.4
   796.5
   735.2
   782.9
   788.7
   797.5
   765.1
   744.6
   758.6
   737.2
   757.6
   805.3
   867.6
   812.7
   741.4
   752.1
   774.5
   782.6
     802
   844.2
   772.8
   839.3
   801.4
   818.9
   855.6
   819.6
   786.1
   799.8
   811.4
   754.7
   858.2
     729
   812.1
     781
   805.9
   801.4
   813.7
   857.5
   807.2
   800.4
   793.3
   845.2
   808.2
   834.8
     841
   856.2
   845.8
   831.9
     900
   819.6
   775.1
   807.9
     838
   811.4
   896.4
   910.1
   884.1
   849.1
   839.3
   814.7
   850.4
   818.6
   812.7
   878.3
   825.1
   815.3
   826.4
   812.4
   841.6
   854.6
   957.8
   860.8
   867.6
   866.3
   889.3
   881.2
   805.9
   858.8
     852
   871.8
   859.5
   772.2
   767.7
   837.1
   886.4
   842.9
   853.6
   813.7
   814.4
     875
     876
   780.6
   845.2
   815.7
     815
   871.5
   751.8
   836.4
   845.2
   847.8
   833.2
   780.6
     815
   908.1
   761.8
   841.3
   795.2
   735.9
   698.9
   749.2
   801.1
   809.8
   813.1
   737.5
   756.6
   773.5
   725.5
   772.8
   824.7
   747.2
   794.9
   761.5
   811.4
   772.2
   793.9
   723.2
   772.5
     732
     802
   652.2
   757.6
   756.6
   773.8
     742
   760.2
   830.9
     729
   819.2
     730
   761.2
   690.8
   717.4
     693
   696.9
   808.9
   697.9
   730.3
   775.1
   749.5
   742.4
   661.3
   746.6
   733.9
   676.2
   692.1
   745.6
   690.8
   712.5
   705.7
   692.1
     669
   661.9
   727.4
   727.4
     683
     682
   657.4
   703.7
   661.6
   697.9
     743
   668.7
   708.3
   667.1
   667.7
   702.1
   675.2
   618.1
   665.5
   687.2
   624.9
   676.8
   633.4
   661.6
   646.3
   668.7
   673.6
   672.3
   733.3
   637.9
   655.7
   650.9
   664.8
   654.4
   627.8
   675.8
   692.4
   579.2
   680.7
   662.2
   635.9
   661.9
   627.8
     670
   670.3
   652.8
   675.8
     694
   620.7
   676.5
   632.7
   659.6
   621.7
   613.6
   624.9
   656.1
   605.1
   611.9
   619.4
     648
   619.1
   635.9
   625.2
     633
   658.3
   612.6
   609.3
   604.2
   644.4
   657.7
   654.8
   607.7
   654.8
   631.1
   636.6
   692.7
   630.4
   618.4
     742
     658
   656.4
   662.5
   628.5
   648.3
   701.2
   665.1
   635.6
   615.2
     633
     681
   603.5
   660.6
     659
   571.4
     561
   574.6
   615.8
     694
   609.7
     586
   653.5
   670.7
   605.1
   619.7
   611.9
   595.7
     660
   587.3
   563.3
   591.5
   662.9
   587.9
   553.9
   598.6
   621.7
   641.5
   609.7
     611
   571.4
   651.5
   612.9
   637.9
   622.3
   640.2
   626.5
   654.4
   586.3
     610
   611.6
   628.2
   649.6
   596.7
   622.6
   625.6
     648
   701.8
   646.7
     635
   615.8
   626.2
   643.1
   665.1
   567.8
   613.9
   630.1
   641.8
   621.3
   629.1
   639.8
   693.7
   638.9
   658.3
   679.4
   632.1
     635
   655.7
   649.2
   603.8
   612.9
   595.4
   642.1
   619.7
   607.1
   603.5
   635.9
   647.6
   630.1
   631.7
   647.6
     598
   585.7
   612.6
   655.1
   605.8
   622.6
   590.2
   597.3
   612.3
     585
   650.2
   655.1
   621.3
   639.5
   614.5
   552.6
   617.8
   577.9
   604.8
   610.6
   614.9
   618.4
   599.9
     623
   642.1
   614.5
   608.4
     609
   611.6
   621.3
   660.6
   611.6
   654.8
     633
   621.7
   614.2
   580.5
   575.3
   654.1
   639.8
   592.8
   676.5
   638.9
   594.4
   676.5
   620.1
   634.6
   627.5
   625.9
   631.7
   643.4
   581.4
   639.5
   615.8
   644.7
   649.6
   633.7
   639.8
   590.2
   603.2
   599.3
     608
   609.7
   616.8
   620.1
   636.3
   623.3
   634.3
   609.7
   586.6
   627.5
   626.2
   601.6
   600.6
   554.2
   642.8
   666.4
   639.5
   641.5
   661.6
   639.2
   611.9
   657.4
   636.6
   649.2
   597.7
   648.3
     681
   659.6
   660.6
   649.9
   585.7
   615.5
   626.9
   625.2
   609.3
   592.5
   663.5
   660.6
   597.7
   573.3
   615.5
   639.5
   684.6
   614.2
   571.1
   611.6
   711.9
   669.4
   645.4
   640.5
   642.1
   624.6
   694.7
   635.3
   615.8
   728.4
   594.7
   663.5
   650.2
   637.9
   671.3
   611.9
   602.5
   729.4
   669.4
   689.1
   674.9
   705.7
     658
   710.9
   641.5
   722.2
   658.3
     708
   622.6
   622.3
   653.1
     718
   644.4
   645.7
   682.3
   725.8
   710.2
   607.7
   705.7
   659.6
   661.9
   697.3
   703.7
   608.7
   629.8
   588.6
   629.1
   686.2
   670.7
   728.7
   689.8
   724.8
     672
     696
   678.8
   707.3
   704.4
   714.5
   744.3
   640.2
     683
   646.3
   701.2
   702.4
   666.4
   738.5
   686.6
   711.9
   791.3
   710.2
   740.7
   743.3
   723.9
   735.9
   701.8
   646.7
   702.1
   741.7
     694
   741.4
   701.2
   801.7
   709.3
   787.8
   756.9
     730
   789.7
   761.5
   746.2
   712.5
   784.5
     730
   757.3
   780.6
   747.9
     778
   803.7
   851.7
   812.1
   847.8
   774.1
   848.1
     852
     852
   868.2
   842.6
   925.6
   857.2
   843.6
   866.6
   940.6
   936.7
   880.5
   939.9
   863.7
   949.6
   923.7
   938.3
   960.3
   923.7
     948
   954.5
   936.3
   958.4
     899
    1046
    1012
    1031
    1051
    1070
    1015
    1034
    1107
   975.9
    1032
    1103
    1110
    1021
    1170
    1159
    1103
    1157
    1199
    1168
    1170
    1157
    1238
    1183
    1218
    1192
    1280
    1152
    1300
    1174
    1238
    1346
    1245
    1402
    1389
    1295
    1353
    1338
    1334
    1375
    1352
    1317
    1464
    1484
    1483
    1430
    1440
    1542
    1506
    1408
    1507
    1539
    1462
    1601
    1637
    1498
    1559
    1547
    1614
    1623
    1639
    1655
    1625
    1688
    1668
    1754
    1729
    1733
    1747
    1724
    1741
    1750
    1794
    1817
    1892
    1923
    1805
    1845
    1836
    1911
    1798
    1907
    1935
    1930
    1934
    1938
    1997
    1856
    1949
    2098
    2028
    1886
    1932
    2009
    2147
    2084
    2149
    2100
    2136
    2073
    2098
    2139
    2294
    2219
    2034
    2213
    2187
    2132
    2285
    2098
    2269
    2238
    2252
    2368
    2218
    2285
    2240
    2250
    2387
    2430
    2404
    2364
    2387
    2359
    2404
    2503
    2427
    2419
    2407
    2571
    2428
    2511
    2581
    2579
    2580
    2553
    2682
    2623
    2715
    2769
    2588
    2701
    2775
    2737
    2753
    2802
    2961
    2941
    2854
    2830
    2968
    2932
    3005
    2974
    3007
    3112
    2978
    3113
    3192
    3308
    3232
    3187
    3319
    3427
    3254
    3297
    3480
    3432
    3544
    3686
    3527
    3670
    3594
    3701
    3640
    3715
    3758
    3861
    3859
    3920
    3988
    3835
    4076
    4011
    4221
    4082
    4189
    4229
    4256
    4150
    4358
    4458
    4396
    4611
    4652
    4505
    4684
    4634
    4612
    4815
    4892
    4985
    4973
    5022
    4977
    5014
    5132
    5267
    5164
    5307
    5360
    5390
    5301
    5562
    5393
    5450
    5463
    5619
    5592
    5806
    5832
    5864
    5820
    5721
    5934
    5972
    5924
    5978
    6127
    5992
    6091
    6281
    6103
    6135
    6385
    6267
    6454
    6169
    6215
    6580
    6558
    6479
    6599
    6236
    6382
    6785
    6590
    6729
    6515
    6603
    6643
    6770
    6789
    6750
    6791
    6854
    6916
    6557
    6742
    6904
    6726
    6923
    6814
    6669
    6872
    6920
    6934
    6835
    6858
    6857
    7072
    6804
    6747
    7131
    6845
    6862
    6547
    6563
    6874
    6562
    6574
    6695
    6770
    6596
    6574
    6436
    6622
    6477
    6479
    6457
    6467
    6309
    6180
    6123
    6296
    6406
    6034
    6237
    6014
    6065
    6105
    5982
    6047
    5944
    5666
    5552
    5660
    5767
    5661
    5646
    5541
    5383
    5480
    5386
    5351
    5259
    5192
    5177
    5115
    5119
    4897
    5025
    4939
    4838
    4747
    4664
    4677
    4520
    4410
    4462
    4584
    4313
    4248
    4336
    4122
    4308
    4118
    4197
    4076
    3825
    3808
    3834
    3685
    3843
    3759
    3771
    3694
    3556
    3564
    3495
    3345
    3361
    3400
    3114
    3261
    3325
    3062
    3251
    2860
    2955
    3017
    2789
    2870
    2867
    2895
    2807
    2528
    2593
    2645
    2609
    2690
    2469
    2339
    2425
    2447
    2296
    2289
    2203
    2056
    2124
    2224
    2172
    2090
    2064
    1962
    2019
    1941
    2048
    1937
    1947
    1883
    1851
    1783
    1821
    1802
    1744
    1667
    1641
    1654
    1592
    1696
    1636
    1580
    1604
    1632
    1467
    1583
    1472
    1497
    1389
    1379
    1441
    1376
    1389
    1342
    1252
    1237
    1290
    1299
    1196
    1305
    1313
    1262
    1260
    1326
    1235
    1232
    1230
    1113
    1181
    1248
    1135
    1123
    1128
    1175
    1239
    1155
    1112
    1070
    1136
    1051
    1095
    1105
    1040
    1032
    1011
    1027
    1091
    1052
   978.8
    1062
    1090
    1031
   963.3
    1052
    1034
    1052
   998.6
    1005
   978.5
    1006
   951.3
    1018
    1008
   949.3
   995.7
    1026
   920.4
   956.5
   975.3
   964.6
     948
   943.2
   939.3
   942.5
   980.1
   877.3
   945.7
   953.5
   850.1
   961.3
   988.2
   906.8
   978.2
   928.9
   987.6
   976.9
   914.3
   891.9
   934.1
   953.5
   853.3
     912
   939.6
   866.3
   910.1
   929.9
     900
   842.6
   920.4
     876
   842.9
   857.8
   933.1
   977.9
   912.3
   906.5
   873.1
   897.1
   894.2
   883.5
   920.1
   928.6
   872.1
   934.1
   848.1
   919.1
   909.7
   976.2
   909.4
   967.2
   873.7
   921.7
     912
   887.4
     950
     888
   832.5
   917.5
   916.9
   920.4
   878.6
   894.5
   871.8
   903.9
   873.7
   864.3
   874.4
     902
   879.2
   860.4
   856.5
   868.5
   877.3
   934.7
   905.8
   934.1
   958.4
   874.1
   895.8
   879.9
   868.2
   876.3
   898.1
   883.5
   923.7
   862.1
   929.2
   894.5
   944.8
   889.3
   859.5
   881.2
   826.4
   836.7
   970.4
   898.4
   897.4
   920.8
   847.5
     887
   892.9
   855.6
   839.7
   917.5
   906.2
   974.3
   887.4
   884.4
   939.6
   933.4
   934.1
   935.7
     899
   864.6
     817
   799.4
   835.5
   901.3
   932.8
   922.7
   937.6
   895.5
   878.3
   841.6
   922.7
   914.9
   824.1
     924
   894.2
   850.1
   866.9
   818.3
   832.5
   877.9
   841.6
     851
   788.1
   950.6
   859.1
   864.3
   806.6
   904.5
   931.5
   912.3
   881.8
   832.9
   905.5
   862.4
   883.8
   827.7
   806.3
   858.5
   830.6
   836.4
   787.4
   860.8
   755.3
   882.8
   868.9
   803.7
   811.8
   848.4
   859.8
   860.1
   789.4
     840
   824.7
   818.6
   796.5
   842.9
   814.7
   814.4
   837.7
   864.6
   818.6
   835.8
   788.7
   859.8
   803.7
   793.9
   772.2
   806.6
   832.5
     814
   869.8
   723.5
   751.1
     826
   773.8
   785.2
   786.5
   775.8
   762.8
   765.1
   747.5
   813.7
   820.9
   756.9
   744.9
   723.9
   765.7
   713.8
   761.2
   775.4
   756.3
   732.6
   756.9
   769.3
   769.3
   766.4
   740.7
   779.3
   723.5
   722.6
   750.8
   737.2
   789.4
   737.8
   800.7
   763.4
   719.6
   760.2
   708.3
   741.4
     792
   772.5
   688.8
   697.6
   763.1
   635.9
   711.9
     769
   722.6
   759.2
   783.5
   702.4
   665.8
   777.1
   755.7
   736.8
     682
   705.7
     708
   699.5
   784.2
   730.7
   749.2
   701.8
   710.9
   738.5
   726.8
   732.6
   683.3
   748.5
     683
   775.1
   743.6
   692.7
     671
   753.7
   725.5
   665.1
   649.6
   704.1
   719.3
   718.7
   709.3
   700.8
   663.2
   719.3
   722.6
   709.9
   694.3
   701.2
     645
   689.5
   680.7
     731
   719.6
   680.1
   716.7
   656.1
   677.1
   697.6
   718.3
     658
   728.7
     695
   684.3
   720.3
   786.1
   648.3
   717.7
   735.2
   672.6
     742
   751.4
   650.2
   716.1
   727.8
   704.4
   666.4
   675.5
   675.2
   689.1
   705.7
   673.3
   644.1
   685.9
   661.9
   650.5
   673.3
   715.4
     670
     707
   642.1
   687.5
   650.9
   721.9
   699.5
   663.8
   667.1
   671.3
   702.4
   661.3
   676.2
   745.6
   692.1
   674.6
   686.9
     660
   643.4
   668.7
     648
   659.3
   660.9
     684
   644.7
   781.6
   701.5
   705.7
   686.6
   634.3
   652.5
   744.6
   644.4
   655.4
     660
   724.8
   702.4
   703.1
   609.7
   654.1
   644.1
   655.1
   683.6
   710.2
   690.1
   698.6
   634.6
   684.6
   719.6
   735.9
     660
   664.8
   626.5
   670.3
     683
   664.5
   664.2
   703.7
   660.3
   658.7
     682
   637.6
     684
     599
     672
   676.8
   687.5
   696.3
   679.7
   708.3
   670.3
     717
   678.1
   679.1
   673.3
   618.4
   751.1
   726.5
   630.8
     707
   667.7
   639.8
   637.2
     658
   685.3
   644.7
   714.8
   640.2
   724.2
   634.3
   688.2
   680.4
     659
   646.7
   692.4
   748.8
   652.8
   678.1
     658
   702.8
   631.4
   664.8
   662.5
   655.1
   634.6
   696.3
   596.7
   684.6
   673.3
   689.5
   719.3
   644.1
   659.6
   623.3
   747.9
   651.5
   697.3
   646.3
   685.6
   672.9
   696.9
   653.8
   738.1
   661.3
   686.6
     718
   644.4
   671.3
   668.1
   691.4
   665.5
   701.2
     635
   668.7
     646
   619.7
   618.8
   691.7
   641.5
   652.2
   698.2
   651.2
   648.9
     634
   639.2
   634.6
   672.6
   738.8
   710.2
   653.5
   646.3
   686.6
   688.2
     696
   665.8
   597.7
   661.3
   647.3
   631.7
   661.6
   709.6
   645.4
   672.3
   667.1
   660.9
   636.9
     645
   655.7
     670
   643.7
   689.5
   622.3
   646.3
   662.2
   683.3
   628.5
   629.1
   659.6
   690.4
   636.9
   665.1
   667.7
   633.7
   650.2
   581.4
   655.7
   692.4
     670
   654.4
   638.2
   632.4
   672.6
   653.5
   722.6
   649.6
     646
   633.7
   668.4
   709.6
   655.4
   612.6
   677.5
   634.3
   655.7
   656.7
   666.8
   661.3
   651.2
   677.5
   631.1
   683.6
     684
   682.7
   657.7
   686.6
   618.4
     647
     633
   681.7
   661.9
   671.3
   645.7
   661.9
   588.9
   616.2
   659.6
   626.5
   655.1
   646.3
   606.8
     633
   743.3
   649.6
   741.7
   692.4
   570.7
   648.3
   646.3
   675.2
   676.8
   653.8
   576.9
   607.1
   695.3
   630.4
   656.4
   697.6
   623.9
     646
   646.3
   650.9
   593.8
   637.6
   617.8
   624.3
   607.4
   600.6
   640.8
   668.4
   640.2
   624.6
   652.5
   600.3
   676.2
   592.2
   662.2
   611.3
   657.7
   637.6
   662.2
   638.9
   600.6
   678.4
   706.3
   683.3
   581.4
     658
   639.5
     609
   711.9
   691.1
   622.6
     708
   653.5
   627.2
   618.4
   693.7
   723.2
   626.5
   638.5
   695.3
   673.9
   618.4
   673.6
   655.7
   662.9
   655.1
   672.6
   660.6
   680.7
   730.3
   641.1
   698.2
   624.9
   643.1
   665.1
   609.7
   638.2
   691.1
   708.3
   643.1
   712.5
   645.4
   640.2
   687.2
   646.7
   644.1
   631.7
   558.4
   684.9
   607.1
   649.6
   660.6
   666.4
   679.7
   646.3
   645.7
     634
   705.4
   713.5
   646.3
   675.2
   628.5
   683.3
   713.5
   674.9
   659.3
     696
   672.3
   608.4
     694
   612.3
   623.6
   616.8
   629.1
   692.1
   685.9
   639.2
   652.2
   666.4
   659.3
     657
   653.1
     633
   742.4
   675.2
   726.1
   645.4
   716.4
   613.6
   679.7
   676.2
   705.4
   676.5
   681.4
   613.6
   665.5
   670.7
   645.7
   620.7
   639.8
   665.8
   718.7
   636.3
   639.2
   714.8
   623.6
   720.6
   586.3
   608.7
     672
   611.9
   660.6
   698.2
   673.9
   624.9
   641.1
   703.7
   603.2
   600.9
   650.5
   660.3
   691.7
   655.7
   657.7
   728.4
   668.4
   671.6
   640.2
   704.4
     622
   595.4
   592.8
   725.8
   690.1
     658
   639.8
   623.6
   630.8
   615.5
   668.7
   690.8
   688.8
   630.1
     633
   639.2
   688.8
   650.9
   618.8
   665.5
   685.3
   680.4
   706.7
   640.8
     696
   627.8
   669.7
   696.3
   606.4
   702.8
   663.5
   628.2
   665.5
   636.6
   664.5
   634.3
   677.5
   668.1
   660.6
     623
     634
   723.9
   639.8
   679.7
   702.4
   638.5
   709.9
   653.8
   672.9
   627.2
   700.5
   656.1
   655.1
   648.9
   628.2
   572.4
   669.4
   679.1
   648.9
   662.9
   651.2
   640.5
   667.7
   637.6
   671.3
   687.2
   638.5
   668.1
   604.8
   609.7
   661.3
   591.5
   642.4
   672.6
   624.3
   627.8
   652.2
   703.1
   642.1
   603.5
     658
   692.7
   669.7
   620.7
   688.5
   636.9
   687.5
   611.9
   643.4
   595.4
   616.5
     622
   603.8
   655.7
   654.8
     717
   656.7
   741.4
   631.4
   637.2
   645.7
     648
   639.5
   632.4
   609.3
   675.2
   663.2
   722.6
   663.8
     608
   631.7
   604.2
   687.2
   667.1
   653.8
   668.7
   643.4
     694
     659
   636.3
   562.6
   654.1
   656.4
   709.6
   653.8
   674.9
   631.7
   653.8
   643.4
     672
   659.6
   629.5
   630.4
   679.4
   590.5
   721.6
   650.9
   683.3
   624.6
   602.2
   720.6
   604.5
   613.6
   605.8
   662.9
     622
   638.5
   660.3
   625.2
   625.6
   613.9
   596.4
   648.6
   717.4
   682.7
   612.3
   601.6
   631.4
   592.5
   656.4
     719
   639.2
   623.6
   607.7
   664.2
   603.2
   651.5
   608.4
     684
   619.7
     659
     672
   595.1
   649.6
   672.6
   624.6
   590.9
   672.6
   626.2
   626.9
   601.6
   669.4
   588.6
   599.3
   640.5
   637.2
   623.6
     681
   595.1
   680.4
   600.6
   673.6
   668.7
   639.8
   653.5
     657
   637.6
   654.4
   657.4
   682.3
   651.5
     683
   623.9
   656.4
   632.7
   636.9
   688.2
   593.8
   625.6
   679.7
   640.5
   662.5
   677.8
   693.4
   611.6
   684.9
   650.5
   661.6
   701.8
   606.4
   704.7
     684
   642.8
   665.8
   630.4
   685.3
     682
   673.3
   684.3
   639.2
   696.9
     719
   689.8
   685.9
   645.7
   593.8
     660
   666.8
   683.6
   639.5
   690.8
   681.4
   728.4
     732
   640.8
   713.8
   631.4
   711.5
   721.3
   624.9
     708
   713.8
   689.8
   684.9
   672.3
     717
   709.6
   684.9
   692.7
   728.7
   701.5
   747.2
   673.6
   665.8
   695.6
   685.6
     781
   680.4
   692.1
   747.9
   783.5
   724.2
   715.4
   738.5
   711.9
   667.1
   769.9
   735.5
   680.4
   823.1
   785.2
   763.4
   783.5
   797.2
   757.9
   835.8
   752.4
   784.8
     817
   819.9
   780.6
   822.2
   809.8
   790.4
   750.5
   780.6
   752.4
   821.8
   795.2
   861.7
   807.2
   772.2
   834.8
   887.4
   843.6
   793.6
   833.5
   909.1
   837.4
   866.9
   860.1
   869.5
   907.5
    1025
   893.5
   985.6
     948
   988.2
   875.4
   952.6
     923
    1038
     947
    1043
    1031
    1073
    1059
    1020
    1026
    1070
    1071
    1003
    1035
    1077
    1143
    1035
    1064
    1172
    1119
    1136
    1146
    1180
    1139
    1180
    1179
    1200
    1222
    1215
    1263
    1189
    1217
    1220
    1227
    1222
    1238
    1343
    1267
    1297
    1352
    1360
    1359
    1385
    1304
    1370
    1387
    1471
    1364
    1549
    1345
    1460
    1486
    1486
    1559
    1499
    1509
    1526
    1627
    1560
    1468
    1663
    1595
    1588
    1602
    1623
    1679
    1703
    1597
    1689
    1770
    1716
    1772
    1820
    1766
    1712
    1838
    1843
    1821
    1830
    1766
    1857
    1975
    1865
    1901
    2056
    1979
    1966
    1907
    2131
    1977
    2079
    2003
    2089
    2131
    2126
    2174
    2161
    2219
    2148
    2225
    2150
    2219
    2360
    2256
    2345
    2297
    2366
    2325
    2379
    2408
    2425
    2503
    2491
    2564
    2393
    2516
    2532
    2589
    2456
    2600
    2554
    2643
    2632
    2688
    2565
    2697
    2695
    2666
    2754
    2713
    2761
    2872
    2772
    2931
    2875
    2870
    3036
    2931
    3031
    3134
    2912
    3099
    2904
    3194
    3138
    3077
    3121
    3211
    3202
    3290
    3225
    3255
    3317
    3280
    3249
    3380
    3460
    3331
    3397
    3487
    3446
    3485
    3456
    3579
    3519
    3420
    3596
    3635
    3628
    3720
    3673
    3737
    3747
    3652
    3763
    3688
    3796
    3897
    3924
    4002
    4027
    4039
    3845
    3901
    3810
    3980
    3972
    4067
    4041
    4088
    4077
    4076
    4135
    4156
    4116
    4184
    4202
    4123
    4300
    4252
    4173
    4297
    4295
    4305
    4214
    4318
    4234
    4386
    4302
    4333
    4329
    4312
    4285
    4433
    4336
    4310
    4491
    4221
    4459
    4334
    4433
    4167
    4533
    4379
    4364
    4400
    4441
    4411
    4313
    4400
    4280
    4277
    4233
    4256
    4242
    4506
    4364
    4193
    4317
    4342
    4342
    4344
    4305
    4315
    4241
    4237
    4320
    4359
    4243
    4359
    4140
    4239
    4191
    4313
    4114
    4227
    4121
    4171
    4207
    4053
    4061
    3955
    4001
    4123
    4048
    3908
    3775
    3830
    3909
    3873
    3880
    3926
    3781
    3782
    3669
    3668
    3602
    3732
    3609
    3553
    3650
    3596
    3510
    3670
    3539
    3478
    3358
    3334
    3476
    3561
    3401
    3409
    3306
    3176
    3255
    3017
    3026
    3209
    3190
    2970
    3056
    3099
    2902
    2978
    2899
    2797
    2770
    2808
    2720
    2678
    2849
    2674
    2815
    2743
    2526
    2582
    2504
    2539
    2481
    2499
    2495
    2298
    2488
    2493
    2300
    2320
    2203
    2280
    2287
    2195
    2236
    2147
    2202
    2110
    2077
    2034
    2035
    1990
    1971
    2010
    1994
    1893
    1808
    1876
    1933
    1747
    1704
    1838
    1715
    1751
    1762
    1645
    1693
    1638
    1617
    1547
    1629
    1512
    1507
    1505
    1467
    1419
    1475
    1407
    1358
    1420
    1347
    1330
    1432
    1453
    1317
    1370
    1364
    1238
    1306
    1303
    1268
    1210
    1145
    1221
    1222
    1073
    1095
    1140
    1106
    1070
    1117
    1076
    1089
    1049
    1120
    1031
    1030
    1059
    1039
    1069
   978.2
   939.6
   954.8
    1049
   975.9
   944.1
   992.1
   926.6
    1012
   957.8
   929.5
   925.6
   978.2
   975.6
   955.5
   874.1
   937.6
   859.8
   892.9
   869.2
   864.3
   821.5
   903.9
   838.4
   889.3
     876
   837.7
   866.6
   855.9
   823.4
   847.1
   874.1
   822.2
   850.1
   832.2
   836.4
   782.9
   790.7
   764.4
   813.1
   773.2
   755.3
   774.8
   804.6
   763.4
   784.5
   855.6
     803
   811.4
   781.6
   739.8
   801.7
   829.3
   783.2
   666.8
     828
   776.1
   765.1
   702.1
   742.4
   736.2
   789.4
   707.6
   803.3
     814
   787.1
   740.1
   793.9
   812.1
   788.1
   748.2
   781.3
   753.4
   696.3
   768.6
   820.2
   744.9
   742.7
   736.5
   782.6
   773.8
   769.6
   809.8
   855.2
   771.9
   786.5
     743
   738.8
   726.1
   733.9
   736.2
   773.8
     754
   686.9
     708
   759.9
   720.3
   712.2
   671.6
   701.5
   812.7
   794.3
   741.1
   733.3
   764.7
   722.6
   714.1
   743.3
   747.5
   708.3
   804.6
   792.6
   728.4
   786.8
   740.4
   783.5
   747.5
   762.1
   724.8
   771.5
   763.4
     768
   828.3
   794.9
   754.4
   776.1
   776.4
     756
   712.5
   755.3
   767.7
   822.8
   801.7
   866.6
   822.2
   795.2
   719.3
     817
   806.3
   733.9
   796.8
   817.9
   760.8
   791.7
   822.2
   796.2
   841.9
   753.7
   862.7
   820.9
   845.8
   840.3
   851.7
   791.7
   776.4
   865.3
   802.7
     768
   859.5
     827
   782.3
   844.5
   915.6
   866.3
   835.5
     828
     924
   900.3
   857.5
   849.1
   846.2
   950.3
   902.6
   945.4
   859.1
   890.3
   917.2
    1024
   955.2
   884.8
   984.7
   896.4
   921.7
    1006
   933.1
   932.8
   941.9
     961
   978.5
     950
     984
    1070
    1025
    1045
    1052
    1061
    1020
    1041
    1036
    1000
    1032
    1011
    1053
    1050
   969.8
    1024
    1116
    1080
    1036
    1137
    1032
    1098
    1050
    1107
    1165
    1138
    1165
    1148
    1063
    1162
    1104
    1139
    1239
    1195
    1205
    1203
    1196
    1183
    1195
    1220
    1233
    1259
    1369
    1301
    1281
    1299
    1279
    1259
    1286
    1295
    1227
    1192
    1278
    1355
    1351
    1296
    1334
    1322
    1314
    1333
    1309
    1321
    1315
    1413
    1398
    1328
    1406
    1443
    1423
    1423
    1367
    1404
    1361
    1341
    1425
    1406
    1470
    1384
    1391
    1352
    1483
    1374
    1430
    1364
    1469
    1338
    1422
    1477
    1468
    1400
    1388
    1428
    1423
    1348
    1404
    1403
    1331
    1394
    1480
    1503
    1355
    1448
    1465
    1410
    1310
    1405
    1448
    1371
    1468
    1354
    1293
    1494
    1435
    1463
    1384
    1411
    1441
    1418
    1469
    1465
    1404
    1347
    1365
    1388
    1340
    1419
    1360
    1287
    1416
    1335
    1333
    1380
    1357
    1380
    1327
    1396
    1350
    1303
    1365
    1282
    1367
    1313
    1433
    1355
    1284
    1247
    1301
    1298
    1282
    1304
    1185
    1233
    1275
    1246
    1194
    1272
    1249
    1268
    1199
    1217
    1190
    1199
    1179
    1170
    1189
    1170
    1135
    1148
    1248
    1141
    1111
    1174
    1091
    1073
    1193
    1114
    1072
    1118
    1032
    1115
    1176
    1104
    1084
    1092
    1066
    1084
    1031
    1133
    1111
   999.6
    1015
    1021
   992.8
   945.7
    1042
   912.7
   979.8
   944.8
   981.1
   968.1
   999.3
   933.7
   954.8
   968.1
    1000
    1035
   940.2
   892.5
   950.6
   853.9
   869.8
   877.6
   879.9
   946.4
   933.1
   951.9
   944.5
   921.7
     887
   857.2
   893.5
   933.7
   882.5
   839.3
     851
   825.1
   847.1
   814.7
   871.8
   868.5
   885.1
   802.4
   799.1
   849.1
   845.2
   787.4
   822.5
   782.3
   771.2
   827.3
   842.6
   805.9
     778
   845.2
   783.5
     828
     779
   806.3
   771.2
   793.6
   804.6
   807.6
   753.4
   784.8
     803
   772.8
   757.3
   793.6
   779.7
   749.2
   828.6
   774.1
   823.1
   742.4
   745.3
   795.6
     781
   792.3
   798.5
   776.7
   808.5
   733.3
   750.8
     768
     768
   736.5
   777.1
   775.1
   732.6
   725.5
   774.8
   703.1
   759.2
   720.6
   732.9
     769
   799.1
   730.7
   739.1
   680.1
     781
   796.8
   779.3
   742.7
   766.4
   725.5
   662.5
   783.2
     719
   732.6
   841.3
   759.2
   713.8
   769.6
     744
   762.8
   700.8
   714.8
   787.1
   743.3
   733.6
   705.4
   736.8
   688.8
   751.4
   706.7
   809.8
   767.3
   715.7
   716.1
     779
   701.2
   700.2
   768.3
   733.6
   714.5
   735.5
   694.3
   729.7
   769.9
   770.9
   809.2
   797.5
   752.1
   706.7
   691.7
   756.6
   738.8
   794.6
   725.2
   696.9
   759.5
   769.6
     706
   788.4
   712.2
     681
   777.1
   740.4
   752.7
   739.8
   741.1
   751.1
   798.5
     781
   734.6
   698.9
   736.5
   721.6
   727.8
   748.8
   802.4
   695.3
   793.3
   823.4
   690.4
   764.7
   737.5
     743
   685.3
     767
   831.2
   769.6
     694
   724.8
   818.3
     790
   811.4
   762.8
   807.6
   701.8
   774.1
   706.3
   730.7
   673.6
   759.2
   720.6
   725.2
   775.1
   676.5
     754
   798.5
   737.5
   719.6
   723.5
   709.6
   738.5
   722.9
   762.5
   756.3
   760.2
   703.1
   694.3
   782.3
   711.5
   736.2
   830.3
   794.9
     814
   748.5
   744.3
   770.9
   739.4
   762.8
   740.7
   760.2
   716.4
     768
   787.1
   736.8
   735.5
   708.3
     778
   722.2
   716.7
   708.6
   707.6
   697.3
   764.4
   718.3
   698.9
   742.7
     768
   763.4
   784.2
   712.8
     755
   670.3
   745.9
   692.7
   729.7
   692.7
   704.7
   753.7
   702.1
     731
   751.1
   735.5
   743.3
   799.8
   699.9
   746.9
   772.2
   728.4
     730
   686.9
   790.7
   803.7
     694
   760.5
   803.3
   758.2
   710.2
     708
   770.2
   757.3
   726.8
   762.5
   703.4
   710.2
   715.1
   764.7
   705.4
   787.4
   768.6
   736.8
   742.7
   800.7
   719.6
   760.2
   713.5
   739.8
   754.7
   749.2
   727.1
   766.4
   784.5
   718.3
   709.3
   721.3
     755
   716.1
   716.7
   602.2
   730.7
   724.8
   703.7
   761.2
     707
   716.7
   751.1
     731
   734.2
   719.6
   726.8
   765.7
   704.7
   643.7
   746.9
   726.5
   758.6
   747.9
   735.5
   700.8
   697.6
   685.3
   731.3
   661.6
   780.6
   714.1
   728.7
   757.9
   768.3
   682.7
   747.9
   773.5
   673.9
   683.6
   758.2
   749.5
   754.4
   691.7
   745.6
     743
   698.6
   757.6
   760.5
   669.4
   732.9
   748.5
   756.3
   728.7
   787.4
   711.9
   701.2
   717.4
     660
   757.9
   716.7
   769.9
   695.6
   701.2
   673.6
   710.6
   783.9
   745.3
   676.2
   749.8
   769.6
   761.5
   695.6
   733.6
   762.1
   744.6
   712.5
   765.7
   756.6
   686.2
   761.5
   765.1
   723.2
   722.2
   722.9
   752.7
   711.9
   650.2
   742.7
   660.6
     693
   741.7
   748.8
   724.5
   695.3
     729
   694.3
   713.5
   748.8
   700.5
   663.8
   792.6
   656.7
   759.2
   813.7
   700.5
   724.2
   669.7
   750.5
   805.6
   692.7
   728.4
   774.5
   696.6
   681.4
   729.4
   722.9
   710.6
   732.9
   777.7
   734.9
   760.2
   673.9
   711.5
   725.2
   727.8
   820.9
   740.4
   655.1
   735.2
   783.2
     732
   759.2
   749.8
   758.9
     719
   752.1
   701.5
   763.4
   709.3
   727.1
   721.6
   678.8
   678.4
   697.9
     755
   737.8
   640.5
   722.2
   709.3
   689.5
     742
   650.5
   736.2
   752.4
   668.4
   696.9
   661.6
   700.2
   657.4
     707
   702.8
   698.2
   779.3
     694
   709.3
   712.5
   649.6
   682.3
     684
   717.7
     731
   680.4
   697.9
   716.7
     705
   733.9
   726.8
   739.4
   635.6
   704.4
   721.6
   747.2
   715.1
   753.1
   781.6
   788.7
   716.7
   701.5
   676.5
   723.9
     754
     694
   653.8
   717.4
     657
   716.1
   716.1
   687.2
   712.8
   756.3
   680.7
   700.2
   712.2
   685.3
   667.7
   747.5
   706.3
   762.8
   667.7
   642.1
   734.6
   636.6
   718.3
   697.9
   684.9
   652.5
   660.9
   721.3
   712.8
   720.9
     672
   736.2
   684.9
   676.5
   758.6
   760.5
   676.2
   761.5
   685.3
   650.5
   723.9
   729.4
   671.3
   737.8
     719
   657.7
   714.1
   714.8
   738.8
   768.6
   735.2
   674.9
   737.2
   683.3
   717.4
     659
   690.1
   752.4
   665.5
   703.4
   745.6
   653.5
   679.4
   684.9
   736.5
   673.9
   689.1
   713.2
   645.7
   743.6
   699.2
   641.1
   666.8
     719
   724.5
     683
   700.5
     731
   708.9
   726.8
   684.9
   718.7
   653.1
     730
   715.7
   678.4
   662.5
   689.8
   653.8
   695.3
   734.6
   660.9
   696.3
   663.8
     657
   713.8
   727.4
   834.2
   734.6
   663.8
     645
   729.4
   771.9
     731
   709.6
   668.4
     681
   735.9
   667.1
   708.6
   718.7
     730
   636.3
   712.8
   711.9
   666.8
   779.7
   717.7
   725.5
   761.5
   759.2
   688.8
   684.3
     754
   730.3
   724.2
   715.1
   696.9
   716.7
   767.7
   679.4
   769.9
   770.2
   696.3
     707
   736.2
   756.3
   679.4
   719.6
     693
   758.9
   715.1
   724.5
   765.1
   820.2
   730.3
   786.8
     768
   733.3
   801.7
   763.1
   731.3
   779.7
   745.3
   722.6
   838.4
   818.6
     780
     755
   763.4
   814.4
   796.8
   780.3
   745.3
   835.5
   798.1
   733.9
   758.9
   796.5
   777.1
   780.3
   806.3
   833.5
   764.7
   821.2
   818.6
   861.4
   854.9
   784.5
   770.2
   797.2
     828
   802.4
   881.5
   848.4
   811.8
   825.4
   829.9
   894.5
   855.9
   884.4
   807.9
   802.4
     828
   881.8
   925.6
   873.1
   872.8
   818.9
   912.3
   875.7
   897.4
   951.9
   779.7
   886.1
   913.6
   895.1
   915.9
   974.3
   884.1
   933.4
   936.7
   951.6
   948.7
   853.6
   847.8
   819.2
   930.8
   852.3
     926
   918.8
     887
   910.1
   842.6
   913.3
   974.6
   970.4
   954.2
   905.2
    1015
   928.2
   878.3
   899.7
   955.2
   950.9
   991.2
   990.5
   915.9
   923.4
   942.8
   858.2
   898.4
   976.2
   961.6
   983.4
   966.2
   970.1
   998.9
   933.4
   947.4
    1014
   950.6
   957.4
   963.6
   972.7
    1032
   991.2
   985.3
   945.1
   977.5
    1018
    1025
   943.8
   946.7
    1066
   931.8
   987.6
   981.4
   908.4
   892.9
    1009
    1043
    1039
   969.4
    1039
   949.6
     948
   939.3
    1004
    1042
    1015
     985
   973.3
   976.9
    1024
    1001
   981.8
   934.1
    1016
   944.8
   935.4
   994.7
   990.2
   938.9
    1047
   955.8
   894.2
    1003
    1010
   990.8
   979.2
    1006
   954.8
    1003
   967.5
   971.1
   995.7
    1009
   960.3
   996.4
   970.7
   971.7
   909.1
   965.9
   938.3
   983.1
   986.6
   898.7
   934.4
    1008
   925.3
   967.2
   921.7
     962
   953.9
    1039
   965.2
   959.7
   949.3
   911.4
   906.2
   910.1
   943.8
   941.9
   939.3
   962.3
   890.9
   919.8
   907.1
     938
   926.3
   938.9
   913.6
   942.2
   915.6
   896.1
   934.1
   902.6
   903.9
   858.2
   915.3
   929.2
   953.5
   960.7
   941.2
   918.8
   862.7
   939.9
   899.4
   913.3
   896.1
   875.7
   881.2
   852.3
   893.5
   894.5
   908.1
   888.3
   901.3
   933.4
   830.9
     851
   937.3
   946.1
   877.3
   862.1
   858.8
   812.4
   879.6
   892.2
   916.2
   885.4
   900.7
   919.8
   906.5
     877
   790.7
     889
   814.4
   926.3
   853.6
   892.9
     877
   879.6
   913.6
   927.9
   882.2
   903.9
   961.6
   910.4
   893.8
   885.7
     911
   883.8
   850.1
   886.4
   890.3
   871.5
   848.8
     913
   921.7
   950.6
   884.8
   943.8
   874.4
   909.7
   886.4
   957.4
   922.1
   868.5
   853.9
   980.8
   948.7
   954.5
   888.7
   990.8
     890
   877.9
     900
   954.8
   889.3
   909.4
   903.9
   973.3
   949.3
   972.3
   980.1
   899.4
   921.1
   988.6
     997
   952.9
    1034
   917.2
    1007
   977.2
   990.2
   941.2
   996.4
    1071
   958.7
    1013
    1039
   994.1
    1032
   987.9
   972.7
   974.3
   941.2
    1056
    1045
    1051
    1057
    1051
    1022
    1126
   954.2
    1081
    1103
    1096
    1038
    1066
    1079
    1092
    1151
    1107
    1121
    1003
    1101
    1092
    1083
    1156
    1154
    1163
    1146
    1186
    1135
    1160
    1191
    1234
    1135
    1121
    1201
    1210
    1245
    1194
    1240
    1168
    1226
    1203
    1238
    1306
    1245
    1256
    1301
    1291
    1278
    1243
    1279
    1286
    1263
    1305
    1310
    1355
    1338
    1332
    1330
    1384
    1299
    1409
    1423
    1291
    1329
    1421
    1318
    1340
    1335
    1403
    1338
    1324
    1352
    1352
    1444
    1387
    1348
    1440
    1475
    1439
    1395
    1357
    1432
    1479
    1356
    1478
    1434
    1427
    1481
    1495
    1420
    1448
    1476
    1440
    1391
    1421
    1462
    1416
    1441
    1519
    1499
    1484
    1489
    1392
    1529
    1448
    1410
    1501
    1434
    1466
    1519
    1433
    1413
    1553
    1482
    1538
    1528
    1461
    1403
    1504
    1470
    1529
    1485
    1422
    1442
    1471
    1425
    1400
    1507
    1444
    1455
    1422
    1480
    1460
    1470
    1468
    1470
    1378
    1491
    1416
    1457
    1486
    1431
    1403
    1445
    1376
    1342
    1468
    1431
    1339
    1330
    1482
    1413
    1480
    1449
    1390
    1448
    1412
    1388
    1360
    1367
    1355
    1406
    1330
    1281
    1351
    1360
    1307
    1299
    1298
    1350
    1296
    1345
    1233
    1401
    1270
    1306
    1293
    1282
    1226
    1171
    1246
    1190
    1290
    1305
    1195
    1227
    1220
    1218
    1208
    1137
    1276
    1149
    1253
    1139
    1202
    1126
    1194
    1154
    1151
    1088
    1122
    1153
    1110
    1083
    1140
    1179
    1098
    1010
    1144
    1033
    1036
    1098
    1105
    1049
    1059
    1118
    1106
    1133
    1015
    1077
    1010
    1088
    1083
   982.1
    1048
    1036
    1015
    1058
    1024
    1057
    1012
    1027
    1022
   955.2
   971.1
   908.8
    1056
   965.9
   996.7
   965.9
    1012
   925.3
   977.9
   924.7
   912.3
   956.1
   912.7
   951.6
   964.9
   962.3
   881.8
   883.1
   897.1
   918.8
   930.8
   875.4
   920.8
   846.2
   846.2
   874.4
   891.2
   839.7
   926.6
   865.3
   903.3
   935.4
   879.9
   850.7
   856.9
   835.1
   890.9
     912
     875
   842.9
   807.6
     852
   818.3
   830.3
   769.6
   834.8
   859.8
   842.9
   871.8
     804
   795.6
   820.9
   754.4
   857.8
   734.2
   791.3
   771.9
   782.9
   781.3
   802.7
   810.5
   781.3
   755.7
   796.8
   762.1
   757.6
   822.2
   788.1
   744.6
   788.7
   768.6
   783.9
   793.3
   724.8
   736.5
   758.9
   720.9
   728.4
   779.3
   715.7
   737.2
   766.4
   739.8
     693
   758.6
   709.9
   759.9
   708.3
   613.2
   752.7
   700.8
   725.8
   725.2
   716.1
   682.3
   733.3
   687.5
   736.8
   668.7
   696.9
   698.6
   780.6
   761.8
   669.7
   741.4
   672.6
   709.9
   699.5
   774.5
   700.2
   726.8
   663.8
     718
     756
   697.6
   692.7
   671.3
   689.5
   686.6
   702.1
   665.8
   668.4
   694.3
   678.4
   725.2
   707.3
   716.1
   782.3
   776.4
   680.1
   708.6
   726.1
   754.7
   685.9
   690.8
   692.7
   666.8
   785.5
   708.3
   717.7
   630.8
   732.3
   720.9
   664.5
   631.7
   644.1
   664.2
   695.6
   702.1
   640.5
   682.7
   689.5
   629.5
     633
     646
   667.1
   703.7
   672.3
   641.5
   648.3
   739.1
   589.6
   690.1
   728.1
   603.2
   631.1
   676.8
   717.4
   685.3
   654.1
   655.7
   670.3
     647
   650.2
   675.2
   691.1
   665.1
   652.2
     744
   629.5
   656.1
   633.7
   666.1
     669
     658
   649.9
   689.5
   653.5
     707
     684
   648.9
   638.5
   650.5
   657.4
   632.7
   716.4
   724.2
   712.2
   699.9
   666.4
     645
   628.8
   639.5
   688.2
   645.7
   689.1
   679.4
   668.4
   665.1
   672.3
   644.7
   620.1
     708
   649.9
     672
   672.9
   655.4
   643.7
   621.7
   584.7
     671
     672
   678.4
   718.7
   714.5
   715.4
   688.2
     683
   646.3
     621
   694.3
   670.7
   668.7
   627.5
   707.6
   658.7
     609
   617.1
   701.2
   668.1
   684.3
   716.1
   628.8
   642.8
   639.5
   619.7
   664.2
   644.4
   714.1
   671.6
   686.6
   680.1
   653.5
     621
     660
   637.9
   664.5
   721.3
     681
   651.5
   697.9
   728.4
   668.1
   653.5
   649.9
     682
   615.5
   629.1
   756.9
   683.3
   630.8
   631.1
   705.4
   674.2
   658.3
   611.3
   666.8
   617.5
   699.9
   601.6
   627.8
   653.5
   632.7
   657.4
   643.4
   624.3
   690.4
   690.8
   645.7
   692.1
   626.5
   629.8
     707
   608.7
   643.7
   633.7
   624.9
   630.8
   698.9
   632.4
   684.3
   656.4
   637.9
     635
   712.5
   746.9
   660.9
   618.8
   610.6
   608.7
     633
   662.5
     671
   652.5
   634.6
     683
   645.7
   686.2
   700.2
   613.9
   672.9
   657.7
   640.8
     646
     671
     572
   665.5
   676.2
     708
   683.3
   660.9
   632.7
   648.9
   689.5
   646.7
   660.6
     658
   618.4
   627.2
   691.1
   651.2
     660
   608.7
   647.3
   663.8
   637.6
   640.2
   613.9
   685.9
   665.1
   668.7
   564.3
   680.7
   692.7
   710.9
   674.9
   630.4
   638.2
   603.5
   646.7
   661.9
   665.5
   628.2
   636.9
   595.4
   688.5
   639.2
     695
   677.8
   672.6
   661.9
   640.8
   654.8
   557.4
   625.2
   655.4
   666.1
   631.4
   678.1
   663.5
   668.4
   645.4
   633.7
   656.7
   676.5
     696
   664.2
   679.1
   634.3
   651.5
   635.9
   669.7
   592.8
   614.2
   639.2
   685.9
   605.8
   619.7
   673.3
   641.5
   678.8
   625.6
   670.7
   641.8
   608.7
   654.1
   662.2
   652.5
   631.1
   670.7
   636.6
   640.2
   622.6
   607.4
     634
   677.8
   605.5
   647.6
   667.1
   587.6
   635.9
   675.2
   618.4
   654.8
   630.4
   605.1
   654.8
   703.7
   688.5
   622.6
   618.1
   686.2
   681.4
   643.1
   665.8
   617.5
     672
   606.8
   663.8
   667.7
     684
   603.5
   672.9
   640.8
   642.8
   708.6
   652.8
   708.6
   663.2
     669
   665.1
   686.9
     717
     694
   686.9
   625.2
   635.3
   667.1
   602.5
   664.8
   697.3
     611
   723.9
   685.6
   606.4
     693
   667.4
   681.4
   720.9
   668.7
   628.5
   751.4
     705
   682.3
   601.6
   652.8
     695
   680.1
   631.7
     611
     708
   701.8
   723.2
   619.4
   629.1
   672.3
   657.7
   667.1
     683
   691.1
   619.4
   650.5
   646.7
   702.1
   673.9
   653.1
   622.6
   651.2
   711.5
   643.4
   587.3
   631.7
   622.3
     623
     693
   734.9
   708.3
   677.5
   646.7
   714.8
   627.5
   663.5
   675.8
   660.3
   589.9
   597.7
   636.6
   697.9
   663.2
   595.4
   661.9
   667.1
   666.4
   652.2
   607.4
   678.4
   689.8
   624.9
   662.9
     684
   664.8
   664.5
   670.7
   689.8
   688.5
   650.5
   596.4
   655.1
     646
   741.1
   654.1
   702.1
   620.7
   651.8
   625.2
   635.3
   693.4
   648.3
     660
   675.2
   621.3
   652.8
   672.6
   702.4
   643.1
   632.1
   622.3
   658.7
   692.4
   689.8
   616.5
   640.8
   662.2
   627.8
   680.4
   633.7
   657.7
   599.3
     611
   662.2
   655.1
   631.7
   645.7
   652.5
   696.3
   668.7
   680.4
   649.9
   649.2
   643.7
   645.7
     659
   677.1
   592.2
   649.9
   630.1
   698.2
   656.7
   673.3
   643.1
   666.4
   669.7
     681
   654.4
     719
   646.3
   625.2
   626.9
   629.5
   642.4
   720.6
   596.4
   658.3
   626.9
   681.7
   651.5
   676.8
   609.3
   673.9
   585.3
   653.8
   686.9
   674.6
   686.2
   654.4
   638.9
   621.3
     695
   677.1
   669.4
   609.3
   643.4
   664.2
   643.1
   652.5
   698.6
   660.3
   674.6
   616.5
   627.5
   645.7
   637.6
   609.3
   632.7
   596.4
   655.7
   652.8
   597.7
     670
   672.6
     657
   606.8
   681.7
   675.2
   653.1
   691.7
   640.8
   656.7
   675.5
   699.9
   611.9
   620.4
     598
   642.4
   702.8
   628.8
   715.4
   673.6
   629.8
   655.1
     670
   686.2
   598.6
   655.7
   599.9
   668.7
   663.5
   711.9
   675.5
   658.7
   551.6
   639.2
   679.1
   652.8
   613.6
   656.4
   639.2
   693.4
     717
   613.2
   627.5
   620.4
   685.9
   680.1
   680.4
   653.5
   672.6
   618.4
   698.9
   648.3
   661.6
   653.8
     646
   636.6
   672.3
   664.5
   664.8
   654.4
   604.2
   676.8
   616.5
   730.3
   608.7
     573
   611.9
   647.3
   634.3
   673.3
     611
   661.6
   673.9
   689.8
   659.6
   659.6
   669.4
   657.7
   697.3
     672
     660
   686.2
   672.9
   655.4
   619.4
   666.4
   623.6
   672.9
   751.4
   685.9
   667.4
   687.2
   640.5
   651.8
   686.2
   662.5
   701.5
   574.3
   678.4
   627.5
     659
   720.3
   644.4
   672.6
     646
   715.4
   655.4
   604.5
     608
   663.5
   659.3
   637.6
   651.8
   652.2
   726.8
   687.5
   703.1
   636.9
   600.3
     730
   699.9
   689.5
   662.9
   623.3
     670
   661.6
   623.3
     696
   617.1
   703.1
   638.5
   704.4
   643.7
     695
   652.5
   652.8
   672.6
   745.9
   664.5
   700.2
   670.3
   683.3
   621.7
   617.5
     648
   607.4
   621.3
   685.9
   707.6
   688.2
   646.3
   669.4
   652.8
   682.7
     645
   655.7
   699.9
   673.3
   651.8
   653.5
   676.8
   676.8
   715.7
   689.5
   711.2
   712.8
   701.2
   615.5
   657.7
   672.6
   673.6
   596.7
   698.6
   700.5
   619.7
   680.7
   688.5
   694.3
   585.3
   650.9
     658
   678.4
   673.9
   673.6
     648
     683
     672
   692.4
   645.7
   624.9
   620.1
   629.8
   632.1
   667.4
   692.1
   682.7
   657.7
   658.3
   680.4
   677.5
   622.6
   712.2
   647.6
   697.3
   670.3
   702.8
   724.5
     695
   632.7
   684.9
   659.6
   783.2
   720.9
   636.3
   634.6
   610.6
   711.2
   630.8
   638.9
     646
   679.4
   673.3
   675.8
   677.5
   719.3
   656.1
     696
   662.9
   698.2
   715.7
     645
     648
   657.7
   616.8
   618.1
   598.3
   674.2
   606.8
   657.4
   637.6
   582.4
   648.3
   671.3
   625.9
     669
   710.9
   586.6
     671
   678.4
   568.1
   671.3
   650.5
   633.4
   715.7
   651.8
   667.4
   644.1
   655.7
   700.5
   588.3
   638.2
   694.7
     623
   652.2
   674.2
   657.7
   604.2
   617.1
   698.6
   629.8
   652.5
   656.1
   668.7
   706.7
   685.3
   631.4
   653.1
   717.7
   652.8
   650.2
   649.2
     646
   694.3
   608.4
   658.7
   666.1
   607.7
   621.3
   684.6
   602.5
   648.9
   648.6
   689.5
     693
   639.2
   659.3
   690.1
   709.6
   687.9
   663.2
   637.6
   759.9
   683.3
     706
   703.1
   653.8
   684.9
   650.5
   675.5
   637.2
   627.2
   713.2
   640.8
   620.4
   654.1
   685.6
   722.9
   669.4
     610
   643.4
   741.1
   660.9
   669.7
   649.6
     585
   661.6
   617.1
     645
   635.9
   642.1
   690.8
   684.3
   633.7
   599.3
   676.8
   656.4
   628.8
   688.2
     646
   656.4
   726.8
   667.7
   678.1
   617.1
   685.6
   691.4
   626.9
   660.3
   652.5
   660.9
   652.2
     672
   653.1
   670.7
   688.5
   607.1
   677.1
     684
   661.9
   702.4
     694
   600.6
   603.5
   656.7
   688.2
   631.7
     658
   676.8
   710.6
     635
   687.2
   674.2
     621
   626.5
   659.3
   600.3
     658
   632.1
   698.9
     648
   612.3
   686.6
   646.3
   660.6
   616.5
   683.3
   635.6
   646.3
   663.2
   652.2
   651.5
   662.5
     718
   605.1
   670.3
   629.8
   688.8
   656.4
   698.9
   682.7
   681.4
   647.6
   639.2
   626.2
   625.6
   654.8
   736.5
   699.5
   676.8
   639.5
   685.6
   673.3
   611.6
   664.8
     633
   631.4
   638.9
   660.9
     635
   664.8
   685.3
   599.3
   635.6
   578.5
   697.3
   695.3
   668.1
   614.5
   641.5
   650.5
   672.9
   654.4
   675.5
   608.7
   679.4
   580.5
   598.3
   649.6
   593.8
   671.3
   692.7
   606.8
   655.1
   631.4
   668.1
   681.7
   649.9
   639.2
   640.8
     659
   673.3
   637.6
   623.9
   720.6
   596.7
   675.2
     621
   658.3
   672.3
   627.2
   612.9
   678.4
   634.6
     623
   618.8
   646.7
     658
   616.5
   712.5
   702.1
   629.8
   619.1
   639.8
   624.9
   653.8
   669.7
   705.4
   694.7
   675.5
   639.8
   645.4
     719
   650.2
   673.6
   647.3
   672.9
     659
   706.7
   784.2
   682.7
   683.3
   616.8
   709.3
   686.9
   677.1
   653.8
   668.7
     610
   641.5
   661.6
   618.8
   656.7
   609.7
   644.1
   651.5
   654.1
   657.4
   652.8
   639.8
   628.5
   624.3
   669.7
   661.9
   691.1
   693.7
   699.5
   694.3
   690.1
   654.8
   761.2
   718.3
   605.8
   670.7
   696.9
   645.4
   650.2
   657.7
   675.5
   658.7
     682
   652.8
   657.7
   653.8
   626.5
   682.3
   675.2
   643.4
     706
   630.4
   627.8
   714.5
   615.8
     719
   626.2
   635.6
   660.6
     647
   714.5
   644.4
   686.6
   631.1
   693.4
   727.8
   681.7
   720.3
   710.6
   674.6
   656.7
   713.2
   691.7
   715.4
     598
   651.8
   654.8
   681.7
   709.3
   707.6
   643.7
   763.8
   688.8
   656.4
   667.1
   762.1
   676.2
   731.6
   697.6
   688.2
   664.2
   622.3
   672.6
   726.1
   721.6
   691.7
   765.7
   670.7
     729
   736.8
   700.5
   688.8
   711.9
   709.3
   696.6
   722.9
   678.1
   698.6
   675.8
   715.4
     730
     671
   725.8
   721.9
   698.6
   710.6
   715.4
   737.8
   716.7
   693.4
   704.7
   759.5
   747.5
   662.9
   675.5
     720
   732.6
     744
   733.6
   692.4
   704.7
   706.7
     769
   709.3
   763.8
     732
   715.4
   757.6
   747.5
   731.3
   805.9
   723.9
   691.4
   731.6
   796.2
     769
     718
   711.2
   764.7
   777.4
   775.4
     766
   717.4
   769.9
   722.9
   732.6
   778.7
     778
   671.3
   733.9
   752.4
   680.7
   720.3
   787.1
   679.4
   799.4
   734.6
   804.6
   714.1
   714.5
   769.3
   694.3
   751.8
   759.2
   724.8
     755
   696.9
   725.2
   681.7
   727.1
   789.1
   762.5
     720
   707.3
   764.4
   698.9
   727.8
   716.4
   771.9
   740.4
   720.9
   759.2
   734.2
   708.6
   722.9
   753.4
   800.7
   795.9
     766
   765.7
   697.9
   767.3
   727.8
   726.5
   753.4
   740.7
   757.9
   756.6
   806.3
   733.9
   788.4
   722.2
   776.4
   768.6
   672.3
   735.5
   787.8
   714.5
   757.6
   794.3
   805.9
   800.7
   749.2
   749.2
   730.3
   705.7
   822.2
   841.3
   711.9
   767.3
     683
     719
   733.9
   704.1
   695.3
   746.9
   699.2
   749.5
   809.8
   726.8
   718.7
   736.2
     742
   745.9
   696.6
     778
   705.4
   696.6
   697.3
   744.9
   698.6
     729
   761.5
     694
   750.5
   736.8
     719
   732.3
   753.4
   696.6
   730.7
   696.3
   692.7
   784.8
   758.6
   797.2
   749.5
   694.7
   763.4
   713.8
     729
   731.3
   680.1
   772.2
   705.7
   734.9
   702.1
   691.7
   680.1
   653.5
   682.3
   704.4
   693.7
   725.2
   769.6
     694
   711.2
   727.1
     732
   721.6
     732
   767.7
   743.6
     731
     672
   726.8
   720.9
   741.1
     755
   762.1
   735.2
   673.6
     683
   626.9
     706
   744.3
   658.7
     694
   656.1
   651.5
   667.1
   716.1
   669.4
   727.1
   671.3
   693.4
   688.2
   691.4
   639.2
   674.6
   693.4
   677.1
     670
   729.4
   691.4
   674.2
   689.8
     658
   690.8
   659.3
   699.2
   588.6
   672.9
   654.4
   628.2
   664.2
   648.3
   715.7
   642.1
   678.1
   695.3
   625.2
   667.7
   626.9
     681
   664.2
   628.5
   664.8
   644.4
     672
   688.8
   690.1
   630.8
   667.1
   665.1
   687.2
   612.3
   650.2
   636.6
     696
   703.1
   640.8
   629.1
   687.9
   663.2
   694.3
   642.1
   688.8
   675.5
     599
   639.2
   634.6
   665.1
   577.6
   624.3
   621.7
   661.3
   642.4
   633.7
   619.1
   678.1
   620.1
   651.2
   699.5
   673.6
   590.5
   650.2
   664.5
   614.2
   631.1
   671.6
   666.8
   592.2
   643.1
     706
     633
   687.5
   623.9
   595.1
   593.5
   685.6
   709.6
   622.3
   641.1
   634.3
   616.5
   636.9
   619.1
   637.6
   708.6
   669.4
   677.5
     648
   635.3
   680.4
   639.8
   689.1
   694.3
   611.3
   648.9
   606.1
   636.9
     647
   671.3
   622.6
   646.3
   604.8
   649.6
   647.6
   663.8
   678.1
   612.6
   628.5
   626.2
   631.1
   680.7
   623.6
   664.2
   687.5
   589.9
   627.2
   698.9
   606.4
   639.5
   600.3
   583.4
     658
   688.2
     707
   620.4
   653.1
   625.6
   655.4
   652.8
   624.9
   625.6
   698.6
   628.8
   634.6
   636.6
   676.8
   676.2
   688.5
   651.5
   619.1
   678.4
   708.9
   588.6
   636.3
   677.8
   690.1
   678.4
   687.9
   637.2
   659.6
   638.9
   653.8
     608
   698.9
   682.7
   616.8
   623.3
   659.3
   633.7
   619.4
     635
   632.1
   598.6
   629.5
     610
   630.4
   651.2
   636.6
   656.4
     648
   640.8
   636.9
   644.1
   642.8
   630.4
   638.5
   667.1
   641.8
   715.4
   655.1
   640.5
   692.1
   683.6
   589.9
   661.3
   660.6
   676.2
   638.5
     681
   630.4
   640.2
   656.1
   620.4
   634.3
   655.1
   652.8
   631.1
   615.8
   670.3
   645.7
   675.2
   642.4
   657.4
   634.6
     610
   618.4
   637.6
   655.1
   684.9
   654.4
   672.6
     634
   688.2
   674.2
   613.2
   667.7
   681.4
   674.6
   619.7
   693.7
   644.7
   735.2
   705.4
   691.7
   625.2
   710.6
   679.7
   695.6
   628.8
   695.6
   637.9
     694
   653.5
   635.9
   661.6
   634.6
   680.1
   664.5
   539.3
   618.8
   663.8
   646.3
     717
   639.2
   653.8
   674.6
   643.1
   676.2
   637.6
   602.9
   680.4
   679.1
     684
     635
   648.3
     671
   691.4
   692.1
   628.5
   609.7
   720.6
   568.5
   664.2
     648
   624.9
   686.2
   672.6
   682.3
   659.6
   650.9
   705.7
   648.9
   607.4
   710.6
   669.4
   692.4
   709.9
   652.8
   720.9
   641.5
   653.8
   658.3
   626.5
   665.8
   652.5
   703.1
   694.3
   675.2
   708.9
   610.3
   703.4
   674.6
   610.3
   640.8
     706
   669.4
   631.4
   692.1
     658
   657.4
   695.3
   678.8
   649.9
     681
   742.4
     693
   655.4
   697.9
   665.8
   631.4
   654.4
   689.1
   671.6
   653.1
   647.3
   665.8
     708
   663.5
   672.6
   686.6
     744
     646
   655.7
   637.9
   720.9
   663.5
   700.5
   633.4
   732.3
     682
   715.1
   709.9
   688.5
   669.4
   747.9
   750.1
     730
   635.9
   672.3
   653.5
   648.3
   712.8
   685.9
   699.9
     684
   726.1
   722.2
   820.2
   742.4
   702.1
   684.3
   709.3
   735.5
   760.5
   735.9
   692.4
   716.4
   690.8
   700.5
   735.5
   702.1
   710.2
   710.6
   706.3
   762.5
   709.3
   740.4
   678.1
   724.2
   742.4
   702.4
   730.7
   681.7
   757.3
   721.9
   746.6
   729.7
   714.1
   778.7
   812.1
   664.8
   748.5
   672.9
   736.5
     755
   728.4
   741.1
   710.2
   692.1
   836.1
     731
   699.5
   769.9
   766.7
   739.8
   724.5
   743.6
   724.8
   711.5
   765.1
   800.1
   787.8
   769.3
   704.7
   766.7
     755
     755
   738.5
   766.7
   732.3
   688.2
   740.4
   763.1
   724.2
   747.2
     768
   795.9
   751.1
   708.3
     732
   780.3
   726.1
   721.3
   696.9
   752.7
   751.1
   785.8
   703.1
     683
   744.9
   761.5
   772.2
   719.6
   653.5
   718.7
   761.5
   716.7
   716.1
   738.1
   716.7
   698.9
     719
   765.7
   753.7
   717.4
   760.8
   731.3
   744.6
   793.3
   771.2
   779.3
   710.9
   709.6
   770.2
   698.9
   706.3
   722.6
   744.6
   733.3
   711.5
   782.6
   785.2
   723.5
   762.1
   781.6
   690.1
   743.6
   813.1
   757.6
     660
   757.3
     791
   777.1
   725.2
   716.4
     694
   681.4
   730.3
   763.4
   747.2
   740.4
   750.5
   767.3
   689.8
   781.9
     719
   741.7
   768.6
     778
   775.8
   780.6
   711.2
   709.9
   705.4
   697.9
   704.1
   746.9
   728.4
   699.2
   660.6
   747.9
   685.9
   771.9
   700.8
   674.9
   797.8
   731.6
   717.7
   709.3
   715.7
   710.2
   742.4
   771.9
   757.9
   741.4
   704.7
   776.4
   724.2
   668.1
   660.3
   667.1
   661.6
   702.8
   718.3
   744.3
     696
   709.3
   702.4
     707
   726.1
   748.5
   680.4
   737.2
   685.6
   693.7
   733.6
   728.7
   750.5
   711.9
     707
   702.4
   680.7
   718.3
     671
   758.9
   732.3
   780.6
   691.1
   708.3
   674.6
   709.6
   685.9
   775.1
   751.8
     719
   721.9
   724.2
   725.8
   712.5
   691.4
   684.6
   702.8
   713.8
   710.9
   772.2
   618.8
   708.6
   662.2
     694
   730.7
   721.9
   737.8
   713.5
   697.3
   706.7
   774.1
   724.8
   659.6
   650.9
   722.2
     706
   708.3
   655.1
     732
   733.9
   678.8
   677.8
   748.5
   678.1
   647.6
   680.4
   666.4
   760.5
   640.2
   690.4
   714.1
   731.3
   689.5
   712.8
     706
   690.4
   745.6
   744.9
   695.3
   775.1
   690.4
   688.5
   689.5
   740.7
   673.9
   745.3
   690.4
     730
   730.7
   702.1
   737.2
     705
   701.8
     623
   662.2
   648.3
   676.2
   688.2
   647.3
   687.2
   689.8
     622
   633.4
     694
   700.5
     705
   695.6
   668.4
   640.2
   764.1
   649.6
   667.1
   680.1
   683.6
     670
   671.3
   691.7
   758.9
   680.7
   650.2
   653.8
   725.2
   666.8
   705.4
   694.7
   597.7
   778.4
   659.6
   669.4
   707.3
   741.7
   677.5
   630.4
   632.1
   627.8
   633.7
   701.2
   697.9
   662.2
   724.8
   605.1
   630.1
   721.6
   707.3
   625.6
   669.7
     621
     729
   698.9
   688.8
   679.1
   650.9
   641.5
   643.1
   701.5
   678.1
   688.5
   646.7
   691.1
   649.2
   633.7
   630.4
   709.3
   670.3
   682.3
   665.1
   654.4
   588.9
   702.4
   670.3
     683
     657
   656.4
   646.7
   674.2
   652.8
   605.5
     658
   649.2
   673.3
     658
   663.8
     719
     657
   677.8
   644.1
   680.7
   642.4
   716.4
   702.1
   732.6
   717.4
   727.4
   702.1
   670.7
   724.2
   691.7
   701.8
   668.4
   654.8
   590.2
     623
   709.3
   650.9
   679.7
   683.3
   649.2
   659.6
   698.6
   712.2
   676.8
   607.1
   724.8
   731.6
   649.9
   684.6
   649.9
   636.3
     659
   647.6
   656.7
   670.3
   605.1
   659.6
   658.3
   653.5
   694.7
   654.8
     648
   674.9
   690.1
   662.9
   618.4
   640.5
   640.8
   707.6
   715.7
     694
   644.1
   690.8
     684
     670
   647.3
   644.4
   681.4
   654.8
   660.9
   617.8
   640.2
   660.9
   653.8
   616.8
   635.9
   658.7
   723.9
   626.9
   673.3
   657.7
     657
   641.5
   648.3
   675.2
   677.8
   669.7
   675.8
     646
   685.3
   639.8
   723.2
   617.1
   583.4
   690.4
   660.9
   686.9
   672.3
   684.3
   612.6
   654.1
   663.8
   625.9
   691.7
   686.9
   694.7
   630.1
   698.2
   688.5
   601.6
   668.7
   652.8
   679.4
   675.8
   635.3
   644.1
   653.8
   717.4
   682.7
   716.1
   680.1
   675.8
     657
   626.2
   656.7
     670
   653.5
   661.6
   686.9
   715.1
   692.7
   696.3
   630.8
     658
   682.3
   693.7
     646
   647.6
   664.8
   656.1
   663.8
   748.2
     681
   669.4
   697.6
   681.4
   688.5
   643.1
   628.8
     648
   724.2
     647
   655.7
     681
   662.2
   643.4
   683.6
   641.5
   705.4
     609
   635.6
   684.9
   689.1
   576.9
   654.1
   712.8
     672
   648.3
   698.9
   658.3
   683.6
   641.5
   667.7
   665.8
   661.3
   618.8
   674.2
   650.2
     696
     695
   677.5
     696
   749.2
   638.9
   655.1
   658.3
   711.2
   633.4
   616.2
   676.2
   656.1
   671.6
     729
   639.2
   641.1
   673.3
   641.5
     659
     695
   655.1
   652.8
   613.6
   763.4
   651.2
   691.1
   627.8
   711.2
   661.9
   679.7
   685.9
   632.7
   627.2
   654.4
   660.3
   636.3
   619.4
   638.5
   668.1
   624.6
   677.5
   611.9
   637.6
   622.6
   697.3
     635
   652.8
   622.3
   575.9
   612.9
   686.9
   689.8
   627.2
     634
   635.6
   664.2
     659
   676.2
   660.6
   696.9
   655.7
   638.9
   611.3
   656.4
   641.1
   674.6
   575.3
   616.2
   614.5
   635.6
   615.5
     633
   586.3
   617.1
   726.8
   631.4
   633.7
   636.3
   655.4
   653.1
   677.5
   664.8
   649.9
   618.8
   605.8
   630.1
   668.4
   638.5
   589.2
   693.4
   629.5
   644.4
     623
   606.4
   657.7
   623.6
   576.6
   615.2
   597.3
   702.8
   599.3
   643.1
   608.7
   635.3
   619.4
   577.6
   640.5
   618.8
   590.2
   636.9
   614.9
     645
   576.9
   673.9
     611
   592.8
   594.1
   674.2
   652.5
   624.9
     693
   605.1
   642.1
   661.6
   651.2
   630.1
   595.4
   575.3
     634
   614.5
   660.6
   614.9
   652.8
     648
   634.6
   626.9
   704.1
   707.6
   563.6
   586.3
   599.9
   718.3
   675.8
   621.7
   648.3
   683.3
   609.3
   609.7
   621.3
   652.2
   632.4
   631.4
   605.8
   585.7
   644.1
   683.3
   579.5
   635.3
   662.5
     647
   608.7
   594.4
   660.3
   590.2
   643.7
   619.7
   644.7
   599.3
   625.9
   587.3
   663.2
   628.5
   641.1
   656.1
   562.6
   628.5
   603.5
   604.5
   608.4
   614.5
   635.9
   592.2
   591.5
   578.2
   620.7
   627.2
   606.4
   623.3
   633.4
   605.5
   632.1
   694.7
   630.4
   648.6
   614.5
   607.4
   634.6
   599.9
   593.1
   640.2
   624.3
   631.7
   642.8
   598.3
   609.3
   632.7
   649.9
   607.4
   576.3
     683
   598.6
   623.9
   651.2
   618.4
   617.8
   612.9
   681.7
   641.5
   590.5
   664.5
   636.6
   703.7
   654.4
   623.6
   615.8
   619.1
   637.2
   656.1
   653.1
   655.4
   622.6
   626.5
     598
   631.7
   624.9
   640.8
     611
   653.1
   555.2
   691.7
   618.8
   604.5
   597.3
   666.4
   630.1
   613.9
   636.3
   655.1
   591.8
   639.2
   675.8
   605.5
   666.8
   591.5
   616.2
   594.4
   676.2
     634
   657.7
   642.1
   652.2
   643.7
   674.9
     634
   585.3
   604.8
   698.6
   653.8
     646
     622
   642.1
   648.3
   666.8
   632.7
   649.9
   612.9
   679.7
     695
   615.8
   645.4
   625.9
   705.4
   690.8
   592.2
   642.8
   608.4
   629.1
   652.2
   715.4
   568.8
   580.5
   553.9
   710.2
   639.5
   590.5
   595.1
   675.2
   602.5
   610.6
     671
   625.6
   631.1
   697.9
   620.1
   574.6
   626.5
   651.2
     645
   657.7
   646.7
   691.4
   637.9
   637.9
   703.7
   627.2
   652.2
   652.8
   611.6
   623.9
     621
   725.8
   664.5
   675.5
   674.6
   668.7
   688.2
     658
   586.6
   637.6
   632.7
   616.8
   678.8
   624.6
   666.4
   631.4
   678.4
   614.9
   639.2
   659.3
   677.8
   670.7
   641.8
   637.2
   690.4
   613.9
   681.7
   635.3
   583.7
   600.9
   638.9
   680.7
   675.8
   656.4
   582.7
   636.9
   679.7
     671
   626.9
   644.7
     660
   596.7
   667.4
   586.3
     574
     609
     608
   650.9
   659.3
   614.9
   636.6
   635.3
   667.4
   604.2
   612.9
   651.2
   660.9
   612.9
     684
   615.2
   654.1
   636.3
   616.5
   660.9
   602.9
   713.5
   607.7
   684.9
   618.4
   602.2
   630.1
   600.3
   619.4
   654.8
   644.4
   637.9
   635.6
   624.6
   694.7
   627.8
   624.6
   627.5
   617.1
   672.3
   630.8
   589.6
   642.8
     610
     671
   658.3
   642.8
     609
   629.8
   603.2
   575.6
   664.2
   573.7
     684
     623
   641.8
   631.1
   574.3
   725.8
   600.9
   563.9
   655.4
     671
   649.2
   641.1
   656.4
   568.1
   605.1
   660.6
   628.8
   620.7
   631.1
   733.6
   653.8
     648
   641.1
     623
   640.8
   602.2
   657.4
   590.5
   650.9
     671
   686.9
   695.3
   626.5
   639.5
   622.6
   685.9
   620.4
     623
   628.5
   612.9
     608
   598.3
   678.8
   602.2
   603.8
   640.5
   629.1
   647.6
   666.1
   625.9
   627.5
   645.7
   644.4
   652.5
   615.5
   620.4
   642.8
   626.9
   652.2
   631.4
   582.4
   639.8
   553.2
   581.4
   649.9
   642.1
   625.2
   635.3
   628.2
   577.9
   644.1
   592.8
   601.2
   645.4
   640.8
   665.1
   617.8
   676.5
     585
   598.3
   639.2
     608
   602.5
   601.9
   638.2
   653.8
   655.1
   619.7
   603.2
   655.4
   653.5
     635
     609
   627.2
   661.3
   653.5
     597
   564.6
   697.9
   657.4
   660.9
   598.6
   597.7
   668.1
   619.1
   625.9
   636.6
   602.9
   625.2
   631.7
     705
   653.1
   649.2
   593.5
   642.4
   673.9
   643.1
   595.1
   663.2
   612.9
   632.4
   670.7
   666.1
   605.8
   619.7
   636.6
   601.6
   619.7
   657.4
   619.7
   646.3
     635
   601.2
   612.6
   656.1
   599.9
   647.6
   650.5
   654.1
     596
   654.1
   661.9
   669.7
   639.2
   686.6
   597.3
   583.4
   587.9
   649.2
   598.6
   649.9
   636.6
     634
   637.9
   649.9
   675.8
   645.7
   598.3
   630.8
   600.6
   664.5
   581.8
     648
   640.8
   603.8
   655.4
     599
   637.6
   695.6
   626.5
   637.6
   604.8
     633
   655.4
     634
   608.7
   671.3
   690.8
   668.1
   599.9
   607.4
   680.1
   629.5
   599.9
   683.6
   622.6
   679.1
     633
   574.3
   639.8
   619.7
   634.3
   649.2
   624.6
     660
   606.1
   672.9
   624.3
   669.7
   618.8
   689.1
   653.5
   623.9
     610
   643.1
   594.7
   609.7
   690.8
   601.2
   661.9
     670
   634.3
   630.1
   582.1
   665.1
   691.4
   588.3
   653.8
   640.2
     718
     622
   697.6
   623.3
   613.2
   601.6
   625.6
   575.6
   690.4
   617.5
   667.7
   680.1
   632.1
   637.6
   640.2
   636.6
   627.5
     695
   686.9
   644.1
   667.7
   667.7
     585
   679.1
   601.2
   737.2
     669
   615.8
     648
   636.9
   655.1
   653.5
   672.3
   673.3
   670.7
   665.8
   666.1
   659.6
   658.7
     660
   667.4
   676.8
   641.1
   703.7
   643.4
   726.8
   616.2
   626.9
   652.5
   698.6
   647.6
   660.3
   690.8
   696.9
     681
   629.5
   690.4
   631.7
   651.2
   685.9
   649.9
   667.4
   650.9
   654.4
   709.6
   714.1
   615.2
   717.7
   679.7
   644.7
     647
     731
   682.3
   667.4
   709.9
   692.1
   650.2
   666.8
   651.5
   737.2
   693.4
   671.6
     659
   733.6
     672
   641.1
   632.4
   668.4
   636.3
   692.4
   743.6
   706.3
   708.6
   647.3
   701.2
   641.5
   636.3
   637.2
   670.7
   717.7
   703.4
   625.9
   686.6
   763.1
     708
   720.6
   735.5
     732
   737.5
   748.5
   736.8
   686.9
   601.2
   703.7
   667.7
   716.7
   695.6
   658.3
     744
     717
   673.6
   749.5
   709.6
   701.2
   701.5
     718
   692.7
   717.7
   667.1
   703.1
     717
   672.9
   652.5
   625.6
   699.5
   691.7
   714.1
   699.9
     658
   745.3
   702.8
   660.9
   692.7
   700.8
     718
   733.9
   706.7
   710.2
   689.8
   727.8
   679.4
   690.8
   647.3
   711.2
     731
   695.3
   743.6
   693.4
   644.7
   732.3
   679.7
   745.9
   659.6
   691.1
   674.9
   746.2
     718
   701.8
   780.6
   710.2
   764.4
   725.2
   670.3
   677.5
   696.3
   672.6
   742.7
   783.5
   704.4
     707
   666.1
   639.5
   700.8
   670.7
     706
   728.1
   732.6
   659.3
   721.9
   725.5
   722.9
   738.8
   746.9
   654.8
   752.1
   671.3
   703.4
   681.7
   661.9
     755
   696.3
     754
   714.1
     693
   665.5
   705.7
   701.8
   644.7
     767
   733.9
   730.7
     681
   666.4
   703.4
   738.1
   677.5
   663.2
   733.9
   722.2
   676.8
   715.7
   769.3
   766.4
   673.6
     682
     645
   679.1
   707.3
     696
   671.3
   707.6
   685.9
   631.1
   701.5
   649.6
   636.3
   730.3
     672
   727.1
   702.4
     729
   655.1
   668.7
   762.5
   678.8
   675.5
   687.5
   667.7
   633.7
   690.4
     706
   662.9
     708
   763.4
   658.7
   726.5
     645
   641.1
   782.3
   691.7
   781.9
   611.6
   599.3
   708.3
   750.1
     660
   684.9
   659.6
   696.9
     695
     708
   719.3
   679.7
     658
   709.6
   691.4
   693.7
   780.6
   729.7
   658.7
   669.7
   673.3
   746.2
   689.1
   675.5
   699.2
     635
   662.5
   724.5
   662.2
   658.3
   708.9
   620.7
   649.9
   686.9
   696.6
     743
   675.8
   686.9
   661.6
   680.4
   653.1
   680.4
   636.6
     671
   738.1
   690.8
   704.1
   693.4
   732.9
   667.7
     671
   629.1
   724.8
   689.1
   675.2
   701.2
   646.3
   664.8
     707
   668.4
   693.4
   676.5
   693.4
   698.9
   710.2
   740.7
   745.3
   708.3
   708.6
     681
   652.8
   746.6
     694
   674.9
   701.2
   628.5
   722.2
   716.4
   689.5
   640.8
   701.2
     648
   742.4
   713.8
   700.2
   714.1
   726.1
   664.5
   758.6
   728.7
   725.5
   842.9
     720
   686.6
   675.2
   707.3
   756.3
   708.6
     755
     769
   727.4
   746.9
   784.5
   744.6
   746.6
   691.7
   799.8
   719.6
   813.7
   844.2
     826
   799.8
   757.3
   707.3
   771.5
   768.3
   736.8
   787.4
   779.7
   792.3
   807.2
   799.4
   800.4
   786.5
   819.6
   824.1
   779.3
   785.5
   858.5
   841.3
   846.8
   802.7
   881.2
   824.7
   860.1
   824.4
   867.2
   817.6
   904.9
   967.8
   915.3
   856.5
   888.7
     839
   861.7
   950.3
   871.8
   960.3
   848.4
   965.9
   980.1
    1005
   991.8
   918.2
   948.7
    1002
   993.8
   989.5
   956.1
    1045
    1006
   980.5
    1039
   998.6
   998.9
    1050
    1045
    1065
    1109
    1074
    1070
    1092
    1231
    1147
    1112
    1174
    1162
    1072
    1066
    1125
    1222
    1180
    1190
    1282
    1252
    1230
    1320
    1277
    1220
    1263
    1286
    1331
    1240
    1242
    1270
    1363
    1422
    1280
    1386
    1352
    1368
    1418
    1341
    1428
    1503
    1498
    1411
    1378
    1469
    1446
    1460
    1536
    1526
    1591
    1463
    1524
    1539
    1510
    1588
    1610
    1638
    1595
    1649
    1588
    1619
    1682
    1680
    1715
    1652
    1700
    1646
    1696
    1696
    1726
    1855
    1851
    1823
    1691
    1840
    1793
    1837
    1889
    1809
    1919
    1780
    1946
    1932
    1865
    1905
    1961
    1926
    1899
    1960
    1890
    1969
    1963
    1958
    1996
    1936
    2011
    1943
    1988
    2003
    2029
    2090
    1947
    1928
    2091
    2072
    1995
    2104
    2078
    2031
    2158
    2083
    2005
    2093
    2072
    2102
    2122
    2114
    2165
    2171
    2082
    2121
    2038
    2126
    2279
    2159
    2195
    2125
    2158
    2253
    2194
    2236
    2087
    2199
    2132
    2139
    2218
    2208
    2149
    2163
    2124
    2167
    2217
    2192
    2218
    2182
    2183
    2253
    2111
    2093
    2230
    2075
    2257
    2074
    2077
    2168
    2245
    2217
    2113
    2112
    2062
    2063
    2118
    2049
    2080
    2085
    2056
    2055
    2077
    2095
    2076
    2038
    1977
    2033
    2099
    2072
    2096
    1963
    2000
    2004
    1978
    2026
    1988
    1953
    1956
    1809
    1922
    1950
    1925
    1961
    1879
    1901
    1793
    1960
    1862
    1831
    1911
    1814
    1715
    1848
    1872
    1778
    1729
    1784
    1792
    1723
    1845
    1686
    1714
    1677
    1710
    1706
    1614
    1634
    1660
    1695
    1586
    1654
    1717
    1637
    1587
    1573
    1654
    1560
    1566
    1493
    1514
    1582
    1567
    1453
    1432
    1457
    1496
    1481
    1514
    1462
    1465
    1359
    1431
    1362
    1298
    1372
    1395
    1315
    1337
    1363
    1277
    1291
    1283
    1300
    1293
    1230
    1331
    1284
    1235
    1240
    1140
    1198
    1145
    1228
    1188
    1112
    1139
    1229
    1091
    1114
    1199
    1137
    1180
    1112
    1161
    1076
    1051
    1097
    1081
    1113
    1079
    1091
    1062
   945.7
     984
    1038
    1003
    1017
    1056
   989.9
    1059
    1066
    1002
    1009
    1022
   958.4
   983.7
   897.7
     877
   966.5
   957.4
   893.5
   975.6
   928.6
    1001
   957.8
   922.1
   937.3
   935.7
   851.7
   830.6
   871.8
   909.7
   898.1
   890.6
   883.5
   866.3
   821.5
     887
     875
   799.8
   873.7
   811.4
   858.5
   847.5
   871.5
   825.4
   857.5
   869.2
   790.7
   877.3
   811.4
     766
   819.2
     816
   820.2
   770.6
   807.6
   806.6
     802
   718.7
   837.7
     766
     779
   796.2
   780.3
   780.6
     815
   752.4
   779.7
   846.2
     793
   805.3
   782.6
   795.2
   763.1
   738.5
   750.8
   745.3
   835.1
   760.5
   735.9
   724.8
   699.5
   731.3
   830.9
   748.8
   719.3
   723.9
   738.8
   783.9
   729.4
   759.9
   709.9
   703.7
     743
   684.3
   724.5
     731
   749.5
   660.6
   702.8
   748.8
   809.8
   741.7
     754
   662.2
   747.9
     717
   741.4
     729
   752.1
   696.9
     681
   713.2
   725.8
   704.1
   831.9
   699.5
   680.7
   667.1
   695.6
   677.8
   744.9
   666.1
     756
   739.4
   703.1
   758.9
   689.1
     729
   703.7
   655.4
     682
   657.7
   736.2
   712.5
   763.4
   727.8
   695.3
   675.2
   756.3
   756.6
   714.1
   694.7
     717
     695
   739.1
   685.6
   726.8
   701.2
   730.7
   695.6
   737.8
     706
   737.8
   733.3
   758.9
   728.4
   653.8
   668.1
   691.1
   708.9
   661.9
   704.4
   745.6
   698.9
     743
   711.5
   705.4
   726.1
   686.9
   730.7
   716.1
   764.4
   796.8
   700.5
   757.6
   772.8
   697.6
   688.2
   661.3
   755.3
   668.1
   676.8
   703.1
     768
   751.4
   643.1
   668.7
   635.3
   735.9
     695
   752.7
   692.7
     706
   739.4
   789.7
   732.9
   701.2
   670.3
   743.6
   735.5
   669.4
   664.8
   675.8
   754.7
   711.9
   713.2
   695.3
   686.2
   726.5
   694.7
   720.9
   727.4
   757.3
   744.3
   722.2
   747.5
   712.5
   691.4
     766
   737.2
   757.3
   732.6
   644.7
   663.8
   714.5
   703.4
     669
   784.5
   744.6
   701.8
   720.9
     755
   689.8
   695.3
   729.4
   776.1
   761.8
   716.7
   701.8
   776.7
   752.7
     696
   739.4
   705.7
   728.7
   725.2
     647
   700.2
   748.2
     682
   733.6
   777.4
   718.7
   723.5
   692.7
   759.9
     743
   645.7
   685.9
   754.4
   757.6
   771.9
   724.8
   694.7
   749.8
   712.8
   681.4
   702.1
   690.4
   723.9
   702.1
   714.1
   674.2
   719.6
     729
   711.9
     743
   765.7
   685.3
   701.8
   735.9
   725.2
   725.2
     742
   730.7
   736.2
   776.1
   765.1
   776.7
   810.1
   744.3
     705
   785.2
   776.1
   755.3
   752.7
   770.9
   724.8
   673.3
   700.2
   725.5
     671
   702.8
   674.2
   734.2
   672.3
   721.3
   752.1
     718
   716.4
   704.7
   730.7
   741.4
     719
   721.6
   747.9
   749.5
   757.3
   765.7
     743
   701.2
   752.7
   771.5
   732.9
   725.2
   741.1
   717.7
   695.6
   706.7
     743
   698.6
     864
   776.7
   749.5
   752.4
   687.5
   707.6
   701.2
   760.8
   771.9
   801.4
   762.5
   739.8
   738.1
   739.8
   787.1
   747.9
   687.5
   746.2
   781.9
   710.2
   713.5
   808.2
   738.8
   726.5
   771.5
   735.5
     718
   762.5
   777.7
   755.3
     717
     743
   650.2
   721.3
   797.5
   736.2
   736.8
   746.6
     731
   747.9
   836.7
   781.6
   751.4
   756.3
   761.2
   738.1
   822.8
   750.8
   714.1
   749.5
   748.5
   766.7
   751.1
     693
   715.1
   719.3
   793.3
   752.4
   716.4
   696.9
   692.4
   752.1
   721.6
   768.6
     731
     778
   756.3
   716.4
   713.5
   755.7
     756
     672
   694.3
   737.5
   734.2
   659.6
   732.3
   784.5
   753.4
   697.6
   811.8
   723.9
   720.6
   739.8
   753.4
   770.9
   745.6
   660.9
   798.1
   810.8
     659
   710.9
   705.7
   689.1
     778
     792
   662.9
     705
   734.9
   702.8
   734.9
   825.1
   731.3
   727.4
   779.7
   759.2
   759.9
   713.8
   678.1
   692.4
   698.2
   760.5
   819.2
   674.2
   755.7
   723.9
   711.2
   655.7
   719.3
     720
   742.7
   678.1
   684.3
   671.3
   709.9
   702.1
   758.6
   646.7
   756.6
   687.9
   765.4
   726.5
   737.8
     729
   728.1
   742.4
   705.7
   757.3
   716.4
     791
   714.5
   715.1
   660.3
   699.9
   723.2
   776.7
   740.4
   737.8
     743
   737.5
   729.7
   701.2
   693.4
   714.8
   744.3
   804.6
   727.1
   678.8
   747.5
   695.3
   693.7
   775.4
   704.1
   721.3
   716.7
   741.1
   689.1
   727.4
   734.9
   752.7
   751.8
   742.7
   759.9
   723.2
   761.5
   691.7
   731.6
   776.1
   732.9
   757.3
   714.1
     719
   684.9
   755.3
   785.5
   712.2
   678.4
   745.3
   697.9
   729.4
   745.9
     671
   718.3
   753.7
   756.9
   698.2
   724.2
   773.2
   728.1
   723.9
   708.3
   745.3
   709.6
   762.5
   668.7
   732.3
   713.2
     816
   700.2
   663.5
   715.4
   721.3
   703.4
   758.6
   707.6
   741.7
   689.8
   712.8
   723.2
   763.4
   714.1
   727.1
   695.3
   721.6
   710.2
   689.1
   752.4
   700.2
   736.8
   714.5
   751.1
   687.2
   743.6
   698.9
   739.1
     790
   715.4
   701.5
   715.1
   763.1
   738.8
   739.1
   680.1
   693.4
   682.3
   758.6
   708.3
   740.7
   776.4
   750.1
   676.8
   732.3
   780.3
   756.6
   743.6
     684
   724.2
   719.6
   689.1
   743.3
   700.5
   661.9
   768.3
   730.7
   774.5
   720.3
   770.9
     682
     744
     695
   740.7
   674.2
   689.5
   689.1
   785.8
   664.8
     705
   685.9
   767.3
   707.3
   703.1
     672
   674.6
   684.9
   734.2
   728.7
   679.1
   656.4
     671
   737.2
     744
   715.1
   706.7
   690.8
   705.7
     695
   712.8
   665.8
     683
     705
   707.3
   744.6
   730.3
   742.7
     705
   676.5
   750.1
     717
   805.3
   694.7
   713.2
   724.8
     729
   687.2
   724.2
   732.3
     707
     706
   703.7
   675.5
   688.5
   668.7
   715.7
   763.4
     708
   714.1
   720.9
   691.7
   679.1
   734.2
     717
   712.8
   689.5
   663.5
     718
     648
     695
   704.4
   729.7
   647.3
     684
   726.8
     669
   644.7
   717.7
   691.4
   641.1
     732
   747.9
   644.1
     706
   730.7
   676.5
   703.4
     683
   695.3
   727.4
   687.5
   695.3
     730
   683.6
   703.1
   699.9
   725.5
     718
   710.2
   697.9
   665.1
   677.5
   652.5
   692.1
   711.5
   699.9
   710.6
   651.2
   639.5
     694
   677.1
   676.8
   675.2
     718
   668.1
   680.4
   675.2
   701.5
   679.7
   696.9
   708.9
   663.8
   679.1
   701.8
   662.5
   678.4
   652.5
   648.3
   701.2
   697.3
   699.5
   661.9
   696.3
   678.1
     695
   643.7
     743
     719
   723.5
   708.9
     707
   682.7
   659.6
   710.2
   652.2
   667.1
   670.3
   734.9
   665.5
   713.2
   718.3
   731.3
   682.7
   634.6
   674.9
   706.3
     659
     659
   711.5
   689.1
   629.1
   627.2
   650.2
   722.6
   660.6
   677.5
   614.2
   725.5
   719.3
   649.2
   670.7
   732.6
   675.2
   767.3
   693.7
   726.5
   661.9
   711.5
   742.4
   650.5
   684.9
   628.5
   695.6
   722.6
   674.9
   704.7
   663.8
   736.8
     660
   679.4
   721.3
   662.2
   686.6
   614.9
   707.3
   722.9
     693
   725.2
     705
   641.8
   687.5
     683
   631.4
     660
   677.8
   715.7
   616.8
   673.6
   699.2
   632.7
   706.3
   646.7
   644.1
   665.8
   680.4
   661.9
   691.7
   678.8
     695
   698.2
   663.5
   621.7
   671.6
   693.7
   651.5
   582.1
     720
   651.2
   701.2
   686.9
   666.8
     695
   640.2
   662.2
   673.3
   708.3
   647.3
   730.3
   645.7
   710.9
   623.3
   652.2
   623.6
   719.6
   640.5
   709.6
   618.4
   611.6
   720.3
   692.4
   660.3
   678.4
   691.1
   661.3
   607.4
   666.8
   685.9
   655.7
   627.2
   686.9
   650.9
   679.1
   654.4
   652.2
   736.2
   688.8
   710.2
   726.5
   730.7
   705.7
   648.3
   592.8
   641.5
     634
   646.3
     670
   650.5
     731
   679.4
   653.5
   704.4
   689.5
   695.3
   712.8
   745.6
   696.6
   659.6
   696.3
   703.4
   711.9
   696.3
   690.1
   695.3
   717.4
   697.3
   677.1
   755.7
   730.7
   711.2
   760.5
   666.4
   673.6
   722.2
   721.3
     743
   713.8
   717.4
   714.8
   750.1
   787.1
   701.8
   693.7
   668.4
   607.4
   706.7
   661.3
   765.1
     683
   753.4
   708.9
   790.4
   714.8
   763.4
     732
   723.2
   739.8
   732.3
   737.8
   763.4
   793.6
   766.7
   749.5
   784.5
   786.8
   748.8
   795.6
   755.3
   768.3
   730.7
   785.5
     719
   843.9
   796.5
   740.7
   760.2
   753.1
   833.8
   740.1
   728.7
   851.3
   830.9
   795.6
   754.7
   727.1
   732.9
   735.2
   702.4
   791.3
   796.5
   725.8
   816.3
   766.4
   818.6
   798.8
   792.6
   731.6
   803.3
   807.6
   887.7
   850.1
   794.9
   808.9
   753.7
   822.2
     839
     791
   772.5
   816.6
   726.1
   807.2
   857.5
   855.2
   814.4
   847.5
   857.8
   885.4
     780
   857.5
   889.3
   874.1
   843.6
     864
   835.1
   854.9
   884.1
   868.9
   851.7
   886.1
   863.4
   931.5
   854.3
   863.4
   822.5
   864.3
   928.2
   914.3
   890.6
   899.4
   879.9
   894.5
   873.1
   845.8
   842.6
   972.3
     900
   913.6
   875.4
     863
   941.5
   919.5
   945.1
   960.7
   952.9
     924
   940.9
   943.2
   903.9
   935.7
     948
   974.6
   913.3
    1029
   854.3
   915.6
     899
   896.1
   894.5
   903.3
   933.4
   942.5
   911.4
   921.4
   918.5
   948.3
     925
   966.5
    1024
    1002
   864.3
   939.3
   998.6
   885.1
   946.7
   968.8
   938.3
   957.4
   975.3
   980.5
   989.2
   918.8
   939.9
   953.5
     948
   942.8
   966.2
   989.2
   986.9
   881.8
    1048
   916.9
   970.1
   982.7
   940.6
   891.2
    1025
   939.9
   904.9
   956.1
    1038
   878.6
     949
   910.1
   975.3
   980.8
   903.6
   926.9
   992.5
   869.8
   922.1
   888.7
    1057
   939.6
   984.4
   969.1
   975.3
   980.8
    1006
   891.6
   951.3
   955.5
   972.3
   919.1
   998.6
   981.1
    1001
     938
   969.4
   905.5
     985
   952.6
   961.6
   903.9
   920.4
   896.4
   951.9
   949.3
   942.5
   906.8
   931.8
   901.6
   930.8
   836.4
   873.7
   975.9
   955.5
   974.6
   938.9
   981.1
   904.5
   991.8
     959
   914.9
   881.2
   970.7
   879.6
   883.1
   914.9
   944.5
     950
   943.8
   873.4
   866.3
   893.5
   885.4
   908.8
   906.2
   918.8
   910.7
   922.4
   813.4
   931.8
   807.2
   970.7
   954.2
   883.8
   919.5
   811.8
   917.8
   823.1
   861.7
   958.7
   892.9
   880.2
   952.6
     925
   945.7
   904.9
   863.7
   822.8
   898.1
   880.5
   825.7
   901.6
   850.1
   941.5
   867.6
   886.1
     901
   806.6
   862.7
   844.2
   876.7
   827.7
   904.2
   832.2
   812.4
   888.7
   922.7
   780.6
   795.9
   856.9
   854.3
   820.2
     900
   853.6
   879.6
   867.9
   882.8
   914.6
   858.8
   871.1
     839
   866.3
   897.4
   829.9
   829.3
   854.9
   814.4
   859.5
   843.9
     828
   867.2
   851.3
   840.3
   754.7
   778.7
   778.4
   811.4
   868.2
   838.4
   848.8
   856.5
   837.4
   781.3
   817.6
   847.5
   831.9
   737.2
   752.7
   810.5
   799.8
   811.8
   760.5
   885.1
   821.8
     828
   745.3
   830.3
   748.8
   802.7
   845.5
   783.2
     826
   765.4
   741.1
   886.1
   761.2
     744
   799.8
   833.8
   728.4
   795.2
   779.7
   801.1
   841.3
   735.5
     742
     744
     769
   748.8
   825.4
   799.8
   765.7
   754.4
     756
   716.1
   713.2
   811.1
   801.4
   792.3
   739.4
   768.6
   711.2
   686.9
   764.1
   741.7
     779
   789.1
     767
     804
   848.4
   753.4
   782.3
     802
   765.4
   769.6
   749.8
   743.3
     731
   781.9
     731
   721.3
   763.8
   721.6
     720
   752.4
   721.3
   750.1
   766.4
   758.2
   788.7
   739.1
   685.3
     756
   749.5
   761.5
   761.8
   774.5
   737.5
     766
   698.6
   758.9
   743.3
   749.2
     768
     717
   707.3
   687.2
   671.6
   734.9
   734.2
   740.7
   709.9
     768
   709.9
   736.2
   691.7
   716.1
   784.2
   690.1
   735.5
   677.5
   815.7
   744.3
   692.1
   748.5
   761.5
   766.4
   762.5
   698.9
   740.1
     694
   654.8
     708
   709.3
   736.5
   821.8
   712.2
   708.9
   603.2
   797.8
   713.2
   661.9
   702.8
   799.8
   763.1
   764.4
   715.7
   770.9
   728.4
   774.5
     659
     756
     706
   760.5
   693.4
   698.2
   763.1
   824.7
     684
   789.4
   789.4
   696.9
   679.4
   757.6
   765.4
   740.1
   705.7
   695.6
   731.3
   694.7
   719.6
   707.6
   688.2
   741.4
   781.9
   701.2
   698.9
   663.8
     743
   735.5
   771.5
   742.7
     755
   731.3
   722.9
     717
   779.7
   727.1
   767.3
   716.4
   785.5
   724.8
   736.8
   687.9
   706.3
   774.1
   707.6
   752.7
   706.3
   708.9
   810.8
   773.5
   776.7
   737.8
   759.9
   722.9
   821.2
     756
   760.8
   723.9
   718.7
   746.6
   728.1
     766
   808.2
   765.1
     744
   783.9
   770.6
     732
   734.2
   722.2
   798.1
   757.3
   756.9
   834.5
   789.7
   776.4
   732.6
     790
   770.9
   770.2
   803.7
   803.7
   786.5
   830.3
   832.2
   728.4
   799.4
   811.4
   756.6
   817.6
   769.9
   811.1
   821.8
     766
   831.6
   790.7
   812.7
   819.6
     853
   790.4
   848.1
   874.7
   838.7
   815.3
   919.5
   835.5
   888.3
     805
   878.9
   859.1
   882.8
   859.8
   869.5
     901
   895.5
   922.1
     937
   906.8
   901.6
   905.5
   946.1
   902.9
   901.3
   897.1
   900.3
     911
   922.7
   878.6
     925
   816.6
     913
   895.8
     852
   950.3
   952.9
   958.1
   937.3
   921.4
   872.1
   894.8
   934.1
   907.5
   961.3
   958.7
   939.6
   993.1
   934.1
     973
    1037
   946.4
    1019
   991.5
   991.5
    1031
   986.9
   920.8
    1055
    1026
    1005
    1007
    1050
    1054
    1027
    1084
   982.1
    1038
   954.5
    1042
    1102
    1097
    1090
   971.4
   971.7
    1115
    1023
    1127
    1015
    1045
    1027
    1136
    1109
    1127
    1167
    1100
    1128
    1097
    1084
    1153
    1160
    1133
    1184
    1154
    1148
    1185
    1176
    1205
    1122
    1179
    1085
    1096
    1181
    1158
    1233
    1148
    1257
    1156
    1147
    1177
    1192
    1250
    1209
    1221
    1193
    1302
    1179
    1205
    1216
    1255
    1196
    1203
    1194
    1333
    1271
    1264
    1246
    1281
    1186
    1255
    1332
    1354
    1342
    1327
    1235
    1307
    1246
    1375
    1317
    1327
    1320
    1267
    1370
    1323
    1243
    1326
    1309
    1339
    1362
    1339
    1332
    1337
    1354
    1354
    1399
    1335
    1336
    1385
    1394
    1398
    1361
    1398
    1332
    1394
    1289
    1315
    1392
    1400
    1366
    1380
    1263
    1308
    1392
    1462
    1376
    1480
    1419
    1337
    1438
    1444
    1351
    1408
    1410
    1338
    1379
    1368
    1473
    1457
    1321
    1397
    1402
    1459
    1353
    1395
    1396
    1428
    1416
    1453
    1390
    1445
    1388
    1493
    1462
    1355
    1369
    1378
    1451
    1359
    1394
    1496
    1375
    1360
    1417
    1344
    1374
    1386
    1314
    1443
    1361
    1376
    1389
    1455
    1366
    1437
    1369
    1360
    1369
    1418
    1362
    1393
    1381
    1374
    1304
    1358
    1330
    1306
    1442
    1355
    1390
    1349
    1327
    1339
    1333
    1340
    1290
    1262
    1404
    1380
    1315
    1360
    1291
    1255
    1357
    1264
    1332
    1370
    1278
    1258
    1354
    1319
    1315
    1316
    1257
    1185
    1340
    1280
    1239
    1318
    1222
    1199
    1155
    1210
    1263
    1285
    1289
    1275
    1195
    1235
    1273
    1203
    1177
    1262
    1293
    1198
    1201
    1210
    1151
    1152
    1127
    1198
    1162
    1076
    1142
    1171
    1132
    1131
    1196
    1106
    1113
    1212
    1128
    1120
    1117
    1067
    1039
    1142
    1196
    1136
    1128
    1030
    1082
    1093
    1095
   987.3
    1034
    1075
    1006
    1015
    1018
    1124
    1026
    1015
    1061
    1065
    1088
   977.5
    1006
    1064
   993.4
    1044
   931.8
    1043
    1052
   977.9
   992.5
   926.6
   940.9
   949.6
   978.2
     935
    1008
   982.7
   939.3
   975.9
   934.4
   936.3
   935.7
   902.3
   985.6
   978.8
   902.9
    1023
   928.2
   886.4
   932.8
   884.1
   905.8
     936
   884.1
   907.5
   926.3
   901.3
   854.9
   919.8
   890.9
   894.8
   903.6
   862.4
   903.3
     899
   879.2
   910.7
   894.5
   892.5
   871.1
   870.8
   847.1
   930.5
   869.2
   849.7
   796.5
   832.5
   818.3
   850.1
   848.4
   799.4
   905.8
   856.5
   879.6
   899.7
   847.5
   871.1
   851.3
   798.1
   910.4
   804.6
   868.2
   909.1
   812.4
   902.9
   818.9
   797.5
   903.6
   895.8
   828.3
   835.1
   860.1
   846.5
   808.9
     827
   818.9
   871.5
   797.8
   883.5
   839.7
   816.6
   852.6
   831.9
   827.7
   884.1
   881.2
   828.6
   900.3
   961.6
   827.7
   836.1
   811.1
   866.6
   853.6
   903.3
   822.2
   858.8
   856.9
   870.5
   884.1
   874.1
   906.5
   860.1
   862.1
   907.1
   869.2
   836.1
   942.2
     936
   832.5
   812.4
   889.6
   892.5
     902
   872.8
     911
   878.9
   938.6
   865.3
   842.3
   862.7
   869.2
   850.1
   886.4
     937
   930.5
   875.7
   891.2
   952.2
   914.9
   832.2
   981.1
    1009
   935.7
     972
   892.5
   970.4
   914.3
   967.2
   897.7
   941.9
   988.6
   983.7
   962.3
   889.3
    1012
   999.3
   956.5
   943.8
   968.8
    1022
   968.5
   992.5
   986.3
    1033
   980.8
    1005
   983.1
    1052
    1048
    1025
    1030
    1138
    1019
    1046
    1111
   984.7
    1117
    1023
     998
   970.7
    1039
    1094
    1099
    1053
    1113
    1058
    1114
    1063
    1069
    1097
    1102
    1102
    1134
    1012
    1112
    1089
    1125
    1146
    1105
    1117
    1112
    1155
    1113
    1146
    1151
    1141
    1181
    1228
    1163
    1250
    1177
    1096
    1174
    1174
    1182
    1176
    1248
    1125
    1173
    1142
    1259
    1153
    1226
    1228
    1184
    1179
    1130
    1298
    1207
    1222
    1180
    1326
    1247
    1267
    1228
    1249
    1276
    1326
    1324
    1267
    1253
    1283
    1328
    1345
    1340
    1279
    1389
    1358
    1368
    1345
    1332
    1290
    1389
    1368
    1334
    1341
    1217
    1330
    1400
    1293
    1377
    1353
    1393
    1316
    1307
    1410
    1285
    1360
    1484
    1340
    1348
    1382
    1339
    1372
    1485
    1423
    1473
    1349
    1411
    1457
    1401
    1394
    1369
    1394
    1340
    1436
    1361
    1440
    1350
    1304
    1415
    1396
    1391
    1461
    1437
    1386
    1465
    1388
    1431
    1461
    1338
    1437
    1369
    1426
    1431
    1363
    1503
    1460
    1355
    1406
    1466
    1480
    1432
    1407
    1464
    1350
    1323
    1520
    1306
    1363
    1339
    1411
    1518
    1447
    1509
    1398
    1433
    1406
    1422
    1348
    1290
    1387
    1381
    1365
    1393
    1447
    1431
    1364
    1426
    1411
    1322
    1400
    1379
    1331
    1390
    1403
    1442
    1443
    1382
    1425
    1329
    1354
    1308
    1332
    1397
    1451
    1384
    1317
    1411
    1385
    1393
    1377
    1366
    1321
    1393
    1342
    1340
    1309
    1374
    1306
    1364
    1358
    1263
    1364
    1319
    1329
    1234
    1302
    1267
    1264
    1235
    1269
    1246
    1299
    1272
    1333
    1352
    1261
    1234
    1297
    1312
    1315
    1290
    1335
    1238
    1168
    1311
    1183
    1273
    1268
    1195
    1249
    1254
    1206
    1142
    1220
    1189
    1253
    1141
    1161
    1197
    1217
    1194
    1257
    1238
    1174
    1173
    1190
    1198
    1176
    1268
    1182
    1140
    1119
    1216
    1147
    1082
    1157
    1188
    1209
    1063
    1222
    1014
    1088
    1185
    1172
    1136
    1057
    1135
    1090
    1102
    1100
    1090
    1156
    1071
    1098
    1057
    1163
    1075
    1088
    1130
    1119
    1050
    1025
    1122
    1104
    1109
    1049
    1030
    1004
    1063
    1013
    1076
    1058
    1037
    1049
    1069
    1081
   991.2
    1044
    1042
    1023
    1019
    1026
    1014
    1003
    1025
   948.3
   984.7
    1028
    1030
     972
    1021
   977.2
   975.9
    1032
   975.3
   977.9
    1007
   979.8
     949
   988.6
   937.3
   876.3
   929.9
   976.9
   971.4
   922.4
   948.7
   901.6
   943.2
   939.9
   928.2
   969.4
   853.9
   861.7
   896.8
   927.3
    1027
   919.1
   865.6
   891.9
   872.8
   927.6
     888
   954.2
   920.1
   904.5
     863
   924.3
   869.2
   932.8
   851.3
   958.1
   961.3
   933.7
   865.9
   878.9
   905.8
   888.3
   879.6
   773.2
   888.7
   866.9
   840.3
   883.1
   849.4
   798.8
   916.2
   868.2
   826.4
   822.2
     826
   804.3
   841.3
   826.4
   848.1
     840
   853.3
   829.6
   853.3
   834.2
     900
     864
   842.9
   762.1
   819.9
   848.4
   895.5
     781
   808.9
   869.8
   886.7
   854.6
   869.2
   896.8
   892.9
   835.5
   795.9
     851
   831.9
   809.2
   843.6
   876.3
   857.8
   884.4
   866.9
   795.9
   763.4
   779.3
   862.7
   842.3
     778
   783.5
   850.1
   788.1
   841.9
   708.9
   816.6
   824.4
     769
   786.5
   829.6
   797.5
     827
   831.6
   789.4
   787.1
   741.7
   786.5
   806.9
   764.1
     768
   737.2
   795.2
   803.7
   755.7
   764.4
   784.8
   763.1
   801.7
   797.5
   774.8
   774.5
   769.6
   754.4
   809.2
   774.8
   836.7
   793.3
   779.3
   700.8
     742
   775.1
   744.3
   755.7
   810.5
   773.2
     718
   805.3
   755.3
   793.6
   838.7
   788.7
   759.2
   818.6
   819.6
   831.9
   788.4
   776.4
   841.3
   768.3
   800.7
   806.3
   763.1
   796.8
   803.3
   757.6
   688.2
   761.5
   750.5
   759.2
   812.4
   737.5
     793
   789.1
   745.9
   741.4
   764.4
   729.7
   798.1
   751.4
   769.6
   810.1
   798.1
   817.6
   782.3
   792.3
   770.2
   761.5
   793.9
   818.9
   778.4
   798.5
   787.1
   737.5
     778
   780.6
     768
     814
   756.9
   774.1
   753.7
   764.4
   805.6
   736.5
     792
     781
   784.8
     805
   826.7
   750.1
   787.8
   794.3
   816.3
   851.7
   805.6
   787.1
   751.8
   831.2
   791.7
   842.6
   820.9
   806.3
   815.7
   799.4
   806.3
   811.8
   818.6
   855.9
   789.4
   821.5
   811.4
   824.1
   812.1
   829.9
   910.1
   851.3
   838.7
   818.9
   753.4
   854.3
   823.4
   838.7
   750.1
   846.5
   813.4
   835.5
   853.9
   847.8
   762.8
   806.3
   799.4
   854.6
   897.7
   878.6
   881.2
   893.2
   933.7
   833.8
   910.4
   905.5
   857.2
   853.9
   871.1
     875
   941.9
   868.2
     913
   856.9
   943.8
   914.6
   874.1
     949
   932.1
   922.1
   918.8
   943.8
   894.8
   926.9
     959
   849.4
   860.8
   911.4
     899
   917.8
    1003
   929.5
   995.1
   925.3
   933.4
   890.9
   911.7
   929.5
   933.7
   977.5
   973.3
     926
    1008
   977.9
   929.2
   977.9
    1007
    1026
   957.8
   978.5
    1034
   906.8
   970.1
   931.1
   974.3
    1007
    1024
    1015
   903.6
   942.2
   975.3
    1068
   977.2
    1067
    1038
    1026
    1010
    1019
    1003
    1076
    1002
    1018
   977.5
    1081
    1039
    1054
    1009
    1175
    1089
   984.4
    1027
    1032
    1037
    1032
    1084
    1069
   969.1
    1088
   953.5
   979.8
    1105
    1070
    1056
    1014
    1071
    1018
    1086
    1022
   994.7
    1040
    1068
    1100
    1017
    1042
    1036
    1047
    1137
    1053
    1048
    1064
    1091
    1003
    1001
    1046
    1131
    1077
    1093
    1097
    1105
    1066
    1048
    1143
    1147
    1049
    1026
    1077
     996
    1055
    1116
    1012
   980.1
    1069
    1090
    1016
    1020
    1027
    1004
   988.6
    1037
    1067
    1001
    1078
    1086
    1002
    1077
    1045
    1090
    1080
    1050
    1070
    1072
    1069
    1039
    1049
    1029
   955.8
   991.8
    1038
    1083
   960.3
    1091
    1056
   988.9
    1075
    1041
    1039
    1051
   979.5
   922.4
    1039
   984.7
    1008
    1018
    1085
    1010
    1012
    1077
   961.6
    1046
    1110
    1001
   965.5
   947.7
   991.2
    1018
    1022
   967.8
     960
   984.7
    1003
   969.8
    1019
    1012
    1009
   936.3
   938.3
    1025
    1033
   832.2
    1015
   912.7
   989.5
   980.1
   981.1
   883.8
   909.7
   959.4
     974
   888.7
     936
   887.7
   961.3
   910.7
   932.1
   962.9
   907.1
   951.6
    1023
   848.8
   916.2
   962.3
   853.9
   857.5
   967.5
   908.4
     935
   852.3
   856.2
     829
   888.3
   867.2
   954.2
     890
   846.8
   918.2
   873.1
   823.8
   827.3
   904.9
   872.1
   926.6
   901.6
   802.4
   884.8
   872.8
   799.1
   846.5
   800.1
   843.2
   850.4
   783.2
   856.2
   824.4
   877.3
   853.9
   875.4
     816
   810.1
   808.5
   813.4
   822.2
   818.6
   776.7
   870.8
   881.2
   789.1
   757.9
   759.9
   823.1
   818.6
   817.9
   836.7
   776.7
     779
     826
     829
   798.1
   798.5
   761.5
   766.4
   830.9
     755
   795.6
   720.3
   776.1
   791.7
   816.6
   768.3
   735.5
     720
   777.1
     768
   783.2
   746.9
   819.9
   745.9
   714.5
   763.1
   758.6
   740.4
     742
   742.4
   777.1
   728.4
     696
   742.7
     817
     755
   762.5
   756.9
   733.6
   737.8
     719
   704.4
   806.3
   742.7
   781.9
   674.9
   834.2
   804.3
   689.8
   757.3
   770.9
   787.1
   713.2
   745.6
   723.2
   733.3
   723.5
   749.2
   758.9
   754.4
   732.3
   736.8
     743
   751.8
   784.5
   763.1
   722.6
   766.7
   751.4
   774.8
   691.7
   721.3
   765.4
   702.8
   723.2
   753.1
   679.7
     743
   744.3
   798.8
   759.5
   734.9
   734.2
   760.8
   745.9
   814.4
   723.9
     742
     708
   743.3
   735.5
   775.1
   727.1
   715.4
   750.8
   753.7
   719.3
   797.8
   671.6
   750.5
   733.9
   708.6
   781.9
   762.5
   770.9
   747.9
   819.9
   752.1
   765.1
   737.5
   790.4
   763.1
   706.7
   769.3
   748.8
   775.1
   747.9
   770.6
   822.8
   759.5
   800.7
   696.9
   716.7
   714.1
   816.6
     766
   736.2
   745.9
   788.1
     804
   829.6
     755
   777.1
   750.5
   775.1
   785.5
   840.6
   761.8
   842.9
   748.2
   787.4
   808.9
   777.7
   772.2
   771.9
   840.3
   769.9
   787.1
   719.6
   871.8
   844.5
   778.4
   745.6
   800.7
   820.2
   785.5
   818.6
   754.7
   815.7
   873.4
   777.7
   848.1
   812.7
     901
   746.6
   821.2
     853
   875.7
   925.6
     914
   825.1
   876.7
     875
   874.1
   849.4
   824.1
     876
   780.6
   819.9
   902.9
   816.6
   851.3
   826.7
   850.7
   855.6
   821.2
   922.4
   861.1
   824.4
   903.6
   909.1
   934.4
   866.3
     901
     938
   929.9
   947.7
   967.2
   964.2
   926.9
    1004
   961.3
   883.5
     914
   997.3
    1008
    1003
   995.4
   985.3
   990.5
   955.2
   956.1
   940.6
   982.7
   980.5
    1013
    1035
   999.3
   970.1
    1021
   980.5
    1052
    1080
    1015
    1120
    1055
    1053
    1117
    1018
    1049
   977.5
    1052
    1074
    1108
    1159
    1126
    1129
    1142
    1174
    1216
    1256
    1164
    1198
    1178
    1120
    1139
    1253
    1308
    1250
    1179
    1250
    1277
    1281
    1303
    1220
    1306
    1268
    1244
    1269
    1280
    1224
    1300
    1322
    1391
    1378
    1318
    1343
    1413
    1411
    1367
    1318
    1442
    1387
    1481
    1456
    1490
    1439
    1398
    1593
    1506
    1439
    1508
    1464
    1489
    1478
    1411
    1506
    1536
    1559
    1489
    1572
    1578
    1503
    1554
    1562
    1629
    1623
    1650
    1640
    1650
    1617
    1625
    1643
    1680
    1670
    1621
    1744
    1800
    1709
    1664
    1645
    1645
    1781
    1865
    1706
    1806
    1743
    1755
    1735
    1788
    1786
    1864
    1779
    1860
    1937
    1881
    1819
    1836
    1863
    1906
    1903
    1962
    1917
    1862
    1880
    1960
    1905
    1971
    1966
    1965
    1934
    2066
    2053
    1991
    2096
    1984
    1997
    2042
    2074
    2092
    2075
    2064
    2004
    1998
    1984
    2078
    2002
    2108
    2104
    2134
    2158
    2086
    2129
    2076
    2170
    2112
    2183
    2106
    2051
    2148
    2325
    2030
    2188
    2158
    2156
    2173
    2206
    2222
    2171
    2095
    2200
    2223
    2112
    2192
    2256
    2288
    2134
    2164
    2096
    2189
    2149
    2138
    2177
    2336
    2127
    2259
    2214
    2272
    2268
    2214
    2155
    2208
    2131
    2173
    2065
    2137
    2121
    2168
    2171
    2075
    2201
    2095
    2116
    2123
    2157
    2184
    2076
    2071
    2208
    2084
    2167
    2118
    2117
    2052
    2081
    2171
    2100
    2103
    2125
    2021
    2079
    2169
    2151
    2030
    2007
    2003
    1926
    2041
    2115
    1931
    2045
    1983
    1889
    2005
    2009
    1987
    1998
    2090
    1916
    1887
    1970
    1909
    1911
    1898
    1958
    1923
    1932
    1839
    1912
    1839
    1935
    1833
    1841
    1855
    1828
    1759
    1804
    1906
    1816
    1693
    1767
    1660
    1746
    1754
    1707
    1596
    1748
    1690
    1662
    1698
    1736
    1648
    1710
    1686
    1734
    1694
    1573
    1611
    1657
    1676
    1540
    1599
    1646
    1554
    1520
    1605
    1546
    1556
    1504
    1569
    1434
    1473
    1478
    1425
    1403
    1443
    1450
    1449
    1419
    1376
    1449
    1423
    1463
    1361
    1468
    1336
    1465
    1412
    1347
    1350
    1427
    1369
    1361
    1332
    1296
    1339
    1319
    1288
    1281
    1309
    1310
    1320
    1227
    1296
    1249
    1268
    1271
    1299
    1223
    1251
    1288
    1290
    1260
    1141
    1249
    1130
    1120
    1180
    1147
    1091
    1161
    1112
    1074
    1204
    1139
    1185
    1186
    1226
    1131
    1144
    1173
    1112
    1111
    1138
    1065
    1077
    1122
    1022
    1067
    1044
    1134
    1063
    1051
    1042
    1144
    1051
    1048
    1063
    1025
    1019
    1044
    1049
    1033
    1019
   987.9
    1043
    1052
   987.9
    1064
    1072
    1017
    1078
    1026
    1046
   975.6
    1004
   996.4
    1010
   998.3
    1027
    1015
     974
    1024
    1054
   922.1
   994.7
   921.4
    1009
   930.5
   989.5
   955.5
   994.7
   963.6
   936.3
   983.7
   944.1
   964.6
   930.8
   904.2
   930.2
   998.9
     936
   944.1
   903.6
   981.1
    1002
    1077
   901.6
   966.5
    1015
   949.3
   927.6
   945.1
   923.4
    1009
   946.4
   896.8
     973
   930.5
   962.9
   916.9
   947.4
   961.3
    1017
   859.5
   891.6
   922.7
   882.5
   935.4
   883.8
   978.5
   884.1
   904.5
   907.8
   952.9
   898.1
   918.2
   875.4
   906.8
   908.4
    1029
   942.2
   905.8
   949.3
   872.1
   943.8
   987.3
   925.6
   918.8
   884.1
   897.7
     911
   993.4
   897.1
   860.1
   939.3
     890
   903.3
   893.5
   917.8
   969.1
   880.9
   940.2
   893.2
   977.9
   848.1
     851
   909.1
   906.2
     890
   914.6
   879.2
   831.6
   869.2
   903.9
   907.8
     902
   843.6
     863
   916.9
   882.5
   890.6
   928.2
     840
   829.9
   871.5
   980.8
   894.5
   859.5
   921.7
     852
   942.2
   844.9
   890.9
   858.2
   868.9
   871.1
   870.8
   784.5
   884.1
     791
     865
     914
   855.2
   889.3
   872.8
     841
   848.8
   872.1
   833.8
   905.5
   818.3
   829.3
   831.6
   849.1
   866.3
   866.3
   868.9
   833.8
     938
   826.4
   833.2
   788.4
   800.4
   831.9
   790.7
   853.9
   891.9
   848.1
   832.2
   791.7
   838.4
   798.1
   801.7
   749.5
   828.6
   788.1
   847.5
   830.6
   836.4
   867.9
   853.9
   782.6
   776.7
   812.1
   844.2
   854.6
   802.4
   830.6
     792
   786.5
   849.7
   849.7
   772.8
     826
   871.8
   819.2
   833.5
   774.8
   786.1
   785.8
   762.8
   788.1
   793.9
   716.7
   732.3
   775.1
   782.3
   787.8
   843.9
   846.5
   768.3
     827
   795.6
   786.1
   749.2
   789.1
   746.9
   807.9
   822.5
   791.3
   783.5
   772.2
   764.1
   746.9
   764.7
   779.3
   761.8
   749.8
     694
   754.4
   723.9
   758.2
   724.2
   749.8
   741.1
   744.3
   738.5
   758.6
   776.4
     708
     766
   795.2
   759.2
   786.5
   772.2
   691.7
   735.5
     814
   763.8
     766
   699.9
   746.2
   782.6
     756
   809.5
   734.6
     792
   746.2
   837.1
   764.7
   721.6
   774.1
   736.8
   778.7
     732
   701.5
   735.9
   688.2
   670.3
   710.6
     792
   766.4
   716.1
   667.4
   714.8
   709.6
   735.9
   715.7
   704.4
   741.1
   751.8
   709.6
   723.2
   734.2
     705
   720.6
   782.3
   666.4
   708.6
   719.3
   666.4
   724.2
   683.6
   698.9
     767
   698.9
   662.2
   722.6
   651.8
   686.9
   686.6
   700.8
   672.9
   757.3
   726.1
   648.9
   706.3
     708
   710.6
   652.2
   701.5
     696
   707.6
     681
   668.1
   597.7
   631.1
   663.8
     731
   649.2
   678.8
     658
     742
     708
   738.1
   656.4
   708.6
   696.6
   680.7
   746.6
   691.7
     718
   661.6
   670.3
   671.3
   613.2
   680.1
   700.2
   673.3
   659.6
   656.7
   643.7
   729.7
   673.6
   699.9
   660.3
   707.6
     682
     683
     742
   679.1
   714.1
   663.8
     681
   698.6
   681.4
   637.9
   756.3
   675.2
   637.6
   575.3
   640.8
     670
   699.9
   675.5
   729.7
   641.8
   675.8
   639.2
   666.8
     659
   742.4
   698.9
   662.2
   664.5
     684
   629.1
   767.3
   721.6
     683
   739.4
   663.2
   670.3
     684
   678.8
   733.3
   725.2
   681.4
   765.7
   682.3
   686.9
   650.2
   676.8
   649.9
   736.8
   747.5
   799.8
   709.6
   627.8
   694.3
   702.4
     634
     681
     683
   665.8
   666.1
   615.5
   740.7
   709.6
   684.9
   699.2
     718
   716.4
   666.4
   741.4
   715.7
   654.4
   705.4
   727.1
   716.4
   659.3
   692.7
   684.9
   685.3
   716.1
   745.3
   749.5
   722.2
   677.1
   671.3
   675.2
   754.4
   784.8
   675.2
   672.3
   724.8
   844.9
   700.5
     684
   763.4
   759.2
   764.4
   772.8
   730.7
   744.6
   798.5
   714.8
   750.1
   760.5
   753.1
   752.4
   789.4
   716.4
     828
   713.5
   735.5
   737.2
   743.6
     779
     754
   758.9
   858.5
   773.8
   797.5
   746.2
   749.2
   765.1
   763.8
   752.7
   794.3
   805.3
   799.1
   754.7
   788.1
   763.4
   703.4
   795.2
   671.3
   805.6
   778.4
   834.5
     755
   777.7
   784.8
   897.1
   770.6
     805
   785.2
   775.4
   807.2
   830.6
   815.7
   814.4
   758.6
   764.4
   785.2
   750.5
   844.9
   769.6
   832.9
   840.6
   808.2
   891.2
   765.1
   834.2
   831.9
   809.8
     899
   863.7
   795.6
   821.5
   894.8
   816.3
   885.1
   856.5
     793
   873.4
   779.3
   884.8
   833.5
   859.1
   825.1
   887.7
   818.3
   828.6
   857.5
   880.5
     912
     875
   886.7
   853.6
   856.9
   824.4
   900.7
   866.6
   926.3
     937
   890.6
   907.1
   883.5
   872.8
     924
   908.4
   940.9
   896.8
   844.5
   894.2
   842.6
   928.2
   922.4
   933.4
   892.5
   885.1
   956.1
   942.8
   930.2
   860.4
   855.9
   879.2
   885.1
   905.5
   938.3
   913.6
   967.5
   912.3
   918.2
   924.3
     996
   939.6
   987.9
   910.7
   986.9
    1012
    1033
    1003
    1051
   887.7
     973
   945.4
   944.1
   979.8
    1076
   976.2
   986.6
    1006
     984
   999.9
    1017
    1048
   964.2
   988.2
   970.4
     984
    1025
    1017
   964.9
   981.4
    1041
   981.1
    1052
    1013
    1036
   981.4
    1035
    1044
    1040
    1060
    1018
    1016
   910.7
    1031
    1134
    1068
    1057
    1015
    1043
    1079
    1100
    1072
    1022
    1085
    1109
   978.8
    1054
    1076
    1068
    1110
    1103
    1066
    1031
   990.2
    1082
    1118
    1077
    1144
    1114
    1115
    1009
    1054
    1119
    1085
    1110
    1108
    1035
    1156
    1103
    1100
    1129
    1111
    1122
    1190
    1146
    1090
    1115
    1143
    1120
    1108
    1054
    1082
    1093
    1124
    1159
    1124
    1106
    1159
    1132
    1186
    1090
    1081
    1115
    1124
    1089
    1128
    1170
    1088
    1072
    1204
    1125
    1148
    1122
    1130
    1107
    1145
    1205
    1123
    1177
    1148
    1168
    1128
    1185
    1131
    1158
    1136
    1135
    1168
    1206
    1063
    1172
    1253
    1132
    1130
    1173
    1168
    1195
    1158
    1139
    1126
    1115
    1184
    1124
    1156
    1109
    1090
    1176
    1097
    1106
    1111
    1088
    1210
    1200
    1133
    1161
    1164
    1197
    1172
    1114
    1218
    1193
    1122
    1178
    1255
    1107
    1172
    1219
    1197
    1178
    1152
    1127
    1152
    1208
    1097
    1185
    1148
    1116
    1133
    1125
    1300
    1168
    1094
    1169
    1202
    1140
    1119
    1136
    1115
    1151
    1137
    1091
    1057
    1159
    1095
    1208
    1038
    1097
    1093
    1136
    1137
    1157
    1089
    1138
    1130
    1145
    1089
    1040
    1167
    1126
    1177
    1112
    1117
    1058
     974
    1057
    1100
    1101
    1076
    1095
    1144
    1126
    1123
    1004
    1093
    1122
    1069
    1028
    1054
    1071
    1076
    1065
    1043
    1130
    1032
    1088
    1017
   974.9
    1018
    1102
    1042
    1030
    1030
   989.5
   966.8
    1020
   946.4
    1013
    1046
     985
    1014
    1088
    1006
    1027
    1039
    1044
   978.5
    1025
    1048
    1086
   968.8
   989.5
   989.2
   993.8
   977.9
     986
   933.4
   983.7
    1033
   954.5
   995.1
   962.6
    1016
    1030
   985.6
   909.4
   990.8
   994.1
    1019
    1002
   881.5
   975.3
    1022
   994.7
   974.9
   958.1
   973.6
   964.6
   914.9
   921.1
   948.7
   908.1
   947.4
   941.2
   979.2
   920.8
   904.2
   954.8
   895.1
   915.3
   881.8
   904.9
   946.4
   988.9
   953.5
    1007
   900.7
   949.3
   907.8
   855.2
   794.6
   959.4
     816
   910.4
   932.8
     877
   894.5
   876.3
     875
   956.1
   954.2
   897.4
     996
   903.9
   843.6
   871.1
   882.5
   893.8
   953.5
   892.2
   921.7
   906.8
   887.4
   906.2
   900.3
   867.6
   921.4
   865.3
   810.1
   911.7
   878.6
   924.3
   887.4
   917.2
   838.4
   826.7
   880.2
   912.7
   824.7
   831.6
   897.7
   849.7
   862.1
   921.1
   836.4
   858.5
   910.1
   859.8
   872.8
   885.1
   875.4
   920.8
   852.6
   941.2
   869.8
   776.7
   895.8
   880.5
   818.3
   831.2
     865
   812.1
   856.5
   881.5
   841.3
   869.5
   899.7
   825.4
   767.7
   871.5
   754.7
   823.8
   844.5
     804
   821.8
   813.4
   815.7
     875
     876
   869.8
   810.1
   809.5
   825.7
     755
   806.9
   784.5
   831.9
   837.1
   905.2
   853.9
   824.7
   785.2
   810.1
   882.5
   858.2
     840
   821.2
   829.3
   849.4
   777.4
   809.8
   880.2
   815.7
   783.2
   765.1
   842.3
   807.6
   828.6
   816.6
   822.5
   751.4
     840
   754.4
     864
   835.1
   844.2
   823.4
     790
   752.4
     744
   802.7
   840.6
   788.4
   798.1
   805.3
     805
   764.1
     829
   781.9
   793.6
   750.5
   829.3
   860.4
   862.7
   824.4
   796.2
   816.3
   740.7
   799.4
   853.6
   760.5
     838
   829.6
   842.6
   758.2
   744.3
   790.4
   800.4
   798.8
   807.2
   765.7
   781.3
   751.8
   805.3
   776.1
   785.2
   834.5
   817.3
     814
   783.9
   791.7
   766.4
   785.5
   819.2
     791
   862.7
   796.2
   833.8
   769.9
   800.4
     839
   766.4
   822.8
     803
     754
   763.8
   834.5
   732.6
   829.6
   709.3
     718
   839.3
   801.7
   770.2
   778.7
   771.9
   780.6
   752.4
   737.8
   727.8
   764.1
   759.2
   767.7
   762.1
   736.2
   733.9
   861.1
   780.3
   789.1
   781.3
   747.9
   793.3
   793.9
   831.2
   771.5
   756.3
   830.9
   780.3
   807.2
   818.6
     853
   719.6
   743.3
   777.4
     805
   732.9
   831.6
   727.1
     792
   807.6
   763.8
   799.1
   759.5
   787.1
     766
   828.3
   759.2
   812.1
   790.7
   746.9
   844.9
     766
   745.3
   776.4
   810.5
   852.3
   791.3
   764.4
   803.7
   813.4
   819.2
   757.9
   749.2
   765.7
   857.2
   813.4
   747.9
   822.8
     853
   785.5
   818.3
   804.3
   809.8
   822.5
   904.5
   806.6
     826
   761.2
   846.2
   817.3
   921.7
     816
   846.8
   874.7
   897.1
   801.4
   853.9
   888.3
   847.8
   838.4
   830.9
     851
   813.1
   946.4
   893.5
   841.6
     925
   943.8
   834.8
   860.1
   932.4
   883.8
   904.9
   874.7
   967.5
   949.6
   873.1
   871.1
   975.9
   940.2
   889.6
   970.1
    1009
   952.2
    1033
    1014
   948.7
   977.9
   958.1
   953.9
    1012
    1057
    1025
   927.3
    1014
   968.1
    1015
     914
    1082
    1063
    1025
    1017
    1014
    1053
    1064
    1043
    1087
    1053
    1036
    1118
    1085
    1063
    1090
    1144
    1113
    1197
    1259
    1176
    1223
    1127
    1175
    1170
    1200
    1176
    1266
    1174
    1293
    1206
    1252
    1207
    1299
    1183
    1299
    1318
    1255
    1259
    1366
    1425
    1278
    1299
    1339
    1407
    1355
    1473
    1342
    1400
    1417
    1536
    1519
    1523
    1454
    1605
    1444
    1510
    1481
    1488
    1497
    1567
    1568
    1631
    1602
    1611
    1491
    1559
    1589
    1714
    1636
    1611
    1722
    1783
    1716
    1672
    1783
    1772
    1706
    1865
    1767
    1776
    1886
    1791
    1919
    1895
    1882
    1934
    1930
    1914
    1959
    1954
    1925
    1931
    2040
    1947
    2016
    1946
    2000
    2045
    2101
    2053
    2089
    2090
    2132
    2109
    2095
    2083
    2158
    2225
    2274
    2137
    2275
    2321
    2282
    2309
    2414
    2328
    2282
    2344
    2354
    2363
    2360
    2383
    2509
    2458
    2459
    2494
    2567
    2482
    2500
    2487
    2571
    2536
    2524
    2587
    2567
    2652
    2557
    2634
    2733
    2632
    2666
    2636
    2740
    2773
    2780
    2741
    2652
    2697
    2781
    2808
    2785
    2735
    2847
    2888
    2776
    2899
    2832
    2857
    3034
    2962
    2839
    2894
    2990
    2926
    2894
    2985
    2927
    3148
    3053
    3063
    3079
    3009
    3053
    3160
    3165
    3239
    3042
    2938
    2972
    3201
    3089
    3112
    3141
    3138
    3072
    3234
    3120
    3293
    3168
    3277
    3239
    3256
    3212
    3304
    3071
    3115
    3237
    3141
    3338
    3221
    3273
    3336
    3267
    3372
    3227
    3213
    3286
    3319
    3339
    3271
    3270
    3325
    3191
    3388
    3404
    3445
    3294
    3437
    3300
    3265
    3383
    3282
    3382
    3304
    3109
    3356
    3349
    3451
    3237
    3458
    3290
    3410
    3454
    3228
    3361
    3469
    3385
    3295
    3251
    3332
    3391
    3453
    3330
    3375
    3395
    3312
    3374
    3471
    3384
    3375
    3427
    3392
    3345
    3389
    3281
    3289
    3192
    3260
    3251
    3301
    3426
    3277
    3312
    3327
    3312
    3353
    3332
    3330
    3295
    3261
    3342
    3322
    3396
    3371
    3260
    3109
    3387
    3157
    3280
    3347
    3243
    3210
    3284
    3168
    3283
    3211
    3162
    3122
    3138
    3110
    3195
    3125
    3073
    3087
    3141
    3075
    3078
    3093
    3004
    3126
    3103
    2967
    2973
    3015
    2928
    2957
    3001
    2941
    2953
    3040
    2921
    2904
    3023
    2965
    2725
    2827
    2750
    2748
    2813
    2863
    2855
    2831
    2833
    2720
    2806
    2832
    2645
    2728
    2668
    2653
    2698
    2673
    2655
    2625
    2547
    2664
    2502
    2594
    2488
    2476
    2649
    2456
    2655
    2545
    2431
    2656
    2574
    2549
    2577
    2477
    2460
    2503
    2457
    2441
    2393
    2420
    2377
    2391
    2347
    2525
    2393
    2310
    2235
    2380
    2353
    2233
    2276
    2278
    2075
    2210
    2200
    2239
    2247
    2244
    2198
    2252
    2142
    2074
    2070
    2225
    2074
    2200
    2020
    2065
    2105
    2011
    2064
    1982
    2019
    1992
    1987
    2032
    2016
    1862
    1967
    1992
    1925
    1891
    1998
    1964
    1889
    1903
    1948
    1836
    1891
    1852
    1835
    1787
    1908
    1822
    1846
    1846
    1813
    1690
    1759
    1657
    1648
    1834
    1723
    1750
    1689
    1713
    1700
    1560
    1678
    1592
    1729
    1645
    1663
    1673
    1630
    1656
    1493
    1574
    1592
    1539
    1595
    1509
    1509
    1554
    1496
    1483
    1533
    1487
    1531
    1481
    1502
    1487
    1507
    1438
    1461
    1490
    1462
    1450
    1443
    1413
    1411
    1338
    1460
    1384
    1429
    1225
    1301
    1419
    1370
    1414
    1330
    1350
    1308
    1168
    1325
    1351
    1340
    1282
    1373
    1313
    1283
    1227
    1230
    1288
    1213
    1276
    1166
   933.1
    1228
    1300
    1223
    1210
    1147
    1196
    1185
    1196
    1174
    1175
    1094
    1166
    1211
    1104
    1159
    1169
    1197
    1200
    1105
    1143
    1122
    1050
    1092
    1111
    1139
    1100
    1121
    1135
    1086
    1037
    1089
    1053
    1083
    1181
    1037
    1047
    1053
    1068
    1050
    1086
     973
    1063
    1027
    1019
    1003
    1019
    1109
     996
    1014
    1001
    1039
    1027
   970.7
   926.3
   944.1
   980.1
   963.9
   916.9
     950
    1005
    1029
   973.6
   953.5
   977.9
   952.6
    1007
   845.2
    1018
   942.8
   907.8
     972
    1023
    1059
   978.5
   967.5
     974
   934.4
     889
    1011
   950.3
   875.7
   867.9
   977.5
     924
   885.1
   902.9
   920.4
   864.6
   946.4
   898.1
   954.2
   973.3
   987.3
   879.6
   958.7
   933.4
   863.7
   869.2
   894.5
   955.8
   950.9
   942.8
   912.3
   910.1
   903.9
   911.4
   869.2
   925.6
   878.6
   914.3
     924
   904.2
   873.7
   859.5
   888.7
   883.1
   842.6
   886.1
   890.3
   847.1
   866.6
   850.4
   916.2
   865.3
   871.5
   868.9
   885.4
   867.2
   818.9
   818.6
   795.6
     863
   821.8
   871.5
   877.3
   890.3
     899
   892.2
   931.8
   897.1
   855.9
   834.5
   854.3
   859.5
   825.7
   800.1
   903.9
   853.6
   829.9
   848.4
   835.8
   835.5
   863.7
     768
   844.5
   747.5
   763.1
     877
   868.5
     828
   835.1
   843.9
   880.2
     827
   822.8
   855.6
   822.2
   810.5
   834.8
   865.9
   867.9
     889
   786.1
   894.5
   795.6
   871.8
   813.4
     899
   788.7
   804.6
   823.4
   797.5
   882.5
   817.6
   792.6
   846.2
   819.6
   802.7
     815
   867.6
   864.6
   817.6
   910.1
   828.3
   817.3
   846.2
   781.9
   865.9
   817.3
   808.9
   855.9
   842.9
   851.7
   902.3
   882.2
   830.6
   899.7
   846.5
   828.3
     901
   846.8
   860.1
   789.7
     864
   880.9
   821.8
   815.7
     852
   872.4
   825.4
   809.8
   862.1
   817.9
     841
   856.2
   857.2
   888.3
   837.1
   804.3
   860.1
   920.1
   883.1
   853.3
   845.2
   853.6
   892.9
   906.5
   800.7
   894.8
   902.6
     935
     876
   922.7
   786.8
   832.9
   868.5
   898.1
   939.3
   868.2
     974
   931.5
   868.5
     925
   970.1
   896.4
   818.3
   908.8
     923
   942.5
   883.5
   893.5
   904.9
   945.4
   967.8
   998.3
    1006
     960
   986.6
   971.1
   951.3
    1005
   945.1
   987.9
    1056
   995.4
    1010
   993.8
    1023
    1004
    1024
   996.4
    1008
    1094
    1043
    1004
    1050
    1033
    1061
    1083
    1077
    1102
    1149
    1157
    1107
    1098
    1136
    1141
    1114
    1163
    1110
    1133
    1280
    1211
    1257
    1238
    1190
    1149
    1196
    1266
    1398
    1247
    1356
    1256
    1291
    1347
    1295
    1348
    1306
    1438
    1451
    1394
    1399
    1445
    1439
    1464
    1450
    1470
    1572
    1605
    1468
    1529
    1577
    1618
    1581
    1631
    1580
    1616
    1727
    1660
    1696
    1719
    1706
    1694
    1780
    1782
    1830
    1874
    1808
    1920
    1872
    1918
    1944
    1927
    1951
    1943
    2072
    2127
    2139
    2201
    2138
    2121
    2117
    2289
    2145
    2284
    2283
    2283
    2267
    2340
    2537
    2430
    2370
    2476
    2342
    2341
    2577
    2530
    2606
    2793
    2659
    2672
    2792
    2666
    2740
    2777
    2812
    2788
    2816
    2967
    2934
    3010
    3100
    3083
    3109
    3129
    3100
    3173
    3172
    3281
    3275
    3292
    3271
    3459
    3443
    3549
    3376
    3653
    3621
    3708
    3708
    3707
    3749
    3747
    3783
    3745
    3936
    4033
    3836
    4063
    4113
    4181
    4215
    4123
    4376
    4450
    4337
    4444
    4383
    4506
    4563
    4574
    4629
    4663
    4608
    4791
    4818
    4923
    4994
    4914
    5092
    4992
    5040
    5270
    5058
    5267
    5171
    5361
    5311
    5463
    5426
    5323
    5603
    5567
    5622
    5818
    5653
    5773
    5640
    5895
    5875
    6066
    6102
    6048
    6095
    6114
    6159
    6385
    6469
    6222
    6446
    6446
    6390
    6416
    6690
    6719
    6594
    6739
    6807
    6737
    6684
    6870
    6954
    7029
    7024
    6866
    7080
    7308
    7186
    7385
    7401
    7296
    7514
    7599
    7642
    7579
    7553
    7726
    7670
    7573
    7750
    7900
    7829
    8006
    7897
    8199
    8068
    8111
    8106
    8352
    8223
    8235
    8168
    8293
    8239
    8269
    8496
    8458
    8374
    8841
    8546
    8502
    8459
    8314
    8601
    8735
    8578
    8987
    8690
    8746
    8966
    8901
    8916
    9085
    8842
    8946
    8942
    9039
    9019
    9164
    9060
    8991
    8975
    9205
    9159
    9140
    9389
    9308
    9386
    9362
    9336
    9332
    9348
    9616
    9479
    9278
    9487
    9547
    9444
    9396
    9366
    9231
    9540
    9679
    9486
    9519
    9461
    9371
    9367
    9489
    9614
    9433
    9330
    9491
    9353
    9522
    9550
    9368
    9669
    9449
    9404
    9456
    9387
    9452
    9770
    9352
    9481
    9411
    9330
    9404
    9410
    9560
    9152
    9324
    9149
    9422
    9102
    8931
    9236
    9277
    9139
    9356
    8952
    9104
    9207
    9162
    8999
    9032
    9109
    8846
    9051
    8909
    8971
    8796
    9245
    9024
    8942
    8825
    8837
    8926
    8854
    8846
    8796
    8858
    8823
    8745
    8663
    8569
    8616
    8689
    8632
    8774
    8554
    8515
    8589
    8543
    8448
    8373
    8460
    8367
    8609
    8405
    8255
    8334
    8334
    8288
    8367
    8170
    8103
    8259
    8181
    8214
    8048
    8041
    8157
    7809
    7722
    7850
    8026
    7827
    7729
    7554
    7691
    7686
    7567
    7769
    7240
    7595
    7572
    7366
    7400
    7310
    7245
    7218
    7014
    7265
    7116
    7267
    6935
    7083
    7149
    7128
    7057
    6681
    7011
    6921
    6892
    6654
    6749
    6828
    6602
    6781
    6584
    6680
    6378
    6584
    6361
    6437
    6459
    6376
    6360
    6475
    6485
    6099
    6329
    6341
    6302
    6023
    6248
    6099
    6301
    6221
    6161
    6259
    5904
    5892
    6019
    5815
    5856
    5982
    5954
    5764
    5877
    5906
    5782
    5774
    5958
    5845
    5669
    5563
    5711
    5629
    5555
    5636
    5535
    5491
    5461
    5513
    5566
    5425
    5483
    5478
    5331
    5284
    5432
    5308
    5063
    5273
    5321
    5429
    5287
    5413
    5215
    5218
    5160
    5194
    5143
    5231
    5280
    5166
    5414
    5073
    5264
    5144
    5121
    5235
    5181
    5083
    5215
    4955
    5154
    5034
    4955
    5161
    4928
    4980
    5011
    4899
    5078
    5022
    4875
    4915
    5202
    4991
    4951
    5056
    4926
    4901
    4875
    4888
    5014
    5070
    4917
    4834
    5028
    4754
    4828
    4869
    4738
    4853
    4736
    4793
    5022
    4756
    4802
    4739
    4824
    4861
    4939
    4920
    4698
    4854
    4847
    4979
    4708
    4866
    4774
    5001
    4788
    4658
    4803
    4721
    4706
    4716
    4769
    4780
    4696
    4824
    4711
    4772
    4556
    4639
    4764
    4635
    4694
    4648
    4663
    4614
    4659
    4738
    4597
    4655
    4658
    4721
    4716
    4544
    4567
    4626
    4561
    4581
    4677
    4497
    4615
    4548
    4604
    4546
    4618
    4436
    4481
    4386
    4503
    4436
    4477
    4489
    4334
    4443
    4354
    4328
    4438
    4296
    4287
    4378
    4331
    4523
    4449
    4383
    4415
    4346
    4255
    4425
    4287
    4379
    4284
    4143
    4279
    4220
    4169
    4179
    4294
    4257
    4090
    4080
    4234
    4267
    4194
    4063
    4169
    4125
    4155
    4086
    4049
    4049
    4046
    4027
    4027
    4113
    4069
    3979
    4020
    3975
    3968
    3996
    3962
    3886
    4016
    3761
    3738
    3844
    3661
    3946
    3655
    3837
    3816
    3704
    3602
    3675
    3725
    3669
    3516
    3471
    3552
    3547
    3597
    3547
    3542
    3387
    3564
    3386
    3382
    3472
    3461
    3662
    3483
    3387
    3240
    3381
    3282
    3311
    3292
    3306
    3307
    3243
    3164
    3242
    3121
    3115
    3233
    3081
    3068
    3096
    3042
    3058
    3001
    3081
    3028
    3077
    3097
    3073
    2901
    3011
    2957
    2766
    3050
    2900
    2833
    2869
    2829
    2888
    2766
    2834
    2649
    2817
    2665
    2764
    2736
    2697
    2538
    2611
    2721
    2585
    2582
    2507
    2555
    2601
    2485
    2476
    2480
    2468
    2455
    2434
    2410
    2557
    2466
    2339
    2446
    2408
    2339
    2312
    2253
    2262
    2233
    2319
    2206
    2230
    2126
    2161
    2117
    2185
    2187
    2116
    2110
    2133
    2070
    2195
    2092
    1983
    2058
    2079
    2085
    1914
    2001
    1911
    1921
    1906
    1798
    1800
    1902
    1956
    1911
    1866
    1825
    1862
    1856
    1862
    1877
    1892
    1788
    1719
    1788
    1745
    1796
    1680
    1678
    1782
    1658
    1697
    1613
    1709
    1704
    1706
    1619
    1677
    1584
    1525
    1656
    1465
    1610
    1583
    1546
    1429
    1504
    1421
    1457
    1521
    1439
    1486
    1490
    1466
    1529
    1378
    1359
    1417
    1505
    1395
    1413
    1407
    1350
    1360
    1415
    1401
    1334
    1327
    1366
    1397
    1385
    1326
    1295
    1284
    1356
    1281
    1339
    1239
    1216
    1278
    1213
    1320
    1286
    1266
    1258
    1227
    1299
    1136
    1209
    1264
    1112
    1185
    1178
    1308
    1238
    1141
    1099
    1211
    1198
    1173
    1242
    1153
    1170
    1137
    1111
    1092
    1120
    1146
    1063
    1079
    1102
    1163
    1128
    1099
    1145
    1177
    1060
    1067
    1040
    1096
    1026
    1086
    1059
    1009
    1064
    1122
    1016
    1065
    1005
    1064
    1135
    1005
     936
   998.3
    1059
    1012
    1089
    1034
    1054
   990.5
    1026
    1078
   990.2
   957.8
   982.1
    1023
    1003
    1052
     998
    1052
   899.4
   977.2
    1022
    1040
    1008
    1005
    1014
   969.8
   860.4
   921.1
   952.9
   971.7
    1030
   991.5
    1018
    1015
    1018
     949
   959.4
   967.8
     961
   907.1
    1011
    1058
   953.2
   936.7
   886.1
    1007
   990.2
     974
   948.7
   957.4
    1047
   940.2
   951.9
   950.3
   919.8
   962.6
   978.5
   987.3
   983.7
   946.4
   911.4
    1003
   934.7
   949.6
   969.1
   979.8
   980.1
    1004
   898.1
   940.9
    1008
    1017
   950.9
   950.6
   906.8
   949.3
   965.5
   980.1
   943.5
     902
   969.1
   950.6
   927.9
   911.7
   992.8
   933.4
     947
   990.2
   885.1
   957.8
   950.9
   959.7
    1010
     984
   968.8
    1006
    1043
   964.6
   983.4
    1018
     997
   968.1
   983.1
   958.1
   978.2
   999.6
    1010
    1036
   982.7
   965.2
    1000
   977.5
    1004
    1039
   983.7
   996.7
   936.7
    1069
   988.6
   990.8
     938
    1092
    1051
    1118
    1056
    1041
    1015
    1085
    1034
    1081
    1097
    1002
    1094
    1123
    1128
    1078
    1155
    1115
    1149
    1140
    1138
    1119
    1109
    1172
    1090
    1141
    1156
    1151
    1221
    1210
    1150
    1076
    1214
    1127
    1254
    1168
    1193
    1221
    1234
    1257
    1227
    1254
    1209
    1310
    1257
    1319
    1293
    1356
    1287
    1294
    1334
    1404
    1271
    1404
    1354
    1417
    1386
    1320
    1436
    1441
    1367
    1464
    1431
    1386
    1445
    1408
    1469
    1513
    1426
    1466
    1446
    1492
    1620
    1549
    1522
    1637
    1508
    1599
    1699
    1554
    1667
    1665
    1708
    1624
    1700
    1688
    1733
    1837
    1676
    1700
    1794
    1688
    1959
    1820
    1801
    1862
    1863
    1879
    1898
    2003
    1966
    1933
    1924
    1994
    2040
    2017
    2094
    2011
    2007
    2124
    2145
    2044
    2209
    2230
    2183
    2197
    2235
    2265
    2268
    2274
    2269
    2349
    2328
    2433
    2452
    2464
    2385
    2403
    2476
    2412
    2488
    2673
    2567
    2633
    2770
    2642
    2574
    2717
    2703
    2692
    2842
    2802
    2863
    2822
    2833
    2894
    2923
    2920
    2976
    2978
    2939
    2998
    3083
    3073
    3129
    3141
    3181
    3198
    3278
    3292
    3353
    3479
    3249
    3303
    3249
    3563
    3269
    3516
    3417
    3433
    3564
    3649
    3438
    3647
    3700
    3739
    3822
    3815
    3829
    3639
    3634
    3799
    3807
    3904
    3930
    3877
    4126
    4218
    4020
    4095
    4049
    4108
    4266
    4256
    4284
    4334
    4418
    4442
    4253
    4383
    4466
    4452
    4489
    4666
    4552
    4657
    4728
    4584
    4686
    4773
    4625
    4856
    4883
    4866
    4820
    4966
    4977
    5168
    4985
    5053
    5111
    5066
    5192
    5200
    5087
    5201
    5196
    5277
    5188
    5343
    5429
    5411
    5517
    5516
    5409
    5597
    5647
    5523
    5492
    5700
    5674
    5818
    5798
    5650
    5796
    5758
    5902
    5706
    5855
    5886
    6010
    5971
    5991
    6087
    6058
    6012
    6012
    6117
    6157
    6125
    6375
    6272
    6190
    6178
    6201
    6441
    6355
    6225
    6424
    6422
    6440
    6283
    6065
    6484
    6468
    6497
    6361
    6556
    6668
    6460
    6657
    6735
    6570
    6935
    6622
    6782
    6535
    6574
    6552
    6578
    6523
    6806
    6654
    6573
    6730
    6736
    6860
    6837
    6960
    6804
    6863
    6741
    6899
    6871
    6957
    6832
    6866
    6760
    6955
    6939
    6833
    6906
    6978
    6929
    6910
    6832
    6785
    6983
    6935
    7172
    6876
    6783
    7070
    6947
    7049
    6919
    6980
    7078
    6900
    7021
    6994
    7063
    6846
    7018
    6886
    6929
    7090
    7151
    7124
    6992
    6888
    6922
    6889
    7023
    6951
    6846
    6853
    7058
    6907
    6952
    7042
    6965
    6837
    6945
    6801
    6843
    6879
    6631
    6986
    6939
    6928
    6662
    6703
    6792
    6547
    6740
    6984
    6687
    6556
    6708
    6638
    6774
    6456
    6665
    6662
    6553
    6740
    6616
    6757
    6602
    6497
    6695
    6434
    6525
    6402
    6244
    6359
    6480
    6412
    6503
    6381
    6401
    6209
    6187
    6276
    6357
    6337
    6217
    6311
    6226
    6094
    6133
    6129
    6018
    6113
    6264
    6070
    5928
    5946
    6038
    5884
    5871
    5854
    5829
    5893
    5818
    5615
    5701
    5645
    5555
    5584
    5731
    5503
    5519
    5550
    5541
    5579
    5358
    5227
    5394
    5429
    5354
    5510
    5194
    5255
    5338
    5143
    5199
    5143
    5058
    5106
    5164
    5183
    5196
    4977
    5106
    4889
    4743
    4823
    4900
    4987
    4720
    4732
    4828
    4697
    4553
    4626
    4619
    4618
    4511
    4465
    4656
    4609
    4491
    4408
    4387
    4272
    4416
    4303
    4418
    4186
    4171
    4347
    4264
    4197
    4279
    4148
    4149
    4057
    4147
    3971
    4002
    4004
    3848
    3842
    4067
    3694
    3997
    3775
    3792
    3750
    3876
    3789
    3686
    3712
    3690
    3527
    3519
    3704
    3578
    3615
    3552
    3542
    3446
    3602
    3454
    3445
    3376
    3365
    3319
    3583
    3450
    3325
    3259
    3308
    3176
    3176
    3225
    3135
    3104
    3023
    3001
    3134
    3076
    2927
    3048
    2949
    3057
    2953
    3023
    2893
    2910
    2836
    2902
    2779
    2976
    2756
    2729
    2746
    2932
    2702
    2607
    2586
    2690
    2635
    2648
    2648
    2602
    2574
    2555
    2513
    2489
    2516
    2467
    2453
    2458
    2423
    2453
    2382
    2293
    2376
    2307
    2227
    2383
    2303
    2276
    2250
    2296
    2176
    2216
    2285
    2196
    2100
    2131
    2145
    2151
    2121
    2170
    2116
    2056
    2147
    1995
    2034
    2013
    2013
    2074
    2052
    1921
    2104
    1999
    1898
    1987
    1887
    1948
    1882
    1951
    1918
    1864
    1892
    1888
    1800
    1814
    1764
    1880
    1831
    1834
    1759
    1826
    1768
    1821
    1783
    1759
    1680
    1750
    1644
    1676
    1738
    1649
    1668
    1726
    1570
    1633
    1653
    1701
    1606
    1610
    1506
    1608
    1550
    1666
    1555
    1629
    1542
    1538
    1579
    1490
    1510
    1540
    1499
    1509
    1640
    1502
    1501
    1575
    1557
    1522
    1496
    1501
    1512
    1511
    1430
    1465
    1418
    1511
    1433
    1330
    1407
    1467
    1484
    1559
    1487
    1403
    1452
    1528
    1415
    1451
    1522
    1398
    1415
    1357
    1494
    1472
    1335
    1501
    1454
    1466
    1456
    1444
    1524
    1350
    1445
    1396
    1438
    1451
    1436
    1505
    1440
    1507
    1494
    1450
    1476
    1361
    1432
    1479
    1451
    1473
    1466
    1526
    1548
    1425
    1565
    1527
    1492
    1474
    1526
    1404
    1520
    1451
    1501
    1544
    1545
    1530
    1442
    1600
    1528
    1602
    1527
    1566
    1594
    1570
    1609
    1597
    1619
    1645
    1540
    1592
    1681
    1608
    1727
    1589
    1620
    1601
    1550
    1651
    1630
    1748
    1692
    1654
    1718
    1640
    1657
    1660
    1763
    1702
    1810
    1740
    1673
    1774
    1820
    1769
    1692
    1840
    1793
    1903
    1686
    1681
    1800
    1841
    1781
    1871
    1806
    1937
    1814
    1841
    1826
    1818
    1922
    1832
    1915
    1941
    2078
    1873
    2044
    1991
    1911
    1924
    2075
    1979
    1893
    2093
    1959
    2130
    2080
    2085
    1922
    2080
    2017
    2148
    2105
    2023
    2217
    2172
    2060
    2254
    2228
    2209
    2225
    2198
    2256
    2225
    2161
    2300
    2279
    2172
    2229
    2205
    2307
    2153
    2243
    2248
    2263
    2406
    2336
    2298
    2434
    2400
    2394
    2363
    2440
    2368
    2476
    2513
    2454
    2574
    2542
    2455
    2484
    2404
    2541
    2459
    2547
    2545
    2444
    2623
    2443
    2484
    2568
    2623
    2644
    2682
    2430
    2596
    2649
    2661
    2602
    2555
    2633
    2640
    2621
    2713
    2603
    2740
    2654
    2780
    2736
    2704
    2705
    2671
    2679
    2700
    2729
    2867
    2667
    2779
    2782
    2626
    2658
    2786
    2685
    2758
    2869
    2811
    2796
    2787
    2851
    2792
    2718
    2911
    2882
    2771
    2871
    2885
    2852
    2922
    2728
    2765
    2823
    2842
    2930
    2855
    2885
    2809
    2851
    2768
    2703
    2852
    2920
    2824
    2788
    2849
    2800
    2951
    2964
    2946
    2819
    2810
    2826
    2891
    2846
    2791
    2857
    2969
    2831
    2943
    2683
    2891
    2662
    2914
    2852
    2819
    2799
    2816
    2876
    2910
    2814
    2776
    2908
    2754
    2841
    2805
    2722
    2876
    2848
    2741
    2889
    2747
    2704
    2754
    2691
    2654
    2716
    2622
    2681
    2783
    2820
    2752
    2855
    2827
    2731
    2651
    2797
    2630
    2549
    2785
    2650
    2730
    2713
    2779
    2660
    2750
    2589
    2647
    2768
    2705
    2676
    2595
    2545
    2543
    2571
    2516
    2476
    2597
    2598
    2541
    2594
    2547
    2476
    2553
    2512
    2396
    2472
    2375
    2310
    2424
    2339
    2334
    2377
    2368
    2444
    2330
    2346
    2275
    2358
    2284
    2253
    2305
    2298
    2236
    2296
    2205
    2233
    2179
    2076
    2195
    2128
    2188
    2119
    2159
    2208
    2245
    2159
    2182
    2061
    2112
    2112
    2040
    2120
    2038
    2019
    2009
    2005
    2067
    2003
    1897
    1929
    1949
    1873
    1955
    1861
    2011
    1854
    1913
    1953
    1920
    1900
    1886
    1866
    1950
    1739
    1869
    1844
    1850
    1775
    1806
    1856
    1859
    1720
    1715
    1739
    1649
    1790
    1802
    1785
    1763
    1654
    1722
    1731
    1647
    1597
    1621
    1568
    1512
    1582
    1555
    1637
    1629
    1528
    1493
    1582
    1524
    1588
    1595
    1478
    1624
    1664
    1439
    1626
    1461
    1398
    1469
    1469
    1486
    1460
    1470
    1513
    1305
    1440
    1466
    1377
    1366
    1386
    1440
    1372
    1339
    1334
    1417
    1366
    1361
    1319
    1334
    1425
    1313
    1433
    1325
    1330
    1313
    1340
    1359
    1326
    1326
    1284
    1241
    1273
    1260
    1248
    1208
    1258
    1260
    1316
    1290
    1235
    1258
    1316
    1167
    1152
    1231
    1212
    1299
    1174
    1203
    1218
    1212
    1224
    1126
    1188
    1214
    1254
    1221
    1197
    1064
    1138
    1175
    1205
    1157
    1093
    1168
    1113
    1256
    1152
    1159
    1153
    1179
    1061
    1166
    1076
    1122
    1093
    1062
    1157
    1140
    1140
    1179
    1183
    1201
    1137
    1088
    1094
    1088
    1053
    1083
    1110
    1142
    1084
    1073
    1035
    1011
    1096
    1076
    1057
    1089
    1105
    1032
    1097
    1046
    1111
    1044
    1045
    1084
    1102
    1044
    1071
    1108
    1075
    1017
    1128
    1033
    1157
    1079
   967.8
    1027
    1062
    1042
    1056
    1071
    1054
    1096
    1107
    1026
    1108
    1124
    1122
    1024
    1076
    1063
    1014
    1081
    1137
    1025
    1115
    1034
    1121
    1051
    1119
    1077
    1076
    1083
    1052
    1145
    1011
    1061
    1060
    1175
    1104
    1027
    1079
    1160
    1142
    1069
    1029
    1159
    1131
    1163
    1083
    1142
    1187
    1118
    1147
    1202
    1087
    1148
    1172
    1188
    1140
    1175
    1139
    1207
    1154
    1138
    1125
    1202
    1192
    1189
    1129
    1222
    1164
    1247
    1212
    1119
    1154
    1099
    1202
    1158
    1166
    1185
    1155
    1141
    1195
    1157
    1234
    1088
    1127
    1287
    1164
    1148
    1220
    1165
    1208
    1247
    1243
    1154
    1120
    1252
    1198
    1218
    1257
    1290
    1216
    1253
    1254
    1186
    1217
    1310
    1235
    1285
    1277
    1282
    1275
    1319
    1239
    1333
    1305
    1216
    1222
    1342
    1273
    1283
    1328
    1247
    1311
    1293
    1408
    1326
    1318
    1334
    1255
    1330
    1367
    1423
    1370
    1294
    1325
    1307
    1469
    1439
    1346
    1401
    1304
    1383
    1408
    1385
    1355
    1332
    1249
    1412
    1363
    1335
    1382
    1329
    1390
    1414
    1281
    1269
    1369
    1384
    1400
    1346
    1373
    1282
    1363
    1339
    1327
    1336
    1362
    1404
    1344
    1354
    1402
    1465
    1461
    1314
    1441
    1449
    1390
    1452
    1385
    1357
    1492
    1342
    1458
    1493
    1419
    1415
    1388
    1383
    1427
    1511
    1253
    1378
    1398
    1444
    1372
    1368
    1471
    1326
    1287
    1433
    1539
    1438
    1420
    1407
    1417
    1443
    1390
    1369
    1451
    1382
    1456
    1451
    1356
    1337
    1420
    1346
    1430
    1377
    1398
    1338
    1380
    1424
    1402
    1420
    1412
    1418
    1394
    1434
    1399
    1435
    1255
    1396
    1389
    1380
    1413
    1382
    1403
    1465
    1410
    1386
    1397
    1370
    1399
    1462
    1376
    1379
    1389
    1338
    1438
    1404
    1390
    1373
    1431
    1425
    1354
    1362
    1425
    1363
    1451
    1341
    1374
    1338
    1402
    1414
    1276
    1363
    1415
    1319
    1372
    1293
    1370
    1339
    1355
    1398
    1279
    1273
    1251
    1281
    1347
    1293
    1262
    1233
    1310
    1211
    1346
    1381
    1271
    1261
    1241
    1359
    1306
    1363
    1272
    1221
    1223
    1240
    1216
    1263
    1336
    1261
    1213
    1289
    1341
    1290
    1279
    1320
    1251
    1219
    1260
    1275
    1202
    1167
    1179
    1203
    1188
    1203
    1162
    1145
    1183
    1227
    1190
    1125
    1113
    1145
    1130
    1009
    1129
    1103
    1132
    1170
    1244
    1160
    1186
    1148
    1140
    1182
    1136
    1166
    1182
    1062
    1100
    1177
    1075
    1075
    1094
    1098
    1166
    1148
    1071
    1138
    1134
    1166
    1017
    1083
    1071
    1151
    1115
    1079
    1158
    1120
    1064
    1079
    1059
    1061
    1103
    1003
    1088
    1039
   993.8
    1005
   991.8
    1011
    1044
    1101
    1035
    1059
   999.3
    1033
    1023
    1084
    1030
    1039
    1039
    1023
    1025
   949.3
    1018
     925
    1004
    1033
    1053
   972.3
    1011
   932.8
    1019
    1086
     972
   988.2
   957.1
    1018
    1062
   929.2
     996
    1010
   975.9
   969.4
     962
   949.6
     937
   974.6
   902.3
   979.5
   956.8
   899.4
   953.2
   973.3
    1020
   973.3
   968.5
   932.1
   997.7
   913.3
     950
   942.8
   900.7
   952.6
   934.4
   943.2
   937.6
   990.5
   904.9
   892.9
   992.5
     935
   963.3
     899
   915.9
   938.3
   926.3
   952.2
   884.1
     938
   863.4
   931.1
   851.7
   971.1
     935
   914.9
   919.8
   964.6
     923
   979.8
   894.8
   901.6
   898.7
     902
   918.5
   830.9
   880.9
   860.1
   853.6
   899.4
   911.4
   892.9
     912
   933.1
   956.1
   978.8
   922.7
     840
   872.4
   840.6
     865
   878.3
     890
   878.3
   909.4
   874.4
     923
   881.5
   896.1
   879.2
   891.2
   940.9
   869.2
   888.3
     887
   971.1
   851.7
   890.6
   855.2
   885.1
   880.2
   848.1
   870.5
   855.6
   891.2
   847.5
   822.5
   909.1
   822.5
   909.7
   878.3
   862.7
   895.1
     876
   898.4
   869.2
   865.3
   912.7
   945.4
   857.8
   909.1
   868.2
     815
     804
   908.4
   915.9
   911.7
   883.1
   871.8
   885.4
   912.3
   930.8
   874.7
   904.2
   938.9
   923.7
   890.6
   861.7
   908.4
   940.6
   907.8
     852
   891.6
   914.9
   914.6
     875
   939.9
     923
   890.6
   860.1
   831.2
   903.6
     863
   878.6
     829
   898.1
   833.5
     938
   858.5
   907.1
   783.5
   875.7
   937.6
   905.2
   870.5
   829.6
     901
   835.1
     828
   965.5
   829.3
   894.2
   870.8
   842.3
   873.4
   849.1
   902.6
   942.8
   858.2
   889.6
   871.1
   893.8
   821.2
   895.8
   914.9
   878.6
   895.8
   921.4
   987.9
   921.7
   848.4
   969.1
   883.1
   905.2
   911.7
   904.9
   913.6
   944.1
   885.4
   880.5
   853.3
   904.9
   898.4
     838
   932.8
   936.3
     876
   855.9
   916.9
   906.2
   938.6
   887.4
   932.4
   924.3
   925.3
   873.1
   934.4
   873.4
   939.6
   839.7
     947
   873.1
   885.4
   893.8
   918.5
   933.7
   851.3
   898.4
   906.5
   892.2
   882.8
   913.3
   927.6
   914.3
     949
   907.5
   938.3
   955.5
   983.7
   894.5
   869.2
   914.3
   874.1
   906.2
   946.7
   947.7
     948
   884.1
   941.2
   967.8
   968.1
   952.2
   906.8
   906.5
   997.3
   925.3
   996.4
    1047
   957.8
   953.9
   970.7
   887.7
   887.7
   951.6
     911
   940.2
   915.3
   831.2
   916.6
   905.8
   917.8
   983.7
   906.8
   862.7
     876
    1006
   947.4
     912
     901
   909.4
   904.5
   851.7
   888.3
   879.9
    1045
   994.4
     900
   931.1
     899
   963.3
   949.3
   994.1
   860.4
   894.5
   926.6
   905.5
     959
   928.2
   945.4
     936
   905.5
   915.9
   940.6
   862.7
   993.8
[truncated: 464,005 more chars]
