# Supplementary material for: A machine learning approach to predict pancreatic islet grafts rejection versus tolerance
Source: PLoS One. 2020 Nov 5;15(11):e0241925. doi: 10.1371/journal.pone.0241925 (PMC7644021; doi:10.1371/journal.pone.0241925)
Supplement: S1 File — (ZIP) [file pone.0241925.s001.zip › Supplementary Information/Raw CZE data from aq.H samples/tolerants/T2 muestra 685 1 in 16.crm]

40
  -20.31
   -14.8
   24.13
   205.8
   399.1
   408.2
   421.8
   389.1
   410.2
   403.4
   419.6
   447.5
   426.4
   429.6
   445.9
     441
   426.4
   465.6
   428.3
   448.1
   497.8
   469.2
     487
   437.7
   467.3
   454.9
   478.3
   450.1
   483.8
   446.5
   419.9
   438.1
   507.8
   483.8
   519.2
     463
     430
     380
     442
   403.7
   424.1
   468.9
   482.8
   458.8
     476
   424.8
   490.3
     477
   498.7
   423.5
   438.1
   452.3
   483.2
   426.4
   449.7
   492.2
   467.9
   445.2
   430.6
   450.7
   462.7
   458.2
   424.1
   410.5
   471.5
   448.4
   473.4
   394.3
   479.9
   448.4
   478.3
   453.3
   482.8
   468.9
   423.5
   453.6
   420.5
   435.1
   434.2
   445.5
   460.4
   484.5
   438.7
     439
   418.3
   454.6
   470.5
   460.8
     439
   449.4
     453
   493.2
   477.6
   430.9
   457.2
     476
   436.4
     489
     428
   455.6
     415
   430.6
   421.2
     465
   436.4
   420.9
   457.2
     477
   437.4
   453.6
   395.9
   460.4
   498.1
   450.1
   516.9
   430.6
   457.5
   470.5
     453
   476.3
   436.4
     476
   448.1
   445.2
   442.3
   497.8
     453
     489
   491.9
   434.8
     489
   438.7
   423.5
   492.6
   494.8
   450.4
   492.2
     428
   463.7
   476.7
   500.7
   487.4
   418.9
   458.8
   472.5
   470.8
   446.8
   447.5
   459.5
   424.4
   475.4
   435.5
   471.5
   432.2
   454.3
   404.7
   415.4
   430.3
   473.4
   492.2
   496.5
   408.2
   443.6
   442.9
   495.5
   433.5
   452.7
   418.3
   453.6
   450.4
   502.3
     439
   481.5
   446.5
   522.4
   434.2
   497.4
   459.2
   393.3
   436.8
     464
   491.9
     442
   418.3
   440.7
   423.8
   490.3
   436.1
   461.7
   484.8
     417
   442.9
   458.2
   486.4
   434.8
   478.6
   486.1
   462.7
   469.9
   421.5
   437.4
   494.2
   458.2
   394.6
   475.4
   464.7
     416
   453.6
   428.3
   481.5
   405.6
   445.2
   460.8
   458.2
   502.3
   496.8
   412.1
   458.8
   473.1
     441
     487
   459.5
   460.8
   442.9
   453.6
   454.9
   437.7
   419.9
   435.8
   452.7
   439.7
   458.5
   412.8
   410.5
   457.9
     490
   483.8
   457.5
   519.8
   448.8
   469.2
   456.2
   486.1
   437.7
   445.2
   459.5
   450.4
   454.9
   444.9
   458.5
   399.1
   422.8
   462.7
   454.9
   431.9
     415
     441
   475.4
   426.4
   452.7
   472.8
   463.7
   433.5
   515.6
   442.9
     452
   441.6
   452.7
   498.1
   509.8
   406.9
   454.9
   482.8
   479.6
   440.7
   479.3
   454.3
     453
   468.6
   466.3
   441.3
     488
   431.6
   461.1
   484.5
   483.2
   476.3
   440.3
   440.3
     475
   479.6
   457.2
   467.3
   474.1
   449.1
   427.4
   449.4
   460.4
   458.8
     440
   429.6
   490.3
   457.2
   468.9
   489.6
     440
   468.9
     478
   498.1
   513.6
   452.3
   502.6
   440.3
   461.7
     466
   453.6
   477.6
   442.6
     475
     454
   462.1
     454
   451.4
     477
   464.7
   470.2
     429
   425.4
   496.8
   470.2
   414.7
   451.7
   474.1
   430.6
   468.9
   474.4
   488.7
   434.2
     502
   448.4
   437.1
   431.3
     465
   507.5
   474.1
   434.2
   446.2
   459.2
   466.3
   400.4
   427.7
   499.7
   499.1
     418
   529.2
   422.2
   447.1
   410.5
     441
   458.2
   491.3
   445.2
   406.6
   499.1
   489.3
   497.4
   473.7
   470.8
   459.8
   456.9
     475
   468.9
   402.1
   476.3
   473.4
     418
   482.5
   457.9
   449.4
   448.4
   448.4
   409.2
   503.6
   452.7
   457.5
   467.3
   448.4
   484.1
   444.6
     478
   438.1
   481.5
   425.1
   427.7
   438.1
   503.3
   446.5
   436.8
     454
   451.4
   490.3
   451.4
   486.1
   500.7
   411.5
     466
   478.6
   485.4
   439.7
     439
   466.9
   511.1
   467.9
   472.1
   466.6
   450.1
     478
   424.8
   461.1
   463.7
   498.1
   463.4
   385.2
   474.1
   421.2
   461.7
   500.7
   419.6
     439
     501
   457.9
   513.3
   515.3
   488.7
   504.9
   486.4
   495.5
   459.2
   419.9
   412.1
     440
   476.3
   450.1
   498.4
   418.3
   462.7
     525
   434.8
   448.8
   459.8
   442.9
     466
   471.2
   407.9
   444.6
   541.5
   447.1
   468.6
   486.7
   419.2
   480.9
   483.2
   409.5
   416.7
   446.5
   445.5
   439.4
   448.4
   470.8
   424.8
   473.7
   506.2
   438.1
     454
   434.5
   468.2
   437.7
   455.3
   443.6
   436.8
   415.7
   445.2
   476.3
   437.4
   403.4
   443.3
   451.7
   473.1
   466.3
   471.2
   467.3
   448.1
   466.3
   452.3
   490.3
     427
   496.8
   475.4
   490.3
   486.1
   452.3
   462.4
   414.4
   448.4
   436.1
   479.3
   482.8
   435.1
   471.5
   536.4
   494.5
   434.8
   460.8
   465.3
   456.2
   427.4
   466.6
   467.6
     500
     453
   503.6
   443.3
   472.5
   486.4
   487.7
   473.7
   423.8
   455.6
   476.3
   489.6
   446.8
     465
   457.5
   447.1
   490.6
     465
   462.7
   472.8
   459.5
   438.1
   461.1
   460.8
   402.4
   440.3
   443.3
   462.1
   433.8
     427
     451
   504.6
   436.1
   476.7
   389.4
   462.1
   437.7
   447.5
   473.1
   447.5
   471.5
   445.9
     488
     451
   449.1
   458.5
     500
     454
   480.9
   468.6
   425.7
   441.3
   481.5
   437.4
   442.3
   459.8
   465.3
   474.4
   449.7
   470.2
   421.2
   504.6
   428.7
   512.7
   494.8
   473.4
   436.4
   492.9
     439
   470.8
   460.4
     442
   463.4
   431.3
   448.1
   467.3
   448.4
   477.6
   399.1
     405
   454.6
   461.7
   446.8
   468.6
   444.2
   450.4
     464
   448.4
   418.9
   465.6
   461.7
   513.3
   485.1
   439.4
   412.1
   419.2
   480.6
   523.7
   415.4
   462.4
   510.1
   415.4
   454.3
   430.9
   469.9
   461.1
   480.9
   510.1
   483.2
   470.2
     489
   481.2
   480.6
   442.3
     489
   422.5
   444.6
   455.3
   465.3
   433.8
   442.6
   420.2
   429.3
   473.1
   492.6
   431.9
   459.2
   481.5
   514.9
     476
   446.8
     454
   433.5
   466.3
     478
   432.2
   477.6
   420.9
   507.8
   481.9
   451.7
   484.8
   473.1
   462.1
   458.2
   455.6
   489.6
   464.3
   442.3
   488.3
   446.5
     427
   486.1
   474.1
   462.1
   425.7
   473.1
   471.8
   476.7
   461.7
   484.8
   442.3
   495.2
   474.4
   480.2
   434.8
     477
   454.6
   495.8
   480.9
   462.1
     440
   435.1
   458.8
   472.8
   450.4
   471.5
     451
   481.9
   435.5
   435.1
   400.4
   508.5
   447.5
   401.7
   444.6
   464.3
   424.4
     428
   490.6
   491.3
   462.1
   455.9
   486.1
   492.6
   409.5
   443.6
   471.5
   519.5
   488.7
   458.5
   424.4
   450.1
   489.3
   478.3
   470.8
   450.7
   481.9
   460.8
   457.9
   478.6
   440.7
   456.6
   432.9
   442.3
   415.4
   482.2
   463.7
   473.4
   454.6
   499.7
   444.2
   503.6
   467.3
   424.8
     427
   455.3
   459.2
   482.5
   470.8
   492.2
   443.9
   467.3
     440
   476.3
   438.7
   402.4
   414.1
   494.2
   449.1
   464.7
   461.1
   435.5
   429.3
   455.3
   463.7
   451.7
   479.3
   494.8
     487
     442
   476.3
   470.8
   456.9
   517.9
   481.9
   459.2
   497.8
   418.6
   437.1
   447.8
     478
   461.7
   463.4
   471.2
   444.6
   416.3
   507.5
   449.7
   438.4
   427.4
   404.3
   493.9
   433.8
   472.1
   523.4
   438.4
   439.7
   472.5
     416
     441
   468.9
   479.9
   488.3
   454.3
   519.2
     451
   457.2
   428.7
   458.8
   432.2
   420.2
   422.5
   492.2
   442.6
   478.3
   464.3
   471.5
   454.9
   464.3
   460.4
   495.8
   467.6
   453.3
   459.8
   462.4
   484.8
   516.9
   495.8
   445.5
   488.3
   503.3
     442
   456.9
   490.6
   467.9
   471.2
   424.1
     466
   489.3
   464.3
     465
   460.8
   467.3
   454.6
   436.8
   442.6
   450.1
   503.6
     453
   504.6
   534.7
   484.1
   422.2
     452
   458.2
   474.1
   445.5
   418.6
   449.1
   438.7
   451.4
   454.3
   450.7
   426.7
   436.1
   461.1
   447.1
     476
   448.4
   471.8
   452.3
   479.9
   467.9
   455.9
   468.9
   471.5
   473.1
   402.4
   471.2
   470.5
   490.3
   440.3
   472.8
   483.5
   501.3
     442
   423.8
   417.6
   453.6
   420.9
     477
   432.5
   448.1
   479.3
   456.9
   451.7
   420.2
   479.9
   486.7
   454.6
   474.7
   486.4
     477
   460.4
   535.4
   438.4
   495.2
   502.6
   469.2
   471.5
   433.2
   409.5
     442
   422.5
   458.2
   472.5
   452.7
   445.2
   406.6
   472.8
   477.6
   450.1
   441.6
   471.5
   451.4
   412.8
     452
   486.4
     465
   489.3
   466.9
   493.2
   494.2
   496.1
   379.7
   447.5
     466
   470.5
   442.6
   477.6
   441.3
   544.1
   482.2
   495.2
   495.5
   492.9
     500
   457.2
   527.3
   463.4
   464.3
   455.3
     451
   423.5
     475
   486.7
   516.6
   410.5
   503.9
   375.8
   514.6
   461.7
   469.5
     463
   468.2
   487.4
   475.7
     501
     463
   421.8
   515.6
   422.8
   501.6
   469.9
     464
   517.2
   422.5
   437.4
   432.5
   447.8
   480.9
   474.4
   489.3
   480.9
   435.8
   405.3
   442.6
   425.4
   464.3
   455.9
   396.2
   459.5
   489.6
   436.4
   454.9
   437.1
   497.8
   449.1
   471.5
   466.3
   481.5
   484.8
   455.9
   439.4
   427.7
   422.5
     475
     453
   467.6
   425.7
   470.8
   442.6
   412.4
   467.9
   430.6
   452.3
   479.3
   491.6
   465.6
   446.5
   463.7
   485.8
   428.3
   471.2
   476.7
   436.1
   447.5
   470.8
     475
   440.3
   446.2
   432.2
   492.2
   522.4
     478
   498.4
   458.5
     464
   428.3
   482.5
   487.7
     476
   459.2
   445.5
   458.5
   466.6
     442
   433.2
   462.7
   504.6
   474.1
   436.1
   425.1
   420.9
   446.5
   486.7
   414.7
     454
   426.1
   514.9
   455.3
   465.6
     405
   484.1
   460.8
   549.3
   471.2
   450.4
   450.4
   495.5
   465.3
   440.7
   457.2
   476.7
   405.3
   482.5
   448.8
   433.8
   473.7
   474.1
   422.5
   448.1
   433.5
   432.9
   470.5
     440
   511.4
   447.5
   456.9
   456.2
   457.9
   430.6
   490.9
   451.4
   459.2
   464.3
     463
   475.4
   471.5
   453.3
     477
   444.6
   442.6
   442.9
   445.5
   430.3
   409.8
   443.3
   491.6
   490.9
   478.9
     441
   394.3
   446.5
   433.2
   415.7
   465.6
   471.8
   473.7
   462.1
   416.3
   447.8
     452
   469.9
   502.9
   458.8
   462.7
     453
   451.4
   473.7
   502.6
   497.4
     441
   476.3
   432.9
   465.6
   449.1
   453.3
   476.7
   432.2
   436.4
   407.9
   472.5
   553.2
     452
   458.2
   431.9
     430
   490.9
   453.3
   423.5
   413.7
   459.2
   467.6
   390.1
   447.8
   464.3
   473.1
   453.6
     478
   435.5
   419.2
     430
     451
     512
   399.8
   460.1
   483.2
   447.8
   467.6
   436.1
   441.6
   455.9
   459.8
   443.9
   408.2
   476.7
   419.9
   439.7
   431.9
   419.2
   476.3
   458.5
   428.7
   451.7
   435.8
   458.8
   479.9
   447.1
     429
   441.3
   425.1
   456.6
   443.3
   445.2
   470.8
     487
   483.2
   450.7
   478.3
   447.8
     430
   484.5
   448.1
     454
   439.7
   448.8
   482.8
   450.7
   461.1
   440.7
   460.1
   455.9
   489.3
   433.5
   434.8
   447.1
   492.2
   492.6
   404.7
   430.3
   426.7
   410.2
   444.2
   465.6
     463
   468.2
   415.4
   448.4
   423.5
   447.5
     464
   508.5
   474.4
   458.8
   453.3
   448.1
   434.8
   422.2
   422.8
   443.6
   464.3
   482.2
   426.1
   468.6
   463.4
   431.9
   453.3
   458.2
   433.8
   427.7
   411.5
   446.8
   450.1
   457.9
   442.6
   460.8
   455.9
   436.4
     440
   486.1
   454.6
   439.4
   447.1
   428.7
   422.5
     464
     417
   431.6
   452.3
   449.1
   455.9
   429.3
     441
   470.5
   441.3
   475.7
   459.5
   435.8
   445.5
     418
     466
   430.9
   481.2
     429
   432.9
   466.6
   405.6
   469.2
   461.4
   452.7
   460.4
   478.9
   407.2
   449.7
   468.9
   438.7
   437.7
   434.2
   466.3
   462.1
   446.2
   468.9
   469.5
   487.4
   440.7
   419.6
   466.9
   468.6
   441.6
   464.3
     451
     454
   467.6
   441.3
   466.6
   461.7
     475
   474.7
   486.4
   446.5
   447.8
   454.9
   423.1
     429
   471.8
   442.9
   435.5
   400.8
   482.2
   411.8
   404.7
   508.1
   457.9
     475
   439.4
   462.1
   445.5
   405.9
   479.6
   458.5
   449.7
   436.4
   482.8
   442.6
   418.6
   433.8
   444.6
   443.6
   467.9
   442.6
   447.5
   432.9
   449.1
   457.2
   466.3
   427.4
     464
   400.4
   442.6
   480.9
   473.1
   443.9
   454.3
   449.7
   438.1
   465.3
   442.3
   467.6
   441.3
   492.2
   471.8
   434.8
   433.8
   480.6
   436.8
   419.6
   466.6
   473.7
   416.7
   439.4
   459.5
   473.1
   471.2
   404.3
   441.3
   473.1
   464.3
     487
   444.9
   458.2
   466.9
   449.4
   493.9
   423.1
   435.5
   441.3
   497.1
   433.5
   457.5
   425.7
   479.6
   468.2
   449.7
   414.1
   401.4
   458.5
   462.1
   469.5
   469.9
   417.6
   460.1
   397.8
     416
   452.3
   483.2
   502.6
   446.2
   485.8
   420.2
   415.4
   495.5
   441.6
   484.8
   431.6
   461.1
   467.3
   485.8
   434.8
   459.8
   415.7
   412.8
   498.1
   460.4
   430.6
   474.4
   458.5
   444.2
   455.9
   455.9
   452.7
   486.7
   455.9
   461.7
   456.2
   432.5
   494.2
     452
   468.6
   458.2
   449.1
   454.3
   483.8
   425.4
   451.7
   445.9
   460.1
   446.2
   406.3
   466.6
   425.7
     439
   446.8
   467.6
   452.3
   423.1
   464.7
     442
   460.4
   418.9
     442
   462.1
     416
   478.9
   485.1
   420.9
   511.4
   453.6
   437.7
   468.9
   450.7
   433.8
   431.9
   478.3
   448.8
   463.4
   456.2
   402.4
   463.4
     416
   443.6
   472.5
   443.6
   438.7
   442.6
   450.4
     453
   411.1
   480.6
     478
   455.9
   421.8
   436.4
   416.7
   436.4
   465.6
   453.3
   429.6
   422.8
   428.7
   520.1
   454.9
   475.7
   461.4
   467.6
   466.6
   441.6
     430
   434.2
   455.3
   435.5
   473.1
   444.2
   442.6
     478
   462.7
     441
   490.6
   415.7
   421.5
     441
   454.3
   464.3
   421.5
   409.5
   418.3
     464
   433.2
     451
   448.1
   445.2
   486.1
   456.9
   518.2
   519.8
   438.1
   460.8
   455.9
     466
   434.2
   420.5
   423.5
   465.3
   470.8
     415
   433.5
   480.9
   451.7
   514.3
   425.7
     454
   469.2
   460.1
   464.7
   429.3
   464.7
   463.7
   462.4
   424.8
   474.4
   417.3
   458.5
   439.7
   435.8
   482.8
   451.4
   442.3
   423.1
   392.3
   479.9
   459.2
   428.3
   509.8
   448.4
   420.9
   400.1
     466
     451
   428.7
   425.7
   436.1
   468.6
     475
   452.7
   414.1
   478.3
     453
   449.7
   447.5
     478
     440
   416.7
     512
   427.4
     464
   456.6
     440
   518.2
   487.4
     430
   428.3
   459.8
     442
   502.6
     464
   438.7
     453
   463.7
   452.7
   421.5
   422.5
   455.6
   447.5
   470.8
   474.7
   459.5
   432.9
   436.1
   444.6
   451.4
   422.5
   453.6
   479.9
   455.6
   502.6
   466.3
   450.7
   396.9
   457.2
   470.2
   443.6
   462.7
   424.4
   454.9
   439.4
   472.5
   459.5
   506.5
   430.3
   439.7
   421.2
   444.6
   425.7
   399.1
   438.4
   410.2
   503.3
   484.5
   431.6
   430.9
   417.6
   451.7
   436.4
   453.3
   438.4
   472.8
   391.7
     440
   445.9
     427
   451.7
   423.5
   458.5
   437.1
   407.6
   452.7
     488
   486.1
   443.3
   492.6
   403.4
   454.3
     441
   457.2
   514.3
   496.1
   405.3
   439.4
   422.8
   410.2
   480.2
   442.9
   462.1
   457.5
   459.5
   432.5
   416.7
   475.7
   470.5
   423.8
   496.5
   428.3
   444.9
   487.7
   482.8
   442.6
   514.9
   441.6
   447.5
   417.6
   417.6
   471.8
   479.9
     451
   435.8
   487.7
   472.8
   446.5
   482.5
   497.1
   459.8
   464.7
   475.7
   469.2
   481.5
   438.1
   484.1
   441.6
   476.3
   478.6
   485.1
     477
   449.1
   417.6
   420.2
   444.6
   447.5
   455.9
   428.7
   460.1
   419.9
     404
   448.8
   451.4
   444.6
   470.2
     404
   405.3
   485.1
   445.2
     439
   442.6
   445.2
   453.3
   454.9
   447.5
   418.3
   449.4
   428.7
   505.5
   455.3
   444.6
   457.2
   438.7
   439.7
   532.5
   494.2
   468.6
   447.5
   456.9
   442.9
   478.3
   434.2
   457.5
   462.4
   475.7
   437.4
   516.9
   457.2
   411.5
   435.5
   452.7
   511.1
   418.3
   427.4
   457.9
   527.9
   516.9
   484.8
   473.1
   407.9
   443.3
   432.2
   437.7
   439.4
   486.4
   447.5
   457.2
     427
   509.4
   447.8
   433.2
   446.2
   452.3
   474.4
   441.6
   420.5
     478
   481.2
   444.6
   442.9
   482.2
     475
   474.4
   471.2
     453
   453.3
   412.8
   483.2
   429.6
   443.6
   415.4
   436.1
   423.8
   481.2
   494.8
   459.2
   456.2
   390.1
   447.1
   478.3
   437.1
   422.8
   450.4
   429.3
   480.2
   455.6
   409.2
     453
   430.9
   436.1
   449.4
   430.9
   477.6
   410.8
   420.2
   446.2
   455.9
     416
   389.1
   491.9
   459.8
   410.8
   426.4
   418.9
     391
   414.1
   442.9
   457.5
   444.2
   472.8
     427
   430.3
   476.7
   486.4
   422.8
   460.4
   444.2
   421.2
   439.7
   477.6
   421.5
   476.3
   459.5
   462.7
   443.6
   455.3
   419.2
   434.2
   454.9
   496.5
   445.5
   464.7
   469.9
   460.8
     465
   481.9
   431.6
   484.1
   408.2
   440.3
   425.4
   402.1
   485.4
   480.6
   438.7
   449.4
   460.4
   421.8
   394.9
   390.7
   402.4
   445.5
   430.9
   444.6
   467.3
   474.4
   458.2
   429.3
   499.4
   446.2
   411.5
   457.9
   471.2
   432.5
     403
   411.5
   492.2
   458.5
   442.3
   432.5
   460.1
   450.1
   448.1
     452
   447.8
   425.7
     489
   435.5
   468.2
     441
   454.6
   500.7
   459.8
   504.2
   463.4
   410.5
   437.1
   465.6
   478.3
   412.8
   442.9
   427.4
   471.2
   430.9
   499.1
   435.5
   443.9
   435.1
   510.7
     440
   497.4
   427.4
   441.6
   459.8
   418.6
   475.4
   462.4
   478.6
   497.1
     429
   457.5
   457.5
   461.7
   387.5
     418
   434.2
   456.9
   437.4
   447.5
   438.4
   456.9
   452.3
     442
   461.1
   510.4
   467.9
   435.8
     453
   456.9
     430
   447.1
   456.2
   446.8
     502
   461.4
     392
   444.2
   444.2
   452.7
   375.5
   424.8
   470.8
   418.9
   449.7
   447.1
   438.7
   433.8
   489.3
   465.3
   441.3
   455.9
   479.6
     416
   481.5
   394.9
   460.8
   452.3
   464.3
   440.7
   431.6
   462.4
   448.4
   493.5
   445.9
   432.2
   478.3
   484.8
   434.2
   479.3
   482.8
   475.7
   453.6
   472.1
   414.1
   408.9
   452.7
   452.7
   462.1
   442.6
   419.9
     464
   466.9
   448.1
   424.8
   446.2
     415
   436.8
   473.7
     439
   433.8
   461.4
   480.9
   431.3
   456.6
   419.2
   462.4
   429.3
   479.9
   455.6
   436.4
   437.7
   458.8
   484.1
   461.4
   458.2
   501.3
   442.9
   472.8
   474.4
   434.2
   438.4
   426.1
   424.1
   417.3
   455.9
   413.1
   400.1
     475
   457.5
   475.7
   441.6
   512.7
   422.8
   450.1
   433.5
   402.7
   439.7
   483.5
     463
   466.3
     439
   511.1
   464.3
     440
   450.1
     415
   441.6
   422.8
   444.6
   436.1
     440
   482.2
   399.5
   386.8
   446.2
   461.1
   462.4
   425.1
     442
   402.4
   421.8
     452
   430.3
   443.9
   434.5
   457.2
   496.5
   463.4
   456.2
   468.9
   406.6
     451
   475.4
   498.7
   417.3
   427.7
   422.2
   457.2
   444.2
     451
   480.2
   435.1
   458.2
   442.9
   454.9
   431.3
   440.7
   454.9
   450.7
   490.9
   463.7
   454.6
   433.8
   439.7
   414.4
   489.6
   470.8
     453
   461.4
   459.8
   492.6
   472.8
     451
     439
   427.7
   470.5
   483.5
   442.3
   465.6
   435.5
   439.4
     463
   485.4
   436.1
     417
     428
   404.3
   486.4
   453.3
   474.7
   440.3
   396.2
   471.5
   458.5
   430.9
   452.7
     490
   457.9
   472.8
   456.9
   447.8
   451.4
     463
   443.3
   425.4
   419.6
   410.8
   443.6
   438.4
   435.1
   424.8
   413.4
   482.5
   475.7
   455.9
   389.4
   472.1
   472.8
   430.3
   412.4
   443.9
   440.7
   404.3
   432.9
   493.5
   435.5
   448.1
   469.5
   450.4
   454.6
   455.3
   493.9
   455.9
   462.1
   414.7
     476
   477.6
   495.8
   460.1
   463.7
   464.3
   433.2
   480.6
   462.4
   440.3
   434.5
   442.3
   471.8
   474.4
   458.8
   440.7
     440
   501.6
     403
   480.2
   470.2
   430.6
   477.3
   462.4
   434.2
   501.3
   462.1
   429.6
   475.4
     489
   437.7
   468.2
   445.9
   443.9
   461.4
   458.5
   494.2
   474.1
   431.6
   480.9
   446.5
   439.4
   486.7
   458.5
   390.4
   455.3
   471.8
   424.1
   455.3
   418.6
   458.8
   482.2
   420.9
   508.5
   458.5
     430
   429.3
   446.5
   473.7
   479.9
   444.2
   445.9
   409.5
   424.1
   448.1
   502.6
   429.3
   481.2
   438.4
   454.3
   440.3
   488.3
   503.9
   441.6
   459.8
   468.6
   494.8
   403.4
     476
   425.7
   410.8
   430.6
   511.7
     488
   466.6
   408.2
   433.5
   498.7
     490
   445.9
   476.3
   471.5
   456.2
   449.1
   460.8
   446.5
   449.1
   469.5
   474.4
   410.8
     439
   456.6
     427
   467.9
   467.9
   449.4
     453
   476.3
   476.7
   471.8
     439
   479.6
   488.7
   473.7
   447.8
   469.2
   454.6
   457.9
     451
   455.6
   452.7
   427.7
   430.9
   442.9
   460.1
   432.2
   421.2
   452.3
   453.6
   431.3
   442.9
   443.6
   470.8
   459.5
   456.6
   448.8
   451.4
   418.9
   435.5
   440.3
   480.9
   456.2
     451
   485.8
     487
   455.3
   477.3
   452.7
   453.6
   469.9
   453.6
   435.8
   426.4
     441
   451.7
   445.5
   466.9
   431.3
   471.2
   471.2
   432.9
   448.1
   453.3
   439.4
     441
   433.8
   489.3
   471.5
   437.1
   481.2
   462.7
   460.4
   483.8
   448.1
   402.1
   437.4
     415
     428
   444.9
   406.9
   427.7
   418.9
   482.5
   427.7
   430.9
   425.7
   463.7
   411.8
   473.4
   495.8
   457.5
   433.5
   468.2
   423.5
   466.9
   401.7
   481.5
     451
   437.7
     463
   481.5
   467.9
   446.2
   479.9
     442
   460.4
   446.8
   471.5
     454
   447.8
   457.2
   460.1
     439
   436.4
   453.6
   455.3
   423.1
   436.1
   426.1
   461.4
   425.4
   456.6
   476.3
   438.4
   449.7
   442.9
   450.4
   421.2
   405.6
   428.3
   434.5
   435.8
   469.2
   481.2
     452
   484.1
   474.1
   447.1
   488.3
   435.1
   440.7
   427.7
   416.7
   455.6
   480.9
   443.9
   437.1
   424.8
   411.8
   430.6
   438.1
   416.7
   403.4
   473.7
   473.1
     442
     440
   441.3
   474.1
   410.8
   453.3
   415.7
   434.2
   460.4
   461.1
   430.9
   471.2
   466.9
   435.1
   471.2
   448.4
   412.1
   478.3
   470.5
   469.9
   467.3
   479.6
   447.8
   424.4
   418.6
   465.6
   451.4
   431.3
   408.9
   454.3
     452
   473.4
   466.6
   408.5
   409.5
   436.4
   430.6
   465.3
   468.2
   482.2
   417.6
     417
   461.1
   457.2
   470.8
     418
   448.1
   443.9
   437.7
   415.7
     428
     465
     369
   427.7
   423.8
   482.5
   448.8
   472.8
   439.7
   439.4
   442.6
   438.1
   431.6
   427.7
   490.6
   436.1
   480.6
   430.9
   440.7
   440.7
   451.7
   472.8
   444.6
   411.5
   405.6
   443.9
   469.9
   436.1
   437.7
   443.9
   446.5
   483.8
     478
   439.7
   437.1
   470.5
   385.2
   419.6
   495.5
     439
   429.6
   465.3
   425.1
   417.3
   431.6
   482.5
   428.7
   460.8
   431.6
   391.4
   429.3
   483.5
   449.4
   441.3
   394.3
   422.5
   439.4
   397.5
   416.7
   415.4
   410.2
   427.7
   445.2
   455.9
   418.3
     442
     439
   428.7
   456.9
   460.1
   439.4
   424.8
   425.1
   427.4
   470.5
   424.8
     427
   450.4
   429.6
   448.1
   460.8
     439
   459.5
   469.9
   417.6
   433.8
   506.2
   431.9
   454.6
   471.2
     550
   466.9
   427.4
   462.7
     428
     442
     441
   476.3
   459.8
   483.8
   419.6
     453
   411.8
     442
   448.1
   424.8
   443.9
   434.5
     441
   472.1
   438.7
     442
     429
   521.4
   434.2
   474.1
   373.2
   444.9
   417.3
   441.3
   440.7
   475.4
   483.5
   466.3
   498.1
   500.7
   467.6
   522.1
   434.5
   470.2
   432.2
   478.6
   421.8
   476.3
     487
   468.9
   471.2
   428.7
   469.9
   414.7
   385.8
   467.6
   425.1
   426.4
   448.4
     429
   487.4
   419.6
   443.9
   447.1
   426.7
   442.9
   399.5
   386.2
   426.7
   492.2
   456.9
   436.1
   465.6
   443.9
   486.1
     428
     415
   451.4
   425.7
   431.3
   399.8
   482.2
   438.1
   465.3
   408.2
   428.7
   483.8
   399.1
     464
   465.6
   431.6
   455.3
   445.9
   493.5
   474.1
   425.7
   472.5
     417
   439.4
   433.8
   430.3
   445.5
   432.5
   434.8
     439
   465.3
     417
   481.2
   475.4
   450.4
   438.7
   448.8
   473.1
   430.6
   455.3
   430.6
   443.3
   431.6
   398.2
   483.5
   430.9
   462.7
   450.7
   448.4
   430.6
   408.2
     490
   430.3
   433.8
   405.6
   454.6
   444.6
   448.4
   475.4
   402.1
   432.9
   442.3
   455.9
   420.9
   396.2
   508.5
   471.5
   441.3
   506.2
   454.3
   482.2
   437.4
   407.9
     465
     427
     439
   455.3
   399.8
   486.1
   432.2
   460.8
   471.8
   456.2
   480.6
   470.5
   422.8
     452
   472.1
   450.1
   468.9
     429
     430
   448.8
   481.5
   469.2
   380.6
   444.6
   437.4
   465.6
   468.9
   387.5
   458.2
   502.6
   435.5
   382.6
   396.2
   495.8
     476
   432.2
   414.1
   458.8
     429
   494.2
   433.2
   439.7
   451.4
   447.5
   440.3
   459.2
     454
   469.5
   420.2
   492.6
   461.7
   455.6
   430.3
   464.3
   447.5
   425.1
     453
   433.5
   443.6
   450.1
   463.7
   504.9
   402.7
   432.2
   407.9
   485.8
   424.1
   469.5
   461.4
   433.8
   424.4
   493.5
   426.7
     502
   462.7
   497.1
   467.3
   410.8
   480.2
   423.1
     417
   449.1
   498.7
   387.8
   445.5
   446.8
   418.6
     441
   451.4
   448.1
   388.4
   414.7
   447.1
   451.4
   430.9
   453.6
   491.6
   452.7
   442.9
   479.6
   425.1
   414.4
   446.5
   477.3
     440
   456.2
   435.1
   415.7
   415.4
   439.7
   448.8
   491.6
   467.6
   389.4
   466.6
   435.8
   430.9
     429
   418.6
   399.8
   483.2
   445.5
   437.7
   461.1
   462.7
   423.5
   470.2
   520.8
   408.2
   466.6
   429.6
     441
   404.7
   430.9
   481.9
   459.2
   476.7
   442.3
   433.8
   496.5
   448.8
   419.9
   406.3
     441
   466.3
   446.2
   432.2
     439
   426.7
   419.9
   427.7
   458.5
   400.8
   407.2
   435.8
   446.8
   485.8
   432.2
   404.7
   450.1
   459.8
   422.5
   462.7
   472.8
   427.4
   451.4
   433.5
   410.5
   441.6
     454
   434.5
   401.4
   457.9
   483.2
   453.3
   497.8
   414.1
   441.6
   454.3
   436.4
   459.8
   469.5
   514.3
   434.2
     440
   476.3
   436.1
   450.4
   408.5
   407.6
   483.8
   457.9
   506.8
   402.1
   432.5
   439.7
   458.2
   465.6
     429
   465.6
   450.4
   420.9
   394.6
   462.7
   468.9
     418
   434.8
   466.6
   416.7
     405
   436.8
     476
   432.9
     464
   444.9
   430.3
   433.2
   467.3
   454.3
   441.3
   502.9
   478.9
     454
   467.9
   430.3
   444.2
   415.7
   479.9
   444.2
   474.1
     453
   435.5
   441.6
   457.5
   426.1
   446.2
   483.8
   422.8
   421.5
   442.9
   396.9
   419.9
   455.3
   490.9
   416.7
   445.5
   442.6
   435.8
   457.5
   425.4
   460.1
   438.1
   451.4
   468.6
   432.2
   434.5
     454
   448.8
   361.2
   405.6
     453
   459.5
   435.8
     453
   419.2
   481.9
   396.9
   399.8
   469.2
   502.9
   459.5
   475.7
   406.3
   406.6
   457.5
     454
   452.7
   447.8
   469.2
   488.7
   455.3
   420.9
   467.3
   471.8
     465
   472.5
   452.7
   456.6
   446.5
     475
     404
   459.5
   417.3
   426.7
   469.2
   463.4
   426.7
     429
   430.3
   445.9
   402.7
     454
   426.4
   422.2
     477
   436.4
   484.8
   454.6
   472.8
   428.3
   432.5
   461.7
     464
   453.6
     463
   441.6
   472.1
   423.5
   453.3
   391.4
     463
   438.7
   441.6
   453.3
   430.6
   437.4
     430
     440
   460.8
   451.4
   448.4
   418.6
   423.5
   410.2
   449.7
   458.5
   439.7
   461.7
   509.1
   421.8
   446.2
   472.5
   482.8
     453
   454.3
   468.2
   422.5
   437.4
   459.2
   395.2
   482.5
   447.1
   431.3
   470.5
   452.7
   453.6
   451.4
   429.6
   442.3
   499.1
   476.3
   440.3
   400.8
     451
   458.2
   445.2
     418
   456.6
   437.4
   483.5
   455.9
   462.1
   479.9
     500
     451
     430
   456.6
   445.9
   489.6
   481.2
   421.2
   449.1
   467.6
   423.8
   455.6
   462.4
   422.2
   482.8
   439.7
   443.9
   447.1
   418.6
     477
   461.7
   468.9
   439.4
   461.7
   474.1
   431.3
   430.6
   441.3
   426.4
   457.2
   466.3
     451
   447.8
   407.9
   487.4
   413.4
   429.3
   458.8
     465
     500
     417
   480.2
   444.6
   427.4
   474.1
   482.2
   448.8
   433.8
   482.5
   430.3
   410.8
   474.1
     488
   446.8
   439.4
   463.7
   447.8
   450.7
   474.1
   433.5
   448.4
   479.6
   507.2
   433.8
     430
   427.4
   412.8
     452
   434.8
   475.4
     464
     490
   387.8
   449.1
   398.2
   437.4
   436.1
   440.7
   455.9
   451.4
     416
   446.8
   391.4
   442.9
   434.2
   442.6
   458.5
     441
   450.7
   441.6
   454.6
   465.6
   446.8
   411.8
   444.6
   527.6
   448.1
   424.1
   462.1
   362.5
   463.7
   471.8
     442
   499.4
   466.3
   419.2
   448.8
   481.2
   422.2
   499.1
   450.1
     451
   445.2
   453.3
   414.4
   508.8
     404
   458.2
   388.1
   430.6
   425.1
   472.1
   456.6
   444.2
   420.5
   431.9
   458.8
   468.9
   471.2
   494.5
   418.6
   424.1
   436.8
   475.4
   476.3
   489.3
   462.1
   440.3
     439
   465.3
   442.3
   484.5
   438.7
   402.7
   444.6
   433.8
   504.2
   446.5
   459.8
   466.3
   455.3
   427.4
   484.1
   400.8
   461.7
   480.6
   442.3
   461.7
   452.3
   445.2
   426.7
   419.2
   445.2
   431.9
   448.8
   411.5
   478.3
   419.9
   442.9
   439.7
   428.3
   467.9
   442.3
     380
   467.3
   457.5
   382.3
   444.2
   467.3
   455.6
   416.7
   400.1
   459.2
   444.2
   429.3
   436.8
   420.9
   447.1
   447.8
   468.6
   448.1
   434.2
   467.3
   463.4
   477.3
   434.8
   467.9
   449.1
   490.9
   458.2
   434.2
   460.8
   487.4
   497.4
   411.1
   522.1
   423.8
   448.1
     427
   508.8
   490.6
   464.3
   445.2
   442.9
   401.1
   443.6
   451.7
   508.8
   453.6
   442.3
   497.4
   476.7
   411.5
   433.2
   466.3
   447.5
   432.9
   430.3
     489
   419.6
   478.6
   460.8
   446.2
   446.2
   426.7
   404.3
   444.9
     441
   446.5
   382.6
     441
   471.2
   448.8
   435.8
   450.4
   484.1
     454
   412.4
   469.2
     453
     488
   448.8
   443.6
   470.8
   481.5
   395.2
   438.7
   414.4
   418.6
   449.1
   507.2
   419.6
   422.2
   449.1
   467.9
   423.5
   511.4
   431.6
   461.4
   475.7
   483.5
   471.2
   398.8
     416
   446.2
   409.5
   462.1
   443.3
   377.7
     465
   466.3
   484.1
   429.3
   422.5
   450.4
   416.3
   461.1
   420.5
   446.8
   485.8
   442.9
     452
   410.5
   409.2
   471.5
   444.6
     476
   435.8
   492.6
   458.5
   412.8
   444.2
   453.3
   484.5
   444.6
   413.4
   472.5
   431.3
   435.1
   431.3
   445.9
   433.5
   426.1
   437.1
   480.9
   439.4
   461.7
   409.2
   502.6
   436.1
   439.7
   432.5
     475
   504.6
     454
   411.1
   450.1
   473.4
   454.6
   443.3
   473.7
   443.6
   473.7
   415.7
   422.2
   481.9
   443.3
   439.7
   438.1
   430.9
   510.1
   371.2
   444.9
   481.9
   448.8
   438.7
   412.8
   484.1
   455.6
   504.6
     475
   449.1
     490
   437.1
   473.1
   446.5
   453.6
   398.5
   443.3
   419.9
   464.3
   452.7
   448.4
   463.4
   478.9
   383.6
   448.8
   448.1
     475
   402.1
   446.8
   477.3
   455.9
   431.6
   402.7
     513
   461.4
   467.9
   450.1
   451.4
   490.9
     451
   446.8
   408.5
   432.2
   493.9
   480.9
   475.7
   466.3
   410.8
   442.3
   483.8
   476.7
   424.1
   454.3
   440.7
   407.2
   444.9
   431.9
   396.9
   472.5
   419.2
     454
   447.8
   449.7
   470.8
   443.9
   492.2
   445.2
   433.2
   430.9
   399.5
   433.8
   488.7
   423.8
   449.1
     427
     430
   507.8
   478.6
   471.2
   438.4
   425.7
   474.1
   489.3
   418.3
   415.4
   420.5
   462.1
   412.4
   471.5
   490.6
   475.4
   454.6
   426.4
   436.1
     452
   446.8
   433.2
   424.4
   413.1
   451.4
   443.3
   409.8
   439.4
   451.4
   434.2
   440.3
   468.2
     428
   460.1
   442.3
   490.9
   418.6
   425.4
   430.6
   485.4
   470.2
   454.9
   402.4
   440.7
   461.1
   445.2
   434.5
   442.9
   480.9
   445.5
   465.6
   449.1
     440
   442.3
     464
   405.9
   451.7
   493.9
   428.7
   431.3
     451
   413.4
   469.5
   462.4
   502.6
     513
   450.4
   433.5
   480.2
   458.5
   415.7
   450.7
   454.6
     465
   453.3
   477.3
   480.6
   402.4
   460.4
   453.3
   397.5
   455.6
     452
   395.6
   426.4
   420.5
     368
   470.8
   448.8
   458.2
   421.8
   423.8
   445.5
   488.3
   407.9
   499.4
   498.7
     442
   421.8
     442
   441.3
   445.9
   449.1
   399.8
   435.8
   441.6
   446.2
     440
   475.7
   426.1
   406.3
   435.1
   419.9
   442.6
   437.1
   455.9
   409.2
   455.3
   462.1
   447.5
   433.5
   475.4
   425.7
     428
   433.8
     465
   432.5
   444.9
   461.4
   478.3
   448.4
   408.2
     429
   420.9
   459.2
   448.8
   430.6
   412.1
   484.1
   449.4
   432.2
   430.6
   429.6
   393.9
     439
   490.9
   476.3
   454.3
   478.9
   452.7
   468.6
   426.7
   412.8
   469.2
   441.3
     451
   465.6
   432.5
   449.1
   442.9
   450.7
   456.9
   458.8
   418.6
   407.2
     417
   425.4
   499.1
     439
     463
   400.4
   439.4
   416.7
   399.1
   448.4
   468.6
   449.7
   436.1
   465.6
   479.9
   436.1
   442.9
   445.2
   401.7
   476.3
   471.2
   436.4
   467.9
   452.3
   438.7
   490.9
   519.2
     415
   401.1
   440.7
   424.1
   442.3
   468.2
   438.1
   456.2
   449.1
     392
   433.5
   498.7
   454.3
   424.4
   460.1
   431.3
   438.1
   454.3
   500.3
   485.8
   463.4
   462.7
   418.9
   464.3
   442.9
   456.9
   445.5
   454.3
   424.1
   427.4
   447.5
   407.6
   453.6
     415
     429
   466.3
   470.8
   520.1
     487
   452.3
     430
   412.1
   498.7
   452.7
   473.7
   406.6
   453.3
   463.7
     476
   416.7
   464.3
   459.8
     441
   456.2
   420.5
     404
   427.4
   421.2
   433.2
   467.6
     501
   447.5
   422.5
     439
   519.8
     429
   411.5
   444.9
   419.2
   435.8
   421.8
   485.1
     466
   419.6
   434.8
   422.2
   445.5
   492.9
   433.5
   484.1
   462.4
     489
   456.2
   494.5
   455.9
   452.3
   430.6
   451.7
   466.6
     466
   453.6
   439.4
   467.9
   447.5
   470.5
   460.1
   436.1
   383.9
   404.7
   417.3
   449.1
   506.2
   435.5
   434.5
   455.3
   477.6
   456.6
   437.7
   433.5
     440
   430.3
   467.9
     465
   439.7
   444.9
   447.1
   424.1
   450.7
   449.4
   456.6
   463.4
   427.4
   492.9
   433.2
   449.7
   450.4
   409.2
   445.5
   465.3
   451.4
   472.1
   444.6
   464.3
   449.4
   433.5
   470.5
   442.6
   459.8
   447.5
   435.8
   440.7
   460.8
   457.9
     417
   436.1
   467.3
   432.2
     451
   421.8
   466.9
   447.5
   450.7
   483.8
   429.6
     452
   427.7
   421.8
   417.6
   448.1
   434.2
   481.2
   449.1
   421.8
   418.6
   477.3
   493.5
   423.1
   474.1
   437.7
   440.3
   427.4
   434.2
   461.1
   442.6
     439
   406.9
   449.7
   435.8
   444.9
   458.8
   472.1
     451
     477
   441.3
   458.8
     440
   449.1
   442.3
   422.5
   467.3
     490
   461.4
   439.7
   516.2
   489.6
   478.9
   439.4
   460.1
   399.8
   447.5
     452
   437.4
   400.4
   496.5
   478.3
   456.9
   433.8
   472.1
   429.3
   421.5
   396.9
   431.3
   474.1
   422.2
   450.7
   442.3
   451.7
   442.9
   452.7
   414.4
   449.4
   466.6
   481.9
   494.5
   477.3
   408.9
   437.7
   466.3
   425.1
   418.3
   467.6
     451
   432.2
   425.1
     441
   431.6
   463.7
     477
   442.9
   424.8
   418.9
   437.7
   456.6
   449.1
   439.4
   440.7
   462.7
   426.1
   469.5
   412.8
   436.4
   472.1
   441.3
   471.8
     478
   448.8
   467.6
   475.4
   449.4
   440.7
   442.9
     381
   425.1
   424.4
   415.4
   465.6
   414.4
   435.5
   460.1
   398.8
   413.1
   445.2
   459.5
   451.7
   441.3
     465
     418
     490
   410.2
   435.8
   410.2
   480.6
   449.1
   438.4
   424.1
   424.1
   435.5
   401.4
   446.2
   435.5
   464.7
   414.7
   417.6
   454.9
   425.7
     416
   437.1
   432.2
   492.9
   443.6
   436.8
   448.1
   419.6
   420.5
     405
   453.3
     439
   414.7
   510.4
   456.9
   445.2
   445.9
   451.4
   459.2
   457.2
   467.6
   471.2
   428.7
   444.6
   444.6
   464.7
     416
   391.4
   407.9
   437.7
   459.8
   461.4
   452.7
   448.1
   455.9
   415.4
   462.1
   434.8
   440.7
   467.9
     464
   438.1
   408.5
   437.7
   379.7
   472.5
   438.4
     442
   423.5
   445.2
   383.2
   434.8
   450.4
   448.8
   454.6
   520.1
   407.9
   432.9
   421.5
   416.3
   469.9
   423.8
     463
   425.4
   453.6
     478
   488.3
   448.4
   409.5
   405.3
   428.3
   433.5
     417
   431.6
   433.2
   418.9
   424.1
   460.8
     415
   453.3
   471.5
   423.8
   447.1
   472.8
   438.1
   395.6
   413.4
   469.9
   390.1
     405
   425.1
   421.2
   451.4
   498.4
   478.6
   414.7
   422.8
   442.6
   451.4
   443.3
   462.4
   472.1
   427.4
   439.4
   454.9
   473.1
   468.9
   432.2
   462.1
   493.5
   463.4
   471.8
   458.2
   434.5
   442.9
   417.3
   485.1
     452
   444.2
   408.2
     453
   415.4
   441.6
   410.5
   425.7
   428.7
   458.5
   470.5
   458.8
   465.6
   474.1
   470.5
   467.3
     475
   438.4
   419.2
   470.8
   447.8
   494.8
     427
   416.7
   437.7
   479.6
   393.9
   455.3
   411.8
   398.8
     439
   422.8
   433.2
   435.1
   425.4
   433.5
   425.4
   461.7
   430.9
   484.5
   482.8
   463.7
   470.8
   451.4
   462.1
   456.9
     465
   437.1
   449.7
   458.5
   443.3
   482.2
   452.7
   447.8
   432.2
     453
   387.8
   427.4
   500.3
   453.6
   413.1
   445.2
   471.8
   467.3
   453.6
   431.9
   472.8
     393
   446.8
   453.6
     452
   475.7
   500.3
   435.1
   448.8
   420.5
   442.3
   440.7
   471.5
   414.7
   438.1
   481.9
   462.7
   435.5
   446.5
   462.4
   479.6
     464
   455.6
   460.4
   448.4
   478.3
   468.6
   436.8
   435.8
     488
   419.6
     415
   410.5
     463
   447.5
     454
   417.3
   422.5
   425.4
     428
   483.5
   432.5
   488.3
   458.8
   479.9
   464.3
     429
   479.3
   453.6
     417
   434.5
   433.5
   449.4
   466.3
   419.9
   430.9
     478
   449.1
   430.3
   490.3
   462.4
   486.4
     453
   423.1
   484.1
   455.9
     429
   455.9
   416.3
   479.6
   447.1
     463
     404
   438.7
   423.1
   442.9
   471.5
   380.6
   438.1
   449.4
   462.4
   402.7
     463
   427.4
   483.5
   457.2
   437.7
   436.8
   491.3
   482.8
   442.6
   432.9
   450.4
   449.7
   435.1
   495.5
   462.4
     487
   417.3
   454.6
   458.8
   461.7
   483.2
   434.8
   459.2
   470.5
     475
   454.3
   419.9
   447.8
   445.5
   475.4
   451.4
   449.7
   480.6
   390.4
     454
   422.5
   430.6
   421.8
   448.1
   426.7
     440
   400.8
   421.5
   464.7
   470.8
   446.5
   469.9
     439
   443.6
     441
     452
   419.6
   445.5
   435.5
   374.2
   483.2
     439
   440.7
   447.8
   470.5
   486.1
   425.1
   408.2
   447.8
   474.7
   433.5
   388.1
   410.8
   448.1
   431.9
   442.6
   460.1
   397.8
   434.8
   464.7
     430
   457.2
     430
   435.8
     489
     439
   467.6
   462.7
   478.6
   406.3
   443.3
   489.3
   431.3
   436.4
   467.9
   415.7
   447.5
     427
   494.2
     418
   467.6
   467.3
   421.8
   449.7
   427.4
   449.1
   435.5
   470.2
   488.7
   457.9
   431.9
     404
     404
   445.9
   423.1
   445.9
   369.9
   490.3
   435.5
   508.8
   420.9
   452.7
   446.5
     416
   448.1
     465
   444.6
     465
   430.9
   456.9
   418.9
   442.9
   442.3
   463.4
   436.8
   424.1
   448.8
   482.2
   424.8
   448.4
   433.5
   425.4
     465
     430
   500.7
   436.8
   419.6
   405.6
   414.1
   460.1
   428.3
   423.5
   404.3
   471.2
   426.1
   408.9
   469.9
     430
     465
   466.6
   408.5
   408.2
   483.5
   446.5
   395.6
   428.3
   440.3
   486.7
   412.8
   411.5
   420.2
   444.2
   468.9
   448.8
   472.1
   436.8
   406.3
   408.2
   389.4
   448.1
     441
   416.3
   484.8
   428.7
     500
   443.6
   433.8
   460.8
   438.1
   433.2
   442.9
   398.5
   423.1
   436.8
   452.7
     453
   413.7
   454.3
   440.7
   436.8
   423.8
   399.1
   429.3
   431.9
   445.5
   408.5
   466.9
   407.6
   454.3
   436.1
   420.9
   422.2
   432.5
   474.1
     454
   449.7
   435.5
   459.5
   440.7
     415
   481.2
     441
   460.8
   451.7
   520.1
   435.8
   442.6
   408.5
   449.1
   453.3
   469.9
     416
   456.6
   456.9
   448.1
   427.4
     404
   458.8
   393.3
   414.7
   437.7
   443.3
     439
     439
   475.4
   447.1
   422.2
   444.2
   409.5
   446.2
   478.6
   431.6
   431.6
   444.6
     452
   498.7
   426.4
   456.2
     417
   422.2
     418
   426.7
     405
   407.2
   424.8
   466.6
     452
   425.7
   420.2
   449.7
   456.2
   457.9
   430.3
   468.6
   430.6
   417.3
   477.6
   456.2
     403
   415.4
   454.6
     465
   451.4
   447.8
   422.2
   447.1
   410.2
     452
     430
   430.3
   446.5
   437.1
   426.4
   443.9
   449.1
   458.5
   444.6
   423.1
   439.4
     453
   475.4
   480.9
   425.1
   426.1
   437.4
   423.5
   404.3
   420.9
   448.8
     465
   443.3
     453
   497.4
   397.5
   455.6
   458.5
   433.2
   444.2
   460.8
   453.6
   426.7
   434.5
   465.6
   422.5
   397.8
   435.5
   447.5
   410.5
   420.5
   412.8
   423.5
   429.6
   424.8
   445.2
   491.3
   484.8
   433.2
   474.7
   437.4
   440.7
   428.3
   422.8
   412.4
   419.9
   423.8
   423.8
   410.8
     463
   434.5
   434.8
   435.8
   491.6
   416.3
   482.5
   450.7
   392.3
   473.4
   433.8
     428
   442.9
   438.4
   445.2
   442.9
     427
   413.1
   441.6
   433.2
   431.9
   487.7
   473.7
   420.5
   447.8
     416
   438.7
   456.6
   446.5
   426.7
   469.9
   436.8
     502
     463
   449.7
   456.2
   442.3
   425.4
   442.3
   460.8
   458.8
   496.1
   448.4
   467.9
   455.3
   483.5
     404
   444.9
   413.1
   417.3
   417.6
   441.6
   398.5
   435.5
   377.7
   440.7
   436.8
   434.2
   409.2
   462.7
     463
   428.3
   471.2
   417.6
   407.9
   438.1
     451
   436.8
     439
   460.1
   490.3
   461.1
   447.1
   449.4
   394.3
   430.6
   490.6
   465.3
     500
   478.3
   431.6
     477
   375.8
   421.5
   419.6
   445.5
   493.9
   412.8
   482.5
   448.1
   456.2
   425.1
   428.3
   431.3
   425.7
   467.3
   483.8
   477.3
     465
   483.2
   444.9
   444.2
   456.9
   398.8
   469.2
   421.8
   424.8
   448.8
     404
     428
   399.5
   414.1
   454.3
   428.3
   439.7
   416.7
     428
   487.4
     427
   478.3
   430.3
   418.6
     428
   433.5
   483.5
   423.5
   467.9
   402.1
   486.1
   429.6
   446.5
   432.5
   464.7
   486.4
   425.7
   438.1
   428.3
   437.7
   388.8
   517.9
   417.6
   474.4
   437.4
   479.6
   481.5
   397.8
   416.7
   432.5
   471.8
   443.9
   463.7
   515.9
   419.9
   426.7
   424.4
   439.4
   426.7
   436.8
   446.8
   447.5
   439.4
   457.2
   462.7
   491.6
   396.2
   464.3
   408.2
   385.8
     454
   449.7
   499.7
   423.5
   390.1
   425.7
   439.4
   443.3
   432.5
   451.4
   463.7
   402.7
   469.5
   459.2
   434.5
     393
   419.6
   497.4
   467.3
   471.5
   462.7
   478.9
   432.5
   457.5
   431.3
   435.8
   470.5
   463.7
   433.2
     463
   458.2
   417.3
   474.4
   443.6
   423.8
   475.4
   400.1
   409.8
   440.3
   405.9
   406.6
   457.2
   400.8
     439
   426.7
   443.6
   455.3
   445.9
   432.5
   449.4
   496.8
   411.5
   428.3
   402.1
   474.1
   422.2
   478.9
   428.3
   410.2
   471.2
   471.2
   472.1
   485.1
   418.6
     441
   410.8
   438.1
   433.2
   461.7
   431.6
   460.4
   433.2
   433.8
   456.9
   473.1
     404
   448.4
   420.9
   449.1
   407.2
   412.1
   456.2
   464.3
   484.5
   419.9
   423.5
   444.2
     464
   448.8
   455.3
   424.1
   456.9
   465.6
   433.2
   424.4
   406.9
   415.4
   421.5
   420.9
   424.1
   441.3
     476
   425.7
   474.1
     525
   443.3
   462.4
   466.6
   462.4
   431.3
   449.4
     452
   474.4
   475.4
   417.6
   449.4
   432.2
   450.1
   384.5
   453.3
   412.8
     475
   448.4
   412.8
   443.3
   412.1
   431.9
     415
     418
   422.5
   486.1
   453.6
   438.4
   489.3
   467.3
   467.3
   395.2
   422.2
   433.2
   461.7
   454.3
   429.3
   421.2
   403.4
   395.6
   449.7
   480.9
   455.9
     490
   446.8
   442.6
   464.7
   454.9
   475.7
   438.1
     466
   471.8
   468.2
   437.7
   455.9
   472.5
   444.9
   439.7
   477.6
   461.4
   456.2
   492.6
     428
     429
   464.3
   505.5
   437.7
   406.6
   428.3
   456.2
   461.4
   472.8
     477
   431.9
   457.5
   430.6
     454
   463.7
   431.3
   463.4
   456.6
     463
   423.5
   479.3
     452
   435.5
   436.4
   475.4
     453
   495.2
   484.8
   447.8
   446.2
   450.1
   456.9
   419.6
   478.3
   471.8
   456.6
   423.1
   461.4
   486.7
   480.2
     476
   452.3
   473.7
   438.1
   453.3
   458.8
   472.8
   425.1
   505.9
   440.7
   458.5
   458.5
   447.1
     500
     476
   465.6
   438.1
     417
   466.3
   418.6
     430
   439.4
     454
   441.3
   392.3
   452.7
     429
   448.4
     466
   456.2
   442.9
   429.3
   419.6
     463
   445.9
   425.7
   465.6
   433.5
   412.8
   463.7
   444.2
   437.4
   435.5
   471.8
   519.2
   415.7
   394.9
   449.1
   430.6
   458.5
   478.6
   423.5
   425.1
   473.4
   468.2
     404
   457.2
     452
   459.2
   431.3
   441.3
   466.3
   502.3
   424.4
   414.1
   433.2
   427.4
   445.5
   482.5
   456.2
   410.8
   421.8
   443.9
   440.3
   483.8
   465.6
   456.6
   465.3
   477.3
   441.3
   470.8
   432.9
   432.9
   440.3
   462.7
   471.8
   409.8
   449.4
   431.6
   430.3
   462.4
   449.4
   444.6
   437.7
   411.5
   438.4
   466.9
   427.7
   438.1
   462.4
   452.3
   415.7
   442.9
   445.5
   429.6
     451
   466.9
   447.1
   442.6
   471.8
   418.9
   445.2
   424.1
   450.4
   496.1
   464.7
   426.1
   456.2
   443.3
   456.2
   442.3
   440.3
   460.4
   444.2
   427.4
   418.6
   472.1
   448.8
   482.5
   459.5
   442.9
   419.2
   460.4
     440
   447.8
   456.6
   443.9
   444.2
   491.9
   467.6
   419.6
   471.2
   463.7
   425.7
   456.2
   450.7
   466.3
   474.4
   462.7
   495.2
   421.5
   472.1
   430.6
   483.2
   522.1
   391.4
     463
   407.2
   421.8
   489.3
   437.7
   438.4
   479.6
   406.6
   430.3
   453.3
   444.2
   427.4
   433.5
   439.4
   410.5
   444.9
   458.5
   452.7
   445.2
   414.7
   456.2
     430
   451.7
     427
   388.1
   465.6
   461.7
   405.3
   440.3
   425.1
   495.2
   458.5
   445.2
   424.1
   470.8
   485.1
     465
   462.7
   420.9
   428.7
   451.7
   453.3
   465.3
   507.2
   497.8
   458.5
   424.1
   433.5
     418
   408.9
   435.5
   448.1
     477
   458.2
   467.6
   498.4
   389.1
   428.3
   398.5
   408.5
     428
   441.3
   410.8
   430.6
   467.3
     465
   437.7
     442
   474.4
   438.7
   461.7
   452.7
   463.4
   422.8
   446.2
   472.8
   438.7
   457.2
   462.4
   401.7
   485.4
   454.6
   460.1
   417.6
   470.8
   489.3
   433.8
   434.5
   406.9
     466
   503.6
   425.1
   413.1
   500.7
   442.9
   465.3
     463
     430
   443.9
   457.9
   551.9
   451.7
     430
     452
   493.9
   465.6
   497.4
   451.4
   462.1
   417.3
   417.6
   490.6
   421.5
   460.4
   479.3
   472.5
   424.4
   436.8
     477
   464.3
   459.5
   422.8
   450.4
     439
   487.4
   419.2
   445.9
     466
   483.8
   483.5
   456.6
     500
   430.3
   480.9
     490
   458.8
     440
   405.6
   468.9
   389.4
   431.6
   452.3
   460.1
   448.4
   472.8
   395.9
   486.1
   467.6
   442.3
   426.7
   456.6
   402.4
   416.3
   489.6
     427
     477
   490.3
   461.1
   410.5
   431.9
   425.7
   484.1
   466.3
   423.8
     439
   423.5
   457.5
   492.9
   517.9
   458.5
   467.6
   449.7
     441
   463.4
   411.5
   450.7
   411.5
   472.5
   410.8
   507.2
   420.2
   520.8
   479.3
   426.1
   420.2
     454
   449.1
   443.6
   447.1
   465.3
   459.2
   450.1
   404.3
   416.7
   459.5
     439
   444.9
   448.8
     442
   513.6
   433.2
   442.3
   446.8
   453.6
   461.1
     452
   493.2
   469.9
   433.5
     430
   406.3
   437.4
   510.7
   523.4
   455.9
   498.4
   471.8
   418.6
   423.5
   439.7
   440.7
   455.3
   459.8
   458.5
   460.8
   420.9
     453
   412.1
   457.9
   446.5
   469.2
   456.2
     465
   462.1
   458.5
   408.2
   439.4
   452.3
   468.6
   427.7
   496.5
   427.4
   470.2
   466.9
   460.8
   447.1
   450.1
   434.8
   490.6
   437.1
   433.8
     429
     403
   465.6
   474.4
   425.4
   504.9
   446.5
   430.3
   390.1
   455.9
   444.6
   473.7
   468.2
   445.9
   489.3
   429.3
   442.9
   394.9
     475
   430.3
   439.4
     464
   469.9
   402.4
   436.4
   461.1
   446.2
   463.7
   477.3
   429.3
   491.3
   521.8
   408.5
     430
   483.5
   467.6
     429
   454.9
   426.7
     488
   421.8
   401.1
   437.7
   409.8
   441.3
   427.7
   507.5
     466
   454.9
   474.7
   457.9
   479.9
   437.4
   422.2
   457.9
   433.8
   472.8
   458.8
   454.6
   400.1
   453.3
   449.1
   486.1
   479.3
   425.7
     463
   413.7
   409.2
   410.5
   445.2
   491.9
   413.4
   473.1
   436.1
   424.8
   452.3
   457.5
   447.8
   475.7
   454.3
   440.7
   406.6
     500
     489
   424.1
   479.3
   457.2
   424.8
   440.3
   450.4
   439.4
   424.4
   381.6
   441.6
   420.9
   418.9
   451.4
   420.2
   480.6
   444.6
   431.6
   491.6
   410.8
   448.1
   410.5
   470.5
   438.7
   482.5
   495.8
   423.5
   458.2
   468.2
   425.1
   419.6
   488.7
   400.1
   449.7
   454.6
   471.5
   455.3
   442.9
   434.5
   469.9
   422.5
   460.4
   382.9
   451.4
     416
   433.8
     454
   461.4
     440
     416
   470.2
   458.2
   450.4
   414.7
   460.1
   425.4
   462.1
   512.4
   448.1
     465
   435.8
   444.2
   464.7
   462.4
   432.2
   412.4
   417.6
   410.8
   495.2
   434.8
     442
   510.4
   419.2
   485.8
   402.1
   482.2
     452
   466.9
   448.8
   454.9
   422.2
   403.7
   433.8
   491.3
   431.9
   462.1
   458.2
   398.5
   431.3
   444.9
   492.6
   416.3
   470.2
     453
   447.1
   492.2
   490.9
   459.5
   388.1
   478.9
     441
   496.8
   431.9
   435.8
   431.6
   438.4
   432.9
     429
   495.5
   454.6
   460.8
   417.6
   472.1
   440.7
   421.2
   460.8
   439.7
   443.6
   461.7
   403.7
   474.1
   457.9
   421.8
   492.9
   451.7
   447.5
   444.6
   424.1
   490.3
   446.5
   450.1
   496.8
   420.5
   411.5
   412.1
   447.8
   481.5
   437.7
     440
   502.3
   493.9
   456.9
     454
   465.3
     442
   471.8
   497.4
   413.4
   448.8
   431.3
   462.7
   430.6
     478
     452
   412.4
   458.8
     476
   454.6
   483.2
   436.4
   422.8
   445.5
   503.3
   472.1
   451.4
   456.2
   446.8
   450.1
   444.9
   406.3
   482.5
   482.8
   473.1
   439.7
     441
   426.1
     430
   408.9
   436.1
   454.6
   517.9
   437.7
   476.3
     478
   432.5
     428
   456.6
   431.9
   443.6
   487.4
     477
   428.3
   455.3
   440.7
   459.2
   446.5
   439.4
   423.1
   414.1
   446.5
   424.8
   424.1
   421.5
   433.5
   459.2
   432.2
   419.9
   461.7
   444.9
   458.5
   431.9
   468.6
   456.6
   452.7
   453.3
   456.6
     440
   458.5
   462.7
   492.2
   435.5
   521.4
   451.4
   432.2
   454.3
   436.1
   410.8
   418.3
   438.7
     429
   467.6
   448.1
   435.1
   461.1
   476.3
   421.2
   458.2
   449.7
   414.1
     430
   466.9
   432.5
   439.4
   408.5
   439.4
   397.2
   428.7
   478.9
     476
   455.6
   459.2
     475
   471.8
   443.3
   425.4
   476.7
   448.1
   411.8
   463.4
     427
   422.2
   438.1
   473.7
   445.9
   435.5
   497.8
   483.8
   484.1
   445.9
   449.1
   436.8
   467.6
   480.6
   438.7
   451.7
   443.9
   401.1
   495.8
   425.4
   456.9
   434.5
   464.3
   442.9
   457.2
   428.7
   455.3
   498.7
   511.1
   480.9
   426.1
   500.3
   489.3
   420.5
   477.3
   482.2
   465.3
   456.6
   485.8
   486.4
     453
   434.8
   430.9
   438.7
   482.2
   478.6
     464
   442.6
   437.7
   454.9
   450.1
   418.3
   391.4
   417.3
   425.1
   441.3
     452
   454.6
   499.1
   396.5
   484.8
   439.4
   493.2
   438.1
   435.8
   499.1
   431.9
   415.4
   461.1
   433.2
   460.4
   463.7
   437.7
   467.9
   458.8
   450.4
     451
     429
   434.2
   475.7
   443.6
   409.5
   438.1
   466.9
     427
   413.7
     475
   504.2
   436.1
     465
     429
   461.7
   434.5
   451.7
   464.3
   519.8
   433.8
   447.1
   470.8
     441
   477.3
   408.5
   457.9
   420.2
   445.9
   410.2
   494.5
   393.9
   434.5
     440
   457.2
   459.8
   430.3
   438.7
   450.4
   456.9
   445.9
     418
   398.5
   472.8
   432.9
   469.9
   414.4
   409.2
   468.2
   524.4
   431.6
   383.6
   459.2
   445.2
   448.4
   461.1
   445.9
   473.1
   433.5
   425.4
   470.5
   413.7
   451.4
     429
   422.2
     440
   437.7
   436.8
   467.3
   435.1
   471.2
   426.7
   434.8
   458.8
   473.7
   402.7
   423.1
   433.5
   418.6
   433.2
     465
     475
   458.2
     442
   457.2
     465
     502
   448.4
   490.6
   504.6
   430.3
   447.1
   453.3
   460.1
   428.7
   461.1
     452
   441.6
   468.6
   461.7
   444.9
   451.4
   438.4
   450.4
   412.4
   437.4
   401.1
   421.2
   417.3
   486.7
   444.2
   459.5
   486.1
   459.8
   392.3
   429.6
   463.7
   435.5
     490
   438.7
   449.4
   467.9
   436.8
   423.8
   458.5
   509.8
   498.1
   454.3
   484.5
   423.5
   430.9
   453.6
   458.8
   455.6
   442.3
   507.8
   456.6
   447.5
   471.2
   429.3
     463
   456.2
   431.6
   444.6
   433.8
   418.3
     476
     405
   470.2
   427.4
   431.9
   462.1
   482.2
   448.4
   468.2
   409.8
     441
   445.9
   484.8
   466.9
   469.9
   434.5
   425.4
   480.6
   466.6
   460.8
   481.5
   470.8
   414.4
   426.1
   449.7
   438.7
   460.8
   468.6
   466.6
   451.7
   476.7
   462.4
   480.9
   499.7
   474.1
   510.1
   462.4
   484.1
   448.1
   450.4
   432.5
   472.8
   450.4
   437.1
   449.7
   474.7
   496.8
   444.6
     514
   431.6
   415.7
   458.2
   446.5
   471.5
   446.2
     442
   443.3
   475.4
   497.4
   447.5
   454.9
   518.2
   492.2
   424.4
   437.7
     439
   428.7
   466.3
   446.8
   522.1
   468.9
   407.2
   478.3
     452
   472.1
   443.9
   473.7
   481.9
   440.7
   418.6
   466.3
   460.8
   440.3
   472.1
   454.3
   502.9
   427.4
   448.8
   471.2
   419.2
   413.7
     451
   426.1
   517.9
   423.1
   474.4
   432.5
   451.4
   432.5
   464.3
   443.6
   480.9
   472.5
   425.1
   490.6
   472.1
   465.6
   454.9
   426.1
   444.2
   437.7
   479.6
   457.2
     452
   460.8
   463.4
   457.2
   454.9
   434.2
   481.2
     442
   446.5
   519.2
   435.1
   450.4
     463
   451.4
   441.6
   446.8
   468.2
     430
   432.9
   453.3
   414.7
   440.7
   439.7
   458.2
   440.3
     379
   455.9
   469.2
   450.4
   453.3
   447.1
   470.8
   399.5
   457.2
   431.9
   398.2
   467.3
   446.8
   469.5
   445.9
   502.6
     429
   407.2
     439
   377.7
   431.3
   379.7
   445.5
   463.7
   460.1
   476.3
   456.2
   444.2
   494.2
   494.2
   431.3
   473.1
   445.5
   433.8
   471.2
   469.2
   452.3
   469.5
   482.5
   483.5
   473.4
   453.3
     453
   421.2
   435.5
   458.5
   467.9
   421.8
   458.5
   458.8
   430.3
   426.7
   443.6
   472.1
   421.5
   504.6
   454.3
     439
     429
   434.2
   412.8
   439.7
   446.5
   440.3
   457.2
   465.3
   399.5
   524.7
   510.1
   460.4
   481.5
     439
   423.5
   448.4
   447.1
   480.6
   440.7
   439.4
     440
   466.9
   441.6
   475.4
   472.5
   467.6
   437.1
   422.2
   485.1
   496.5
   369.3
   468.2
   433.2
   385.5
   448.8
   385.5
   435.5
   439.7
   463.4
   501.3
   437.1
   420.2
   448.8
   431.3
   447.1
   460.1
   433.5
   491.6
   505.2
   471.8
   394.9
   485.4
   445.9
   400.4
   483.5
   378.7
   454.6
   463.7
   443.9
   429.3
   432.5
   445.2
   470.8
   438.1
   441.6
   468.6
     477
   455.6
   459.8
   468.9
     427
   488.7
   463.4
   481.5
   490.9
   486.7
   449.7
   454.9
     489
   483.2
   463.4
   441.6
   464.3
   442.3
   435.8
   439.7
   511.1
   482.5
   432.5
   459.2
   440.7
   446.2
   465.6
   410.5
     440
   417.6
   438.1
   497.4
   436.1
   444.9
   461.1
   414.7
   471.5
   465.3
   473.4
     490
   421.2
   451.4
   445.5
   447.8
   453.3
     500
   475.7
   445.2
   432.9
     393
   427.4
   450.7
   455.9
   461.7
   434.8
   451.7
   416.7
   462.1
   496.5
   409.5
   424.1
   473.7
   434.8
   455.3
   469.5
   412.8
   466.3
   496.5
   456.2
   459.2
   460.1
   446.8
   446.8
   475.7
   471.5
   483.5
   468.9
   455.6
   420.9
   469.9
   444.9
     427
   485.8
   462.7
   414.7
   471.2
   468.6
     466
   463.7
   445.9
   460.8
   508.5
   442.9
   511.7
   469.2
   500.7
   462.4
   465.6
   422.2
     453
     442
   383.9
   478.3
   446.8
   455.9
   494.5
   432.5
   419.2
   461.4
   430.9
   462.7
   424.1
   456.6
   438.4
   482.5
   432.2
   484.5
   424.4
   372.2
   416.7
   472.5
   499.4
   456.6
   476.7
   463.4
   460.8
   411.8
   471.5
     415
   493.5
   473.4
   431.9
     415
     428
   470.8
     415
   464.7
   454.6
   422.8
   397.2
   456.9
     464
   447.5
   453.6
   437.1
   454.3
   447.5
   434.5
   454.6
   468.9
   422.8
   454.6
   483.2
   440.7
   445.2
   462.7
   427.7
   422.8
   425.1
   445.2
   450.1
   450.7
   443.6
   442.9
   470.5
   423.1
   452.3
   438.1
   446.8
   460.8
   428.3
   495.2
   516.2
   471.8
   441.6
   429.3
     477
   485.8
   421.5
   422.5
   455.6
   466.6
   457.2
   459.8
   410.8
   462.1
   469.5
   451.4
   458.2
   451.4
   458.8
   444.2
     490
   445.5
   434.8
   413.7
     475
   422.5
   466.3
   448.1
     416
   443.6
   444.2
   469.5
   444.2
   445.9
   469.9
   425.4
   453.6
   436.8
   463.7
   467.3
   456.2
   443.9
   484.5
   457.5
   441.6
   462.1
   459.8
   511.1
   456.9
   507.2
   478.3
   455.3
   463.4
   411.5
   431.3
   418.3
   457.2
     490
   404.3
   482.2
   422.5
   458.8
   474.4
   412.8
   432.9
   494.5
   470.8
   483.8
   420.5
   433.5
   460.8
   437.4
   470.8
   478.6
   468.9
   459.2
     428
   460.8
   433.5
   424.1
   451.7
     452
   385.8
   442.9
   472.8
   452.7
     440
   462.7
   433.5
   406.3
   424.4
   448.4
   392.3
   421.2
   418.6
   444.6
   426.4
   408.5
   474.4
   490.3
   464.7
   474.7
   431.9
   452.3
   471.8
   460.4
   457.5
   477.6
   449.7
   481.5
   461.1
   460.4
   439.4
   437.7
   472.1
   419.9
   482.2
   469.2
   453.6
   467.9
   422.5
   459.2
   436.4
   448.1
     463
   404.7
   430.6
   443.9
   416.3
   462.7
   432.5
   442.3
   437.4
   449.7
   407.2
   419.6
   486.1
   418.3
   442.9
   422.8
   448.8
   413.7
   455.3
   432.9
   435.8
   471.2
   492.2
   430.9
   384.5
   447.1
   477.3
   430.9
     441
   457.5
   458.8
   450.7
     430
   459.8
   470.8
   492.6
     465
     440
   412.1
   444.6
   450.4
     427
   489.6
   460.4
   483.8
   411.8
   497.1
   425.4
   481.2
   472.1
   490.3
   463.4
   430.3
     454
   493.5
   460.1
     453
   461.1
   450.7
   450.7
   428.3
   441.3
   436.4
   484.8
   446.2
   486.4
   444.2
   450.4
     452
   463.4
   419.6
   435.1
     429
   413.1
   440.3
   460.8
   453.6
   457.5
   408.5
   500.3
   431.3
   458.5
   427.4
     490
   435.8
   491.3
   452.7
   494.2
   489.6
   418.9
   425.1
   439.7
   434.5
   424.1
     476
   475.4
   435.8
     405
   446.2
   454.6
   458.8
   412.4
     427
   440.7
   441.6
   455.6
   454.6
   425.7
   464.3
   470.5
   491.3
   425.4
   459.8
   485.8
   448.4
   426.4
   480.9
   481.9
   425.1
   456.6
   448.8
   450.4
   412.4
   516.6
   449.1
   479.9
   410.8
   491.9
   472.5
   422.8
   444.2
   414.1
   463.7
   464.3
   433.8
   445.5
     417
   436.1
   457.2
   428.7
   446.2
   442.9
   455.6
   431.6
     441
     465
   395.2
   455.6
   435.5
   429.3
     451
   440.3
   421.5
   414.4
   477.3
   423.5
   440.3
   498.1
   445.2
   440.7
   454.6
   468.2
   378.1
   412.4
     476
   444.2
   458.5
   466.9
   419.9
   464.7
   458.2
   482.8
   401.4
   433.2
   461.1
   465.3
   433.2
   453.6
   447.5
   439.4
   435.8
     454
   470.5
   462.1
     463
   455.6
   435.1
   497.4
   437.1
   407.9
   460.4
     476
   426.1
   463.7
   469.9
   446.5
   431.6
   423.8
   431.9
   430.3
   390.4
   470.2
   428.7
   472.5
   450.7
   469.9
     416
   452.7
   426.4
   451.7
   450.1
     439
   474.7
   482.2
   445.5
   451.7
   439.7
   481.9
   437.4
   428.3
   447.1
     452
   386.8
   471.2
   437.4
   471.5
   475.4
   429.3
   514.3
     452
   450.4
   469.2
   451.7
   470.5
   419.2
   409.8
   434.5
   425.1
   493.9
   456.9
   447.5
   449.1
   470.2
   419.2
   456.2
   471.8
   440.7
   445.5
   455.9
   455.6
   459.2
   437.7
   445.5
   455.6
   467.3
   484.8
   440.3
   407.2
   396.5
   491.6
   462.4
   509.4
   438.4
   457.5
   476.3
   482.5
   439.4
   484.1
     430
   461.4
   477.3
   421.8
     429
   474.1
   454.6
   444.6
   469.5
   443.9
   421.8
     430
   434.2
   479.3
   508.5
   458.5
   399.8
   509.4
   458.5
   471.5
   424.8
   460.4
   420.5
   455.3
   458.8
   472.8
   399.1
   475.7
   488.3
   493.5
   443.9
   480.9
   431.9
   413.1
   448.1
   438.4
   439.7
   443.3
   478.3
   445.5
     454
   459.8
     478
     439
   420.9
   460.8
   466.9
   422.8
   462.7
   460.4
   418.3
   437.4
   429.3
   486.7
   430.6
     454
   416.7
   428.7
   448.1
   449.4
   435.8
   454.9
   502.3
   447.1
   492.9
   440.7
   441.3
   444.6
   444.9
   457.9
     454
   418.9
     429
   457.2
   385.8
   464.7
   397.2
   485.1
   430.6
     451
     417
   445.2
   458.8
   473.7
   424.1
   441.6
   383.2
   448.4
   432.5
   421.2
     502
   464.3
   471.8
     440
   436.1
     405
   482.8
   422.2
     488
   467.3
   459.5
   435.5
   448.4
   492.6
   413.4
   420.2
   418.3
     429
   417.3
   442.9
   459.8
   519.2
   457.9
   411.8
   453.6
   497.1
     391
   411.8
   381.3
   433.8
   486.1
   404.3
   446.2
   474.7
   450.4
   468.9
   419.2
   472.5
   428.7
   412.8
   446.5
   466.6
   462.1
   389.4
   484.1
   424.8
   417.3
   381.3
   424.1
   466.6
   438.4
   415.4
   504.9
   464.3
   436.8
   497.1
   454.6
   424.4
   435.8
   471.2
   440.3
   448.8
   435.5
   448.4
   437.1
   468.9
   436.4
   467.9
   489.3
   421.5
   502.9
   433.5
   450.4
   454.9
   436.8
   465.3
   433.2
   441.3
   482.2
   438.7
   443.9
   401.4
   494.8
   434.5
     427
     463
     440
   452.7
   462.7
   558.1
   453.3
   399.8
   473.1
   416.7
   488.7
   446.2
   409.8
   448.4
   483.2
   475.4
   490.3
     452
   452.7
   416.7
   490.6
   534.7
   451.4
   462.4
   431.6
   472.8
   464.7
     441
   459.2
   448.1
   443.9
   457.5
   419.6
   459.2
   418.6
   473.1
   459.5
   442.3
   452.3
   445.5
   446.2
   463.4
   448.8
   432.2
   415.4
   458.8
   423.1
   430.9
     405
     379
   447.5
   487.4
   438.4
   486.4
     477
   445.5
   437.4
     451
   458.5
   408.2
   420.9
   437.7
   446.2
   454.6
   422.5
   474.1
   472.8
     430
   495.8
     404
   478.3
   442.9
   444.2
   399.8
   461.1
   449.4
   419.9
   458.8
   459.5
   456.6
   438.4
   468.9
     478
   452.3
   456.6
   437.7
     418
   408.5
   440.7
     428
   458.2
   475.7
   399.5
   418.9
   455.6
   419.2
   413.4
   453.3
   462.7
   423.1
   492.9
   453.3
   473.7
   456.2
   435.5
     475
     475
   447.8
   419.2
   404.7
   508.1
   460.8
   412.1
   474.4
   467.6
   408.2
   468.6
   458.2
   423.8
   432.5
   445.9
   454.6
   505.2
   435.8
   476.3
   504.9
   444.2
   455.6
   443.6
   432.5
   486.7
   441.3
   466.6
   404.3
   481.2
     442
     451
   455.9
   467.9
   418.9
   424.1
   486.1
   415.4
   433.2
     381
   452.3
   433.8
   463.7
   448.8
   472.8
   442.3
   452.3
     452
   438.7
   426.7
   437.7
   410.5
   416.3
   417.6
   410.8
     418
     442
   465.3
   436.1
   444.2
   448.4
   492.9
   462.4
   458.2
   465.6
   449.1
   428.7
   447.8
   420.5
   437.4
   453.3
   460.1
   468.2
     416
   469.2
   456.9
   466.9
   460.8
   443.3
   448.8
   489.6
     452
   441.6
   425.1
   479.6
   481.9
   439.4
   440.3
   446.8
   423.5
     392
   411.1
   486.1
   444.6
   460.1
   481.2
   497.8
   452.3
   462.7
   444.2
   425.4
     442
   398.8
   425.4
   451.4
   466.9
   440.3
   461.4
   463.4
   445.5
   432.5
   448.1
   428.7
     418
   444.6
   429.3
   379.7
   459.8
   459.5
     440
   433.5
   454.6
     427
   481.5
   433.8
   408.9
   443.9
   401.7
   423.8
   437.1
   402.7
     453
   429.6
   493.5
   457.2
   466.9
   446.2
   419.9
     488
     403
   449.7
     489
   430.3
   508.1
     453
   451.4
   470.2
   445.9
   458.2
   494.2
     430
   447.1
   453.6
   409.8
     463
   424.8
   467.6
   382.6
   471.5
     441
   449.4
   448.1
   408.5
   459.8
     490
   401.7
   434.5
   450.1
   405.9
   445.2
   448.1
   457.9
   490.9
   430.9
   447.1
   455.9
   460.4
   425.7
   437.7
   450.1
   458.2
   467.3
   477.6
   464.7
   418.6
   414.1
     417
     465
   517.9
   471.8
   466.3
   485.1
   431.6
   427.7
   479.6
   460.4
   421.8
   431.3
   440.3
   401.1
   426.7
   421.5
   472.8
   476.3
   463.7
   461.7
   466.3
   433.2
   482.2
   420.5
   436.8
   432.2
     403
     463
   471.2
   413.7
   456.9
   437.1
   483.8
   443.3
   430.3
   463.7
   421.5
   418.3
     417
   470.2
   446.2
   416.3
   422.5
   436.8
   487.7
   461.4
   418.6
   436.1
   461.4
     430
   445.2
     512
     417
   403.7
   454.3
   457.9
   436.1
   458.8
   456.6
   473.4
   490.6
   493.9
   422.8
   425.4
     453
   431.3
   427.4
   456.6
   454.6
   451.7
     464
   447.5
   473.7
   481.2
     416
   445.5
   428.7
   460.1
   425.1
   423.1
   459.2
   508.1
   455.3
   451.7
   439.7
   432.2
   451.7
   445.5
   467.6
   433.2
   449.1
   445.9
   495.5
   479.6
   436.8
   459.2
     415
   365.7
   395.2
   459.8
   456.2
     440
   424.1
   456.2
   450.4
   415.7
   457.2
   456.6
   445.9
   407.2
   481.2
   435.5
   449.7
   464.3
   439.4
   466.3
   420.2
   445.5
   448.4
   457.5
   427.7
   497.8
     440
   438.4
   431.3
   453.3
     416
     476
   473.1
   438.1
     500
     440
   429.3
     463
   449.4
   473.4
   470.2
   451.7
   444.6
   411.8
   431.6
   442.3
   431.9
   441.3
     465
   488.3
   462.4
   503.3
   398.8
   481.2
   412.4
   434.8
   431.6
   470.2
   426.4
   470.2
   453.6
   444.2
   446.2
   517.2
   473.1
   481.5
   461.1
   482.2
   442.6
     488
   396.9
   459.2
   470.5
     453
   462.1
   486.7
   472.1
   442.3
   468.6
   433.2
   422.5
   464.7
   413.4
     440
   454.6
   469.9
   479.3
   454.3
   447.1
   458.2
   450.1
   481.9
   450.4
   434.8
   469.9
   432.5
   487.7
   437.7
   458.5
   428.7
   454.9
   411.5
   427.7
   443.9
   409.5
   415.7
   481.9
   444.9
   422.8
   470.5
   428.3
   494.2
     451
   375.1
   425.4
     465
   420.5
   455.3
   507.8
   467.9
   475.4
   443.6
   431.3
   409.2
   464.7
   415.4
   433.5
   495.5
   443.9
   503.9
     453
   492.6
   481.2
   447.1
   431.3
   449.7
   424.4
     500
   429.6
   511.1
   413.1
   461.1
   485.4
     466
   509.1
   529.2
   447.8
   451.4
   454.6
   404.7
   498.4
   419.9
   506.5
   449.7
     442
   461.1
     454
   487.7
   473.1
   419.6
   409.2
   464.7
   470.8
   454.3
     490
   448.4
   428.7
   454.9
   467.6
   501.3
   439.4
   496.8
   456.9
   460.4
   460.8
   430.6
   388.1
   517.9
   442.3
   449.7
   510.7
   467.3
   465.3
   509.1
   394.9
   456.6
   481.9
   461.7
   455.9
   447.1
   490.6
   432.5
   445.5
   505.9
   472.1
   455.6
   442.6
   505.2
   438.1
   443.6
   448.8
   459.5
   417.6
   492.6
   442.3
     477
   449.4
   475.7
   506.2
   410.8
     429
   412.1
   466.6
   427.4
   444.9
   446.8
   410.8
   496.8
   449.7
   432.5
   480.9
   467.6
     416
   424.1
   435.1
   494.8
     464
   419.9
     475
   433.8
   427.4
   423.8
   484.8
   491.9
   450.7
   421.2
   466.6
   407.9
   426.1
   418.6
     466
   499.7
     451
   449.4
   505.9
   441.3
   420.5
   444.6
   436.1
   498.1
   427.7
   470.5
   432.5
   425.4
   421.2
   468.2
   428.7
   410.8
   438.1
   460.8
   500.3
     463
     451
   432.2
   451.4
   451.4
   424.1
   397.5
     440
   464.3
   491.3
   449.1
   488.7
   469.9
   418.9
   463.4
   460.4
   430.6
   470.5
   410.5
     453
   394.3
   492.9
   463.4
   431.3
   430.3
   449.7
     430
   432.5
   468.9
   414.1
   457.2
   450.7
   492.9
   422.5
   436.4
   414.4
   438.7
   477.3
   480.9
   428.7
   429.6
   493.9
   456.2
   498.1
   510.4
   424.4
   442.6
   480.9
     490
   418.3
   458.2
   448.4
   484.1
   444.9
   421.5
   476.3
   467.9
   408.5
   467.9
   428.3
   447.5
   444.9
   451.4
   458.5
   463.7
   462.4
   435.5
   441.3
   432.2
   452.3
   465.6
   453.6
   439.4
   447.8
   461.4
   450.7
     439
   483.2
   514.3
   449.4
   450.1
   405.9
   432.9
   443.3
   450.7
   448.8
   418.3
   441.6
   430.6
   449.1
   399.1
   430.6
   453.6
   399.5
   470.5
   440.7
   441.6
   446.8
   486.7
   410.8
   420.9
   454.6
   458.2
   468.6
   412.1
   459.5
   452.3
   446.5
   454.9
   448.8
   435.5
   455.9
   467.3
   468.9
   450.4
     513
     441
   432.2
   513.6
   439.4
   435.8
   448.4
   444.6
   418.3
   466.6
   434.2
   416.3
   430.6
   446.2
   473.7
   414.4
   433.5
   456.2
   458.8
   472.1
   458.2
   435.1
   478.6
   504.6
   514.6
     488
   468.9
     441
     454
   469.9
   404.3
     415
   466.3
   449.4
   448.1
   466.3
   452.7
   407.2
     405
   435.1
     465
   513.3
   446.5
     454
   419.6
   447.5
     428
   447.5
   411.8
   440.3
   431.3
   414.4
   445.2
   412.4
   468.9
   442.6
   460.4
   478.9
   455.9
   481.2
   469.2
   445.2
   478.3
   469.5
   469.2
   431.3
   459.2
   444.9
   449.1
   458.5
   434.8
   486.1
   447.8
   474.4
   436.8
   450.1
   448.1
   434.2
   479.9
   422.2
   472.8
   459.5
   430.9
   425.7
   445.2
   471.8
   460.4
   503.6
   426.4
   455.3
   480.9
   464.3
   463.7
   480.6
   468.9
   481.9
   439.7
   473.4
   426.7
   404.7
   438.1
   485.8
   446.2
   435.5
   439.4
   456.9
   449.1
   443.9
     489
   451.4
   501.3
   441.3
   449.7
   471.2
   511.7
   435.5
     429
   467.9
   486.7
   478.3
   399.1
   443.3
   475.4
   435.8
   454.3
   439.7
   443.6
   420.5
   427.4
     464
   485.1
     476
   449.7
     442
   458.5
   454.3
   456.6
   427.4
   446.8
   436.1
   452.7
   507.2
   388.1
     464
   453.3
   457.2
     417
   457.5
   436.8
   437.4
   439.7
   514.3
   440.7
     442
   453.3
   479.3
   483.5
   514.3
   412.1
   451.4
   438.4
     430
   443.3
   430.6
   444.2
   447.1
     466
   446.5
   425.4
   432.5
   472.5
   437.7
   489.3
   430.6
   476.3
   453.3
   442.9
   406.9
   474.4
   435.5
   446.8
   497.1
   475.4
   431.6
   413.7
   454.3
   462.7
   447.1
   433.2
   433.2
   444.2
     405
   436.8
   455.6
     489
   454.3
   459.8
     430
   443.6
   474.7
     430
   489.3
   426.1
   459.2
   448.8
   467.9
   413.7
   449.4
   420.5
   462.1
   453.3
   418.6
   474.4
   436.1
   487.7
   448.8
   464.3
   416.7
   445.5
   467.9
   459.8
   469.2
   419.9
   477.6
   503.3
   442.3
   412.8
   461.1
   484.1
   455.3
   456.2
   440.7
   409.5
   496.1
   447.5
   478.3
   451.4
   463.7
   467.9
   444.6
   524.4
   419.6
     487
     452
   440.7
   385.2
   449.7
   476.7
   425.4
   423.5
   459.5
   440.7
   518.5
   477.6
   423.5
   411.5
     478
   480.9
   450.7
   452.7
   442.9
   419.6
     453
   471.5
   440.7
     430
   439.4
   459.2
   410.5
     451
   460.1
   490.6
   397.8
   475.7
   433.5
   443.9
   454.9
   435.1
   454.6
   478.6
   471.2
   437.4
     488
   458.8
   443.3
   441.3
   423.8
     430
   410.2
   400.4
   451.4
   444.6
   430.9
   499.4
   435.8
   439.4
   443.3
   442.3
   412.8
   418.3
   429.3
   479.9
   457.2
     405
   469.5
   538.3
   482.8
     463
   375.1
   407.2
   456.9
   466.9
   493.5
   447.1
   494.2
   420.9
   456.6
   456.9
   422.8
   425.7
   434.8
   502.6
   429.3
   481.5
     475
   468.6
   449.7
   443.9
     441
   422.8
   440.3
   444.6
   467.6
   457.5
   409.5
   475.4
   401.1
   408.2
     487
   437.4
   489.6
   456.9
   459.8
   465.3
   477.3
   449.7
   441.3
   450.4
   423.5
   483.5
   438.4
   439.7
   423.8
   439.7
   475.4
   397.8
   510.1
   478.9
   443.3
   453.6
   478.3
     404
   412.4
   479.6
   438.1
   425.4
   442.3
   454.6
   434.8
   480.2
   455.3
   439.7
   407.2
   427.4
   460.4
   468.2
   488.7
   430.6
   472.1
     453
   393.3
   436.1
   423.1
     475
   457.5
   419.9
   502.9
   430.6
   472.5
   496.1
   438.7
   463.7
   455.9
   451.4
   421.2
   436.1
   497.8
     439
   418.6
   474.7
   449.1
   453.6
     442
   445.9
     454
   482.2
   435.1
   448.8
   455.9
     418
     465
   449.4
   439.7
   455.9
   443.6
   436.1
   424.1
   435.8
   427.4
   384.2
   456.9
   441.3
   456.2
   470.8
     463
   409.2
   432.5
   431.3
   430.6
   433.8
   420.5
     441
     428
     429
   454.9
   405.6
   445.5
   416.7
     500
   447.8
   506.2
     464
   408.5
   468.6
   419.9
   437.1
   381.6
   497.4
   421.5
   426.4
   471.8
   389.4
   439.7
   413.7
   480.6
   448.1
   438.1
   468.2
   418.9
   455.9
     465
   438.1
   438.4
   450.7
   456.6
   440.7
   425.1
   430.3
   481.2
   460.8
   491.6
   432.5
   405.6
   413.7
   457.5
   438.7
   438.7
   491.9
     393
   418.6
     478
     453
   484.1
   464.7
   462.1
   472.5
   417.6
   404.3
   413.1
   473.7
   443.6
   478.3
   464.7
     453
   442.3
   455.3
   467.3
     475
   416.7
   464.7
   423.8
   464.7
   468.6
   489.6
   493.9
   443.6
   419.9
   439.4
   483.2
   458.5
   453.3
   422.8
   448.4
   447.1
   469.9
   483.2
   448.8
   397.8
   420.5
     488
   436.8
   450.4
   433.8
   417.6
   411.5
   433.2
   402.7
   476.7
   453.3
   479.3
   492.2
   439.7
   424.4
   421.2
   433.2
   423.1
   437.7
     465
   459.5
   426.1
   399.8
     463
   419.6
   426.7
   411.1
   506.5
   425.1
   481.9
   426.7
   445.9
   465.6
   437.7
   448.8
     465
   438.1
   448.8
   432.9
   437.1
   446.5
   446.5
   436.8
   413.1
   405.6
   472.1
   436.8
   449.1
   489.3
   479.3
   453.3
   481.9
   475.7
   459.8
   445.2
   456.6
   420.2
   429.3
   413.1
   458.8
   456.9
   443.3
   457.5
     525
   410.2
   486.7
   433.8
   526.6
   446.8
   425.7
   471.8
   433.8
   426.4
   461.4
   507.5
   488.7
   455.6
   444.9
   425.1
   439.7
   466.9
   411.8
   431.9
   480.2
   398.2
   463.7
   402.1
     465
   446.2
   415.7
   464.7
   460.1
   463.4
   464.3
   502.9
   438.4
   433.5
   455.6
   475.4
   483.2
   439.7
   421.2
   466.3
   447.1
   457.9
   462.7
   450.4
   431.9
     440
   442.9
     490
   479.3
   457.2
   489.6
   432.9
   457.2
   426.4
   434.5
   438.1
   468.9
   484.5
   438.7
   433.2
     427
   454.3
   455.3
   484.1
   472.8
   445.5
   482.5
   430.9
   441.6
   426.4
   447.5
   392.6
   446.8
   460.8
   463.7
   447.5
   445.9
   461.4
   485.1
   450.7
   425.7
   469.9
   456.2
   422.8
   425.7
   444.6
   431.6
   458.5
   452.3
   439.7
   428.3
     393
   399.8
   465.3
   438.4
   434.2
   493.5
   526.6
   449.4
     452
   454.3
   449.1
     417
   474.7
   377.4
   516.6
   447.1
   438.4
   431.3
   507.2
     453
   463.7
   422.2
   431.3
   442.9
   443.9
   422.5
   420.5
   434.2
   451.4
   424.8
   426.7
   498.4
   386.5
   417.6
   459.8
   444.9
     441
   451.7
   462.4
   440.3
   463.7
   449.1
   425.1
   454.9
   446.5
   505.2
   442.9
   458.5
   415.7
   417.3
   402.7
   399.5
   471.2
   421.8
   461.7
   387.1
     430
   414.1
   480.9
   419.6
   439.4
   444.9
   449.4
   457.2
   471.2
   413.7
   448.8
   412.8
   433.2
   442.3
   468.2
   495.2
   450.4
     405
   396.9
   426.7
   490.6
   396.2
   442.3
   386.8
   438.1
   437.7
   446.5
   469.9
   438.4
   457.9
   495.8
   481.2
   498.4
   494.5
   478.9
   409.8
   461.4
   433.8
   448.1
   399.8
   461.1
     428
   422.5
   431.3
   430.6
   446.5
     524
   425.4
   432.2
   450.4
   448.4
   422.5
   435.5
   417.6
   497.1
   454.3
   444.6
   461.4
   504.9
   526.6
     464
   448.1
   473.7
   453.6
   454.6
   537.3
   451.4
   469.9
   457.9
   419.9
   455.3
   426.7
     427
   444.2
   509.8
   513.3
   457.2
   482.2
   488.7
   420.2
   497.1
   447.1
   474.7
   482.2
   452.7
   426.7
     452
     478
   423.8
   450.4
   438.4
   408.2
   462.7
   462.7
     463
   450.1
   436.8
   471.2
   433.8
   449.4
   416.7
   467.3
   412.8
   457.5
   479.6
   444.2
   458.5
   445.2
   432.9
     475
     488
   434.8
   441.6
   427.4
   465.6
   460.4
   445.2
   476.3
   422.5
   437.4
   466.6
   445.2
   423.8
   418.6
   496.5
   485.4
   489.6
   419.6
   427.7
   485.1
   463.4
   472.8
   453.3
   465.6
   451.7
   442.6
     454
   443.9
   454.3
   447.1
   445.2
   434.2
   412.4
     454
     453
   462.7
   448.4
   453.3
   457.5
   478.6
     475
   474.1
   410.2
   481.9
   446.8
   473.4
   473.1
   422.5
   414.4
     418
   435.5
   425.7
   436.4
   457.2
   481.5
     442
   440.7
   414.7
   430.3
     439
   429.6
   474.4
   398.2
   443.6
   491.9
   465.3
     418
   499.4
   469.9
   445.2
   439.7
   455.3
   481.9
   490.6
   388.8
   424.1
   462.4
   415.4
   480.9
   481.2
     466
   466.3
   447.8
   458.8
     442
   455.9
   423.8
     416
     441
   459.5
   496.5
   458.8
   439.7
   456.9
   423.8
   412.4
   414.1
     466
   432.2
   398.5
   474.1
   491.9
   442.3
   414.1
   450.7
   474.4
   400.1
   444.6
     465
   460.8
   479.9
   447.5
     417
   497.4
   411.8
   409.8
   435.5
   423.1
   444.9
   473.1
   452.7
     427
   406.3
   438.7
   433.8
   473.1
   477.6
   497.4
   423.8
   460.4
   454.3
   492.9
   388.8
   479.3
   401.1
   447.1
   456.2
   413.1
   400.8
     404
   458.2
   454.3
   481.5
   476.3
   463.4
     454
     488
   397.2
   453.6
   443.3
     441
   417.6
   426.1
     427
   461.7
   478.3
   457.2
   452.3
   404.3
     466
   465.3
     393
   421.2
   463.7
   449.4
   459.8
   431.6
   478.3
   457.2
     430
   466.9
   497.4
   438.7
   447.1
   419.9
   458.8
   466.6
   442.9
     477
     502
   492.9
   483.8
   441.3
   471.8
   421.2
   455.3
   489.6
   492.9
   491.6
   477.6
   430.3
   463.7
   421.5
     427
     441
   420.9
   387.1
   442.3
   456.9
   459.8
   452.7
   488.7
     478
   445.9
   396.2
     452
     453
   431.3
   440.3
   445.9
   401.7
   429.3
   471.5
   433.2
   426.7
     453
     464
   425.1
     451
   462.4
     476
   531.8
   456.2
     440
   419.6
   441.6
   436.4
   432.5
     454
   437.7
   430.9
   457.2
   471.2
   474.4
   459.8
   452.3
   436.8
   467.3
   449.7
   443.9
     430
   437.1
   396.9
   415.4
   431.6
   379.7
   424.8
     478
   430.6
   410.5
   446.2
   407.6
   423.5
   470.2
   436.1
   472.5
   460.8
     475
   435.1
   472.5
   419.9
   446.5
   426.1
     442
   448.8
     465
   434.2
   473.7
   455.6
   470.2
   421.2
     476
     452
     451
   432.2
   436.4
   457.5
   419.9
     403
   432.2
     453
   455.6
   448.4
   386.5
   454.9
   401.4
   450.1
   461.1
   459.2
   456.2
   472.1
   461.4
     440
   474.7
   444.6
     428
   417.6
   414.7
   511.4
   494.5
   436.4
     427
   440.3
   437.7
   418.9
   456.2
   451.7
     454
   458.2
     429
   428.7
   486.7
   439.7
   422.2
   470.5
   445.2
   456.6
   447.1
   443.3
   458.8
   442.6
   486.7
   418.9
   473.1
   437.4
   453.6
   436.8
   408.9
   461.1
   435.5
   458.2
   423.1
   421.8
   493.2
   423.5
   452.3
   423.1
   450.7
   399.1
   446.2
   445.5
   452.7
   454.6
   449.7
   489.3
   390.4
   484.1
     429
   433.8
   459.5
   452.7
   468.2
   435.8
   412.1
   481.5
   450.7
   433.2
   496.1
   467.9
   431.3
   406.3
   434.2
     418
   420.2
   448.4
   389.1
   414.4
   425.7
   420.5
   493.9
   435.5
   468.9
   429.6
   463.4
   391.7
     452
   416.3
   446.5
   471.5
   434.5
     404
   442.6
   386.5
   430.3
   456.2
   452.3
   470.2
   459.8
   443.6
   481.9
   437.7
   476.3
     416
   459.5
   431.6
   460.1
   431.6
   454.6
   428.7
   433.8
   454.9
   444.6
   414.7
     500
     453
   414.1
   409.5
   446.5
   455.6
   429.3
   418.9
   482.8
   449.4
   458.8
   419.2
     453
   486.1
   436.8
   403.4
   452.7
   432.9
   431.9
   478.9
   422.5
   474.4
   428.7
   401.4
   460.1
   443.6
   440.7
   428.7
     464
   435.5
   455.9
   427.4
   406.3
   459.5
   409.8
   461.1
   453.6
   445.9
   446.8
   464.7
   449.7
     451
   399.5
   429.6
   469.5
   495.2
   500.7
   440.7
   427.4
   428.7
   463.7
   482.2
   422.8
   402.7
   449.7
   457.5
   491.3
   481.2
   427.7
   425.4
   493.5
   467.9
     465
   422.8
   473.7
   452.3
   439.7
   470.5
   425.1
   426.4
   450.1
   453.6
   460.1
   436.1
   507.8
   420.9
   443.9
   461.1
   443.3
   437.1
   433.2
   416.3
   418.3
   454.9
   423.5
   443.9
     427
   481.2
   432.5
   468.6
   417.3
   463.7
     454
   407.9
   471.8
   444.9
   446.5
   436.4
   445.5
   465.6
   437.7
   443.6
   410.2
   445.9
   422.8
   474.4
   471.2
   468.6
   464.3
   434.2
   444.9
   459.8
   467.3
     417
   422.5
   385.2
   468.9
   454.3
   466.3
   479.6
   413.1
   426.4
   473.4
   406.3
   470.2
   480.9
   473.1
   487.4
   457.5
   491.6
   399.5
   455.3
   454.6
   418.3
   425.4
   433.2
   451.7
   401.7
   419.2
   422.8
   445.9
   457.2
   444.9
   486.7
   471.2
   428.7
   421.2
     415
   428.7
     441
   447.8
     427
   422.2
   446.2
   423.1
   402.7
   449.7
   464.3
   426.7
   436.8
   434.5
   382.6
   425.4
   422.2
   414.4
     451
   458.5
   432.5
   408.2
   451.7
   421.5
   422.8
   436.4
   447.5
   424.8
   454.9
   435.5
     415
   445.5
   436.8
   428.3
   445.2
   502.3
     416
   496.1
   421.5
   475.4
   460.4
   417.3
   401.7
   430.3
   401.4
   487.7
   445.2
   407.9
   469.5
   380.6
   461.7
   415.7
   441.3
   456.9
   453.3
   421.2
   420.2
   462.1
   419.2
   431.9
   439.4
   447.5
   433.8
   420.5
   441.3
     466
   462.7
   453.6
   434.8
   446.2
   443.9
   436.1
   472.5
     488
   415.7
   412.4
   434.8
   381.6
   440.3
     488
   468.9
   461.4
   457.2
   425.4
   470.2
     453
   392.6
   437.1
   450.1
   499.4
   397.5
   474.1
   455.9
   452.7
   455.3
     477
   458.8
   445.9
   459.2
   419.9
   405.6
   432.5
   433.5
   453.6
   443.6
   460.4
   474.7
   440.3
   463.4
   425.1
   463.4
   395.2
   424.1
   412.8
   442.3
     440
   447.8
   455.9
   449.4
   425.7
     477
   437.4
     405
     405
   485.8
     428
   467.6
   456.9
   500.7
   421.2
   444.9
   403.4
   418.9
   445.2
   458.8
     439
   424.8
   436.1
   423.8
   489.6
     463
   447.5
     417
   417.6
   460.8
   436.4
   462.1
   466.9
   449.1
   401.7
   419.9
     439
   437.4
     463
   491.3
   420.9
   432.5
   390.4
   419.6
   405.9
   438.7
   441.6
   458.2
   430.6
     454
     392
   405.6
   395.2
   472.8
   434.8
   441.6
   436.8
   414.7
   433.8
   401.7
   458.5
   475.7
   444.9
   402.7
   446.2
   454.9
   398.8
   441.6
     439
   393.6
   425.1
   467.6
   460.1
   457.2
   499.7
   468.6
   405.9
   469.2
   455.6
   451.4
   459.8
   442.3
   448.1
   420.5
   449.4
   372.5
   418.6
   454.3
   464.3
   429.6
   468.9
   429.6
   489.3
   489.6
   451.4
   420.9
   443.6
   447.5
   427.7
   435.5
   439.4
     475
   409.5
   500.3
   431.6
   447.8
   466.3
   424.1
   458.8
   420.9
   445.5
     391
   451.4
   455.9
   418.3
   474.4
     451
   432.2
     452
   431.6
   470.2
   445.2
   421.8
     417
   495.5
   418.3
   425.1
   491.6
   437.4
   407.9
   460.1
   468.2
   486.1
   423.1
   445.2
   488.7
   474.7
   514.3
   432.5
   458.2
   439.4
   432.2
   450.7
     466
   415.7
   411.5
   425.1
   459.5
   468.9
     475
   443.9
   467.3
   398.5
     454
   495.2
   473.7
   421.8
   436.1
     478
   442.3
   449.1
   461.7
     453
     429
   445.9
   437.4
   479.9
   434.2
     404
   466.9
   450.7
   401.7
   400.1
   438.1
   436.4
   405.6
   434.5
   435.8
   468.2
   405.6
   382.6
   460.4
   437.4
   479.6
   430.9
   427.7
   439.7
   456.9
   422.5
   431.6
   460.4
   392.3
     475
   440.7
   447.5
   461.7
   480.9
   408.2
   432.9
   468.9
   443.6
   425.7
   463.4
   447.1
   436.8
   434.5
   467.9
   430.9
   432.2
   496.8
   436.1
   462.7
   437.7
   445.5
   496.8
   457.9
   425.4
   389.4
   454.6
   398.8
   430.6
   426.4
   453.6
   450.1
   459.8
   429.3
   410.5
     440
     442
   474.1
   484.1
   416.7
   431.3
   441.3
   459.5
   461.1
   462.4
   447.5
   476.7
   472.8
   448.4
   478.3
   477.6
   424.1
   473.7
     392
     454
   442.6
   464.7
   423.5
   424.8
   468.6
   405.3
   420.9
   438.7
   458.2
   520.5
   401.1
   451.7
   438.7
   487.7
   442.9
   455.6
   440.7
   450.7
   436.8
   466.9
   454.9
   433.5
   420.9
   451.4
   403.4
   471.5
   446.5
   454.9
   411.5
   441.3
   434.8
   470.5
   497.1
   426.4
   469.9
   410.2
   444.2
   433.8
   462.4
   389.1
     429
   485.4
   457.9
     392
   456.6
   473.1
   392.6
   450.7
   397.2
   446.8
   425.4
   436.1
   455.6
   434.2
   435.8
   471.5
   414.1
   458.8
   475.7
     416
     463
   448.4
   462.4
   450.1
   458.2
   421.8
   457.2
   413.1
   427.7
   493.9
   423.5
   439.7
   469.5
   459.2
   382.6
   433.2
   471.5
   520.8
   397.5
   464.3
     415
   388.1
   444.6
   411.5
   458.5
   446.5
   389.4
   446.2
   421.8
   459.2
     464
   427.7
   450.7
   455.6
   438.4
   419.9
   446.5
   462.1
   399.5
   450.1
   482.2
   436.8
   443.9
   490.6
   429.6
   449.1
   426.7
   410.5
   441.6
   454.3
   459.2
   484.8
   439.7
   422.2
   399.8
   403.4
     487
   406.6
   469.2
   449.7
     439
   419.6
   425.1
   449.4
   458.5
   442.6
   449.4
   457.2
   465.6
   433.5
   458.8
   411.1
   427.7
   436.1
   472.5
     513
   453.6
     442
   474.7
   411.8
   485.8
   450.7
   457.2
   447.5
   518.2
     452
     405
   492.6
   472.8
   427.4
   443.3
   475.4
   481.9
   463.4
   413.1
   426.7
   425.4
     442
   443.6
   431.9
   470.2
   445.9
   425.7
   482.5
   459.8
   410.8
   446.2
   499.4
   473.7
   454.9
   441.3
   412.4
   403.7
   442.3
   425.7
   460.4
   431.9
     463
   456.9
   428.7
   473.4
     475
   399.8
   484.5
   426.7
   473.7
   445.2
   420.2
   418.6
   411.8
   413.1
   433.2
   458.8
   423.5
   441.6
   443.9
   482.5
     440
   464.3
   431.9
   474.7
   444.9
   423.8
     418
   455.3
     429
   423.8
     429
   418.6
   414.4
   416.7
   424.4
   458.8
   454.9
   424.1
   498.7
   413.4
   478.6
   441.3
   417.3
   448.4
     454
   436.4
   425.4
     463
   438.1
   441.3
   442.9
     439
   476.7
   476.7
   461.4
   420.5
   404.7
   443.6
   430.9
   470.2
   472.8
   436.4
     453
     464
   501.3
   443.6
   466.6
   443.9
   435.8
   456.9
   442.6
   436.1
   448.8
   450.7
   424.4
   448.4
     440
   467.6
   446.2
   446.2
   446.2
   448.8
   454.9
     441
   483.2
   493.2
   456.9
     417
   470.8
   413.4
   474.7
   425.4
   430.3
   446.2
   437.7
   447.5
   430.3
   447.5
   450.1
   445.9
     476
   429.3
   442.3
   397.8
     464
   496.8
   481.9
     428
   470.2
   424.1
   449.7
   449.4
   433.8
   429.3
   442.3
   484.8
   412.8
   437.4
   427.4
     465
   453.3
   466.9
   419.6
   442.9
   426.7
   485.4
   418.9
   482.5
   382.9
   446.5
   440.7
   425.1
     477
   465.3
   407.6
   466.3
   424.1
   455.3
   450.7
   450.4
   498.1
   415.7
   444.2
     381
     452
   435.1
   456.9
   477.3
   455.9
   421.2
   436.1
   440.7
   476.3
   483.2
   489.6
   486.7
   478.6
   477.3
   462.7
   425.1
   442.9
   447.5
   435.1
   469.9
   456.9
   438.1
   457.2
   484.5
   370.3
   536.4
   437.7
   436.8
   446.5
   445.9
   435.5
     454
   414.1
   426.7
   443.6
   437.4
   450.1
   405.6
   484.1
   418.6
   480.9
     488
   458.5
   426.7
   432.5
   463.7
   412.8
   488.3
   463.7
   458.2
   479.3
   422.2
   444.2
   410.2
   468.9
   423.5
   476.3
     453
   526.6
   440.7
   422.2
   462.7
   468.9
   391.7
   471.8
   405.3
   461.1
   460.8
   453.3
   454.9
   476.7
   413.7
   422.5
   445.2
   444.2
   544.8
   422.8
   492.9
   377.1
     441
   441.6
   466.3
   485.8
   457.2
   425.1
   432.9
   455.9
   408.9
   409.5
   444.2
   434.5
   400.8
   458.8
   449.7
   397.8
   450.7
   432.2
     463
   441.6
   449.4
   410.5
   413.1
   406.3
   433.5
   478.9
   486.1
   397.8
   450.1
   435.8
   408.5
   451.4
   444.9
   450.7
   435.1
     439
   468.9
   421.5
   455.3
   469.9
   439.7
   420.2
   457.2
     440
   445.5
     440
   445.5
   455.6
   454.3
   409.5
   447.8
   482.2
     490
   474.4
   444.6
     428
   433.5
   419.6
   447.5
   445.2
   423.1
   475.4
   461.4
   438.7
   438.4
   522.1
   466.3
   414.1
   492.6
   425.1
   429.3
   479.6
   448.8
   444.6
   445.5
   457.5
     418
   470.5
   448.1
   422.2
   417.6
   453.6
   481.9
   458.5
     464
     451
   442.9
   434.2
   461.7
     466
     428
   488.3
   460.8
   469.9
   447.1
     429
   431.9
   413.1
     403
   457.2
   442.6
   416.3
   452.3
   454.6
   442.3
   413.1
   459.8
   451.7
   472.8
   414.7
   459.8
   449.4
   425.1
   462.1
   422.2
   465.3
   416.3
   425.4
   460.1
   445.2
   462.4
   427.7
   425.4
   433.2
   453.6
   400.8
   432.2
   429.3
   424.1
   425.1
   425.4
     453
   386.5
   428.7
   445.9
   486.4
   435.1
   441.6
   496.1
   429.3
   447.1
   429.3
     418
   444.2
   432.9
   443.6
   466.3
   398.2
   410.2
   425.1
   445.2
   503.9
   446.8
   453.6
     487
   447.8
   510.4
   410.5
   454.3
   403.7
   443.6
   414.7
   456.9
   421.5
   433.2
   439.7
   446.2
   447.1
   433.5
   429.6
   458.5
   431.3
   446.2
   410.2
   436.1
     427
   405.3
   450.1
   515.9
   481.2
   451.4
     430
   461.1
   409.2
   438.4
   425.1
   480.9
   449.7
   475.4
   448.4
   448.8
   447.1
     404
   458.8
   468.2
     477
   463.7
   462.4
   451.4
   439.7
   397.5
   444.6
   404.3
   448.8
   398.5
   477.3
   458.8
   431.9
   461.1
     465
   461.7
     453
   468.6
   464.3
   426.4
   459.8
   445.2
   457.5
   448.4
     475
   482.2
   393.9
   425.7
   406.3
   406.9
     415
   450.1
   440.3
   412.4
   461.4
   420.9
   449.1
   405.3
     488
   448.8
   449.4
   460.8
   488.3
   422.8
   438.1
     489
   462.4
   484.5
   466.6
   453.6
   466.6
   479.9
   479.9
   449.1
   461.7
   467.9
   461.7
     427
   467.3
   449.7
   467.6
   421.8
   498.1
   434.8
   424.8
   433.2
   442.9
   442.9
   449.7
     439
   448.1
   482.8
   448.4
   432.9
   469.5
   402.4
   450.4
   444.9
   451.7
   456.2
   425.7
   436.1
   438.7
   499.1
   435.1
   470.2
   394.6
   487.4
     488
     429
   515.6
   479.3
   426.1
   453.6
   406.6
   434.8
   453.3
   454.9
   421.5
   423.5
   497.4
     464
   455.9
   432.2
   477.6
   413.7
   419.9
     466
   481.5
   463.7
   401.4
   424.8
   416.7
   425.7
   426.7
   487.4
   421.2
   423.5
   458.2
   429.3
   448.1
   416.3
   452.7
     440
   493.2
   443.6
   445.5
   406.3
   450.1
     476
   433.2
   476.7
   453.3
     430
   435.8
   477.6
   412.8
   433.2
   468.9
   402.4
   458.2
   461.7
   458.8
   426.7
   430.6
   427.4
   422.5
   397.2
   470.5
   445.9
   431.3
   448.8
   406.3
   457.2
   506.2
   442.6
   494.8
   423.8
   448.4
   429.6
   425.7
   418.9
   494.5
   449.4
   454.3
   468.2
   417.6
   454.6
   455.6
   448.8
   491.6
   433.2
     454
   459.8
   454.6
   478.3
   425.4
   455.6
   455.3
   437.7
   467.6
   448.1
   508.8
   418.9
   423.5
   465.6
   434.8
   459.2
   413.1
   498.4
   494.2
   468.9
     440
   432.2
     440
   446.5
   434.2
   415.7
   432.2
   444.2
   427.4
     441
   427.7
   446.8
   419.2
   391.4
   461.4
   471.2
   470.8
   435.5
   452.7
   402.1
     442
   402.7
   443.3
   396.2
   465.3
   444.2
   449.1
   467.6
   458.8
   452.7
   423.1
   444.9
   463.7
   485.4
   486.1
   442.9
   448.8
     451
   465.3
   434.2
   445.5
   456.6
   414.1
   464.7
   485.4
     488
   462.4
   437.4
   464.7
   485.8
   421.8
   434.8
   432.9
   486.1
   442.9
   430.3
   450.4
   436.1
   455.3
   448.8
   442.3
   404.3
   437.1
   452.3
   494.2
   441.6
   423.8
   436.1
   405.3
   423.5
   441.3
   450.4
   462.1
   487.7
   489.6
   510.7
   465.3
   427.7
   464.3
   436.4
   450.4
   420.9
   441.3
   399.5
   435.5
   413.4
   435.1
   462.1
   459.5
   417.6
     430
   461.7
   480.2
   462.4
   462.1
   412.8
   419.9
   458.2
   435.8
   413.4
   497.8
   414.4
   415.4
   471.5
   434.5
   433.8
   437.4
   447.5
   479.3
   431.6
   420.2
   476.7
   414.1
   414.7
   411.5
   447.1
   458.5
   438.7
     451
     441
   468.9
     427
   498.1
   422.8
     439
   436.1
   450.1
   453.3
     427
   445.2
   446.5
     465
   446.8
   445.5
   450.7
   430.9
   429.6
   408.2
   437.7
   449.7
   415.7
   449.4
   463.7
   469.2
   488.7
   409.8
   441.3
   423.8
   445.5
   460.1
   439.7
   473.7
   428.3
   463.4
   456.6
   482.8
   395.9
   438.4
   446.8
   476.7
   384.9
   444.2
   441.3
   421.8
   439.7
   443.6
   440.3
   370.9
   458.2
   459.8
   463.7
   466.9
   440.7
   444.9
     440
   480.2
   432.2
   431.9
   441.3
   403.4
   481.9
     466
   424.1
   438.4
   459.8
   489.3
   412.4
   423.5
   386.2
   496.8
   432.5
   460.1
   421.2
   429.6
   475.7
     452
   456.2
     476
   415.7
   449.4
   410.2
     441
   456.2
   423.1
     454
   448.8
   495.5
   414.7
   441.3
   436.4
   409.8
   469.5
   480.9
   448.1
   476.3
   423.5
   396.5
   471.5
   426.7
   425.7
   442.6
   400.1
   471.5
   436.4
   435.5
   485.4
   501.6
   461.1
   505.9
   434.8
     416
   448.8
   459.5
   485.8
   442.6
     440
   468.9
   447.1
   401.4
     405
   432.2
   419.9
   459.2
   457.2
   462.4
     440
   462.1
   458.8
   454.3
   421.5
     442
   424.4
     404
   478.9
   434.5
     418
   459.2
   423.1
   431.3
   448.1
   432.2
   475.7
   471.8
     463
   496.8
   438.7
     477
   408.5
   472.8
   450.7
   490.3
   420.5
   443.9
   474.7
   415.4
   408.2
   399.8
   477.3
   461.4
   450.4
   459.8
   456.9
   496.1
   462.4
     463
   423.5
   428.3
   445.2
   469.2
   532.1
   426.7
   442.6
   461.7
   403.7
   458.8
   470.8
   420.2
   456.9
   457.2
   445.5
   452.7
   469.2
   411.8
   419.2
   457.9
     441
   415.7
   437.4
   457.5
   481.2
   437.7
   396.9
   432.2
   511.7
   418.3
   418.9
   452.7
   425.7
   439.4
   402.4
   495.8
   461.7
   447.1
   438.4
   465.6
     403
   384.5
   421.8
   446.2
   396.2
   441.3
     442
   469.2
   445.2
   433.8
   447.1
   422.8
   447.5
   449.1
   474.1
   413.4
   467.9
   474.4
   403.7
   473.4
   470.8
   444.6
   472.1
     442
   413.7
   426.4
   431.6
   449.7
   458.8
   457.9
   476.3
   490.9
   383.2
     439
   481.2
   468.2
   508.1
   488.7
   458.8
   407.2
   455.6
   433.5
   440.7
   444.2
   471.5
   431.3
   443.6
     429
   450.4
   455.9
   459.8
   455.9
   451.4
   438.1
   472.1
   457.5
   451.7
   447.5
     451
   431.6
   471.2
   437.1
   407.2
     452
   402.7
     466
   438.1
   473.7
   457.5
   473.4
   447.5
   447.8
     429
   445.2
   432.2
   422.2
     440
   429.3
   416.7
   470.5
   420.9
   422.2
   430.9
   459.8
   445.2
   420.5
   406.9
   460.1
   445.5
   449.4
   447.8
   435.1
   435.8
   424.1
   496.8
   469.9
   418.6
   460.8
   414.4
   450.1
   442.6
   431.9
   452.7
   440.3
   409.2
   447.8
   423.1
   410.8
   439.7
   407.9
   466.9
   487.7
   442.6
   461.1
   420.9
   442.6
   474.4
   438.1
   447.8
   420.5
   438.1
   436.8
   423.8
   481.5
   450.1
   469.5
   442.9
   445.5
     440
   403.4
   437.4
   419.6
   418.6
   414.7
   486.4
   432.5
   436.8
   436.4
   438.1
   397.5
   434.5
   436.1
   410.5
   454.9
   461.1
   443.6
   464.7
   499.7
   479.6
   423.5
   456.2
   472.5
   407.9
   490.9
   403.4
   458.5
   381.6
   466.6
     440
   444.2
   493.9
   417.6
   479.9
   447.5
   449.7
   442.9
     441
   399.1
   404.7
   422.8
   444.6
   421.8
   442.3
   432.5
   444.6
   405.9
   447.1
   426.7
   405.3
   450.1
   468.6
   423.8
   449.4
   475.4
   472.5
   455.3
   435.8
   487.4
   485.4
   421.8
   397.5
   407.2
   444.9
   468.2
   450.4
   462.7
   463.4
   441.6
   459.2
   438.7
   450.4
   454.9
   438.4
   445.2
   472.8
   457.5
   427.4
   406.9
   422.2
   450.4
   449.4
   453.3
   437.1
   448.1
   460.1
   447.5
   456.2
   371.2
   479.9
   435.5
   460.4
   393.6
   438.4
   442.3
   461.1
   460.4
   469.9
     428
   495.8
   484.1
   409.8
   426.4
   425.1
   449.7
   467.3
     429
   467.6
   400.4
   408.9
   421.2
   426.1
   423.5
     392
   453.6
   473.4
   420.9
   434.8
   415.4
   408.9
   410.5
   446.8
   497.1
   488.3
   443.6
   446.5
   431.6
   421.8
   439.7
   461.4
   464.7
   450.4
   486.7
   486.1
   411.5
   435.5
     500
   425.4
   471.2
   456.6
     417
   443.9
   428.7
   440.7
   464.3
   470.8
   455.6
     442
   424.8
   431.9
   417.6
     489
   388.1
   413.4
   442.6
   414.1
   450.1
   434.2
   481.9
   436.4
   408.5
   438.4
   456.6
   458.2
   448.1
   426.7
     418
   454.6
   451.4
   445.5
   476.3
   458.5
   458.5
   398.8
   451.7
   481.2
   432.9
   424.4
   447.5
   452.3
   478.6
   477.6
   451.7
   468.9
   461.4
   470.5
   464.7
   442.6
   407.2
   489.3
   464.3
   396.9
   443.6
   407.9
   422.2
   439.4
   445.2
   418.6
   426.7
   438.4
   462.4
   478.6
   415.4
   415.4
   473.4
   471.2
   424.8
   438.7
   388.8
     451
   485.8
   480.6
   436.8
   477.6
   436.4
   462.1
   473.4
   478.9
   445.2
   499.4
   440.3
   442.9
   415.4
   425.4
   454.6
   442.6
   459.2
   433.8
   450.4
   488.3
   458.8
   472.5
   431.3
   393.9
   451.4
   430.6
     452
   450.7
     465
   496.1
   444.2
   427.7
   440.3
   467.3
   409.5
     451
   450.7
   442.9
   427.7
   445.5
   435.8
   438.1
   420.5
   414.4
   422.8
   437.4
   408.9
   474.1
   457.2
     418
   473.7
   462.4
   448.8
   448.8
   452.7
   468.2
   471.2
   471.8
   402.7
   448.1
   462.7
   380.6
   429.6
   431.9
     418
   455.6
   435.1
   437.1
   437.1
   467.6
   442.6
     453
   460.1
   436.8
   458.5
   504.2
   416.7
   434.2
   479.3
   436.8
   404.7
   434.2
   454.6
     451
   465.3
   446.5
   455.6
   418.3
   431.6
   435.1
   457.5
   457.2
   432.9
   406.6
     488
   392.3
   428.7
   448.1
   446.8
     427
   434.2
   472.1
   438.1
   477.6
   434.2
   479.3
   441.6
   460.1
   418.3
   436.1
     429
   431.9
   442.9
     454
   420.2
   435.1
   398.5
   410.5
   433.5
   463.7
   413.1
   465.6
   460.1
   421.2
   430.9
   421.2
   435.8
   394.9
   431.9
   394.9
   450.7
   454.3
   481.5
   458.8
   408.9
     453
   457.9
   455.3
   466.6
   520.8
     464
   448.8
   435.5
   457.5
     452
   414.1
   448.4
     430
   441.3
   448.1
   420.9
   422.8
   462.1
     416
   425.1
   415.7
   444.9
   444.6
   406.6
   435.8
   447.8
   419.6
   471.2
   477.6
   444.9
   430.3
   458.2
   456.2
   447.5
   467.3
   455.9
   448.4
     464
   468.2
     451
   448.1
   472.5
   446.8
   401.4
     405
     415
   486.7
   466.6
   457.9
   461.4
   430.9
   433.2
   471.8
   497.8
   430.9
   406.9
   437.7
   400.4
   433.5
   435.5
   403.4
   477.6
   419.2
   469.5
     430
   433.5
   435.8
   433.8
     465
   470.8
   395.9
   455.6
   446.8
   422.5
   493.2
   384.2
   437.4
   422.8
     452
   489.3
   462.1
     475
   453.6
     439
   441.6
   450.4
   409.5
     429
   435.5
   462.4
   422.8
   432.2
   429.6
   413.1
   409.2
   455.9
   431.3
   419.6
   415.4
     463
   455.6
   452.7
   420.9
   439.4
   424.8
   407.6
   467.3
   446.2
     500
   457.2
   415.4
   409.8
   447.8
   443.9
   431.9
   431.6
   454.9
   451.7
   453.3
   460.4
   469.5
   438.4
   433.2
   450.1
   451.7
   445.9
     442
     428
   441.3
   413.7
   444.2
   387.5
   434.5
   454.6
   462.1
   426.7
   490.9
   499.1
   446.5
   467.3
   472.8
   483.2
   458.2
     488
   465.3
     451
     465
   453.3
   469.9
   398.2
   440.3
   402.7
   473.7
   419.9
     477
   468.2
   499.1
   466.6
   430.3
   490.6
   425.4
   472.5
   424.8
   420.9
     463
   448.1
   445.2
   433.5
   447.5
   493.2
   445.2
   457.2
   453.6
     453
   445.9
   509.8
   442.3
   474.7
   415.7
   416.3
   422.2
   437.1
   437.1
   461.7
   445.5
   463.7
   446.2
   470.2
   461.1
   411.8
   482.2
   394.3
   446.2
   462.4
   376.1
   485.4
   422.2
   446.2
   424.1
   455.9
   427.7
   460.4
   429.3
   432.9
   427.4
   437.4
   446.5
   501.3
     405
   437.7
   435.1
   418.9
   457.9
   460.1
   406.3
   458.8
   476.3
     441
   472.1
   459.2
   476.7
   435.1
   440.3
   414.1
   448.8
     441
   428.7
   517.5
     466
   464.7
   449.7
   428.7
   469.9
   454.3
   483.5
   449.1
   397.8
   436.1
   426.4
   417.3
   418.3
   402.7
   451.7
   466.9
   463.4
   391.4
   412.8
   452.3
   403.7
   402.7
   381.9
   430.3
   407.6
   433.2
   481.2
     427
     466
   424.1
   433.8
   483.5
   428.7
   431.6
   468.6
   434.2
   430.9
   407.2
   455.6
     451
   477.6
   412.8
   442.9
   444.9
     465
   438.7
   431.6
   407.9
   450.4
   506.5
   398.2
   440.7
   466.9
   448.8
   424.8
   429.3
   431.6
   413.4
     430
   420.5
   459.2
   430.9
   413.7
   436.1
   395.2
   432.9
   444.2
   431.9
   435.5
     439
   429.3
   443.6
   426.7
   430.6
   429.3
     428
   455.6
   410.8
   475.7
   462.7
   488.3
   388.1
   411.8
   433.2
     454
   462.7
   466.3
     453
   445.9
   444.9
   412.4
   480.6
     451
   434.8
   425.1
   382.9
   397.5
   416.3
   400.8
     442
   458.5
   439.4
   455.3
     417
   452.3
   430.9
   439.4
   484.1
     478
   348.2
   455.3
   459.2
   421.5
   415.7
   444.6
   412.4
   423.5
   411.8
   459.2
   419.9
   479.6
   428.3
   401.1
   433.8
   467.6
   400.8
   448.4
   402.7
   423.8
   455.9
     454
   465.6
   496.8
   454.9
   457.2
   444.2
   437.7
   429.6
   411.5
   382.9
   411.8
   446.5
   424.8
   453.6
   428.7
     440
   442.9
   409.5
   438.4
   450.1
   411.5
   455.6
   457.5
   452.7
   408.9
   469.5
   439.7
   424.8
   413.1
     418
   458.8
   450.7
   440.7
   485.4
   435.8
   425.1
   476.3
   426.7
   482.5
   444.9
   450.7
   448.4
     440
   432.2
   449.4
   395.2
   432.9
   418.6
   432.2
   445.2
   421.5
   448.8
   455.9
   425.4
   472.1
     430
   432.9
   414.1
   412.8
   461.4
   444.9
   434.5
   444.9
   412.4
     454
   394.6
   437.1
   447.5
   405.6
   482.2
     478
   445.2
   490.3
   433.2
   456.9
   399.1
   407.2
   438.1
   451.7
   453.6
   443.6
   463.4
   471.5
   394.6
   477.3
   455.6
   419.9
   434.5
   485.1
   496.5
     430
   430.9
   455.9
     380
   425.1
   488.3
   433.2
   423.5
   520.1
   511.7
   447.5
     428
   447.5
   435.8
   438.1
   440.3
   406.6
   436.4
   426.4
   481.9
     454
   434.2
   475.4
   482.5
   410.2
   384.9
   467.9
   408.9
   471.5
   440.7
   405.3
   449.7
   449.4
   466.9
   419.9
   424.1
   428.7
   436.1
   422.2
   407.9
   459.5
   446.8
   491.9
   466.9
   438.4
   414.1
   430.3
   410.5
   426.4
   489.6
   483.8
   433.2
   446.5
   499.4
     464
   440.3
   467.3
   477.6
   422.8
   437.7
   445.5
   413.7
   422.5
   442.6
   470.2
   408.9
     442
   492.2
   478.9
   438.1
   426.4
   435.5
   418.3
   428.7
   445.9
   474.4
   440.7
   396.5
   455.6
   389.7
   434.8
   476.7
   436.8
   428.3
   447.8
   408.5
   442.9
   490.3
   426.1
   386.8
   490.9
   467.9
   407.6
   439.7
   422.2
   385.8
   432.5
   424.4
   442.6
     403
   430.6
   414.7
   459.5
   498.1
   425.4
   444.6
     465
   437.1
   465.6
   439.4
   450.1
   425.7
     490
   409.8
     427
   472.5
     417
   465.6
   466.3
   418.3
   447.8
   504.9
     440
   482.2
   447.5
   471.2
   460.4
   438.4
     439
   447.1
     463
   448.1
   433.5
   425.7
   450.4
   464.7
   441.3
   421.8
     463
   442.9
   448.1
   461.7
     453
   463.4
   425.1
   444.6
   479.6
     453
   413.1
   417.6
   438.4
   427.4
   465.3
   432.9
   400.1
   460.4
     478
   471.5
   411.5
   454.6
   460.1
   481.2
   444.6
   443.6
     429
   467.6
   441.3
   484.1
   431.3
   421.2
   424.4
   418.6
   435.1
   441.3
   423.5
   441.6
   457.5
     429
   455.9
   459.2
   435.5
     465
   448.4
   434.5
     463
   454.6
   482.5
   444.2
     490
   445.5
   462.1
   451.4
   477.6
   432.9
   447.8
   393.3
   442.6
   460.1
   444.2
   444.9
   445.2
   413.4
   434.2
   424.1
   483.5
   440.7
   407.6
   452.7
     393
     463
   417.6
   416.7
   468.6
   461.7
   501.6
   484.5
   424.1
   444.2
   493.2
   477.6
   444.2
   407.2
   429.6
   432.9
   427.4
   426.1
   460.1
   456.2
   503.9
   416.7
   458.8
   472.1
   479.9
   475.4
     476
   415.7
   488.3
   421.5
   454.3
   408.5
   419.9
   433.5
   460.1
   431.6
   494.5
   464.3
   455.9
   449.1
     440
   387.1
   444.6
   441.6
   420.5
   396.2
   465.6
   445.5
   467.3
   407.9
   468.2
     513
     454
   423.8
   473.4
   420.2
   490.9
   441.6
   435.1
   433.2
   455.3
   482.8
   455.3
   430.9
   445.9
   459.2
   459.2
   441.3
     452
   517.2
   433.2
   449.7
   456.9
   472.8
   416.7
   450.1
   431.3
   460.8
   449.4
   446.8
     451
   447.5
   449.1
   458.5
     416
   467.3
   432.2
   450.4
   421.2
   435.1
     442
   419.2
   459.2
   445.9
   425.1
   458.2
     415
   473.1
   427.4
   456.9
   393.3
   436.1
   482.2
   434.8
   488.7
   435.1
   473.4
   433.8
   440.7
   462.1
   420.2
   436.8
   431.3
   496.8
   423.1
   520.1
   496.8
   458.5
   454.6
   467.6
   409.2
   438.4
   420.2
   488.7
   434.2
   411.8
   386.2
   412.1
   508.8
   436.8
     427
   443.9
   388.4
   421.2
   400.8
   462.7
   438.7
   456.9
   473.7
     440
   489.3
   435.5
   433.2
   458.2
   412.1
   435.1
   426.1
   426.1
     466
   414.1
   438.1
     451
   456.9
   463.7
   474.7
   415.4
     439
   458.2
   429.6
     442
   434.2
   455.3
   450.1
   435.5
   480.9
   446.8
   426.7
     451
   494.5
     441
   471.5
   449.4
   439.4
   462.4
   443.6
   460.1
   464.3
   415.7
   439.7
     427
   467.9
   498.1
   483.2
   397.5
   410.2
   444.6
   425.4
   433.5
   471.2
   444.6
   443.3
   432.2
   447.1
   451.7
     429
   419.2
   437.7
   462.7
   450.7
   408.9
   490.9
   497.1
   469.2
   401.7
   422.2
   446.2
   472.5
     440
   489.6
   454.6
   442.9
   431.6
   429.3
   423.5
   410.8
   479.3
   438.4
   455.6
   446.8
   421.5
   432.9
   473.4
   452.3
   445.5
     441
   414.1
   455.9
   469.5
   420.2
   436.8
   438.1
   421.8
   431.3
   445.9
     415
   438.1
   454.9
   430.6
   411.8
   412.1
   472.1
   431.3
   391.4
     465
   450.4
   450.4
   468.6
   449.1
   474.4
   464.3
   414.7
   408.2
   421.5
   474.1
   457.2
   418.3
   443.3
   410.2
   434.2
   477.3
   415.7
   495.5
   472.5
   418.9
   414.4
   521.1
   507.2
   436.1
   473.1
   484.1
   462.1
   415.4
   444.6
   456.2
   416.7
   396.2
   506.5
   474.7
   423.5
     441
   434.2
   432.2
   502.3
   439.7
   458.5
   457.2
   453.6
   482.5
   435.5
     501
     463
   439.4
   491.3
   459.5
   446.8
   417.3
   463.7
     451
   395.2
   438.4
     501
     475
     453
   457.9
   443.3
   433.8
   416.7
   431.3
     442
   435.8
   485.8
   422.5
   446.2
   426.1
   476.7
   425.4
   422.5
     453
   411.8
     428
   441.3
   451.7
   435.5
     415
   402.1
   423.8
   441.3
   470.5
   419.6
   437.1
   426.7
   413.4
   441.6
     463
   449.7
   446.5
   453.6
     392
   399.5
     477
   435.5
   407.9
   493.9
   464.3
   434.2
   446.8
   456.6
   437.7
     405
   476.3
   431.3
   478.6
   464.3
   478.9
   449.4
     429
   433.2
   443.6
   438.1
   437.4
   401.7
   431.3
   428.3
   483.8
   465.3
   424.1
   442.6
   468.6
   453.3
   438.7
   490.9
   465.3
   465.6
   419.2
   420.2
   421.2
     453
   433.8
   467.6
   423.8
   469.9
   470.5
   455.3
   455.9
   447.8
   424.1
     440
   462.7
   430.3
   448.1
   497.8
   452.3
   393.9
     427
   430.3
   392.6
   456.2
   443.3
     405
   414.4
   530.2
   477.6
   462.4
   442.6
   458.2
   445.5
   402.7
   434.5
   424.8
   467.6
   448.4
   424.1
   428.7
   423.5
     439
   443.3
   436.8
   462.4
   467.6
   457.5
     416
   444.2
   463.4
   419.6
   412.4
   467.3
   391.4
   438.7
   432.2
   454.6
     416
   409.2
   470.8
   432.9
   417.6
   451.4
   413.1
   466.9
   422.8
   439.4
   420.9
   404.3
   438.1
   457.5
   399.5
     464
   474.7
   438.7
   433.8
   437.4
   486.7
   394.9
   470.5
   450.4
   464.3
   464.3
   456.6
   437.7
   518.2
     478
   460.8
   431.3
   442.9
   466.6
   462.1
   459.2
   449.7
   433.5
   486.7
   451.4
   456.6
   428.7
   422.8
   409.5
   479.9
   405.3
   454.6
   440.7
   465.3
   421.8
   436.1
   436.1
   438.1
   381.9
   502.6
   446.8
     454
   467.6
   427.7
   449.1
   427.4
   411.1
   469.2
   464.7
   418.6
   438.7
   462.1
   384.5
   453.3
     429
   441.6
     439
   466.9
   436.8
   450.7
   458.8
   452.3
   403.4
   462.1
   413.4
   449.4
   416.3
   437.1
   435.1
   445.5
     428
   424.1
   414.7
     501
   424.1
   396.9
   435.1
   437.7
   439.4
   438.4
   428.7
   428.3
   473.1
   430.9
   425.1
   420.5
   471.2
   497.4
     439
     463
   471.2
   427.4
   435.8
   425.7
   451.4
   469.9
   461.7
   459.8
   443.6
   436.1
   433.8
   447.5
   413.1
   453.6
   492.9
   459.8
   506.5
   412.8
   476.7
   419.9
   518.2
   433.8
   413.1
   410.2
   449.4
   420.5
   437.7
   458.8
     441
   402.4
   442.9
   468.9
   382.3
   437.1
   456.9
   401.1
   446.2
   390.7
   482.5
   437.1
   454.6
   437.4
   456.2
     430
   497.8
   444.6
   413.4
   478.9
   450.4
   484.1
   376.1
   393.9
   465.3
   524.4
   403.4
   413.7
   444.9
   436.1
   473.1
   416.3
   465.3
   395.9
   426.1
   437.7
   424.8
   459.2
   387.8
   442.9
   392.6
   400.8
   446.8
   446.5
   449.7
   460.1
   507.2
   456.2
   416.3
   423.8
     428
   426.7
     451
   497.4
   464.7
   482.2
   407.2
   421.5
     427
   493.5
   474.1
     418
   444.6
   442.6
   439.7
   422.8
   447.1
   416.7
     478
   472.1
   490.9
   417.6
   393.6
   450.1
     429
   431.9
   474.7
   445.9
   470.5
   414.7
   447.8
   465.6
   394.9
   443.6
     440
   435.8
   466.9
     453
     490
   437.1
     465
   485.4
   424.8
   469.2
     454
   453.6
     466
   435.1
   457.2
   450.1
   499.7
   472.1
   444.9
   500.7
   413.1
   427.7
   472.5
   448.8
   448.1
   442.6
   425.4
   400.8
   484.5
   429.3
   458.2
   483.2
   442.9
   434.8
     440
   449.1
   432.5
   484.1
   436.4
   443.3
   429.3
     476
   493.5
   427.4
   480.9
   439.7
   440.7
   419.6
   442.6
   419.2
   429.6
   423.8
   460.4
   449.7
     428
   433.2
     475
   406.6
   411.8
   441.3
   481.2
   441.6
   446.5
   406.9
     427
   456.2
     440
   388.4
   420.5
   419.9
     429
   420.2
   425.1
   440.7
     430
   455.3
   452.3
   429.6
   455.9
     464
   454.3
   426.1
   438.7
   410.2
   459.8
   439.4
   420.9
   471.8
   416.7
     454
   422.8
   390.1
   390.7
   429.6
     465
   386.8
   452.7
   380.6
   455.3
   418.9
   434.2
   450.7
   425.4
   406.6
   422.2
     415
   461.7
     465
   426.4
   503.9
     416
     415
   416.7
   443.3
   479.9
   473.7
     439
   443.9
   479.9
   482.2
   431.6
   458.2
   448.4
   431.9
   449.4
   416.3
   442.9
   415.4
   509.4
     465
   409.8
   490.6
   412.1
   456.9
   460.8
   461.4
     451
   475.4
   419.2
   438.4
   451.4
   405.9
   449.1
   459.5
     452
   425.7
   391.7
   419.6
   472.1
   391.7
   403.7
   435.8
   484.5
   421.5
     430
   449.7
   477.3
   428.7
   464.3
     440
   450.7
   459.2
   461.7
   442.9
     451
   420.2
   428.7
   414.1
   392.6
   486.4
   460.1
   412.4
     463
   487.7
   434.8
   438.4
   435.5
   434.2
   444.2
   457.2
   460.8
   469.2
   422.8
   436.1
   437.7
   455.3
   463.4
   437.4
   402.7
   432.5
   490.9
     439
   496.5
   404.7
   450.4
   418.3
   445.9
   447.5
   415.4
   402.1
     442
   481.2
   444.9
   456.9
   437.7
   433.8
   434.5
     404
   469.9
   427.4
   440.7
     465
   435.5
   486.7
   454.3
   417.6
   460.1
   464.3
   474.1
   438.1
     525
   397.5
   459.5
   433.8
   446.5
   407.6
   460.8
   458.2
   471.8
   384.5
     442
     465
   401.1
   500.7
   404.3
   429.6
   468.2
   459.2
     416
   429.6
   446.2
   456.9
   435.1
     417
   456.2
   426.4
   429.3
   402.1
   432.2
   446.5
   449.1
   451.4
   462.7
     454
     442
   430.9
   435.8
   399.5
     452
   414.1
   477.3
   399.5
   441.3
   409.5
   425.4
   442.3
   468.2
   431.6
   451.7
   451.4
   427.4
   456.6
   440.3
   435.8
   443.6
   422.8
   431.3
   445.2
   454.3
   444.9
   407.9
   497.8
   509.1
   468.2
   494.8
   457.9
   457.5
   421.5
   433.8
   487.7
   442.9
   468.6
   486.4
     466
   394.6
   482.5
   480.2
     451
   508.5
   472.8
   456.6
   406.9
   449.7
   446.2
   462.1
   436.4
     439
   461.4
   452.3
   454.9
   442.9
   399.5
   411.1
   427.4
     451
     466
   472.8
   458.5
   408.5
   432.5
   446.2
   418.9
   451.7
   435.5
   427.7
   499.7
   480.6
   426.4
   460.4
   409.2
   442.6
   426.1
   407.6
   450.7
   479.6
   454.9
   411.8
   468.9
   431.9
   480.6
   460.8
     428
   450.4
   407.2
   454.3
   443.3
   427.4
     415
   457.9
   425.7
   474.7
   457.9
   453.6
     430
   423.5
   436.4
   408.5
   452.3
   462.7
     452
   425.4
     430
   451.7
   453.6
   436.1
   423.1
   508.8
   436.1
   400.8
   471.8
   488.3
   395.9
   439.7
   479.3
   436.4
   430.3
   452.3
   422.2
   445.5
   430.9
   439.4
   455.6
   426.4
   408.9
   395.9
     454
   463.4
     514
   472.5
   456.6
     441
   455.6
   454.3
   438.1
   406.9
   432.2
   470.8
   394.3
   457.2
   455.3
   457.2
   480.2
   389.4
   446.8
   459.5
   413.4
   437.4
   399.5
   452.7
   491.6
   439.4
   454.6
   435.5
   479.9
   453.6
   389.7
     428
   486.7
   467.9
     464
     440
   442.3
   447.8
   405.6
     442
   469.2
     477
   420.2
   453.3
   463.7
   467.9
   471.8
   418.9
   451.4
   466.9
   460.1
   405.3
   471.5
   494.5
   413.4
   469.2
   435.8
   424.1
   430.3
   420.9
   401.7
   451.7
   514.6
     440
   458.8
   418.6
   446.5
   430.9
   413.4
   477.6
   459.2
   447.1
   438.4
   466.3
   462.4
   500.3
   426.7
   416.3
   431.3
   419.2
   475.7
   479.3
   471.8
   444.6
     427
   470.2
   467.3
   425.4
   432.5
   433.5
   407.6
     452
   464.3
   424.8
   484.8
     466
   411.5
   459.8
   420.5
   361.8
     463
   443.6
   451.7
   467.6
   477.3
   403.7
   394.6
   436.1
   470.8
   434.5
   464.3
   461.1
   446.5
   425.4
     465
   456.6
   457.9
   445.9
   435.8
   494.2
     428
   411.1
     454
   448.4
   397.8
   473.4
   434.5
   500.3
   459.5
     442
   388.8
     453
   450.7
   449.4
   448.1
   466.6
   447.1
   470.5
   424.8
   472.5
   443.3
   411.8
   408.2
   456.9
     501
   457.5
   481.2
   458.8
   465.6
   463.4
   435.5
   456.9
   414.7
   468.2
   407.9
   448.1
   438.1
   414.1
   432.9
   447.1
   435.5
   436.8
   417.6
   435.5
   486.1
   442.3
   426.7
   425.4
   431.3
   436.8
   445.9
   456.2
   471.8
   461.1
   449.7
   462.7
   448.1
   458.8
   493.2
   462.1
   462.7
   427.7
   399.1
   428.7
   449.1
   470.8
   441.6
   476.7
   471.8
   451.4
   518.2
   448.4
   441.3
   450.7
   459.8
   440.7
   424.1
   432.5
   425.7
   435.8
   463.7
   459.8
   431.9
     453
   445.9
   438.7
   436.4
   431.3
     451
   446.5
   473.1
     404
   472.8
   423.8
   432.9
   416.7
   456.9
   448.8
   478.6
     476
   425.4
   430.3
   436.4
   428.7
   431.9
   445.5
   444.2
   445.2
   411.8
   405.9
   424.8
   447.1
   430.3
   460.8
   417.6
   434.8
   442.9
   424.4
   422.5
   465.6
   471.5
   459.8
   419.2
   434.5
     454
   443.6
   432.9
   472.5
     405
   445.9
   437.4
   437.1
   432.5
   422.5
   459.2
   459.8
   448.8
   440.3
   462.1
   447.5
   431.6
   476.3
   459.2
   514.6
   426.1
   478.6
   422.5
   458.8
   411.1
   402.1
   375.8
   468.6
   447.5
   455.3
   467.9
   411.5
   490.3
   492.2
   448.8
   450.7
   449.4
   423.8
     427
     442
   415.4
   426.4
     465
   439.7
     428
   481.9
   417.6
   403.7
   368.6
   426.4
   460.8
   449.4
   465.6
   441.6
   399.8
     451
     477
   456.6
   467.6
   460.4
     439
   447.5
   435.1
   438.7
   433.8
   431.6
   415.4
     452
   436.4
     427
   410.5
   459.5
   447.8
   399.1
   416.7
   411.8
   442.3
     454
   452.3
     453
   432.9
   471.5
   437.1
   382.6
   427.4
   429.6
   444.9
   459.2
   437.1
     442
   442.6
   454.3
   422.5
   457.5
   471.2
   431.6
   434.8
   481.5
   472.1
   413.7
   484.1
   435.5
   432.2
   486.1
     463
   443.6
   459.2
   437.7
   450.1
   407.9
   429.3
   433.8
     439
   459.2
   445.5
   432.5
   457.2
   427.4
   458.5
     427
   425.1
   447.8
   490.6
   425.4
   412.1
   450.7
   409.5
   453.6
   426.7
   460.4
   430.6
   437.1
     417
   481.5
     418
   481.2
   450.7
   449.4
   481.9
   469.2
   464.7
     476
   455.3
     451
   457.5
     478
   435.1
   475.4
   468.9
   493.2
   493.5
   424.4
   523.7
   425.4
   463.4
   464.7
   427.7
   409.5
   433.2
     427
   429.3
   447.8
   442.9
   457.9
   438.1
   442.3
   393.3
   430.6
     368
   475.7
   436.4
   459.5
   442.3
   462.7
     391
   502.3
   415.7
   460.1
     452
   433.8
   431.3
   456.2
   471.8
   450.7
   465.3
   424.8
   475.4
   424.4
   447.5
     451
   428.3
   453.3
   487.7
   495.2
     538
     417
   451.4
   465.6
   444.6
   431.9
   392.6
   445.9
   413.4
   419.6
   416.7
   412.4
   493.2
   443.3
     476
   446.2
   429.6
   447.5
   449.1
   466.6
   426.4
   430.6
   438.1
   467.3
   437.7
   450.7
   399.5
   433.5
   427.7
   448.8
   457.5
     477
   422.8
     442
   447.8
   459.8
   399.8
   446.2
   440.7
   452.7
   434.2
   456.2
   456.2
   422.8
   455.3
   463.4
     417
   429.6
   433.8
   440.7
   419.6
   400.1
   413.7
   439.4
     429
   448.1
   494.2
   450.1
     418
   462.4
   439.4
   396.5
   435.1
   424.4
   404.3
   445.9
   454.6
   459.2
   482.2
   447.8
   460.8
     466
     475
   436.8
   443.3
   455.9
   456.6
   431.6
   419.9
   475.7
   454.6
   413.7
   430.9
   434.8
   448.4
   434.5
   491.6
   459.2
   479.3
   456.9
   426.4
     442
   464.3
     441
   441.3
   431.6
   426.4
   418.3
   410.5
   449.4
   450.4
   423.5
   410.8
   436.1
   454.3
   451.7
   433.8
   426.7
   477.6
   397.2
   435.5
   413.7
   421.5
   480.2
   437.7
   436.8
   447.8
   455.6
   443.3
   485.4
   481.5
   424.1
   449.1
   481.5
   446.5
   444.6
   423.1
     429
   418.9
   464.3
   449.1
   494.2
   415.7
   501.6
   442.3
   412.8
   469.2
   420.2
   438.7
   404.7
     464
   425.7
   471.8
   461.4
   448.1
   438.4
   445.2
   474.7
   460.1
   391.7
   443.6
   490.3
   433.2
   479.6
   459.5
   403.4
   447.1
     465
   450.1
   497.4
   463.4
   441.6
   444.6
   449.1
   434.5
   437.4
   471.8
   480.6
   476.3
   465.6
   469.5
   429.3
   472.5
   408.5
   488.7
   449.1
   469.9
   436.4
   456.6
   455.9
   440.3
   458.8
   434.5
   466.6
   481.5
   444.9
     405
   426.7
   422.5
   439.4
   466.6
   500.7
   482.5
   456.6
   418.6
   407.9
   424.4
   470.2
     442
   440.7
   455.6
     429
   453.3
   425.7
   441.6
   432.9
   472.5
   442.9
   463.4
   426.1
   498.7
   474.4
   459.5
   423.8
     439
   436.1
   442.3
   403.7
   459.8
   423.8
   457.2
   432.9
   448.4
   454.3
   432.5
   440.3
   446.2
   448.8
   435.8
     441
   438.4
   478.3
   434.5
   430.3
   408.2
   445.5
   464.3
   474.4
   456.6
   434.5
   435.8
     465
   437.7
   412.4
   466.9
   468.9
   401.1
   392.6
   442.9
     440
   439.7
   451.4
   418.6
   409.2
   450.4
     453
   458.5
   448.4
   446.5
   432.5
   429.6
     464
   446.2
   492.9
   420.9
     478
   430.3
   399.8
   424.4
     427
   471.2
   455.9
   471.5
   438.4
   451.7
   411.1
   439.7
   462.1
   422.2
   484.1
   414.4
   435.5
   421.8
   439.7
   415.4
   426.4
   470.5
   474.4
   496.5
   438.7
   389.4
   437.4
   402.1
   463.7
   446.2
   449.1
   468.9
   431.6
   426.1
     404
   460.1
   446.5
   454.3
   483.8
   458.2
   419.2
   420.5
   431.6
   457.5
   426.4
   480.6
   432.2
     415
   430.3
   473.1
   425.4
   427.7
   424.4
   447.1
   453.6
   482.2
   444.2
   449.7
   482.2
   398.5
   448.1
   424.8
   481.5
   408.2
   446.2
   445.2
     440
   473.1
   447.8
     466
     427
   425.7
   427.4
   510.4
   454.3
   421.8
     490
     477
     453
   432.5
   408.5
   442.6
   433.8
   425.1
   477.6
   436.1
   461.1
   442.9
   432.2
   447.5
   464.3
   449.1
   411.5
   478.3
   455.9
     418
   457.5
   468.9
   422.8
   452.7
   461.4
   448.4
   449.4
   450.4
   448.8
   438.4
     466
   454.6
   425.1
   424.8
   417.3
     463
   392.3
   466.3
   501.6
   411.8
   445.5
   464.3
   436.1
   451.4
   454.9
   454.9
   427.7
   477.6
   421.5
   415.7
   423.8
   391.4
   501.6
   413.7
   411.8
   443.3
   433.2
   428.7
   426.1
     440
   432.5
   426.7
   461.4
   432.2
   450.7
   438.7
   460.1
   482.5
   460.1
     429
   438.4
   414.1
   459.2
   430.9
   495.8
   471.8
   412.1
   418.6
   472.5
   409.8
   425.1
   439.7
   425.7
   469.5
   397.2
   454.9
   448.4
   460.4
   389.4
   396.2
     477
   476.3
   385.5
   445.2
   414.7
   458.2
   413.1
   434.5
   440.7
   419.9
   482.5
   432.2
     464
   429.3
   420.9
   428.7
   411.1
   439.7
   482.8
   466.3
   446.8
   459.8
   422.8
   456.6
   454.3
   466.3
   406.3
   452.3
   449.7
   433.8
   402.1
   431.9
   459.5
   446.8
   426.7
   424.1
   411.8
   470.8
   443.9
   478.9
   470.8
   473.1
   405.6
   445.9
   461.7
   443.3
   444.2
   470.5
   436.4
   419.2
   460.1
   485.8
   466.6
   418.6
   443.3
   464.3
   433.5
   454.3
   444.2
   433.2
   481.5
   436.8
     428
   454.9
   391.4
   483.5
   458.2
   466.6
   475.4
   458.5
   451.7
   433.8
   421.5
   430.6
   424.1
   481.2
     441
   435.8
   420.5
     418
   469.2
   435.1
   399.5
   461.1
   481.5
   493.5
   421.2
   425.7
   441.6
   441.6
   406.9
     466
   432.9
   422.8
   422.5
   484.1
   448.1
     427
   457.2
   482.2
   436.8
     429
   471.2
   457.2
   416.3
   447.5
     451
   439.7
   433.8
   430.3
   470.2
   412.4
   459.2
   428.3
   466.9
   468.2
   429.3
   461.1
   433.2
   443.3
   475.4
   418.9
   413.1
     429
   483.2
   485.4
     439
     428
     418
   487.7
   446.8
   449.1
     427
   410.2
   481.2
   417.6
   448.8
   407.2
   462.1
   440.3
   420.2
   447.1
   463.4
   419.9
   426.1
     404
   445.2
   388.8
   450.1
   480.6
   409.5
     464
   457.9
   498.7
   415.4
     417
   407.2
   461.4
   446.8
   446.5
   464.7
     475
   474.1
   411.1
   436.4
   482.2
   435.1
   413.1
   426.7
     440
   482.2
   460.1
   486.4
   484.1
   419.2
   439.7
   474.7
   420.2
   459.5
   446.2
   468.2
   445.9
   422.2
   472.8
   432.9
   473.1
   451.7
     428
   416.7
   435.1
   434.2
   450.4
   424.1
   420.9
   480.2
     464
   494.2
   445.2
   471.2
   477.3
     440
   445.9
   438.7
   410.5
   422.8
   441.3
     465
   437.4
   458.5
   436.4
   431.6
   426.4
   456.9
   496.5
   464.3
   471.8
   437.1
   432.9
   429.3
   415.4
   413.7
   472.5
   459.8
   423.5
   439.4
   477.3
   453.6
   426.1
   474.7
   481.5
   450.4
   428.7
   444.9
   419.9
   451.7
   414.1
   445.5
   437.4
   403.7
   439.7
   423.8
   479.3
   461.1
   446.2
   433.8
   478.9
   455.9
   504.2
   508.1
     416
   461.4
   419.6
   462.1
   490.9
     427
   456.9
   412.4
   435.1
   453.3
   454.3
   474.4
   441.3
     428
   434.8
   415.7
   511.4
   464.7
   416.7
   498.4
   480.6
   512.7
   412.4
   443.6
   503.6
   419.9
   443.3
   427.4
   471.2
     427
     441
     440
   442.9
     465
   468.9
   452.7
   464.3
     441
   449.4
   430.9
   483.2
   479.9
   442.3
   427.4
   451.4
   456.9
   408.9
   435.1
     441
   430.6
   397.8
   469.2
   466.6
   391.7
   453.3
   457.2
   437.1
   496.1
   430.9
   415.4
   440.7
     476
   484.5
   454.3
   441.3
   454.9
   454.6
   417.3
   447.5
   436.8
   454.6
   420.5
   459.2
   450.7
   386.8
   439.4
   424.4
   433.2
   422.5
   471.5
   449.1
   425.7
   440.3
   455.9
   437.1
   466.9
   413.1
     453
   401.4
   441.3
   493.5
   410.5
   437.7
     476
   425.1
   495.5
   442.9
   456.2
   415.4
     453
   462.4
   440.7
   426.4
   440.7
   466.9
   451.7
     451
   455.9
     442
   424.4
   470.5
     440
   471.8
   462.1
   452.3
   452.3
   446.8
   445.5
   469.9
   442.6
   448.1
   402.1
   445.2
   476.3
   426.4
     417
   402.4
   394.6
   468.9
   413.7
   455.3
   412.4
   470.2
   457.2
   476.3
   454.9
   442.9
   420.5
   399.1
   437.7
     488
   436.4
   439.4
   400.1
   375.8
   419.9
   462.1
   461.4
   443.6
     427
   400.4
   466.9
   436.1
   471.2
     476
   442.3
     430
   479.3
   482.5
     451
   455.3
   480.6
     465
   418.9
   483.2
   483.2
   435.8
   439.4
     452
   462.4
   455.6
   478.6
   444.9
     466
   406.6
   406.9
   399.8
     452
   444.6
   470.8
   431.9
   453.3
   425.4
     391
   476.7
   447.5
   411.8
   426.4
   443.6
   445.5
   438.7
     465
   476.3
   444.2
   442.9
   493.9
   461.7
   508.1
   457.2
   485.1
   448.8
   446.8
     476
   443.6
     429
   465.3
   401.1
   477.6
   421.2
   456.6
     454
   461.4
   448.4
   439.7
   457.9
   435.5
   434.8
   468.6
   410.8
     441
   473.4
   433.5
   443.6
   445.9
   458.2
   442.3
   456.6
     465
   439.4
   396.2
   450.1
   418.9
   438.1
     427
   396.5
   498.7
   426.7
   457.2
   410.8
     442
   452.3
   443.9
   464.7
   416.7
   420.5
   461.1
   471.5
   431.6
   431.6
   425.4
   460.8
   402.7
   430.3
   413.4
   468.6
   435.8
   452.3
   417.3
   416.7
   409.5
   479.9
   445.9
   474.7
     415
   442.3
   452.3
   446.2
   412.8
   408.5
   429.3
   416.3
     454
   429.6
     440
   395.6
     452
   461.7
   399.1
   528.2
   502.9
   457.2
     453
     464
     490
   418.6
   462.1
   458.2
     454
   431.6
   429.6
   424.4
   471.5
   449.4
   467.9
   424.4
   409.8
   461.1
   442.6
   377.7
   476.7
     451
   390.7
   405.3
   429.6
   492.9
   430.9
   378.7
   435.8
   487.7
   462.7
   460.4
   465.3
   473.1
     475
   464.3
   447.1
     427
   443.6
   467.9
   442.6
   464.3
   445.9
     430
   445.9
   436.1
   402.7
   444.6
   444.2
   466.9
   469.9
   455.6
   434.8
     391
   409.2
   432.5
   466.9
   421.8
     454
   431.6
   424.1
   432.5
   495.5
   493.9
     463
   506.8
   454.3
   424.4
   446.8
   417.6
   490.3
   449.1
   428.7
     475
   394.3
   411.8
   442.3
   411.8
   524.4
   452.3
   450.1
   460.1
   439.7
   435.1
   450.4
   420.5
   446.5
   474.4
   471.5
   491.9
   429.3
   468.9
   424.8
   471.2
   466.3
   536.7
   429.3
   470.2
   452.7
   422.2
   442.6
   455.6
   472.1
   496.5
   490.6
   457.9
     453
   444.6
   444.6
     452
   407.2
   440.3
   406.9
     466
   465.3
   450.1
   412.8
     502
   442.9
   435.8
   448.8
     417
   437.1
   448.4
   484.5
     442
   422.2
     442
     465
     475
   439.7
   454.9
   435.1
   484.1
   449.7
   416.7
   439.7
   415.4
   458.2
   426.4
   467.3
     453
   449.1
   433.5
   437.4
   442.3
   418.9
   433.5
   478.9
   461.7
     463
   467.6
   442.3
   442.6
   383.2
   443.6
   458.5
   478.3
   448.4
     380
   456.9
   409.5
   476.3
   444.6
   445.2
   410.2
   419.9
   408.2
     430
   424.1
   437.4
   431.6
     440
   446.2
   445.2
     418
   433.5
     416
   437.4
   484.5
   436.4
   488.3
   423.5
   432.9
   386.5
   411.8
     488
   512.4
   383.6
   498.1
   497.4
   437.4
   443.3
   447.5
     452
     465
     429
     427
   455.6
   452.7
   414.4
   426.1
     430
   460.4
   456.2
   423.5
   418.3
   410.2
   418.3
   467.6
     488
   399.5
   446.8
   459.5
   414.1
     465
   435.5
   409.8
     404
   437.7
   469.5
   438.7
   439.4
   491.9
   440.3
   467.3
     393
   493.2
   404.7
   450.7
   418.6
   459.5
   447.8
   458.5
   427.4
     466
     475
   423.5
   450.1
   477.3
   439.4
   483.8
   422.5
   431.9
   423.8
   448.4
   436.1
   488.7
   494.5
   424.4
   441.6
     453
   470.5
   457.5
   442.3
   479.9
   444.2
   405.6
     416
   432.9
     441
   457.2
   470.2
   448.4
   464.7
     427
   426.7
   466.6
   476.3
   420.9
     490
   462.4
   434.5
   416.3
   404.3
   498.4
   446.5
   436.4
     466
   445.5
   443.6
   420.2
   459.8
   406.3
   446.5
   446.8
   463.7
   440.3
   436.8
   479.3
     429
   430.9
   430.6
   467.9
   424.4
   497.1
   461.4
   406.9
   487.4
   458.5
   430.9
   456.6
   449.4
   459.8
   428.3
   398.5
   496.1
   420.2
   444.6
   455.9
     442
   418.9
   460.8
   473.7
   408.5
   471.2
   437.1
   413.4
   440.7
   439.4
     428
     418
   420.2
   424.1
   418.9
   459.8
     442
   446.2
   469.9
   488.3
   432.9
   419.9
   472.1
   435.5
   480.6
   443.3
   470.8
   471.8
     415
   383.9
   448.8
   435.1
   461.4
   443.3
   437.7
   404.3
   423.8
   416.7
   394.6
     477
     440
   418.3
   434.2
   425.7
   422.8
   433.8
   472.1
     451
   467.3
     427
   424.4
   441.6
     476
     439
   458.2
   446.2
   451.7
   449.7
   464.3
   454.6
   437.7
   421.8
   467.6
     487
   405.6
   378.1
   479.6
   459.5
   485.8
   432.9
     439
   442.9
   438.1
   492.2
   422.8
   392.3
   394.6
   439.7
   482.8
     427
   417.6
   393.6
   408.5
   435.8
   412.8
   427.4
   413.4
   436.1
   400.1
   459.2
   428.7
   469.9
     454
   449.7
   457.2
   435.8
   492.9
   450.4
   492.2
   442.3
   482.2
     453
   461.7
   452.3
   436.4
   435.1
   470.2
   418.9
   445.2
   390.7
   442.6
   441.3
     440
   427.4
   472.5
   432.5
   458.2
     466
   459.8
     427
   434.5
   438.1
     478
   456.9
   430.9
   448.4
   426.4
   487.7
     513
   452.3
   465.6
     452
   428.3
   446.5
   420.5
     416
     463
   460.8
   411.8
   491.3
   441.3
   501.6
   420.5
   394.9
   445.5
   497.4
   477.6
   449.1
   423.5
   482.2
   441.3
   505.2
     466
   449.7
   423.1
     427
   430.3
   400.4
   394.3
   468.2
   429.6
   421.5
   446.8
   409.8
   402.1
   451.4
   467.6
   393.9
   475.7
   486.7
   449.7
   402.1
   438.1
   448.1
   452.7
   432.2
   420.5
   458.8
   417.6
   460.1
   386.5
   448.4
   456.2
   457.2
   449.7
   443.9
   484.8
   472.1
   424.1
     440
   481.2
   460.8
   435.1
   402.1
   449.7
   420.9
   460.8
     453
   416.7
   403.7
   459.2
   448.4
     452
     418
   441.3
   452.7
     487
   435.1
   427.4
   470.2
   431.6
   438.7
   455.9
   452.3
   438.7
   472.8
     429
   418.6
   409.2
   406.9
   467.9
   420.5
   422.8
   487.7
   394.9
   476.7
     440
     452
   482.8
   428.7
   457.9
   488.7
   398.2
   401.1
   469.9
   453.3
   442.6
   445.2
   443.3
   447.8
   463.4
   401.4
   426.4
   429.6
   502.3
   367.7
   467.6
   462.1
   460.8
   423.5
   435.1
     391
   434.5
   531.2
   461.4
   491.3
   432.2
   409.5
   453.6
   436.8
   443.6
   450.4
   444.2
   426.4
     466
     501
   460.4
   473.4
     405
   448.1
     488
   445.2
   459.8
   445.2
   481.2
   441.6
   437.7
   421.5
     404
   453.6
   460.8
   387.1
   448.1
   431.6
   489.3
   456.9
   447.1
   429.6
   442.3
   443.6
   420.2
   449.7
   409.5
   460.8
   427.7
     452
   442.9
   423.8
   451.4
   453.6
     488
   468.2
   478.9
   423.1
   395.9
   414.7
   394.3
   414.7
   469.5
   476.3
   435.5
   457.2
   445.2
   469.9
   487.4
   442.3
   426.4
   459.5
   448.4
   437.7
   437.1
   472.5
   447.1
   439.7
   420.5
   404.7
   454.9
   447.8
   443.3
     465
   437.1
   436.4
   492.9
   474.1
   392.3
   420.9
   420.9
   424.8
   428.3
   421.5
   432.5
   455.3
     441
   384.9
   473.4
   460.8
   455.9
   459.5
     393
   417.6
   490.9
   408.2
   450.1
   401.4
   402.4
   467.6
   446.2
   476.3
   434.8
   428.7
   401.1
   450.7
   456.2
   474.1
   417.3
   412.4
     463
     463
   437.7
     463
   402.4
   414.7
   483.2
     442
   432.2
   405.9
   468.9
     427
   459.8
   439.7
   471.2
   437.1
   444.9
     429
   410.5
     488
   431.3
   529.2
   470.5
   472.8
   487.4
     478
   437.4
   426.1
   415.7
   393.3
   460.1
   431.9
   455.6
   459.5
   454.3
   485.1
     439
     452
     453
   399.1
   456.9
   412.4
   455.9
   426.7
   402.4
   451.4
   422.8
     418
   412.1
   424.4
   454.3
   453.6
   446.5
   472.5
   427.4
   433.2
     440
   450.1
   395.6
   425.1
     418
   430.6
     415
   455.9
   440.7
   451.4
   482.2
   473.7
   444.9
   452.7
   440.3
   435.1
   457.2
   454.3
   443.3
   467.9
   448.4
   449.1
     442
   438.7
   449.1
     463
   470.5
   447.1
   445.5
   443.6
   468.2
   471.5
   477.3
   405.9
   458.8
   454.3
   432.9
   485.8
   431.6
   462.1
   458.8
     381
   475.7
   464.3
   444.2
   443.6
   459.8
   460.8
   492.9
   414.4
   456.6
   478.9
   480.6
   433.8
   438.4
   449.7
   450.7
   448.1
   413.4
   470.8
   474.1
   434.5
   425.4
   465.6
   413.1
   401.4
   460.8
   464.3
   412.8
   436.4
   442.6
   440.3
   444.9
   427.7
   410.8
   435.5
     442
   411.8
   475.7
     430
   459.8
   442.3
   412.1
   409.2
   465.6
   413.7
   443.9
   449.7
     439
   457.2
   499.7
   435.8
   430.9
   411.8
   462.4
   426.4
   480.9
   428.7
   472.1
   434.5
     454
   454.3
   458.8
   434.5
   423.5
   453.6
   442.3
   407.9
   433.2
   473.1
   394.6
   472.1
   434.8
   422.8
   402.1
   451.4
   399.5
   503.6
     453
   457.2
   404.7
   458.2
   471.8
     429
   465.6
   467.9
   409.8
   445.5
   449.7
   407.2
     476
     478
   459.2
   477.6
   468.9
   434.2
   434.8
   403.4
   505.5
   425.4
   498.4
   442.3
     452
   433.2
   469.9
   451.4
   468.9
   436.8
   409.5
     416
   386.5
   481.5
     463
   457.9
   447.1
   429.6
   456.9
   516.6
   418.3
   468.6
   466.6
   423.1
   476.3
     488
     442
   442.6
   433.8
   434.5
   474.1
     416
     452
   460.1
   454.3
   452.7
   451.4
   434.8
   462.4
   423.1
   435.8
   439.7
   498.1
   493.5
   417.3
   435.1
     464
   448.8
   425.1
   442.9
   450.1
   435.5
   457.9
   463.7
   443.6
     453
   449.7
   407.9
   473.7
   423.1
     439
   448.1
   430.3
   392.3
   458.2
   461.7
   447.8
   411.8
   400.8
   436.1
   427.7
   460.4
   458.5
   508.8
   448.4
     475
   520.8
   467.3
   434.5
   436.8
   442.6
   481.9
   434.2
   432.9
     430
     430
   436.4
   470.2
   386.5
   436.4
   460.4
   442.9
   430.3
     442
   444.2
   420.9
   430.3
   442.6
   434.2
   440.3
   437.1
   519.2
   447.1
   480.6
     428
   464.7
   450.1
   475.7
   471.5
   413.1
   433.8
   399.1
   471.2
   499.4
   426.7
   414.1
   460.1
   424.8
   460.8
   434.5
   461.1
   452.3
   423.8
   450.1
   382.3
   488.3
   426.4
   419.6
   485.1
   400.4
   386.5
   424.4
   442.6
   456.2
     464
   457.9
   446.5
   439.7
   461.4
   406.6
   364.8
   407.9
     488
   495.2
   427.4
   492.2
   455.9
   494.8
   453.3
   419.9
   473.4
   418.6
   469.5
   425.7
   497.4
   410.8
   514.9
   408.9
   455.9
   483.8
   434.8
   444.6
     430
   428.3
   440.7
     429
   465.3
   441.3
     430
   441.6
     488
   430.3
     440
   474.1
   433.8
     429
   422.2
   421.5
   426.7
   413.7
   433.8
   457.2
   407.2
   462.4
   425.7
   404.7
   460.4
   395.9
   437.7
   420.9
   440.7
   403.4
   462.7
   414.7
   457.2
   420.2
   484.5
   396.9
   465.6
   426.7
   410.5
   412.1
   423.1
   456.2
   403.4
   465.6
   450.7
   413.1
   485.8
   429.3
   425.1
   445.2
   449.7
   496.1
   396.9
   470.8
     453
   433.8
   474.7
   434.8
   424.4
   425.4
   435.5
   510.4
   448.4
   457.5
   448.8
   472.8
   441.3
   419.9
   388.1
     441
     417
   469.5
   436.1
   458.2
   422.5
   411.8
   436.1
   453.6
   467.3
   448.4
   465.6
   444.6
   457.5
   433.2
   437.7
     478
   450.7
   481.2
   437.4
   446.5
   423.8
   426.1
   427.7
   423.1
   415.4
   436.4
   445.5
   435.5
     418
   432.2
   446.2
   382.3
   484.8
   457.9
   404.7
     415
   436.4
   437.7
   440.3
   385.5
   422.2
   483.2
   444.2
   475.7
   464.7
   456.9
   447.5
   440.3
   473.7
   472.8
   442.9
   435.5
   381.9
   462.7
   423.8
   454.9
   419.6
   423.8
   438.1
   466.9
   497.1
   431.6
   446.8
   460.4
   431.6
   414.4
   482.8
     452
   461.7
   446.5
     379
   437.4
     453
   456.9
   442.3
   446.5
   452.7
   456.6
   447.1
   413.7
   425.4
   463.4
     465
   449.7
   474.1
   435.1
   473.4
   433.5
     418
     478
   462.7
   453.6
   445.9
   422.5
   462.7
   448.8
   419.6
     475
     427
   451.7
   466.9
   473.1
   474.1
   436.8
   483.2
   431.9
   431.9
   452.7
   453.3
   458.2
   452.3
   393.6
   464.7
   444.9
   473.1
   397.8
   443.6
   511.4
   411.5
   414.4
   390.1
   411.1
   454.3
   459.2
   468.2
   507.8
   417.3
   428.3
   484.1
   423.8
   464.7
   480.9
   476.3
   423.1
   433.5
     453
   426.1
   481.5
     418
   442.9
     439
     452
   442.3
   423.8
   448.4
   426.1
   497.4
     453
   426.1
     442
   485.4
   492.6
   433.2
   498.1
   414.1
     405
   477.6
   409.5
   436.8
   428.7
   449.7
   416.3
   410.5
     487
   484.1
   425.1
   479.3
   438.1
   459.5
   442.9
   439.4
   443.9
   409.8
     452
   515.9
     416
   465.3
   450.4
   457.5
   480.2
   472.5
   461.1
   433.2
     427
   456.9
   430.6
   416.7
   435.8
   425.7
   423.8
   442.6
   446.2
   471.8
   485.8
   426.1
   443.9
   408.2
   455.6
   465.3
   522.4
   467.3
     463
   441.6
   496.1
   449.1
   384.5
   539.6
   401.4
   396.9
   447.1
   463.4
   438.1
   470.5
   447.1
   473.4
   429.6
   458.5
   483.5
   410.5
   407.9
     475
   433.8
   435.8
   421.5
   457.5
   455.3
   412.1
   485.1
   455.3
   415.4
   446.8
   405.3
   426.7
   473.7
   480.2
   382.9
   428.7
   435.8
   406.9
   449.1
   430.3
   426.7
   437.1
   417.6
   460.8
   452.3
   452.3
   467.6
   453.6
   410.2
   401.4
   436.4
   459.5
   502.6
   403.4
   430.3
   421.8
   423.1
   456.9
   449.1
   479.6
   435.1
   457.5
   440.7
   422.5
   417.3
   458.8
   455.3
   465.3
   441.3
   419.9
   446.5
   466.9
   434.5
   442.3
   449.4
   453.3
   477.6
   450.7
   454.3
   423.1
   479.6
   426.7
   445.9
   444.2
   417.6
   472.1
   459.8
   405.6
   474.1
   484.1
   383.2
   486.1
   485.1
   466.9
   466.3
   443.9
   436.4
   432.9
     441
   452.7
   477.3
   408.9
   475.4
   434.2
     428
   448.8
     439
   456.2
   444.6
   403.4
   457.9
   408.5
   411.8
   435.1
   446.5
   434.2
   501.6
     454
   438.1
   443.3
     441
   441.6
   524.7
   429.6
   435.1
   400.4
   455.3
   473.4
   447.5
   423.1
   412.1
   462.1
   412.1
     489
   441.6
   439.4
   433.2
   455.6
     430
   463.7
     466
   393.9
   448.1
   505.2
   438.4
   469.5
   470.2
   443.6
   458.8
   443.6
     428
   420.2
   417.3
   435.1
   438.1
   449.7
     463
   458.2
   466.3
   460.1
     428
   451.7
   436.8
   454.6
   472.5
   436.1
     463
   402.4
   441.6
   444.9
     454
   463.7
   438.7
   436.1
   455.9
   448.1
   429.6
   487.7
   468.9
   447.5
   459.5
   439.4
   469.9
   471.8
   392.6
   440.3
   433.8
   449.7
   420.2
   450.7
   415.4
   418.3
     441
     454
   414.4
     454
   447.1
     440
   473.1
   473.1
   446.8
   445.2
   407.9
   390.7
     487
   451.4
   382.3
   451.7
   449.7
   423.1
   458.2
   424.8
   428.3
   451.4
     430
   420.5
   441.3
   472.8
   479.6
   447.5
   453.6
     442
   490.6
     416
   472.5
   442.9
   434.5
   467.9
   437.1
   407.2
   412.8
   436.4
   436.1
   439.7
   388.4
   402.7
   460.4
   460.8
   461.7
   426.7
   417.3
   466.3
   490.3
     463
   454.9
   433.8
   458.8
   465.3
     418
   456.6
   437.7
   433.8
   418.6
   443.6
     404
     429
   489.3
   432.5
   407.2
   441.3
   415.4
   423.8
   399.1
   431.6
   450.4
   463.7
   363.5
   451.4
   426.1
   455.6
   424.8
   446.5
   439.4
   434.2
   438.1
     439
   459.5
   400.4
   439.4
     465
   448.1
   479.3
   498.4
   457.2
   480.9
   450.7
   465.6
   422.5
   407.6
   439.4
   455.3
   436.1
   493.9
   429.3
   423.1
   414.4
   395.9
   465.6
   454.6
   467.9
   397.8
     465
   437.7
   460.4
   443.6
   470.8
   459.2
   456.9
   491.3
   437.4
     441
   422.2
   437.1
   487.4
   440.7
   432.5
   423.8
   482.2
   455.6
   447.8
   438.4
   438.7
   441.6
   422.5
   444.9
   450.7
   421.8
   448.8
     430
   403.4
   441.6
   429.6
     490
   467.9
   429.6
   446.5
   464.7
   434.8
   419.9
   421.2
   407.6
   435.1
   435.1
   462.7
   413.1
   456.2
   449.4
   472.8
   410.2
   440.7
   449.7
   412.8
   427.4
   458.2
   426.1
   416.3
   442.3
   435.5
   426.4
   445.9
   428.7
   460.8
   447.5
   402.1
   466.9
   452.7
     442
   473.4
   442.9
     418
   407.6
   442.3
     453
   441.3
   458.2
   416.7
   456.6
   459.8
   468.2
   442.6
   432.5
     418
   443.9
   400.4
   415.4
   409.5
   430.9
   478.6
   438.1
   419.9
   445.9
   473.4
   454.6
   448.8
   448.1
   411.1
   454.6
   458.2
     405
   420.5
   408.5
   442.6
   431.3
   433.5
   477.6
   508.1
   460.8
   449.1
   415.7
   472.5
   431.6
   495.8
   411.8
   488.3
   408.5
     405
   430.3
   428.7
   408.2
   470.8
   458.8
   448.4
   429.6
   436.8
   473.7
   422.2
   466.6
   410.8
   453.3
   466.3
   454.3
     475
   438.1
   404.3
   486.1
   456.6
   412.4
   475.4
   426.1
     416
   495.5
     429
   415.4
   485.4
   456.6
   485.8
   428.7
   433.8
   462.1
   452.7
   455.3
   414.4
   457.9
   431.9
   437.7
   447.1
     429
     428
   421.8
     430
   476.7
   444.2
   449.7
   459.2
   431.3
   483.2
   425.7
   439.7
   462.1
   435.5
   471.8
   459.2
   422.2
   437.1
   459.5
   431.6
   416.7
   431.3
   497.1
   443.9
     439
   438.4
   469.2
   454.9
   439.4
   447.5
   413.4
   437.1
   427.7
   463.4
   503.6
   454.6
   438.1
   482.2
   402.1
   381.3
     440
   426.4
     405
   443.3
   411.5
   429.6
   479.9
   450.7
   458.8
   410.5
   470.8
     476
   454.6
   471.2
   457.5
   484.1
   480.9
   447.1
   407.9
   459.2
   468.2
   425.1
   450.7
   452.3
   479.9
   459.5
   444.6
   430.9
   481.2
   461.1
   438.1
   433.8
   409.2
   488.3
     454
   423.8
   476.3
   425.4
   452.7
   416.3
   410.8
   391.7
   427.7
   470.5
   421.2
   419.6
   439.4
   445.2
   449.1
   479.9
   430.3
   401.7
   456.2
   459.8
   434.2
   488.7
     454
   429.3
   423.8
     442
   434.2
   448.4
   382.6
   437.4
   505.5
   431.9
   389.7
   393.6
   462.1
   445.9
   481.5
   417.6
   490.6
   434.8
   383.6
   457.2
   493.5
   423.1
   431.6
   423.5
   468.9
   399.1
     452
   468.6
   433.5
   446.8
   495.2
     441
   480.6
   436.8
   464.7
     442
   452.3
   424.1
   383.9
   442.9
   432.2
   402.7
   439.4
   444.2
   494.5
   462.4
     429
   461.7
   411.8
   425.4
   426.1
   433.5
   423.5
   458.2
   470.2
   433.2
     452
   452.7
   428.7
   428.3
   490.3
     417
   459.8
   407.9
   464.3
   420.2
   412.8
   474.1
   463.7
     451
   448.1
   460.1
   488.3
   445.9
   463.7
   384.5
   430.3
   484.5
   433.5
   417.3
   407.6
   414.4
   448.8
   431.3
   392.3
   436.1
   490.6
   458.2
   431.6
   436.1
   450.1
   433.5
     476
   467.6
   469.9
     464
   472.1
   506.8
   444.9
   426.7
   490.6
   463.7
   483.2
     452
   443.9
   426.4
   441.3
   460.1
   471.5
   405.9
   422.2
   420.9
   443.9
   430.3
   466.6
   458.2
   406.3
   480.6
   394.9
   450.1
   482.2
   470.8
   425.1
   430.3
   455.9
   479.3
   451.7
   441.6
   408.2
     451
   443.3
   448.8
   449.7
   416.7
   431.3
   466.3
   426.4
   455.3
   413.4
   423.5
   431.9
   475.7
   458.8
   466.6
     429
   484.5
   459.5
   418.9
   413.4
   430.3
   450.1
   457.5
   478.3
   433.8
     429
   407.6
   447.1
   463.4
   421.8
   428.7
   460.1
     477
   446.8
   450.4
   456.2
   424.8
   431.9
   444.6
     475
   423.5
     464
   411.8
   416.3
   444.9
   442.9
   467.3
   485.4
   411.5
   412.1
   453.6
   443.9
   468.2
   427.4
   437.4
   454.9
     405
   471.5
     465
     454
   470.2
   444.2
   432.9
   448.4
   473.1
     415
   408.2
   437.7
   467.6
   408.5
   469.2
   437.1
   440.3
   418.3
   484.8
     451
   410.2
   435.5
   444.2
   415.7
   450.4
   456.6
   429.6
   412.1
   467.3
   419.9
   438.1
   430.6
   456.6
   442.6
   417.6
   427.7
     454
   473.1
   420.2
   442.9
   454.9
     405
   422.2
     451
   480.6
     429
   447.5
   459.5
   438.7
   416.3
   444.9
   444.6
   478.9
   449.4
   419.9
   506.8
   446.2
   447.5
   410.8
   437.1
   469.5
   468.9
   480.2
   513.6
   437.1
   494.5
   447.1
   412.1
   483.8
   443.9
   425.7
     428
   471.2
   424.8
   426.4
   503.3
   447.8
   432.2
   473.4
   458.8
   494.5
     452
   468.2
   449.1
   434.8
   458.2
   438.4
   469.5
   473.7
   432.5
   417.3
   450.7
     453
   473.1
   459.8
   398.8
   399.8
     452
   420.2
   445.5
   435.5
   460.8
   470.5
   442.3
   414.4
   441.6
   493.2
   455.6
   407.6
   472.1
   451.7
   431.9
   408.2
   457.5
   406.6
     453
   444.2
   450.7
   429.3
   472.8
     441
   458.5
   435.5
   405.3
   470.5
   446.5
     392
   450.7
   479.9
   431.3
   454.3
   461.1
   419.2
   446.5
   469.9
   450.7
   509.4
   447.5
   469.5
   483.5
   447.8
   442.9
   449.7
   450.1
   423.5
     500
   485.1
   437.7
   449.4
   445.5
   424.4
   423.5
   530.5
   439.7
   437.7
     463
   475.7
   435.8
   404.7
     452
   450.4
   488.7
   478.9
   446.8
   432.2
   465.3
   432.2
   453.3
   416.7
   473.4
   419.2
   472.1
   421.5
   431.6
   443.9
   472.5
     477
   431.9
   431.9
   462.1
   416.3
   503.3
   418.9
   467.9
   430.3
   409.8
   445.2
     418
   467.3
   398.5
   489.6
   436.1
   424.1
   434.5
     393
   451.7
   443.3
   390.4
   433.5
   431.6
   443.3
   395.9
   460.8
   446.2
   422.8
   448.1
   438.1
     453
   427.4
   441.3
   424.8
   475.4
   474.1
   456.2
   475.7
   411.1
   480.9
   432.9
   450.7
   446.2
   448.8
   411.1
   423.1
   436.8
     464
     475
   445.5
     463
   438.4
   402.7
   448.4
   458.2
   434.8
   469.5
   432.9
   513.3
   417.6
   416.3
   466.3
   457.5
   446.8
     416
   426.7
   456.9
   442.3
   452.3
   483.5
   419.2
   447.1
   396.2
   468.6
   383.9
   448.8
   398.5
   411.1
   440.3
   467.9
   419.6
   475.7
   432.5
   434.5
   443.9
   449.1
   441.3
   431.3
   456.9
   497.1
   412.4
   461.1
     403
     416
   490.9
   480.2
   446.5
   456.2
   430.9
   465.3
     454
   439.7
   424.8
   434.5
   443.3
     427
     417
   481.5
   414.7
   462.4
   483.8
   402.1
   469.2
   412.1
   444.6
   384.2
   431.6
   431.9
   415.4
   446.2
   443.9
   480.9
   398.5
   395.9
     439
   441.6
   451.7
   471.8
   426.1
   470.8
   449.1
     453
   455.9
   430.6
   387.8
   476.7
   455.9
   447.8
   448.8
   418.9
   433.5
   449.1
   454.9
   444.2
   516.9
   464.7
   471.5
   419.2
   454.3
   451.7
   451.4
   461.4
   450.1
   495.5
   436.4
   430.9
     452
   469.5
   468.9
   456.6
     442
     478
   398.5
   440.3
   465.3
   439.7
   434.2
   462.1
   436.8
   435.5
     428
   429.6
   498.7
   451.4
   416.3
   447.8
   461.7
   446.2
   449.4
   436.4
     404
   444.6
   419.6
   481.2
   486.7
   477.6
   419.2
   417.6
   443.6
   408.5
   438.1
   464.3
   441.6
   458.5
     452
   474.7
   421.8
   482.5
   357.9
   400.4
   452.7
   443.6
   431.6
     487
   437.1
   451.4
   384.2
   435.1
   437.1
   438.1
   460.8
   503.6
   454.3
     440
   450.4
   489.3
   403.7
     476
   414.1
   469.9
   419.9
   488.3
   457.5
   451.4
   423.5
   443.9
   437.1
   425.1
   448.4
   438.4
   474.7
   438.7
   432.5
   453.3
   467.3
     430
   488.7
     442
   446.2
   435.1
   448.4
   442.9
     465
   437.1
     415
   461.1
   451.4
   458.2
   451.4
   495.8
   427.4
   433.5
   458.2
   426.7
   448.8
   460.4
   489.6
   476.7
   442.9
   424.4
   497.1
   443.6
   417.6
   469.9
   421.5
   491.3
   466.3
   434.8
   447.5
   400.1
     418
   393.9
     465
   436.4
   465.3
     415
   434.2
   386.8
   417.6
   452.3
   429.3
     451
   487.7
   447.8
   446.8
   442.3
   481.9
   473.7
   441.3
   438.7
     451
   469.5
   467.6
   433.2
     451
   448.8
   484.8
   471.8
     454
     428
   460.1
   467.9
   431.9
   436.1
   428.7
   471.5
   443.3
   457.5
   466.9
     476
   386.2
   476.3
   445.9
   422.8
   407.2
   411.5
   429.6
     418
     513
   466.6
   505.5
   404.7
   472.8
   435.1
   405.3
   495.8
   476.7
   437.7
   433.5
   485.8
   459.5
   428.3
   460.8
   472.5
   485.8
   479.3
   447.8
   432.2
   417.3
   464.7
   461.1
   423.8
   480.2
   425.1
   434.5
   419.6
   495.5
   514.6
   485.4
   448.1
   452.7
   456.6
   425.4
   470.8
   435.1
   466.6
   418.9
   460.4
   495.8
   413.4
   459.5
   447.5
   461.1
   424.8
     452
   446.2
   435.1
   415.4
   444.6
   445.9
   456.2
   460.1
   429.3
   452.7
     418
   463.7
   449.1
   441.3
   419.2
     441
   465.3
   497.4
   429.6
     477
   438.4
   401.1
   442.9
   437.7
   467.6
     478
   437.4
   434.2
   441.3
   476.7
   456.2
   426.7
   425.4
   412.4
   416.7
   374.2
     418
   439.7
   539.6
   429.3
   471.5
   468.2
   405.9
   404.7
   432.9
   458.5
     478
   454.3
   473.4
   424.1
   493.5
   450.1
   425.1
   445.9
   413.4
     441
     429
   436.8
   407.2
   479.9
   426.7
     464
   432.9
   440.3
   393.3
   466.9
   454.6
   421.2
   375.8
   431.6
   437.4
   446.5
   457.9
   422.2
     453
   397.5
   465.3
     405
   425.7
   435.1
   406.6
     465
     466
   399.5
   414.4
   441.6
   446.8
   436.4
     463
   456.6
   495.8
   466.6
   431.6
   448.4
   492.9
     440
   448.4
   435.5
   431.9
   473.7
   451.7
   450.4
   451.7
   464.3
   466.3
   445.2
   433.8
   462.7
   418.9
   420.9
   428.3
     475
   458.5
   447.8
   433.5
   389.7
     441
   417.3
   463.7
   454.3
   410.2
   454.9
   436.8
   455.3
   432.9
   422.5
   413.4
   428.7
   419.2
   474.7
     417
   415.7
   435.8
   381.9
     465
   408.9
   425.7
   448.4
   428.3
   409.2
   445.5
   422.5
   443.6
   471.5
   439.4
   394.6
   398.5
   459.2
   446.5
   409.2
   433.5
   452.7
   489.6
   413.7
   441.3
   471.8
   418.3
     466
   460.1
   461.4
     466
   405.9
   435.8
     439
   475.7
   490.6
   454.3
   447.8
   482.8
     430
     475
   413.4
   471.8
   427.7
   505.5
     453
   499.4
   419.2
   480.2
   507.8
   447.8
   467.6
   466.9
   413.4
   450.1
   413.7
     430
   423.1
     430
   472.8
   476.7
     453
   458.5
   399.1
   435.1
   448.8
   442.9
   477.3
   490.3
   441.6
     453
   441.6
   434.8
   423.8
   415.7
   464.7
   430.3
   413.4
   458.5
   493.2
   454.9
   449.7
   458.5
   442.6
   471.5
   392.3
   434.2
   451.7
   456.2
   492.6
   432.5
   412.1
   436.4
   428.3
   433.2
   460.8
   481.2
   412.4
     465
   461.4
     463
   467.6
   440.7
   486.7
   470.5
   442.3
     441
   438.1
   429.6
   491.6
   426.1
   391.4
   476.3
   433.5
     416
   459.5
   473.7
   397.2
   435.5
   442.6
   440.3
   439.4
   478.6
   460.4
   436.4
   464.7
   461.4
   496.5
   432.2
   469.9
   438.4
     428
   420.9
   434.8
   495.5
   441.3
   510.4
     451
   439.4
   431.3
   397.5
   454.3
   444.6
   503.9
   492.2
   446.8
   407.2
     418
   450.1
   430.9
   407.2
   410.8
   467.6
   432.9
   440.3
   384.5
     454
   460.1
   481.5
   432.5
   446.8
   397.2
   435.8
   438.4
     513
   426.4
   469.2
   394.9
   442.3
   421.5
   470.5
   436.8
   425.7
   412.8
   452.3
   418.3
   440.3
     464
     451
   435.1
   415.7
   467.3
   458.5
   454.3
     429
   456.6
   478.9
   435.5
   420.2
   478.3
   432.5
   463.4
   459.8
   435.8
   452.7
     439
   438.7
   429.6
   405.6
   406.6
     502
   435.1
   462.1
   433.8
     428
   419.9
   471.2
     392
     477
   490.6
   431.3
   460.4
   442.9
   448.8
   444.6
   474.7
     465
   436.4
   407.6
   444.6
   444.6
     441
   410.5
   452.3
   505.5
   423.1
   410.2
   455.9
   381.3
     478
   431.9
   429.3
   406.9
   419.2
   447.1
     465
     487
   457.2
   485.8
   442.6
   457.5
   482.8
   419.2
   420.9
     452
   466.3
   445.2
   461.1
   435.5
     465
   421.5
   438.7
   447.5
   457.2
   479.6
     453
   459.8
   473.4
     465
   471.8
   410.5
   414.1
   461.7
     490
   435.8
   425.7
   498.4
   450.1
   428.7
   430.9
   482.2
   432.9
   434.8
   444.9
   469.9
   462.1
     428
   490.6
   403.4
   455.9
   449.7
   442.6
   512.4
   443.9
   458.5
   467.9
   436.4
   517.9
   437.4
     417
   441.6
   470.2
   445.5
   420.5
   438.1
     465
   476.7
   398.2
   424.8
   430.3
   432.9
   447.1
   443.9
   418.6
   429.6
   433.8
   433.8
   437.7
   457.2
   466.9
   461.4
   472.1
   478.9
   419.9
   447.1
   434.5
   519.8
   453.6
   463.7
   448.8
   439.7
   517.2
   446.2
   453.3
   484.8
   425.4
   422.8
   444.9
   479.3
   447.8
   431.6
   410.8
   455.6
   446.5
   423.1
   396.9
   477.6
     452
   470.5
   462.4
     475
   426.4
   418.6
   430.6
     417
     475
   436.1
   417.6
   440.7
   406.6
   454.6
   458.5
   405.9
   412.8
   450.7
   432.2
   431.9
   514.9
   417.6
   447.8
   406.6
   467.9
   479.6
   445.5
     430
   399.1
   385.8
   420.9
   470.5
   443.9
     442
     429
   436.4
   449.1
   484.8
   463.4
   446.2
   459.5
   417.3
   437.4
   453.6
   444.9
   466.6
   443.3
   461.4
   463.7
   464.7
   407.9
     452
   425.7
   468.2
   473.1
   511.7
   448.4
   490.9
   422.8
   513.6
   443.3
   464.7
     454
   446.5
   398.5
   435.8
   445.9
   435.1
   471.5
   437.1
   397.5
   469.9
   436.1
   399.5
     427
   457.9
   457.9
     418
   442.9
   433.5
   450.4
   448.8
   451.4
   438.7
   442.9
   467.6
   394.3
   422.8
   455.9
   457.5
     488
   448.1
   388.8
   442.6
     466
   465.6
   470.2
   463.7
   416.7
     415
   447.8
   420.5
     463
   461.7
     430
   443.6
     452
   430.6
   391.7
   453.3
   437.1
     429
   474.4
   439.7
   406.9
   419.2
   399.1
   455.3
   439.4
   462.7
   431.9
     429
   442.9
   391.7
   446.8
   443.3
   457.9
   425.7
   414.4
     429
   406.3
   471.8
   408.5
   429.3
   455.3
   476.3
   440.3
   446.2
   445.9
   418.3
   467.9
   441.3
   423.8
   437.4
   457.2
     428
   450.7
   480.6
   485.8
   446.5
   428.3
   411.8
   458.5
     451
     454
     442
   419.9
     441
   467.3
   528.2
   461.7
   447.5
   444.9
   460.1
   433.2
   426.7
   471.8
   424.8
   458.5
   463.4
   459.5
   467.3
   459.5
   436.8
   459.8
   464.7
   455.6
   471.2
   442.6
   466.6
   476.3
     440
   400.1
   462.7
   485.1
   426.7
     488
   453.3
     451
   484.8
   469.9
   468.9
   406.6
   468.6
   445.5
   435.1
   423.8
   414.1
   430.9
   432.2
   448.4
   461.1
   441.3
   427.4
   437.4
   456.9
   494.5
     442
   419.2
   425.1
   483.2
     476
   446.2
   491.6
   460.8
   461.7
   476.3
   420.5
   474.4
   426.1
   460.1
   523.4
   484.1
   468.6
   503.6
   423.1
   434.2
   480.6
   393.3
   434.2
     429
   421.8
   465.3
   417.3
   486.4
   425.4
   401.1
   449.7
   460.1
   414.4
   457.2
     476
   480.6
   428.7
   465.3
   405.3
     454
   430.6
   393.6
     415
   432.2
   442.3
   438.1
   438.7
   510.1
   416.3
   423.1
   433.2
     418
     451
   455.3
   474.4
   497.1
   430.6
   441.6
   466.3
   460.1
   461.7
   442.3
   439.7
   400.1
   473.4
   420.2
   390.7
   460.1
   410.2
   463.7
   430.9
   452.7
   406.3
     430
   438.4
   423.5
   476.7
   449.7
   450.7
   418.9
   437.4
   435.1
   482.8
   452.7
   456.9
   482.8
   504.6
   477.6
   456.6
   407.2
   415.4
   394.6
   399.8
   470.8
   470.8
   469.5
   439.7
   438.1
   438.1
   434.2
   425.4
   443.6
   457.2
   397.2
   452.7
   434.8
   479.6
   473.4
     440
   498.4
   428.7
   438.1
   437.1
   460.1
   449.1
   437.1
   407.6
   441.6
     452
   424.4
   424.8
   434.2
   470.8
   469.2
     477
   467.9
   453.3
   411.5
   482.8
   450.4
   431.9
   401.4
   387.5
   456.6
   442.6
   441.3
   427.7
     466
   447.1
   439.7
     451
     417
   412.1
   420.9
   390.4
     403
   411.1
   437.7
   454.6
   471.8
   451.4
     441
   457.2
   468.6
   462.4
   455.9
   414.7
   465.3
   406.3
   474.7
   446.2
     439
   434.8
   447.1
   474.7
   438.1
   397.5
   429.3
   418.9
   437.1
   427.4
   423.1
   422.8
   422.8
     418
   424.1
   455.6
   493.9
   461.1
   425.4
   449.7
   490.3
   472.1
   430.9
   445.9
   417.3
   483.5
   467.6
   456.2
   485.1
   447.5
   437.1
   486.4
   398.5
   462.7
     451
   410.5
     430
     463
   456.9
   431.9
   454.3
     418
   390.7
   451.4
   411.1
   502.3
   481.9
   450.7
   439.7
     466
   454.6
   465.6
     454
   419.6
   433.8
   472.1
   462.4
   470.2
   430.6
   388.8
   435.5
   437.1
   425.1
   444.2
   493.5
   390.7
   408.9
   472.5
   427.4
   451.4
   442.6
   467.9
   423.8
   440.7
   376.4
   436.8
   463.7
   476.7
   443.9
   414.1
     463
   431.3
   459.8
     451
     453
   411.1
   431.9
   478.3
   427.4
   431.6
     417
   437.7
   455.3
     475
   460.8
   483.2
   438.7
   496.1
   465.3
   471.5
   466.3
   429.6
   455.6
   466.9
   467.3
   479.6
   419.9
   437.4
     403
   484.1
   477.3
   435.1
   436.8
   403.7
   520.8
   438.7
   410.5
     430
   420.2
   462.7
     416
   446.2
   469.5
   443.9
   435.8
   449.4
   434.2
   413.7
   436.1
   426.4
   447.5
   461.1
   462.7
   396.9
     452
   420.5
   466.3
   426.4
   426.1
   448.8
   445.2
   447.8
   458.2
   443.9
   455.3
   426.1
     477
   453.6
   466.3
   405.3
   469.5
   466.9
   458.5
   437.1
   419.2
   397.2
   431.9
     478
   460.8
   431.9
   435.5
   467.9
   454.9
   434.2
   465.6
   420.5
   446.5
   439.7
   459.2
   483.8
   461.7
   442.9
     440
   469.5
   413.1
   435.1
     415
   422.2
   496.8
   423.5
   410.8
   421.8
   422.5
   458.8
   439.4
   452.7
   471.8
   443.9
   457.2
   424.8
   447.1
     466
     478
   410.2
   484.5
     487
   403.4
   465.6
   425.7
   445.2
   472.1
   516.9
   438.4
   482.2
   444.2
     466
   429.3
   429.6
     466
   470.8
   486.4
   482.5
   445.5
   442.3
   472.8
     440
   471.5
   422.2
   425.1
   465.3
   466.6
   453.6
   442.3
   424.8
   488.7
   454.9
   455.9
   457.5
   474.4
   454.3
   422.8
   436.8
   507.2
   440.7
   482.2
   471.8
   487.7
   435.1
   444.6
     441
   454.6
   490.9
   460.4
   497.1
   457.9
   464.7
     418
   453.3
   430.3
   448.1
     466
   434.5
   435.8
   432.2
   445.9
   427.4
   424.4
   428.3
   468.6
   458.2
   446.5
   456.9
   417.3
   450.4
     439
   452.3
   460.4
   419.2
   440.3
   457.9
   420.5
   438.1
   438.1
   476.3
   475.7
   446.8
   429.6
   465.6
   464.7
   436.4
   413.1
   467.3
   441.3
   415.4
   434.8
   404.7
   469.5
   462.1
     428
     442
   429.6
     451
   431.3
     452
   466.6
   442.3
   457.5
   438.1
   436.1
   429.6
   477.6
   447.8
   406.6
   404.3
   470.8
   487.7
   400.4
   451.7
   420.5
   471.2
   442.9
   436.8
   419.2
   449.1
   403.7
   446.2
   427.7
   411.5
   455.3
   439.4
   419.2
   485.8
   478.6
   403.4
   441.3
     465
   441.3
   461.7
   495.2
   420.5
   425.4
     463
   432.2
   447.5
   459.2
   501.3
   462.1
     454
     526
   474.7
   508.1
   450.7
   472.8
   443.3
   443.3
   442.9
   438.7
   490.3
   466.3
   427.7
   468.9
   418.3
   482.8
   450.4
     466
   426.1
   467.6
   434.2
   454.9
     427
   390.4
   463.7
   467.9
   440.3
   438.7
   455.6
   444.2
     428
     417
   441.3
   437.7
   464.3
     441
   448.8
   413.7
   447.1
   399.5
   453.3
   489.6
   441.6
   432.9
     477
     441
   464.7
   422.8
   449.4
   419.6
     514
   458.5
   464.7
   449.4
   404.7
   437.7
   446.5
   464.3
   483.8
   530.8
     429
   462.4
   506.5
   469.5
   417.3
   464.3
   450.1
   415.7
   447.8
   421.5
     417
     451
   429.3
     454
   437.1
   460.4
     403
   481.9
   445.5
   470.2
   458.8
   409.5
   447.8
   438.1
   414.7
   405.6
   445.5
   463.7
   426.1
   436.4
   465.6
   408.2
   444.6
   462.4
   438.1
   455.6
   392.3
   485.8
   422.5
   403.4
   450.7
   423.8
   437.7
   453.6
   437.7
   488.3
   460.4
   418.3
   467.6
   460.8
   420.9
   413.1
   478.6
   403.4
   432.9
   443.6
   433.8
   464.7
   473.4
   468.2
   462.4
     427
   400.4
   423.8
   421.8
   400.1
   466.3
   481.9
   440.7
   441.3
   397.2
   448.8
   479.6
   471.5
   448.4
   414.1
   466.9
   461.4
     440
   449.4
   451.7
   472.5
   456.9
   423.1
   442.9
   467.9
   435.1
   441.6
   420.9
   443.6
   400.1
   472.1
   387.5
   434.8
   462.4
     441
   450.1
     442
     442
   487.7
     403
   420.9
     463
   479.6
     428
   427.4
   459.5
   482.8
   420.9
   507.2
   448.8
   473.1
   445.9
   455.3
   480.2
   502.9
   438.7
   422.5
   498.7
   454.3
   406.6
   398.8
   443.6
   446.8
   434.8
   447.1
   468.6
   466.3
   411.1
   483.2
   425.7
   415.4
   449.4
   431.9
   431.6
   405.3
   419.2
   436.4
   455.3
   441.6
   399.5
   465.3
   428.7
   443.9
   457.2
   451.7
   470.5
   456.2
   455.3
   418.9
   481.5
     428
   463.4
   472.1
     454
   437.1
   397.8
   509.4
   455.9
   483.2
   451.7
   406.9
   440.3
   458.5
   453.6
   422.2
   411.8
     417
   418.3
   465.3
   408.5
   472.1
   449.7
   418.6
   491.3
   479.3
   429.6
   412.1
   510.7
   449.1
   445.5
   483.8
   437.4
   483.5
   479.3
   449.4
   448.1
   458.8
   438.7
   449.1
   459.5
   436.8
   426.1
   460.4
   471.2
   438.4
   476.3
   477.3
   466.3
   414.7
   424.1
   434.5
   532.8
   412.4
   420.2
   482.8
   446.2
     440
   430.3
   429.3
   464.3
   442.6
   453.3
   445.2
     453
   440.7
   428.3
   471.5
     478
   473.4
   474.7
   471.2
   458.2
   526.3
   492.2
   497.1
   446.5
   449.4
   450.1
   420.9
   504.9
   395.6
   461.1
   420.5
     441
   445.9
   473.1
     454
   444.9
   448.1
   467.3
   453.3
   456.6
   459.5
   454.6
   454.9
   424.4
     442
   479.9
   433.5
   443.3
   512.4
   486.4
   422.5
   410.5
   432.9
     475
   417.3
   454.6
   410.5
   430.6
   500.7
   452.3
   397.5
   447.8
   422.5
   456.6
   433.5
   422.8
   424.1
   414.1
   414.7
   457.9
   382.3
   459.2
   465.6
   443.3
   449.7
   475.4
   393.6
   430.9
   486.4
   432.9
   425.7
   412.1
   416.3
   405.6
   439.7
   474.4
   418.6
   425.4
   448.8
     415
   463.4
   433.8
   457.2
   445.9
   425.1
   437.7
   445.2
   425.1
   437.4
   427.7
   499.7
   425.1
   431.9
   457.9
   480.2
   425.7
   444.6
     440
   459.8
   416.3
   459.2
   430.9
   426.1
   389.4
   479.9
     452
   508.1
   363.1
     451
     454
   406.6
   479.6
   481.9
   431.3
   510.7
   435.8
   411.5
   476.7
   426.1
   402.7
   405.3
   440.3
     418
   461.7
   390.7
   416.3
   398.8
   431.6
   488.3
   500.7
   473.1
   521.8
     490
   443.9
   441.6
   434.2
     475
   410.2
   435.1
   419.6
   443.9
   439.7
   443.9
   423.1
   407.2
   468.9
   437.1
   449.7
   447.5
   482.2
   438.4
   492.2
   514.6
   488.7
   447.1
   427.7
   426.7
   456.6
   468.2
   460.1
   447.8
   494.8
     466
   421.5
   449.7
   426.4
   460.4
   462.1
   444.9
   435.1
   425.1
   457.9
   498.4
   484.8
   434.8
   472.8
   446.5
   424.1
   424.8
   480.6
   482.2
   434.5
   464.7
     439
   461.7
   472.5
   461.1
   421.2
   418.3
   405.6
   434.8
   450.4
   480.9
   421.2
   483.8
   474.4
   455.6
   394.6
     428
   473.7
   462.7
   416.7
   420.9
   431.6
   459.8
   442.6
   446.8
   456.9
   474.7
     430
   466.6
   458.2
   417.6
   434.5
   402.1
     441
   442.6
   450.1
   435.5
     440
   453.6
   465.6
     463
   438.7
   414.7
   458.2
   444.9
   445.9
   471.5
     417
   443.9
   458.2
   473.7
   462.4
   473.7
     500
   444.9
   458.8
   484.1
   474.1
   488.3
     466
   462.1
   424.1
   387.8
   454.6
   458.8
   457.2
   464.3
   413.7
   432.9
   436.1
     475
   422.2
   449.1
   443.3
   430.6
   481.5
   416.7
   427.7
   404.3
   427.7
   422.5
   475.4
   435.8
     430
   438.7
   437.1
   443.9
   433.2
   407.9
   410.5
   470.2
   450.1
   476.3
   440.7
   455.3
   439.4
     453
   470.2
   461.7
   508.1
   471.5
   411.1
   412.4
     418
   433.8
   456.9
   446.5
   431.6
   425.1
   475.4
   426.4
   465.3
   499.1
   399.1
   430.9
   443.6
   459.2
   468.9
   411.1
   432.2
   472.1
   455.3
   439.7
   426.1
   460.4
     475
   471.2
   426.7
   467.9
   446.2
   410.5
   462.7
   442.9
   500.3
   440.3
   458.2
   486.4
   449.7
   433.2
   470.8
   442.6
   452.3
   466.3
   438.4
   416.7
   455.3
   423.8
   456.6
   437.7
   406.3
     429
   424.1
   406.9
   451.4
   429.3
   446.5
   454.6
   463.4
   457.5
   471.2
   419.6
   441.3
   454.6
   498.1
   436.4
   457.5
   444.2
   483.2
   474.4
     442
   457.2
   466.9
     430
   477.6
   455.6
   424.1
   450.1
   462.7
   431.9
     454
   454.6
   448.4
   480.9
   459.5
   485.4
   438.1
   407.9
   433.8
   458.2
   461.1
   408.2
   434.5
   505.5
   461.1
   454.6
   424.4
   458.5
   481.2
     465
   436.4
     466
   453.6
   431.6
   456.9
   397.5
   386.8
   446.5
   481.9
   454.3
   428.7
   443.6
   430.3
   477.6
   418.6
   467.6
   471.2
     403
   440.7
   473.7
   435.8
   422.8
   434.8
   451.4
   465.3
   449.4
   461.7
   458.5
   425.1
   487.4
   479.9
   439.7
   460.8
   440.7
     429
     418
   458.5
   443.6
   458.5
   463.4
   478.3
   427.4
   453.3
   486.4
     442
   421.5
   430.9
     453
   456.6
   411.5
   481.9
   501.6
   445.9
     464
     428
   400.1
   458.5
   446.5
   513.6
   491.9
   426.1
   395.2
   449.7
   445.2
     415
     415
   458.2
   418.9
   441.6
   485.8
   421.2
   431.9
   469.2
     502
   421.2
   481.9
   413.1
   402.4
   438.1
   457.9
   443.6
   422.8
     454
   452.3
   446.8
   453.6
   468.6
   436.4
   402.1
   459.8
   416.7
   511.1
   416.7
     439
   433.5
   432.5
   445.5
   442.6
     464
   457.5
   434.2
   438.1
   407.6
   425.4
     442
   418.3
   416.7
   437.7
   473.4
   437.7
   472.5
   425.7
   472.8
   434.5
   431.3
   432.9
   400.8
   460.4
   472.8
   462.4
   432.9
   412.8
   435.8
   442.9
   423.1
   455.6
   447.1
   454.6
   443.9
     475
     477
   482.5
     453
   432.9
   468.9
   452.7
   468.6
   431.9
   448.8
   444.9
   452.7
   431.6
   390.7
   424.1
   433.5
   450.1
   464.3
   433.2
   474.4
   435.5
   437.4
   433.8
   439.4
   461.1
   452.7
   457.5
   468.9
   484.1
   510.7
     465
   467.9
   460.4
   413.4
   439.7
   469.5
   464.3
   477.3
   465.3
   433.8
   449.1
   499.4
   430.3
   442.3
   451.4
     463
   423.8
   464.3
   452.7
   484.5
   434.5
   442.9
   444.2
   421.2
   477.6
     415
   409.2
   484.8
   494.5
   431.6
   448.8
     428
   378.7
   460.1
   465.3
   404.3
     465
   432.5
     428
   445.5
   433.5
   504.2
   436.1
   514.3
   462.7
   459.5
   459.8
   450.4
   452.3
   433.8
   444.2
   486.4
   425.7
   457.9
   471.2
   449.7
   459.8
   422.2
   458.2
   472.8
   424.4
   445.9
   428.7
   488.7
   438.1
   492.9
   421.2
   433.8
   483.2
   434.5
   469.9
   507.8
   452.7
     463
   446.5
   467.3
   468.9
   417.6
   445.5
   448.1
   450.4
   442.6
   409.8
   448.1
   430.6
   408.2
   500.7
   493.5
   439.7
     464
   461.4
   425.1
   459.5
   451.7
   460.4
   440.3
   482.2
   484.8
   452.7
   433.2
   445.2
   408.9
   429.6
     428
   444.6
   454.9
   487.4
   479.3
   424.8
   493.9
   461.4
   450.1
   425.7
   436.1
   426.1
   445.2
   464.3
   433.8
   444.6
   487.4
   449.4
     404
   459.5
   417.6
   431.9
   445.9
   448.8
   461.4
   423.5
   416.7
     368
   448.8
   443.9
   442.6
   471.8
   450.1
   454.3
     488
     439
   452.7
   433.8
   486.7
   417.3
   448.8
   423.8
   443.6
   408.9
   431.3
   434.5
   448.1
   395.2
   473.1
   424.4
   449.4
   515.6
   431.6
   450.4
   497.1
   446.5
   455.3
   450.4
   429.3
   445.9
   421.8
     418
   469.5
   458.8
     415
   392.6
   497.1
     451
   400.4
   500.7
   446.8
   481.2
   403.7
     429
   445.5
   417.6
   429.6
   453.6
   464.7
   444.2
     451
   461.1
   459.8
   472.8
   464.3
   488.7
   430.6
   472.8
   422.2
   458.5
   444.6
   500.3
   398.2
   487.4
   491.3
   460.4
   469.5
     439
   435.5
   476.3
   438.4
   424.4
   433.5
   506.8
     488
   449.7
   433.2
   473.4
     466
   424.1
   438.1
   430.9
   398.5
   387.8
   443.6
   493.2
   476.7
   427.4
   443.3
   446.5
   452.7
   468.9
   467.9
   446.5
   428.3
   445.2
   477.6
   438.4
   460.4
     439
   479.3
     429
   439.4
   488.7
   418.3
   388.1
   430.9
   456.9
   389.7
   438.1
   492.6
   457.2
   484.1
   396.9
   467.9
   444.6
   427.4
   462.7
   409.2
   430.3
     430
   415.7
     403
   395.9
   446.8
   471.5
   483.8
   438.4
   433.2
     452
   475.7
   478.6
   468.9
   437.4
   434.5
   442.3
     442
   458.5
   469.5
   428.3
   426.7
   453.3
   414.1
     429
   434.8
   422.2
   470.8
   447.5
   479.6
     427
   437.7
   465.6
   458.8
   436.4
     464
   439.4
   470.8
   422.2
   449.1
     428
   445.9
     439
   482.2
   507.8
   397.5
   444.6
   392.6
   447.5
   434.2
   436.8
   443.6
   450.7
   437.4
   467.9
   404.7
   451.4
   460.8
   472.1
   468.2
   439.4
   407.9
   448.1
   429.3
   463.7
   418.9
   404.7
   450.1
   440.7
   442.3
     415
   438.7
   455.9
   476.7
   459.5
   443.3
     452
   481.2
   483.2
   439.4
   392.6
   444.2
   417.3
   483.5
   434.5
   498.1
   453.3
   422.8
   424.1
   401.1
   505.9
   457.9
   478.6
   426.1
   470.8
   406.6
   416.7
   430.9
     440
     489
   429.6
   465.3
   490.6
   427.7
   459.2
     428
   478.6
   441.3
   457.2
   434.5
   459.2
   447.5
   445.5
   467.3
   436.8
   407.6
   470.2
   416.7
   466.6
   477.3
   434.8
   494.5
   454.3
   482.5
   468.9
   433.8
   415.4
   435.1
   469.5
   434.5
   424.1
   421.2
   423.1
   414.7
   489.3
   436.1
   493.9
     403
   456.2
     405
   459.2
   432.2
   442.6
     453
   433.5
     442
   438.7
   436.8
   472.1
   455.3
     439
   462.4
   409.5
   472.1
   448.8
   433.8
     464
   448.4
   431.3
   426.7
   463.7
   456.9
   432.2
   449.7
   388.8
   403.7
   473.4
     441
   437.1
   459.5
   420.2
   479.3
   432.2
   414.4
     429
   399.5
   466.6
   445.2
   450.7
   425.4
   447.8
   474.1
   434.5
   499.7
   432.2
   461.4
   443.6
   505.5
   439.7
   514.9
   462.7
   472.1
     442
   472.5
   445.2
   414.1
   428.7
   409.8
   447.8
   443.6
   459.2
   426.4
   447.1
   510.4
     466
   495.5
   501.3
   463.7
   450.4
   438.1
     427
   487.4
   426.7
   448.1
   449.7
   447.1
   438.4
     487
   427.7
   446.5
   443.9
   481.9
   413.1
   472.8
     490
   434.5
   436.4
   456.2
   480.6
   406.3
   450.1
   472.1
     440
   499.4
   473.1
   460.4
   478.6
   429.3
   409.2
   462.7
   431.9
   442.9
   449.1
   472.8
   447.8
   459.8
     441
   443.6
   431.3
   472.5
   444.9
   433.2
   416.7
   459.8
   435.8
   474.4
   460.8
   449.1
   485.4
     452
   446.5
   462.4
   448.8
     416
   473.7
   440.3
   426.4
     428
   519.2
   400.4
   497.4
   423.5
   473.4
   491.9
   444.6
   443.3
   457.5
   463.4
   471.2
   425.7
   462.4
   431.6
     428
   456.9
   464.7
   451.4
   419.2
   468.9
   541.5
   473.7
   463.7
   466.3
   502.3
   451.7
   475.7
   429.6
   428.3
   462.7
     404
   453.3
   458.8
   458.5
   457.2
   427.7
   419.6
   437.7
   438.7
   471.5
   438.4
   457.2
   434.5
   435.8
   492.6
   428.3
   461.1
   457.5
   465.6
   502.6
   433.8
   441.3
   483.5
   470.8
     501
   432.2
   436.4
   450.1
   470.2
   449.1
   431.9
   449.1
   435.5
   412.8
     466
   466.9
   435.5
   452.3
   418.3
   474.1
   498.7
   425.7
   478.6
   394.3
     464
   436.8
   425.4
   456.6
   487.7
   472.1
   455.3
   455.3
   462.7
   465.3
   415.7
   459.8
   405.9
   467.3
   414.7
   479.3
   434.2
   476.7
   419.2
   395.2
     439
   474.1
   448.4
   456.6
   425.1
   434.8
   450.4
   498.4
   419.6
   460.8
   430.6
   460.4
   465.3
   486.4
   436.1
   438.1
   429.6
   467.9
   467.9
   478.9
   413.7
   422.8
   438.4
     476
   452.7
   412.4
   462.1
   429.6
   505.5
   452.7
   463.7
     464
   461.4
   425.4
   445.9
   434.5
   469.2
     490
   399.8
   472.5
   410.5
   442.6
   478.9
     427
   484.5
   465.3
   441.3
   429.6
   443.9
   483.5
   421.8
   469.9
   479.6
     454
   408.5
   487.7
   454.6
   447.8
   401.1
   501.6
   484.1
   507.5
   416.3
   425.1
   449.1
     465
   472.1
   459.2
   481.5
   483.2
   452.3
     451
   445.5
   457.2
   437.7
     440
   457.9
     418
   457.9
   456.6
   528.2
   441.6
     442
   509.8
   485.8
   435.1
   440.7
     502
   450.4
   429.6
   470.2
   424.4
   481.9
   448.8
   470.8
   456.2
   427.4
   457.2
   442.3
   456.9
   461.1
   432.2
   448.4
   451.7
   441.3
   474.1
   484.8
   473.1
   423.1
   438.7
   425.1
   457.2
     453
     441
     488
   452.3
   474.4
   434.5
   462.4
     453
   447.5
   410.5
   496.1
   426.1
   411.8
     502
   434.8
   494.2
   462.1
   493.2
     475
     475
     454
   419.6
   475.4
   456.9
   470.5
     476
   427.4
   432.5
   505.2
   393.6
     512
   495.5
   517.9
   474.4
   484.1
   482.8
   459.5
   503.6
   432.2
   458.2
   417.6
   436.8
   453.6
   457.2
   454.9
   482.5
   446.8
   450.4
   438.1
   406.9
   471.2
   477.3
   482.2
   430.9
     451
   445.5
   474.7
   452.3
   498.4
   466.6
   432.5
   422.5
   453.3
   450.7
     454
   455.9
   451.4
   470.2
   400.1
   472.1
     403
   441.6
   457.5
   469.2
   471.5
   389.7
   454.3
   483.5
   439.4
   480.9
   444.9
   506.5
   469.5
   473.1
   436.1
   461.1
   411.8
     466
   458.2
     452
   440.7
   458.2
   457.9
   458.8
   408.5
   435.8
   471.8
   481.5
   490.6
   451.4
   481.5
   434.8
   500.3
   459.2
   372.9
   448.8
     466
   448.4
   437.4
   460.1
   455.3
     453
   465.6
   453.3
   468.9
     442
   418.6
   445.9
   458.8
   473.4
     451
   446.2
   451.4
   455.6
   455.6
   432.2
   535.7
   442.9
     442
     477
     466
   463.7
     415
   423.5
   501.6
     427
   438.4
   437.7
     427
   461.4
   479.6
   457.2
   462.4
   441.6
   483.5
   448.4
     478
   424.4
   434.5
   416.7
   473.4
   405.3
   470.5
   474.4
   465.6
   480.6
   457.2
   423.1
   450.1
   473.1
   443.6
   390.1
   411.8
   452.3
   441.3
   458.8
   411.1
   481.9
   466.6
   428.7
   460.4
   432.5
   504.6
   463.7
   433.8
   533.4
   406.9
   444.9
   474.1
     439
   448.1
   474.1
   445.5
   468.9
   491.6
   425.1
   406.3
   497.8
     429
     477
   516.2
   463.4
   443.9
   471.8
   469.2
   426.7
   430.9
   483.5
   456.6
     451
   422.8
     439
     526
   468.6
   467.6
   413.4
   460.1
   462.1
   450.4
   482.8
   457.2
   451.7
   444.9
     452
   433.5
   483.8
   494.2
   503.9
   437.7
   471.2
   438.7
   432.5
     465
   439.7
   461.7
   433.5
   495.2
   450.1
   486.7
   418.9
     428
     441
   472.1
   514.3
   474.7
   437.1
   448.1
   450.1
   420.9
   476.7
   442.9
   418.6
   434.5
   454.3
   431.3
   435.8
   475.4
   423.5
   445.9
   473.7
   470.8
   436.1
   420.9
     465
   447.5
   451.4
   476.3
   485.1
     428
   455.6
   461.1
   428.7
   425.1
   455.3
   462.1
   438.1
   460.4
   470.2
   459.2
   439.4
   467.6
     476
   438.7
   447.8
   472.5
   406.3
   522.7
   491.3
   419.9
   424.1
   450.1
   419.6
   398.5
   471.8
   456.6
   414.7
   429.3
   430.9
   485.4
   503.6
   499.1
   440.7
   445.9
   397.5
   444.2
   445.9
   434.8
   429.3
   485.8
   423.8
   448.8
   432.2
   491.6
   443.3
   469.9
   469.2
   450.1
   447.8
   438.7
   388.1
   475.7
     464
   500.3
   418.6
   425.1
   443.9
   445.9
     453
     452
   449.1
   451.7
   434.2
   455.6
   456.6
   464.3
   435.8
   542.2
   471.5
   448.8
   481.5
   464.3
   497.1
   403.7
   457.5
   457.2
   462.4
   469.9
   397.5
     429
   486.7
   507.8
   407.9
   465.3
   493.9
   434.2
   508.8
   454.9
   433.2
   455.3
   486.4
   424.1
     463
     478
   466.9
   445.9
   477.6
   507.8
   447.1
   483.8
   449.4
   454.3
     488
   437.7
   430.3
   487.4
   469.2
   458.5
   471.2
     463
   458.5
   470.8
   432.2
   377.7
   455.9
   443.6
   481.2
   456.2
   430.3
     441
   438.4
     417
   456.6
   426.1
     478
     440
   499.4
   406.9
     451
   442.6
     428
   465.3
   418.9
   395.9
   438.7
   483.2
     463
   476.7
   445.2
   472.8
   471.5
     465
   466.6
   436.8
     430
   454.3
   445.9
   447.8
   455.6
   459.5
   516.9
   448.8
   492.6
     453
   455.3
   403.7
   426.7
   466.9
   432.5
   446.2
     453
   438.1
   467.9
   431.9
   468.2
   455.3
   450.4
   425.1
   450.7
   535.1
     440
   438.4
   458.5
   508.5
   410.5
   441.3
     464
   505.2
   510.1
     442
   437.4
   477.6
     475
   461.1
   405.9
   407.2
   461.7
   480.9
   467.6
   444.9
   463.7
   438.7
   491.9
     430
   455.3
   452.7
   507.5
   482.8
   492.6
   423.1
   457.5
   426.7
   425.1
     453
   459.8
   415.7
     477
   406.3
   401.7
   442.6
   469.9
   452.7
   450.4
   466.6
   462.4
   441.3
   455.6
   452.3
   443.9
   513.6
   434.2
   463.4
   501.6
   433.2
     454
   435.1
   432.2
   472.8
   461.1
   465.3
   495.8
     477
   447.1
     440
   493.9
   473.4
   461.1
   452.7
   406.9
   415.4
   430.6
   470.8
   445.9
   479.6
     441
   441.6
   465.6
   457.9
     451
   475.7
   462.7
   468.6
   444.9
   481.5
   402.1
   502.9
   458.5
   413.1
   466.6
   501.6
   431.9
   455.3
   413.1
   422.8
   411.1
   448.1
   502.6
   456.9
   497.1
   474.4
   441.3
     439
   477.6
   445.2
   428.7
   436.8
   488.3
   455.3
   501.6
   442.3
   420.2
   409.8
   484.1
   419.6
   470.2
   446.2
   472.5
   476.3
   425.7
   443.3
   429.6
   451.7
   467.9
   427.4
   412.1
   449.7
   419.6
   442.9
   454.9
   414.7
   483.5
     475
   495.5
   493.9
   470.2
     442
   469.5
   447.1
   460.4
   455.6
   421.5
   449.7
   454.6
     475
   388.4
   516.6
   445.5
   445.5
   478.6
   420.2
   459.2
   412.4
   469.2
     439
   486.4
   410.8
   469.5
   444.2
   490.3
   470.8
   423.8
   420.5
   464.3
   439.4
   435.8
   437.1
   441.3
   507.5
     476
   454.6
   475.7
   423.8
   430.9
   438.1
   486.4
   442.9
   510.7
   444.9
   431.9
   429.3
   486.4
   446.8
     514
   510.1
   438.1
   507.8
   437.4
   448.8
   513.3
     453
   458.8
   479.9
   462.1
   402.7
   507.2
   473.1
   469.5
   461.7
   443.3
   486.4
   467.9
   446.8
   428.3
   474.1
   469.5
   467.3
   495.2
   470.8
   438.7
   463.4
   457.5
   521.1
   490.3
   531.8
   521.8
   505.5
   457.5
   525.7
   476.3
   458.5
   502.9
   523.4
   473.4
   494.5
   481.2
   442.9
   537.3
   549.7
   480.2
   483.2
   490.3
     514
   468.9
   497.8
   544.1
   478.9
   517.9
   437.1
   476.3
   515.6
     501
   478.6
   453.3
   442.3
   533.8
   480.2
   477.6
   496.5
   530.2
   463.7
   535.4
   548.4
   432.9
   534.4
     525
   512.4
   454.3
   543.2
   483.5
   486.1
   493.5
   522.4
   511.4
     536
   491.3
   485.4
   545.8
   491.9
   478.6
     463
   494.5
   499.4
     524
   467.3
   504.9
   477.6
     442
   484.8
   520.1
     490
   482.8
   507.8
   510.4
   479.6
   466.3
   462.1
   486.7
   489.6
   471.2
     451
     466
   459.2
   443.6
   473.4
   500.7
   521.4
   487.7
   497.1
   498.7
   470.2
   439.4
   458.2
   454.9
   479.3
   452.3
   442.6
   513.3
     490
   517.2
   492.9
   464.7
   460.4
   508.1
   424.4
   456.6
   454.3
     454
     513
   448.1
   435.1
   434.5
   485.4
   449.7
   482.2
   466.9
   480.9
   463.7
   491.6
   468.9
   483.2
   506.2
   440.7
   488.7
     454
   429.6
   458.2
   528.6
     465
   458.8
   504.2
   456.6
   442.9
   462.1
   451.4
     466
   483.2
   484.5
   406.9
   497.4
   440.3
   487.7
   426.1
   481.9
   446.5
   508.5
   406.9
   437.1
   492.2
   431.6
   474.7
   469.2
   438.7
     475
   471.8
   475.4
   479.9
   471.2
   464.7
   446.5
   510.1
   391.4
   493.5
     466
   450.1
   442.9
   469.2
   445.9
   468.6
   469.5
   485.1
     440
   446.8
   462.4
   483.5
   482.8
   494.5
   481.5
   481.9
   483.5
   465.6
   461.7
   453.6
   422.5
   398.2
   481.9
   418.6
   474.4
     415
     466
   436.8
   490.9
   483.2
   482.5
   478.9
   465.6
   467.3
   439.7
   425.1
   405.3
   460.8
   424.1
   483.8
   441.6
   511.7
   466.3
   445.5
   497.8
     428
   430.3
   469.5
   416.3
     465
   472.1
   491.6
   458.2
   465.6
   449.1
   433.5
   504.6
   451.4
   497.8
   424.4
   446.2
   455.3
   507.2
   489.6
   409.2
   455.9
   479.3
     441
   445.5
   460.4
   479.3
   470.5
     489
   441.3
   422.2
   476.7
   422.5
   457.9
   483.5
   468.2
   490.9
   409.2
   466.3
   411.8
   466.9
     454
   417.6
   448.4
   469.2
   466.3
   424.8
   469.2
   492.6
     454
   489.6
   444.6
   447.5
   451.7
   507.8
   442.3
   461.4
   483.8
   453.3
   464.7
   477.3
   418.6
   420.2
   432.9
   522.4
   481.9
   436.4
   409.5
   498.1
   450.4
   448.1
   462.4
   463.4
     475
   453.6
   433.8
   434.8
   506.5
   442.3
   420.2
   499.4
   414.4
   446.8
   443.6
   489.6
   482.5
   445.5
   458.2
   487.4
   450.4
   427.7
   469.2
   479.9
   509.4
   436.8
     466
   424.8
   441.3
     440
   473.7
   449.1
   441.6
   474.7
   469.2
   430.9
   433.5
   430.6
   453.3
   457.2
   435.8
   455.6
   506.8
   456.2
   466.9
   478.3
   462.1
   466.9
   443.3
   476.3
     488
   458.5
   485.4
   507.2
   424.4
   511.7
   476.3
   460.8
   530.2
   455.3
   438.1
   448.8
   447.5
   470.2
   482.2
   481.2
   431.6
     453
   474.4
   449.4
   450.1
   475.4
   521.4
   482.2
   520.8
   467.9
   473.4
   469.2
   462.4
   452.3
   434.5
   451.7
   434.5
     428
   454.3
   471.8
   445.5
   423.5
   445.9
     477
   448.4
     451
   502.9
   479.6
   446.2
   520.5
   447.1
   504.2
   528.2
   478.3
   536.4
   386.5
   466.9
   455.9
   417.3
   430.9
   434.8
   464.7
   460.4
   453.6
   449.1
   401.7
   468.9
   447.1
   443.9
   490.6
   441.3
     442
   447.5
   492.2
   480.2
   448.1
   470.8
   418.3
   430.6
   482.8
   482.5
   435.1
   430.3
   472.1
   432.9
   446.8
   475.4
   474.1
     430
   488.7
   455.3
   491.9
   480.2
   498.7
   456.6
   459.8
   451.4
     454
   494.8
   473.7
   442.6
   461.4
   462.4
   460.1
     478
   448.8
   476.7
     427
   490.3
   474.4
   434.2
   444.6
   443.3
   430.6
   484.5
   485.4
   425.7
   458.8
   448.4
   491.6
   480.9
   445.5
   529.9
   451.4
   469.2
   460.4
   457.5
   443.9
   481.9
   429.6
   403.7
   483.8
   474.4
   423.1
   442.9
   418.3
   414.7
   459.5
   442.3
   444.9
   446.8
   480.9
   427.7
   427.7
   456.9
   431.9
   466.3
   417.3
   408.5
   409.2
   445.9
   446.5
   433.5
   418.9
   479.6
   497.4
   464.3
   474.1
     466
   452.7
   506.2
   475.7
   483.2
   462.7
   475.7
   455.6
     478
   446.2
   441.3
   467.9
   498.1
   459.2
   462.7
   476.3
   442.6
   475.4
   408.2
   459.8
   468.2
   458.2
   488.7
   448.8
     451
   507.2
   498.7
   449.1
   473.1
   416.7
   477.6
   490.6
   457.9
   422.5
   433.2
   456.2
   446.8
   466.3
     489
   451.7
   508.1
   461.1
   433.5
   401.1
   420.9
   434.5
   491.3
   464.3
   449.7
   453.3
   489.6
   469.2
   480.2
   480.6
     476
     478
   474.7
   494.8
     463
     488
   475.7
   485.4
   467.6
   491.3
   524.7
   489.3
     487
   445.9
   494.5
   444.6
   483.8
   513.3
   398.8
   529.2
   455.3
   422.8
   516.2
   461.4
     440
   463.4
   441.3
   435.8
   431.6
   433.5
   483.2
     478
     466
   476.3
   463.7
     500
   476.3
   428.7
   472.8
   473.1
   475.4
   449.4
     477
   413.7
   476.3
   505.5
   492.2
   460.8
   449.1
   444.9
   451.4
   443.9
   474.4
   441.6
   461.1
   503.9
   487.7
   491.9
   442.3
   434.2
   444.6
   509.4
   474.7
   443.9
   439.7
     465
   460.4
   452.3
   522.7
     476
   473.1
   518.2
   494.2
   495.2
     489
   467.3
   459.8
   462.7
   498.1
   470.5
   503.3
   457.9
   461.1
   437.1
   480.6
   463.7
     476
   515.6
   471.5
   490.9
   459.2
   501.6
   452.3
   455.9
   476.7
   498.1
   523.4
   445.9
   495.2
   439.4
   458.2
   490.9
   489.6
   492.9
   462.1
   474.1
   498.1
   512.4
   469.9
   483.8
   478.9
   449.7
   442.3
   447.5
   449.1
   500.3
   470.5
   472.1
   462.7
   481.9
   464.7
   491.3
   510.7
   438.7
   447.8
   400.8
   499.7
   486.4
   429.3
   440.3
   499.4
   472.1
   488.7
     463
   402.7
   473.1
   453.6
   495.2
   491.3
   463.7
   453.6
   415.7
   436.4
   438.4
   439.4
   473.1
   477.6
   440.7
   472.8
   464.7
   467.9
   415.4
   442.6
   454.3
   503.9
   527.6
     489
   473.4
   448.4
   460.8
   481.9
   442.3
   471.2
     441
   460.8
   484.8
   451.7
   482.8
   481.5
   480.6
   431.3
   461.4
   472.1
   432.2
   442.9
   469.2
   500.3
   479.6
   455.9
   478.9
   522.7
   462.1
   421.5
     477
     465
   448.1
   421.8
   469.2
     454
   469.9
   464.7
   456.2
   481.9
   440.7
   478.6
   437.4
   498.7
   512.4
   428.7
   517.9
   445.2
   466.9
   509.4
   439.4
   466.9
     417
   469.5
   521.4
   437.4
   523.4
   473.1
   469.5
   476.3
   459.2
     487
   431.3
   458.5
   485.4
     427
   471.8
   424.1
   452.3
   451.7
   508.1
   456.2
   527.6
   492.9
   485.8
   498.4
     489
   506.2
     465
   410.8
   450.7
   450.7
     536
   487.7
   448.1
     475
   521.1
   487.4
   462.1
   494.8
   505.2
   470.2
   444.2
   459.2
   489.3
   470.8
   454.3
   461.1
   476.7
   474.7
   450.7
   469.9
   484.5
   462.7
     452
   478.9
   465.6
   507.2
     477
   461.1
   497.4
   483.2
   428.7
   484.5
   488.7
   494.2
   502.9
   508.1
   426.4
     500
   459.5
   455.3
   450.7
   504.9
   481.9
   413.4
   446.5
   484.1
     427
     488
   440.3
   482.5
   454.3
   411.8
   471.2
   515.6
   462.7
   411.8
     466
   439.4
   499.1
   474.7
     476
     463
   498.4
   517.2
   442.3
   453.6
   459.5
   477.3
   462.1
   514.6
   446.8
   455.6
   454.6
   479.3
   472.8
   444.2
   450.7
   458.8
   483.8
   433.2
   485.8
   482.5
   450.4
   436.8
   497.8
     439
   491.3
   478.9
   442.3
     454
   463.4
   433.5
   448.1
     440
   529.2
   480.9
   410.5
   449.4
   447.1
   444.9
   443.3
   475.4
   447.8
   457.5
   446.5
     500
   483.8
     465
   455.6
   455.6
   452.7
   407.9
   452.3
   544.1
   468.6
   497.4
   447.8
     478
   437.7
   446.5
   468.9
     440
   486.4
     476
   442.9
   488.7
   481.2
   427.7
   490.3
   461.7
   474.1
   509.8
     466
   445.9
   453.6
   435.1
     418
   469.9
   453.3
   436.8
   415.4
   451.4
   453.3
     502
   447.5
   437.1
   410.8
   502.3
     418
     429
   452.7
     478
   484.1
   394.6
   444.2
   480.2
   413.7
   447.5
   443.6
   427.4
   457.9
   478.9
   429.3
   450.4
   476.7
     489
   460.8
   468.9
   450.7
   432.9
     405
   513.6
   466.6
   466.3
   468.9
   511.1
   463.4
   453.3
   474.1
   462.7
   518.8
   484.8
   490.6
   446.2
   460.8
   432.9
   477.6
   480.6
   483.8
   454.3
   466.6
   486.7
   474.4
   471.8
   482.8
   474.4
   482.8
   501.6
   496.1
   510.7
   428.3
   483.2
   436.4
   432.9
   517.2
   484.8
   473.1
   457.9
   457.5
   475.4
   501.6
   540.6
   472.5
   457.2
   460.8
   440.3
   474.1
   482.8
   421.2
   543.8
   458.8
   496.8
   473.4
   464.7
   449.4
   483.5
   417.3
   446.5
     489
   481.5
   482.8
     526
   472.5
   494.5
   448.8
   485.8
   459.2
   504.6
   461.7
     475
   497.4
   484.1
   438.4
     427
   481.5
   440.3
     451
   472.1
   443.6
   473.7
   444.9
   532.1
   483.5
   478.3
   444.9
   476.3
   508.1
   517.5
   478.9
     478
   455.3
     525
   464.3
   504.9
   428.7
   447.8
   510.4
   473.7
   476.7
   494.2
   494.2
   493.5
   436.1
   501.6
   528.2
   473.1
   507.2
   442.6
   514.3
   514.9
   473.1
   529.5
   497.1
   475.7
   480.6
   424.8
   425.4
     477
   467.3
   512.7
   480.6
   480.9
   494.5
   553.9
   521.1
   444.9
   512.4
   499.1
   482.8
   483.2
   458.8
   463.7
   505.9
   462.1
   541.5
   478.3
   496.1
     478
   489.6
   504.6
   493.9
   498.4
   511.7
   484.8
   461.4
   490.3
   444.9
   516.9
   510.7
   476.7
   495.8
   489.3
   473.1
   470.5
   456.9
   457.5
   485.1
   489.6
   479.6
   465.6
   432.9
   512.7
   478.3
   500.7
   471.5
   453.3
   466.9
   441.6
   489.3
   443.3
     478
   460.4
   431.3
   425.4
   461.1
   466.3
   491.6
   468.2
   481.2
   471.8
   461.7
   498.1
     514
   487.7
   511.7
   511.7
   503.3
   502.9
   490.9
     453
   439.4
   405.3
     451
   466.6
   432.2
   454.6
   477.6
     466
   455.9
   488.7
     452
   476.3
   460.1
   473.1
   438.7
   477.3
   484.5
   468.6
     454
     489
   486.7
   466.6
   486.7
   445.2
   473.4
   458.2
   485.8
   479.6
   420.5
   502.9
   472.5
     475
   489.3
   504.2
   474.7
   487.7
   482.2
   516.2
     439
   497.4
   456.9
   487.7
   460.4
   466.6
   486.1
   515.9
   427.4
   452.3
   496.5
   482.8
   448.1
   489.3
   473.4
   484.5
   442.3
     464
   505.9
   426.7
     464
   467.9
   469.5
   522.4
   466.3
   556.1
   417.3
   470.2
   485.1
   505.2
   498.7
   491.9
   487.4
   419.9
   499.7
   521.1
   434.8
   435.5
   466.3
   485.4
   466.3
   482.8
   485.8
   480.2
     476
   433.5
   440.3
   520.1
   434.5
   507.5
   505.9
   470.2
   508.5
   468.6
   437.7
   447.1
   489.6
   466.6
   430.6
   467.6
   497.1
   470.5
     463
   483.8
   464.7
   495.2
   425.7
     466
   464.3
   491.9
   503.6
   427.7
   490.6
   474.1
   528.2
   452.3
     488
   476.7
   461.4
   508.5
   486.7
   503.6
   467.3
   448.8
   495.5
   441.6
   467.3
   451.4
   493.5
   460.8
     464
   469.2
   468.6
     525
   411.8
   433.8
   455.9
   460.4
   495.8
     451
   458.8
   502.9
   516.2
   453.6
   489.3
   485.4
   527.9
   489.6
   500.7
   468.6
   522.4
   462.1
   464.3
   433.8
     501
   462.1
   445.9
   484.1
   444.6
   441.6
   489.3
   489.6
   442.6
   471.2
   524.4
   504.6
   485.4
   490.3
   521.4
   448.1
   529.5
   493.5
   497.4
     487
   461.1
   491.3
   508.5
   547.7
   498.4
   469.5
   470.2
   500.7
   485.4
   515.6
   507.5
   481.9
   554.2
   446.5
   469.2
   554.5
   461.1
   511.7
     584
     525
   481.2
   515.6
   500.7
     561
   520.1
   520.5
   515.6
   578.5
   572.7
   499.7
   602.5
     587
   595.4
   511.1
   543.8
   529.9
   592.8
   577.2
   559.4
   620.7
   563.3
   558.1
   564.9
   596.4
   628.2
   559.4
     585
   518.8
     608
   553.2
   604.5
   610.3
   632.4
   628.5
   641.8
   675.8
   656.7
     634
   656.4
   631.4
   618.8
   632.1
   697.9
   629.5
   623.6
   652.2
   648.6
   624.3
   692.7
   689.8
   674.2
   712.2
   705.4
   663.5
   684.3
     683
   671.3
   659.3
   682.7
   739.1
     684
     657
   676.8
   699.9
   663.5
   763.1
   679.4
   699.2
   681.4
     729
   756.3
   678.4
   702.1
   725.2
   733.9
   679.7
   667.7
     705
   669.4
   658.7
   650.5
   686.9
   698.6
     706
   688.2
   613.9
   713.2
   703.7
     660
   735.5
   686.2
   690.8
   694.7
   648.3
   691.1
   757.9
   718.7
   668.1
   715.1
   654.4
   638.2
   705.7
   635.3
   667.7
   713.2
   652.8
   602.9
   632.1
   633.4
   687.2
   633.7
   625.6
   693.7
   593.8
   629.5
   634.6
   654.1
   615.8
   609.3
   617.8
   620.7
   622.6
   587.6
     696
   671.3
   622.6
   631.7
   623.6
   576.6
   674.2
     634
   580.8
   618.1
   614.5
   601.9
     573
   597.3
   619.7
   546.4
   602.5
   540.6
     573
   613.9
   552.3
   618.4
   665.1
     549
   563.9
   591.8
   576.9
     562
   646.7
   496.5
   575.3
   566.2
   574.6
     539
   532.8
   532.8
   542.2
   543.2
   526.6
   570.7
   568.1
   562.6
   547.7
   534.4
     538
   552.3
   538.6
   489.3
   546.4
   571.1
   568.8
   520.1
   584.4
   564.3
   548.4
   489.3
     548
   550.6
   514.9
   564.3
   508.1
   546.7
   558.4
   505.2
   563.3
   542.5
   493.5
   533.4
   480.6
   526.6
   546.1
   518.8
   512.4
   508.8
   458.8
   549.3
   511.4
   515.6
   526.9
   522.7
   457.2
   537.3
   496.5
   479.3
     490
     501
   506.2
   518.5
   496.8
   602.9
   503.6
   550.3
   500.7
   555.5
   517.9
   538.3
   511.4
   501.6
   502.9
   506.2
   537.3
   530.5
     538
     550
   483.2
   490.9
   426.7
   447.8
   522.7
   515.9
   523.1
   551.9
   523.1
   477.3
   487.4
   515.6
   466.3
   515.9
   495.5
   537.3
   484.5
   486.7
     501
   526.9
   514.9
   520.8
   517.5
     512
   483.5
   483.8
   514.3
   440.3
   510.4
   493.2
     466
   517.5
   466.3
     514
   578.9
   518.8
   458.2
   435.5
   471.5
   474.4
   505.2
   459.8
   505.9
   502.6
   483.2
   480.2
   501.6
   454.6
     477
     488
   488.7
   481.9
     453
   531.2
   518.5
   490.9
   469.9
   479.3
     500
   513.6
   483.8
   476.3
     513
   501.3
   502.9
   490.9
   491.3
   470.8
   511.4
   469.2
   537.7
   468.6
   443.9
   529.2
   523.7
   454.6
   486.4
   517.9
   526.3
   473.7
   496.8
   446.2
   494.8
   504.9
   532.5
   483.5
   556.1
   519.5
   540.3
   497.1
   469.2
   488.3
     441
   545.1
     502
   482.8
   495.2
   525.3
   445.9
   559.4
   444.9
   544.5
   486.1
     442
     551
   496.8
   501.3
   457.9
   457.9
     490
   476.7
   485.8
   481.5
     512
   493.5
   495.5
   495.5
   477.6
   470.5
   484.1
   500.7
   482.2
   481.2
   514.6
   540.3
   483.2
   484.1
   514.6
   498.1
   504.6
   495.5
   519.2
   506.5
   506.8
   516.9
   512.7
   521.1
   487.7
   541.5
   528.9
   518.8
   536.4
   496.8
   515.6
   512.7
     500
     573
   523.4
     574
   533.8
   543.8
   483.2
   553.6
   577.2
     538
   582.1
   518.8
   578.9
   531.2
   531.8
   556.5
     539
   546.1
   509.8
   581.4
   593.5
   616.5
   551.9
   542.8
   587.6
   613.6
     598
   571.4
   597.7
   612.6
   619.4
     660
   673.9
   653.8
   613.9
   641.8
   631.7
   665.8
   649.6
   666.1
   697.3
   709.6
   653.5
   677.1
   769.3
   645.4
   649.2
   700.2
   683.6
   700.8
   721.9
   755.7
   676.8
   673.9
   750.8
   744.6
   722.2
   705.4
   742.4
   712.5
     682
   746.2
   746.6
   825.7
   753.1
   774.5
   726.1
   761.8
   757.6
   735.9
   765.1
   796.8
     744
   780.6
   799.1
   829.9
   819.9
   763.1
   817.3
     790
     814
   842.3
   895.1
   791.3
   801.4
   776.1
   884.8
   777.7
   844.2
   865.6
     826
   821.8
     816
   821.2
   818.9
     804
   808.9
   811.4
   779.7
   790.7
   797.2
   827.3
   867.9
   769.9
   811.8
     804
   711.5
   830.6
   733.3
   779.7
   741.7
   797.8
   793.3
   798.1
   812.7
     754
     696
   763.1
   689.5
   765.1
   739.4
   767.3
   755.3
   686.2
   716.4
   678.8
   688.2
   640.8
   753.1
   718.3
   716.4
   749.8
     684
   629.5
   722.2
   665.8
     660
   714.5
   666.8
   683.3
   688.2
   643.4
   718.3
   582.1
     683
   602.2
   650.5
   672.6
   639.8
   640.5
   636.6
   633.7
   617.5
   553.6
   595.7
   619.4
   610.6
   548.7
   597.7
   630.8
   640.2
   623.9
   616.2
   594.1
   629.1
   559.1
   576.9
   599.9
   616.2
   561.3
   588.9
   606.1
   559.1
   566.5
   627.5
     539
   603.5
   662.5
     621
     572
   599.6
   595.4
   589.9
   638.5
   611.3
   604.2
   627.5
   660.9
   613.6
   600.9
   627.2
   611.6
   572.7
   603.2
   663.8
   585.3
   629.1
   623.6
   621.3
   646.3
   606.8
   666.4
   654.1
   693.4
   643.7
   701.8
   666.8
   631.4
   682.7
     681
   619.4
   692.7
   645.7
   655.4
   677.5
   619.7
   662.2
   681.4
   690.8
     693
   732.3
   724.2
   675.5
   728.4
     718
   786.1
   770.9
   758.6
   697.3
   783.2
   752.4
   664.2
     768
   750.5
   708.6
   775.8
   731.3
   751.4
   737.2
   736.8
   714.5
   750.8
   741.4
   747.9
   748.5
   766.7
     767
   817.6
   827.7
   735.9
   809.8
   806.9
   818.6
     732
   728.7
   787.1
   722.6
   745.9
   750.5
   729.4
   768.3
   788.1
   799.4
   760.5
   724.2
   747.5
   826.4
   835.8
   775.4
   775.4
   737.2
   775.4
   787.8
   769.3
     742
   786.1
     754
   769.3
   761.5
   730.3
     792
   781.9
   723.2
   701.8
   770.2
   803.3
   741.1
   735.9
   744.6
   707.3
   757.6
   815.7
   718.3
   776.4
   751.8
   781.9
     731
   812.4
   711.2
   819.9
   743.3
   742.4
   788.4
   770.2
   765.1
   781.6
   738.8
   764.7
   782.6
   800.1
   824.7
   846.5
   859.1
   822.8
     827
   856.5
   864.6
   926.9
   885.7
   952.6
   899.7
   962.6
   951.9
    1016
   974.3
    1083
    1102
    1148
    1130
    1170
    1138
    1228
    1288
    1277
    1263
    1474
    1405
    1460
    1484
    1551
    1497
    1621
    1649
    1698
    1768
    1796
    1960
    1970
    1993
    2068
    2144
    2203
    2280
    2306
    2380
    2451
    2482
    2804
    2809
    2841
    2939
    2935
    3068
    3084
    3090
    3313
    3445
    3505
    3548
    3842
    3941
    3871
    3976
    4019
    4204
    4327
    4515
    4543
    4642
    4665
    4792
    4936
    5123
    5132
    5285
    5225
    5431
    5550
    5640
    5640
    5727
    6051
    6041
    6190
    6362
    6324
    6539
    6690
    6566
    6739
    6784
    6854
    7081
    7008
    7188
    7335
    7249
    7544
    7572
    7393
    7371
    7674
    7598
    7850
    7802
    7792
    7780
    7933
    7843
    7748
    7916
    8035
    8076
    7962
    8179
    8135
    8124
    8153
    8156
    8415
    8315
    8220
    8133
    8153
    8116
    8102
    8080
    7941
    8096
    7816
    7871
    7900
    7871
    7858
    7614
    7802
    7469
    7736
    7511
    7620
    7465
    7543
    7405
    7246
    7291
    7251
    7040
    6852
    7017
    6895
    6695
    6565
    6666
    6608
    6595
    6530
    6381
    6228
    6089
    6161
    5925
    5814
    5867
    5725
    5673
    5734
    5492
    5520
    5416
    5204
    5217
    5175
    5229
    5069
    5041
    4890
    4675
    4590
    4702
    4602
    4513
    4355
    4409
    4177
    4162
    4108
    4118
    4071
    4001
    3901
    3913
    3680
    3619
    3746
    3601
    3485
    3499
    3349
    3347
    3248
    3260
    3096
    3181
    3173
    3144
    3051
    2858
    2996
    2801
    2739
    2844
    2893
    2780
    2636
    2828
    2567
    2438
    2569
    2475
    2475
    2417
    2485
    2419
    2262
    2294
    2371
    2314
    2237
    2150
    2167
    2127
    2088
    2132
    2148
    2054
    1945
    2054
    2048
    2024
    1899
    1910
    1866
    1939
    1810
    1742
    1778
    1806
    1778
    1738
    1704
    1704
    1720
    1600
    1681
    1638
    1584
    1589
    1594
    1580
    1546
    1533
    1501
    1565
    1497
    1518
    1491
    1485
    1435
    1517
    1373
    1389
    1408
    1379
    1313
    1403
    1393
    1308
    1314
    1354
    1330
    1291
    1244
    1301
    1277
    1248
    1330
    1219
    1192
    1274
    1170
    1203
    1222
    1166
    1217
    1131
    1166
    1154
    1119
    1157
    1091
    1132
    1140
    1112
    1090
    1119
    1076
    1133
    1035
    1161
    1069
    1082
    1067
    1083
    1002
   983.1
    1078
    1033
    1084
    1023
   970.4
    1010
   961.6
    1101
   970.1
    1023
    1039
   982.7
   949.6
    1026
   979.8
   923.7
   944.1
   952.6
   991.8
   963.9
    1015
   947.7
   881.5
    1036
   915.6
   924.7
   928.9
   879.2
   888.3
   897.4
   905.5
   935.7
   886.1
   852.3
   955.5
   897.1
     911
   852.3
   914.6
   800.7
   876.7
   875.7
   892.5
   897.7
     912
   840.6
   935.4
     888
   924.7
   902.6
   857.5
   896.1
   906.8
   828.6
     766
   853.6
   824.7
   796.2
   821.2
   843.9
   852.3
   833.5
   793.9
   827.7
   781.3
   840.6
   790.4
   794.9
   816.6
   810.1
   770.2
   797.2
   800.7
     814
   784.5
   799.1
   854.3
   783.9
   813.4
     766
   765.7
   801.7
   728.7
   810.1
   736.2
   775.4
   812.1
   747.5
   817.9
   792.3
   796.8
   802.4
   770.6
     792
   733.3
   759.9
   748.5
   797.8
   729.7
   797.5
   794.3
   774.8
   774.1
   764.7
   799.4
   751.8
   689.8
   789.4
   721.9
   710.2
   743.6
   753.1
   784.8
     766
     717
   784.2
   715.7
   748.8
   756.6
   770.9
   701.8
   745.6
   782.3
   735.2
   738.5
     731
   756.9
   697.3
   767.7
   761.5
   709.3
   679.1
     729
   728.7
   771.2
   667.7
   751.8
   766.4
   708.3
   720.6
   715.4
     744
   769.6
   764.4
   683.6
     744
   705.4
   772.2
   674.2
   732.3
   711.9
   698.9
   722.6
   719.3
   699.2
   690.4
   669.4
   732.3
   700.2
   662.9
   694.3
   763.8
   716.4
   717.4
   742.7
     793
     718
   733.6
   722.6
   748.2
   705.4
   703.1
   683.6
   663.5
   693.7
   767.7
   714.1
   760.2
   735.9
   739.1
   677.5
   680.1
   727.8
   705.4
   740.7
   708.6
   702.1
   672.9
   677.5
   690.1
   699.5
   723.2
   675.5
   721.3
   680.1
     781
   711.9
   690.8
   726.5
   716.4
   726.8
   731.6
   722.9
   690.4
   774.5
   777.4
   733.9
   752.7
   745.9
   740.4
   703.4
   785.8
   766.7
   758.2
   773.8
   799.8
   785.5
   800.1
   853.3
   766.4
   805.6
   768.3
   822.5
   845.5
   871.1
   845.2
   826.4
   872.1
   836.7
     828
   839.7
   886.4
   908.1
   882.2
   920.1
   846.2
   897.7
   894.2
   918.5
   884.1
   944.1
   969.1
   943.2
   952.6
   978.5
     974
   925.3
   982.4
     972
    1078
    1013
    1025
    1003
   979.2
    1047
    1049
    1071
    1060
    1070
    1004
    1091
    1159
    1099
    1094
    1175
    1204
    1129
    1131
    1209
    1128
    1129
    1217
    1268
    1245
    1297
    1214
    1307
    1388
    1370
    1380
    1372
    1311
    1463
    1483
    1414
    1527
    1440
    1530
    1444
    1572
    1548
    1707
    1542
    1638
    1601
    1570
    1726
    1777
    1759
    1774
    1747
    1804
    1787
    1886
    1926
    1949
    1920
    2032
    2057
    2129
    2207
    2111
    2234
    2211
    2302
    2393
    2476
    2429
    2309
    2549
    2535
    2624
    2737
    2831
    2729
    2846
    2945
    3049
    3016
    3059
    3220
    3284
    3424
    3349
    3550
    3445
    3562
    3588
    3701
    3767
    3850
    3821
    3963
    4097
    4258
    4250
    4223
    4414
    4355
    4465
    4395
    4553
    4628
    4774
    4881
    4885
    4944
    5065
    5310
    5133
    5369
    5412
    5467
    5513
    5569
    5658
    5818
    5795
    5881
    5855
    5979
    5938
    5973
    5939
    6085
    6082
    6172
    6023
    6442
    6353
    6253
    6422
    6492
    6423
    6469
    6185
    6541
    6342
    6472
    6446
    6422
    6428
    6296
    6462
    6365
    6583
    6304
    6336
    6351
    6498
    6511
    6401
    6160
    6184
    6130
    6238
    6051
    6241
    6046
    6122
    6114
    6016
    5927
    6009
    5800
    5630
    5559
    5532
    5612
    5516
    5598
    5529
    5433
    5288
    5258
    5195
    5255
    5043
    4892
    4842
    4942
    4859
    4740
    4728
    4691
    4455
    4408
    4558
    4331
    4342
    4236
    4175
    4168
    4030
    3928
    3900
    3995
    3714
    3613
    3716
    3701
    3718
    3474
    3423
    3436
    3361
    3403
    3232
    3093
    3245
    3064
    3027
    2935
    2997
    2917
    2837
    2799
    2717
    2698
    2701
    2765
    2687
    2590
    2574
    2535
    2480
    2329
    2399
    2285
    2385
    2225
    2181
    2224
    2304
    1984
    2166
    2156
    1991
    2086
    1995
    1981
    1997
    1979
    1914
    1929
    1862
    1817
    1819
    1869
    1815
    1785
    1776
    1736
    1757
    1704
    1693
    1705
    1605
    1634
    1545
    1695
    1519
    1646
    1557
    1486
    1556
    1541
    1467
    1424
    1480
    1524
    1429
    1502
    1396
    1396
    1377
    1319
    1403
    1424
    1340
    1327
    1379
    1317
    1274
    1309
    1318
    1317
    1330
    1257
    1305
    1276
    1266
    1277
    1217
    1275
    1212
    1044
    1217
    1161
    1127
    1187
    1220
    1140
    1142
    1148
    1084
    1157
    1091
    1167
    1100
    1105
    1204
    1082
    1094
    1112
    1063
    1127
    1047
    1081
    1096
    1001
    1042
    1092
    1074
    1079
    1042
    1009
     961
   979.5
   997.7
    1012
   945.7
    1017
    1012
    1035
    1002
    1011
    1045
   954.5
   982.1
   971.7
   948.3
    1086
   940.2
   913.6
   956.8
    1012
   987.3
   953.5
   939.9
   980.5
   916.2
   966.2
   956.8
   934.1
   952.9
   947.4
   980.5
   907.5
   936.7
   915.9
     899
   908.4
   895.5
   921.1
   938.9
   973.6
   904.2
   936.3
   938.9
   899.7
   943.5
   917.2
   921.1
   920.1
   883.8
   912.3
   862.1
   881.8
   940.9
   904.5
   905.5
   891.2
   851.7
   890.6
   924.3
   919.1
   835.8
   875.4
     888
   808.5
   859.5
   852.6
   870.8
   834.2
   871.8
     829
   912.7
   823.8
   853.6
   774.1
     925
   928.2
   844.5
   891.6
   868.9
   883.1
   892.2
   794.9
   895.5
   849.1
   885.7
   831.2
   829.6
   791.7
   825.7
   814.7
   786.8
     839
   813.1
   841.3
     814
   807.2
   769.6
   840.6
   818.6
     779
   809.2
   786.8
     841
   825.4
   801.1
   784.8
   827.3
     852
   743.3
   908.8
   830.6
   834.5
   776.7
   764.4
   875.7
   798.1
   774.8
   856.2
     827
     742
   793.9
   810.8
   757.6
   819.2
     828
   780.6
   831.2
   842.3
   746.6
   823.8
   857.8
   810.5
   813.4
   790.4
   795.9
   804.6
   808.9
   850.7
   897.7
   827.7
   761.5
   802.4
   820.2
   806.6
   767.3
   795.2
     828
   756.6
     778
   796.2
   832.2
   777.4
   800.4
   761.8
     754
   846.2
   810.1
   789.7
   777.4
   747.5
   782.6
   728.7
   753.4
   835.8
   785.8
   722.9
   755.3
   794.6
   729.7
   736.5
   777.1
   774.5
   782.6
   742.7
   754.7
     838
     769
   752.7
   759.2
   727.1
   745.3
   778.7
   766.7
   699.5
   740.1
   741.4
   745.6
   797.5
   730.7
   750.1
   711.5
   785.5
     706
   777.7
   725.8
   763.4
   699.5
   812.7
   696.9
   788.7
   745.6
   760.2
   729.4
   711.9
   704.7
   813.1
   717.4
   757.9
   741.7
   778.7
   724.8
   772.8
   760.5
   745.3
   685.9
   754.4
   712.5
   749.2
   679.7
     743
   769.6
     742
   783.5
   752.1
   710.2
   751.1
   808.5
   780.3
     731
   764.7
   693.4
   771.5
     729
   751.1
   730.3
   765.1
   740.1
   744.6
   738.1
   685.9
     780
   761.5
   720.9
   743.6
   687.9
   723.5
   758.2
   663.2
     790
   763.4
   806.9
   702.1
   656.1
   735.5
   732.3
   785.5
   732.6
   698.2
   727.8
   654.8
   744.3
   706.7
   732.9
     720
   787.1
   745.9
   751.1
   734.9
   696.9
   659.3
     792
   640.2
   665.8
   742.7
   737.8
   663.8
   731.3
   677.5
   746.6
   731.6
   730.3
     694
     744
   654.1
   720.6
   681.4
   668.4
   696.9
   729.7
   708.9
     682
   691.1
   739.1
   767.3
     693
   794.6
   681.7
     802
   775.1
   691.7
   714.1
     756
   678.8
   786.5
   697.9
   725.8
   739.4
   716.1
     768
   709.9
   657.7
   714.8
   740.7
   757.9
   677.1
   679.4
     707
   766.7
   721.6
   714.5
   713.2
   646.3
     730
   680.1
   712.2
   735.9
   754.7
   765.1
   757.3
   739.4
   767.7
   770.9
   693.4
   760.8
   680.1
   667.4
   742.4
     682
   689.5
   732.3
     730
   691.1
   776.4
     669
   734.9
   745.9
   674.2
     754
   676.2
   743.3
   694.3
   701.5
     731
   759.2
   664.8
   744.6
   732.3
     718
   737.2
   715.7
   679.4
   704.1
   734.6
   712.8
   694.7
   676.8
   735.9
   691.4
   661.9
   679.1
     684
   748.8
   718.7
   727.4
   699.5
   683.6
   684.6
   712.5
   694.7
   682.3
   736.2
   711.9
     719
   726.8
   709.9
   721.3
   689.5
   707.3
   651.2
     660
   661.6
   683.3
   654.4
   737.8
   718.7
   673.3
     729
   679.7
   716.4
   650.9
   733.6
   680.1
     657
   662.5
   774.1
   720.9
   655.7
   701.8
   649.6
     682
   675.5
   680.4
   759.5
   686.9
   679.7
   725.8
   702.8
   647.3
   687.9
   702.4
   739.4
   756.9
   659.3
     694
     645
   641.5
   725.8
   634.6
   678.4
   680.1
   722.6
   681.7
   711.2
   737.2
   723.5
   722.9
     732
   675.8
   639.2
   715.1
   677.1
   635.9
     660
     708
   670.7
   647.6
   709.6
   685.9
   674.2
   712.8
   667.7
   724.2
   691.1
   671.6
   749.2
   658.3
   698.6
   712.2
     634
   690.4
   658.3
     719
   716.1
   698.9
   682.7
     718
   669.4
   741.4
   740.4
     720
   745.3
     682
   686.2
   708.3
     708
   743.6
   714.8
   663.8
   677.8
   695.6
   702.1
   718.3
   698.2
   702.8
   701.8
   780.3
   690.1
   701.2
   721.3
   641.5
     705
   725.2
   748.2
     681
   770.2
   674.9
   754.7
   707.6
   740.1
   711.2
     742
   761.8
   655.1
   662.5
   759.2
   726.5
   769.3
   752.7
   776.4
   764.7
   745.9
   786.1
   685.9
   731.3
     707
   701.8
   714.8
   760.5
   772.8
   749.2
     769
   761.2
   719.6
   711.2
   787.1
   733.6
   727.8
   739.1
   751.8
   731.3
   781.3
   750.5
   671.6
   767.7
     696
     768
   757.3
   693.7
   771.9
   717.7
   744.9
   765.4
   748.8
   703.4
   696.3
     706
   782.9
   712.8
   767.3
   750.5
   742.7
   765.1
   749.8
   762.8
   694.7
   695.3
   717.7
   773.8
     708
   841.9
   685.6
     756
   841.9
   729.4
   768.3
   732.3
   773.2
   774.5
   753.7
   742.4
   812.4
   800.4
   801.7
   735.9
   799.8
   732.6
   868.5
   771.5
   830.3
   800.7
   805.3
   831.2
   753.4
   808.2
   805.9
   788.4
   808.2
   798.1
   885.4
     717
   785.2
   836.1
   798.8
   800.4
     802
   848.8
   889.6
   817.9
   918.2
   786.1
   843.9
   877.9
   844.5
   852.3
   852.6
   844.9
   854.3
   823.8
   928.2
   892.5
   931.1
   872.8
   955.2
   876.7
   940.6
   868.9
   866.3
   898.4
   886.1
   933.4
   959.4
   962.3
   914.3
   965.2
   934.7
   930.5
     925
   907.5
   978.8
    1007
    1023
   917.5
    1003
   997.7
   968.1
   952.9
     937
   997.7
   986.6
   992.5
   995.1
   990.5
   963.3
    1002
    1019
    1068
   978.5
    1031
    1067
    1024
   976.6
   978.5
    1028
    1064
    1036
    1069
    1008
    1037
    1041
   973.6
   995.1
    1010
    1081
    1055
    1157
    1049
    1012
    1004
    1041
    1077
    1077
    1078
    1043
    1087
    1107
    1100
    1059
    1031
    1050
    1087
    1051
    1032
   991.2
    1029
    1054
    1050
     950
    1018
   985.3
    1090
    1064
   969.4
    1021
     961
   934.1
   933.1
    1034
    1024
    1028
     960
   999.9
   964.6
     926
    1029
   970.1
   926.3
    1111
    1012
   931.1
   982.7
   965.9
   977.9
   948.3
   929.2
   980.5
   962.3
   938.6
   955.8
   968.8
   914.3
    1020
   943.5
   915.6
   954.2
   932.4
   919.1
   963.6
   910.7
     926
   933.4
   975.6
   916.9
   872.8
   836.1
   895.5
     926
   910.7
   897.1
   915.9
   871.8
   917.8
   931.5
   875.4
   943.5
   907.1
   980.8
   989.2
   877.3
   890.3
   865.6
   925.6
   904.5
   944.5
   953.2
   944.1
   932.8
   969.1
   884.8
   897.7
   930.5
   900.3
   884.4
   887.4
     911
   952.9
   964.9
   912.3
   889.6
   908.1
   982.1
   897.4
     959
   954.8
   967.5
     935
   951.3
   976.6
   958.1
   979.2
   977.5
    1008
    1026
    1004
   909.7
   950.9
   965.2
   983.4
   932.4
   976.9
    1030
     972
    1015
   984.4
    1022
   998.9
    1046
    1049
    1032
    1035
    1064
    1001
    1002
   975.9
   943.5
    1012
    1024
    1015
   940.2
    1027
    1012
   967.2
    1025
    1034
   976.9
   935.4
    1012
     974
   982.4
   922.1
    1003
     962
   942.8
   990.8
   942.8
   932.8
   880.9
    1013
   942.2
   983.1
   938.6
     923
   980.5
   995.4
     923
   994.1
     949
   957.8
   928.9
   925.6
   932.8
   863.4
   956.1
   897.4
   928.6
   973.6
   861.1
   849.7
   959.7
   956.1
   867.6
   878.9
     899
     901
   879.9
   813.1
   807.2
   974.6
   870.2
   832.9
   855.9
   903.9
   902.3
   869.8
   821.8
   869.2
   800.1
   844.5
   775.1
   828.3
   851.3
   831.9
     792
   826.4
   774.8
   833.2
   768.3
   813.7
   853.9
   787.8
     793
   832.5
   799.8
   764.4
   803.3
     840
   786.8
   817.9
     829
   790.4
   841.9
   857.8
   817.6
   768.6
   739.8
   812.4
   821.5
   761.5
   830.9
   820.2
   776.7
   849.7
   835.1
   788.4
   792.3
     805
   907.1
   807.2
   803.3
   877.6
   823.8
   854.9
   883.8
     890
   866.9
     803
     827
   831.9
     851
   832.2
   880.5
   810.5
   862.7
   859.1
   955.2
     877
   884.8
   891.6
   877.6
   847.8
   892.9
   875.4
   969.8
   927.6
   990.5
   967.5
   946.7
   958.4
   951.3
   936.3
   923.7
   938.3
   934.7
   953.5
   913.3
    1054
    1013
   976.6
   962.3
    1030
    1031
   986.6
    1125
    1033
    1069
    1098
    1003
    1085
    1055
    1091
    1007
    1067
    1092
    1212
    1095
    1084
    1197
    1139
    1193
    1123
    1076
    1166
    1162
    1126
    1123
    1197
    1188
    1197
    1222
    1206
    1234
    1255
    1161
    1156
    1232
    1185
    1272
    1161
    1210
    1286
    1280
    1258
    1272
    1348
    1296
    1238
    1302
    1247
    1310
    1307
    1260
    1255
    1291
    1280
    1220
    1366
    1218
    1292
    1324
    1330
    1277
    1314
    1242
    1359
    1254
    1290
    1321
    1265
    1381
    1281
    1330
    1356
    1340
    1367
    1357
    1303
    1355
    1267
    1329
    1366
    1374
    1242
    1422
    1424
    1315
    1354
    1394
    1339
    1366
    1394
    1459
    1399
    1477
    1462
    1488
    1491
    1525
    1485
    1516
    1582
    1498
    1511
    1551
    1613
    1495
    1625
    1594
    1575
    1604
    1623
    1607
    1612
    1609
    1631
    1729
    1607
    1712
    1685
    1703
    1768
    1772
    1790
    1866
    1866
    1866
    1893
    1925
    1897
    1896
    1917
    2074
    1952
    1980
    2044
    2089
    2089
    1992
    2159
    2118
    2008
    2185
    2215
    2120
    2176
    2289
    2248
    2149
    2271
    2375
    2238
    2318
    2414
    2405
    2465
    2442
    2574
    2422
    2352
    2480
    2419
    2464
    2554
    2581
    2501
    2443
    2658
    2525
    2641
    2503
    2689
    2646
    2575
    2614
    2719
    2728
    2645
    2624
    2842
    2737
    2686
    2735
    2776
    2570
    2701
    2790
    2657
    2655
    2635
    2757
    2778
    2697
    2734
    2724
    2841
    2714
    2772
    2693
    2592
    2644
    2732
    2659
    2711
    2621
    2726
    2552
    2645
    2640
    2703
    2635
    2625
    2645
    2659
    2474
    2588
    2482
    2517
    2532
    2588
    2591
    2511
    2497
    2482
    2531
    2505
    2457
    2415
    2346
    2411
    2390
    2390
    2338
    2374
    2273
    2321
    2269
    2331
    2346
    2280
    2172
    2173
    2158
    2096
    2110
    2141
    2159
    2014
    2102
    2079
    2024
    2039
    2043
    1966
    1962
    1883
    1897
    1966
    1938
    1954
    1841
    1809
    1816
    1778
    1834
    1778
    1788
    1773
    1783
    1675
    1716
    1645
    1636
    1680
    1654
    1671
    1602
    1668
    1630
    1597
    1612
    1591
    1540
    1487
    1526
    1487
    1405
    1437
    1410
    1440
    1415
    1415
    1336
    1380
    1434
    1315
    1313
    1406
    1314
    1331
    1347
    1285
    1302
    1248
    1210
    1258
    1265
    1238
    1192
    1255
    1219
    1152
    1216
    1175
    1129
    1188
    1189
    1194
    1128
    1140
    1070
    1143
    1150
    1047
    1045
    1104
    1122
    1118
    1054
    1106
    1053
    1004
    1005
    1012
   992.1
    1068
     986
    1001
    1045
    1024
    1018
     961
   962.3
   988.9
    1032
   889.6
   897.7
   954.2
   882.2
   968.1
   868.5
     937
   897.4
   919.1
   894.5
    1010
     948
   931.8
   905.5
   858.5
   866.6
   919.5
   833.8
   862.7
   861.4
   899.4
   874.7
   870.8
   894.5
   891.9
   871.8
   779.3
   817.9
   824.1
   795.2
   796.8
   862.4
   830.3
   769.3
   793.3
   759.2
   802.4
   775.8
     729
   788.7
   749.8
   761.2
   782.9
   819.9
   809.5
   774.8
   766.7
   825.4
   761.5
   819.2
   734.2
   787.1
   740.1
   776.4
   809.8
     754
   719.6
   779.3
   757.6
   825.1
     792
   723.5
   788.4
   776.1
   775.8
     768
   759.9
   750.5
   710.9
   721.9
   777.1
   741.4
   781.9
   708.6
   738.8
   705.4
   692.4
   748.8
     792
   741.7
   709.3
   773.5
     719
   718.3
   746.2
   715.7
   704.1
   798.8
     742
     696
   758.2
   720.3
   692.1
     671
     693
   724.2
   677.1
   702.4
     742
   655.4
     684
   727.1
   665.5
   708.6
   655.1
   673.9
   691.1
   718.3
   707.3
     647
   736.5
   744.6
     694
   722.6
   685.3
     696
   660.6
   685.3
   732.3
   712.5
   716.7
   675.5
   714.5
   710.9
   711.2
     669
   711.5
     718
   751.4
   649.9
     648
   727.4
   699.5
   702.4
   683.3
   673.6
     684
   690.8
   702.8
   655.7
   694.7
   636.6
   672.3
   670.7
   699.9
     670
   738.1
   710.2
   703.7
     682
     719
   660.6
   712.5
   713.2
   701.5
   707.3
   654.8
   664.2
   671.3
   708.9
   660.3
   679.4
   725.5
     647
   682.7
   646.7
   656.7
   693.7
   699.5
   712.8
     693
   651.8
   665.5
   639.2
   579.5
   637.2
   679.4
   660.6
   625.9
   672.6
     696
   643.7
   619.7
   667.1
   713.2
   650.9
   631.4
   678.1
   619.7
   628.8
   694.7
   690.8
   682.7
   646.7
   701.2
   664.2
     670
   683.6
   709.6
     648
   657.4
   677.8
   617.8
   709.3
   663.8
   638.9
   636.6
   672.6
   645.7
   654.4
   665.8
   691.4
   678.1
   650.2
   709.3
   701.8
   711.9
   627.5
   674.9
   662.9
   680.1
   625.9
   661.9
   748.5
   667.1
   648.3
   668.4
     671
     669
   635.6
   676.2
   611.6
   645.4
     634
   629.5
   697.9
   675.5
   652.5
   617.5
   625.6
     647
   612.6
   695.3
   684.3
   676.8
   643.4
   706.3
   676.2
   664.8
   672.3
   662.9
   668.4
   637.2
   684.6
   674.9
   677.1
   718.7
   659.6
   614.5
   619.7
   658.3
   710.6
   634.6
   656.4
   655.1
   568.5
   632.7
   687.5
     660
     647
   690.4
   629.1
   623.6
   611.3
   676.8
   651.5
   670.7
   633.7
   661.3
   639.2
   653.8
   667.7
   629.8
   652.8
   661.3
   631.4
   648.9
   662.2
   676.8
   627.8
   655.4
   615.8
   686.6
   663.2
   654.8
   635.9
   649.2
   610.6
   670.7
   698.9
     657
   691.4
   639.8
     659
   613.2
   618.8
   600.9
   653.8
   629.5
     696
   666.8
   616.2
   655.7
   632.7
   614.5
   665.8
   606.4
   620.4
   642.8
   624.3
   639.5
   702.1
   639.2
   630.8
   683.3
   685.6
   671.6
   679.7
   661.6
   665.1
   667.7
   691.1
   686.6
   625.2
   640.5
   704.7
   552.6
     670
   637.2
   637.9
   614.2
   668.1
   624.6
   593.1
   631.7
   618.1
   683.6
   631.1
   615.5
   618.4
   611.6
   664.8
     670
   621.3
   629.5
   655.4
   627.5
     670
   635.3
   645.7
   618.4
   610.6
   598.3
   665.1
     633
   652.2
   619.1
   616.5
   611.6
   603.5
   595.1
     658
   603.5
     621
   634.6
   652.5
   576.9
   661.9
   650.2
   662.2
   612.9
   659.6
   659.3
   638.2
   625.2
   672.9
   651.5
     646
   600.9
   633.7
   627.5
   679.1
   661.6
   630.1
   612.6
   687.5
   581.4
   625.6
   625.6
   684.6
   682.3
   633.4
   671.6
   653.1
   635.9
   626.9
     659
     647
   622.6
   641.5
   715.1
   628.5
   632.1
     669
   632.7
   613.2
   639.5
   654.8
   625.6
   619.1
   668.7
   610.3
   682.7
   675.5
   657.7
   614.9
     610
   623.9
   732.6
   598.6
     585
   592.2
     669
   614.9
   646.3
   624.6
   598.6
   672.9
   696.6
   643.7
   655.4
   720.6
   599.3
     646
   637.2
   676.2
   604.5
   594.7
   662.9
   679.4
   638.5
   633.4
   580.2
   638.9
   669.4
   627.5
     647
   605.1
   679.4
     694
   641.5
   631.4
   583.7
     623
   609.3
   674.2
   616.2
     608
   581.4
     683
   677.5
     623
   639.5
   645.4
   631.7
   654.8
   639.2
   618.4
   618.8
   591.2
   620.7
   625.9
   655.7
   672.9
   680.4
   689.1
   607.7
   675.2
   679.4
   666.1
     684
   604.8
   599.9
   661.9
     622
   637.2
     608
   626.9
     647
   613.9
   618.1
   619.1
     693
   583.4
   652.5
   630.8
   654.1
   654.1
   573.3
   683.3
   641.1
   675.5
   661.3
   589.2
   687.5
   674.6
   638.5
   612.3
   631.7
   613.2
   652.2
   633.4
   644.4
   565.9
   664.5
   593.1
     693
   685.9
   661.9
   606.8
   649.2
     647
   618.8
   680.4
   636.3
     586
   630.8
   592.5
   653.5
   668.7
   630.4
   679.4
   618.8
     681
   651.2
   635.6
   686.2
   661.9
   622.6
     623
   683.3
   588.6
     647
   715.7
   644.4
   653.8
   671.3
   649.2
   686.6
   642.4
   593.1
   635.3
   642.1
   659.6
   642.4
   594.4
   697.6
   615.2
     659
   624.3
   599.6
   615.8
   628.8
   679.4
     684
   677.5
   691.7
   640.2
   651.8
   701.2
   654.8
   675.2
   671.6
   652.2
   655.7
   626.2
     660
   618.1
   616.5
   672.9
   697.6
   681.4
   654.8
   627.2
   651.8
   648.9
     696
   654.1
   628.5
   672.9
   611.9
     669
     706
   665.1
   690.8
   723.9
     608
   665.5
   696.3
   607.4
   663.8
   689.8
     719
   652.2
   628.5
   641.5
   669.4
   657.4
   691.4
   650.5
     708
   647.3
   680.1
   664.8
   641.5
   692.1
   708.6
   663.8
   660.9
   703.1
   650.5
   615.2
   686.9
   625.2
   633.4
   675.2
   688.8
   709.9
   659.6
   694.3
   727.4
   591.2
   664.2
     705
   656.1
   722.2
   694.3
   676.8
   679.7
   699.5
     732
   643.4
   735.5
   706.3
   714.8
     706
   686.6
   734.6
   699.2
   684.6
   724.5
   688.2
   703.1
   741.1
   689.5
   673.3
     718
   736.8
     672
   616.8
   717.4
   696.9
   731.6
   785.2
   706.7
     744
   719.3
   727.4
     708
   714.1
   684.9
   697.6
   700.5
   673.9
   705.4
   761.8
   737.2
   721.6
   755.7
   774.1
   719.6
   760.8
   678.4
   722.6
   725.5
   784.8
   722.9
   722.6
   676.5
   751.4
   695.6
   730.3
   771.2
   729.4
   750.5
     742
   770.2
   785.8
   763.4
     742
   799.8
   788.1
   745.6
   761.2
   791.3
   824.1
   741.1
   830.9
   785.8
   796.2
   780.3
   774.1
   799.4
   817.9
   828.3
   850.1
   865.9
   856.9
   833.5
   885.1
   838.4
     864
   874.7
   907.1
   894.2
   873.4
   933.1
   907.5
     911
   967.2
   918.5
   995.4
   934.4
    1001
   986.3
   901.6
    1039
   986.6
    1049
   974.9
   987.6
    1009
    1074
    1017
    1052
   945.4
    1051
    1042
    1079
    1023
    1080
    1058
    1171
    1128
    1129
    1177
    1169
    1147
    1269
    1142
    1212
    1203
    1173
    1187
    1306
    1219
    1198
    1234
    1165
    1293
    1357
    1265
    1312
    1356
    1279
    1284
    1290
    1334
    1411
    1343
    1395
    1409
    1380
    1293
    1346
    1320
    1406
    1314
    1371
    1374
    1379
    1388
    1467
    1378
    1401
    1415
    1382
    1398
    1409
    1389
    1390
    1449
    1475
    1432
    1397
    1363
    1339
    1371
    1359
    1417
    1403
    1447
    1359
    1478
    1414
    1368
    1404
    1349
    1363
    1438
    1383
    1393
    1383
    1345
    1299
    1388
    1386
    1284
    1276
    1369
    1319
    1316
    1300
    1348
    1307
    1367
    1203
    1307
    1260
    1211
    1271
    1276
    1212
    1244
    1235
    1206
    1246
    1207
    1150
    1227
    1154
    1204
    1162
    1122
    1126
    1068
    1072
    1092
    1067
    1077
    1117
    1080
    1064
    1095
    1025
    1042
    1060
    1096
    1046
    1045
    1016
    1009
    1034
   969.1
   953.9
    1011
   991.2
    1016
   977.2
   932.1
   935.4
     902
     961
   975.6
   892.2
     960
   918.5
   931.8
   873.4
   881.8
   892.2
   919.5
   912.3
     877
     838
   867.6
   896.4
   898.7
   848.1
   886.7
   855.9
   869.2
   886.1
   842.9
   809.2
   788.1
   817.9
   810.5
   825.7
   802.7
   779.7
   821.2
   823.4
   836.4
   750.8
   805.6
   793.6
   788.7
     827
   770.9
   781.6
   753.7
   764.4
   804.6
   831.6
   762.1
   716.4
   768.3
   734.9
   760.8
     792
   785.5
   750.5
   722.6
   674.9
   755.7
   721.9
     791
   790.7
   743.3
   766.4
   636.3
   728.7
   753.4
   739.1
   690.4
   716.4
   714.8
   759.2
   672.6
   692.7
   731.3
   731.6
   719.6
   694.7
   707.3
   672.6
   736.5
   746.2
   686.9
   728.1
   743.6
   729.7
   683.3
     730
   697.3
     720
     693
   652.5
   733.3
   748.2
   702.4
   669.4
   706.7
   697.3
   667.7
   718.7
   730.3
   739.8
   645.4
     732
   670.3
   677.1
     693
   677.1
   670.7
   659.6
   701.2
   721.6
   668.4
   625.2
   673.6
   733.9
     731
   691.4
   639.5
   677.1
   704.1
   668.1
     696
   655.7
     646
   728.4
   686.9
   682.7
   654.8
   682.3
   672.9
   655.7
   648.3
     669
   628.2
   690.4
   643.7
   601.9
   671.6
   729.7
     683
   676.8
   668.1
     720
     659
   671.3
   694.7
   683.6
   635.3
   672.3
   758.2
   687.9
   673.3
   686.2
   706.7
   648.6
     659
   662.2
   683.3
   646.3
   643.1
   700.8
   642.4
   637.2
   697.6
   684.3
   614.5
   686.6
     694
   663.8
   685.6
   652.8
   713.5
     623
   680.7
   695.6
   627.2
   594.1
   667.4
   649.6
   671.6
   700.2
   650.9
   672.6
   670.3
   676.8
   616.8
   678.8
   674.6
     707
   670.3
     707
   669.4
   712.2
   638.2
   655.1
   684.6
   699.5
   668.4
     621
   704.1
   646.3
   654.1
   701.8
   652.5
   683.6
   659.6
   655.1
   616.2
   672.6
   654.4
   676.2
   665.8
   651.2
   716.7
   715.1
   623.9
   717.4
   642.1
   635.9
     669
   620.7
   707.3
   583.7
   676.2
   659.6
   725.8
   659.3
   671.3
   715.4
   648.9
     682
   645.7
   680.1
   622.3
   667.7
   629.5
   679.1
   714.8
   675.2
   657.7
   624.6
   716.1
   639.5
     681
   656.7
   696.3
   676.5
   682.7
   723.9
   632.1
   713.2
   680.4
   652.8
   686.9
     660
   684.6
   703.4
   685.6
   673.6
   690.1
   717.4
   708.3
   764.7
   660.6
     718
   652.2
   664.8
   660.3
     646
   623.6
   656.7
   665.5
     671
   638.2
     672
   661.9
   660.6
   680.1
   627.5
   685.3
   675.8
   672.9
   656.1
     694
   703.1
   692.7
   705.7
   619.7
   675.5
   676.8
   663.2
   709.6
   717.7
   701.2
     672
     708
   700.2
   672.6
   653.1
   732.6
   667.1
   707.6
   686.9
     719
     731
   656.1
   702.4
   754.4
   686.2
   696.6
   639.2
   658.7
   656.1
   689.8
   703.4
     671
   682.3
   683.6
   691.1
   709.9
   737.5
   701.5
   712.8
   678.4
   739.1
   721.3
   607.4
   760.8
   681.7
   709.9
   733.6
   740.1
   762.5
   724.8
   744.3
   687.2
     767
   726.8
   783.9
   755.3
   701.5
     720
   704.4
   764.1
   694.7
   743.6
   718.3
   788.1
   702.4
   734.6
   736.8
   723.2
     681
   735.5
   697.3
   785.5
   771.9
   727.4
   756.9
   735.9
   698.6
     720
   718.3
   791.3
   708.9
   756.9
   857.2
   690.8
     730
   756.3
   776.7
   740.4
   756.3
   749.5
   816.3
   818.9
   786.5
   809.5
     793
   805.6
   782.3
   713.8
   740.1
   831.2
   751.1
   750.1
   725.8
   735.5
   847.5
   711.2
   810.8
   768.3
   746.6
     717
     826
   746.2
   799.8
   752.4
   795.9
   845.2
   771.2
   818.6
   819.9
   810.5
   797.2
   781.3
   804.6
   772.2
   818.3
   749.8
   796.5
   840.3
     827
   779.7
   760.8
   847.1
   802.4
   847.1
   789.7
     780
   843.2
   789.7
   795.9
   828.6
   897.1
   816.6
   791.7
   827.7
   739.4
   757.6
   752.1
   782.9
   752.1
   712.2
   794.3
   780.3
   814.4
     793
   791.7
   764.7
   761.5
   780.3
   826.4
   756.3
   824.4
     828
     780
   748.8
   772.5
   782.9
   782.9
   745.3
     780
   752.4
   754.4
   734.9
     851
   864.6
   750.1
   726.1
   784.5
   802.7
   773.2
   842.6
     815
   852.6
   776.1
   789.7
     803
   785.5
   752.7
   760.5
   769.9
   794.3
   804.3
   687.5
     791
   736.5
   774.1
   756.6
     755
   748.5
   727.1
   734.9
   764.1
   774.5
   708.6
   735.9
   733.6
   749.5
   704.1
   670.7
   742.7
   746.2
   791.3
   741.4
   823.8
   686.6
   722.9
   663.8
   685.9
     707
   734.2
   755.3
     717
   729.4
   754.4
   677.1
   726.5
   723.9
   724.5
   671.3
   718.3
   682.3
   678.8
   681.7
   653.1
   753.1
   688.2
   686.2
     706
   709.9
   743.3
   685.9
   704.4
   694.3
   676.5
   663.2
   634.6
   713.8
     670
   745.3
   703.1
   733.3
   643.1
   664.2
     694
   665.8
     672
   732.6
   645.7
   698.2
     611
   636.9
   692.7
   705.7
     623
   672.9
   638.2
   639.2
   676.8
   674.9
   663.2
   727.1
   683.6
   663.5
   724.5
   648.9
   700.8
     657
   661.6
   644.7
   664.8
   666.4
     695
     693
   699.2
   680.4
   636.6
   629.8
   669.4
   653.1
   675.8
   691.4
   699.2
     669
   641.1
   672.9
   698.6
   660.6
   643.4
   665.1
   673.3
   677.5
   667.4
   653.8
   661.3
   692.7
   640.5
   744.9
   714.8
   713.8
   650.2
   739.8
   677.5
   713.5
   725.5
   668.4
   679.1
     647
   720.3
   619.7
   661.9
   646.7
     669
   700.5
   678.4
   743.6
   702.1
   704.4
   692.1
   698.6
   662.9
   700.8
     708
   738.8
   638.9
   671.3
   711.9
   677.8
     717
   704.7
   688.2
   728.4
   689.8
     717
   668.4
   735.9
   649.6
   670.7
   705.7
   675.8
   708.3
   729.4
     672
   740.1
   656.1
   718.7
   634.3
   723.5
   712.5
   713.2
     693
   748.2
   691.4
   749.2
   720.9
     683
     705
   691.7
     720
   698.9
   696.9
   683.3
   717.4
   672.9
   677.1
   669.7
   618.8
   667.7
   760.2
     671
   674.6
   694.7
   671.6
     708
   676.2
   723.9
   690.1
   628.8
   677.1
   724.2
     682
   704.4
   682.7
     672
   675.5
   688.2
     683
   666.4
   723.9
     742
   706.7
   669.7
   713.8
     648
     695
   754.4
   668.7
   649.2
     732
   663.5
   713.8
   752.4
   702.8
   700.5
   785.5
   735.5
   661.9
   661.9
   708.6
   729.4
   744.9
     648
   696.9
   710.2
   735.9
   699.9
   729.7
   719.3
   694.3
   727.8
   746.9
   679.1
     717
   701.5
   703.7
   764.4
   762.5
   786.1
   724.8
     732
   710.2
   748.8
   745.6
   652.8
   726.1
   749.2
   717.4
   764.4
   749.2
   782.9
   731.3
   761.5
   763.1
     756
   829.6
   721.9
   814.7
   819.6
     817
   782.6
   766.4
   810.1
   839.3
   766.4
   791.7
   823.8
   757.3
   824.4
   877.3
   830.6
   821.2
   851.7
   794.9
   873.7
   830.3
   818.3
   838.7
   830.3
   832.2
   835.5
   838.4
   851.7
   875.4
   805.9
   837.4
   794.3
   862.4
   852.3
   917.2
   919.5
   885.7
   795.2
   824.4
   905.2
   833.2
   885.1
   910.4
   917.2
   910.1
   887.4
   931.8
   976.9
   931.5
   912.7
   934.7
   903.3
   946.4
   874.1
   934.4
     852
     899
   847.5
   896.1
     804
   850.7
   898.1
   931.5
     864
   905.8
   886.7
   939.3
   927.9
   900.3
    1009
   915.6
     947
   848.1
   865.9
     911
   917.5
   925.6
   917.8
   897.4
     852
   934.1
   937.6
   942.2
   906.2
   839.7
     912
   851.3
   902.3
   915.3
   869.2
   902.9
   907.8
     890
   950.3
   912.7
   924.3
   866.3
   874.4
   834.2
   882.2
   909.7
   823.1
   850.1
     865
   840.3
   842.9
   833.8
   869.8
   804.6
   764.4
   832.9
   756.9
   862.1
   834.8
   819.2
   824.1
   811.4
   840.6
   881.5
   794.9
   793.6
   786.5
   813.1
   766.7
     851
   748.8
   856.9
   807.9
   744.6
   874.1
   733.6
   749.2
   831.6
   794.6
   778.7
   777.7
   720.3
   760.8
   801.4
   783.2
   704.1
     693
   723.5
   784.2
   712.8
   734.9
   698.2
     708
   723.2
   697.9
   741.1
   724.5
   713.5
     695
     717
   743.6
   691.1
   707.3
   700.5
   712.8
   685.9
   730.3
   738.5
     732
   751.4
   657.7
   715.1
   685.6
   689.1
   648.6
     623
   687.5
   682.3
   689.5
   721.9
   677.5
   648.9
   624.3
   635.3
   694.3
   691.4
   667.1
   660.9
   662.2
     672
   664.8
   635.3
   675.2
   618.4
   632.7
   653.1
   625.9
     705
   641.5
   616.8
   679.4
   648.3
   699.5
   603.8
   631.4
   632.4
   704.7
   671.3
   639.2
   606.1
   635.6
   624.6
   646.3
   618.1
   641.8
   632.7
   632.1
   591.5
   658.7
   633.7
   613.2
   624.3
     610
   648.3
   636.6
     634
   671.6
   634.6
   613.9
     660
   696.9
     684
   604.8
   610.3
   636.6
   656.7
   613.2
   665.1
   659.6
   601.9
   614.5
   667.4
   641.8
   607.1
   630.8
   652.2
   654.1
   643.7
   633.7
   612.6
   654.1
   628.8
   652.8
   654.8
   613.9
   618.1
     610
   619.7
   625.6
   615.8
   578.2
   621.3
   620.1
   620.7
   641.1
     683
   607.1
   620.1
   691.1
     621
   601.2
   610.6
   624.6
   620.7
   642.1
   665.8
   646.3
   611.6
   631.4
   660.9
     669
   627.2
   568.8
   662.2
   681.4
   621.7
   624.3
   637.2
   667.7
   678.1
   656.4
   627.8
   603.5
   651.5
   703.1
     669
   658.3
   651.5
   645.4
   674.6
   672.6
   616.8
   661.6
   666.1
   699.5
   724.8
     672
     732
     669
   717.7
   662.9
   651.8
   741.4
   689.5
   744.6
   704.7
   692.1
   708.3
   677.1
     754
   711.2
   708.6
   649.2
   656.1
   740.1
   736.8
   750.1
   708.6
   741.4
   753.1
   721.6
   761.8
   768.6
   841.9
   743.6
   769.3
   757.9
   807.2
   747.2
   838.4
     792
   812.7
   884.4
   829.6
   796.5
   860.1
   779.3
   885.1
     864
   881.2
   837.7
     841
   832.2
   832.5
   847.1
   871.5
   839.7
   907.5
   897.7
   858.5
   901.3
   956.1
   895.1
     899
   939.3
   914.6
   870.5
   894.2
     924
   974.3
   894.5
   983.1
   964.6
   946.7
    1012
   925.6
   970.1
   979.5
    1033
   998.3
   988.6
    1034
    1013
   940.9
    1044
    1005
    1005
    1032
   949.6
    1013
    1052
   962.3
    1017
    1078
   998.9
    1077
    1063
    1124
    1015
    1079
    1115
    1029
    1038
    1094
    1060
    1070
    1135
    1048
    1088
    1092
   989.9
    1062
    1069
    1062
    1076
    1118
    1050
    1015
    1082
    1030
    1073
    1147
    1058
    1007
    1089
    1114
    1113
    1052
    1027
    1088
    1146
    1065
    1110
    1107
    1052
    1072
    1086
    1049
    1058
    1064
   984.7
    1088
    1046
    1033
    1004
    1043
    1006
    1011
    1052
    1032
    1021
    1010
   965.9
   964.6
     912
   993.8
   998.9
   918.2
   973.6
   966.2
   925.3
    1032
     984
   954.5
   966.8
   879.9
   960.3
   888.3
   977.5
   925.3
    1010
   921.4
   915.6
   925.3
   897.4
   970.1
   847.5
     901
   819.9
     815
   870.2
   882.8
   954.2
   799.1
   879.9
     839
   787.8
   854.3
   851.3
   776.7
   797.2
   835.8
   854.9
   825.7
   840.6
   837.7
   849.7
     766
   832.5
   784.8
   818.3
   763.4
   828.6
   721.6
   817.6
   801.4
   772.5
   769.6
   808.2
   697.9
   823.8
   723.2
   823.8
     839
   764.4
   745.3
   806.3
   759.2
   735.5
   749.5
   751.1
   719.6
   740.7
   747.2
   831.9
     744
   757.3
   793.6
   728.1
   824.7
   792.6
   705.4
   716.4
   761.5
   692.1
   780.6
   707.3
   750.1
   733.3
   820.9
   764.1
   748.8
   720.6
   776.7
   796.2
   843.9
   786.5
     781
   801.7
   799.1
   845.5
   795.6
   877.3
   764.1
   758.2
   764.1
   786.5
   818.9
   818.6
   849.7
   870.8
   812.7
   842.6
     924
     948
   874.1
   834.5
   835.1
   848.4
   939.9
   952.2
     949
   980.1
   941.9
   887.4
   947.7
   914.6
    1016
   976.6
   950.9
   989.2
    1039
    1026
    1006
    1099
    1025
    1090
   971.4
    1059
    1076
    1100
    1118
    1052
    1121
    1129
    1164
    1173
    1078
    1147
    1219
    1063
    1121
    1184
    1260
    1261
    1244
    1289
    1177
    1227
    1347
    1261
    1298
    1249
    1209
    1354
    1312
    1275
    1308
    1302
    1350
    1342
    1343
    1454
    1372
    1403
    1396
    1470
    1429
    1411
    1441
    1406
    1490
    1444
    1418
    1533
    1575
    1555
    1456
    1480
    1496
    1511
    1488
    1491
    1585
    1563
    1524
    1597
    1632
    1611
    1548
    1588
    1599
    1474
    1659
    1571
    1605
    1544
    1688
    1582
    1578
    1539
    1612
    1587
    1549
    1631
    1626
    1571
    1541
    1534
    1595
    1636
    1538
    1499
    1545
    1510
    1573
    1543
    1596
    1487
    1572
    1562
    1551
    1486
    1433
    1505
    1452
    1411
    1431
    1422
    1560
    1454
    1403
    1422
    1425
    1424
    1420
    1503
    1324
    1463
    1390
    1377
    1362
    1355
    1405
    1315
    1333
    1262
    1382
    1278
    1301
    1314
    1305
    1286
    1265
    1213
    1236
    1229
    1223
    1219
    1275
    1185
    1212
    1197
    1225
    1086
    1053
    1143
    1061
    1092
    1133
    1107
    1073
    1062
    1089
    1099
    1057
    1016
    1044
    1029
    1036
    1003
    1052
   930.8
   988.9
   990.2
   984.7
     960
   939.9
     996
     959
   967.8
   866.6
   870.2
   978.5
     839
   945.7
   930.8
   889.6
   866.3
   921.1
   902.3
   972.7
   942.2
   856.2
   844.9
   841.9
   793.6
   877.6
   881.2
   883.5
   846.2
   846.2
   826.4
   839.7
   794.6
   825.1
     793
   769.9
   784.5
     827
   751.8
     756
   784.5
   745.6
   765.1
   794.3
   761.2
     791
   746.2
   750.8
   808.9
   761.2
   800.4
   726.5
   769.9
     778
   732.9
   764.7
   775.8
   721.6
   739.4
   732.6
   694.3
   707.3
   722.2
   700.5
   675.8
   769.3
   750.8
   673.3
   728.4
   692.4
   689.5
   759.2
   724.5
   714.5
   651.2
   675.5
   771.9
   739.1
   676.5
   745.9
     707
   656.1
   720.6
   635.9
   726.5
   743.3
   709.9
   685.6
   667.4
   701.5
   688.8
     684
   684.6
   690.4
   692.1
   702.1
   697.9
   703.1
   734.9
   716.1
   723.5
   643.7
   699.2
     647
     658
   665.8
   640.8
   723.5
   698.6
   671.3
   736.5
   694.7
   719.6
     683
   655.7
     732
   748.8
   684.6
   688.5
   752.1
   647.6
   728.4
   624.3
   712.8
   724.2
   641.8
   713.5
   677.5
   685.9
   701.2
   606.1
     645
   611.6
   697.9
   705.4
   750.8
   727.4
   655.4
   693.4
   658.7
   620.1
     647
     694
     683
   644.7
   648.9
   693.7
   700.2
   685.6
   638.2
   683.6
   689.1
   642.1
   656.1
   687.2
   705.7
   651.5
   691.7
     682
   598.3
   689.1
   679.4
   655.1
   646.7
   654.8
   712.8
   690.4
   684.6
   644.7
   693.7
   692.7
   689.1
     633
   634.3
   705.4
   729.7
   616.2
   652.2
   656.1
   686.6
   640.8
   710.2
     681
   670.7
   629.5
   720.3
   662.2
   674.9
     682
   682.3
   678.4
   663.5
   634.3
   666.4
   730.3
   654.8
   654.1
   651.5
   687.2
     660
   703.1
   652.5
   673.6
   675.5
   643.1
   699.5
   674.6
   665.8
     646
   663.5
   626.5
   690.1
   666.8
   755.7
   658.3
   643.1
   714.5
   677.1
   672.9
   699.2
   657.7
   640.5
   678.8
     683
     705
   690.8
     731
   700.5
     681
   737.5
   637.2
   668.7
   648.6
   736.5
   660.6
   714.8
   741.4
   674.6
   702.8
   648.3
   643.1
   677.5
   673.9
   673.3
   701.8
   677.1
     681
   655.1
   700.2
   697.6
   664.2
     696
   689.5
   729.4
   649.2
   654.1
   684.3
   659.6
   717.7
   693.4
   688.8
   720.9
     660
   657.7
     694
   712.8
   740.7
   662.5
   669.7
   740.1
   712.2
   687.2
   702.8
   672.6
   690.1
   684.3
   655.1
   619.7
   668.4
   615.5
     659
   655.7
   711.5
   656.4
   692.4
     635
   651.2
   702.8
   690.4
   668.7
   644.4
     682
   663.2
   686.6
   664.5
   700.8
   701.8
   669.4
   714.8
   677.5
   610.3
   653.8
   672.3
   678.8
   623.3
   676.8
   663.5
   723.2
   684.3
   665.8
   632.4
   673.3
   678.4
     672
   671.6
   662.5
   720.6
   697.3
   631.7
   611.6
   657.4
     596
   659.6
     694
   626.5
   661.9
   653.8
   692.7
     705
   654.4
   628.8
   697.9
   640.2
   631.4
   678.1
   669.7
     658
   682.3
   706.7
   663.8
   694.3
   628.5
   665.5
   604.2
   687.5
   667.7
   635.9
   627.8
   712.2
   646.7
   640.8
   657.7
   698.2
   648.9
   595.4
   670.3
   636.3
   657.7
   665.5
   658.7
   666.1
   698.9
   587.6
   649.9
   682.3
   645.7
   613.6
   698.2
   696.9
     659
   628.5
   687.9
   617.8
   687.2
   629.8
     646
   629.5
   669.4
   634.6
   634.6
   636.9
   672.3
   631.7
   586.6
   691.7
   617.1
   629.5
   624.9
   590.5
   620.7
   676.8
   636.9
   651.2
   631.1
   597.7
   636.9
     597
   709.3
   644.7
   604.5
   624.6
   608.4
   618.1
   701.8
   687.5
   656.7
     645
     659
   635.9
   657.4
   638.9
   660.9
   634.3
   617.5
   643.4
   654.1
     684
   710.2
   599.9
   644.7
   621.7
   646.7
   587.3
   655.1
   574.6
   587.9
   624.9
   655.7
   628.8
   579.8
   665.5
   628.2
   672.6
   628.2
   655.7
   718.7
   610.3
   641.8
   649.6
   641.1
   684.3
   727.1
   699.9
   603.8
   691.4
   629.1
   631.7
   733.6
   703.4
   626.2
   711.9
   673.9
   679.7
   677.5
   775.1
   711.9
   707.3
   676.2
   713.2
   759.5
   743.6
   703.7
   735.5
   733.3
   758.2
   721.9
   766.4
     756
   737.2
   739.4
   843.2
   773.5
   829.9
   798.8
     780
   822.5
   829.6
   847.5
   837.4
   874.7
   821.8
   869.5
   817.3
   800.4
   943.8
     864
   908.8
   898.7
   858.5
   906.5
   927.3
   970.1
   934.4
   939.3
   942.8
   949.3
    1011
   927.3
   987.3
    1008
    1013
     973
    1019
    1068
    1038
    1057
    1079
    1007
    1149
    1024
    1085
    1135
    1137
    1098
    1171
    1240
    1210
    1152
    1175
    1178
    1286
    1207
    1233
    1226
    1247
    1289
    1224
    1330
    1302
    1285
    1369
    1334
    1393
    1343
    1390
    1420
    1390
    1452
    1402
    1439
    1377
    1512
    1451
    1460
    1502
    1507
    1562
    1536
    1445
    1601
    1567
    1518
    1461
    1647
    1627
    1554
    1645
    1697
    1706
    1745
    1612
    1608
    1681
    1661
    1657
    1635
    1833
    1697
    1718
    1730
    1753
    1705
    1764
    1671
    1670
    1850
    1831
    1706
    1740
    1853
    1767
    1790
    1820
    1798
    1756
    1729
    1686
    1721
    1770
    1784
    1763
    1840
    1793
    1767
    1735
    1711
    1735
    1689
    1771
    1764
    1733
    1703
    1696
    1761
    1753
    1741
    1709
    1707
    1682
    1623
    1619
    1660
    1699
    1660
    1650
    1640
    1636
    1512
    1602
    1562
    1517
    1653
    1555
    1560
    1575
    1554
    1484
    1444
    1466
    1458
    1458
    1491
    1448
    1388
    1399
    1494
    1425
    1399
    1390
    1364
    1384
    1417
    1369
    1338
    1245
    1320
    1261
    1280
    1258
    1260
    1225
    1184
    1222
    1231
    1265
    1208
    1145
    1205
    1152
    1218
    1159
    1203
    1037
    1176
    1103
    1148
    1078
    1121
    1077
    1014
    1014
    1003
    1037
    1039
    1024
   970.1
    1001
     961
   998.6
   890.6
   958.7
   985.6
   976.6
   928.9
     996
   932.4
     974
   943.5
   915.9
   884.4
   883.5
     901
   911.7
   863.7
   900.3
   883.8
   843.9
   773.5
   837.4
   877.6
   854.3
   873.7
   824.7
   816.3
   797.2
   819.9
   830.6
   815.3
   814.7
   774.1
     815
   785.2
   771.2
   746.6
     841
   767.7
   722.2
   781.3
   763.1
   800.4
   726.1
     766
     827
   729.4
   765.4
   815.3
   759.2
   739.4
   784.8
   798.1
   801.4
   708.9
   830.3
     730
   745.6
   771.9
   746.2
     708
   760.8
   770.6
   716.4
   745.3
   807.2
   750.1
   774.5
   768.6
   747.5
   685.6
   746.9
   770.9
     754
   712.8
   747.2
   741.1
   677.8
   797.8
   774.5
     705
   752.1
   729.4
   735.2
   733.9
   746.6
   785.8
   762.5
     793
   748.5
   791.7
   797.5
   744.3
   681.7
     742
   750.5
   763.8
   807.6
   833.2
   799.8
   826.4
   728.1
     731
   765.7
   685.9
   781.9
   787.8
   753.4
   733.9
     778
   782.6
   778.4
   751.4
   780.3
   720.3
   737.2
   689.5
   726.1
   747.2
   807.2
   713.2
   727.4
   782.3
     791
   747.9
   735.5
   807.2
   757.6
   746.6
   752.4
   773.5
     755
   767.7
     731
   804.3
   751.8
   793.3
   785.5
   756.9
   770.2
   830.3
   744.3
     717
     778
   774.8
   776.1
   806.9
   804.6
   807.6
   807.2
   772.5
   837.4
   747.9
     731
     803
   798.1
   758.9
   758.9
   758.2
   803.3
   825.1
   806.9
   865.6
   820.2
   788.4
   799.4
     781
   782.3
   784.8
   783.2
   862.7
   809.5
   808.9
   799.1
   844.5
   756.9
   804.6
   819.6
   822.5
   865.3
   827.7
   821.5
     826
   806.6
   752.4
   811.4
   784.8
   851.3
     804
   888.7
   786.1
   797.8
   819.6
   844.2
   847.5
   803.7
   809.8
   821.2
   919.5
   863.7
   830.6
   971.1
   812.4
   824.4
   879.2
     828
   900.3
     778
   854.6
   893.5
   847.8
   858.8
   846.5
   817.6
   891.2
   883.5
     911
   790.4
   890.9
   833.5
   890.6
   835.5
   854.6
   894.2
   913.3
   873.1
   817.6
   845.8
   873.4
     923
   909.1
   825.1
   813.1
   879.6
   883.1
   880.9
   920.8
   908.1
   881.5
   874.1
   913.6
   869.2
   912.3
   882.8
   916.6
     937
   872.1
   919.5
   875.7
   940.9
   896.8
   929.5
   841.3
   868.2
   909.1
   953.9
   923.4
   894.8
   887.4
   950.3
   903.3
   916.9
   849.1
   898.1
     864
   866.9
   912.7
     864
   973.6
   893.2
   873.4
   950.3
   925.6
   841.9
   861.4
   902.6
   871.8
   858.5
   895.5
   897.1
   879.6
   890.3
   858.8
   893.2
   915.3
   882.5
   872.4
     890
   847.1
   835.8
   811.8
   831.6
   868.9
   860.1
   902.6
   877.3
   833.2
   823.1
     901
   785.5
   856.9
   861.7
     840
   837.4
   851.3
   875.7
   893.5
   817.9
   847.5
   830.9
     840
   861.7
   872.8
   836.1
   793.3
   816.6
   808.2
   799.4
   774.1
   809.5
   793.6
     817
   785.8
   773.5
   823.4
   858.5
     744
   774.8
   799.4
   832.9
   770.9
   831.6
   789.4
   778.7
   756.9
   776.1
   812.1
   773.5
   733.9
   744.6
   717.4
   792.3
   746.6
   781.3
   823.4
   700.8
   764.7
   671.3
   757.6
   788.1
   756.6
   765.7
   760.8
   741.4
   709.6
   744.6
   732.3
   703.7
   751.1
   736.8
   751.4
   733.6
   701.8
   788.1
   661.9
   678.8
   716.4
   704.1
   675.2
   793.3
     717
   698.2
     693
   719.3
   693.7
   707.6
   665.1
   693.7
     693
   697.9
     659
   695.3
   669.7
   709.3
   668.7
   728.1
   721.3
   694.7
   689.8
   701.5
   705.7
   678.4
     597
     742
   689.1
   715.4
   679.4
   644.4
   625.2
   666.8
   677.5
   698.2
     672
   631.7
   685.6
   636.3
   693.7
     647
   659.3
   668.7
   677.1
   698.9
   655.1
     682
   674.2
   661.9
   669.7
   712.2
   631.4
   690.8
   696.6
   728.7
   693.7
   632.1
   681.4
   644.7
   667.1
   694.7
   655.7
     694
   677.5
   674.2
   693.4
   659.3
   616.5
   649.2
   631.1
   720.3
   689.8
   657.4
   652.5
   711.9
   696.6
   632.4
   675.5
   674.6
   664.8
   603.5
   675.2
   725.5
   685.6
   695.6
   711.2
     648
   616.5
   664.5
   659.3
   642.1
   686.2
     720
   693.7
   675.8
   652.5
   651.8
     647
   613.9
   672.9
     660
   648.3
   722.9
   686.9
   667.7
     658
   689.8
   670.3
   687.2
   690.4
   665.5
   722.9
     599
   678.8
     648
   691.1
   648.6
     648
   660.3
   636.9
   759.9
     659
   643.1
   629.1
     660
   689.1
   688.8
   663.8
   612.6
   628.8
   606.4
   667.4
   654.8
     610
   682.3
   681.4
   658.3
   682.3
     669
   668.4
   638.5
     659
   686.6
   642.8
   658.3
   672.9
   667.1
   656.7
   668.4
   646.7
   672.9
   644.4
   703.7
   604.8
   681.7
   677.8
   627.8
   660.3
   711.5
   688.5
   656.7
   639.2
   646.3
     608
   628.2
   703.7
   704.1
   699.9
   628.2
   689.5
   635.9
   679.1
   640.5
   726.1
   700.5
   678.4
   680.7
   653.1
   663.8
   701.5
   679.7
   659.6
     669
   663.5
   655.4
   632.1
   664.8
   667.4
   648.3
   603.2
   658.3
   674.9
   714.8
   618.8
   677.8
   616.5
   682.7
   607.7
   689.8
   660.9
   652.2
   650.9
   655.7
   602.2
   635.9
   693.4
   655.4
   631.1
   669.4
   630.4
   639.2
   641.5
   585.7
   635.6
   665.5
   649.9
   662.5
   719.3
   696.9
   638.5
   663.2
     670
     670
     659
     659
   630.4
   668.7
   653.5
     657
   669.4
   667.1
   672.3
   682.3
   695.3
   656.1
   645.4
     707
   666.8
     671
   681.4
   616.5
   660.6
     683
   602.5
   728.7
   651.2
   684.6
   687.2
   660.6
   614.2
   691.7
     705
   591.2
   676.5
   712.5
   685.9
   689.1
   639.2
   641.1
     658
   677.8
   698.6
     707
   663.5
   647.6
   653.5
   710.9
   658.3
   627.8
   686.9
   639.8
   693.4
   714.5
   709.9
   722.2
   698.2
   664.5
   689.5
     681
   696.3
   715.4
   690.4
   680.7
   652.2
   707.6
   697.6
   718.3
   729.4
   735.5
   747.5
     671
   690.4
   719.6
   696.9
   651.8
   684.6
     669
   712.2
   652.8
   661.6
   711.9
   695.6
   760.5
   691.1
   692.1
   698.6
   677.8
     684
     684
   740.1
   664.2
   740.4
   661.6
   673.3
   661.6
   696.3
   764.4
   650.9
   714.5
   675.2
     706
   692.7
     742
   649.2
   700.8
   695.6
   699.2
   734.2
   667.7
   664.8
   710.2
   730.7
   676.2
     672
   631.4
   695.6
   626.5
   652.8
   686.2
   675.8
     682
   709.3
   684.3
     684
   675.8
   696.6
   680.4
   662.5
   696.9
   679.7
   716.4
   694.7
   712.5
   667.7
   697.6
   686.6
   640.5
   653.5
   672.3
     720
   692.4
     658
   677.5
   620.7
   612.9
   616.2
   711.2
     660
   698.2
   702.4
   674.2
   672.9
   664.2
   674.9
   653.1
   712.5
   680.1
   687.2
   629.1
   619.1
   652.8
   629.8
   692.1
   619.7
   649.9
     681
   670.7
   719.6
   641.8
   607.4
   727.1
   615.2
   651.2
     647
   671.6
   693.4
   639.8
     634
   642.1
   625.9
   710.2
   637.9
   697.3
   605.8
   688.5
   626.9
   708.3
   611.3
   593.8
     693
   642.4
   685.3
   639.5
   642.1
   640.5
   691.1
   620.4
   666.8
   667.7
   606.1
   661.9
     635
   609.3
     647
   639.8
   621.3
   660.3
   688.2
   643.4
   623.3
   612.6
   626.5
   642.8
   637.9
   630.4
   547.7
   628.2
     669
   654.1
   602.2
     694
   665.1
   604.8
   682.7
   643.4
   648.9
   583.1
     671
   699.5
   649.6
   700.5
   628.2
   631.1
   620.1
   599.6
     694
   617.8
     694
   595.1
   684.9
   650.2
   645.7
   704.1
   616.5
   687.2
   676.8
   627.5
   679.7
   672.9
   660.9
   685.3
   672.9
   654.8
   609.3
   661.9
   651.5
   614.2
   656.7
   627.5
   703.1
     647
   692.7
   648.3
     694
   672.3
   686.9
   692.7
   652.5
   642.4
   661.6
   615.5
   742.4
   677.5
   680.4
   772.5
   669.4
   636.3
   645.7
   672.6
   679.4
   675.5
   677.8
   655.1
   702.8
   706.7
     635
   662.2
   703.1
   684.9
   714.8
   635.3
   671.6
   772.5
   639.2
   695.6
   701.5
   717.4
   664.5
   697.6
   694.7
   670.3
   632.7
   689.8
   695.6
   622.3
   690.8
   717.4
   688.2
     669
   631.1
   663.2
   701.8
   680.1
   716.4
   733.9
   717.7
   698.2
   659.6
   699.5
     693
     767
   671.3
   740.7
   701.5
   694.7
     634
   692.1
   650.9
     742
   736.8
   722.2
   680.7
   697.9
   703.4
     681
   672.6
   649.9
   722.9
   724.2
   673.9
   733.3
   665.5
     669
   699.9
   696.3
   736.2
   617.8
   691.1
   668.1
   705.4
   700.5
   721.9
     658
   650.9
   648.3
   664.8
   649.2
   718.3
   665.8
   741.4
   747.5
   625.2
   740.1
   706.7
     645
   688.8
   621.3
   684.9
   703.1
   688.5
   626.2
   798.1
   692.4
   653.8
   684.3
   697.6
   711.2
   721.3
   680.4
   742.7
   706.7
     705
   704.7
   686.2
   668.4
   632.1
   684.6
   712.5
   730.3
   732.3
   712.8
   667.1
   743.6
   708.9
   677.8
   690.1
   721.3
   649.6
   662.9
   710.9
   794.9
   696.9
   691.4
   697.9
   653.1
   706.7
   691.4
   662.2
     681
   740.7
   665.1
   697.9
   740.4
   696.9
   688.8
   662.2
   701.8
     683
   702.8
     719
   667.7
   744.3
   672.6
   701.2
     660
   713.8
   693.4
   760.8
   711.9
     705
   709.9
   716.1
   689.1
   699.2
   742.7
   709.6
   708.3
   672.3
   692.4
   660.9
   660.9
   627.8
   683.3
   679.7
   662.9
   701.8
   745.9
   712.2
   722.6
   661.9
   699.5
   710.9
   678.8
   738.1
     731
   687.2
   639.2
   726.1
   730.7
   666.4
   656.1
     793
   687.9
     669
   646.7
   703.7
   727.1
   683.6
     681
   674.2
   704.4
   734.6
   749.2
   726.1
   712.5
   658.7
   696.6
   676.8
   725.2
   688.5
   705.4
     742
   700.8
     645
   711.9
   696.9
   647.3
     634
   752.7
   688.8
   729.4
   696.6
   680.4
   701.5
   734.2
   727.1
   731.3
   723.2
   740.4
   694.7
   741.4
   719.3
   691.7
   724.5
   716.7
   714.5
   689.8
   739.8
   783.5
   721.9
   748.5
   719.6
   748.5
   736.2
   686.6
   684.3
   734.2
   740.1
   717.7
   683.3
   733.9
   716.1
   789.1
   745.6
   773.8
     707
   725.5
   724.8
   767.7
   748.5
     742
   785.5
   769.9
   734.9
   776.1
     755
   773.5
   782.3
   748.5
   842.9
   761.5
   816.3
     755
   870.2
   826.7
     780
   796.2
   819.6
   818.3
   861.4
     804
   831.6
     863
   823.4
   837.7
   807.9
   740.1
   835.1
   818.9
   752.7
     769
   853.9
   878.6
   818.9
   867.2
   884.8
   876.3
   913.3
   859.5
   903.9
   893.8
   897.1
   924.3
   932.4
   933.1
   846.5
   964.6
   984.4
     877
   877.3
   948.7
   961.6
   878.6
   961.6
   909.7
    1005
   925.3
   933.4
   969.8
   928.9
   986.9
   906.8
    1030
    1024
    1036
    1021
    1024
    1042
    1031
    1014
    1109
    1035
    1016
    1157
    1082
    1062
    1145
    1078
    1131
    1083
    1107
    1051
    1030
    1127
    1155
    1080
    1136
    1133
    1100
    1167
    1185
    1243
    1188
    1172
    1252
    1258
    1228
    1221
    1281
    1260
    1211
    1196
    1170
    1293
    1235
    1245
    1220
    1295
    1271
    1296
    1314
    1294
    1385
    1393
    1416
    1382
    1462
    1372
    1408
    1304
    1462
    1481
    1419
    1526
    1464
    1503
    1455
    1634
    1529
    1493
    1556
    1577
    1600
    1600
    1597
    1647
    1721
    1627
    1730
    1737
    1732
    1674
    1748
    1803
    1794
    1920
    1822
    1836
    1868
    1926
    1930
    2086
    1972
    1943
    2120
    2018
    2147
    2181
    2232
    2217
    2174
    2169
    2243
    2333
    2258
    2367
    2396
    2379
    2523
    2554
    2514
    2507
    2577
    2738
    2697
    2763
    2834
    2882
    2916
    2928
    3094
    2996
    3156
    3112
    3225
    3153
    3261
    3267
    3409
    3486
    3477
    3536
    3650
    3565
    3690
    3821
    3725
    3801
    3928
    4053
    4089
    4173
    4063
    4195
    4273
    4311
    4328
    4470
    4624
    4730
    4706
    4683
    4841
    4797
    4959
    5199
    5074
    5244
    5375
    5422
    5362
    5547
    5609
    5792
    5855
    5934
    5887
    6122
    6098
    6196
    6388
    6400
    6347
    6460
    6577
    6695
    6762
    6742
    7164
    7050
    7065
    7078
    7152
    7157
    7301
    7444
    7636
    7668
    7633
    7649
    7803
    7698
    8083
    7970
    8001
    8163
    8095
    8252
    8312
    8339
    8510
    8498
    8558
    8414
    8599
    8500
    8818
    8940
    8823
    8823
    9208
    8855
    9055
    9016
    9104
    8868
    9148
    9173
    9440
    9181
    9401
    9252
    9382
    9424
    9404
    9164
    9677
    9331
    9272
    9328
    9634
    9387
    9657
    9616
    9521
    9430
    9594
    9365
    9465
    9574
    9593
    9398
    9483
    9402
    9344
    9393
    9472
    9355
    9308
    9256
    9450
    9366
    8975
    9156
    9175
    9010
    8972
    9186
    9110
    8891
    8929
    8917
    8731
    8657
    8663
    8706
    8442
    8430
    8537
    8521
    8138
    8085
    8269
    7999
    8060
    7924
    7859
    7979
    7757
    7803
    7744
    7623
    7329
    7543
    7296
    7417
    7333
    7206
    7066
    7057
    6972
    6907
    6594
    6675
    6747
    6466
    6547
    6376
    6250
    6168
    6097
    6375
    5977
    5879
    5866
    5778
    5795
    5588
    5514
    5619
    5511
    5260
    5421
    5290
    5064
    4985
    4911
    4785
    4852
    4801
    4738
    4664
    4522
    4664
    4409
    4310
    4247
    4172
    4264
    4048
    3927
    3895
    3767
    3897
    3791
    3856
    3719
    3622
    3486
    3526
    3465
    3506
    3364
    3278
    3184
    3218
    3113
    3092
    2998
    2847
    2927
    2865
    2823
    2709
    2749
    2652
    2727
    2672
    2550
    2438
    2435
    2537
    2506
    2290
    2424
    2425
    2360
    2308
    2298
    2215
    2220
    2221
    2125
    2197
    2136
    2094
    1995
    1948
    2017
    2002
    2060
    1891
    1978
    1895
    1861
    1834
    1728
    1868
    1825
    1745
    1761
    1725
    1717
    1711
    1697
    1756
    1706
    1659
    1720
    1614
    1630
    1570
    1703
    1630
    1542
    1577
    1623
    1548
    1514
    1554
    1598
    1568
    1574
    1486
    1461
    1604
    1560
    1458
    1571
    1386
    1462
    1511
    1466
    1494
    1385
    1500
    1441
    1372
    1392
    1431
    1422
    1482
    1463
    1447
    1351
    1414
    1414
    1382
    1365
    1400
    1375
    1327
    1332
    1356
    1345
    1403
    1332
    1342
    1257
    1248
    1328
    1265
    1327
    1243
    1272
    1302
    1276
    1296
    1373
    1231
    1240
    1199
    1251
    1305
    1207
    1158
    1286
    1197
    1356
    1209
    1262
    1282
    1266
    1261
    1204
    1193
    1233
    1140
    1237
    1160
    1117
    1164
    1285
    1192
    1124
    1190
    1071
    1102
    1125
    1131
    1178
    1160
    1183
    1131
    1126
    1109
    1119
    1128
    1164
    1122
    1058
    1112
    1058
    1109
    1105
    1082
    1118
    1102
    1091
    1118
    1106
    1036
    1079
    1113
    1063
    1098
    1053
    1083
    1027
    1051
    1066
    1062
   986.9
    1012
    1032
    1009
   994.4
   967.8
   978.8
   986.6
    1039
    1040
    1023
    1023
    1036
    1056
   949.3
    1007
    1003
   974.9
    1033
   991.5
   950.3
   948.7
   977.2
   991.8
   993.4
   999.9
   980.8
   978.8
    1009
    1035
   949.6
   987.3
   959.7
   980.5
   957.1
   898.4
   980.8
    1002
   992.8
   871.1
   966.2
   977.5
   938.9
   935.4
   962.9
   954.2
     972
   922.4
    1029
     912
   971.4
   905.8
     890
   909.4
   918.8
   984.4
   923.7
   948.7
    1020
   878.9
   861.1
   891.2
   844.5
   938.3
   894.2
   869.2
   811.4
   919.8
   857.2
   985.3
   893.5
   907.8
   851.3
   849.4
   872.8
   841.6
   908.4
     840
   900.3
   831.6
   828.6
   870.8
     890
   877.6
   886.4
   842.9
     936
   885.1
   978.2
   904.9
   905.8
     875
   823.1
   844.9
   879.2
   831.9
   857.2
   853.3
   799.1
   881.5
     851
   850.7
     914
   864.6
     890
   850.1
   892.9
   894.5
   879.6
   868.2
   876.3
   883.8
   845.2
   844.5
   847.5
     828
   837.4
   857.5
     841
   924.3
   772.2
   825.4
   836.7
   825.4
   892.2
   807.2
   854.9
   842.6
   785.8
   794.3
   860.8
   762.8
   841.9
   788.4
     841
   814.4
   832.9
   809.2
   796.8
   849.4
   816.3
     826
     841
   746.6
   818.9
     829
   776.1
   841.9
   823.4
   779.7
     865
   850.1
     887
   823.8
   849.1
   822.8
   874.7
   896.1
   799.8
   764.4
   842.3
   779.3
     781
   828.6
   808.5
   807.9
   763.8
   842.6
   746.9
   829.6
   813.4
   815.7
   828.3
   821.5
     827
     815
   861.7
   833.5
   883.1
   817.9
   819.9
   775.1
   789.7
   811.4
   846.8
   774.1
   789.1
   839.7
     817
   801.1
   798.8
   813.7
   803.7
   816.3
     826
   767.3
   762.1
   773.5
   789.7
   848.8
   759.5
   803.7
   748.8
   801.1
   818.3
     769
   795.9
   769.9
   848.8
   787.1
   790.7
   753.1
   805.9
   778.4
   797.5
   794.6
   813.4
   828.6
   803.7
   760.2
   739.4
     717
   778.7
   763.1
   793.3
   791.3
   828.6
     828
   850.1
   728.1
     802
   779.7
   795.2
   753.1
   801.1
   766.4
   817.6
   771.5
   780.3
   770.6
   762.8
   749.8
   818.6
   822.8
   783.5
   791.3
   777.4
   765.1
   792.3
   841.6
   783.2
   765.7
     804
   745.3
   846.8
     781
   775.1
   759.2
   769.6
   819.9
   760.5
   748.5
   781.3
   790.4
   712.2
   826.4
   771.2
   782.3
   810.8
   768.6
   725.2
   835.8
   826.4
   729.4
   787.1
   762.5
   807.9
   760.2
   815.3
     744
   757.6
   807.2
   798.8
   801.1
   740.1
   735.9
   756.9
   790.4
   751.4
   820.2
     841
   789.1
   778.4
   762.5
   741.4
   809.8
   782.9
   839.7
   728.1
   734.9
   798.5
   751.1
   782.9
   772.8
   747.9
   712.8
   769.9
   788.4
   784.8
   776.1
   777.7
   788.4
   792.3
   721.3
   763.1
     729
     767
   763.4
   770.9
   750.8
   758.6
   787.8
     793
   771.2
   732.9
   771.5
   757.3
   736.8
     828
     754
   764.1
   823.4
   848.4
   793.9
   769.6
   858.2
   738.8
   789.1
   770.6
   739.4
   816.3
   809.8
   695.6
   737.2
   745.6
   804.3
     852
   777.7
   787.4
   750.5
   756.9
   733.6
   750.8
   774.8
   784.5
   727.1
   748.5
   797.5
   760.5
   748.5
   798.1
   726.5
   791.3
     793
   772.8
   810.8
   776.1
   741.1
   767.3
   778.4
     792
   753.1
   751.8
   758.9
   775.8
   742.4
   771.2
   799.1
   691.4
   779.7
   696.6
   690.8
   691.4
   777.1
   746.2
   814.4
   731.6
   755.3
   728.7
   716.4
   782.3
   720.9
   796.5
   761.8
   722.2
     778
   703.1
   746.9
   725.5
   719.3
   690.8
   752.4
   767.7
   699.9
   801.4
   788.7
   769.9
   734.2
   799.1
     805
   741.7
     717
   740.4
   732.3
   753.4
   754.4
   736.8
   744.6
   713.5
   795.9
   717.4
   735.9
   717.4
   726.5
   763.8
   723.2
     743
     744
     743
   750.1
   734.2
   728.1
   732.3
   736.2
   706.7
   739.4
   793.3
   773.5
   832.5
   754.7
   751.8
   713.5
   718.3
   790.7
   779.7
   675.5
   716.7
   728.7
     708
   722.2
   750.1
   765.7
   786.8
   720.3
   730.3
   784.8
   731.6
     730
   760.2
   765.1
   753.1
   764.7
   734.6
   742.4
   811.8
   777.4
   752.4
   696.9
   730.7
     729
   747.5
   739.8
   729.4
   698.6
   746.9
   736.2
   798.1
   714.1
   703.4
   695.3
   736.2
   715.1
     755
   741.7
   724.8
   697.3
   667.4
   789.4
   716.7
   721.9
   786.1
   759.9
   818.9
   736.8
   760.5
     730
   728.1
   742.4
   714.1
   715.7
   725.5
   717.7
     706
   769.9
   746.2
   703.7
   716.4
   758.6
   779.3
   690.4
   773.5
   748.2
   681.4
   768.3
     681
   747.2
   806.6
   730.3
   761.5
   703.1
   789.7
     743
   713.2
   765.7
   763.4
   759.5
   721.3
   763.8
     754
     768
   781.3
   750.1
   824.1
     768
   796.2
     684
     791
   721.9
     693
   777.7
   774.8
     755
   748.5
     718
   741.7
   679.4
   724.5
   710.9
   734.6
   784.5
   735.2
   741.4
   702.1
   710.6
   760.5
   724.2
   702.1
   767.7
   764.7
   783.9
   685.6
   737.5
   719.6
   720.3
   730.7
   692.1
   733.6
   675.8
   773.2
   765.4
   767.3
   813.7
   724.2
   784.5
   774.5
   715.7
   795.2
   749.5
     729
   762.1
   690.8
   727.8
   723.9
   790.4
   765.1
   699.2
   723.9
     718
   749.5
   740.4
   736.5
     814
   662.5
   706.7
   686.2
   737.5
   735.5
   706.7
   749.5
   726.1
   776.1
   692.1
     720
   740.4
   765.4
   804.3
   721.3
   792.3
     729
   770.9
   668.4
   689.5
   749.8
   727.1
   736.5
   734.9
   730.3
   756.6
   749.8
   702.1
   722.2
   623.3
   789.1
     766
   711.9
   707.3
   719.6
   746.6
   710.6
   745.6
   733.6
   723.9
   786.1
   714.1
   749.2
   779.7
     718
   752.7
   720.6
   759.2
   733.9
   711.2
   723.2
   742.4
   748.2
   680.1
     766
   761.5
   780.6
   770.6
   667.7
   731.6
   732.6
   729.7
   677.1
   759.9
   733.6
   703.7
   775.1
   746.6
   740.1
   714.5
   757.3
   750.1
   764.1
   726.1
   765.7
     695
   711.9
   754.7
   697.3
   741.4
   725.2
   749.2
   704.7
   700.8
   725.2
   673.3
   692.7
   754.4
   699.2
   720.3
   722.6
   754.4
   722.9
   741.7
   692.4
   677.1
   725.8
   666.8
     696
   725.2
   725.2
   739.4
   734.2
   700.5
   715.7
   675.2
   762.8
   737.8
   791.3
     744
   713.5
   681.7
   700.2
   733.6
   694.3
   735.5
   697.3
   710.9
   653.5
   751.8
   716.4
   703.7
   697.3
   678.1
   728.7
   700.2
   705.7
   733.3
   702.4
   704.1
   784.8
   742.7
     719
   702.1
   675.2
   738.8
   710.9
   744.9
   700.5
   661.6
     768
   729.7
   704.1
     682
     730
   713.8
   735.9
   724.8
   745.3
   780.6
   728.4
   713.2
   707.3
   720.3
   738.8
   747.2
   704.4
   745.9
   778.4
   718.7
   707.3
   651.5
   744.9
   708.6
     669
   690.8
   727.4
   695.6
   714.5
   685.6
   694.3
   688.8
   639.8
   686.6
     742
   701.2
     695
   752.4
   771.2
   751.1
   703.7
   763.4
     705
   730.7
     768
   701.8
   688.2
   709.9
   723.2
   718.7
   763.1
   716.7
   790.7
   751.4
   812.1
   730.7
   788.4
   820.9
   660.9
   784.8
   704.7
   761.5
   801.1
     742
     730
   720.9
   765.4
     805
   793.3
   795.9
   768.3
     755
   708.3
   786.8
   817.3
   817.6
   769.9
   789.4
   794.9
   792.3
   835.5
   785.8
   785.8
   790.7
   744.6
   795.9
   761.5
   809.5
   835.1
   824.1
   799.4
   824.4
   792.3
   830.9
   813.4
     742
   867.2
   808.5
   846.2
   886.7
   837.7
   853.6
   841.6
   769.9
     890
   856.5
     840
   867.6
   865.3
   875.4
   819.6
   801.1
   857.5
   820.5
     889
   885.1
   873.4
   868.2
   852.3
   928.2
   858.5
   854.3
   955.5
   890.9
   884.4
   936.7
   800.7
   899.7
   983.7
   897.4
   946.4
   837.1
    1006
   923.4
   920.8
   955.2
   900.3
     911
   909.1
   943.5
   922.4
   970.1
   949.6
   968.8
   914.3
     950
   965.2
   950.3
   974.3
    1032
   969.1
    1063
    1037
   991.2
    1014
    1037
   960.3
    1094
    1017
    1059
   933.1
    1048
    1102
    1088
   990.5
   963.3
    1025
    1048
    1006
    1043
    1051
    1086
    1113
   990.5
    1030
    1013
    1017
    1082
    1032
    1073
    1090
    1077
    1115
    1052
    1037
    1101
    1087
    1175
    1066
    1151
    1116
    1119
    1091
    1118
    1154
    1138
    1137
    1067
    1081
    1145
    1182
    1136
    1138
    1151
    1146
    1139
    1128
    1190
    1158
    1160
    1168
    1153
    1176
    1270
    1183
    1159
    1146
    1185
    1192
    1205
    1195
    1194
    1253
    1168
    1201
    1206
    1250
    1205
    1213
    1241
    1209
    1203
    1256
    1281
    1329
    1346
    1336
    1353
    1255
    1311
    1287
    1364
    1319
    1320
    1419
    1310
    1378
    1352
    1361
    1337
    1428
    1404
    1413
    1402
    1500
    1450
    1410
    1421
    1455
    1462
    1440
    1505
    1451
    1565
    1447
    1476
    1538
    1536
    1582
    1651
    1558
    1555
    1589
    1573
    1604
    1528
    1621
    1625
    1754
    1608
    1685
    1589
    1720
    1740
    1765
    1767
    1722
    1683
    1802
    1798
    1831
    1830
    1921
    1782
    1833
    1784
    1935
    1913
    1863
    1917
    2015
    2022
    1922
    2031
    1957
    2017
    2016
    1995
    1972
    2020
    2124
    2048
    2103
    2036
    1971
    2055
    2171
    2123
    2204
    2148
    2155
    2223
    2182
    2266
    2211
    2212
    2252
    2291
    2305
    2212
    2334
    2321
    2402
    2381
    2329
    2322
    2395
    2323
    2410
    2379
    2361
    2400
    2477
    2418
    2459
    2442
    2382
    2415
    2421
    2490
    2491
    2520
    2388
    2447
    2553
    2456
    2530
    2543
    2374
    2528
    2480
    2479
    2495
    2465
    2534
    2494
    2505
    2588
    2442
    2431
    2505
    2442
    2534
    2506
    2530
    2418
    2468
    2403
    2525
    2532
    2489
    2545
    2580
    2549
    2537
    2446
    2431
    2445
    2550
    2473
    2546
    2492
    2363
    2412
    2439
    2470
    2421
    2459
    2487
    2435
    2310
    2310
    2405
    2331
    2351
    2320
    2335
    2264
    2336
    2324
    2277
    2235
    2346
    2357
    2318
    2334
    2257
    2301
    2149
    2206
    2232
    2251
    2116
    2170
    2227
    2103
    2129
    2109
    2068
    2154
    2069
    2074
    2121
    1992
    1994
    1978
    1992
    1888
    2095
    1975
    1910
    1990
    2010
    1807
    1970
    1817
    1959
    1781
    1816
    1848
    1835
    1802
    1732
    1735
    1806
    1761
    1639
    1633
    1729
    1692
    1605
    1582
    1645
    1617
    1584
    1637
    1623
    1586
    1529
    1552
    1565
    1425
    1549
    1421
    1567
    1521
    1365
    1407
    1464
    1366
    1435
    1378
    1378
    1371
    1291
    1428
    1397
    1402
    1316
    1248
    1274
    1393
    1245
    1297
    1261
    1232
    1175
    1235
    1170
    1227
    1164
    1196
    1167
    1235
    1177
    1198
    1102
    1045
    1075
    1055
    1077
    1131
   981.1
    1025
    1082
    1122
   992.5
   979.2
    1008
    1000
   985.3
     947
   927.3
   965.5
    1009
    1063
   937.3
   978.8
   980.8
   968.8
   940.2
   973.3
   920.4
   955.5
   882.8
   945.7
   944.8
   973.6
   944.1
   853.6
   949.6
   851.7
   924.3
   843.9
     865
   837.1
   897.4
   851.3
   913.3
   874.1
   834.8
   820.5
   857.8
     841
   797.5
   834.8
   813.7
   878.9
   841.3
   845.5
   827.7
   807.9
   825.1
   822.5
   824.4
     840
   781.9
   793.9
   792.6
   736.2
     853
   793.6
   843.6
   769.9
     805
   775.8
   854.3
   847.5
   763.8
   762.1
   784.8
   721.9
   809.8
   772.8
   740.1
     802
   758.6
   823.4
   786.5
   742.4
   772.5
   764.7
   808.5
   781.3
   788.7
   754.7
   767.3
   782.6
   817.6
     705
   771.9
   781.6
   718.3
   776.4
   784.8
   788.4
   764.7
   752.7
   798.1
   744.9
   761.8
   727.1
   829.9
     742
   751.1
   799.8
     768
   823.4
   748.8
   756.9
   799.8
   775.1
   813.7
   721.3
     731
     779
   751.8
   738.8
   811.8
   774.8
   765.1
   738.1
   756.6
   813.1
   783.5
   737.5
   771.9
   846.5
   803.3
   800.1
   761.5
   830.9
   865.3
   817.6
     803
   823.8
   795.9
   791.7
   783.9
   881.5
   761.8
   784.2
   784.5
   797.5
   763.1
   736.5
   827.7
   866.6
   872.1
   882.8
   809.2
   840.6
   859.8
   871.8
   848.1
   863.4
   874.7
   883.1
   852.3
   892.5
   904.5
   856.5
   886.7
   969.4
   939.3
   959.4
   953.2
   935.4
   895.8
   906.5
     948
   913.6
   967.5
   938.3
    1069
   932.4
   954.8
    1021
   980.1
   965.2
    1037
    1024
    1021
   999.6
    1008
    1050
    1051
    1055
    1098
    1097
    1111
    1120
    1064
    1110
    1171
    1171
    1083
    1152
    1136
    1202
    1135
    1249
    1156
    1182
    1261
    1145
    1261
    1234
    1273
    1344
    1245
    1344
    1354
    1421
    1306
    1366
    1391
    1370
    1412
    1419
    1453
    1393
    1392
    1506
    1466
    1470
    1496
    1501
    1567
    1560
    1666
    1654
    1620
    1645
    1675
    1637
    1617
    1683
    1657
    1683
    1733
    1747
    1850
    1746
    1638
    1775
    1823
    1801
    1842
    1891
    1911
    1857
    1946
    1864
    1897
    1971
    2033
    1969
    1944
    1957
    1938
    1913
    2091
    2067
    2105
    2038
    1913
    2198
    2096
    2125
    2158
    2118
    2205
    2167
    2189
    2145
    2104
    2205
    2281
    2096
    2124
    2258
    2328
    2356
    2244
    2346
    2361
    2347
    2303
    2258
    2304
    2255
    2301
    2245
    2285
    2283
    2475
    2408
    2310
    2348
    2365
    2468
    2321
    2439
    2370
    2363
    2370
    2431
    2386
    2353
    2374
    2387
    2472
    2389
    2363
    2261
    2356
    2451
    2365
    2376
    2379
    2279
    2293
    2336
    2299
    2387
    2363
    2247
    2254
    2199
    2292
    2231
    2272
    2345
    2286
    2310
    2213
    2166
    2250
    2225
    2234
    2251
    2274
    2134
    2010
    2258
    2137
    2123
    2115
    2112
    2034
    2092
    2104
    2070
    1988
    1967
    2119
    2004
    2139
    1989
    2022
    2025
    2094
    1921
    1930
    1883
    1860
    1935
    1924
    1926
    1732
    2006
    1833
    1803
    1821
    1754
    1788
    1849
    1725
    1725
    1788
    1626
    1643
    1723
    1643
    1610
    1590
    1651
    1553
    1506
    1579
    1613
    1533
    1462
    1511
    1478
    1429
    1429
    1436
    1466
    1415
    1406
    1430
    1477
    1279
    1278
    1325
    1342
    1300
    1265
    1309
    1267
    1208
    1234
    1273
    1296
    1199
    1214
    1185
    1194
    1193
    1153
    1177
    1154
    1165
    1171
    1151
    1142
    1088
    1151
    1123
    1113
    1111
    1073
    1114
    1061
    1100
   999.6
    1029
    1041
    1017
    1001
     985
    1042
    1004
   895.5
    1024
   985.3
   998.6
    1003
    1009
    1042
    1017
   982.4
   917.8
   978.5
   946.7
   895.1
   938.9
   905.8
   998.3
   940.6
   886.7
   977.5
   944.1
   875.7
   914.3
   933.4
   873.1
   914.3
   876.7
   945.1
   861.1
   900.3
   882.5
   906.5
     960
   916.6
     888
   909.7
   861.1
   853.6
   928.6
   843.6
   882.8
   866.6
     890
   841.6
     875
   884.8
   867.6
   784.2
   833.2
   918.5
     864
   843.2
   820.2
   889.6
   847.5
   867.6
   864.3
   873.4
   896.4
   883.5
   907.5
   835.5
   856.5
   892.2
   880.2
   848.1
     840
   904.9
   903.3
   879.6
   898.7
   876.7
   862.7
   882.2
   818.3
   886.1
   860.4
   851.7
   971.7
   868.9
     875
   940.6
   877.6
   884.1
   899.7
   916.2
   824.4
   911.4
   908.1
   845.2
     912
   876.3
   946.7
   930.8
   915.6
   918.5
   889.3
   954.8
   886.7
   953.2
   915.6
   916.6
   977.5
     901
   934.1
   945.7
   940.2
   939.3
     914
   909.4
   953.9
     960
     901
   918.5
   894.2
   939.9
     938
   902.6
   914.3
   953.5
   958.1
    1005
   967.5
   950.9
   999.6
   945.4
   941.5
   983.1
     914
   962.6
   995.1
    1022
   918.2
   881.5
     938
   959.4
   996.7
    1043
   968.5
    1039
    1022
     985
    1054
    1004
   941.2
    1029
   950.6
     997
    1002
   969.4
    1028
     949
   952.2
   939.9
    1003
   962.3
   983.4
   945.4
    1076
    1001
    1016
    1046
   969.8
   958.7
   973.3
   920.4
   999.9
   974.6
     959
   991.2
    1009
   964.2
    1007
    1026
   912.3
   958.7
   966.5
    1038
   969.4
    1034
   966.8
   914.9
   934.7
   997.3
   931.1
   951.3
     925
   997.3
   980.5
     986
   953.5
   970.4
   966.5
    1009
   898.7
   951.9
   905.8
   894.2
   914.9
   916.6
   905.2
   795.9
   890.9
   914.9
    1020
   924.7
   865.9
   977.5
   928.2
   940.2
   887.4
   943.5
   865.6
   950.6
   898.4
   904.9
   905.5
   841.6
   856.9
   903.6
   890.6
     937
   915.9
   909.4
   917.8
   878.9
   876.3
   861.7
   882.8
   870.8
   852.3
   882.5
   878.6
   884.1
   876.7
   890.6
   828.6
   934.4
   837.4
   919.8
   861.1
     913
   851.7
   849.4
     852
   891.2
   862.4
   930.2
   825.1
     877
   909.1
   833.8
   820.5
   858.8
   866.9
   798.8
   881.8
   837.1
   872.8
   906.5
   845.8
     852
   775.1
   837.4
   904.5
   765.7
     840
   895.1
   889.3
   846.2
   818.6
   881.2
   853.6
   833.5
     781
   856.9
   861.1
   835.8
   884.1
   820.5
   848.4
   862.4
   828.6
   869.8
   780.6
   819.9
   840.3
   748.8
   824.4
     829
   849.7
   872.1
   791.3
   845.5
   795.9
   859.1
   861.1
   785.8
   801.7
   821.2
   833.5
   868.9
   767.3
   860.1
   844.5
   812.7
   839.3
   768.6
   797.8
   803.7
     840
   822.8
   805.6
   806.9
   789.1
   840.3
   841.6
   858.2
   803.3
   859.5
   833.5
   858.8
   769.9
   801.1
   810.8
   813.1
   855.9
     793
   858.2
   849.4
   780.6
     805
   865.9
   772.5
     840
   851.3
   815.7
   803.3
   819.6
   911.7
   844.5
   820.2
   840.3
   886.4
   864.3
   793.6
   794.6
   843.9
   842.6
   841.3
   781.6
   820.9
     851
   860.4
   842.9
   794.6
   824.7
   791.7
   808.5
   810.8
   882.5
   808.5
   816.3
   835.8
   805.6
   837.1
     839
   865.9
   779.7
   808.9
   810.1
   821.8
   817.9
   840.6
   866.3
   808.5
   823.8
   801.4
   842.3
   796.2
   783.2
   771.2
   837.4
   753.7
   815.3
   748.5
   803.3
   848.8
   781.6
   793.6
   787.8
   757.3
   819.2
   763.8
     803
   847.1
     826
   774.1
   804.6
   794.3
   849.1
   848.1
   804.6
   793.3
   785.2
   732.3
   813.1
   786.5
   776.1
   785.2
   753.1
   786.8
   786.8
   779.3
   789.4
   802.4
   816.3
     767
   712.8
   779.3
   758.6
   820.9
   759.2
   765.1
     744
   769.6
   721.6
   740.7
   817.9
     731
   835.8
   724.2
   739.1
     767
   774.1
   769.9
   768.6
   743.3
   798.8
   787.4
   752.4
   795.2
   790.4
   795.9
   733.3
   762.1
   697.3
     744
   735.9
   707.3
     729
   722.9
   705.7
   706.7
   705.7
   775.8
   714.5
   701.8
   712.8
   720.6
   713.8
   749.5
   757.6
   736.5
   705.4
   764.1
   707.3
   786.1
   737.2
   735.9
   617.1
   736.2
   684.3
   724.2
   739.1
   708.9
   710.9
   784.2
   730.7
   699.9
   713.2
   700.5
   736.2
   707.3
   773.8
   714.5
   788.4
   749.2
   760.2
   714.8
   723.9
   747.2
   798.1
   724.2
   702.4
   752.7
   773.2
   765.4
     717
   698.2
   807.6
   796.2
   701.5
   696.6
   745.3
   775.8
   695.3
   725.5
   699.9
   741.1
   699.2
   781.9
   726.1
   772.2
   727.1
   695.6
   758.2
   720.9
   740.4
   720.9
   775.8
   727.1
   698.6
   774.1
   671.6
   738.8
   691.7
   691.1
   701.8
   680.7
   700.8
   787.4
   766.4
   712.2
   744.9
   692.7
   768.6
   760.5
   665.1
   727.1
   695.3
   684.3
   765.4
   771.5
   681.7
   780.3
   754.7
   738.8
   722.6
   721.6
   732.6
   688.8
   711.2
   710.6
   713.8
     719
   767.7
   685.6
   706.7
   717.7
   686.6
   732.3
   768.3
   734.6
   773.8
   768.6
   767.3
   770.2
   736.2
   758.9
   702.8
   768.3
   797.5
     839
   748.5
   811.4
   782.9
   753.4
   773.2
   805.6
   817.6
   808.9
   793.9
     767
   759.5
   807.2
   781.6
   796.8
     767
   832.5
     814
   845.2
     817
   796.2
   813.4
     888
   843.6
   812.4
   820.2
   819.9
   830.3
   858.5
   745.3
   796.8
     890
   823.8
   773.2
   835.5
   855.2
   860.4
   826.7
   881.5
   820.2
   881.8
   816.3
   802.4
   804.3
   892.2
   834.5
   902.3
     913
   842.6
   952.2
   891.2
   910.4
   936.3
   896.1
   924.7
   919.8
   980.8
   895.5
   881.2
   889.6
   929.5
   959.4
   955.2
   971.7
   972.3
   933.1
   927.6
   925.3
     984
   945.7
   866.6
   943.2
   946.4
   978.2
   994.7
   956.1
   997.3
    1022
   971.1
   978.5
    1021
    1003
    1023
    1049
    1041
   973.3
    1065
    1048
    1052
   975.9
    1055
    1088
    1038
    1020
    1050
    1049
    1079
    1064
    1064
    1102
    1069
    1043
    1102
    1119
    1054
    1088
    1073
    1114
    1087
    1080
    1145
    1097
    1242
    1106
    1127
    1095
    1169
    1099
    1122
    1108
    1153
    1179
    1112
    1134
    1134
    1218
    1201
    1145
    1208
    1208
    1160
    1111
    1069
    1156
    1186
    1156
    1168
    1150
    1173
    1111
    1178
    1171
    1076
    1186
    1123
    1188
    1175
    1093
    1187
    1126
    1153
    1122
    1133
    1108
    1144
    1189
    1121
    1201
    1213
    1191
    1228
    1224
    1100
    1193
    1099
    1252
    1195
    1148
    1189
    1101
    1131
    1136
    1147
    1071
    1145
    1099
    1132
    1153
    1086
    1145
    1125
    1076
    1092
    1047
    1097
    1118
    1157
    1049
    1066
    1132
    1148
    1139
    1060
    1079
    1132
    1030
    1067
    1108
    1093
    1027
    1069
    1190
    1056
    1048
    1094
    1083
    1109
    1052
    1040
    1106
    1043
    1041
    1081
    1062
     973
    1053
    1118
    1113
    1038
    1052
    1031
    1089
   990.2
     984
    1010
    1039
   981.8
    1053
    1016
    1034
    1010
    1025
    1023
   976.9
    1015
    1021
   939.9
    1015
    1058
    1009
    1008
   933.1
     950
    1066
   974.3
    1015
   912.3
   940.9
   976.2
    1005
   989.9
   932.8
    1010
   986.6
    1028
    1026
   928.9
   987.9
    1022
   954.8
    1010
    1015
   992.5
    1012
   954.8
    1028
    1031
   991.8
   964.9
    1079
    1006
   962.6
   995.1
   985.6
    1020
    1023
    1022
   999.3
    1060
    1039
    1049
    1023
    1011
    1128
    1057
    1037
    1065
    1081
    1034
    1014
    1025
    1040
    1079
    1061
    1140
    1133
    1056
    1106
    1071
    1090
    1111
    1084
    1116
    1081
    1104
    1113
    1124
    1118
    1136
    1093
    1120
    1079
    1188
    1189
    1205
    1197
    1174
    1189
    1174
    1230
    1238
    1198
    1173
    1224
    1235
    1317
    1162
    1237
    1212
    1352
    1237
    1240
    1265
    1232
    1212
    1197
    1339
    1229
    1265
    1316
    1306
    1360
    1245
    1261
    1367
    1300
    1350
    1357
    1360
    1371
    1324
    1380
    1389
    1425
    1420
    1455
    1420
    1353
    1372
    1372
    1503
    1448
    1410
    1436
    1384
    1423
    1446
    1459
    1478
    1434
    1440
    1452
    1428
    1444
    1459
    1473
    1460
    1439
    1456
    1431
    1480
    1449
    1437
    1556
    1462
    1479
    1502
    1524
    1498
    1435
    1537
    1560
    1425
    1608
    1466
    1502
    1532
    1500
    1442
    1463
    1489
    1481
    1534
    1519
    1559
    1521
    1537
    1457
    1523
    1487
    1502
    1487
    1492
    1469
    1497
    1524
    1444
    1500
    1500
    1502
    1448
    1487
    1497
    1417
    1516
    1512
    1542
    1453
    1484
    1394
    1481
    1453
    1405
    1458
    1415
    1413
    1484
    1390
    1387
    1404
    1406
    1403
    1411
    1348
    1507
    1398
    1415
    1400
    1436
    1314
    1363
    1373
    1353
    1362
    1419
    1384
    1299
    1336
    1284
    1357
    1308
    1294
    1237
    1303
    1252
    1312
    1267
    1306
    1293
    1306
    1233
    1179
    1245
    1214
    1189
    1219
    1186
    1172
    1187
    1243
    1207
    1204
    1255
    1188
    1208
    1223
    1176
    1180
    1157
    1155
    1099
    1183
    1102
    1146
    1095
    1142
    1169
    1201
    1181
    1072
    1101
    1048
    1066
    1013
    1058
   990.8
    1076
    1068
    1016
    1028
    1007
   983.7
    1090
     984
   998.3
    1009
    1060
    1042
   999.6
   981.4
   921.4
   991.5
   916.9
    1043
   930.2
   949.3
   983.4
     947
   921.7
   967.8
   910.4
   896.8
     950
   864.6
   982.7
   943.8
   830.9
   938.9
   938.3
   907.1
   865.9
   865.6
   931.1
   848.4
   941.5
   882.8
   875.4
   880.2
     852
   843.9
   928.2
   884.4
   803.7
   809.2
   858.2
   799.4
   807.2
   844.9
   847.1
   758.2
   817.9
   874.1
   823.1
   831.2
   819.2
     804
   813.4
   754.7
   825.4
   844.2
   823.4
   832.2
   771.2
   777.4
   832.2
   781.3
   804.3
     828
   847.5
     780
   801.7
   753.4
   763.1
   786.1
   799.1
   794.9
     802
   759.5
   777.4
     755
   793.3
     769
   768.6
   769.6
   677.1
   760.8
   778.4
   772.2
   776.1
   736.8
   726.8
   793.9
   700.2
   768.6
   741.4
   774.8
   743.6
   696.3
   713.2
   765.1
   716.1
   799.4
   720.3
   797.8
     719
   732.6
   734.9
   748.2
   736.5
   681.7
   712.2
   715.1
   692.4
   689.8
   706.3
   726.8
   701.8
   703.1
   732.6
   744.9
     719
   759.5
   711.2
   715.1
   737.8
   731.6
   713.2
   679.7
   724.5
   771.5
   680.1
   706.7
   717.7
   695.3
   735.5
   708.3
   710.9
   657.4
   714.1
   677.5
   740.4
   741.1
   703.4
   671.3
   691.4
   744.9
   677.5
   677.1
   768.3
   696.3
   660.9
   643.7
   720.9
     683
     742
   697.9
   691.4
   664.5
   643.7
   676.5
   693.4
   676.2
   691.4
   719.3
   722.2
   656.7
   725.2
   674.6
   719.6
   738.5
   698.2
   702.1
   717.4
   724.5
   650.5
   736.5
   673.6
   696.9
   688.8
   736.2
   740.4
   747.2
     669
   653.8
   671.6
   726.1
   659.3
   677.5
   686.2
   640.8
   712.8
   663.8
   630.1
   705.7
   647.3
   667.4
   639.2
   685.9
   677.5
     681
   664.8
   679.1
   649.2
   658.3
   659.3
   694.3
     755
   661.3
   741.1
   704.7
   638.2
   748.5
   630.8
   666.4
   673.3
     694
   666.8
   745.3
   708.6
   696.3
   675.5
   661.9
     684
   695.3
   630.1
     683
   631.4
   690.4
   662.9
   751.4
   675.5
   665.1
   597.3
   680.4
     646
   648.3
   673.9
     610
   695.6
   674.9
   684.3
   616.2
   605.8
   709.6
     633
   676.5
   634.3
   622.3
   701.2
   609.3
   689.8
   757.9
     657
   679.1
   643.7
   648.9
   662.5
     672
   674.6
   642.8
   719.3
   674.9
   663.2
   639.5
   662.5
   657.7
   668.1
   640.8
   686.6
   635.3
     645
   679.4
   642.1
   698.9
   727.4
   690.4
   661.3
   654.8
   648.3
   674.6
   657.7
   583.1
   694.3
   656.7
   701.8
   656.4
   720.9
   645.7
   674.9
   676.5
   677.5
   668.1
   656.7
   714.1
   665.8
   650.9
   619.7
     696
   712.8
   619.1
     645
   686.2
     672
   639.8
   668.4
   700.2
     696
     609
   668.7
   721.9
   677.8
   642.1
   672.3
   714.8
   672.3
   702.8
   630.4
   671.6
   681.7
   673.9
   677.5
     658
     670
   703.7
   642.4
   644.7
   660.9
   653.5
   681.4
   656.1
   698.9
   655.4
     670
   642.8
   604.2
   647.3
   653.5
   654.8
     694
     633
   676.2
   664.5
   670.7
   698.2
   727.1
   722.2
   666.1
     731
   637.6
   657.7
   662.5
   629.1
   618.1
   738.8
   613.2
   681.4
   637.9
   591.5
   660.3
   593.8
   762.5
   687.2
   696.6
   677.8
   656.1
   616.8
   757.6
   635.3
   583.7
     671
   672.6
   690.4
   657.4
   649.9
   677.1
   653.8
   647.6
   640.2
   672.9
   653.8
   649.2
   713.2
   667.4
   675.5
   658.7
   725.2
   675.5
   690.4
   661.3
   672.9
   685.6
     669
   692.4
   621.3
   705.4
   620.7
   672.3
   661.6
   621.3
   613.9
   701.5
   653.1
   703.4
   647.3
   652.5
   674.9
   703.1
   638.2
   647.3
   676.5
   692.7
     695
   599.6
   701.2
   664.8
   676.5
   671.6
   682.7
   649.2
   692.7
   680.1
   620.1
   738.1
     684
   709.3
   701.5
   664.2
   651.8
   643.7
   668.7
     672
   652.5
   604.8
   688.5
   653.8
   620.4
   656.4
   611.9
   758.6
   652.5
   639.2
   674.9
   665.5
     708
   651.5
   682.3
   692.7
   643.4
   750.1
   631.4
   687.9
   623.9
   650.2
   660.9
   663.5
   698.9
   618.8
   648.3
   667.1
   669.7
   662.2
   640.2
   666.8
   708.6
   660.6
   632.1
   638.2
   655.1
   619.7
   661.9
   636.6
   668.7
   630.8
   639.8
   629.5
   708.6
   712.5
   639.5
   676.8
   671.3
     609
   658.7
   686.9
   640.2
   655.4
   701.8
   658.7
     718
   698.6
   691.7
   720.6
   670.3
   636.9
   687.5
   685.9
   661.3
     659
     658
   627.2
   664.8
     634
     683
   613.6
   656.4
   649.9
   643.1
   668.7
   664.8
   649.6
     621
   676.2
   607.4
   697.6
   676.8
   721.9
     648
   636.6
   653.8
   662.5
   669.4
   651.5
   716.1
   614.5
   702.1
   716.4
   641.8
   637.9
   712.8
   674.2
   599.9
   665.5
   626.5
   628.2
   638.2
   646.3
   650.9
   626.2
   738.8
   690.1
   620.4
   654.8
   641.8
   601.9
   664.8
   665.8
   671.3
   745.9
   607.4
   625.9
     671
   623.6
   635.6
   642.8
   689.1
   632.4
   700.8
   617.1
   650.2
   599.6
   660.3
   712.2
   639.2
   679.4
   668.1
   641.8
     671
   686.6
   619.4
   732.9
   698.2
   663.8
   697.3
   690.1
   690.4
   640.8
   671.3
   645.4
   636.3
   708.6
     610
   679.4
   673.9
   681.4
   594.4
   678.4
   655.1
   637.9
   610.3
   676.2
   633.7
   631.7
   695.6
   721.3
   614.5
   614.2
   671.3
   610.3
   617.1
   617.5
     694
   662.9
   620.1
   696.6
   597.7
   636.6
   603.5
   673.9
   663.5
   645.4
   653.8
     610
   618.4
   672.9
   703.4
   649.9
     658
   645.7
   641.1
   600.3
     682
   648.9
   662.9
   650.5
   660.6
   649.2
   684.6
     672
   614.9
   623.9
   634.6
   665.5
   614.9
   625.9
   657.7
   644.4
   675.2
     647
   654.8
   649.6
   671.6
     695
   659.6
   697.9
   723.9
   622.6
   643.4
   646.3
   711.5
   631.1
   638.2
   651.2
   684.9
   666.4
   631.4
   679.1
   597.3
   637.2
   700.5
     648
   650.2
   668.7
   636.9
   692.7
   639.5
     670
   587.9
   633.4
   631.4
   612.9
   672.3
   690.4
   643.4
   659.6
   615.2
   699.5
   712.2
   636.3
   664.2
   588.6
   648.6
   672.6
   665.8
   676.8
   662.5
   734.6
   664.2
   606.8
   644.4
   589.2
   667.7
   695.6
   695.3
   662.2
   606.4
   679.7
   624.3
   667.4
     623
   678.8
   637.2
   662.2
   663.2
   646.3
   684.3
   650.2
   625.9
   716.1
   666.4
   641.1
   666.1
   639.2
   660.6
   725.8
   670.3
   661.6
   679.4
   683.3
     660
   596.7
   690.4
   721.6
   645.7
   697.9
   665.8
   629.8
   629.1
   646.7
   654.4
   689.1
   703.4
   678.8
   644.7
   620.7
   658.7
   655.4
   620.4
   636.9
   678.4
   695.6
   689.5
   641.5
   638.2
   602.9
   632.1
   672.3
   635.6
     729
   613.9
   654.1
   661.6
   650.9
   665.5
   691.1
     696
     647
     622
   632.4
   642.1
   623.9
   654.1
     648
   641.1
   657.7
   635.6
     597
   634.3
   683.6
     657
   669.7
   609.7
   628.8
   611.9
   671.6
     672
   638.2
   641.1
   638.9
     647
   581.8
   630.8
     635
   641.8
   657.7
   679.4
   634.6
   680.4
   661.9
   620.7
   628.8
   663.2
   690.8
   671.6
   665.8
   653.8
   664.8
   616.2
   634.6
   687.2
   633.7
   669.4
     684
   684.3
   724.5
     660
   689.1
   677.5
   633.7
   670.3
   657.7
   620.1
   605.5
   655.1
   643.4
   592.5
   656.7
   646.7
     635
   663.2
   642.1
   651.8
   620.1
   666.1
   620.7
   589.6
   662.5
   577.6
     660
   670.3
   631.4
   676.8
     657
   716.1
   603.5
   686.6
   701.5
   663.8
   685.9
   635.3
   611.3
   609.3
   631.1
   651.8
     684
   659.6
   642.8
   661.6
   649.6
     671
   618.8
   654.8
   650.9
   625.9
     660
   640.2
   694.3
   615.2
   599.3
   651.8
   650.5
   621.3
   661.3
   624.6
   643.1
   622.6
   663.2
   674.2
   648.6
   613.2
   592.5
     669
   638.9
     622
   605.1
     623
   619.1
   656.4
   637.9
     657
   619.4
   600.3
   642.4
   673.9
   654.1
   582.7
   679.1
   707.6
   644.4
   619.4
   601.9
   606.1
   622.6
   627.8
   611.6
   615.5
   616.8
   670.7
   622.3
   696.6
   618.4
     598
   614.5
   615.5
   613.9
   618.4
   691.7
   653.1
   651.2
   628.5
   662.5
   594.7
     659
   651.8
   649.2
   703.1
   662.9
   629.8
     623
   680.7
   597.3
   583.1
   647.6
   602.5
   618.4
   643.7
   585.3
   642.1
   584.7
     647
   622.3
   639.2
   587.6
   631.4
   624.9
   642.4
   631.7
   621.7
   592.8
   601.9
   639.8
   618.8
   686.6
     657
   662.2
   657.4
   706.3
   617.5
   661.9
   643.7
   673.9
   571.4
   611.3
   628.8
   612.6
   574.3
     646
   606.8
   619.7
   626.5
   649.6
   647.6
   578.2
   638.5
   687.2
     659
   617.1
   663.5
   627.2
   666.4
   640.2
   611.6
   644.7
     645
   619.4
   638.9
     648
   605.1
   639.2
   620.7
   643.4
   665.1
   610.6
   669.4
   634.3
   677.5
   651.8
   645.7
   626.2
   610.3
   641.8
   641.1
   639.8
   640.5
   632.4
   642.8
   679.4
   668.7
   616.8
   615.8
   608.7
   650.9
   694.7
   563.6
   598.3
     587
   646.7
   631.1
   589.9
   701.8
   627.8
   684.6
   644.7
   626.5
   613.6
   629.5
   650.2
   642.4
   634.3
   630.4
   628.2
   645.4
   641.8
   618.8
   565.6
     609
   652.5
   609.7
   660.9
   658.7
   616.5
   569.1
   663.8
   606.1
   610.6
     660
   617.5
   639.8
   668.7
   616.2
   667.1
   626.2
   661.6
   634.3
   691.4
   637.9
   606.1
   618.8
   591.2
   565.9
   642.1
   601.2
   640.5
   632.4
   645.4
   590.2
   619.4
   599.3
   625.2
   581.4
   588.6
   662.9
     658
   630.8
   633.4
   660.3
   632.7
   644.4
   629.5
   686.6
   668.4
   636.6
     670
   625.9
   637.9
   580.2
   576.9
     622
   631.1
   616.2
   641.8
   626.9
   578.9
     648
   679.4
   595.1
   634.3
   599.9
   630.4
   620.4
   630.8
   630.8
   613.6
   640.8
   600.9
   663.5
   582.4
   664.5
   668.4
   612.6
   583.7
   626.9
   642.4
     623
   641.1
   614.2
   629.8
   621.7
   572.4
   656.7
   612.9
     635
   633.4
   600.6
   624.9
   590.9
   695.6
   716.1
   672.6
   683.6
   646.3
   625.9
   592.2
     598
   664.2
   666.1
   624.6
   611.6
   685.6
   648.3
   625.9
   614.9
   563.9
   654.8
   643.1
   632.4
   646.3
   619.4
   690.4
   638.9
   672.3
   642.4
   627.2
   649.2
     573
   637.6
   653.5
   609.3
     622
   628.5
   620.7
   694.3
   659.6
   664.5
     672
   667.7
   612.6
   707.3
   630.4
   680.4
   618.8
   672.3
   662.2
   635.6
   690.4
   614.9
   617.5
   618.1
   612.6
   639.5
   626.9
     719
   640.5
   630.4
   700.8
   642.8
   680.4
   639.5
   590.5
   661.3
   689.5
   633.7
   648.6
   665.8
   656.7
   684.6
     660
   632.7
   697.3
   640.8
   726.8
     717
   649.9
     695
   604.2
   629.5
   676.5
   685.9
   705.7
   697.9
   650.9
   676.8
   719.3
   623.3
   722.2
   651.2
   682.3
   664.8
   670.7
   703.1
   676.8
   653.5
   706.3
   611.6
   687.5
   679.1
   665.1
     720
   702.4
   682.7
   682.7
   666.4
   631.7
   730.7
   667.1
   680.7
   713.5
   661.6
   746.9
   666.4
   664.5
   720.9
   710.6
   645.7
   705.7
     705
   712.2
   694.7
   682.3
     684
   686.6
   673.6
   650.5
   666.1
   699.5
   697.9
   698.2
   738.5
   643.7
   704.7
   720.3
   715.4
   691.4
   703.1
   714.8
   686.9
   702.1
   666.8
   691.4
   653.5
   672.6
   672.9
   736.5
   665.8
   718.3
   761.8
   735.5
   662.2
   730.3
   654.1
   772.2
     693
   715.7
   686.9
   686.6
   690.8
   747.2
   715.1
   699.2
   737.2
   658.3
   670.7
   746.9
   686.6
   691.1
   741.7
   767.3
   749.8
   711.9
   687.9
   703.1
   695.6
   700.5
   709.9
   680.1
   723.9
     683
   687.5
   709.6
   701.2
   731.3
   675.5
   685.9
   689.8
   712.8
   738.1
   703.4
   699.5
   737.5
   722.2
   737.8
   691.4
   722.2
   706.7
   754.7
   673.3
   688.8
   722.6
     719
   723.9
   756.6
   713.5
   796.2
   691.7
   744.9
   698.6
   680.7
   693.7
   668.4
   675.2
   735.2
   736.5
   714.5
   744.9
   677.1
   685.6
   669.4
   708.6
   698.2
   678.4
   682.3
     707
   750.5
   687.5
   724.8
     635
   677.8
   724.5
   714.1
   673.9
   730.7
   695.3
   666.8
   749.2
   697.3
   687.9
   668.4
   662.5
   716.1
   684.6
   645.7
   658.3
   700.5
   708.9
   729.4
   675.2
   713.2
   693.4
   691.1
   704.4
   735.5
   692.4
   662.5
   630.8
   675.8
   693.4
   668.1
   710.2
   712.8
   693.4
   700.5
   697.6
   687.5
   679.1
   705.4
   702.1
   720.6
   730.7
   678.8
   641.5
   639.2
   641.1
   700.2
   692.4
   662.5
     672
   704.1
   628.2
   677.1
   639.8
   735.9
   653.8
   601.6
     645
   661.6
   659.3
   660.6
   698.9
   640.2
   709.9
   655.1
   655.1
   636.9
   653.8
   665.8
   725.8
   654.1
   663.5
   690.8
   615.8
   677.8
     669
   692.1
   694.3
   730.3
   643.1
   622.3
   663.5
   674.6
   609.3
   632.4
   637.6
   652.5
   650.5
   642.4
   594.4
   616.5
   670.3
   651.5
     646
   688.8
   611.6
   626.9
     657
   607.7
   661.9
     622
   614.5
   660.3
   700.2
   599.3
   687.9
   627.5
   645.4
     658
   588.9
   654.1
   631.1
   631.1
   648.3
   632.1
   588.9
   607.1
   615.5
   643.7
   608.7
   615.2
     622
   649.6
   601.9
   670.7
   586.3
   629.5
     599
   626.9
   552.9
   627.2
   608.7
   639.8
   599.6
   637.2
   626.2
   630.4
   639.2
   627.5
   625.9
   608.7
   580.8
   620.4
   646.7
   598.6
   626.5
   676.5
   626.2
   626.9
   603.2
   570.4
   643.7
   611.6
   625.2
   630.8
   621.3
   684.6
   623.6
   614.9
     596
   652.8
   627.2
   623.6
     560
   661.6
   591.8
   658.7
   600.3
   662.5
   601.2
   620.7
     648
   630.1
   631.4
     648
   698.2
   651.2
   576.9
   651.8
   639.5
   640.8
   581.4
   676.8
   664.8
   622.3
   618.8
   640.8
   638.9
   651.8
   617.8
   605.8
   658.7
   615.8
   676.8
   601.9
   629.1
   613.6
   629.1
   627.5
   591.8
   603.2
   626.2
   685.9
   612.3
   588.6
   617.8
   653.8
     623
   648.3
   629.5
   598.6
   614.5
   635.6
   608.7
     635
   619.7
   621.3
   629.1
   569.4
   605.8
   654.4
   678.1
   622.6
   571.4
   644.1
   617.5
   624.9
   635.6
     608
     611
   605.8
   619.7
   615.2
   604.2
   643.1
   605.5
   628.5
   605.1
   574.3
   669.7
   633.7
   608.7
   641.8
   639.2
   625.9
   641.5
   581.4
     647
   612.6
   637.6
   604.5
   589.6
   637.6
   559.7
   631.1
   631.4
   687.9
   593.1
     598
   623.3
   615.2
   598.6
   641.5
   612.9
   628.8
   618.8
   639.5
   668.4
   596.7
   686.2
   618.4
   628.8
   641.8
   602.2
   640.8
   610.6
   629.8
   594.1
   636.6
   617.8
   648.6
   626.2
   613.2
   605.5
   592.5
   607.7
   607.1
   625.2
   592.2
   622.6
     659
     660
     658
   664.2
   666.8
     572
     646
   627.8
   626.5
   637.6
     621
   652.2
   604.5
   605.1
   637.9
     608
   663.8
   652.2
   622.6
   630.8
   667.7
   638.9
   629.1
     610
   623.6
   601.2
   598.6
   642.8
     669
   612.6
   655.7
   630.4
   632.7
   749.8
   628.5
   663.8
   601.2
   612.6
   653.8
   647.6
   683.6
   655.1
   654.1
   645.4
   655.4
   670.3
   623.6
   625.2
   619.1
     646
   595.7
   648.3
   644.7
   703.7
   593.8
   668.4
   642.8
   679.4
   632.7
   644.1
   620.7
   698.2
   673.6
   653.8
     658
   700.8
   619.7
   649.6
   618.4
   659.3
   616.5
   623.6
   665.5
   608.7
   651.8
     683
   672.6
   664.2
   677.8
   629.5
   688.5
   683.3
   619.7
   702.4
   636.6
   615.5
     657
   655.1
   612.6
   686.6
   672.9
     646
   672.3
   668.4
     682
   684.3
     660
   654.1
   670.3
   632.4
   697.6
   722.9
   718.7
   720.9
   743.6
   741.4
   669.7
   698.6
   720.6
     657
   686.2
     681
   683.6
   684.9
   675.2
   709.9
   664.2
     756
   699.5
   654.8
   656.1
   665.1
   697.3
   661.9
   690.4
   698.2
   701.8
   720.6
   681.4
   747.9
   683.3
   702.8
   673.6
     705
   676.8
   674.9
   675.2
   665.1
   677.1
   697.3
   672.3
   730.3
   772.5
     729
   764.1
   737.8
   741.7
   696.3
   699.9
   704.4
     684
   686.6
   748.8
   704.7
   697.9
   751.4
   682.3
   727.4
   746.9
     705
   751.8
   729.4
   710.2
   734.2
   744.6
   648.3
   677.5
   655.1
   704.4
   687.9
   715.4
   726.5
   701.2
   707.6
   731.3
   661.3
   692.7
   733.3
   697.6
   706.3
     681
   725.5
   707.3
   672.9
   649.2
   685.9
   691.4
   728.4
     732
   661.6
   685.9
   738.5
   689.5
   661.9
   751.1
   701.2
   727.1
   665.5
   701.8
   774.5
   702.4
   714.1
   726.5
   640.8
   694.3
   656.1
   672.3
   720.3
   714.1
   712.5
   732.6
   710.9
   682.3
   710.6
   740.7
   707.3
   696.9
   710.2
   749.5
   664.8
   704.1
   653.8
   709.9
   660.3
   697.3
   721.6
   701.2
   681.7
     730
   702.8
     684
   682.7
   648.3
   720.6
   673.6
   658.3
     681
   763.8
     684
   709.3
   683.3
     682
   710.6
   686.9
   680.4
   705.4
   654.8
   721.9
   765.4
     707
   690.8
   692.4
   677.5
   739.8
   653.1
   699.2
   714.1
   672.6
   652.5
   703.1
     696
   682.3
   656.1
   675.8
   651.2
   664.2
   677.8
   703.7
   641.5
     708
   708.6
   656.7
   704.7
   655.1
   680.7
     672
   656.7
   728.7
   687.5
   660.6
   628.8
   685.9
   671.3
   670.3
   638.5
   655.1
   657.7
   708.9
   639.8
   664.2
     671
     672
   677.1
   695.6
   694.3
   694.3
     634
     573
   694.7
   742.4
   684.3
     645
     669
     671
   613.9
     621
   608.4
   692.4
   624.9
   661.6
   670.3
   639.2
   703.7
   648.6
   651.8
   656.1
     683
   641.8
   716.4
   656.1
   625.6
   649.2
   693.4
   616.5
   703.1
   659.6
   676.2
   622.6
   623.3
   665.1
   640.2
   644.7
   703.4
   636.3
   656.1
   645.7
   636.3
     635
   632.4
   623.6
   631.7
   636.3
   604.5
   685.6
   668.1
   617.8
   656.7
   700.8
   652.8
   611.6
   605.1
   640.5
   555.8
   623.9
   655.4
   648.3
   608.7
     732
   686.9
   603.2
   640.5
   630.4
   660.6
   601.6
   691.4
   616.8
   645.7
   669.7
   569.4
   688.8
   700.8
   641.1
   627.5
   684.9
   646.3
   669.4
   691.4
   628.8
   603.5
   648.3
   653.5
   634.6
   692.1
   634.3
   665.8
   701.2
   638.2
   612.6
   626.5
   697.6
     659
   561.3
     623
   686.9
   628.5
   578.2
   639.8
   622.3
   671.3
   623.6
   643.4
   642.1
   667.4
   583.7
   614.9
   648.3
   605.8
   619.4
   609.7
   673.6
   623.9
     608
   636.9
   593.1
   639.2
   687.2
   652.5
   654.1
     609
   599.3
   612.6
   656.4
   628.5
   637.9
   604.2
   583.7
   586.3
   650.5
   639.8
   668.1
   643.7
   600.3
   658.3
   652.2
   633.4
     623
   628.5
   648.3
   619.7
   590.2
   616.5
   624.6
   580.2
   667.7
   683.6
   590.9
   653.8
   602.2
     575
   597.3
   620.4
     572
   642.1
   664.5
   636.9
   672.6
   694.7
   653.8
   597.3
   598.6
   654.1
   622.3
   636.9
   612.3
     669
   621.3
   613.2
     657
   682.3
   635.6
   676.8
   580.5
   606.1
   611.6
   642.4
   713.2
   672.3
   712.2
   644.1
   624.3
   627.2
   607.7
   612.3
   620.4
   629.8
   657.7
   602.9
   665.5
   661.6
   645.7
     659
   587.9
   599.3
   632.4
   631.1
   637.9
   646.3
   682.7
   637.6
   704.4
   599.9
   645.4
   628.8
     635
   627.5
   579.8
   612.3
   609.3
   641.1
   608.7
   666.4
   642.1
     695
   622.6
   655.7
     622
   624.6
   682.7
   627.5
   616.5
   681.7
   624.6
   576.9
   607.4
   677.5
   614.9
   582.4
   602.9
   603.8
   639.2
   604.8
   663.5
   605.8
     648
   591.8
   627.8
   601.9
   616.5
   579.5
   581.8
   624.6
   607.1
   621.3
   659.6
   612.6
   636.6
   646.7
   610.3
   641.5
   591.2
   614.5
   626.2
   628.2
   606.8
   642.1
   600.3
   640.8
   590.9
   604.5
   602.9
     705
   568.5
   570.7
   623.6
   618.1
   638.5
   638.2
   664.2
   678.1
   603.5
   613.2
     575
   583.4
     596
   643.7
   603.2
     597
   649.6
   642.1
   592.8
   589.2
   582.7
     598
   591.5
   612.3
   572.4
   650.2
   650.9
   632.7
   616.8
     623
     608
   650.9
   601.9
   672.3
   638.9
     672
   616.8
   680.1
   589.9
   616.2
   591.8
   654.8
   618.8
   677.8
   623.6
   632.4
   623.9
   629.8
   612.9
   664.2
   620.7
   655.1
   663.2
   619.1
   628.8
   665.1
   615.8
   582.1
   610.6
   600.3
   550.3
   580.8
   580.2
   654.8
   608.4
   621.3
   619.1
   574.6
   637.2
   603.5
     646
   586.6
   634.3
   687.9
   603.2
   575.3
   560.7
   591.8
   653.5
     599
   651.8
   632.4
   675.5
   629.8
   660.9
   634.6
   580.2
   620.1
   553.9
   635.6
   623.6
   604.5
     623
   634.6
   603.8
     574
     609
   614.5
   643.7
   609.7
   616.5
   624.6
   654.4
   621.7
   631.1
   594.7
   603.5
   651.8
   594.7
   555.2
   543.2
   598.6
   663.5
     585
   579.8
   564.6
   577.9
   582.1
   605.8
   596.7
   659.3
   583.7
   541.9
   599.6
   656.7
   597.7
   625.6
   641.5
   625.9
   577.2
   668.1
   578.2
     660
   596.7
   666.8
   594.4
   599.9
     658
   640.2
   636.6
     587
   602.9
   593.5
   583.4
   611.6
   594.4
   595.1
   625.6
   576.9
   630.8
   600.3
   584.7
   593.5
   576.9
   619.7
   616.8
   634.3
   609.7
   582.4
   572.7
   575.3
     584
   640.5
     574
   596.4
   607.4
   554.2
   563.3
   615.5
   630.4
   633.4
   585.7
     586
     585
   597.7
   570.1
   635.6
     645
   634.3
   555.5
   615.8
     623
   636.6
   630.1
   659.3
   578.5
   605.1
   588.3
   582.4
   582.4
   624.9
   607.7
     646
   612.3
   576.3
   635.6
   603.8
   618.8
   588.3
   626.9
   574.3
   619.1
     669
   620.4
   607.7
   610.3
   571.4
   636.3
   638.2
   595.1
   609.7
   608.7
   662.5
   590.9
   623.6
   597.7
   590.2
   646.3
   625.6
   585.7
   602.2
   614.2
   605.5
     574
   586.6
   620.4
   622.6
     585
   631.4
   562.6
     622
   580.2
   585.7
   611.3
   604.8
   568.8
     586
   641.8
   631.4
   577.9
   593.5
   583.4
   665.1
   610.6
   591.8
   597.7
   624.9
   611.9
   647.6
   659.3
   673.9
   586.6
   548.7
   606.4
     659
   604.2
   619.7
   620.1
   622.3
   636.6
   609.7
     596
   648.9
     610
   627.2
   638.2
   608.7
     645
   582.4
   552.9
   573.7
   635.9
   626.5
   652.8
   674.9
   573.3
   576.3
   636.3
   574.3
   643.4
   657.7
   638.9
   604.2
   620.4
   660.6
   573.7
     561
   607.4
   635.6
   603.2
     659
   525.3
   655.4
   636.3
   632.1
   635.6
     598
   589.6
   622.3
   659.6
   625.6
   619.1
   598.3
   642.8
     645
     587
   575.6
     648
     646
   660.6
   609.7
   573.3
   638.5
   604.8
     586
   647.6
   585.3
   599.9
   571.7
   577.6
   594.1
   653.1
   554.8
   591.5
   575.3
     635
   582.1
   671.6
   607.4
   589.6
   633.7
   606.1
   628.5
   588.6
   632.7
   616.5
   616.2
   648.9
   596.4
   603.2
   589.9
   601.6
     633
   591.2
   591.8
   682.3
   591.2
   608.7
     611
   592.2
   694.7
   639.8
   658.3
   624.3
   586.6
   569.1
   598.3
     587
   613.6
     645
   600.3
   683.6
   616.5
   625.6
   620.4
   619.4
     596
   636.6
   596.4
   655.1
   652.2
   641.1
   617.5
   569.1
   655.7
   559.7
   672.9
   601.2
   628.2
   654.4
   616.5
   583.7
   609.3
   624.3
   611.9
   663.2
   641.8
   611.9
   604.8
   571.4
   587.6
   621.7
   589.9
   560.7
   661.6
   632.4
   630.1
   636.3
   589.9
   582.4
   619.1
   681.4
   617.5
   613.6
   643.4
   595.7
   587.3
   617.8
   624.6
   590.9
   612.6
   543.8
   648.6
   674.9
     572
   625.2
   638.9
   607.7
   639.2
     572
   579.5
   607.7
   618.4
   601.2
   615.8
     672
     633
   581.8
   654.4
   628.2
   612.9
   590.2
   592.8
   619.7
   625.6
   637.2
   529.2
   610.3
   631.7
   609.7
   614.9
   612.3
   613.2
   598.6
   610.6
     609
   560.4
     645
   566.9
   642.1
     648
     623
     563
   598.3
   670.7
     512
   593.5
   590.2
     584
   573.3
   604.5
   595.4
   632.1
     596
   572.4
   577.2
   554.5
   557.4
     598
   596.4
   597.3
   617.1
   673.3
   644.4
   648.6
   631.1
   623.6
   625.2
   587.3
   619.7
   607.4
   622.6
   604.5
   634.3
   636.3
   633.7
   621.3
   600.3
   583.7
   624.3
   634.3
   641.5
   634.3
   623.9
   581.4
   643.7
   551.9
   616.5
   581.4
   613.6
   597.3
   566.9
   623.3
   600.9
   643.4
   644.4
   593.5
   556.8
   649.9
   581.4
   607.4
   628.2
   581.1
   628.8
   642.4
   632.7
   571.1
   606.4
   603.8
   576.3
     623
   651.8
   594.7
   542.5
   606.8
   612.9
   585.3
     572
   667.4
   602.5
   566.2
   656.7
   627.8
   592.8
   567.5
   581.1
   554.5
   624.9
   568.8
   601.2
   642.8
   627.8
   628.5
     596
   596.7
   643.7
   599.6
   640.2
   609.3
   545.1
   637.6
   579.2
   560.7
   564.9
   605.8
   623.9
   642.8
   604.2
   623.6
   588.3
   565.6
   562.6
   625.2
   636.6
   623.9
   612.3
   646.3
   591.2
   580.8
   631.1
     587
     538
   594.7
     623
   533.8
     622
   649.2
   615.8
   649.6
   665.1
   615.8
     561
   595.7
   607.4
   602.9
   593.5
   607.4
   626.2
   648.6
   595.7
   590.5
   591.2
   616.8
   579.5
     599
   577.2
     599
   590.9
     585
     598
   611.6
   619.4
   603.8
   604.5
   603.8
   590.2
   604.2
   611.9
   568.1
   616.5
     561
   592.5
   586.6
   589.6
   552.9
   676.5
   623.3
   598.3
   633.7
   632.4
   599.6
   652.8
   639.5
   626.2
   635.6
   588.9
   582.7
   575.3
   582.7
   597.7
   606.8
   637.9
   611.3
   605.5
   583.1
   568.1
   623.6
   633.4
   594.7
   585.3
   636.6
   606.4
   601.9
   650.9
   568.1
   558.1
   630.8
   605.5
   565.9
   557.1
     596
   552.6
     560
   600.6
   575.3
   574.6
   592.8
   636.9
   598.3
   594.7
   639.2
   613.2
     598
   592.2
   606.8
   555.2
   545.8
   605.8
   618.1
   580.5
   607.1
   631.4
   590.5
   604.2
   551.9
     634
   647.6
   578.9
   637.6
   607.7
   617.5
   583.1
   612.3
   641.5
   616.5
   598.6
   621.7
   613.9
   614.9
     587
   595.4
   625.6
   624.6
     574
   637.2
   592.5
     585
   613.6
   590.9
     573
   617.1
   637.2
   620.1
   622.3
   615.2
   613.2
   647.3
   630.1
   684.3
   610.3
   656.7
   620.4
   649.9
     598
   565.6
     611
   568.1
   591.8
     622
   592.8
   614.9
   565.9
   591.8
   626.9
   608.7
   602.5
   603.8
   621.3
   601.9
   577.2
   629.1
   652.2
   686.2
     584
   540.6
   591.5
   593.5
   655.4
   605.5
   604.5
     584
     586
   577.9
     621
   636.3
   576.6
   583.1
   591.5
   611.3
   590.2
   628.5
   571.1
   578.5
   618.4
   605.8
   636.9
   599.9
   654.4
   570.1
   670.3
   567.8
   641.5
   579.8
   590.9
   637.9
     574
   635.3
     633
     611
   659.6
   605.1
   576.6
   633.7
   637.2
   599.6
   589.6
   612.6
   588.6
   576.9
   619.1
   630.1
   663.2
   612.3
   547.4
   593.5
   634.3
   559.7
   636.6
   616.2
   582.4
   608.4
     660
   620.1
   590.5
   617.8
   638.2
   602.5
   637.6
   628.8
   608.7
   593.8
   649.2
   623.9
   616.2
   654.1
   596.7
   648.6
   607.1
   576.9
   607.4
   613.6
   562.3
   579.5
   625.9
   606.8
     610
   599.3
   612.9
   590.2
   642.1
   602.2
   648.3
   635.3
   649.6
     647
   594.1
   655.7
   602.9
   568.1
   632.7
   603.2
   519.5
   615.8
   604.2
   592.2
   646.3
   646.7
   660.3
   654.4
   590.2
   584.7
   587.3
   601.6
   577.2
   616.2
   590.2
   600.3
   588.3
   622.3
   670.7
   598.6
   608.4
   598.3
     622
   620.7
   606.1
   631.1
   597.7
   606.4
     537
   555.8
   629.5
   612.9
   582.1
   630.4
   553.2
   564.9
   629.8
   626.5
     657
     611
   545.1
   585.7
   654.1
   594.4
   594.4
   546.1
   631.1
   615.2
   565.6
   624.3
   609.3
   570.4
   606.8
   636.9
   623.6
   617.8
   614.5
   612.6
   587.3
   635.6
     608
   597.3
   632.4
   577.2
   558.1
   614.9
   653.5
   603.8
   603.5
   612.6
   613.2
   577.2
   616.8
   616.8
   592.5
   648.6
   544.5
   597.3
   613.2
   584.4
   573.7
   612.3
     596
   625.6
   624.3
   641.8
   601.6
   565.2
   602.5
   571.1
   640.8
   571.1
   564.9
   580.8
     551
   584.7
     598
   556.8
   624.3
   623.9
   616.5
   541.5
   568.1
   575.3
   638.2
   575.3
   618.1
   642.1
   595.1
   617.1
     671
   638.9
   590.9
   599.6
   616.8
   619.4
   636.6
   599.6
   619.1
   564.6
     658
   604.8
   599.3
   585.7
   629.5
   581.8
   569.1
   607.7
   611.9
   591.2
   566.5
     572
   616.5
   549.3
   582.4
   583.4
   522.1
   541.2
   612.3
   532.5
   633.4
   552.9
     596
   641.1
   589.9
   638.9
   566.2
   569.4
   540.6
   623.6
   605.8
   581.1
   626.2
   602.9
   594.4
   542.2
   547.4
   559.4
   599.6
   619.7
   585.3
   619.1
   609.7
   571.4
   668.4
   577.9
   582.4
     551
     610
   575.6
   576.3
     585
   617.8
   553.2
     574
     610
   633.7
   636.3
   591.2
     585
   645.4
   621.3
   580.5
   578.2
   543.2
   578.9
   603.2
   565.6
   564.6
   579.2
   620.4
   569.1
   595.1
   615.5
     562
   637.6
   536.7
   597.7
   589.9
   528.2
   537.3
   537.3
   610.6
   570.4
   590.5
   589.6
   582.7
   534.1
   601.2
   635.6
   623.9
   601.6
     634
   618.8
   535.7
   582.7
   579.8
   660.6
   590.5
   572.4
   617.5
   607.4
   625.9
   593.5
   616.5
   571.1
   610.6
   607.7
   612.9
   595.1
   602.5
   535.1
     598
   614.5
   605.8
   566.9
   575.9
   616.5
   547.4
   530.2
   598.3
   609.3
   564.3
   587.9
   587.3
   595.1
   554.8
   558.1
   631.4
   592.5
   594.4
   566.5
   581.4
     622
   598.3
   574.6
   599.3
   570.1
   565.9
     572
   579.2
   635.3
   604.2
   606.8
   637.2
   613.6
   602.5
   593.8
   604.8
   581.8
   549.3
   574.3
     635
   606.8
   622.6
     599
     608
   602.9
   624.6
   641.5
   648.9
   585.3
   589.2
   588.9
   537.7
   596.7
   572.4
   621.3
   610.3
   596.4
   580.8
   588.6
   572.4
   567.2
   602.2
   575.9
   608.7
   606.8
   560.4
   660.3
   604.8
   571.4
   599.6
   594.1
   545.8
   645.4
   600.3
   613.2
   590.5
   593.8
   634.3
   583.7
     611
   547.4
   583.1
   538.6
   595.7
   602.9
   565.2
   629.5
   602.5
   605.5
   626.5
   612.3
   620.1
   590.9
   614.2
   619.4
   588.9
   619.7
   579.5
     645
   582.1
   621.7
   612.9
   530.5
   606.1
   590.9
   626.5
   582.7
   611.9
   644.7
   599.9
   607.1
   591.2
     560
   572.7
   580.2
   639.5
   635.6
   582.1
   581.8
   570.4
   634.3
     585
   577.2
   595.7
   666.1
   602.5
   625.9
   612.6
   633.4
     621
   607.4
   580.2
   611.9
   626.2
   571.7
     633
   645.4
   615.5
   582.1
   585.3
   611.9
   655.1
   595.7
   602.9
     573
     610
   613.9
   613.2
   631.1
   640.8
   628.2
   650.5
   607.4
   558.7
   623.9
   580.8
   569.1
   617.5
   620.7
   601.9
   594.1
   629.5
   594.1
   585.3
   629.1
   568.5
   580.2
   583.4
   615.8
   597.7
   562.6
   591.5
   630.8
   576.6
     597
   612.6
   571.4
   623.6
   567.5
   618.8
   545.4
   583.1
   590.5
   598.6
     608
   574.3
   599.9
   566.5
   618.4
   602.2
   568.8
   588.9
   619.7
   625.9
     608
   637.9
   603.2
   636.3
   604.5
   568.1
   659.6
   552.3
     599
   624.3
   600.9
   549.3
   611.6
   538.3
   617.8
   631.7
   561.7
   597.7
   592.2
   606.8
   596.7
   575.6
   601.2
   600.6
   634.6
   618.8
   654.8
     551
   552.3
   586.6
   615.8
   568.5
   611.9
   630.4
   596.4
     646
   570.7
   591.2
   581.1
   575.6
   605.5
   567.5
   561.3
   604.8
   509.4
   608.4
   649.2
   643.4
   538.6
   664.8
   609.7
   662.2
   607.7
   610.6
   652.2
   646.3
   579.2
   567.8
   581.4
   611.3
   587.9
   612.6
   606.1
   606.4
   600.9
   619.7
     596
   618.4
   566.5
   572.7
     573
   594.4
   593.1
   631.7
   541.5
   553.9
   571.1
   553.6
     648
   556.8
   593.5
   542.2
   603.2
   582.7
   606.4
   667.7
   535.1
     596
     551
   593.5
   609.7
   571.1
     610
     563
   553.9
   590.5
   607.1
   644.1
   633.4
   614.5
   604.5
   619.1
   559.1
   579.2
   612.3
   593.5
   593.5
   627.8
   613.9
   582.4
   542.2
   629.5
   603.8
   615.2
   631.7
   564.6
   608.4
   614.5
   582.1
   543.2
   612.3
     587
     599
   620.7
   612.3
   620.4
   589.6
   523.1
   615.8
   584.4
   599.6
   592.5
   586.6
   573.7
   628.2
   615.8
   554.5
   600.3
   613.2
   652.8
   592.8
   641.1
   569.8
   636.9
   638.9
   618.8
   588.9
   560.4
   646.3
   628.8
   584.4
   629.5
   565.6
   556.5
   579.2
     609
   546.7
   628.5
   557.4
   599.6
   617.5
   612.3
     634
   580.8
   577.9
   608.7
     549
   605.8
   590.5
   615.5
   574.6
   619.7
   616.2
   599.6
     672
   567.5
   655.1
   575.3
   607.4
   588.3
   596.7
   575.6
   594.4
     585
   604.5
   603.8
   632.7
   665.8
   585.3
   601.9
   565.2
   600.9
   598.3
   604.2
   616.5
   614.2
   594.1
     562
   586.6
   635.3
   629.5
     585
   596.4
   557.1
   607.1
   622.6
   615.5
   583.1
   595.4
   555.8
   506.2
   565.6
   611.6
   604.5
   617.8
   651.2
     622
   561.7
   639.5
   614.5
   637.9
   596.7
   666.1
   588.9
   595.4
   601.9
   666.8
   635.9
     596
   576.9
   607.4
   582.7
   567.8
   649.9
   591.2
   556.5
   547.4
   593.1
   609.7
     608
   599.9
   640.2
   626.2
   620.4
   531.8
   608.7
   593.8
   636.3
   599.9
   643.7
     597
   547.7
   643.4
   601.6
   619.1
   625.6
   597.7
   546.1
   573.7
   578.9
   547.4
   592.2
   653.1
     562
     550
   556.8
   642.8
   562.3
   601.6
   632.1
   643.7
   682.7
     611
   613.6
   640.5
   607.7
     646
   560.7
   626.5
   659.3
   594.1
   556.8
   621.3
   598.3
   582.7
   634.6
   653.8
   607.4
   668.4
   600.6
   598.6
   588.3
   639.8
   577.9
   593.1
     572
   645.4
   617.8
   630.8
   645.4
     573
   612.9
   647.3
   563.9
   615.2
   580.8
   565.9
   596.4
   642.1
   645.4
   617.1
   635.6
   616.5
   599.6
   582.1
   617.5
   599.9
   619.4
   646.3
   639.2
   648.9
   649.9
   609.3
   620.1
   602.2
   630.8
     597
   619.4
   632.1
   603.8
   589.9
   561.7
   625.6
     681
   624.6
   618.4
   601.9
   644.1
   663.2
   592.5
   641.8
   603.2
   638.5
     621
   652.2
   591.5
   626.5
   640.8
   636.9
   650.5
   663.8
   650.2
   618.4
   690.8
   633.7
   610.6
   666.8
   658.7
   659.6
   633.7
   702.4
   603.8
   625.6
   576.3
     706
     672
   669.4
   656.7
   613.9
   606.4
   665.5
   624.9
   680.4
   659.6
   647.6
   575.3
   648.6
   674.6
   600.9
   631.1
   678.8
   623.3
   639.2
   603.5
   603.5
     645
   641.5
   625.6
   636.3
   615.2
   631.1
   637.9
   654.4
   629.1
   718.7
     621
   617.1
   666.4
   679.7
   662.2
   660.9
   672.9
   691.7
   677.1
   686.6
   673.9
   656.7
   701.8
   629.8
     681
     621
   661.3
   653.5
   634.6
   631.4
   682.3
     597
   612.3
   625.2
   649.6
   677.5
   611.6
   626.9
     682
   701.5
   663.8
     660
   658.3
   686.9
   645.4
   665.8
   650.9
   639.5
   652.8
   665.5
   676.8
   674.9
     671
   690.1
   658.7
   704.7
   613.6
   647.6
   640.8
   634.3
   634.3
   650.2
   686.6
   673.3
     609
   672.3
   642.4
   728.7
   655.7
   652.2
     635
     669
   652.8
   637.6
   710.9
   644.1
   650.5
   641.1
   666.1
   616.8
   706.3
   636.6
   632.7
   656.4
   619.1
   623.9
   678.4
   641.1
   670.3
   569.8
   641.8
   685.3
   620.4
   637.2
   660.9
   643.7
   641.1
     648
   648.9
     648
   698.2
   653.1
   625.9
   689.1
   687.9
   657.7
   643.4
   608.4
   607.7
     658
   650.9
   678.8
   672.6
   596.4
   611.6
   622.3
   671.6
   621.7
   651.8
   634.6
   606.4
   626.9
   649.2
   663.5
   674.2
   644.4
   576.3
   660.3
   653.8
   640.8
   653.1
   675.8
   685.9
   623.3
   627.8
   643.7
   604.8
   675.8
   609.7
   592.5
   575.6
   598.3
   607.4
   635.6
   639.5
   636.9
   671.6
   614.5
   638.5
   597.7
   615.5
   615.5
   632.1
   580.5
   656.1
   656.4
   587.3
   591.2
   648.6
   645.7
     597
   652.5
   614.9
   644.7
   658.7
   561.7
   587.6
   652.2
   624.6
   583.1
   637.6
   570.7
   650.9
   629.1
   577.9
   580.5
   621.7
   592.2
   582.4
   592.8
   603.2
   624.6
   572.4
   629.5
   605.1
   610.3
   663.2
   556.8
   621.7
   609.3
   621.3
   646.7
   555.5
   613.9
   602.5
   641.8
   590.9
   570.7
   606.1
   609.3
   636.6
   553.6
   584.4
   630.4
   576.3
   642.8
   678.4
   565.6
   626.5
   624.6
     623
     635
     657
   575.9
   636.3
   553.2
   631.1
   586.6
     608
   569.8
   595.4
   625.9
   599.3
     596
   577.6
   630.4
   647.3
   591.5
   554.5
   573.7
     575
   578.9
   588.9
   622.6
     660
   612.3
   606.8
   619.4
   592.8
   596.4
   594.4
   600.3
   686.6
     574
   616.8
     587
   561.3
   586.6
   695.6
   624.6
   588.3
     611
   614.2
   594.4
     623
   617.5
   593.1
   609.3
   616.8
   625.2
   570.1
   652.8
     575
   560.7
   568.1
   574.3
     634
   634.6
   607.1
   645.7
   623.3
   549.3
   608.7
   547.4
   588.9
   590.2
   607.7
   630.8
   661.3
   684.3
   626.2
   642.1
   605.5
   618.1
   663.8
   582.4
     597
   561.3
   614.9
   617.1
   630.4
   641.5
   578.9
   567.8
     621
   622.6
   605.5
   590.5
   583.7
   610.3
   627.8
   585.7
   568.5
   596.7
   605.8
   607.1
   603.8
   600.9
   630.8
   600.9
     611
   617.5
   571.4
   637.9
   604.5
   651.5
   571.1
   566.5
   604.5
   514.6
     573
   598.6
   626.9
   598.3
   600.9
   602.5
   573.3
   574.6
   606.1
     621
     598
   615.8
     647
   640.8
     586
   601.2
   633.7
   599.6
   590.2
   606.4
     648
   628.2
   631.1
   580.5
   627.5
   657.7
   589.2
   616.5
   602.5
   622.6
   594.4
   593.5
   609.7
   543.5
   583.1
   609.3
   549.3
     586
   583.1
   580.8
     584
   655.4
   579.8
   607.7
   571.1
   618.8
   614.2
   618.1
   588.9
   595.4
   661.9
   557.8
   616.8
   581.4
   630.1
   636.6
   621.3
   568.5
   601.9
   585.3
     597
   574.6
   625.9
   620.7
   607.7
   612.3
   654.8
   609.7
   579.8
   659.6
   620.4
   629.5
     622
   599.9
   568.8
   544.5
   590.5
   557.4
   602.2
   648.6
   622.6
   594.7
   602.9
   569.4
   569.1
   621.3
   540.9
   592.2
   595.7
   542.5
   620.7
   566.5
   630.4
   601.9
   543.8
   585.3
   612.9
   554.5
   639.8
   589.9
   599.9
   577.2
   595.7
   605.8
   579.2
   637.9
   581.1
   580.2
   550.6
   569.1
   622.6
   579.5
   640.8
   563.6
   616.5
   603.8
   616.2
   587.3
   579.5
   595.7
   559.1
   552.9
   654.8
   607.1
   636.9
   583.1
   552.3
   567.5
   622.3
   579.5
   597.7
   658.7
     586
   566.5
   626.9
   545.1
   582.1
   635.6
   577.9
   576.6
   613.2
   551.6
   637.2
   588.3
   603.8
   583.4
   588.9
   554.2
   558.7
   589.6
   636.9
   569.1
   617.5
   537.3
   636.9
   632.7
   568.5
   590.2
   580.5
     609
     645
   638.9
   555.2
   568.8
     648
   608.4
   576.9
   619.1
   589.6
   602.2
   588.6
   571.1
   600.6
   580.8
   563.9
   551.9
   605.8
   577.2
   652.5
     611
   603.2
   578.2
   599.6
     551
   569.1
   577.6
   587.3
   528.2
   626.5
   535.4
   594.7
   611.9
   572.7
   608.7
   588.6
   595.1
     635
   590.2
   664.5
   582.7
     561
   556.8
   578.5
     610
     622
     660
   578.5
   607.1
   604.8
   580.2
   620.7
     561
   586.6
   603.2
     610
   612.3
   559.7
     549
     587
   611.3
   624.6
   579.5
   599.9
   529.2
   594.4
   618.8
   632.7
   559.1
   612.6
   589.9
   570.7
   549.7
   583.4
   639.8
   610.6
   613.2
   595.1
   663.8
   573.3
   599.3
   593.8
   582.4
     560
     563
   610.3
   596.7
   610.6
   610.3
   597.3
   577.9
   578.5
   624.6
   594.4
   584.7
   626.9
   554.8
     634
   615.2
   562.3
   606.1
   625.6
   594.1
   590.9
   616.5
   601.9
   678.4
   615.8
   624.9
   581.1
     608
   617.8
   617.1
   592.2
     622
   621.3
   608.4
   598.3
   647.3
     599
   650.2
   609.3
   604.2
   698.9
   593.8
   633.4
   611.9
   637.2
   648.9
   736.8
   613.6
   654.1
   596.4
   671.3
   615.5
   638.2
   602.5
   651.8
   627.2
   649.9
   583.7
   634.3
   567.5
   621.3
   617.1
   663.8
   649.2
   623.3
   588.6
   605.1
   647.6
   592.8
   638.5
   596.4
   626.9
   585.7
   679.1
   620.7
   576.3
   648.3
   618.8
     562
   649.9
   675.8
   618.1
   642.1
   589.9
   626.9
   637.6
   604.5
   662.9
   633.7
   613.6
     671
   650.2
   653.5
   626.2
     634
   660.3
   655.7
   641.5
   626.5
   627.5
   612.6
   653.8
   661.9
   643.1
   671.3
   636.3
   584.7
   624.9
     560
   645.4
   648.6
   652.8
   657.4
   610.3
   664.2
   678.1
   698.9
   654.4
   660.3
   622.6
   679.4
   633.4
   618.1
     646
   622.6
   689.8
   653.8
   651.2
   652.2
   653.1
   627.2
   627.5
   672.3
   629.1
   646.7
   689.1
     682
   676.8
     645
   644.1
   662.9
   662.9
   715.4
   676.5
   666.1
   660.9
   654.1
   684.3
   660.3
   662.5
   594.7
   618.8
   653.8
   683.3
   624.6
   653.1
   652.5
   660.9
   628.2
   693.7
   723.5
   676.5
   653.8
   654.1
     682
   735.2
   579.2
   677.1
   683.3
   620.7
   701.5
   643.1
   662.2
   678.1
   665.8
   655.1
   715.1
   676.5
     681
   687.9
   647.6
     695
   665.8
   686.9
   629.5
   640.8
   664.5
   667.7
   687.9
   687.5
   653.8
   611.3
   650.5
   642.8
   680.4
   635.9
     599
   691.4
     645
   640.2
   655.4
   643.1
   602.2
   648.9
   688.5
   627.8
   628.5
   675.2
   652.8
   596.7
   689.8
   670.3
   637.6
   646.7
   618.8
   627.5
   635.3
     634
   672.3
   630.1
   674.2
   659.3
   630.1
   664.5
   642.8
   651.2
   692.1
   667.1
   696.6
     575
   654.1
     608
   615.2
   606.1
   631.4
   653.1
     672
   625.9
   598.6
   599.6
   650.5
   612.3
   599.6
   664.8
   632.1
   568.1
   609.7
   612.9
   674.6
   596.7
   650.2
   656.4
     657
   636.3
   679.4
   600.6
   622.6
   625.9
   652.5
   608.4
   613.2
   616.8
   570.4
     660
   630.1
   576.9
   588.9
   618.4
   563.9
   557.4
   593.1
   632.7
   605.8
   625.6
   583.7
   631.7
   588.9
     633
   594.1
   665.5
   614.2
   614.2
   664.2
   606.8
   566.2
   600.3
   589.6
   602.9
   664.2
   557.1
   625.9
   567.2
     634
   585.3
   566.5
   577.2
   564.6
   653.5
   629.8
   613.9
   589.2
   623.9
   595.1
   602.5
   610.6
   649.9
   580.2
   628.5
   541.5
   576.3
   575.9
   579.8
   540.6
   591.5
   599.6
   640.5
   626.5
   638.5
   577.6
   638.5
   604.8
     572
   611.3
     621
   586.3
     586
   568.8
   576.9
   607.4
   611.9
   624.3
   597.3
   625.9
   629.8
     622
   601.2
   616.5
   578.9
     598
   581.4
   599.6
   664.2
   526.3
   596.7
   614.5
     610
   617.5
   600.6
   560.4
   655.4
     597
     539
   585.7
   589.2
   555.2
   569.8
   601.9
   541.2
   636.3
   576.3
   570.4
   628.8
   609.7
   572.4
   606.4
   618.4
   568.8
   602.9
   593.8
   593.5
   637.6
   642.4
   637.2
   563.6
   594.7
   620.7
   598.6
   656.4
   623.3
   576.6
   575.3
   581.8
   598.6
   668.4
   638.9
   593.1
   609.7
   643.4
   637.2
   598.3
   592.8
   574.3
   588.3
   614.2
   638.5
   587.9
   630.8
   616.2
   600.3
   567.5
   658.3
   628.8
   570.1
   665.5
   658.3
   626.5
     609
     587
     633
   661.3
   551.9
   636.9
   544.5
   585.7
   588.9
   587.9
   585.3
   607.7
   614.5
   633.7
   564.6
   613.9
   616.8
     647
   624.6
   603.5
   624.6
   614.9
   568.1
   641.5
   614.9
   621.7
   617.5
   661.9
   626.2
   665.5
   606.4
   587.3
   601.6
   640.2
   586.6
   609.3
   612.9
   591.2
   659.3
   667.1
   579.8
   651.2
   676.5
   627.5
     621
   584.7
   604.2
   653.8
   656.4
   625.2
   652.2
   659.6
   615.8
   652.8
   642.8
   615.8
   697.9
   692.4
   689.8
   630.1
   671.3
   640.5
     634
   668.1
   657.7
   662.5
   649.6
   692.4
   684.9
   667.7
   615.2
   696.9
   648.6
     683
   659.3
   663.8
   698.6
   650.5
   689.1
   671.3
   719.6
   710.6
   720.3
   702.4
   724.2
   688.5
   708.3
   744.9
   702.8
   724.8
   770.9
   764.4
   749.2
     717
   683.3
   722.2
     706
   701.2
   740.7
   702.4
   733.9
   782.9
   795.9
   753.1
   753.4
   724.8
     732
   758.9
   745.6
     705
   734.6
   787.4
   739.1
   765.4
   721.9
   771.9
   761.5
   728.7
   770.6
   811.1
   775.8
   747.2
   828.3
   754.7
   798.1
     805
   787.1
   786.8
   787.4
   778.7
   774.8
   766.7
   800.7
   744.6
   809.8
   857.8
   850.1
   849.7
   760.5
   831.2
   785.8
   812.4
   801.7
   803.3
   832.5
   862.4
   817.3
   785.8
   862.4
   816.6
   771.5
     778
   806.9
   864.3
   817.9
   836.7
   835.1
     790
   847.1
   884.4
   815.3
   899.4
   874.1
   877.9
   844.5
     902
   845.2
   955.5
   914.3
   862.1
   916.2
   903.3
   834.5
   900.3
    1000
     793
   884.1
   866.6
   850.1
   884.4
     899
   909.4
   898.1
   895.8
     914
   854.3
   880.2
   907.1
   904.5
   857.8
   940.9
   903.9
   909.1
   861.7
   861.7
   908.1
     899
   895.5
   910.4
   892.9
     937
   904.5
   855.2
   894.2
   921.1
   937.3
   888.3
   932.1
   873.7
   898.4
   895.5
   911.4
   867.6
   886.4
   962.9
   910.7
   932.4
   876.3
   917.8
   966.5
   942.5
   939.3
     997
   957.8
     923
     888
   942.2
   881.8
     961
   966.2
   993.4
   893.8
   859.5
   932.8
   918.5
   920.1
     924
    1018
   928.6
   869.8
   918.5
   880.5
   897.4
   935.7
   961.6
   882.8
   904.9
   868.2
   902.9
   873.4
   888.7
   896.8
   940.2
   950.3
   965.9
   946.7
     959
     888
   943.5
   903.6
   921.4
   912.7
   893.5
     938
   871.8
     950
   951.9
   854.6
     865
   894.5
   952.2
   925.6
   949.6
   875.7
   873.1
   861.4
   894.5
   895.8
   859.8
   962.9
   887.7
   953.9
     890
   918.5
   903.9
   907.5
   900.3
   892.2
   855.9
   924.3
   905.8
   899.7
   858.5
   913.3
   902.6
   873.1
     888
   844.2
     826
   896.8
   854.9
   881.2
   887.7
   891.9
     890
   877.3
   863.4
   875.4
   879.6
   868.9
   857.2
   811.8
   844.5
   837.4
   866.3
     852
   879.2
   878.3
   805.6
   833.5
   844.9
   825.1
   841.9
   861.7
   849.1
   850.7
   857.2
   833.8
   783.2
   865.3
   926.9
   849.1
   748.5
   824.1
   748.2
   852.6
   815.7
   763.1
   797.5
   748.5
   851.7
   738.1
   834.8
   747.2
   809.5
   805.6
   783.5
     766
     814
   787.4
   800.7
   806.3
   745.9
   813.4
   784.5
   819.6
   780.3
   818.6
   784.5
   782.6
   787.1
   797.8
   714.1
     768
   807.6
   697.3
   735.9
   757.3
   737.8
   750.8
   758.6
   852.6
   750.1
   752.1
   790.7
   708.6
   763.8
     744
   718.7
     729
   680.7
   756.6
   761.2
   756.9
   760.2
   740.1
   700.2
   725.5
   785.8
   746.9
   707.6
   668.7
   771.2
   790.4
   699.9
   726.5
   727.4
   725.8
   741.4
   677.1
   736.2
   729.4
   729.4
   683.3
   711.5
   726.5
   771.5
     672
   787.4
   707.3
   733.6
   706.7
   688.2
   714.1
   737.2
   678.4
   715.7
   655.1
   727.1
   699.5
   685.3
   689.1
   720.6
   716.7
   702.4
   650.2
     647
   706.3
   603.2
   652.2
   682.3
   750.1
   677.1
   718.3
   625.9
   613.2
   678.4
   661.9
   747.9
   677.5
   698.2
   654.4
   694.7
   682.3
   735.5
   666.4
   692.1
   685.6
   648.6
   711.9
   660.9
   658.3
   648.6
   706.7
     660
   701.8
   664.8
   631.1
   689.1
     731
   640.5
   759.2
   701.5
   701.2
   699.9
     683
   698.9
   642.4
     648
     659
     719
   680.4
   738.5
   701.5
   698.9
   709.6
   642.1
   650.9
   700.5
   658.3
   717.4
   654.8
   675.5
   687.5
   665.1
   738.5
   692.7
   677.8
   681.7
   724.5
   707.6
   748.8
     695
   740.7
   695.6
   689.8
   660.6
     648
   646.7
   753.1
   663.8
   694.3
     717
     718
   734.6
   699.5
   709.9
   704.1
     694
   744.3
   786.8
   748.8
     732
   702.4
   665.5
   750.5
   747.9
   788.1
   682.3
   682.7
   728.4
   704.7
   755.7
   717.4
   748.5
   751.4
   779.3
   759.5
   710.2
     683
   727.1
   725.2
     730
   767.7
   775.1
   745.3
     768
   718.3
   775.1
   743.6
   771.9
   741.4
   744.6
     707
   774.5
   785.2
   720.6
   771.2
   782.9
     804
     756
   764.7
   768.3
   733.6
     815
   798.5
   775.1
   773.5
     778
     766
     826
   776.7
     779
   744.9
   779.7
   831.9
   733.6
   785.2
   794.6
   833.2
   798.8
   871.5
   891.9
   822.2
   833.5
   812.4
   804.6
   789.7
   816.6
   792.6
   808.2
   825.1
   841.9
   805.3
     779
   870.5
   823.1
   907.1
   903.6
   784.2
   809.8
   888.7
   793.9
   855.9
   858.8
   940.9
   826.4
     840
   830.6
   886.4
   887.7
   837.7
   865.6
   933.4
   842.3
   873.7
   865.3
     912
   877.3
     925
   820.5
   885.4
     863
   857.8
   927.6
   897.7
   835.8
   862.4
   928.6
   912.7
     911
   903.9
   926.3
   942.5
   934.7
   902.9
     876
   884.8
   923.4
   897.7
   959.4
     936
   861.1
   941.5
   945.1
   915.3
   895.8
   856.5
   878.3
   964.9
   940.9
   911.4
   909.1
   856.5
   873.4
   939.9
   935.7
   903.3
   946.4
   906.8
   919.1
   885.4
   947.4
   920.4
   962.6
   906.8
   903.6
   942.8
   829.6
   970.4
   928.6
   953.5
   953.9
   971.4
   861.7
   954.2
   965.2
   874.1
   929.9
   945.1
   853.6
    1003
   929.5
   917.5
   957.4
   962.9
   974.9
   947.7
   972.3
   948.3
     960
   962.6
   958.7
   992.8
   954.8
   964.2
    1024
   928.2
   931.1
   926.9
   954.2
     950
   881.8
   934.1
     948
   908.8
   918.8
   965.9
   968.8
    1003
   977.9
     947
    1003
   950.9
   974.9
   959.4
    1019
    1013
   968.8
   944.8
   908.4
   943.8
     937
     935
   930.8
   958.7
   965.2
   941.5
   944.8
   906.8
   992.5
   976.2
     985
   956.1
   933.4
     911
   911.4
   976.9
   936.3
   942.8
   955.8
   961.6
     972
   946.4
   926.6
   980.1
   962.3
   920.8
   904.2
   897.1
   874.1
   942.2
   892.9
   978.8
   915.3
   961.3
   893.2
   943.2
   943.5
   957.8
   920.8
   903.3
   875.4
   895.5
   995.4
   943.5
   985.6
   980.1
   898.4
   918.5
   922.7
   908.8
   955.8
   953.2
   951.6
   913.6
   955.2
   960.7
   879.6
   907.8
   927.3
   955.5
   923.7
   914.6
     937
   886.1
   924.7
   944.1
   974.9
   923.7
   968.5
   905.8
     960
   895.8
   856.2
   883.1
   894.5
   862.7
   900.7
   914.6
   799.1
   917.5
   916.6
   904.2
     900
   861.4
   893.5
   986.3
   927.9
   911.7
   882.5
     913
   843.6
   896.1
   919.8
   883.8
   850.7
   938.9
   900.3
   879.6
   906.5
   966.8
     828
   900.7
   915.6
   921.4
   859.5
   816.6
   870.5
   807.6
   857.2
   882.5
   895.8
     914
   811.1
   890.9
   871.8
     816
   867.9
   835.1
     792
   889.6
   864.6
   904.9
   858.2
   884.4
     815
   809.2
   838.4
   821.5
   878.6
   840.6
   852.3
     900
   865.3
   825.4
   801.1
     827
   893.5
   835.5
   891.9
   816.6
   825.1
   776.7
     865
   835.5
   805.6
   765.7
   835.8
   805.6
   854.9
   792.6
   829.3
   891.2
   746.9
   848.4
   786.1
     838
   823.1
   817.6
   822.5
   839.3
   826.7
   801.7
   772.8
   795.9
   781.3
     780
   871.8
   794.9
   824.4
   823.1
     851
   848.4
   739.4
   823.4
   763.1
   811.4
   796.8
   793.9
   780.3
   778.7
   761.8
   749.2
   823.8
   738.5
     754
   849.7
   812.1
   812.4
   748.2
   772.8
     779
   821.2
   755.7
   834.8
   803.7
   816.6
   786.1
   797.5
     694
   757.9
   795.6
   760.5
   731.3
   784.8
   710.6
   771.5
   809.2
   762.8
   774.8
   777.1
   811.1
   724.8
     769
   705.4
   760.5
   761.5
   773.2
   762.5
   743.3
   784.5
     705
   764.4
   722.2
     731
   765.1
   753.7
   770.9
   764.1
   738.1
   699.9
   739.1
   762.5
     720
   735.9
   680.4
     730
   691.7
   698.9
   813.4
   727.4
   724.2
     671
   741.4
   684.9
   701.8
   726.8
   765.7
   736.5
   758.6
   696.6
   698.9
   733.6
   721.6
   782.9
   694.7
   724.8
   734.2
   721.6
     671
   698.6
   766.4
   668.7
   700.8
   720.9
   695.6
   703.1
   668.1
   692.4
   687.5
     684
     657
   682.7
   739.4
   704.7
   698.6
   689.8
   724.8
   674.2
   707.3
   715.4
     744
   659.3
   667.1
   762.5
   633.7
   693.4
   714.8
   656.1
   752.1
   716.4
   651.5
   677.1
   696.3
   689.8
   679.7
   701.8
   646.3
   664.8
     730
   705.4
   733.9
   709.3
   733.3
     684
   731.3
   684.3
   721.6
   701.2
   732.6
   672.3
   677.1
   680.1
   641.1
   650.9
     658
   761.5
   662.2
   672.9
   663.5
   658.3
   720.6
   733.9
   708.9
   693.4
   678.8
   676.5
   709.3
   755.3
   738.1
     648
   663.8
   683.6
   683.3
   664.8
   695.3
   757.9
   680.4
   657.4
   757.6
   659.6
   671.3
   672.6
   694.7
   658.3
   700.2
     681
   699.5
   670.3
   699.9
   680.7
     694
   705.7
   668.1
   609.3
   684.9
     717
   675.2
   716.7
   675.5
   733.9
     681
   687.2
   699.5
   679.4
   719.3
   681.4
     729
     744
   655.4
   756.6
   713.8
   700.2
   692.7
   673.3
   676.5
   680.1
   772.8
   697.6
   745.3
   720.6
   765.4
   740.1
   707.3
   721.3
     695
   721.3
   676.5
   695.3
   698.2
   722.6
   715.7
     743
   762.1
   761.2
   710.6
   742.4
   731.6
   729.7
   734.9
   703.1
   734.6
   690.1
   706.7
   783.2
   801.4
   760.5
   709.3
   712.5
   708.6
   746.9
   781.3
   746.9
     719
   711.2
   762.8
   753.1
   746.2
   675.5
   709.9
   761.8
   750.1
   716.7
   741.1
     779
   701.8
   709.6
   739.1
   701.8
   785.2
   724.5
   740.7
   758.2
     792
   743.6
     731
   759.9
   744.3
   762.1
   770.2
   793.9
     780
   813.1
     708
   735.2
   794.3
   788.1
   745.9
   700.5
   761.8
   749.2
   759.5
   697.3
   817.9
   734.6
   779.7
   781.9
   771.2
   760.8
   837.4
   835.5
   776.7
   788.1
   760.2
   702.8
   776.7
   742.4
   768.6
   743.3
   781.6
   782.6
   784.2
     768
   789.1
   850.4
   793.3
   722.9
   748.5
   774.8
   745.6
   759.2
   748.8
   748.8
   776.4
   830.6
     743
   722.9
     768
   746.9
   778.7
   872.4
     804
   813.4
   751.8
     694
   804.6
   750.8
   732.6
   726.8
   704.1
   777.7
   821.5
   737.8
   784.8
   746.6
   805.9
   784.2
   691.4
   774.5
   826.7
   719.3
   708.9
     743
   732.3
     803
   749.5
   798.5
   772.5
   841.6
   777.1
   749.2
   837.1
   811.8
   723.5
   731.3
   796.2
   747.5
     802
   725.5
   760.5
   700.5
   806.3
     729
   770.2
   774.5
     802
     744
   751.1
   786.1
   752.4
   723.5
   734.6
   710.2
   748.2
   735.5
   752.7
   766.4
     790
     718
   735.2
   725.5
   737.8
   693.4
   804.3
   764.7
   746.2
   685.6
   741.4
   779.3
   732.3
   738.1
   728.4
   732.9
     742
   759.9
   717.7
   748.8
   727.8
   699.2
   662.9
   748.2
   750.5
   660.9
   703.7
   701.8
   690.4
   696.3
   726.5
   676.8
   734.6
   677.1
   676.8
   716.1
   691.4
   673.3
   722.6
   676.2
   712.5
   683.6
   693.7
   748.2
     769
   684.6
   715.7
   724.5
   683.6
   672.3
   708.9
   684.9
   684.3
   677.8
   707.6
   750.5
   657.4
   658.3
   685.3
   671.3
   686.2
   680.1
   641.8
     706
     720
   699.9
   663.2
     611
   755.7
   693.7
   702.4
   764.4
   615.2
   659.6
   668.4
   665.8
     684
   670.3
   685.6
   685.9
   709.6
   670.7
   628.8
   675.2
   697.3
   669.4
     622
   696.6
   655.7
   672.9
   692.1
   719.6
   661.6
   630.8
   692.4
   733.9
   624.3
   733.6
   692.1
   649.6
   740.1
   648.3
   661.3
   701.5
   706.3
   658.7
   680.7
   679.1
   648.6
   672.6
   662.5
   673.3
   724.8
   651.5
   636.9
   723.2
     693
   632.4
   608.4
     647
   638.9
   728.1
   683.6
   703.7
   627.8
   637.9
     684
   610.3
     708
   625.9
   695.6
   651.5
   646.7
   690.1
   657.7
   605.5
   677.1
   631.7
   670.3
   695.3
   650.9
   666.1
   595.7
   710.2
   627.5
   689.5
   656.4
   628.2
   680.1
   680.7
     658
   706.3
   656.4
   695.3
   619.1
   611.6
   637.2
   633.4
   664.8
   653.1
     672
   664.8
     634
   637.6
   719.3
   617.5
   644.1
   661.6
   688.5
   684.6
   653.8
     682
   659.3
   661.9
   647.6
   661.6
   686.2
   688.8
   617.5
   610.6
   660.3
   593.5
   693.7
   616.5
   664.8
   563.3
   657.4
   615.2
   656.4
   717.7
   668.7
   663.2
   664.5
   632.1
   593.8
   629.1
   712.2
     646
   643.1
   698.9
   627.2
   669.7
   637.6
   633.7
   668.4
     707
   679.1
   648.9
   675.5
   630.4
   676.5
   655.4
   630.8
   687.5
   618.4
   697.3
   663.5
   691.4
   668.4
   677.8
   679.7
   666.8
   604.8
   708.9
   649.6
   654.4
     669
     706
   677.8
     693
   642.1
   618.4
   696.3
   685.9
   635.3
   644.7
     683
   655.1
   697.6
   613.2
   695.3
   641.1
   675.8
   640.8
   695.3
     634
   691.4
   743.3
   636.6
   690.4
   738.8
   709.9
   649.2
     705
   628.2
   637.2
   705.7
   666.4
   714.1
   699.9
   674.2
   674.9
   620.7
   722.6
     729
   692.4
   677.8
   745.9
   679.1
   619.1
   693.4
   699.5
   694.3
   708.6
   687.2
   699.5
   691.4
   659.3
   675.8
   708.3
   701.2
   718.3
   730.7
   728.1
   719.3
   718.3
   711.9
   720.9
   736.2
   726.1
     732
   718.3
   760.5
   704.7
   695.6
   729.4
   717.4
   735.9
   720.6
   718.3
   736.8
   719.6
   744.3
   712.5
   728.7
     695
   772.8
   708.6
   746.2
   762.5
   723.9
   719.6
   731.6
   760.2
   783.2
   746.6
   744.9
   772.2
   718.7
   777.4
   765.4
   751.4
   791.3
   756.3
   717.4
   751.4
   764.7
   771.5
   745.9
   766.4
   744.3
   725.8
   808.9
   777.7
   795.6
   821.8
   767.3
   758.6
   809.5
   799.8
   836.7
   776.4
   801.7
   765.1
   788.7
     805
   821.2
   743.3
   811.8
   825.7
     792
     829
   853.9
   811.1
   832.5
   848.4
   907.1
   801.7
   888.3
   853.9
   840.6
   840.6
   862.4
     852
   829.6
   837.7
   859.5
   886.4
   884.8
   881.8
     890
   873.7
   850.1
     852
   869.5
   921.7
   863.4
   928.6
     865
     890
   876.3
   890.3
   892.9
     841
   883.1
   878.3
   898.4
   893.2
   921.7
   916.9
   940.6
   864.6
   856.5
   876.7
   913.3
   954.5
     887
   969.1
   914.6
   934.1
   902.6
   942.2
   985.3
   983.7
   908.8
    1008
   936.3
   938.6
   938.3
   906.8
   954.5
   922.7
   959.4
   962.3
   901.6
   925.3
    1012
   940.6
   952.9
     948
   967.2
   900.3
   939.6
     998
   917.2
   991.2
   935.4
   988.9
   998.9
   956.5
   960.3
    1030
   922.7
    1003
    1010
     912
    1019
    1023
    1035
   964.2
    1004
   954.8
   920.8
   987.6
   965.9
   980.1
    1022
    1031
   917.2
   956.1
    1057
    1025
   953.2
     997
   918.2
    1012
    1079
   977.5
   994.4
    1021
    1003
   958.4
    1011
   935.7
   951.9
   944.1
    1036
   980.8
   921.7
     960
   990.5
     960
   964.9
   931.8
    1013
    1026
   993.8
    1011
   958.7
   966.2
   977.5
   980.5
   938.6
    1051
    1045
   995.7
   918.2
   938.6
   947.7
   986.6
   978.8
   945.7
   963.6
   953.5
   965.9
   959.4
   953.5
   961.3
     888
   995.7
     911
     913
   922.1
   919.8
   891.6
   948.3
   946.4
   980.1
   930.8
   917.5
   953.5
   876.3
   931.5
   913.6
   929.9
   925.6
   967.2
   883.8
   915.3
   910.4
   896.4
   941.9
   914.3
   859.5
   845.8
   938.9
   891.2
   909.4
   927.9
     890
   924.7
   871.1
   912.7
   905.5
   844.2
   895.5
   824.4
     888
   895.1
   877.3
   845.5
   832.5
     925
   860.1
     829
   876.3
   833.2
   870.2
     911
   863.7
   851.7
   844.2
     828
   840.6
   756.6
     863
   782.6
     851
   829.3
   858.2
   860.1
   806.6
   843.6
   798.5
     781
   775.4
   794.3
   826.4
   809.8
   821.8
   846.2
   825.4
   807.9
     768
   800.1
   812.7
   832.9
   765.1
   829.3
     805
   861.4
   860.1
   799.8
   779.3
     791
   824.1
   782.9
   805.6
   755.3
   850.4
   816.6
   741.4
   722.9
   850.1
   738.1
   787.1
   818.3
   811.4
   778.7
   721.9
   754.4
     754
   741.7
   748.2
   752.4
   739.4
   722.2
   748.8
   743.3
   720.6
   754.4
   796.8
   722.6
   695.3
   745.3
   712.8
     742
   774.8
   727.1
   785.5
   743.6
   717.4
   791.7
   712.5
   752.7
     694
   728.7
   757.9
   704.4
     695
     718
   756.3
   757.3
   769.6
   785.5
   781.9
   741.1
   717.7
   699.5
   749.8
   741.7
     729
   762.5
   681.4
   711.5
   725.2
   667.4
   763.4
   735.5
   756.3
   688.5
   687.2
   708.3
   760.8
   727.1
     683
   679.4
   723.5
   741.1
   686.9
   685.6
   744.3
   677.5
   732.3
   654.4
   725.2
   707.6
     684
   708.6
   782.6
   690.4
     731
   733.3
   772.8
   662.9
   724.5
   739.1
   692.7
   746.2
   693.7
   771.9
   711.9
   732.9
   721.3
   706.3
   696.9
   725.5
   679.7
   747.5
   707.3
     705
   710.9
   714.1
     781
   673.6
   745.3
   715.7
   695.3
   690.8
   769.3
   679.4
   761.2
   676.5
   721.9
   731.3
   726.1
   698.6
   729.4
   721.9
   768.6
   735.5
   755.7
   739.1
   704.1
   709.9
   725.8
   736.2
   750.5
   734.6
   803.3
   762.1
   703.7
   769.9
   705.7
   715.7
   763.4
   733.3
   721.6
   770.9
   716.1
   682.7
     695
   720.6
   783.9
   706.3
   748.2
   736.8
   672.3
   672.9
   730.7
   741.1
   782.6
   688.2
   722.6
   692.7
   702.4
   690.8
   699.2
   722.6
   722.6
   708.9
   764.4
   700.8
   691.1
   756.3
   720.3
   690.8
   692.7
   655.1
   727.1
   685.6
   700.8
     744
   726.1
   693.4
   760.5
   692.7
   743.6
   695.3
   722.6
   690.1
   688.8
   673.9
   699.5
     717
   685.9
   716.1
   689.1
   703.7
   672.3
   697.6
   655.1
   658.7
   688.5
   706.7
   717.4
   709.6
   719.6
   761.5
   708.9
   685.6
   731.3
     683
   661.3
   674.6
   688.8
   698.6
   678.4
   703.4
     720
   701.5
   625.9
   753.4
   682.3
   695.6
   632.1
   699.2
   638.2
   709.6
   616.2
   680.7
   744.9
   747.5
   634.6
   669.7
   685.9
   698.2
     658
   715.7
   707.3
   653.5
   627.8
   689.1
   701.8
   698.9
   668.7
   663.5
   691.4
     622
   654.4
   659.3
     660
   664.2
   685.9
   703.4
   689.8
   696.6
   742.7
   624.3
   680.1
   686.2
     646
   631.7
   645.7
   692.1
     660
   667.4
   678.4
   679.7
   719.6
   675.8
   652.2
   677.5
   722.6
   634.3
   661.9
   626.2
   600.3
   679.7
   628.8
   637.2
   651.2
   680.1
   637.2
     659
   618.8
   654.8
   723.5
   642.4
   622.3
   674.6
   679.1
     717
   630.8
   670.3
   651.2
   710.2
   658.7
   664.2
     621
   643.1
   684.9
   625.6
   618.8
   652.2
   640.5
   616.2
   609.3
   641.1
   653.8
   642.4
   612.3
   732.6
   677.8
   632.1
   627.8
   674.2
     633
   679.1
   625.2
     586
   624.9
   580.2
   637.9
   667.4
   629.1
   657.7
   619.4
   663.2
   653.5
   664.2
   611.6
   604.2
   609.3
   682.3
   606.1
   643.4
   595.7
   641.5
     609
   651.8
   636.3
   685.3
   671.3
   621.3
   626.9
   662.9
   627.5
   688.8
   616.8
   574.3
   684.9
   670.7
   665.5
   648.3
   599.6
   612.6
   658.7
   689.5
   703.1
   624.3
   627.8
   712.5
   686.2
   620.4
   625.2
   679.1
   667.7
   642.4
   642.4
   625.2
   633.7
   651.5
   643.4
   629.8
     657
     621
   591.2
   642.1
   615.5
   684.3
   639.8
   607.1
   691.4
   659.6
   619.7
   648.6
   649.2
   676.8
   723.5
   650.5
   678.4
   684.9
   655.4
   711.2
   671.3
   650.5
   674.2
   720.9
   628.8
   657.4
   643.1
   621.7
   605.1
   668.1
   645.7
   731.3
   677.1
   676.2
     671
   687.5
   764.4
   699.9
   668.4
   646.3
   642.8
     719
   665.1
   733.3
   705.4
   700.8
   697.6
   700.2
   690.4
   709.9
   674.2
   684.9
   699.2
   667.4
     742
   715.4
     683
   713.5
   694.3
   711.2
   717.4
     720
   714.5
     705
   703.4
   711.2
   637.6
   687.5
     743
   773.5
   745.6
   723.9
   726.5
   745.6
   700.2
   719.3
   699.5
   733.6
   765.7
     802
   756.3
     791
   733.6
   719.3
   809.8
   744.9
   764.7
   776.1
   785.2
   815.7
     814
   833.5
   791.7
     817
   756.9
   806.3
   830.3
   762.8
   751.1
   871.5
   835.5
   843.6
   842.6
   907.5
   838.7
   877.9
   898.4
   870.5
   812.1
     841
   890.9
   822.5
   859.8
   902.3
   863.7
     888
   917.5
   965.9
   935.4
     902
     913
   925.6
   882.8
   963.9
   919.1
   890.3
   894.5
     959
   911.4
   976.9
    1003
   953.2
   978.5
   911.7
   917.2
    1017
   951.9
   970.7
    1031
    1042
   985.6
    1041
   973.3
    1002
    1046
    1010
    1044
   986.6
   990.2
    1015
   965.5
    1049
    1039
    1050
    1054
    1049
   986.6
    1108
    1038
    1027
    1007
    1115
    1063
    1176
    1153
    1096
    1125
    1078
    1084
    1120
    1117
    1143
    1158
    1139
    1181
    1104
    1153
    1163
    1180
    1186
    1160
    1127
    1187
    1242
    1116
    1144
    1166
    1163
    1160
    1245
    1282
    1208
    1225
    1259
    1157
    1197
    1293
    1182
    1210
    1256
    1163
    1262
    1216
    1242
    1206
    1199
    1185
    1191
    1357
    1220
    1328
    1252
    1336
    1260
    1269
    1231
    1273
    1238
    1252
    1364
    1225
    1358
    1305
    1344
    1288
    1219
    1298
    1227
    1274
    1270
    1289
    1205
    1320
    1279
    1316
    1330
    1333
    1203
    1333
    1289
    1304
    1351
    1318
    1276
    1305
    1378
    1320
    1291
    1286
    1332
    1362
    1341
    1326
    1334
    1376
    1380
    1319
    1301
    1364
    1263
    1376
    1297
    1291
    1285
    1280
    1335
    1304
    1275
    1381
    1354
    1256
    1319
    1293
    1269
    1257
    1295
    1400
    1235
    1327
    1318
    1264
    1294
    1262
    1256
    1341
    1366
    1241
    1304
    1290
    1306
    1340
    1268
    1306
    1263
    1312
    1219
    1286
    1182
    1285
    1293
    1370
    1294
    1237
    1321
    1259
    1254
    1192
    1173
    1266
    1195
    1271
    1242
    1275
    1294
    1179
    1255
    1262
    1115
    1134
    1256
    1216
    1208
    1219
    1212
    1186
    1268
    1273
    1157
    1184
    1212
    1160
    1182
    1227
    1152
    1139
    1128
    1124
    1189
    1144
    1087
    1125
    1121
    1101
    1147
    1110
    1056
    1157
    1205
    1106
    1105
    1018
    1080
    1167
    1086
    1043
    1028
    1038
    1054
    1091
    1127
    1035
    1091
    1038
    1119
    1132
    1042
    1030
    1109
   981.1
    1016
    1037
    1075
   955.2
    1057
   988.9
     986
    1061
    1039
    1033
    1049
    1033
    1025
    1035
    1042
   993.1
    1050
    1015
   966.5
   933.1
   966.2
    1042
   994.7
    1027
   943.8
    1025
   905.5
    1073
   897.7
   980.5
     984
   952.9
   954.8
   999.9
   968.1
    1012
   912.3
   950.9
     889
   865.9
   917.2
     984
   982.1
   969.4
   886.4
   890.9
   889.3
   953.9
   847.1
   887.7
   881.5
   877.3
   939.9
   878.3
   862.7
   930.5
   934.1
   929.9
   913.6
   848.8
   837.1
   890.6
   919.5
   890.3
     817
   930.2
   920.4
     875
   849.7
   848.1
   858.5
   894.2
   828.3
   793.3
   853.3
   809.5
   835.5
   803.7
   909.7
   822.8
   787.1
   876.7
   847.1
   827.3
   820.5
     802
   831.9
   856.2
   835.8
   821.5
   748.8
   799.4
   747.2
   810.1
   806.9
   837.4
   817.3
   849.4
   801.4
   809.8
   799.1
   720.9
   778.4
   798.5
   846.5
   764.4
   826.7
   809.2
   832.5
   816.6
     731
   795.2
   823.8
   824.4
   795.6
   800.7
   779.3
   778.7
     814
   725.5
   828.6
   744.3
   758.6
   725.5
     790
   737.8
   806.3
   782.6
   723.2
   778.4
   821.2
   757.3
   775.8
   773.8
   769.9
   753.7
   787.1
   747.5
   790.7
   781.6
   742.7
   778.4
   716.7
   824.7
   800.1
   739.4
   756.6
   774.8
   756.3
   750.8
   808.5
   780.3
   726.1
   822.8
   793.3
   771.9
   734.2
   836.4
   763.1
   741.4
   797.8
   799.4
   716.4
   763.8
   774.1
   736.2
   738.8
   808.2
   699.2
   766.4
     767
   766.7
   798.1
   732.3
   763.1
   744.3
   788.1
   753.1
   776.7
   800.1
   753.1
     729
   746.2
   768.6
   741.7
   747.5
   752.1
   791.7
   803.7
   726.5
   770.2
   737.8
   708.9
   771.9
   782.3
   754.4
   697.6
   771.5
   731.3
   696.9
   770.2
   720.9
   734.2
   758.9
     720
   749.5
   713.2
   746.2
   740.4
     669
   725.8
   777.1
     743
   666.8
   689.5
   732.9
   702.4
   778.4
   734.9
   718.3
   738.1
   751.1
   724.8
   716.7
   783.2
   750.5
   749.5
   813.4
   714.5
   743.3
   726.1
   731.6
   747.5
   769.3
   744.9
   678.1
   731.6
   726.8
     778
   644.1
   700.2
   702.8
   683.3
   766.4
   754.4
   734.9
   682.7
   713.2
   772.8
   769.6
   735.9
   764.1
   679.7
   701.5
   714.1
   752.4
     769
   772.8
   761.2
   746.6
   665.1
   749.2
   664.5
   758.2
   708.9
   741.7
   733.9
   722.2
   672.3
   690.8
   689.1
   627.2
   737.8
   741.1
   689.8
   745.3
   735.5
   724.8
   712.8
   731.3
   698.9
   730.3
   683.6
   692.1
     744
     671
   719.6
     684
   651.5
     683
   744.3
   763.8
   681.4
   685.6
   680.1
   696.3
   776.1
   714.1
   669.4
   744.9
   661.6
   641.5
   714.8
   760.8
   747.5
   690.4
   662.5
   696.9
   642.4
   686.2
   697.9
   681.7
   710.6
     648
   745.3
   713.2
   687.5
   707.6
     705
     681
   688.2
   668.7
   665.5
   718.3
   655.1
     660
   698.2
   683.3
   698.6
     693
   711.5
   724.5
   797.5
   720.9
   747.9
   748.5
   734.2
   750.5
   696.6
   662.9
   663.8
   703.7
   708.6
   724.2
   679.1
   718.3
   711.9
   728.7
   729.4
   685.9
   701.8
   745.3
     720
   688.5
   733.6
   720.3
   729.4
   748.2
   726.8
   722.2
   705.7
   689.5
   696.9
   721.3
   731.6
     705
   713.2
   676.5
   751.8
     705
   698.9
   724.5
   742.4
   747.9
   744.9
   702.8
   735.9
   758.6
   771.5
     731
   751.8
   734.2
   746.6
   800.4
   737.5
     778
   756.3
   746.2
   740.7
   815.7
   770.6
   796.8
   768.3
   794.9
   781.9
   748.2
   815.7
   799.1
   806.9
   789.1
   791.7
   866.9
   811.8
   827.7
   857.8
   849.1
   806.9
   868.5
   845.2
   787.8
   758.2
   811.1
   861.1
   775.8
   818.9
   872.1
   853.9
   837.4
   858.2
     839
   855.6
   846.2
   921.1
   913.3
   942.2
   929.2
   919.1
   910.4
   943.5
   880.5
   957.1
   973.3
   832.9
   889.6
   978.5
   926.9
     959
     959
   973.3
   956.8
   961.3
   907.8
    1073
   987.6
    1006
    1105
    1028
    1068
    1025
    1052
    1066
    1105
    1072
    1200
    1170
    1065
    1092
    1047
    1100
    1160
    1168
    1217
    1180
    1137
    1228
    1193
    1198
    1244
    1231
    1232
    1234
    1268
    1206
    1261
    1277
    1366
    1337
    1335
    1307
    1330
    1359
    1378
    1370
    1349
    1366
    1352
    1467
    1488
    1458
    1415
    1413
    1405
    1520
    1454
    1533
    1540
    1514
    1631
    1667
    1638
    1677
    1690
    1680
    1756
    1617
    1696
    1630
    1686
    1683
    1714
    1727
    1752
    1673
    1761
    1742
    1854
    1872
    1809
    1863
    1810
    1823
    1797
    1912
    1838
    1913
    1949
    1888
    1933
    2018
    2013
    2010
    2008
    2010
    2058
    1948
    2068
    2049
    2058
    2159
    2099
    2141
    2191
    2118
    2129
    2318
    2163
    2152
    2207
    2274
    2245
    2303
    2378
    2259
    2377
    2401
    2309
    2356
    2432
    2402
    2419
    2419
    2433
    2385
    2386
    2525
    2502
    2446
    2529
    2536
    2534
    2557
    2555
    2534
    2539
    2427
    2622
    2558
    2662
    2817
    2696
    2655
    2671
    2818
    2733
    2823
    2702
    2600
    2701
    2754
    2732
    2816
    2843
    2819
    2882
    2956
    2899
    2870
    2889
    2846
    2855
    2942
    2875
    2962
    2916
    2869
    2889
    2912
    3007
    3023
    2943
    2864
    3016
    3058
    3010
    2950
    2955
    2981
    3133
    3137
    3005
    3120
    3075
    3016
    3096
    3077
    3151
    3127
    3063
    2982
    3274
    3169
    3102
    3157
    3191
    3117
    3085
    3173
    3065
    3254
    3119
    3116
    3131
    3131
    3112
    3152
    3169
    3256
    3179
    3266
    3338
    3159
    3217
    3241
    3180
    3260
    3244
    3246
    3256
    3142
    3171
    3135
    3232
    3257
    3191
    3326
    3427
    3197
    3305
    3200
    3266
    3352
    3309
    3084
    3225
    3315
    3310
    3257
    3153
    3240
    3232
    3218
    3288
    3360
    3200
    3276
    3252
    3179
    3247
    3264
    3172
    3247
    3181
    3100
    3174
    3344
    3153
    3184
    3180
    3105
    3243
    3164
    3134
    3196
    3134
    3110
    3123
    3013
    3141
    3131
    3081
    3203
    3038
    3051
    2937
    3083
    3014
    2994
    3141
    3026
    2917
    3077
    2900
    3146
    2858
    2946
    2983
    2893
    2951
    2915
    2873
    2860
    2984
    2881
    2917
    2772
    2852
    2823
    2822
    2822
    2804
    2939
    2740
    2800
    2822
    2755
    2777
    2707
    2679
    2643
    2552
    2583
    2645
    2632
    2660
    2703
    2673
    2675
    2581
    2589
    2612
    2664
    2527
    2606
    2389
    2488
    2447
    2470
    2517
    2527
    2451
    2393
    2369
    2417
    2443
    2451
    2309
    2409
    2265
    2492
    2350
    2353
    2387
    2319
    2317
    2339
    2367
    2214
    2254
    2158
    2166
    2168
    2266
    2214
    2138
    2190
    2133
    2119
    2154
    2090
    2087
    2105
    2097
    2015
    2088
    2053
    2082
    1991
    2014
    2135
    2013
    2077
    1963
    1979
    1908
    1846
    1914
    1846
    1908
    1837
    1831
    1814
    1915
    1745
    1789
    1736
    1918
    1780
    1777
    1704
    1734
    1844
    1743
    1631
    1595
    1682
    1631
    1647
    1671
    1642
    1754
    1636
    1603
    1623
    1536
    1688
    1660
    1564
    1524
    1529
    1577
    1558
    1579
    1621
    1539
    1550
    1598
    1511
    1470
    1426
    1443
    1514
    1463
    1437
    1526
    1456
    1378
    1404
    1426
    1523
    1324
    1358
    1380
    1355
    1375
    1340
    1385
    1296
    1309
    1245
    1377
    1254
    1302
    1242
    1299
    1189
    1265
    1295
    1259
    1372
    1191
    1238
    1190
    1282
    1238
    1238
    1179
    1209
    1109
    1251
    1165
    1113
    1159
    1217
    1172
    1161
    1073
    1119
    1096
    1168
    1091
    1107
    1204
    1073
    1121
    1124
    1110
    1115
    1107
    1117
    1019
    1058
    1089
    1020
    1038
    1083
    1017
    1067
    1031
    1018
    1081
    1016
    1007
    1020
    1006
   987.9
    1011
   985.3
   950.3
    1002
    1058
   928.6
   954.2
   888.3
     972
     961
    1006
   986.6
   966.5
   929.9
   933.7
   896.1
     959
   954.5
   952.9
   943.8
   933.7
     962
   955.2
   930.8
   966.2
   859.8
   970.7
   890.3
   933.7
   880.5
   887.4
   967.8
   862.4
   895.1
   896.4
   883.8
   806.9
   886.1
   877.6
   890.6
   881.2
   849.7
   836.7
   882.5
   891.9
   878.9
   876.3
   838.7
   894.2
   880.5
   856.5
   843.9
   868.5
   937.6
   811.8
   854.9
   765.4
   831.2
   810.1
   832.5
   843.9
     853
     840
   794.3
   833.2
   832.9
   806.9
   849.7
   818.6
     840
   807.9
   818.9
   914.9
   808.9
   808.5
   835.8
   761.8
   859.5
   889.6
     877
   777.4
   772.8
   859.5
   793.3
   865.6
     805
     853
   812.7
     828
   810.1
   837.4
   825.7
   872.8
   827.3
   782.6
   852.3
   804.3
   830.9
   789.7
   796.8
     827
   800.1
     815
   799.4
   844.5
   714.1
   810.8
   842.3
   831.2
   844.9
     815
   776.7
   866.3
   790.4
   847.1
   758.6
   768.6
   822.2
   820.9
   844.2
   837.1
   748.5
   851.3
   850.1
   796.8
   818.6
   796.5
   841.6
   813.4
   808.9
   833.8
   885.7
   833.8
   798.1
   861.1
   858.2
   827.7
   791.3
   784.8
   785.5
   775.1
   837.1
   794.9
     769
   833.2
   853.6
   814.4
   799.4
   797.2
     780
   778.4
   807.6
     781
   816.3
     803
   854.3
   838.7
   829.3
   825.1
   811.8
   843.6
   853.6
   813.7
     828
   783.5
     865
   742.7
   883.5
   856.5
   805.6
     815
   876.3
   851.3
   890.3
   844.9
   788.7
   852.6
   856.5
   878.3
   836.4
   829.6
   842.6
   834.5
   789.4
   800.1
   871.1
   849.4
   798.8
   856.9
   868.5
   857.2
   834.8
   871.8
   904.9
     864
   928.6
   919.8
   848.1
   882.5
   883.8
     899
   938.6
   850.4
   930.5
   918.5
   926.6
   889.6
   915.6
   977.5
   879.9
   875.4
   988.6
   963.9
   971.4
     997
    1015
     949
    1035
    1001
    1001
   946.7
   974.3
    1003
   984.4
    1004
    1044
    1092
    1076
    1131
    1122
    1040
    1065
    1026
    1095
    1053
    1148
    1039
    1086
    1120
    1168
    1153
    1105
    1191
    1116
    1165
    1245
    1166
    1252
    1270
    1200
    1275
    1220
    1240
    1254
    1266
    1245
    1308
    1292
    1308
    1350
    1317
    1343
    1331
    1365
    1442
    1450
    1363
    1415
    1536
    1487
    1498
    1597
    1499
    1569
    1654
    1539
    1541
    1677
    1599
    1659
    1731
    1688
    1802
    1723
    1729
    1825
    1777
    1733
    1925
    1826
    1957
    1948
    1923
    1994
    1991
    2022
    2047
    2172
    2086
    2132
    2054
    2215
    2152
    2180
    2269
    2335
    2214
    2295
    2298
    2429
    2419
    2451
    2416
    2473
    2424
    2534
    2569
    2621
    2623
    2568
    2768
    2700
    2759
    2713
    2843
    2876
    2985
    2916
    2927
    3073
    3078
    3133
    3021
    3196
    3239
    3226
    3318
    3450
    3367
    3443
    3390
    3490
    3545
    3517
    3591
    3654
    3621
    3745
    3770
    3868
    3933
    4014
    3889
    3958
    4026
    4041
    4057
    4266
    4049
    4210
    4310
    4338
    4504
    4403
    4550
    4536
    4529
    4737
    4739
    4649
    4691
    4851
    4926
    4973
    5015
    5029
    5137
    5151
    5290
    5170
    5517
    5372
    5426
    5598
    5372
    5432
    5517
    5682
    5533
    5746
    5892
    5818
    5909
    5980
    6082
    6059
    6096
    6243
    6064
    6352
    6466
    6338
    6362
    6583
    6411
    6471
    6590
    6586
    6671
    6830
    6928
    6840
    6882
    6996
    7002
    7058
    7109
    7139
    7265
    7364
    7160
    7373
    7507
    7451
    7771
    7529
    7592
    7635
    7594
    7533
    7838
    7716
    7762
    7805
    7853
    7955
    7931
    7952
    7981
    7859
    8154
    8089
    8403
    8230
    8293
    8205
    8404
    8325
    8386
    8474
    8287
    8373
    8557
    8349
    8395
    8368
    8628
    8649
    8499
    8700
    8793
    8823
    8846
    8888
    8761
    8752
    8864
    8942
    8752
    8997
    8986
    9067
    9075
    9123
    9069
    8987
    9071
    9134
    8916
    8921
    9176
    9234
    9383
    9249
    9171
    9067
    9421
    9411
    9297
    8995
    9133
    9368
    9412
    9373
    9566
    9403
    9460
    9587
    9453
    9487
    9321
    9529
    9327
    9513
    9387
    9458
    9513
    9402
    9464
    9502
    9528
    9355
    9330
    9599
    9527
    9367
    9365
    9375
    9535
    9508
    9488
    9525
    9507
    9304
    9169
    9209
    9279
    9333
    9411
    9345
    9315
    9428
    9213
    9213
    9295
    9156
    9241
    9172
    9099
    9038
    9192
    9149
    9007
    8916
    8932
    9210
    9128
    8843
    8909
    8929
    9080
    9118
    8722
    8642
    8844
    8815
    8623
    8709
    8516
    8546
    8407
    8638
    8627
    8527
    8603
    8418
    8288
    8428
    8450
    8185
    8319
    8249
    8179
    8427
    8162
    8255
    8242
    8152
    8235
    8066
    7891
    8266
    7842
    8157
    8040
    7963
    7806
    7940
    7668
    7634
    7748
    7792
    7666
    7638
    7422
    7720
    7597
    7546
    7595
    7534
    7438
    7500
    7479
    7130
    7307
    7222
    7163
    7045
    7110
    7185
    7001
    7131
    6963
    6819
    6837
    6853
    6940
    6659
    6623
    6665
    6626
    6795
    6501
    6579
    6711
    6505
    6485
    6254
    6434
    6427
    6360
    6224
    6480
    6332
    6317
    6247
    6268
    5972
    6385
    6066
    6093
    6048
    6137
    5958
    5858
    6094
    5980
    6065
    5997
    5839
    5823
    5855
    5913
    5811
    5834
    5779
    5817
    5885
    5867
    5752
    5618
    5821
    5587
    5693
    5804
    5756
    5838
    5580
    5680
    5735
    5673
    5648
    5385
    5534
    5596
    5542
    5548
    5306
    5588
    5284
    5361
    5417
    5439
    5405
    5478
    5401
    5393
    5344
    5355
    5422
    5127
    5115
    5114
    5323
    5250
    4989
    5229
    5280
    5046
    5154
    5176
    5123
    5133
    5225
    5177
    5113
    5057
    5211
    5230
    5267
    5218
    5130
    5209
    5138
    4999
    5193
    5028
    5137
    5071
    5123
    5035
    5117
    4919
    5133
    4847
    4892
    5094
    5101
    4926
    4973
    5201
    5130
    5014
    4945
    5041
    5097
    5094
    5035
    5167
    5145
    4970
    4923
    5122
    5168
    5012
    5102
    5021
    4975
    4977
    4937
    5106
    5010
    5118
    4885
    4929
    4939
    4886
    5048
    5010
    4868
    4944
    5030
    4790
    4857
    4974
    4711
    4856
    4927
    4741
    4842
    4838
    4827
    4766
    4943
    4909
    4719
    4718
    4903
    4684
    4772
    4908
    4874
    4748
    4872
    4805
    4682
    4669
    4685
    4673
    4645
    4699
    4811
    4815
    4691
    4630
    4567
    4596
    4531
    4546
    4561
    4526
    4724
    4554
    4405
    4515
    4416
    4414
    4508
    4334
    4504
    4343
    4438
    4319
    4399
    4293
    4321
    4304
    4333
    4327
    4457
    4191
    4164
    4140
    4226
    4196
    4072
    4185
    3974
    4103
    4097
    4184
    4204
    4268
    4235
    3960
    4047
    3946
    4093
    4038
    3975
    4066
    3924
    3815
    4018
    3778
    3805
    3923
    3834
    3917
    3815
    3766
    3746
    3775
    3746
    3656
    3692
    3643
    3544
    3581
    3647
    3616
    3519
    3498
    3543
    3435
    3417
    3501
    3453
    3435
    3471
    3418
    3473
    3329
    3350
    3265
    3386
    3270
    3399
    3290
    3263
    3234
    3182
    3234
    3272
    3282
    3060
    3158
    3210
    3144
    3141
    3073
    3092
    3007
    3084
    2997
    2974
    2971
    2945
    2989
    2910
    2887
    2841
    2845
    2920
    2927
    2783
    2853
    2746
    2659
    2724
    2694
    2664
    2724
    2685
    2755
    2632
    2579
    2791
    2654
    2621
    2511
    2611
    2526
    2501
    2442
    2411
    2536
    2528
    2474
    2322
    2437
    2315
    2468
    2347
    2392
    2350
    2348
    2298
    2339
    2317
    2263
    2117
    2232
    2254
    2257
    2133
    2133
    2103
    2125
    2076
    2183
    2059
    2055
    2039
    2073
    2092
    2059
    2006
    2056
    1961
    1918
    1916
    2040
    1955
    1942
    1926
    1943
    1954
    1979
    1822
    1833
    1956
    1845
    1796
    1814
    1807
    1777
    1776
    1723
    1705
    1845
    1686
    1721
    1689
    1621
    1710
    1668
    1607
    1785
    1761
    1662
    1662
    1588
    1707
    1640
    1684
    1651
    1529
    1657
    1602
    1546
    1519
    1528
    1562
    1583
    1565
    1516
    1545
    1575
    1495
    1458
    1463
    1611
    1545
    1529
    1560
    1483
    1465
    1500
    1499
    1490
    1418
    1442
    1402
    1445
    1416
    1374
    1303
    1419
    1411
    1343
    1381
    1371
    1403
    1424
    1408
    1289
    1354
    1338
    1378
    1312
    1363
    1380
    1370
    1279
    1311
    1327
    1295
    1338
    1334
    1286
    1310
    1270
    1263
    1260
    1266
    1220
    1250
    1187
    1265
    1325
    1286
    1232
    1205
    1272
    1258
    1206
    1219
    1257
    1205
    1267
    1270
    1240
    1237
    1251
    1244
    1288
    1252
    1234
    1151
    1193
    1216
    1202
    1219
    1251
    1286
    1198
    1117
    1245
    1186
    1184
    1129
    1217
    1152
    1221
    1193
    1142
    1116
    1189
    1244
    1225
    1209
    1149
    1196
    1153
    1142
    1187
    1232
    1141
    1169
    1237
    1155
    1158
    1234
    1228
    1206
    1147
    1116
    1200
    1152
    1202
    1164
    1135
    1187
    1197
    1190
    1179
    1270
    1185
    1140
    1229
    1224
    1128
    1146
    1221
    1195
    1191
    1162
    1179
    1133
    1175
    1165
    1136
    1197
    1233
    1167
    1218
    1234
    1192
    1258
    1242
    1222
    1272
    1221
    1152
    1221
    1282
    1231
    1238
    1274
    1282
    1192
    1260
    1225
    1145
    1208
    1261
    1245
    1276
    1251
    1294
    1243
    1255
    1391
    1382
    1209
    1325
    1249
    1327
    1307
    1308
    1345
    1331
    1285
    1337
    1362
    1337
    1341
    1296
    1377
    1400
    1427
    1322
    1342
    1379
    1378
    1424
    1380
    1511
    1383
    1484
    1386
    1507
    1469
    1519
    1448
    1477
    1492
    1541
    1474
    1530
    1541
    1483
    1516
    1515
    1545
    1616
    1533
    1512
    1510
    1571
    1595
    1546
    1583
    1626
    1635
    1701
    1614
    1643
    1691
    1631
    1651
    1632
    1705
    1637
    1740
    1727
    1676
    1724
    1829
    1758
    1806
    1796
    1816
    1712
    1833
    1837
    1775
    1861
    1869
    1911
    1879
    1856
    1905
    1907
    1892
    1963
    1875
    2001
    1946
    2049
    2013
    1997
    2052
    2089
    2021
    2076
    2167
    2086
    2044
    2046
    2067
    2179
    2204
    2225
    2174
    2286
    2262
    2189
    2212
    2206
    2199
    2250
    2288
    2325
    2290
    2310
    2259
    2297
    2437
    2370
    2299
    2427
    2360
    2455
    2516
    2524
    2434
    2489
    2490
    2523
    2651
    2582
    2687
    2601
    2636
    2610
    2570
    2685
    2616
    2715
    2642
    2739
    2767
    2542
    2748
    2685
    2746
    2738
    2847
    2782
    2748
    2824
    2790
    2812
    2919
    2983
    2837
    2983
    2914
    2953
    2898
    3020
    3094
    2943
    3080
    2991
    3066
    3176
    3053
    3113
    3162
    3161
    3140
    3122
    3261
    3307
    3342
    3194
    3294
    3277
    3192
    3301
    3253
    3341
    3303
    3334
    3320
    3300
    3450
    3438
    3350
    3497
    3474
    3449
    3410
    3542
    3491
    3510
    3549
    3422
    3446
    3571
    3584
    3534
    3806
    3543
    3632
    3648
    3603
    3680
    3601
    3678
    3821
    3841
    3697
    3743
    3701
    3774
    3613
    3735
    3704
    3766
    3769
    3618
    3730
    3907
    3712
    3780
    3837
    3888
    3854
    3896
    3867
    3866
    3741
    4067
    3853
    4006
    3917
    3805
    3938
    3993
    3897
    3823
    3991
    4013
    4101
    3898
    3895
    3992
    3851
    4143
    4040
    3956
    3909
    3884
    4062
    4101
    4065
    4154
    3945
    4058
    3997
    4019
    4132
    3880
    4182
    4134
    4078
    4119
    4037
    4084
    4015
    4085
    3892
    4032
    3988
    4053
    4223
    4184
    3993
    4208
    4212
    4055
    4103
    4062
    4194
    4226
    4115
    4021
    4014
    3942
    4032
    4139
    4110
    4184
    4079
    4170
    4028
    4190
    4214
    3983
    4138
    4261
    4123
    4164
    4072
    4009
    4110
    4093
    4244
    4157
    4236
    4157
    3920
    4170
    3985
    4104
    4233
    4032
    4113
    4069
    4089
    4125
    3971
    4069
    3955
    3947
    4059
    4108
    3868
    4048
    4015
    4053
    4079
    3942
    4079
    3862
    4016
    3831
    3888
    3984
    4021
    3849
    3996
    3940
    4067
    3907
    3975
    3811
    3991
    4024
    3839
    3799
    3837
    3954
    3890
    3839
    3970
    3837
    3885
    3876
    3787
    3877
    3847
    3803
    3817
    3729
    3878
    3644
    3768
    3782
    3718
    3778
    3821
    3662
    3781
    3739
    3666
    3686
    3758
    3619
    3753
    3746
    3501
    3625
    3522
    3554
    3646
    3646
    3616
    3603
    3583
    3580
    3501
    3461
    3475
    3524
    3372
    3373
    3493
    3519
    3368
    3319
    3477
    3387
    3347
    3244
    3336
    3301
    3267
    3303
    3517
    3266
    3273
    3373
    3245
    3281
    3227
    3120
    3275
    3223
    3199
    3097
    3016
    3132
    3015
    3143
    3191
    3066
    3162
    3111
    3045
    3031
    3166
    3009
    2931
    2953
    3003
    2734
    2915
    2947
    3012
    2933
    2912
    2860
    2843
    2945
    2939
    2921
    2812
    2841
    2847
    2717
    2797
    2759
    2687
    2734
    2752
    2854
    2720
    2753
    2648
    2673
    2595
    2542
    2710
    2634
    2563
    2557
    2640
    2418
    2551
    2490
    2542
    2453
    2450
    2515
    2506
    2464
    2481
    2392
    2431
    2401
    2399
    2276
    2262
    2314
    2343
    2338
    2288
    2231
    2306
    2377
    2147
    2311
    2215
    2211
    2107
    2153
    2254
    2179
    2174
    2071
    2123
    2023
    2073
    1986
    2135
    2021
    2077
    1948
    2037
    2035
    2008
    1974
    2016
    2019
    2049
    1923
    1833
    2003
    1917
    1930
    1965
    1922
    1840
    1859
    1851
    1824
    1867
    1856
    1882
    1828
    1781
    1773
    1766
    1840
    1799
    1739
    1778
    1761
    1712
    1789
    1821
    1798
    1752
    1720
    1739
    1740
    1701
    1608
    1645
    1716
    1704
    1658
    1632
    1634
    1657
    1673
    1595
    1516
    1665
    1608
    1608
    1569
    1562
    1681
    1632
    1712
    1545
    1656
    1569
    1546
    1665
    1558
    1505
    1577
    1566
    1575
    1604
    1525
    1484
    1546
    1542
    1565
    1642
    1543
    1546
    1546
    1567
    1550
    1546
    1483
    1498
    1521
    1544
    1538
    1521
    1570
    1605
    1528
    1552
    1575
    1563
    1567
    1541
    1578
    1567
    1521
    1431
    1546
    1499
    1519
    1498
    1540
    1579
    1568
    1557
    1545
    1481
    1539
    1470
    1590
    1553
    1524
    1531
    1560
    1554
    1553
    1537
    1653
    1599
    1585
    1592
    1511
    1681
    1587
    1552
    1667
    1600
    1503
    1684
    1679
    1624
    1694
    1594
    1721
    1606
    1608
    1707
    1681
    1737
    1687
    1737
    1751
    1674
    1724
    1703
    1754
    1640
    1794
    1827
    1752
    1874
    1757
    1805
    1859
    1804
    1853
    1781
    1817
    1753
    1915
    1863
    1829
    1896
    1822
    1940
    1944
    1828
    1936
    1918
    1913
    1822
    1928
    1961
    1999
    1931
    2028
    2036
    2068
    2083
    2058
    2008
    2111
    2078
    2093
    2129
    2128
    2076
    2118
    2111
    2075
    2093
    2123
    2353
    2224
    2243
    2164
    2210
    2315
    2338
    2198
    2223
    2214
    2309
    2333
    2253
    2335
    2300
    2394
    2324
    2339
    2359
    2350
    2437
    2466
    2427
    2434
    2463
    2460
    2429
    2539
    2546
    2511
    2467
    2516
    2526
    2514
    2708
    2576
    2658
    2521
    2557
    2564
    2647
    2600
    2557
    2579
    2703
    2725
    2647
    2586
    2917
    2709
    2661
    2748
    2773
    2697
    2679
    2697
    2656
    2752
    2653
    2845
    2792
    2699
    2790
    2911
    2982
    2903
    2834
    2956
    2833
    2827
    2953
    2836
    2894
    2922
    2936
    2930
    2939
    2812
    2958
    2952
    2929
    2932
    2990
    2952
    2979
    2922
    2972
    2979
    3062
    2928
    2997
    3045
    2972
    3053
    2981
    3025
    3037
    3032
    2992
    2974
    3088
    3061
    3010
    3007
    3083
    3180
    2997
    3091
    2952
    2968
    3145
    3056
    3123
    3055
    3000
    3112
    3126
    3045
    3144
    2940
    2987
    2935
    3100
    3042
    3012
    2961
    3010
    3169
    3219
    3055
    3062
    3040
    3138
    3101
    3073
    3030
    3014
    3024
    3082
    2964
    3019
    3064
    3104
    2972
    3021
    3056
    2941
    3035
    3099
    2906
    3041
    2980
    3034
    3120
    3033
    2970
    3056
    2933
    3027
    2937
    2891
    2972
    3018
    2815
    2938
    2976
    2840
    3062
    2914
    2951
    2948
    2839
    2806
    2864
    2871
    2789
    2758
    2753
    2812
    2847
    2868
    2724
    2825
    2721
    2679
    2705
    2733
    2667
    2679
    2677
    2693
    2799
    2661
    2652
    2693
    2606
    2635
    2563
    2632
    2553
    2575
    2539
    2585
    2563
    2536
    2520
    2503
    2587
    2450
    2588
    2544
    2438
    2500
    2455
    2359
    2327
    2461
    2443
    2326
    2338
    2366
    2259
    2315
    2472
    2319
    2212
    2306
    2301
    2268
    2311
    2292
    2281
    2144
    2185
    2261
    2105
    2252
    2179
    2229
    2080
    2103
    2204
    2209
    2130
    2046
    2027
    2098
    2119
    2057
    2043
    2064
    2089
    1994
    2054
    1957
    2004
    1947
    2038
    1997
    2019
    1972
    1943
    1998
    1942
    1914
    1839
    1782
    1897
    1815
    1863
    1809
    1879
    1762
    1721
    1780
    1784
    1754
    1777
    1744
    1774
    1806
    1748
    1697
    1710
    1645
    1751
    1677
    1665
    1686
    1635
    1675
    1596
    1647
    1660
    1677
    1588
    1609
    1635
    1520
    1550
    1676
    1591
    1508
    1614
    1617
    1592
    1423
    1516
    1538
    1440
    1488
    1499
    1475
    1558
    1534
    1477
    1479
    1516
    1545
    1439
    1412
    1501
    1447
    1554
    1432
    1465
    1461
    1498
    1451
    1498
    1429
    1373
    1389
    1375
    1456
    1385
    1373
    1379
    1358
    1366
    1434
    1386
    1366
    1395
    1420
    1374
    1370
    1343
    1325
    1339
    1370
    1301
    1266
    1375
    1349
    1355
    1277
    1282
    1327
    1227
    1428
    1249
    1318
    1348
    1322
    1374
    1342
    1288
    1340
    1387
    1279
    1343
    1263
    1321
    1285
    1309
    1359
    1215
    1277
    1343
    1318
    1378
    1284
    1345
    1367
    1347
    1254
    1304
    1351
    1363
    1322
    1292
    1320
    1349
    1289
    1323
    1291
    1328
    1308
    1454
    1348
    1334
    1360
    1286
    1303
    1327
    1274
    1294
    1382
    1377
    1290
    1317
    1311
    1353
    1410
    1416
    1366
    1380
    1337
    1366
    1376
    1382
    1406
    1333
    1315
    1370
    1345
    1338
    1326
    1334
    1359
    1377
    1384
    1375
    1427
    1378
    1352
    1357
    1400
    1436
    1386
    1376
    1511
    1447
    1396
    1384
    1464
    1451
    1455
    1490
    1373
    1537
    1364
    1439
    1428
    1408
    1435
    1450
    1454
    1360
    1474
    1509
    1498
    1459
    1471
    1477
    1423
    1492
    1546
    1608
    1510
    1577
    1516
    1481
    1536
    1473
    1597
    1513
    1604
    1566
    1487
    1577
    1561
    1642
    1518
    1569
    1499
    1598
    1669
    1583
    1604
    1527
    1622
    1632
    1642
    1632
    1533
    1674
    1541
    1637
    1614
    1725
    1663
    1658
    1724
    1633
    1699
    1652
    1724
    1676
    1701
    1676
    1618
    1737
    1694
    1696
    1637
    1602
    1789
    1715
    1675
    1769
    1725
    1722
    1789
    1639
    1766
    1784
    1802
    1774
    1822
    1815
    1819
    1749
    1795
    1752
    1832
    1837
    1804
    1769
    1855
    1850
    1840
    1865
    1847
    1751
    1892
    1888
    1849
    1864
    1880
    1865
    1894
    1749
    1876
    1942
    1874
    1923
    1875
    1904
    1862
    1747
    1831
    1860
    1884
    1827
    1845
    1877
    1899
    1871
    1846
    1973
    1915
    1803
    1943
    1758
    1880
    1923
    1910
    1809
    1780
    1867
    1924
    1834
    1810
    1903
    1958
    1813
    1828
    1871
    1827
    1751
    1797
    1939
    1876
    1867
    1861
    1923
    1906
    1830
    1835
    1800
    2017
    1821
    1922
    1752
    1973
    1820
    1826
    1845
    1930
    1896
    1900
    1868
    1947
    1868
    1863
    1899
    1872
    1746
    1914
    1851
    1876
    1830
    1908
    1857
    1729
    1751
    1837
    1809
    1867
    1826
    1832
    1762
    1847
    1809
    1853
    1827
    1843
    1870
    1733
    1728
    1766
    1844
    1696
    1816
    1911
    1840
    1799
    1798
    1814
    1747
    1839
    1739
    1706
    1741
    1770
    1693
    1707
    1717
    1694
    1713
    1633
    1699
    1754
    1678
    1583
    1649
    1614
    1554
    1635
    1653
    1641
    1632
    1632
    1722
    1648
    1619
    1607
    1678
    1573
    1655
    1647
    1660
    1557
    1608
    1602
    1540
    1623
    1654
    1532
    1606
    1595
    1595
    1629
    1469
    1565
    1603
    1491
    1493
    1484
    1419
    1499
    1438
    1564
    1551
    1569
    1504
    1405
    1492
    1476
    1471
    1459
    1447
    1516
    1332
    1475
    1407
    1569
    1426
    1416
    1436
    1384
    1367
    1409
    1356
    1390
    1370
    1348
    1324
    1381
    1323
    1298
    1300
    1362
    1324
    1361
    1305
    1256
    1274
    1349
    1331
    1306
    1294
    1303
    1246
    1276
    1294
    1235
    1289
    1309
    1225
    1330
    1188
    1300
    1208
    1264
    1236
    1209
    1231
    1217
    1239
    1213
    1215
    1254
    1237
    1280
    1263
    1197
    1231
    1278
    1300
    1203
    1194
    1253
    1205
    1260
    1106
    1208
    1170
    1181
    1094
    1178
    1100
    1209
    1137
    1244
    1167
    1131
    1128
    1109
    1170
    1106
    1131
    1106
    1176
    1124
    1063
    1160
    1102
    1054
    1145
    1033
    1180
    1126
    1058
    1040
    1123
    1001
    1099
    1075
    1171
    1076
    1163
    1039
    1001
    1007
    1089
    1020
    1026
    1018
    1023
    1066
   970.7
    1064
    1006
    1068
    1054
    1052
    1019
    1022
    1070
   999.3
    1024
    1032
   981.4
    1025
    1025
    1080
    1054
    1045
   926.6
    1044
    1060
    1008
   969.4
    1008
    1016
    1023
    1018
    1038
    1026
    1017
   949.3
    1003
    1039
    1010
    1084
    1043
   995.4
    1035
   969.1
    1003
   981.4
   996.4
   931.5
   935.7
   958.7
   982.1
    1012
     926
   964.2
   965.2
   974.9
     984
   916.6
   957.4
   941.5
    1018
   938.6
   981.4
    1026
   969.4
   964.6
   942.5
   934.4
   906.8
   964.2
   998.6
    1018
   975.3
   951.6
   947.4
   925.6
   890.9
   999.3
   960.7
   975.6
   925.3
   979.5
   960.3
   924.7
   893.2
   955.8
   957.8
   923.7
   986.6
   944.5
   909.1
   971.7
    1024
   967.8
     901
   930.2
   934.1
   952.2
    1007
   962.6
     949
   996.4
   933.4
   993.8
   953.5
   964.2
   881.8
   950.3
     914
   919.8
     959
   926.9
   962.6
   968.1
   953.5
   949.6
   877.6
   918.2
   904.5
   954.8
   897.7
   935.7
   944.5
   937.3
   982.1
   900.3
   962.6
   940.2
   937.6
   967.8
   882.5
   943.5
   921.1
   935.4
   946.7
    1001
     923
   916.6
   931.8
   966.5
   907.8
   941.9
   896.4
   892.5
   952.6
   930.5
    1003
   991.5
   921.1
   923.4
   953.9
   878.3
   949.3
   939.6
   986.9
   945.7
   936.7
    1002
   950.6
   904.9
   944.5
   916.6
     948
   929.5
   945.4
     935
   973.3
   941.5
    1012
    1026
   905.8
   945.4
   914.9
   945.7
   933.4
   943.5
   959.7
     984
    1020
    1002
   968.1
   966.5
    1078
   913.3
   937.6
   909.1
   862.4
   918.8
   977.2
     974
   957.1
   944.8
   977.9
   982.1
     974
   999.9
    1013
   980.5
   938.6
    1011
   999.3
   960.7
   974.6
    1063
    1049
   980.1
   960.3
    1005
    1012
    1041
    1028
    1005
    1046
   968.1
   946.1
    1010
   991.2
   979.8
   962.6
    1022
   943.8
   962.6
   981.4
    1026
   983.4
    1081
    1014
   953.5
    1040
    1046
    1064
    1069
    1033
    1019
     997
   957.1
   960.7
    1055
    1062
    1024
    1022
    1009
   976.6
   986.3
    1044
    1068
    1044
    1060
     997
    1040
    1098
    1090
    1038
   980.8
    1002
    1091
    1027
    1133
    1049
    1057
    1121
    1043
    1089
    1050
    1023
    1120
    1084
    1037
    1082
    1140
    1074
    1105
    1089
    1026
    1057
    1073
    1145
    1149
    1147
    1107
    1151
    1058
    1088
    1073
    1203
    1147
    1101
    1101
    1093
    1115
    1040
    1061
    1087
    1063
    1173
    1151
    1066
    1185
    1137
    1140
    1120
    1152
    1136
    1188
    1147
    1159
    1151
    1154
    1137
    1113
    1128
    1119
    1160
    1139
    1168
    1219
    1159
    1261
    1086
    1156
    1211
    1134
    1195
    1126
    1077
    1247
    1169
    1135
    1173
    1191
    1138
    1114
    1160
    1233
    1192
    1221
    1141
    1257
    1173
    1238
    1182
    1149
    1268
    1178
    1255
    1182
    1257
    1201
    1217
    1156
    1218
    1222
    1193
    1340
    1211
    1224
    1218
    1181
    1175
    1204
    1238
    1167
    1219
    1304
    1313
    1218
    1167
    1258
    1180
    1287
    1219
    1280
    1283
    1229
    1362
    1190
    1199
    1239
    1271
    1304
    1176
    1250
    1210
    1242
    1263
    1279
    1279
    1307
    1226
    1252
    1312
    1213
    1300
    1264
    1257
    1260
    1195
    1311
    1210
    1181
    1236
    1257
    1202
    1247
    1162
    1270
    1301
    1249
    1350
    1218
    1147
    1219
    1289
    1240
    1225
    1247
    1253
    1262
    1261
    1281
    1227
    1238
    1298
    1185
    1264
    1202
    1245
    1286
    1208
    1213
    1227
    1266
    1265
    1235
    1171
    1179
    1213
    1223
    1229
    1311
    1249
    1211
    1252
    1202
    1196
    1241
    1206
    1263
    1245
    1256
    1283
    1185
    1183
    1233
    1206
    1249
    1245
    1224
    1168
    1227
    1184
    1243
    1166
    1245
    1158
    1207
    1193
    1207
    1215
    1245
    1251
    1234
    1216
    1211
    1194
    1280
    1205
    1182
    1229
    1169
    1174
    1236
    1176
    1266
    1218
    1231
    1170
    1237
    1298
    1206
    1176
    1172
    1214
    1195
    1170
    1154
    1232
    1193
    1199
    1147
    1188
    1209
    1213
    1161
    1160
    1170
    1227
    1189
    1189
    1139
    1143
    1195
    1166
    1164
    1183
    1179
    1180
    1185
    1248
    1111
    1194
    1131
    1114
    1238
    1108
    1096
    1095
    1171
    1163
    1137
    1182
    1139
    1118
    1128
    1114
    1081
    1204
    1205
    1105
    1081
    1173
    1198
    1183
    1165
    1138
    1164
    1178
    1178
    1149
    1055
    1047
    1138
    1210
    1090
    1150
    1104
    1148
    1173
    1128
    1096
    1128
    1125
    1159
    1070
    1211
    1153
    1115
    1160
    1070
    1080
    1124
    1209
    1144
    1123
    1140
    1090
    1159
    1067
    1071
    1112
    1148
    1119
    1101
    1124
    1051
    1065
    1086
    1150
    1149
    1156
    1112
    1116
    1087
    1148
    1057
    1131
    1113
    1044
    1085
    1102
    1149
    1099
    1009
    1154
    1096
    1044
    1063
    1185
    1180
    1095
    1113
    1132
    1092
    1072
   974.6
    1045
    1045
    1062
    1149
    1105
    1140
    1100
    1185
    1071
    1082
    1094
    1092
    1102
    1092
    1094
    1081
    1084
    1036
    1101
    1099
    1083
    1107
    1062
    1107
    1088
    1049
    1041
    1052
    1070
    1085
    1068
    1089
    1011
    1065
    1050
    1118
    1059
    1150
    1018
    1058
    1076
    1090
    1098
    1098
    1157
    1144
    1061
    1091
    1061
    1048
    1092
    1131
    1071
    1110
    1132
    1015
    1096
    1079
    1127
    1083
    1156
    1095
    1053
    1136
    1035
    1118
    1065
    1004
    1137
    1033
    1036
    1104
    1047
    1086
    1007
    1030
    1005
    1088
    1045
    1004
    1097
    1034
    1098
    1102
    1022
    1040
    1001
    1003
    1081
    1071
    1109
    1111
    1080
    1045
    1002
   984.4
    1027
    1075
    1088
    1063
    1062
    1102
   994.4
    1011
   987.3
    1007
    1065
    1063
    1020
    1058
   983.1
    1044
   968.1
    1058
    1065
    1059
    1069
    1044
    1077
    1142
     997
    1076
    1030
    1004
    1019
   999.3
    1085
    1103
    1054
    1030
    1004
    1030
    1036
    1044
    1059
    1074
   990.5
    1043
   997.3
    1059
    1003
   980.5
    1035
    1064
    1050
   983.1
    1057
    1063
   962.9
    1065
   970.7
   940.6
    1036
    1028
   977.9
    1039
   984.7
   983.7
    1001
    1009
   887.4
    1036
   993.4
   944.8
   965.2
    1043
   980.5
   976.6
   975.6
    1034
   978.2
    1007
   980.1
     962
     997
    1036
   999.6
     926
    1015
   988.9
   982.1
   979.5
    1010
   944.5
    1011
   980.5
    1041
   934.7
   951.3
   974.6
   994.4
   973.3
   956.5
   934.4
    1024
    1001
    1007
   945.7
   991.2
    1021
   988.2
   932.4
   951.3
    1015
   957.1
   933.1
    1057
   943.2
   980.1
   890.9
   897.1
   999.9
   939.3
   965.9
   989.5
     902
   918.2
   929.9
   988.9
   871.8
   988.2
   887.7
   954.8
   925.3
   956.1
   910.7
   949.3
   944.8
   926.9
   945.4
   951.9
    1006
   987.9
   959.7
    1008
   929.9
   957.8
   969.1
   969.4
   960.7
   934.1
   937.3
   895.5
   951.3
   949.3
   950.6
   897.1
   939.6
   975.3
   935.7
   943.2
   933.7
   882.2
   919.8
   917.8
   899.4
     888
     899
   892.5
   898.7
   947.7
   918.8
   931.5
   896.1
   913.3
   909.7
   898.1
   904.2
   922.4
   933.1
     853
   851.7
   890.3
     948
   898.7
   877.9
   890.3
   896.1
   909.7
   896.4
   904.9
     926
   935.4
   895.5
   914.6
   905.8
   857.5
   934.7
   822.8
   931.5
   843.9
   869.5
     841
   915.3
   908.4
   868.9
   808.9
   947.7
   947.4
   940.9
   919.5
   898.1
   831.2
   892.2
   805.9
   877.3
   874.4
   822.8
   931.1
   842.3
   898.4
   926.3
   857.2
   859.5
   859.8
   829.9
   909.7
   891.6
   870.8
     864
     913
   898.4
   942.5
   855.9
   856.9
     814
   799.1
   904.9
   872.4
   832.2
   848.1
   916.2
   881.5
     802
   849.1
   922.1
   880.5
   833.8
   893.2
   816.3
   897.1
   889.6
   876.7
   808.9
   829.3
   858.8
   877.6
   837.1
   860.1
   826.4
   857.8
     803
   827.7
   824.1
   862.4
   815.3
   860.1
   841.9
   789.7
   840.6
   860.1
     853
   878.6
   848.4
   910.7
   822.8
   941.9
   815.7
   880.2
   884.1
   780.6
   812.7
   797.5
   805.9
   871.1
   861.1
   842.3
   838.7
   787.8
   794.6
   877.6
   831.2
   854.9
   749.8
   846.2
   827.7
     851
     902
     828
   886.4
   841.6
   895.1
     829
   858.2
   840.6
   838.7
   879.9
   831.2
     839
   903.9
     815
   854.6
   896.8
   842.6
   936.3
   875.4
   805.9
   808.5
     840
   860.1
   857.5
   852.3
   862.4
   856.9
   764.7
   884.8
   811.4
   849.4
     814
   815.3
     815
   839.7
     827
   817.9
   850.4
   788.7
   813.7
   876.7
   776.4
   832.9
     790
   851.7
   849.7
   850.1
   862.4
   811.1
   788.7
   832.9
   880.9
   801.1
   889.3
   829.9
   821.5
   844.9
   829.6
   822.2
   829.3
   824.1
   887.4
   873.1
   802.7
     829
   827.7
     793
   851.3
   869.5
   860.8
   880.2
   829.6
   833.8
   804.6
   841.3
   901.6
     829
   872.8
   827.7
   810.8
   813.4
   850.1
   822.2
   911.7
   844.5
   824.1
   906.2
   785.5
   864.6
   766.4
   808.2
   855.2
   834.5
   882.2
   897.4
   818.6
   870.8
   759.2
   899.7
   928.2
   909.7
   862.7
   868.2
   867.6
   815.3
   867.2
   867.9
   886.1
   837.4
   830.3
   814.7
   802.4
   831.6
   783.5
   783.5
   852.6
     841
   824.1
   853.3
   845.8
   830.3
   774.5
   843.6
   790.7
   849.7
   805.6
     838
   820.5
   792.3
   822.8
   782.3
   842.9
   836.7
   772.2
   823.1
   821.5
   858.2
   835.1
   874.7
   798.5
   805.6
     853
   857.2
   868.2
   827.7
   843.9
   770.2
   798.1
   810.1
   822.2
   800.7
   781.9
   814.4
   866.9
   799.1
   752.7
   858.5
   762.1
   818.9
   809.5
   819.2
   774.1
   878.3
   795.9
   859.8
     853
     754
     839
   859.5
   854.9
   809.2
   829.3
   776.7
   852.3
   799.8
   809.8
   798.1
   774.1
   830.9
     816
   873.4
   831.9
   777.7
   772.8
   756.3
   786.1
   808.2
   781.6
   795.6
   797.8
   836.1
   840.6
   845.5
   796.8
   801.4
   774.1
   825.7
   810.5
   847.1
   820.2
   786.5
   860.8
   833.5
     817
   772.8
   797.8
   778.4
   754.4
   797.8
   866.3
   798.1
   820.5
   814.4
   781.6
   760.8
   788.1
     791
   736.2
   793.9
   797.8
   794.9
   817.9
   801.7
   817.3
   778.7
   788.7
   805.6
   761.8
   724.2
   786.5
   796.2
   740.1
   813.7
   812.4
   755.7
   740.7
   781.9
   830.6
   786.5
   805.6
   801.1
   790.4
   775.8
   774.5
   799.4
   807.2
   795.6
   782.9
   806.6
   731.3
   853.9
   797.8
   806.9
   782.6
   772.8
     838
   767.7
   817.9
   781.3
     781
   800.1
   807.2
   825.7
     791
   769.3
   821.5
   719.3
   763.1
   832.9
   784.5
   760.5
   771.9
   799.1
   839.3
   772.2
   753.1
   777.1
   801.4
   768.3
   782.6
   757.3
   738.1
   846.8
   745.9
   800.4
     756
   806.3
     778
   762.8
   792.6
   767.3
   720.9
   799.4
   885.7
   778.4
   728.7
   732.3
   786.8
   815.3
   776.4
   772.8
   826.7
   754.7
   716.4
   744.6
   738.5
   821.2
     754
   744.6
   798.5
   715.7
     778
   854.6
   811.8
   747.2
   823.8
   768.6
   702.8
   752.7
   766.7
   780.3
   772.2
   725.5
   772.5
   771.5
   784.5
   747.2
   774.1
     781
   784.2
   758.2
   758.2
   688.2
   761.8
   789.7
   744.6
   772.8
   756.9
     742
   714.8
   816.3
   762.1
     755
   747.2
     756
   761.2
   716.7
   765.4
     755
   780.6
   798.5
   780.3
   758.9
   769.9
   783.5
   731.3
   701.2
   775.8
   765.4
   742.7
   778.4
   719.3
   764.4
   703.1
   795.6
   773.5
   766.7
   817.3
   733.3
   752.1
   779.7
     814
   799.8
   717.7
   802.4
   760.5
   768.6
   746.6
     791
   753.4
   751.1
   720.3
   743.3
   746.9
   765.4
   750.8
   763.8
   709.6
   754.4
   747.2
   780.3
   751.8
   759.2
   750.8
   764.4
   774.8
   735.2
   737.5
   786.5
   774.5
   765.7
   701.5
   736.8
   798.1
     793
   754.4
   752.1
     803
   733.9
   750.8
   792.3
   762.1
   777.4
   759.9
   756.9
   798.1
   826.7
   720.6
   789.7
   738.1
   753.1
   798.5
     766
   825.7
   794.9
   719.6
   758.6
   740.7
   772.8
   723.2
   735.5
   805.9
   772.5
   775.8
   776.1
   769.6
   802.7
   757.9
   760.8
   785.8
   793.3
   744.9
   766.7
   795.2
   755.3
   771.9
   766.7
   748.5
   764.1
   795.2
     755
   718.3
     719
   708.6
   757.6
   752.1
   769.9
     802
   709.3
   766.7
   765.7
   750.5
   765.1
   765.7
     756
   770.9
   775.1
   741.7
   796.8
   785.5
   806.9
   772.5
   770.9
   794.3
   725.5
   751.1
   799.4
   788.1
   764.7
   733.6
   756.3
     767
   772.2
   788.7
   709.9
     742
   739.4
   742.4
   786.8
   780.6
   715.7
   768.6
   813.1
   713.8
   773.8
     744
   739.1
   814.7
   757.9
   722.2
   843.9
   719.3
   736.8
   751.8
   791.3
   787.4
     802
   789.1
   769.9
   786.1
   715.4
   738.5
   772.8
   785.8
   703.4
   824.4
   745.9
   779.7
   776.7
     705
   710.2
   744.6
   744.9
   760.8
   786.8
   782.9
   768.3
   811.4
   758.9
   845.8
     767
   810.8
   783.9
   734.9
   746.9
   738.8
   765.1
   835.8
   771.9
   788.4
   782.9
   826.4
   730.7
   724.8
   761.5
   789.4
   829.6
   820.9
   781.6
   771.2
     803
   823.4
   745.9
   800.1
   816.3
   825.7
   782.3
     852
   726.5
   807.2
   775.4
   812.4
   780.6
   748.8
   798.5
   808.2
   808.5
   750.5
     754
   818.9
   824.7
     729
   769.3
   803.3
   763.1
   869.8
   751.4
   822.5
     766
   735.5
   844.2
   760.8
   833.2
   818.9
   836.4
   822.5
   791.7
   839.7
   809.5
     802
     900
   835.1
   856.9
   854.9
   762.1
   836.7
   824.4
   849.4
   802.4
   855.6
   819.9
   807.2
   824.4
   837.4
   800.4
   860.4
   824.7
     852
   810.1
   821.8
   825.4
   790.4
   756.9
     805
   796.5
   837.7
   845.5
   781.6
   843.2
   895.8
   859.5
   801.7
   842.3
   911.4
     769
   807.6
   853.3
   806.6
   822.8
   781.3
   821.5
   850.7
   863.7
   835.8
   807.6
   773.8
   872.4
   781.6
   823.8
   759.9
   805.3
   893.5
[truncated: 464,005 more chars]
