# Supplementary material for: A machine learning approach to predict pancreatic islet grafts rejection versus tolerance
Source: PLoS One. 2020 Nov 5;15(11):e0241925. doi: 10.1371/journal.pone.0241925 (PMC7644021; doi:10.1371/journal.pone.0241925)
Supplement: S1 File — (ZIP) [file pone.0241925.s001.zip › Supplementary Information/Raw CZE data from aq.H samples/tolerants/T2 muestra 688 diluted 16 times Borate-SDS 40-20.crm]

40
  -19.34
  -14.47
   23.16
   193.1
   433.2
   387.8
   375.1
   391.4
     404
   375.8
   387.1
   409.8
   454.6
   402.1
   413.1
   416.3
   400.1
   448.4
   413.4
   412.4
   438.4
   449.7
   396.9
     416
     463
   442.9
   417.3
   438.7
   445.2
   434.8
   430.3
   424.1
   430.3
   412.1
   418.3
   442.9
   410.8
   411.8
   438.1
   401.1
   435.1
   438.4
   438.4
   424.1
   408.2
   406.6
   460.4
   399.1
     380
   393.9
   393.3
   431.9
   455.6
   425.4
   423.1
   455.6
   401.7
   420.9
   451.4
   447.1
   377.1
   443.3
   451.4
   447.1
   474.7
   469.9
     427
   415.7
   416.7
   398.8
   456.2
   390.4
   400.4
   438.7
   430.6
   483.5
     405
   433.5
   450.1
   444.6
   429.6
   449.7
   445.2
   464.3
   435.1
   374.5
   413.7
   410.5
   490.6
   483.2
   451.4
   461.7
   379.3
   414.1
     415
   461.4
   461.4
     440
     417
   445.5
   474.7
   474.4
   423.5
   411.5
   415.7
   418.3
   473.1
   427.4
   425.4
   422.8
   451.4
   397.2
   464.7
   461.7
   424.1
   460.8
   446.2
     487
   421.2
   442.9
   448.1
   482.2
   434.8
   489.3
   386.5
     428
     430
   430.9
   514.3
   445.2
   434.8
   448.4
   479.6
   432.5
   459.5
   458.5
   406.9
   426.1
   433.8
     417
   448.8
   459.5
   465.6
   449.1
   445.5
   458.5
   410.8
   453.6
   436.1
   401.1
   502.3
   444.9
   447.5
   438.7
   424.4
   472.1
   440.7
   425.1
   466.3
   420.5
   458.8
   449.1
   407.6
   431.9
   490.6
   403.7
   428.7
   433.5
   479.9
   465.3
   474.4
   484.5
   400.8
   420.9
   435.5
   428.3
   485.8
   439.7
   432.5
   424.8
     405
   423.5
   452.7
   458.5
   407.6
   457.9
     453
   473.7
   396.5
   458.8
   468.2
     464
   454.6
   436.4
   433.5
   463.4
   452.3
   488.3
   384.5
   442.6
   420.2
   418.3
   439.7
   447.8
   422.8
   468.2
   467.9
   413.7
   439.7
   432.2
   478.6
   420.5
   442.3
   396.9
   458.2
   476.7
   427.4
   468.2
   447.1
   482.5
   442.9
   437.7
   423.1
   448.4
   414.7
   485.4
     454
   455.6
   493.5
     439
   444.2
   446.2
   442.3
   484.5
   430.9
   462.1
   465.6
   432.9
   443.6
   445.2
   453.3
     453
   424.4
     487
   447.1
   413.4
   490.9
   437.4
     502
   460.1
   424.4
   459.8
   424.8
   406.6
   440.3
   462.7
   440.3
   408.2
   439.7
   473.1
   469.5
   410.2
   413.1
   476.3
     427
   458.8
   431.9
   410.5
   447.1
   398.2
   475.7
   411.5
   447.1
   437.1
   434.8
   459.5
     430
   432.2
   416.3
   434.2
     451
   492.9
   458.2
   457.9
   446.8
   451.7
   479.6
   440.3
   426.4
   457.9
     428
   372.9
   457.5
   451.7
   472.5
   410.2
   492.9
   453.3
   385.5
   430.9
   421.5
   442.3
   443.3
   426.7
   402.7
   507.2
   438.4
   408.9
   489.3
   459.2
   433.8
   438.7
   444.2
   425.4
   446.2
   460.8
   476.3
   446.5
   486.4
   450.1
   404.3
   401.1
   433.8
   420.5
   445.9
   428.7
     405
   427.7
   454.3
     416
   484.8
   439.7
   445.2
   451.7
   444.9
     428
   447.1
   422.8
   400.4
   429.6
     487
   418.6
   461.7
     441
   434.8
   434.5
   461.1
   461.1
   453.6
   393.3
   470.5
   455.9
   445.5
   448.8
     466
     452
   465.6
   447.1
   469.5
   458.5
   444.2
   446.5
   445.5
   468.2
   465.3
   429.3
   443.6
   480.6
   450.1
   414.7
   415.7
   398.8
   470.5
   442.3
   446.5
   456.2
   447.1
   437.7
     427
   424.8
   474.4
   419.9
   450.7
   470.2
   448.1
   486.1
   438.4
   459.8
     465
     454
   434.5
   433.8
   435.5
   460.1
   457.9
   439.7
     440
     442
   419.6
   448.8
   427.4
   446.8
   443.9
   427.4
   403.4
   442.9
   446.5
     466
   457.5
   471.8
   446.2
   414.7
   460.8
   400.1
   442.6
   468.9
   453.3
   421.8
   464.3
   445.9
   483.8
   436.1
   454.9
   449.1
   454.6
   458.8
   444.6
   435.8
   419.2
   476.7
   456.2
     489
   349.2
     477
     441
   370.3
   482.5
   453.3
   476.3
   445.2
   373.8
   468.2
   457.5
   429.3
   446.8
   481.2
   413.4
   486.7
   434.2
   437.4
   384.5
   455.6
   408.2
   424.8
   470.8
     476
   491.6
   419.9
   433.8
   416.3
   483.2
   459.5
     430
   423.1
   408.9
   420.5
   440.3
   480.9
   436.1
   469.2
   444.2
   449.4
   474.7
   442.3
   461.7
   459.5
   474.4
   442.6
   447.8
   410.5
   438.4
   444.6
   412.8
   485.8
   453.3
   425.7
   444.9
   433.8
   461.4
   434.5
   451.7
   456.9
     451
   437.7
   461.1
   492.9
     452
   411.8
   421.8
   440.7
   449.4
   462.7
   456.6
   409.2
     465
   427.7
   432.9
   436.1
   464.7
   411.1
   423.8
   389.1
   391.4
   449.7
   410.8
   445.9
   448.8
   422.2
   414.1
   422.5
   446.8
   445.5
   415.4
   487.4
   444.6
   474.7
   428.3
   464.3
   458.5
   472.8
   426.7
   449.7
   411.5
   481.9
   407.2
   408.9
   416.7
   425.1
   398.8
   434.2
   466.6
   469.9
   434.8
   476.3
   461.4
   453.3
   460.4
   473.1
   437.7
   433.2
   440.7
   461.4
   401.1
   433.8
   387.1
   486.4
   379.7
     500
   423.1
   430.3
   467.6
   443.3
   431.9
   439.7
   438.1
   421.5
   436.8
   448.4
     439
   442.3
   411.8
   440.7
   452.7
     442
   454.9
   428.3
   488.7
   439.7
   455.9
   459.8
   422.5
   481.9
     463
   415.7
   425.4
   464.3
   387.1
   479.6
   469.9
   483.8
   478.6
     488
     478
     452
     454
   407.9
   410.5
   382.3
   394.6
   461.1
   426.4
   453.6
   430.6
     428
   440.3
   456.6
   450.1
     442
   414.4
   448.4
     442
   378.1
   429.6
   445.2
   455.6
   438.1
   420.5
   461.7
     416
   478.3
   450.7
   460.4
   457.9
   425.4
   442.9
   440.3
   444.2
   465.3
   440.3
   419.6
   467.6
   422.2
   451.4
   456.6
   462.7
   394.6
   374.2
   441.3
   433.2
   404.3
   443.6
   469.9
   433.2
   432.2
     403
   433.5
   389.1
   449.4
   446.8
   455.6
   433.8
   426.4
   416.3
   445.2
   466.9
   410.8
   439.4
   433.2
   444.6
   453.3
   469.5
   397.2
   397.2
   449.1
   455.6
   447.8
   457.9
   420.2
   460.8
   454.3
   377.7
   454.6
   443.6
   455.3
   432.2
     501
   419.2
   437.1
   482.2
   426.1
   433.8
   464.7
     427
   408.2
     478
   440.7
     452
   485.1
   468.2
   426.7
   423.1
   439.4
   466.6
   419.2
   418.9
   422.8
     466
   461.7
   433.8
   472.8
   424.4
   438.4
   411.1
   485.8
   445.5
   470.5
     428
     466
     524
   446.8
   428.7
   413.7
   446.8
   458.8
   446.5
   450.7
   407.6
   469.5
   473.7
   413.1
   425.1
     404
   418.3
   451.7
     392
   466.6
     381
   460.4
   468.9
   438.7
   464.3
   498.1
   461.4
   454.9
   426.4
   446.8
     416
   448.1
   453.6
     451
     430
   448.1
   435.1
   444.2
   491.9
   410.8
     440
   480.6
     428
   445.5
   421.2
   436.4
   413.1
   425.1
   442.9
   440.3
     490
     429
   454.6
   496.1
   437.7
   437.4
   432.2
   450.4
     416
   462.4
   454.9
   417.3
   432.5
   466.6
   414.1
   420.9
   450.7
   438.1
   447.1
   435.1
   463.7
   465.3
     415
   470.5
   433.8
   433.8
   470.2
   434.2
   470.8
   424.8
   389.7
   449.7
   425.7
   447.5
   419.9
   517.5
   476.3
   469.5
   476.7
   402.1
   448.4
   448.4
   431.3
   440.7
   476.7
   448.1
   447.8
   435.1
   470.8
   440.7
   447.8
   468.9
   462.7
     416
   411.1
   496.1
   417.6
     418
   458.5
   433.2
   450.4
   464.3
   456.9
   440.3
   441.3
   398.5
   419.6
   516.9
   438.7
   443.6
   458.8
     452
   467.3
   446.8
   454.6
   443.3
   437.7
   439.7
   445.9
   444.6
   449.1
   438.7
   419.2
   444.9
   447.5
   406.3
     453
   446.8
   504.6
   396.2
   413.4
   438.4
   426.4
   432.5
   421.8
   462.4
   450.7
   474.4
   441.3
   474.1
   471.5
   450.7
   434.8
   497.4
   459.8
     429
   419.2
   435.1
   447.8
     477
     429
   470.2
   450.7
     466
   500.7
   451.4
   431.9
   418.9
   458.5
   421.8
   469.5
   419.6
   455.3
   425.4
   431.6
   388.8
   447.1
   471.8
   450.7
   462.4
   438.4
   448.8
   392.3
   455.9
   442.6
   445.2
     463
   421.8
   446.2
   470.5
   466.3
   431.6
   441.3
     476
   423.1
   508.5
   466.9
   421.5
   458.2
   444.6
   431.9
   458.8
   446.2
   471.8
   490.9
   396.2
   468.6
   472.8
   477.6
     452
   453.3
   442.9
   443.3
     488
   435.5
   477.3
   464.7
   413.4
   425.7
   447.8
   496.1
   403.4
   440.7
     465
   382.3
   480.6
   409.5
     439
   497.8
   459.5
   406.3
   465.3
   460.1
   442.9
   483.2
   412.4
   410.5
   398.2
   423.1
   457.9
   446.2
   436.1
   400.8
   431.3
   425.1
     454
     430
   455.9
   454.3
   474.7
   461.4
   430.9
   446.5
     464
   512.7
   462.4
     418
   468.9
   432.9
   443.9
   438.4
   458.5
   471.2
   433.8
   457.2
   424.1
   459.8
   442.3
   443.9
     452
   445.9
     404
   455.9
   425.7
   451.7
   425.4
   466.9
   445.9
   444.6
   449.1
   428.3
     466
   437.1
   480.6
   475.7
     466
     477
   475.4
   438.7
   426.4
   474.7
   430.6
   469.9
     453
   443.9
   468.6
   386.2
   454.6
   398.2
   447.5
   432.5
   419.2
   481.9
   431.6
   484.8
   481.2
   499.4
   440.3
   449.1
   450.7
   497.8
   472.5
   450.7
   435.8
   449.4
   476.7
   472.5
   449.1
   455.9
     465
   422.8
   444.9
   449.7
   443.3
   446.2
   489.6
   469.5
   442.3
   461.7
   458.2
   447.1
   482.8
   446.5
   399.8
   454.3
   428.7
   432.9
   438.7
   465.6
   409.8
   388.1
   440.7
     464
   447.1
   455.9
   414.1
   388.1
   448.1
   452.3
   384.2
   435.5
   461.4
   396.2
   407.9
   475.7
   442.6
   408.5
   442.3
   425.4
   421.8
   434.8
   446.5
   420.9
   429.3
   451.7
     442
   443.9
   427.4
   435.1
   467.6
   450.1
   426.7
   428.7
   429.6
   481.9
   409.5
   477.6
   435.5
   511.4
   426.4
   450.7
   421.5
   406.3
   434.8
   432.5
   466.6
   468.9
   443.9
     465
   421.5
   447.1
   449.4
     452
     439
   450.4
   454.3
   434.2
     430
   433.5
   447.8
   440.3
   410.8
   426.7
   474.7
   416.7
   409.2
   433.5
   444.9
   432.5
   438.7
   472.5
   420.5
     428
   456.2
   408.5
   436.8
   439.4
   424.4
   422.5
   443.6
     487
   506.5
   427.4
   438.4
   471.2
   480.9
   446.5
   468.2
     439
   459.8
   473.4
   479.9
   407.9
   436.1
   405.3
   473.1
   455.6
   428.7
   454.9
   426.1
   446.8
   457.5
   504.6
   457.9
   410.5
     430
   446.5
   458.8
   466.3
     439
   461.1
   462.7
   446.2
   463.4
   461.1
   458.5
   483.5
   496.1
   454.3
   479.3
     488
   491.9
   458.5
     454
   412.8
   405.9
     393
   429.3
   439.4
   480.6
   419.6
   447.5
   432.9
   437.4
   468.2
   393.3
   468.6
   432.2
   417.6
   450.1
   436.8
   431.9
     478
     452
   452.3
   438.1
   451.4
   447.5
   422.5
   449.1
   447.5
   462.7
   432.2
   492.2
     451
     451
   416.3
   473.7
   415.7
   463.4
   479.9
     476
   440.3
   476.7
   462.7
   419.6
   522.1
   463.4
   449.1
   450.1
   424.8
   506.8
   507.5
   430.9
   475.7
   460.1
   443.6
   464.7
   442.6
   439.4
     451
   409.8
   446.2
   453.3
   413.1
   428.7
   428.7
   396.9
   461.4
   469.9
   471.2
   439.4
   450.4
     405
   450.4
   392.3
   482.2
   434.5
   436.8
   480.9
   433.5
   438.1
   452.3
     428
   415.4
   447.1
     475
   454.3
   476.3
   511.4
   438.4
   401.7
   418.3
   435.5
   444.2
   468.2
   431.6
   403.7
   469.5
   418.6
   438.7
   401.4
   447.1
   408.2
   409.5
   454.6
   485.8
   445.5
   435.1
   447.1
     442
   397.5
   438.1
   421.5
     475
   409.5
     452
   422.8
   437.4
   481.9
   439.4
   415.4
   402.1
   456.6
   427.7
   448.8
   474.7
   509.8
   412.8
   410.8
   407.9
   459.5
   423.1
   407.9
   443.9
   468.9
     465
   433.2
   444.9
   437.4
   474.4
     454
   442.9
   445.5
   473.1
   416.3
   425.7
   473.4
   457.2
   417.3
   444.2
     475
     453
   459.2
   433.2
   479.6
     465
   394.9
   451.4
   457.9
   396.9
   438.1
   428.3
   435.8
   484.8
   527.9
   450.4
   475.4
   447.1
   484.1
   431.6
     392
   432.5
   441.3
   482.2
   461.4
   424.8
   397.5
   446.8
     430
     478
   438.4
   469.9
   464.3
   417.6
   450.4
   450.1
   433.5
   423.1
     404
   454.9
   434.8
   451.4
     489
   450.4
   457.5
   430.9
   492.6
   460.4
   454.6
     442
   430.6
   415.4
   449.7
   475.7
   462.7
   474.4
   472.1
   466.9
   421.2
   429.3
   423.8
   450.4
   408.9
   423.5
   434.2
   450.1
   473.4
   457.5
     428
     418
   442.9
   403.7
   420.9
   424.8
   493.2
   482.2
   446.5
   454.6
   466.6
   454.3
   479.6
   417.3
   457.2
   446.5
   458.8
   452.3
   407.2
     415
   469.2
   399.8
   507.8
   438.4
   431.3
   444.9
   448.8
   443.6
   418.6
   459.5
   442.9
   432.2
   443.3
   430.3
     418
   423.5
   467.3
   461.4
   517.2
   446.8
   467.6
   461.4
     465
   432.5
   445.5
     415
     429
   419.9
   411.5
   470.5
   421.5
   423.5
   454.9
   423.8
   442.6
   434.5
   473.4
   461.7
   417.3
   429.6
   403.7
   450.4
   436.4
     478
   465.6
   448.8
   438.4
   431.3
   426.1
   467.3
     490
   443.3
   461.1
   430.9
   462.4
   409.8
   434.8
   384.5
   442.6
   411.8
   477.3
   463.7
   357.3
   439.4
   418.6
   468.6
   476.7
   431.6
     442
   450.7
   409.5
   449.4
   489.6
   458.2
   467.3
   425.1
   438.7
   481.9
   436.4
   469.2
   461.1
   454.6
   438.4
   455.3
   458.2
     440
   470.2
   463.4
   442.9
   426.7
   451.7
   415.4
   423.5
   453.6
   426.7
   413.7
   421.8
   413.1
   485.1
   435.1
     429
   486.7
   465.3
   432.9
   466.6
   463.4
   442.3
   421.5
   418.9
     442
   440.7
     441
   446.8
   433.2
   426.1
   432.9
   405.6
   473.7
   402.7
   458.5
   470.2
   433.8
   458.8
   464.3
   418.3
   427.4
   453.6
     475
   454.9
   525.7
   371.2
   471.5
   476.3
     427
   471.5
   456.2
   490.9
   436.8
   432.9
   424.4
   497.4
   411.1
   450.4
     440
   460.4
   455.3
   455.3
   505.5
   473.4
   471.5
   459.8
   434.5
   463.4
   474.1
   444.6
   434.8
   472.5
   421.5
   431.9
   474.7
   493.5
   470.5
   453.6
   470.5
   526.9
   484.8
   479.6
   453.6
   488.3
   474.1
   442.6
   462.1
   443.9
     490
   434.2
   474.7
   447.5
     478
   421.5
     464
     441
   470.5
   458.2
   484.5
   471.2
   401.7
   455.3
   509.8
   453.3
   503.6
   467.3
   437.4
   455.9
   434.8
   444.2
     416
   456.2
   440.7
   410.2
   476.3
   433.8
     427
   450.7
     441
   415.7
   486.4
   431.3
   526.6
   399.1
   455.6
     439
     453
   474.4
   449.4
   445.9
   462.1
   423.5
   465.3
   474.7
   447.5
   491.3
   458.5
   426.4
   467.6
   521.4
     417
   412.8
   421.5
   447.5
   498.7
   446.2
   452.7
   460.4
   484.1
   410.5
   455.6
   442.3
   426.1
   453.6
   452.3
   369.9
   466.3
   477.3
   444.9
   445.2
   467.6
   434.8
   466.6
   445.2
   409.8
     441
     477
   453.6
   432.9
   476.7
   413.1
   481.5
   458.8
     427
   416.3
   435.1
   487.4
   425.7
   480.2
   445.5
   465.6
   416.3
   503.6
     464
   435.1
     464
   497.4
   480.2
   447.8
   461.4
   445.9
   430.9
     487
   424.1
   481.2
   432.9
   418.6
   397.8
   536.4
   495.2
   466.9
     404
   498.1
   446.8
   461.1
   437.7
   463.4
   430.3
   526.6
   469.2
     466
   470.2
     393
   459.5
   419.9
   487.4
   445.9
   463.7
   470.8
   494.8
   414.4
   467.9
   433.8
     478
   412.8
     476
   480.2
   466.3
   496.1
   420.5
     476
   493.2
   458.5
     416
   459.2
   403.7
   454.6
   437.4
   447.8
   421.5
   499.1
   420.9
   448.8
   432.2
   458.2
   478.9
   471.8
     451
   499.7
   449.7
   478.3
   456.6
   470.2
     464
     476
   446.5
   472.1
   447.5
   449.7
   438.4
   407.9
   472.1
   517.9
   421.2
     440
   421.8
   447.5
   495.2
   408.2
     478
   422.5
   490.3
   449.7
   479.9
   526.9
   483.8
   457.9
   447.5
   459.5
   471.8
   500.7
   472.8
     501
   462.4
   447.1
   414.1
     463
   423.8
   437.4
     430
   490.3
     550
   505.2
   434.8
   463.4
   471.2
   433.8
   474.1
   443.3
   456.9
   449.1
   482.5
   480.2
   425.1
   454.6
   446.8
   484.8
   479.3
   453.3
   467.6
   455.6
   453.6
   468.6
   456.9
   442.6
   445.2
   457.2
   506.2
   457.5
   468.6
   446.2
   481.9
   482.8
   479.6
   446.2
   471.5
   442.3
   492.2
   453.6
   485.1
   455.3
   478.9
   461.1
   477.3
   454.9
   495.8
   440.3
   485.4
   473.1
   460.1
   467.9
   452.3
   473.1
     403
   403.7
   474.1
   473.7
   470.5
   469.5
   454.6
   462.1
   452.7
   401.1
   453.3
   466.3
   473.4
   494.5
   430.3
   409.2
   500.7
   445.5
   503.6
   474.4
   463.4
   473.7
   460.4
   461.7
   405.6
   485.8
   448.4
   439.4
   483.2
     452
   517.2
   458.2
   455.3
   520.8
   498.4
   414.7
   426.1
   493.5
   481.2
   409.5
   481.2
   437.1
   462.1
   450.4
   445.5
   435.5
   423.1
   480.6
   495.2
   486.1
   462.7
     463
   445.9
   487.7
   402.7
   438.7
   487.7
   442.3
   481.5
   438.4
   482.2
   474.1
   519.5
   438.4
   456.6
   441.6
   433.5
   436.8
   523.1
   427.4
     475
   498.4
   409.8
   437.7
     428
   407.6
   406.3
   454.3
   506.8
     463
   483.2
   476.3
   443.6
   472.1
   520.5
   412.8
   453.3
   412.1
   422.5
   434.5
   474.7
     477
   464.3
   465.3
   486.4
   502.6
   433.2
   456.2
   520.8
   435.8
   474.7
   452.7
     476
   412.4
   474.7
   420.9
   444.9
   487.7
   407.9
   429.3
     453
   409.2
   457.5
   432.9
   469.5
   511.4
   473.7
   444.6
   450.4
   439.4
   423.1
   480.2
   535.1
   491.3
   464.3
   446.5
   492.9
   461.7
   471.8
   448.4
   510.7
   455.3
   494.2
     466
   457.9
   455.9
   459.8
     489
   495.8
   490.9
   473.7
   468.6
   402.4
   496.8
   446.5
   458.8
   474.7
   501.6
   458.2
   444.6
   472.5
   443.9
   485.1
   467.6
   461.7
   466.6
   431.9
   478.9
   439.4
   468.9
   444.9
   489.6
   435.8
   466.6
   455.9
   472.1
   467.9
   454.3
   455.9
     465
   489.6
   485.4
   414.4
   486.1
   466.6
     502
   450.4
   421.5
   468.9
   450.1
   469.5
     478
   514.3
   473.4
   490.6
   507.2
   471.2
   452.7
   469.2
   410.5
   420.2
   469.9
     466
   438.1
   476.3
   455.9
   467.3
   435.8
   453.6
   452.7
   455.6
   423.8
   448.4
   435.5
   465.3
   496.8
   408.2
   526.9
   470.8
   462.4
   490.3
   480.9
   482.5
   419.2
   435.8
   459.2
   516.6
   467.9
   461.4
   450.7
   460.1
   470.8
   472.5
     466
   487.7
   437.4
   482.5
   483.5
   513.6
   430.3
   491.6
   481.2
   476.3
   463.4
   479.9
   467.3
   437.4
   477.6
   447.8
   483.2
   463.4
   477.3
   480.6
   448.1
   472.1
   454.6
   436.4
   433.2
   481.5
   520.5
   467.3
   482.5
   445.2
   448.4
     440
   448.1
   440.3
   439.4
   462.4
   460.1
   450.7
   439.4
   423.1
   488.7
   440.3
     463
   431.9
   493.9
   478.3
   469.9
   478.3
   479.3
   421.2
   418.6
   498.1
     451
   481.9
   459.8
   473.1
   475.4
   424.1
   479.3
   451.4
   454.9
   479.6
   472.1
   424.8
   484.8
   433.2
   476.3
   484.5
   520.5
   472.1
   403.4
     465
   470.5
   438.7
   429.3
   465.3
   440.3
   510.7
   516.6
   451.4
   450.4
   457.9
   404.3
   507.2
   447.5
   463.7
   477.3
   459.5
   453.3
   417.6
   470.5
   482.5
   493.5
     428
   443.3
   440.7
   434.5
   490.3
   429.6
   408.2
   482.2
   426.7
   461.1
   441.3
   476.3
   452.3
   440.7
   484.5
   528.9
   449.1
   478.3
     477
   475.4
     454
   443.6
   474.4
   447.8
   437.1
   446.8
   474.4
   474.1
   466.3
   495.8
   435.8
   463.4
     490
   467.3
   491.6
   404.7
   446.5
   499.1
   438.7
   490.3
   435.8
   517.5
   430.3
   455.3
   490.3
   425.4
   407.6
   452.7
   464.3
   461.4
   474.7
     512
     476
   461.7
   444.6
   477.6
   455.6
   477.6
   495.5
   451.7
   464.3
   496.8
   441.6
   481.2
   447.1
   484.1
   476.3
   457.9
   437.1
   497.4
   517.9
   437.1
   447.8
   510.4
   466.6
   414.7
   427.4
     463
   482.2
   490.9
   452.3
   445.5
   482.8
   436.8
     452
   489.3
   437.1
   449.1
   456.2
   475.4
   457.9
   441.6
   470.8
     466
   448.1
     451
   455.9
   473.7
   421.2
   483.2
   501.6
   427.4
     466
   431.3
   469.2
   468.9
   481.2
     439
   415.4
   518.2
     464
     489
   481.5
   463.4
   458.2
   422.5
   424.8
   506.5
   439.4
     465
   475.4
   426.4
   457.9
   452.7
   486.1
   461.4
   442.3
   488.3
   477.6
   469.5
   416.7
     454
   466.6
   483.2
   509.4
     428
   448.4
     451
   481.2
   432.2
   507.2
   429.3
   437.1
   471.2
   467.3
   475.7
   450.7
   426.7
   477.3
   447.1
   511.7
   448.8
   492.2
   446.8
   409.5
   515.9
   461.4
   434.5
     477
   423.1
   447.8
   448.8
   433.8
   510.1
   466.6
   475.7
   468.6
   484.1
   491.9
   466.6
   473.4
   468.9
     427
   484.5
   485.4
   435.1
     466
   476.3
   490.3
   486.1
     476
   479.3
   484.5
   451.4
   441.6
   486.4
   513.6
   447.1
   465.3
     451
   504.2
     489
   481.9
   491.3
   436.1
   395.2
   455.9
   456.9
   424.1
   451.7
   431.6
   477.6
   444.2
   492.2
   444.9
   456.6
   462.1
   414.1
   420.9
   468.6
   455.3
   420.9
   487.7
   442.6
   481.5
   455.6
   445.2
   476.7
   448.4
   458.2
   458.5
   442.9
   486.7
   449.4
   501.6
   456.6
   531.8
   437.4
   475.4
   470.5
   451.4
     465
   478.3
   470.5
   509.8
   472.1
   436.4
   435.1
   473.1
   487.4
   486.4
   438.7
   499.7
   407.2
   465.3
   526.9
   420.5
   466.3
   436.4
   450.7
   482.5
   484.1
     440
   456.6
     500
   463.4
   456.6
   455.9
     441
   451.7
   404.7
   434.8
   437.4
   467.3
     477
   425.1
   450.7
   456.9
   426.4
   462.1
     454
   455.9
   443.3
     478
   504.6
   461.1
   465.6
   506.2
   437.1
   437.4
   438.1
   443.9
     454
   514.3
   461.4
   439.4
     439
     475
   425.1
   467.6
   447.8
   454.9
   440.3
   459.8
   436.1
   515.9
   489.6
   479.9
   447.1
     463
   481.2
   517.2
   438.1
   435.8
   467.6
   492.2
     451
   444.6
   426.1
   478.9
   433.8
   463.4
   474.1
     477
   400.8
   487.7
   420.5
     513
   491.9
   478.6
   429.3
   426.1
   423.5
   483.2
   455.9
   511.1
   472.5
   414.4
     478
   446.8
   464.3
   447.8
   433.8
   483.2
     429
   408.2
   482.2
     451
     478
   407.6
   443.6
   463.4
   461.7
   429.6
   476.7
   450.7
   432.5
   459.2
   446.8
   447.8
   468.6
   487.4
   498.4
   486.7
     430
   451.4
     418
   400.8
   480.2
   453.3
   477.3
   472.5
   484.1
   463.7
   478.3
     465
   444.2
   540.6
   463.7
   482.8
     477
   459.8
     475
   418.3
   421.2
   494.8
   468.2
   493.2
   450.4
   469.5
   401.7
   464.7
   438.7
   402.1
   486.1
   464.7
   459.2
   467.6
   453.3
   511.1
   449.4
   459.8
   459.5
   459.5
   456.2
   524.4
   483.5
   443.9
   467.6
   475.4
   461.1
   483.8
   482.5
   517.5
     442
   457.2
   471.5
   462.1
   442.9
   480.2
   451.7
   440.7
   453.3
   466.3
   473.7
   459.8
   499.1
     478
   450.7
   469.5
   500.3
   468.9
   462.4
   465.3
   493.2
   435.8
   424.4
   424.4
   475.4
   497.8
     465
   461.1
   453.6
   467.3
   463.4
   432.9
   457.5
   491.3
   467.3
   457.2
   467.3
   486.4
   485.8
   432.9
   406.9
   476.3
   448.4
     562
   466.9
   433.2
   457.2
   475.4
   422.2
   481.5
   455.3
   486.1
   446.2
   477.3
     442
     488
   508.8
   454.6
   476.3
   491.9
   480.9
   452.3
   434.5
   413.1
   509.1
   422.8
   441.3
   452.7
   466.9
   429.3
   513.6
   472.8
   490.9
   452.3
   407.6
   466.3
   477.6
   461.1
   487.4
   495.5
   468.6
   489.6
   423.5
   474.7
   479.6
   502.6
   491.3
   477.6
   493.5
   474.7
   448.8
   430.9
   420.5
   482.5
   520.1
     501
   468.2
   436.4
   478.3
   414.7
   444.2
   459.8
   534.4
     427
   440.3
   458.5
   469.9
   472.5
     489
   449.1
   477.3
   483.5
   466.3
   443.9
     416
   514.6
   493.9
   477.3
   521.1
   464.7
   460.1
   466.3
   391.4
   461.4
   457.2
   480.2
   491.9
   439.7
   465.6
   474.1
   488.7
   481.9
   496.1
     453
   420.9
   418.6
   474.1
   444.6
   420.2
   504.2
   474.7
   493.9
   412.4
   474.7
   455.6
   473.4
   423.1
   422.5
   478.9
   507.2
   454.9
   441.3
   483.8
   474.1
   445.2
   476.3
     454
   453.6
   490.6
   471.5
   475.7
   449.7
   443.9
   422.2
     490
   519.2
   481.9
   430.9
     478
   474.4
   464.3
   469.9
   421.2
   424.1
   483.8
   449.4
   451.4
   461.4
   502.9
   483.8
   430.3
   430.9
   422.2
   490.3
   479.6
   493.5
   440.7
   474.7
   484.8
   482.8
   490.3
   453.6
     442
   492.9
   476.7
   476.3
   457.9
   497.1
   440.3
   459.2
   470.2
   455.6
   433.5
   435.5
   458.2
   463.4
   509.8
   463.7
   457.9
   505.9
   441.6
   484.1
   500.7
   420.5
   440.7
   507.2
   457.5
   528.2
   457.5
   430.6
   483.8
   476.7
   461.7
   498.1
   450.1
   469.9
     475
   495.2
   481.2
   433.8
   444.2
   493.2
   507.2
   497.4
   419.2
   422.8
   444.2
   448.4
   465.3
   416.7
   478.3
   495.2
   498.7
   410.5
   504.2
   471.2
   477.6
   443.6
   467.9
   416.7
   474.1
   408.2
   422.5
   445.2
     430
   467.6
   490.6
   435.5
   498.4
   460.1
     464
   502.6
   501.3
   455.9
   451.4
   509.1
     454
   451.7
   474.7
   515.3
   446.2
   446.2
   512.7
   387.5
   499.4
   425.7
   435.8
     478
   524.4
   430.3
   443.6
   486.7
     466
   425.1
   419.6
   450.1
   458.5
     415
   443.6
     475
   445.9
   453.3
     454
   431.6
   541.2
   459.5
   494.8
   445.9
   442.9
   437.4
   462.7
   448.4
   494.8
   506.5
   459.2
   474.4
   488.3
   493.5
     464
   458.2
   473.1
   445.2
     439
   407.6
   505.5
   466.9
   413.4
   426.7
   412.8
   447.5
   459.2
   444.2
   423.1
   504.2
   385.2
   473.4
   433.2
   448.1
   441.6
   503.9
   504.2
   442.9
   421.8
   453.6
   470.2
   464.3
     478
   474.4
   460.4
   430.3
   517.5
   422.8
   443.6
   444.9
   511.1
   471.5
   456.2
     418
   450.1
   445.9
   445.9
   450.4
   473.7
   452.7
   445.9
   502.6
   464.7
   495.5
   430.3
     489
   484.8
   469.5
   500.7
   445.2
   436.1
   436.4
   413.7
   458.8
   457.2
   474.4
   439.4
   469.9
   432.5
   489.3
   437.7
     466
   460.8
   431.9
   470.2
   447.1
   454.6
   462.1
   479.9
   479.3
   447.8
     403
   455.9
   449.4
   447.8
   456.2
   533.4
   455.3
   418.3
   463.4
   492.9
   433.2
   468.9
   489.3
   462.4
   501.6
   419.6
   474.1
   421.5
     463
   425.7
   493.9
   405.3
   483.5
   433.5
   463.4
   412.1
   468.9
   440.3
   433.8
   450.7
     453
   430.3
   443.9
   405.3
   470.8
     465
   467.3
   506.2
   473.7
     488
   485.8
   462.4
   462.7
   457.9
   457.9
   431.9
   474.1
     513
   457.5
     441
   503.9
   455.6
     454
   446.8
   470.5
   445.2
   460.4
   438.1
   482.5
   480.2
   491.6
   450.7
     478
   476.7
   477.6
   446.5
   542.2
   482.8
   467.9
   480.2
   446.8
   461.1
   409.2
     466
     488
   472.8
   406.9
   452.7
   467.9
   451.7
   411.5
   431.9
     453
   433.8
   470.5
   478.3
   470.2
   465.6
   476.7
   458.2
   467.3
   417.3
   478.3
   412.8
   455.3
   477.3
   460.1
   441.3
   492.9
   442.9
   451.4
   511.1
   468.6
   507.8
   474.1
   447.8
   472.1
   439.7
   485.1
   493.2
   437.1
   439.7
   461.1
   462.7
   461.4
   537.3
   468.6
   478.6
   483.5
   500.7
   491.3
   468.6
   470.8
   384.5
   444.6
     427
   491.9
   454.9
   502.9
   455.9
   466.9
   458.2
   437.1
   453.3
   479.6
   449.4
   451.7
   493.2
   430.6
     465
   508.8
   449.7
   458.8
   425.4
   544.8
   424.8
   420.5
   458.5
     465
   448.1
   460.8
   459.2
   456.2
     451
   481.5
     513
   473.1
   441.6
     440
   472.8
   505.2
   421.5
   463.4
     439
   435.1
   434.5
   458.5
   471.5
   413.1
   468.6
   462.7
   483.5
   481.9
     463
   513.6
   426.4
   450.4
     477
   455.3
   443.9
   511.7
   449.7
   471.8
   475.7
   450.4
   425.7
   515.9
   480.9
   491.6
   498.1
   478.9
   485.8
   479.3
   463.4
   454.9
   442.3
   438.7
     475
   441.6
   459.5
   458.5
   408.9
   475.7
   467.6
   433.8
     466
   442.6
   429.3
   494.5
     440
   516.2
   445.2
     453
   422.2
   453.3
   441.3
   421.2
   459.5
   472.8
   499.4
   489.6
   511.7
   477.6
   417.6
   446.5
   441.6
   490.6
   423.1
   440.3
   470.8
     478
   442.6
   437.7
   467.6
   510.4
   407.2
   466.9
     490
     501
   497.1
   447.8
   436.4
   471.8
   474.4
   415.7
   443.9
   472.8
   496.8
   431.6
     466
   489.6
   438.4
   475.7
   460.8
   464.3
   414.7
   438.1
   475.7
   448.4
   445.5
   499.4
   478.6
   463.7
   428.3
   432.2
   443.9
   467.3
     454
   509.8
   481.2
     451
   468.9
   424.4
   478.3
     454
   507.8
   491.6
   470.8
   455.6
   463.4
   456.6
   444.2
   427.4
     454
   447.1
   490.3
   459.2
   440.7
   439.7
   472.5
   456.2
   483.5
   421.2
   447.8
   470.8
   468.2
   501.3
     539
   498.1
   437.4
   476.3
   449.7
   410.5
     440
     488
   483.2
   482.5
   417.3
     463
   471.5
   514.9
   443.3
   446.2
   490.9
   442.3
   443.6
   456.2
   481.5
   427.7
   446.8
   464.7
   457.9
   485.4
   451.7
     487
   508.8
   474.1
   422.8
   472.5
   474.1
   434.5
   458.8
   471.5
   473.7
   503.9
   471.2
   472.5
   456.6
   471.5
   468.2
   431.3
   449.1
   485.4
   440.7
   422.5
   493.2
   452.7
   485.1
   412.4
     428
   460.4
   431.3
   476.7
   476.3
   497.1
   456.6
   506.5
   440.7
   441.3
   484.1
   454.3
   450.7
   428.7
   488.7
   475.7
     428
   470.8
   407.9
   456.2
   459.8
     488
   468.6
   456.9
   511.1
   447.8
   470.8
     465
   457.9
   517.9
   437.7
   482.2
   488.7
   427.7
   455.3
     442
   478.3
   435.5
   485.1
   429.6
   454.3
   420.9
   495.2
   461.1
   437.1
   468.2
   481.2
   410.8
   473.1
   459.8
   406.6
   463.7
   449.4
   481.2
   492.9
   435.5
   478.6
   488.7
   497.8
   452.7
   453.6
   430.6
   537.7
   474.1
   474.7
     464
   434.5
   477.3
     441
     488
   438.7
   487.7
   429.3
   466.3
     442
   484.5
   461.4
   506.5
   441.6
   434.2
   522.7
     487
   485.1
   450.7
   480.2
   476.3
   426.7
   425.4
   420.9
   461.4
   429.3
   387.1
   462.7
   472.8
   428.3
   442.9
   429.3
   479.3
   422.8
   462.7
   485.4
   437.7
     452
   465.3
   454.3
     524
   448.1
   410.8
   495.5
   467.9
   432.9
   448.8
   421.8
   456.9
   420.2
   437.4
   530.8
   421.2
   496.5
   450.7
     463
   482.2
     475
   473.7
     454
   433.8
   472.1
   450.7
   478.6
   442.6
   447.8
   507.8
   539.3
     451
   464.3
   478.3
   426.7
   447.8
   498.1
   450.4
   469.2
   443.9
   516.9
   454.3
   445.2
     442
   473.7
   499.1
   420.2
   500.7
   465.3
   482.2
   473.7
   438.4
   446.8
   462.4
   473.7
     451
   432.5
   459.2
   491.9
     466
   447.5
   425.7
   446.8
   444.9
     464
   432.2
   425.7
   457.2
   439.4
   519.8
   462.4
   467.6
   483.5
   454.6
   454.6
   467.3
   508.8
   463.4
   442.9
   448.1
   461.7
   491.9
   495.2
   427.7
     466
   496.8
   466.6
   478.9
   461.4
   460.4
   452.3
   475.7
   422.2
   439.7
   443.9
   460.8
   414.1
   475.4
   442.3
   523.4
   450.7
   447.1
   442.3
   455.9
   407.6
   449.4
   466.6
   466.6
   436.4
   455.6
     489
   422.8
   491.3
   408.2
   481.9
   454.3
   443.9
   468.9
     463
   448.1
   539.6
   437.4
   446.8
   463.4
     476
   435.5
   452.7
   470.5
     429
   452.7
   479.9
   417.6
   457.9
   511.1
   442.9
   471.2
   441.3
   449.1
   473.1
   445.9
     441
   430.6
   482.8
   468.6
   483.5
   482.2
   432.9
   455.6
   460.4
   436.8
   504.9
   474.7
   425.1
   468.6
     453
   502.9
   437.4
   445.9
   441.6
   482.2
     466
     476
     476
   426.1
   447.8
   494.8
   476.3
   461.4
   500.3
   473.7
     476
   467.3
   469.2
   439.4
   444.9
   437.4
   452.7
   426.1
   437.4
   450.1
   466.9
   481.5
   464.7
     465
   434.2
   481.2
     441
   458.8
   442.6
   442.9
     489
   488.3
   457.2
   432.9
     427
     487
   447.5
   449.4
   454.3
   493.2
   471.2
   471.8
     478
   432.9
   471.5
   423.1
   511.1
   447.1
   417.3
   425.7
   520.5
   455.3
   462.4
   483.5
     489
   494.8
   458.5
   460.1
   502.9
   446.2
   471.2
   461.7
   530.8
   448.4
     428
   492.2
   469.5
   512.7
   457.2
   448.1
   482.2
   488.7
   435.8
   432.5
   455.6
   458.2
   545.4
   493.2
   456.9
   483.5
   437.7
   422.2
   470.2
   447.8
   463.7
     475
   508.8
   494.5
   457.2
   508.5
     454
   470.5
   491.6
   419.2
   495.8
   457.5
     442
   516.2
   445.9
   527.3
   460.1
   484.8
   489.3
   483.5
   494.8
   420.5
   450.7
   447.1
   457.2
   508.8
   454.6
   454.3
   481.5
     430
   418.9
   449.7
     464
   472.1
   471.8
   453.3
   433.8
   495.5
   473.4
   497.8
   429.6
     428
   477.3
   452.3
   456.9
     442
     454
   457.9
   479.6
   478.3
   460.4
   469.5
   463.4
   462.7
   448.4
   419.2
     477
   468.9
   454.6
   483.8
     466
   468.2
     488
   468.2
   518.2
   462.1
   431.9
   436.1
   452.3
   444.9
   500.3
   497.4
   457.2
   455.3
   490.6
   444.9
   453.6
   449.1
   453.6
   378.1
   470.2
     451
   501.3
   511.4
     428
   456.6
   422.8
   419.2
   459.8
   444.9
     441
   466.9
   489.3
   451.4
   502.3
   450.4
   518.5
     466
   467.9
   491.9
   431.9
   438.7
   482.8
   530.5
   489.6
   431.3
   485.8
   444.6
   467.3
   502.6
   497.8
   471.5
   461.4
   486.4
   466.3
   449.4
     453
   492.6
   455.3
   478.9
     476
   482.2
   466.6
   460.4
   463.4
   503.6
   434.2
   482.2
   459.5
   468.6
   470.5
   454.9
   440.3
   489.3
   450.4
   439.4
     463
     478
   464.7
   451.7
   464.7
   436.8
   456.9
   457.5
   515.6
   482.2
   440.3
   486.7
   471.2
   436.8
   495.8
     478
   459.8
   444.2
     488
   466.6
   464.3
   447.5
   450.7
   497.4
   477.6
   450.4
   454.3
   484.5
   471.8
   498.7
   438.4
   479.9
   491.6
   467.9
   438.7
   433.5
     430
   438.1
   438.7
   454.9
   498.7
   474.7
   471.8
   449.7
   464.3
   448.4
   415.4
   426.4
   433.5
   490.3
     539
   431.3
   465.6
     441
   443.6
   426.4
   463.4
   488.3
   468.2
   496.5
   438.1
   472.1
   484.8
     466
   516.6
   402.7
   489.6
   484.8
     417
   454.3
   480.2
   433.8
   498.1
   469.5
   469.2
   457.2
   482.2
   444.2
   458.5
   449.7
   503.9
   432.5
   465.3
   457.9
   447.5
   475.4
   454.9
   488.3
   459.5
   492.9
     453
   447.5
   484.8
   458.5
   472.5
   451.4
   481.2
   479.9
   471.5
     442
     451
   432.2
   456.2
   469.2
   435.1
   472.8
   420.2
     427
   495.2
   419.6
   466.3
   494.8
   463.4
     418
   521.1
   521.4
   534.7
   471.2
     454
   427.4
   480.2
   502.6
   508.5
   470.8
   450.7
   466.3
   503.6
   503.6
   496.5
   455.9
   466.3
   462.7
   445.9
   437.4
   462.7
   483.8
     524
   459.5
     488
   525.7
   458.5
   454.3
   466.9
   396.2
   421.2
   448.4
   484.1
   438.4
   450.1
   508.8
   462.1
     439
     466
   510.1
   454.3
   494.2
   447.1
   459.5
   469.5
   464.7
   439.4
   518.2
   432.5
   457.5
   492.2
   407.9
   434.5
   444.2
   468.2
   460.8
   498.1
   460.1
     453
   484.1
   455.9
   452.3
   481.5
   481.9
     452
   485.1
   456.9
   464.3
   442.9
     476
   455.9
     526
   458.5
   455.6
   460.8
   470.8
   437.4
     478
   534.1
   473.1
   436.1
   444.2
     475
   472.8
   498.4
   452.7
     454
   494.5
   490.6
   475.4
   462.1
   434.8
   490.3
   488.3
   491.6
   490.9
   435.8
   468.6
   490.6
   456.2
     477
   444.6
   482.8
   479.9
     453
   443.3
   465.3
   452.3
   446.8
   509.4
   505.2
     514
   450.1
   485.1
   480.9
   509.1
   433.5
   478.3
   446.8
   401.1
   443.9
   444.6
   385.5
   427.4
   449.4
   458.2
   481.9
     427
     487
     463
   475.7
   507.8
   502.9
   447.1
   444.9
   455.3
   463.4
   450.4
   486.7
     465
   430.9
   488.3
   407.2
     415
     465
   472.8
   486.1
   458.8
   483.2
   436.8
   426.1
   514.6
   480.9
   473.7
   487.7
   454.9
   475.4
     428
   481.2
   477.6
   444.6
   490.3
   430.9
   480.6
   498.7
   469.5
   467.9
     464
   531.2
   467.9
   450.1
   441.3
   478.3
   459.8
   484.1
   466.9
   472.8
   460.8
   449.7
   444.6
   483.5
   450.7
   445.2
     439
   490.6
   465.3
   447.1
   425.4
   417.6
   455.3
   454.3
   466.6
   452.7
     415
   484.5
   468.9
   467.3
     454
   420.2
   483.2
   425.1
   439.7
   486.4
     451
   477.3
   530.2
   480.6
   492.9
   421.5
   490.3
   467.3
   470.5
     451
   473.1
   457.5
   459.5
   450.7
     452
   466.6
   430.6
   482.8
   492.9
   489.3
   474.4
   459.5
     442
   483.8
   447.5
   449.1
   473.4
   510.7
   467.3
   506.2
   457.9
   489.3
     429
   453.3
   424.4
   444.2
   435.5
   451.7
   475.4
   478.3
   486.4
   506.2
   462.7
   479.3
   397.5
   493.5
   435.8
   509.1
   468.2
   396.9
   440.7
   499.4
   472.5
   481.9
   476.7
   484.5
   458.2
   470.2
   497.1
   428.3
     502
   457.9
     525
   469.5
   447.1
   526.9
   445.9
   446.5
   440.3
   469.2
   464.3
   473.7
   515.6
   472.8
   514.3
   469.9
   445.5
   445.5
   448.1
   470.2
   494.2
     478
   473.4
     440
   456.9
   488.3
   449.4
   503.9
   417.6
     478
   472.1
   440.3
   411.1
   419.2
   463.4
   460.8
   462.4
   440.7
   437.4
   456.2
   475.7
   493.2
   459.2
   436.4
   475.4
   450.7
   475.4
     475
   471.5
     429
     489
   461.4
   459.5
   470.2
   457.9
   447.5
   483.8
   464.3
   464.3
   478.9
   445.9
   444.6
   443.3
     404
   467.9
   453.3
   457.5
   504.9
   490.9
   466.3
   495.8
   423.5
   458.5
   451.4
   502.6
   402.7
   416.3
   499.7
     502
   430.9
   411.8
   513.3
   442.3
   501.3
     427
   479.6
   499.1
   426.1
   426.1
     428
     489
   449.7
   446.2
   481.2
   492.6
   428.3
   436.8
   508.1
   502.3
   459.8
   474.1
   465.6
   421.8
   459.2
     439
   505.9
   462.7
   444.6
   470.5
     417
   467.3
   445.2
   478.6
   470.5
   481.2
   473.7
   402.4
   453.3
   440.7
   448.1
   483.2
     463
   457.5
   446.2
   475.4
     477
   511.7
   471.2
   462.1
   506.2
   484.5
   452.3
   448.1
   492.2
   460.1
   444.6
   479.3
   439.7
   441.6
   423.5
     440
   513.3
   432.5
   483.2
   481.2
     478
   492.2
   473.7
   462.1
   462.4
   425.4
   460.8
   474.1
   460.1
   475.7
   440.7
   458.2
   476.7
   444.9
     442
   431.3
   458.2
     524
   468.9
   461.4
   478.3
   440.3
   443.3
   448.1
   458.5
   485.1
   461.1
   463.4
   461.1
   426.4
   419.9
   443.6
   484.1
   437.7
   435.1
   509.1
   494.2
   492.6
   491.3
   450.4
   469.2
   496.5
   446.5
   457.9
   445.9
     476
   453.6
   517.9
   467.3
   469.2
   480.9
   462.7
   423.8
   480.6
   437.7
   444.9
     477
   450.4
   496.5
   456.6
   469.5
   463.4
   461.1
   494.5
   439.4
   480.9
   447.8
     476
   470.2
   471.2
   503.6
   482.5
     451
   440.7
   426.4
   476.7
   412.4
     487
   447.8
   451.7
   481.2
   487.7
   502.3
   466.3
   442.3
   496.8
   448.1
   482.5
     465
   464.3
   467.9
   465.6
   425.4
   500.7
     477
   425.4
   445.9
   537.7
   472.5
     476
   468.9
     454
   478.9
   424.4
   445.5
   461.4
   464.3
   459.2
   485.4
     454
   444.2
   444.6
   426.7
   474.1
     463
   428.7
   460.1
   495.8
   443.9
   480.9
     466
   470.2
   478.3
   458.5
   456.2
   448.4
   484.1
   460.4
     500
   485.8
   424.1
   438.4
     490
   462.4
   413.7
   425.4
   468.2
   414.7
     513
   473.4
   484.1
   510.1
   461.4
   472.5
   415.7
   468.9
     465
   477.3
     477
   473.4
   442.6
   473.1
   486.4
     477
   452.7
   403.7
   490.3
   498.1
   423.1
   516.6
   433.5
   421.2
   437.7
   461.7
   446.2
     490
   459.5
   462.1
   459.8
   467.3
   546.1
   505.9
   440.3
   471.8
   461.4
   456.2
   508.1
   445.9
   446.5
   466.3
   464.3
   460.4
   463.7
   463.4
   465.6
     475
   403.4
   444.6
   439.4
   408.5
   447.8
   461.4
   468.2
   481.5
   496.5
   462.1
   439.7
     442
   503.6
   507.8
   469.5
   466.3
   492.9
   513.6
   448.1
   443.6
   409.5
   494.2
     463
   432.9
   506.2
   468.9
   464.7
   532.8
   468.6
   446.2
   495.5
     501
   473.7
   457.5
     500
   519.5
   490.9
   527.6
   472.1
   459.8
   446.8
   527.6
   499.1
   487.4
   451.4
   454.9
   376.4
   449.7
   493.9
   558.4
   436.8
   488.7
   505.9
     439
   473.7
   463.4
   448.1
   460.8
     477
   470.2
   457.5
   456.6
   495.5
   461.7
   466.6
   471.8
   482.2
   503.9
   471.8
   458.8
   474.4
   456.9
   454.6
   442.9
   432.2
   485.8
   447.5
     451
     488
     487
   499.7
   425.7
   464.3
   484.8
   485.8
   450.4
   474.4
   477.6
   448.8
   475.4
   467.3
   448.4
   446.8
   494.5
   452.7
   417.3
   464.7
   465.6
   430.6
   450.1
   428.3
   444.6
   460.4
   445.5
   486.1
   452.3
   504.2
     476
   413.4
   510.1
   435.8
   447.5
     453
   441.6
   462.4
   469.9
   449.4
   411.1
     476
   484.8
     487
     475
   457.5
   488.7
   449.7
     466
   457.2
   447.1
   487.4
   461.1
   453.3
   461.4
   474.1
   406.3
     464
   449.7
   352.7
   471.2
   477.6
   468.9
   429.3
   430.3
   436.1
     430
   490.6
   443.6
     465
   450.4
   448.4
   450.4
     452
   466.9
   488.3
   437.1
   466.9
   529.5
   489.6
   467.6
   480.9
   490.3
   493.2
     477
   466.9
   527.9
     476
     429
   442.9
   428.7
   491.6
     490
   502.9
   466.3
   419.9
   476.3
   486.4
   438.1
   417.6
   461.7
     430
   442.3
     451
   450.7
   464.7
   476.3
   445.2
   463.4
   473.7
   480.2
   498.7
   463.7
   482.5
   392.6
   495.8
   462.4
   466.9
   462.4
   457.5
   426.7
   479.9
   473.1
   455.6
   432.2
   495.2
   411.1
   462.7
   479.6
     418
   444.9
   510.7
     466
   486.4
   485.8
   456.2
   434.8
   471.2
   464.3
     478
     454
   491.3
   489.6
   434.8
   443.3
   455.6
   445.9
     454
   477.6
   438.1
   473.4
   430.9
   435.5
   448.1
   461.1
   496.8
   463.4
   444.9
   452.7
   452.7
   450.1
   418.9
   409.5
   516.9
   461.7
   468.6
   484.8
   425.7
   451.7
     488
   478.9
   499.4
     440
   456.9
   520.1
   506.8
   474.7
   458.2
   486.7
   445.2
   517.9
   466.3
   503.3
   446.8
   490.3
   477.3
   455.6
   455.3
   447.8
   518.5
   442.9
   464.3
   467.3
   513.3
   448.8
   473.1
     500
   468.2
   449.4
   496.5
   492.9
   461.7
   518.8
   496.5
   463.4
   436.1
   462.1
   492.6
   491.3
   485.8
   414.4
   447.5
   500.7
   467.9
   424.8
   470.8
   457.2
   469.9
   462.7
   493.2
   495.8
   489.6
   431.3
   474.4
   477.6
   479.3
   457.9
   498.7
   471.5
   454.9
   517.9
   482.5
   458.5
   483.8
   443.6
     464
   499.1
   445.9
   447.5
   497.8
     464
   479.6
   435.5
   448.8
   464.7
   459.2
   407.9
   481.2
   481.5
   408.2
   457.5
   420.5
   487.4
   443.6
   510.7
   494.2
   470.8
   448.4
     490
   470.5
   452.3
   472.8
   473.4
   436.1
   458.8
   411.8
   468.9
   485.1
   453.3
   454.9
   447.8
   412.1
   468.6
   446.8
   516.9
   493.2
   454.6
   456.9
   446.8
     451
     452
   472.5
   466.6
   448.1
   509.4
   455.6
     488
   436.4
   472.5
   456.2
   468.2
   474.7
   470.8
     476
   479.6
   497.1
   401.7
   465.6
   490.9
   466.9
   478.9
   446.2
   474.4
   447.8
   455.3
   409.8
   446.8
   520.5
   491.9
     451
   509.1
   444.2
   442.3
     454
   489.3
   393.3
   515.6
   469.9
   442.6
   432.2
   473.7
   445.2
   464.7
   435.1
   432.9
   452.3
   516.9
   460.1
   470.8
   484.5
   430.9
   457.5
   426.4
   455.3
   479.9
     452
   509.1
   467.6
   496.1
   500.7
   471.8
   494.8
   471.2
   495.8
     465
   486.7
   542.2
   433.5
   424.1
   448.8
   457.2
     428
   493.5
   509.8
   462.4
   498.4
     428
   507.5
   428.7
   430.6
   472.1
   458.8
   476.3
     488
   462.4
   467.9
     466
     465
   514.3
   402.4
   474.1
   466.3
   483.5
   450.7
   438.4
   448.8
   424.4
   489.6
   467.6
   494.5
   459.2
   461.1
   484.1
     475
   491.6
   492.6
   475.7
   528.6
   479.6
   485.1
     442
   495.2
   421.5
   428.7
   459.8
   468.6
   432.9
   436.1
   492.9
   444.9
   435.1
   449.1
   451.4
   447.1
   517.9
   469.2
   508.8
   471.5
   473.7
   493.2
   397.5
   494.2
   529.2
   481.2
   414.4
   449.7
   452.3
   410.5
   438.1
     430
   502.3
   494.5
   496.8
   468.2
   474.1
   469.9
   487.4
   490.9
   421.5
   468.9
   442.3
   420.9
   501.6
   481.2
   514.9
   410.2
     466
   519.2
   446.8
   466.9
   466.9
   478.6
   419.9
   415.7
   471.2
   483.8
   505.2
   472.8
   450.4
   472.8
   502.9
   460.4
   511.7
   453.6
   484.1
   486.4
   502.6
     464
   459.5
   472.5
   437.1
   485.1
   428.7
   488.3
   431.9
   479.9
   515.9
   442.3
   440.3
   500.7
   470.8
   446.8
   468.6
   461.1
   473.4
   512.7
   490.6
   460.1
   479.3
   448.8
   440.7
   485.4
   464.3
     487
   434.8
   520.8
   518.8
   446.5
   482.2
   484.5
   434.8
   472.5
   442.6
   468.9
   451.7
   461.7
   486.1
   475.4
   459.2
   443.3
   475.7
   478.3
   493.5
   470.2
   459.5
   467.3
   442.9
   471.5
   454.3
   454.6
   463.4
   486.7
   453.3
   433.2
   493.9
     475
   482.5
   539.6
   434.5
   511.7
   482.2
   446.5
   494.5
   451.4
   484.1
   471.8
   451.7
   450.4
   387.5
   494.5
   436.1
   463.4
   434.5
   446.2
   403.7
   424.1
   455.6
   429.3
   505.2
   474.4
   458.8
   459.2
   537.7
   473.1
   450.4
     489
   461.1
   503.6
   434.2
   427.7
   459.8
   445.9
   463.4
   462.4
   432.5
     477
   432.5
   420.5
   476.3
   475.4
   462.4
   438.1
   454.9
   436.8
   464.3
   437.1
   457.9
   522.7
   455.6
   471.2
     427
   491.6
   439.4
     442
   434.5
   458.2
     440
   491.3
   434.2
   490.6
   442.9
   441.6
   485.1
   469.2
   450.1
   448.4
   471.8
   523.1
   472.5
   410.8
   480.2
   442.3
   492.2
   409.2
   508.1
   482.5
   449.7
   476.7
   442.3
   471.5
   469.9
   440.7
   464.7
   446.8
   443.9
   478.3
   464.3
   443.3
   458.5
   446.2
   447.5
   453.3
   468.9
   497.1
   423.8
   445.9
   473.7
     430
   418.6
   474.7
   490.9
   460.1
   523.7
   457.9
   454.6
   505.5
   466.6
     465
   445.9
   477.3
     440
   444.9
   434.5
   442.9
     465
     452
   429.6
   449.4
   435.1
   447.8
   483.5
   456.9
   472.1
   462.7
   475.7
   482.8
   433.8
     453
   458.2
   438.1
   450.4
   478.3
   440.3
   437.7
     454
   425.7
   511.7
     502
   439.4
     427
   456.6
   456.2
   483.8
   459.5
   498.1
   390.7
   456.2
   491.9
   466.6
   449.1
   518.2
   495.5
   430.6
   436.8
   481.5
   473.7
   437.7
   443.6
   491.6
   484.1
   448.1
   499.4
   439.7
   490.9
   494.5
   495.8
   498.4
   488.7
     466
   475.4
     452
     489
   426.7
     476
   467.9
     538
   472.8
   459.2
     502
   445.9
   544.5
   474.1
   462.4
   445.5
   475.4
   429.3
   456.2
     418
   485.4
   473.7
   477.6
   482.2
   446.5
   442.3
   540.6
   500.3
   447.1
     463
   442.6
   435.1
     453
   435.5
   435.5
   455.6
   454.3
   469.2
   496.1
   469.2
   444.9
   500.3
   461.1
   417.6
   457.2
   446.8
   416.7
   431.9
   481.9
   448.8
   432.9
   480.2
   453.3
   438.7
   470.2
   449.1
   465.6
   522.7
   470.5
   472.1
   454.6
     452
   406.3
   477.3
   459.5
   471.2
   445.5
   453.3
   414.1
   492.6
   440.7
   485.1
   438.1
   443.6
   521.4
   506.8
   446.8
     475
   504.2
   424.1
     476
   413.7
   469.2
   457.2
     429
   448.8
   430.3
   481.5
   502.9
   459.8
   462.1
   447.1
   472.8
     428
   496.8
   443.6
   465.3
     439
   478.3
     500
   430.3
   445.5
   469.2
   466.3
   418.3
   525.7
   447.5
   458.5
   469.2
   467.9
   440.3
   445.2
   438.7
   490.9
   458.8
   462.1
     439
   423.1
   461.4
   518.2
   447.8
   474.4
   462.4
   474.1
     475
     476
   459.8
   458.2
   459.8
   420.2
   482.2
   469.9
   471.8
     488
   452.3
   460.4
   432.5
   457.5
   472.5
   486.1
   434.5
   437.4
   482.8
   445.2
   410.2
   440.3
   505.9
     453
   480.2
   495.8
   396.2
   494.2
   490.9
   454.3
   451.4
   415.7
   418.6
   432.5
   443.9
   503.6
   446.8
   443.6
   457.9
   472.8
   418.9
   474.4
   495.2
   420.5
   446.5
   415.4
   482.2
   463.7
   452.3
   483.8
   480.6
   449.4
   431.9
     430
   424.4
   418.6
   441.6
   480.6
     439
     417
   446.2
   466.6
   419.2
   442.9
   484.5
   447.8
   446.5
   461.4
   439.4
   480.9
   474.7
   492.6
     548
   508.8
   473.4
   485.4
   431.6
   497.4
   461.1
   492.2
   418.6
   442.3
   480.6
     417
   467.6
   460.4
   468.2
   493.9
   479.6
     453
   474.7
   470.2
   469.9
   450.1
   447.1
   469.2
   469.5
     453
   468.6
   461.4
   450.4
   426.4
   446.2
   462.7
   433.2
   436.4
   476.7
   452.7
   407.6
   462.7
   469.9
   422.5
   461.7
   477.6
   455.9
   456.9
     463
   495.2
   493.2
   492.9
   437.1
     465
   439.7
     477
   464.3
   460.4
     489
   444.2
   461.7
   496.8
   472.8
     475
   479.9
   453.6
   463.4
   437.7
   459.5
   483.2
   457.5
   414.4
   468.2
   474.1
   478.3
   505.9
   481.2
   467.6
   473.4
   474.1
   469.9
   466.3
     524
   518.5
   454.6
   445.2
   463.7
   389.7
   423.5
   433.2
   464.3
   399.8
   462.7
   468.2
   476.3
   467.6
   454.9
     418
   475.4
   467.3
   473.7
   521.4
   475.4
   418.6
   454.9
   452.3
   469.2
   512.7
   428.7
   439.4
   462.7
   477.6
   437.4
   463.4
   486.1
   458.8
   462.4
   478.9
   497.1
     475
   444.9
   423.1
   452.3
   497.1
   474.7
   481.2
     427
   487.4
   438.4
   463.4
   479.9
   410.5
   480.2
   469.2
   450.4
   492.6
   473.4
   491.6
   479.9
   496.5
   463.7
   436.1
   436.1
   483.2
     463
   455.6
   470.8
   460.8
     464
   481.9
   449.7
   444.9
   432.2
     428
   423.1
   441.3
   451.4
     526
   462.7
   474.7
   470.5
   462.4
   462.7
     475
   453.6
   447.8
   455.3
   482.8
   468.2
   445.2
   447.5
   460.8
   456.2
     478
   470.5
   465.3
   457.5
   423.5
   442.6
   494.2
   449.7
   475.7
   430.9
   464.7
   468.2
   475.7
   438.4
   456.2
   525.7
   469.2
   500.3
   492.6
   436.4
   492.6
   460.4
   498.1
   457.9
   478.6
     440
     514
   465.3
   483.5
   478.9
   406.3
     442
   479.6
   509.1
   488.7
   495.5
     475
   443.6
   474.1
   445.5
   455.3
   504.2
   443.6
   417.6
   445.2
     514
   504.2
   476.3
     466
   448.8
   474.1
   450.4
   486.1
   484.8
   462.7
   478.3
   448.1
     428
   460.4
   407.2
   433.5
   470.5
     453
   453.6
   454.3
   429.6
   434.2
   451.4
   514.6
   454.3
   498.4
   510.4
     466
   448.1
   471.5
   434.5
     464
   502.6
     451
   408.9
   468.2
   443.3
   508.1
   473.1
   478.3
   412.1
   434.2
   438.4
   479.6
   456.6
     526
   468.9
   484.8
     489
   449.1
     478
     478
   471.2
   452.3
   443.3
   502.6
   496.1
   424.8
   474.7
   478.6
   487.4
   421.5
   480.6
   505.9
   454.6
   470.8
   462.1
   479.9
   431.3
   507.2
   492.6
   455.3
   461.1
   502.6
   422.5
   430.6
   468.9
   486.7
   445.2
   452.3
   416.3
   467.6
   474.1
   454.3
   530.8
   422.5
   476.7
   414.1
   473.4
   481.9
   467.6
   446.5
   408.2
   446.2
   459.8
   465.6
   433.5
   481.5
   400.1
   478.3
   468.9
   442.6
   429.3
   470.8
   519.5
   471.8
     428
   504.9
   527.9
   437.4
   441.6
   437.1
   521.8
   438.1
   454.6
   490.9
     439
   448.1
   503.9
   492.2
     430
   495.2
   515.9
   495.8
     475
   514.6
   505.5
   468.9
   445.2
   481.5
     451
   508.1
   474.7
   461.1
   480.6
   476.3
   436.4
   450.4
   473.4
   483.2
   475.4
   505.5
   481.9
   492.9
   444.9
   412.1
     514
   468.6
     454
   467.9
   454.9
   486.1
   445.5
   495.2
     464
   479.6
   450.1
   483.5
   420.9
   490.9
   487.7
   470.5
   473.7
   438.7
   485.8
   442.9
   454.6
   476.7
   494.5
   478.9
   443.3
   436.1
   476.7
   466.3
   470.5
   459.2
   422.5
     453
   471.5
   462.1
   506.8
   432.2
   453.3
   490.6
   479.9
   515.3
   463.4
     477
   472.5
   453.3
   454.9
     487
     440
   455.3
     440
     463
   470.8
   469.9
   483.5
   441.6
   451.4
   414.7
   462.1
   504.6
   398.2
     465
   424.8
   528.9
   455.3
   458.5
   456.2
   453.6
     452
   478.9
   492.9
   473.7
     451
   501.3
   459.8
   434.8
   473.7
   457.9
   440.7
   470.2
   444.2
   443.6
   423.8
   475.7
   540.3
   448.4
   523.7
   470.2
   517.5
   458.8
   448.8
   498.4
   473.7
   428.3
   419.6
   476.3
   443.9
   456.2
   481.5
   438.1
   487.7
   468.2
   475.4
   528.6
   449.7
   487.7
   469.2
   452.3
   482.8
   413.1
   516.6
   467.9
   449.7
   484.8
   434.2
   482.8
   490.9
   450.7
   471.8
   486.1
     476
   457.2
   443.3
   468.9
   485.8
     454
   458.2
   408.2
   470.2
   474.7
   484.8
   444.9
   498.7
   457.9
   499.1
   447.1
     442
   444.9
     466
     442
   529.5
   459.5
   429.6
   487.7
   491.3
   408.9
   495.8
   494.5
   451.4
   485.8
   499.1
   433.5
   448.4
   472.5
   494.8
   499.4
     487
   489.3
     451
   434.8
   483.2
   448.1
   479.9
   440.7
   468.6
   491.6
   494.5
   457.2
   435.1
     475
   457.5
     454
   435.8
   461.1
   495.5
   479.9
   474.1
   489.3
   459.8
   454.3
   486.4
     452
   462.4
   471.8
   450.7
     440
   508.5
   432.5
   454.9
   488.3
   448.1
   520.8
     441
   459.2
   485.1
   442.9
   475.7
   512.4
   486.1
   454.9
   474.1
   419.6
   465.3
   480.9
   475.7
   488.7
   500.3
   436.1
   425.1
   479.9
   490.6
   432.9
   466.9
   491.9
   482.2
     430
   425.4
   461.1
   501.6
   474.1
   481.9
     476
   456.6
   469.5
   444.2
   480.2
   462.7
   482.2
   490.3
     463
   459.2
   513.3
     440
   474.1
   511.7
   450.1
   496.8
   399.5
   461.1
     488
   450.1
   436.8
   435.5
   440.3
   431.9
   440.7
     441
   492.6
   500.7
   469.5
   426.4
   479.3
   455.6
   481.2
   445.2
   490.6
   478.3
   494.2
   457.2
     452
   463.7
     487
   477.3
   456.6
   483.5
   455.6
   435.1
   442.9
   481.9
   468.2
   471.8
   455.6
   470.2
   477.3
   506.8
   522.1
   449.7
   476.7
   469.5
   486.7
   463.7
   465.6
   495.2
   533.1
     488
   461.7
   457.2
   471.5
   467.3
   451.4
   446.5
   450.7
   427.4
   465.6
   457.5
   447.5
   478.6
   474.1
   510.7
     465
   451.7
   465.3
   466.6
     476
   520.8
   495.2
   438.1
   488.7
   479.3
   480.6
   492.9
     404
   484.5
   432.9
   484.8
   445.9
   507.8
   430.9
   491.6
     453
   444.9
   438.7
   475.4
     418
   460.1
   468.6
   468.2
   442.9
   445.5
     465
   451.7
   427.4
   486.4
   486.7
   457.9
   445.5
   410.8
   432.9
   411.1
   461.7
     452
   496.5
   509.8
   456.2
   469.2
   435.8
   418.9
   462.1
   484.5
   430.3
   467.6
   465.6
     487
   441.3
     500
   494.8
   478.3
   471.8
   443.3
   439.4
   457.9
   501.3
   464.7
   518.5
   433.8
   423.1
   443.3
   461.7
   396.9
   481.2
   461.1
   438.1
   477.6
   475.4
   444.9
   450.7
   467.9
   495.8
     464
   430.6
   437.7
   431.3
   460.4
   457.9
   433.5
   492.9
   469.5
     439
   468.9
   426.4
   440.7
   460.8
   460.4
   480.6
   477.6
   497.1
   450.7
     475
   492.9
     475
   470.2
   456.6
   447.5
     463
     466
   488.7
   419.2
   463.4
   439.7
   482.5
   494.8
   439.7
   413.7
   436.8
     478
   472.8
   447.8
   513.3
   474.7
     489
   474.1
     526
     453
   450.4
   482.8
   460.4
     465
     442
   468.6
   508.5
   496.1
     418
     418
   511.1
   483.5
   514.6
   468.9
   469.9
   523.1
   433.2
   451.4
   438.1
   450.4
   480.9
   439.7
   509.1
   461.4
   462.7
   428.7
   486.4
     476
   446.8
   464.7
   492.2
   457.9
   496.8
   545.4
   488.3
   475.4
   514.6
   482.8
   398.5
   499.4
   436.1
   460.4
   474.1
   456.9
   455.3
   509.1
   433.2
   466.6
   475.7
   446.5
   452.7
   439.4
   454.3
   420.9
   461.1
   444.9
   458.5
   478.9
   523.4
   491.3
   460.4
     490
   420.9
   430.3
   509.1
   423.8
   433.5
   477.3
   470.2
   522.1
   559.4
   479.6
   434.8
   495.8
     500
   433.5
   449.7
   445.9
   448.4
   484.5
   453.3
   441.3
   467.3
   514.6
   472.8
   488.3
   447.1
   458.8
   472.1
   382.3
   470.2
   479.3
   526.6
   509.4
   483.8
   500.3
   470.5
   533.1
   489.6
   456.9
   465.6
   480.2
   455.3
   480.6
   451.4
   456.9
   458.8
   446.2
   518.8
   450.4
   452.3
   474.7
   473.7
   484.8
   485.1
   422.5
   451.7
   469.5
   448.8
   475.7
   456.9
     453
   470.5
   408.5
   474.4
   473.1
   483.5
   453.6
   483.5
   480.6
   451.7
   512.4
   543.8
   452.7
     439
   468.2
   406.6
   494.2
   449.7
   448.1
   470.8
   460.8
   481.2
   483.8
     453
   450.4
   457.9
   481.9
   487.4
   494.5
   432.2
   445.2
   468.2
   448.1
   476.3
     502
   479.6
   464.7
   478.9
   497.4
   422.5
   466.3
   414.7
   465.6
   450.1
     427
   481.5
   451.4
   432.5
   440.7
   479.6
   464.3
   479.6
   452.3
   451.7
   468.2
     454
   507.2
   482.2
   458.8
   466.9
   435.8
   463.7
   421.8
     451
   470.8
   440.7
   481.5
   484.8
   468.9
     502
   469.2
     500
   447.8
   474.7
     418
   423.5
   502.6
     478
   449.7
   461.7
   483.2
     439
     512
   483.2
   477.6
   441.6
   483.8
   472.5
   451.7
   497.1
   462.1
   445.9
   454.9
   461.1
   490.6
   443.3
     465
   466.6
   439.4
   465.6
   470.2
   487.4
   476.3
   442.3
   490.3
   473.1
   497.8
   483.8
   436.4
   470.2
     452
   459.5
     429
   496.1
   512.4
   443.3
   444.9
   421.8
   446.2
   478.6
   491.9
   472.8
   436.8
   498.4
   436.4
   471.8
   480.9
   455.6
   437.4
   478.9
   488.7
   497.4
   427.7
   485.8
   504.9
   546.1
   457.2
   455.9
   499.7
   451.7
   446.2
   466.6
   454.9
   458.5
   457.2
   440.3
   471.2
   512.4
   487.4
     429
   407.2
   510.7
   431.3
     451
   432.2
   490.3
   424.4
   499.7
   475.7
   458.8
   498.1
   466.6
   414.4
   488.3
     453
   517.5
   503.6
   467.6
   459.2
   493.5
   420.9
     453
   411.1
   458.8
   490.9
   499.7
   566.2
   448.4
     452
   447.8
   444.9
   469.9
   482.2
   496.5
   449.4
   459.5
   456.2
     427
   433.8
     452
   469.2
   405.3
   481.5
   473.1
   473.7
   448.1
   448.1
   416.7
   429.6
   515.9
   518.8
   435.1
   457.9
   459.2
     430
   445.2
   453.6
     453
   440.3
   496.5
   473.4
   480.2
   442.6
   496.5
   438.7
     451
   419.9
     439
   476.3
     489
   433.2
   486.7
   456.9
     428
   445.2
   451.4
   490.3
   466.9
   437.4
   464.7
   460.4
   419.6
   493.2
     475
   504.9
   417.6
   453.6
     478
   481.2
   434.8
     429
   460.1
   449.1
   402.4
   415.4
   497.8
   431.3
   472.8
   460.4
   452.7
   468.2
   422.2
   414.7
   448.4
   448.4
     466
   461.7
   394.9
   437.4
   460.1
     466
   451.4
     442
   418.3
   519.2
   443.6
     439
   451.4
   478.9
   462.7
   498.4
   460.4
     466
   430.9
   467.6
   428.7
   478.6
   446.8
     488
   481.2
   529.2
   478.9
   433.2
   471.5
   455.6
   451.4
   464.3
   464.7
   461.4
   434.2
   431.9
   435.8
   496.8
   420.2
   468.6
   456.2
     490
   464.7
   442.9
   453.3
   433.2
   506.5
   466.3
   440.3
   484.8
   453.3
   464.3
   437.7
   430.9
   464.7
   484.5
   417.6
   425.4
   432.5
   460.8
   450.4
   466.3
   453.3
   483.2
   439.4
   442.9
   499.1
   462.4
   483.2
   477.3
     500
   514.9
   430.9
   463.4
   483.2
   460.4
   465.3
   482.5
   443.9
   492.6
   408.5
   511.7
   475.4
     441
   497.1
   457.5
   451.4
   441.6
   460.4
   472.1
   453.3
   491.6
   452.7
     475
   473.7
   472.1
   434.8
   514.6
   426.7
   465.6
   449.7
   455.6
   482.5
   453.3
   437.1
   493.2
     463
     514
   449.1
   442.6
   514.6
   461.7
   422.8
   460.4
   473.7
   458.8
   421.8
   480.6
     478
   468.9
   489.6
   497.4
   504.2
   478.9
   450.4
   474.7
   484.1
   438.1
   436.8
   502.6
   473.1
   450.1
   462.1
   450.4
   440.3
   500.7
   447.8
   481.9
   484.1
   484.1
   456.2
   380.3
   496.8
   451.4
   439.7
   454.6
   419.2
   458.5
     465
   450.1
   460.4
   446.8
   464.7
   458.5
   453.3
     478
   465.6
   486.1
   473.7
   441.3
   453.3
   458.8
   449.4
   474.7
     442
   449.1
   449.7
   450.4
   454.6
   442.3
   479.9
   508.8
   508.5
   470.8
   494.8
   483.5
   479.6
   443.9
   460.8
   461.7
   517.5
   484.5
   444.2
   470.2
   473.1
   512.4
   441.3
   486.4
   463.4
   481.5
   483.5
   442.6
   426.4
   461.4
   421.5
   480.6
   481.9
   474.7
   440.3
   445.5
   462.7
   454.3
   487.7
   500.3
   435.1
   467.3
   473.7
   496.8
   472.5
   525.7
   509.1
     488
   465.6
   499.4
   453.3
     476
     500
   448.1
   487.4
     478
     465
   465.3
   465.3
   460.8
   440.3
   449.7
   497.8
   445.9
   457.9
   419.6
     489
   455.9
     427
   504.6
   456.9
   455.3
   458.2
   511.1
   515.3
   475.4
   448.8
   447.1
   504.2
     464
   464.7
   473.1
   459.5
   442.9
   458.8
   464.3
   522.7
   450.1
   436.4
   461.4
   437.1
   448.8
     452
   431.3
   459.2
   469.9
   447.1
   507.8
   442.9
   463.4
   430.9
   391.4
   435.1
   470.8
   482.5
     465
   447.8
   495.5
     440
   520.8
   436.4
   411.8
   497.1
   444.9
   500.3
   484.1
   457.2
   460.4
   462.1
   490.6
   447.1
   457.2
   459.5
   406.3
   467.9
   445.5
   456.6
   448.1
   468.2
   427.7
   528.6
   412.1
   434.8
   463.7
   457.2
   419.6
   439.7
   458.8
   483.5
   460.4
   482.2
   439.4
   469.5
   436.8
   490.9
   486.1
   451.7
   488.3
   497.1
   422.5
   471.2
   496.1
   460.4
     439
   457.2
   480.6
   474.1
   497.8
   495.8
     452
     487
     453
   472.8
   432.5
     478
   498.7
   534.7
   475.4
   417.6
   473.4
   505.2
   457.2
   460.4
   462.1
   469.2
   407.2
   463.4
   469.9
   471.2
     428
   418.3
   469.9
     454
   496.1
   497.8
   450.1
   467.3
     514
   465.3
     454
   457.5
   454.9
   487.7
   461.7
   433.2
   462.7
   470.5
   532.8
   488.3
   451.7
   430.6
   445.9
   437.1
   481.9
   493.2
   451.7
   470.8
   436.4
   468.9
   455.6
   521.4
   473.4
     475
   497.1
     490
   476.7
     466
   435.1
   476.7
   439.4
   473.7
   421.5
   460.4
     454
   477.3
   475.7
   496.8
   459.8
   459.2
   436.4
   480.6
   444.9
   466.3
   485.8
   468.2
   483.2
   464.3
     513
   441.6
     439
   445.5
   444.2
   488.3
   485.8
   477.6
   437.4
   482.5
   452.7
   494.8
   492.9
   494.8
   488.3
   450.4
     465
   477.3
   490.9
   477.3
   461.1
   456.6
   451.7
   508.1
   444.9
   464.3
   518.5
   459.8
   477.6
   490.3
   491.6
   484.1
   503.3
   451.7
   467.3
   490.6
   449.7
   475.4
   477.3
     476
   495.2
   452.3
   455.9
   424.8
   472.8
   450.1
   482.2
   498.1
   475.4
   502.3
   409.8
   471.8
   486.7
   458.5
   433.8
   538.3
     465
   458.8
   466.3
   456.2
   499.7
   481.5
   494.5
   477.3
     465
   406.6
   470.8
   452.3
   520.8
   464.3
   433.2
   452.7
   465.3
   427.4
   466.9
   484.8
     428
     526
   430.3
   459.5
   409.2
   447.8
   504.2
   452.7
   430.9
   448.8
   403.7
   450.7
   413.4
   505.9
   445.2
   458.5
   431.3
   480.9
   458.5
   472.5
   422.5
   498.7
     466
   518.2
     478
   478.3
   458.8
   488.3
   417.6
   449.7
   510.7
   464.3
   455.3
   443.3
     487
   452.7
   482.2
   412.4
     476
   443.3
   477.6
   477.6
   447.1
   517.5
   473.4
   447.8
   543.2
   448.1
   472.8
   450.4
   432.5
   452.3
   453.6
   438.1
   481.5
     440
   461.1
   448.8
   433.2
   466.9
   451.4
   476.3
   467.9
   486.7
   455.6
   495.5
   482.5
   473.4
   484.8
   463.7
   438.1
     502
   502.9
   470.2
   442.9
   472.5
   462.7
   499.7
   491.9
   425.7
   462.4
   436.1
   471.5
   443.9
   468.9
   473.7
   456.6
   443.6
   497.1
   489.6
   426.4
   497.8
   452.7
   521.1
   465.3
   483.2
   484.1
   471.8
   430.6
   472.1
   511.4
   427.4
     452
   491.9
   413.4
   457.9
   495.8
   443.3
     452
   418.3
   450.4
   465.6
   520.1
   454.3
   453.6
   421.5
   502.6
   446.8
   482.5
   459.5
   436.1
   442.9
   415.4
   530.5
   431.6
   471.2
   444.9
   497.8
     442
   481.2
   507.5
   442.3
   457.5
   443.9
     563
   462.1
   493.5
   425.4
   502.9
   470.8
   431.9
   522.4
   461.4
   422.5
   535.1
   470.2
   462.7
   481.2
   454.3
   471.2
   460.1
   480.2
   460.8
   457.2
   435.1
   479.6
   485.4
   480.9
   453.3
   448.8
   426.7
   486.4
   527.6
   440.7
   464.3
   465.3
   458.8
     512
   453.3
   455.9
     440
   479.3
   466.3
     466
   479.6
   471.5
   410.2
     475
   469.5
   465.6
   483.5
   470.2
   461.1
   489.3
   473.7
   421.8
   479.6
   492.9
     500
   452.7
   476.3
   434.5
   422.2
   458.2
   503.3
   457.5
   480.2
   439.7
   482.8
   409.5
   469.9
   428.3
   446.5
   448.8
   459.8
   447.1
   457.5
   459.5
   447.8
   473.4
   466.3
   510.7
   426.4
   498.4
   449.1
   481.9
   466.3
   485.8
   418.9
   420.9
   456.9
   461.7
   499.1
   450.1
   510.1
   534.7
     502
   485.8
   431.6
   465.3
   472.5
   408.5
   459.5
   483.8
   492.2
   499.1
   476.7
   444.9
   510.4
   461.1
   480.2
   497.8
   497.4
   440.3
   450.1
     429
     440
   423.8
   399.8
     478
   479.6
   460.4
   464.3
   460.4
   445.9
   442.6
   493.5
   478.9
     501
   459.8
   495.5
   493.2
     487
   483.8
   488.7
   498.7
   499.4
   448.8
   435.5
   466.3
   444.6
   449.4
   507.8
   446.5
     489
   454.9
   468.2
   442.9
     405
   456.6
   454.3
   476.7
   469.9
   489.3
     489
   456.2
   439.7
   456.6
   488.7
   455.3
   500.3
   446.5
   457.2
   447.8
     466
   451.7
   415.7
   456.6
   462.7
   459.2
     440
   413.1
   482.2
   490.9
     441
   514.9
   452.3
   466.3
     513
   485.1
   477.3
   477.3
   460.1
   413.1
   480.2
   514.6
   526.9
   470.5
   488.7
     465
   413.7
   484.1
   481.9
   459.5
   424.1
     489
   463.7
   459.5
     439
   535.1
   492.6
   467.6
   470.2
   463.4
   482.8
   457.5
   481.2
   456.2
   469.5
   503.9
   453.6
     463
   430.9
   453.3
   506.5
   499.4
   505.2
   421.8
   460.4
   424.4
   473.1
   490.3
   422.5
     441
     488
   464.3
   529.9
     465
   438.7
   505.9
   466.3
   485.4
   445.9
   481.9
   478.9
   472.8
   453.6
   496.8
   498.7
     487
     487
   457.2
   456.2
   490.9
   460.4
   469.5
   491.6
   521.8
   448.8
   409.2
   441.6
   438.4
   453.3
   455.3
   469.5
   483.8
   481.5
   461.4
   458.8
   468.2
   511.1
   453.3
     488
   455.9
   443.6
   427.4
   492.9
     427
   443.6
   416.7
   440.7
   486.7
   457.5
     463
   439.4
   421.8
   459.8
   515.6
   448.8
   470.8
   421.2
   457.5
   425.7
   466.3
   454.3
   474.7
   474.4
   480.9
   493.9
   498.7
   461.1
   507.8
     466
     489
   421.8
   436.8
   447.8
   485.4
   401.1
     442
   502.3
   486.7
     466
   501.6
   415.4
   471.8
   444.9
   478.3
   514.3
     478
   432.9
   424.8
   481.5
   454.3
   468.6
   439.4
   432.2
   472.8
   450.4
   479.3
   443.3
   444.9
   443.9
   411.1
   430.3
   468.6
   480.6
   456.9
     464
   481.2
   470.8
   453.3
   458.8
   434.2
     475
   491.3
   495.2
   475.4
   486.4
   486.7
   462.4
   426.1
   494.5
   445.9
   451.7
   468.9
   438.4
     465
   489.3
     502
   425.1
   453.6
   486.4
   485.4
   504.6
   420.5
     464
     454
   480.2
   461.4
   442.6
   415.4
   461.7
   507.2
   505.2
   440.7
   454.6
   446.5
     466
   478.9
   473.7
   497.4
   471.2
   426.1
     418
   465.3
   434.5
     439
   452.3
   467.9
     430
   523.1
   506.2
   469.5
   498.4
   517.2
   458.2
   486.1
   463.7
   473.1
   454.9
   476.7
   528.2
   511.4
   458.2
   447.8
   428.3
   499.7
   438.7
   487.7
   457.5
     490
   440.7
   457.2
   423.5
   507.2
   492.6
   450.4
   461.7
   472.8
     415
   436.4
   482.2
   457.5
   502.6
   462.7
   477.6
     500
   471.5
   438.1
   466.3
   459.5
   449.7
   448.4
   434.2
     427
   450.7
   452.3
   479.9
   489.6
   493.2
   483.8
   416.7
   446.2
   451.7
   459.8
   444.2
   499.1
   442.9
   435.8
   454.9
   482.8
   418.6
   479.9
   416.7
   472.1
   498.7
   489.3
   453.3
   486.4
   512.7
   461.1
   484.5
   503.3
   473.1
     452
   436.4
   473.4
     463
     490
   497.8
   505.9
   493.2
   491.9
   444.2
   506.2
   443.6
   439.7
   447.5
   474.4
   455.9
   452.3
     439
   493.9
   438.4
   474.7
   455.9
   485.1
   473.7
     463
   454.6
   461.7
   413.4
   481.9
   413.1
   487.4
   479.3
   470.2
     466
   464.3
   444.2
     464
   485.4
   479.3
   509.4
   502.3
   472.1
   493.5
   476.7
   440.3
     454
   489.6
   438.4
   499.4
   468.6
     452
   457.9
     476
   445.2
     440
   503.9
   465.6
   482.5
   516.6
     489
   401.7
   483.5
   493.2
   522.1
   461.1
   437.4
   519.5
   523.1
   459.5
   427.7
   473.7
     451
   434.2
   509.1
   472.1
     451
   461.4
   465.3
   453.6
   520.1
   453.3
   514.3
   440.7
   478.9
   464.7
   522.4
   509.4
   514.9
   487.4
   444.9
     475
   467.9
   466.3
   471.8
   473.1
   505.2
   447.1
   493.2
     452
   458.5
   473.7
   470.5
     475
   481.2
   467.6
   459.5
   475.7
   431.3
   457.2
   502.3
     464
   450.7
   414.1
   479.9
   458.5
   477.3
   522.7
   469.5
   440.7
   440.3
   484.1
   422.8
     500
   466.9
   445.2
     451
     477
   449.1
   473.1
   424.8
   492.9
   428.7
   495.2
   486.4
     488
   419.6
   452.7
   428.3
   429.3
   476.7
   432.9
   434.5
   441.3
   502.3
   478.6
   478.3
   458.5
   469.2
   470.5
   479.6
   449.4
   451.4
     487
   458.2
   438.1
   450.1
   473.7
   502.3
   437.7
   447.1
   481.5
     465
   426.4
   458.5
   445.5
   467.3
   443.6
   433.8
   504.2
   535.4
   482.8
   458.5
   397.2
   419.2
   437.1
   435.8
   436.4
   512.7
   456.2
   455.9
   435.1
   472.5
   500.7
   457.9
   444.2
   483.5
   433.8
     465
   478.9
   443.9
   454.3
   456.6
   449.4
   492.6
   480.2
   482.2
   487.4
   460.4
   424.8
   444.9
   463.4
   486.4
   471.2
   498.4
     487
   422.5
   431.6
   434.2
   493.5
   469.2
   467.3
   438.4
   444.6
   478.3
   456.2
   513.3
   431.6
   423.8
     476
   450.4
   445.2
   524.4
   422.2
   473.7
   491.9
   456.6
   446.5
     441
   471.8
   422.5
   442.6
   478.9
   493.9
   443.6
   420.9
   468.6
   392.6
   526.3
   455.3
   541.2
   467.9
   412.1
   459.8
   396.5
   491.6
   463.4
   482.8
   430.3
   475.7
   483.5
   475.4
   455.6
   466.3
   437.4
     512
   433.2
   477.6
   461.7
   470.2
   470.5
   450.4
     430
   428.7
   436.1
   494.5
   459.8
   474.4
   487.7
   445.2
   463.4
   438.1
   471.8
   458.5
   452.7
   476.7
   464.3
   498.7
   456.9
   492.9
   445.9
   470.2
   480.6
   409.5
   499.7
   441.6
   468.9
   448.8
   466.6
   472.1
     465
   455.6
   451.4
   478.3
   485.8
   491.3
   514.6
   446.8
   436.1
   494.8
   411.1
   418.9
   444.9
   425.7
   471.2
   458.5
   459.2
   435.8
   441.6
   452.7
   416.3
     478
   446.2
   478.9
   418.9
   458.2
   464.7
     487
   496.8
   446.5
   467.9
   444.6
   473.4
     476
   461.1
   436.8
   430.6
   442.3
   462.1
   462.4
   456.6
   429.6
   449.7
   455.9
   478.9
   473.7
   462.7
   486.4
   522.7
   444.2
   426.4
   441.3
     487
     466
   444.2
     441
     526
   465.6
   541.9
   517.2
   458.2
     513
   478.9
   436.1
   484.1
   507.5
   523.7
   460.8
   443.3
   488.7
   509.1
   446.5
   541.2
   486.1
   491.3
   480.2
   473.7
   424.8
   486.7
   468.6
   460.8
     430
   455.6
     463
   480.2
   485.1
   446.5
   471.5
   482.2
   449.4
   471.2
     454
   486.7
   435.8
   504.9
   478.3
   503.3
   441.3
   464.7
   465.3
     466
   485.8
   470.8
     465
   466.3
   471.5
   480.9
   432.9
   424.4
     439
   478.6
   456.6
   471.2
   485.4
     487
   485.4
   500.7
   498.7
     489
   499.1
   467.6
   468.9
   461.1
   433.8
   439.4
     451
   408.9
   407.9
   504.9
   444.6
   506.8
   443.9
   436.4
   466.3
   469.5
   509.8
   497.4
   489.6
   485.1
   462.4
   438.4
     452
   472.8
   497.8
   462.1
     418
   444.2
   515.6
   477.3
   464.3
   479.9
   459.2
   426.1
   441.3
   436.1
   446.2
     490
   448.4
   433.2
     454
   519.8
   471.5
   482.8
     512
   499.1
   479.6
   519.8
   419.9
   509.1
   496.5
     427
   456.6
   425.7
   444.6
   485.4
   527.9
   465.6
   450.7
   449.1
   490.9
   493.9
   450.4
   481.5
   437.1
   456.9
   463.4
   425.4
   474.4
   468.9
   471.2
   481.2
   433.5
   485.1
   426.4
   454.3
     454
   467.9
   508.5
   414.1
   468.9
   485.1
   449.4
   433.2
   465.6
   469.9
   465.6
   437.7
   418.6
   449.7
   474.4
   421.5
   450.1
   447.5
   466.6
   460.4
   432.5
   411.8
   460.4
   505.9
   474.4
   409.2
   497.4
   495.8
   458.8
     440
   459.2
   461.7
   444.6
   450.1
   405.6
   469.9
   462.4
   447.5
   518.2
   411.8
   434.2
   438.1
   471.8
   466.6
   429.6
   469.2
   420.2
   438.4
   504.2
   470.5
   473.1
   473.7
   412.1
   472.8
     453
   434.2
   504.6
   461.1
   481.9
   414.1
   396.5
     500
   456.6
   457.2
   424.4
   454.3
   509.8
   462.4
   488.7
     475
   392.3
   466.9
   466.9
   429.3
   442.9
   463.7
   467.9
   465.6
   438.4
   478.9
   479.6
   504.6
   476.7
   480.9
   468.6
   504.6
   472.5
   501.6
   479.6
   449.4
   494.2
   464.3
   473.4
   459.5
   543.5
   499.4
   479.9
   394.9
   410.5
   446.5
     536
   437.4
   455.9
   467.6
   452.3
   466.3
   481.2
   451.4
   472.5
   431.3
     476
   514.3
   453.6
   435.5
   453.6
   474.4
   433.8
   454.6
   486.7
   450.7
   483.5
   501.6
   455.3
     490
     453
   439.7
     478
   467.9
   462.7
   495.2
   498.4
   449.7
   427.4
   469.5
     487
   461.1
   462.7
   443.6
   384.9
   446.2
   433.5
   463.7
   455.6
   506.5
   490.6
   442.3
   492.2
   465.6
   468.6
   514.9
   450.1
   459.2
   453.3
   466.6
   474.4
   451.4
   498.4
   421.8
   481.2
   427.4
   461.1
   419.2
   435.1
   490.9
   444.9
   433.8
     453
     454
   493.9
   492.9
   489.6
   481.2
   432.2
   438.1
     464
   445.9
   503.6
     429
   487.7
   457.2
     477
   447.8
     393
   456.2
   480.9
     465
   486.1
   480.9
   461.1
   411.5
   443.6
   462.4
   474.1
   467.6
   490.9
   486.7
   486.1
     442
   465.6
   492.6
   458.5
   445.5
   468.9
   492.9
   450.1
     439
   468.9
   463.7
   446.5
   467.9
   454.9
   467.3
   505.2
   442.9
   455.6
   456.6
   436.8
   411.8
   465.3
   464.7
   438.7
   486.1
   471.2
   506.5
   543.8
     441
   523.1
   495.5
   468.6
   471.5
   451.7
   467.6
     430
     428
   463.7
   461.7
   464.7
   468.2
   457.5
   459.5
   488.3
   481.5
   426.7
     538
   420.9
     404
   487.4
   458.8
   407.6
   501.3
   471.5
     440
   435.1
   422.8
   505.5
   457.9
   496.8
   505.9
   449.7
     464
   504.6
     512
   428.7
   434.2
   465.6
   472.8
   510.1
   505.9
     466
   435.5
   434.5
   449.4
     403
   464.3
   475.7
   466.6
   466.3
   497.4
   495.2
   492.2
   450.1
     427
   507.5
   410.8
   480.9
   449.1
   429.3
   521.8
   483.5
   406.9
     488
   463.4
   448.1
   415.4
   433.2
   510.7
   485.8
   480.9
   486.4
   496.5
   432.9
   457.5
   474.4
   483.8
   448.1
   434.5
   449.7
   442.6
   456.2
   477.6
     463
   493.9
   505.9
   419.9
   485.4
   440.7
   481.9
   504.6
   470.5
   457.5
     453
   419.2
   473.1
   438.1
   454.3
   466.9
   530.2
   431.9
   433.2
   450.1
   444.9
   424.1
   490.3
   450.1
   479.9
   485.8
   446.5
   458.2
   455.9
   443.6
   486.4
   462.1
     524
   437.4
   469.5
   450.4
   419.2
   470.8
   458.8
   481.2
   475.7
   484.1
   432.2
     439
   481.9
   454.3
   503.9
   493.9
   511.7
   442.9
   511.1
   464.7
   476.7
   442.9
   470.8
   442.3
     463
   494.2
   497.8
   453.6
   473.4
     454
   476.7
   456.2
   431.6
   469.2
   460.8
   477.3
   468.6
   422.8
   481.9
   476.7
   437.4
   437.4
   449.1
   463.4
   469.9
   454.3
   526.3
   486.4
   466.6
   525.3
   466.9
   478.3
   460.4
     451
   432.5
   437.4
   446.5
   452.3
   447.1
   432.5
   427.4
   438.1
   480.6
   481.9
     466
     500
   402.4
   515.3
   482.2
   495.8
     466
   472.8
   470.5
   486.7
   480.9
   505.9
   470.8
   442.6
   469.9
   477.6
   485.4
   436.8
   461.7
   441.6
   437.7
   469.5
   477.6
   487.4
   446.2
   447.8
   460.1
   475.7
   483.2
   517.5
   450.1
   473.4
   472.8
   482.8
   483.2
   491.9
   439.4
     475
   491.6
   454.3
   495.8
   474.4
   521.8
   406.9
   451.7
   439.4
   463.7
   464.3
   492.6
   477.3
     453
   471.2
   445.2
   507.2
   467.6
   477.6
   403.4
     463
   452.3
     453
   490.9
   467.3
   422.8
   481.9
   476.7
   471.2
   404.7
     416
     439
   482.8
   433.8
     463
   461.7
   412.8
   471.8
   471.5
   453.6
   444.6
   479.9
   459.5
   472.1
   458.5
   479.9
     490
   509.1
     487
   477.3
   462.4
   398.2
   489.3
   441.3
   473.4
   445.2
   501.3
   466.3
   479.3
   480.9
     538
   448.8
   474.4
   456.6
   442.6
   455.9
   443.6
     477
   517.2
     418
   469.9
   491.6
     451
   456.9
   456.9
   454.3
   430.9
   412.8
   505.2
   455.9
   463.7
   467.6
   470.8
   467.3
   442.3
   444.9
   446.8
   444.2
   474.4
   445.2
   454.6
   469.5
   435.8
   464.7
   444.9
   457.5
   455.9
   451.7
   457.5
   450.1
   464.3
   495.8
   446.2
   430.6
     452
   454.3
   461.1
   456.9
   467.3
     464
   477.6
   466.6
     502
   491.6
   426.7
   474.7
   473.1
   456.2
   414.1
   403.7
   465.3
   459.5
   504.2
   476.7
     463
   473.1
   442.9
   438.4
   458.5
   446.8
   465.3
   445.2
     451
   486.7
   454.6
   501.6
   462.4
   445.9
   424.4
   483.5
   466.3
   511.7
   440.3
   425.4
   453.3
   451.7
   460.1
   470.8
     393
   465.3
   435.8
   472.8
   463.4
   466.3
   442.6
   434.8
   470.8
   450.7
     465
   445.9
   501.6
   490.9
   435.5
   418.9
   443.9
   474.4
     464
   404.7
   497.4
   472.1
   451.4
     501
   460.1
     453
   481.2
   450.1
   466.3
   486.7
     490
   441.6
   496.1
   468.6
   468.9
     539
   454.3
   461.4
     429
   484.5
   451.7
     452
   458.8
   450.1
   498.1
   453.3
   476.7
   506.2
   465.6
     502
   495.5
   495.8
   427.7
   486.1
     526
   436.8
   458.5
   444.2
   442.9
   497.4
   500.3
   472.1
   448.4
     463
   465.6
   438.7
   465.6
   448.8
   437.4
   462.4
   431.6
   433.2
   467.9
   479.6
     464
   467.3
   485.8
   461.1
   455.9
   455.9
   423.5
   474.7
   480.9
   458.8
     477
   452.7
   476.7
   491.3
   470.5
   486.7
   488.7
   442.6
   453.3
   486.4
   470.5
   533.1
   462.7
     463
   472.1
   481.5
   403.4
   486.4
   458.8
   472.8
     430
     478
   507.8
   469.2
   508.8
     454
   449.1
   486.7
   476.7
   445.5
   469.9
   443.9
   499.1
   474.1
   514.9
   457.9
   448.4
   445.5
     463
   475.7
   500.3
   478.9
   467.9
   475.4
   506.8
   458.5
   455.6
   461.1
   462.1
   420.5
     488
   446.2
     442
   471.5
   469.9
   439.4
   497.8
   513.3
   508.1
   441.3
   444.6
   425.1
   436.8
   492.9
   455.6
   457.2
     476
   505.2
   406.6
   482.8
     453
   472.5
   478.3
     403
   494.8
   485.8
     454
   482.8
   530.5
   456.6
   443.6
   479.3
   431.3
   498.1
   450.7
   467.3
   480.2
   480.6
   519.2
   450.4
   456.6
   460.4
   457.2
   472.1
   449.7
   471.5
   468.9
   430.3
   449.7
   503.9
   506.8
   465.3
   468.2
   433.8
   503.6
   445.2
   457.9
   448.1
   466.3
   483.8
   462.7
   445.5
   480.9
   472.8
   504.9
   459.2
   470.8
   461.7
   402.4
   508.8
   449.4
   483.5
   467.9
   469.2
   461.4
   461.7
   474.1
     442
   474.4
   469.5
     452
   477.6
   485.8
   432.2
   469.2
   431.6
   472.5
   465.3
   436.4
   502.3
   530.2
   478.9
     441
     442
   493.9
   452.3
   438.7
   449.4
   483.5
   409.8
   494.8
   401.7
   459.2
     502
   423.1
   456.9
   445.9
     490
   450.4
   458.8
   482.8
     489
   448.8
   420.5
   437.1
   453.6
   471.5
   420.5
   514.3
   439.7
   463.7
   456.9
     475
   445.5
   460.4
   425.7
   492.9
   452.3
   474.4
   497.4
   492.6
   457.5
   448.1
     487
   478.9
   436.1
     439
   492.9
   480.9
   455.6
   456.6
     463
   445.5
     440
     464
   442.3
   483.8
   428.3
   451.4
   524.7
   479.6
   474.7
   501.6
   481.5
     475
   477.3
   488.3
   438.1
   453.3
   442.3
   465.6
     429
   457.2
   495.8
   437.4
   483.8
     487
   433.5
   440.7
   467.3
   451.7
   448.8
   461.7
   498.4
   468.6
   464.3
   430.6
   450.1
   464.3
   479.3
   424.1
   473.1
   455.9
     439
   460.1
   495.2
   449.1
     454
   454.9
   406.9
     490
     418
   450.7
   450.1
   491.3
   520.5
   468.9
   431.3
   423.8
     475
   448.4
   474.1
   437.1
   493.5
   473.7
   421.5
   456.9
   464.7
   477.6
   453.3
   465.3
   494.8
   401.4
   454.6
   513.3
   483.8
   437.1
   484.8
   449.1
   438.7
     464
   472.5
   366.7
   506.5
   508.1
   459.8
   528.6
   450.4
     487
     441
   474.4
   432.9
   493.5
   453.6
   439.4
   445.5
   486.4
   472.5
   424.4
   471.2
   445.2
   452.3
     466
   472.8
   469.2
   441.6
   453.3
   506.2
   505.5
   461.7
     439
   458.8
   430.3
   462.1
     524
   483.2
   425.1
   471.2
   483.5
   418.9
   524.4
   469.5
   465.3
   460.8
   433.2
   442.9
   478.9
   457.2
   473.4
   425.4
   438.4
     430
   404.3
   445.9
   462.4
   464.3
   494.2
   412.8
   472.8
   481.2
   450.1
   464.3
   447.5
   467.9
     466
   406.3
   508.5
   473.7
   426.4
     463
   475.7
   485.4
   503.9
   432.2
   485.1
   470.2
   515.3
   543.8
     428
   478.6
   508.8
   466.3
   464.7
   492.9
   473.1
   447.5
   450.4
   416.3
   460.8
   474.7
   488.3
   469.5
   435.5
   466.9
   431.9
   430.6
   414.4
     439
   454.9
   487.4
   495.2
   448.1
   506.2
     464
   493.5
   409.8
   461.7
   484.5
   464.3
   477.6
   506.5
   491.6
   460.1
   466.9
   452.3
   424.8
   456.6
   482.5
   457.5
   430.6
     441
   463.7
   451.4
   455.3
   419.2
   452.3
   406.6
   451.4
   423.5
     464
   440.7
   456.6
     454
   464.3
   431.3
   445.9
   450.4
   491.9
   434.2
   444.2
   495.5
   444.2
   475.7
   474.1
   443.6
   412.8
   422.5
   432.2
   491.9
     466
     452
   456.2
   435.1
   521.8
   449.1
   515.6
   474.7
   478.9
   499.7
   501.6
   485.1
     476
   467.3
   449.4
   461.7
   475.7
   458.5
   445.9
   448.4
   459.5
   481.9
   499.7
   412.4
   447.5
   468.9
   474.7
   497.1
   458.8
   460.4
   484.5
   488.7
   419.2
   423.5
   475.4
   463.7
     442
   461.7
   455.3
   454.9
   444.6
   463.4
   449.7
   455.3
   430.3
   449.1
   455.3
   489.6
   400.8
   493.2
   496.8
   505.5
   435.1
   474.4
   438.4
   471.2
   469.9
   446.2
   443.9
     475
     440
   438.4
   417.3
   464.3
   434.2
   443.6
   435.5
   491.6
   461.7
   436.4
   470.2
   496.1
   511.7
   478.9
   509.4
   469.9
   486.1
   437.4
   487.7
   414.4
   460.1
   490.6
   509.8
   467.3
   479.3
   456.9
   457.9
   456.6
     439
   458.8
   497.1
   465.6
   440.3
   476.7
   473.1
   489.6
   455.3
   504.9
   462.4
   450.4
   452.7
   459.8
   457.5
   469.2
   443.3
   468.6
     429
   448.4
   513.3
     475
     463
   461.4
   487.7
   444.6
     465
   479.9
   456.9
   547.7
   505.5
   521.8
   483.2
   442.9
   458.5
   487.4
   483.8
   502.9
   444.6
   457.2
   484.1
   464.3
   528.9
   472.5
   493.9
   449.7
   466.6
   448.4
   473.4
   512.4
   491.3
   449.1
   443.9
   502.3
   467.3
   466.3
   467.3
   446.5
   451.7
     463
   431.3
   472.5
   452.7
   434.2
   460.4
   468.9
   462.7
   479.9
   498.7
   484.1
   451.4
   447.8
   486.1
   389.1
   446.8
   462.4
   486.1
   454.9
   457.2
   473.4
   505.2
   441.3
   497.8
   511.1
   430.6
   440.7
   480.9
     442
   460.1
   452.7
   454.9
   492.6
   484.5
   469.9
   477.3
   452.3
   423.1
   482.5
   511.1
   456.6
   476.7
   478.9
   474.1
   416.7
   442.3
   418.9
     429
   476.7
   469.5
   464.7
   453.3
   435.8
     453
   431.6
   484.8
   484.8
   492.2
   454.9
   461.4
   472.8
   482.5
     451
   440.7
   458.8
   458.2
   503.3
   471.5
   483.5
   517.2
   476.7
   450.1
   479.6
   493.9
   467.9
   385.8
   452.7
   436.8
     464
   456.9
     453
   473.4
   455.9
   483.8
   483.2
   473.1
   447.1
   453.3
   443.3
   410.8
   467.9
     501
     454
   484.1
   408.5
   460.1
   421.5
   424.1
   444.9
   494.5
   474.1
   460.4
   489.3
   476.3
   447.5
   507.5
   445.9
   481.2
   481.2
   413.4
   514.6
   409.8
   431.3
     452
   410.2
   459.2
   470.5
   467.9
   446.2
   428.7
   422.5
   482.8
   464.3
   494.8
   492.2
   435.8
   431.3
   480.2
   468.2
   438.4
   454.9
   490.9
   416.7
   462.7
   454.3
   461.4
   471.5
   482.2
   470.2
   446.5
   468.2
   506.2
   505.2
   480.9
   468.9
   457.9
   434.8
   460.1
   472.5
   445.5
   496.5
   474.4
   484.5
   440.3
   447.1
   496.5
     417
   492.9
   492.2
   470.8
   456.9
   474.7
   397.5
     441
   446.5
   464.3
   450.4
   420.2
   477.6
   469.5
   415.4
   417.6
   444.6
   474.7
   415.4
   474.1
   506.2
   469.2
   465.6
   500.3
     430
   460.1
   480.2
   478.3
   428.7
   474.4
   452.3
   475.7
   470.2
   471.2
   472.8
   429.3
     466
   437.7
   408.2
     475
     451
   468.9
   435.1
   397.8
     430
   438.7
   480.6
   484.1
   483.8
   487.7
   480.2
     415
   495.5
   477.3
   466.3
   463.7
   471.2
   443.9
   501.3
   452.3
   471.8
     430
   460.4
   503.3
     463
   468.2
   466.6
   479.3
   470.5
   489.6
   419.2
   489.6
     478
   475.4
   470.5
   493.5
   456.9
   442.9
   503.9
   469.9
   436.4
   450.1
   462.4
   465.6
     487
   426.1
     442
   456.2
   466.6
   482.2
   514.9
   434.5
   488.3
   474.1
   473.1
     463
   478.3
   472.8
   402.7
   448.4
   450.7
   405.3
   495.5
   449.7
   485.4
   425.4
   467.3
   443.6
   498.1
   493.2
   455.6
   457.5
     488
   464.7
   495.2
   519.5
     427
   518.5
   490.3
   459.2
   487.7
   435.5
   497.4
   485.1
   497.4
   479.6
   498.7
   442.9
   480.9
     429
   425.1
   484.8
   455.9
   449.4
   504.2
   413.4
   461.7
     465
   441.3
   474.1
   451.7
     441
   477.6
   511.4
   470.8
   425.1
   481.2
   453.6
   472.5
   447.5
   471.8
   446.8
   447.5
   402.4
   451.4
   463.4
   476.3
   467.3
   467.3
     440
   439.7
   448.4
   500.3
   466.6
   487.7
   480.9
   508.1
   460.1
   456.6
   438.4
   507.2
   422.5
   462.7
   464.7
   489.3
   475.4
   437.7
   475.4
   445.2
   428.3
   426.7
   497.4
   481.2
   485.1
   515.6
   473.7
   469.5
     477
   466.9
   457.9
   437.4
   423.5
   456.2
     464
   504.9
     477
   498.7
   445.2
   467.6
   491.6
   476.7
   433.8
   424.4
   436.1
   466.6
     428
   478.9
   440.7
   458.2
   504.2
   457.2
   479.3
   466.6
   427.4
   442.6
   438.4
   474.7
   438.7
   400.8
     440
   494.2
   466.3
   451.4
   493.2
   467.9
   469.9
   474.7
   456.6
   432.9
   446.8
   444.9
   486.1
   458.2
   452.7
   489.6
   505.2
   499.7
   431.9
   432.9
   474.7
   479.6
   458.2
   530.5
   400.8
   469.5
   509.4
   468.2
   474.4
   460.1
   479.9
   454.6
   472.8
   495.5
   484.1
   476.7
   489.3
   477.3
   429.6
   396.5
   486.1
     427
   482.8
     417
   399.1
   430.9
   479.3
     475
   442.6
   451.4
   488.7
   481.2
   423.1
   457.9
   503.3
   484.1
   482.5
     487
   456.2
   450.7
   438.7
   448.4
   463.4
   413.1
   481.5
   453.6
   471.5
   450.4
   417.6
   460.4
   484.1
   469.2
   484.1
   542.2
   510.1
   481.2
     465
   445.9
   452.3
   470.2
   458.2
   484.5
   443.3
   466.6
   437.7
   474.1
   480.6
   462.7
   482.5
   488.7
   428.7
   473.4
   428.7
   434.8
   466.3
   469.5
   452.3
   436.4
   465.6
   470.2
   491.9
   428.3
   461.7
   446.5
   461.1
   421.2
   457.5
   475.4
   492.2
   423.1
   446.8
   450.7
   477.3
   475.7
   461.4
   460.8
   498.7
   455.6
   430.6
   479.3
     466
   451.7
   416.3
   468.9
   429.3
   396.2
   450.1
   503.3
   465.6
     464
   421.2
     475
   484.1
   407.2
   466.9
   512.4
   457.5
   512.4
   445.2
     477
   460.4
   492.6
   462.1
   454.6
   490.3
     477
   446.8
     512
   485.4
   465.6
   489.3
   444.6
   445.2
   483.2
     440
   449.7
   448.8
   425.1
   489.6
   453.6
   444.6
   509.1
   438.4
   447.8
   516.9
   487.4
   444.6
   415.4
   448.4
     439
   496.1
   488.7
   465.3
   405.3
   508.5
   463.7
   469.9
   490.6
   433.2
     489
   517.2
     466
   427.4
   436.1
   491.3
   463.7
     465
     478
   480.2
   386.8
   501.3
   466.3
   456.9
   449.1
   453.6
   488.3
   452.7
   455.3
   486.7
   484.1
     475
   484.5
   505.2
   497.1
   409.5
     488
   447.5
   489.6
     466
   425.7
   479.3
   430.9
   522.7
   425.7
   465.3
   445.9
   450.4
   503.6
   470.8
   495.5
   479.6
   457.2
   485.8
   430.3
   510.1
   474.1
   478.3
   484.8
   482.5
   484.1
   492.9
   470.5
   454.3
   483.2
   487.4
   499.1
   436.1
   483.5
   482.2
     442
   450.1
   426.1
   444.9
   464.7
   466.3
   484.8
   498.1
     453
   476.7
   482.5
   456.9
   434.8
   498.1
   469.5
   468.6
   481.2
     463
   445.5
   418.9
   433.2
     490
   415.4
     487
   436.1
   476.3
   469.9
   423.5
   431.9
   507.2
     451
   419.9
   449.4
   484.5
   498.7
   467.6
   487.7
   463.4
     392
   469.9
   446.2
   475.4
   436.4
     477
   486.4
   488.3
   481.5
   444.2
   472.8
   490.9
   456.6
   469.5
   455.9
   475.7
   470.8
   455.9
   450.1
   415.4
   494.5
   468.9
   493.2
     464
   451.7
   444.9
   530.5
   448.1
   491.3
   472.8
   474.1
   446.5
   546.4
   464.3
   426.7
   468.6
   480.6
   472.1
   468.6
   521.1
   424.1
   504.2
   488.7
   486.4
   418.3
   469.9
   456.6
   426.1
   504.6
   466.9
   449.4
   472.1
   432.2
   461.4
   437.7
   511.4
   455.9
     475
   541.9
   478.9
   447.8
   437.1
     428
   456.6
   439.4
   508.8
     428
   487.4
   445.9
   483.8
   433.5
   422.2
   447.8
   437.1
   463.4
   472.8
   446.5
   505.2
   457.5
   436.1
   445.9
   509.1
   461.4
   434.2
   456.9
   451.4
   491.3
   426.1
   460.8
   461.7
     451
     439
   499.7
   485.4
   430.9
   471.8
   468.9
   468.9
   430.9
   507.5
   457.5
   511.1
   455.3
   462.4
   476.7
   450.4
   465.3
   511.1
   497.4
   444.9
   484.8
     487
   441.3
   479.6
   434.8
   426.1
   409.8
   505.2
   434.8
   472.1
   472.8
   470.5
   486.4
     490
     439
   420.2
   442.3
   516.2
   464.3
   468.6
   417.6
   471.8
   494.2
   444.9
   424.1
   490.9
     451
   402.7
   496.8
   447.8
   466.6
   498.4
   475.4
   455.3
     475
   478.6
     453
   510.1
   495.5
   455.6
     417
   450.4
   442.9
   478.9
   462.1
   492.9
   419.9
   518.2
   441.3
   438.7
   476.7
   435.5
   434.5
   489.3
   521.1
     454
   434.5
   459.5
   467.6
   465.3
   412.4
   502.9
   442.9
   444.6
   496.1
   476.3
   494.8
   482.5
   442.6
   435.5
   429.3
   499.1
   460.1
     428
   440.7
   456.6
   505.9
   477.3
   487.7
   462.7
     466
   505.2
   496.8
   461.1
   438.4
     440
   444.9
   469.9
   447.8
     488
   476.3
   452.7
   445.2
   422.8
   445.9
   455.9
   499.4
   424.8
     475
   479.6
   462.1
   450.4
   430.9
   447.8
   495.8
   474.4
   528.9
   461.7
   430.6
   415.4
   493.2
   469.2
   465.6
   480.9
   467.9
   490.6
   483.8
   447.8
   439.7
   484.8
   470.5
   474.7
   495.5
   484.1
     429
   424.1
     477
   495.5
   469.9
     502
   458.2
   445.2
   511.1
   424.8
   454.3
   471.2
   464.3
   436.4
   527.9
   497.4
   445.2
     489
   438.4
   424.4
   485.4
   473.1
   479.9
   496.1
   481.9
   450.1
   407.2
   466.3
   474.1
   518.2
   444.2
     466
   493.5
   482.2
   482.5
   493.9
   462.7
   502.9
   497.8
   498.7
   429.6
   435.1
   446.8
   499.7
   454.6
   480.9
   475.7
   520.5
   435.5
   435.5
   449.4
   489.6
   441.6
   489.3
   482.2
   434.8
   530.5
   494.2
     452
   445.9
   450.7
   448.1
   506.8
   455.9
   444.6
   437.7
     454
   446.2
   449.4
   436.4
   443.6
     439
   504.9
   460.1
     476
     488
   493.2
   482.8
   468.6
   438.1
   471.8
   474.1
   466.3
   496.8
   483.2
     451
   437.7
   453.3
   488.7
   476.3
   431.9
   450.1
   479.9
   469.2
   446.2
   384.9
   436.4
   511.4
   478.3
   395.2
   426.1
   473.7
     404
   468.9
   443.9
   480.6
   425.4
   444.9
   411.1
   442.6
   509.1
   471.8
   464.3
   474.1
   453.3
     454
   492.2
   515.9
   508.8
   473.7
   439.7
   483.8
   492.2
     500
   398.8
   466.6
   514.6
   455.6
     476
     475
   473.1
   499.7
   441.6
   433.8
   460.4
   529.9
   461.1
   426.7
     453
   433.5
   430.6
     451
   434.8
   437.4
   444.9
   446.2
     490
   470.5
   447.8
   436.4
   449.7
   422.2
   406.9
   447.1
   494.5
   450.4
   427.4
   468.6
   445.9
   433.2
   469.5
   493.2
   482.5
   478.6
   430.3
   443.9
     463
   454.3
   484.1
     427
   500.3
   436.8
   445.5
   439.7
     463
   464.3
   507.2
   474.7
   497.4
   472.1
   434.5
     430
   448.4
   429.6
   510.7
   452.3
   469.5
   503.3
   422.5
   452.3
   435.8
   444.2
   495.5
   442.3
     477
   484.1
   446.5
   440.3
   497.4
   475.4
   511.7
   427.4
   447.5
   441.3
     465
   460.4
   477.6
   449.7
     442
     417
   511.1
   495.8
   486.1
   464.3
     501
   433.5
   495.2
   442.3
     464
   508.5
   450.7
   399.8
   515.6
   448.8
   451.7
   448.4
   490.3
   478.3
   462.7
   503.9
   460.8
   442.3
   504.2
   454.6
   433.8
   485.8
   457.5
   437.1
   467.6
   509.1
   449.4
   469.5
   445.9
   479.9
   451.4
   459.8
   490.3
   460.8
   434.8
   437.7
   452.3
   459.8
   446.5
   532.8
   482.2
   473.4
   514.6
   501.6
     453
   465.3
   496.1
   509.4
   445.9
   447.5
     465
     440
   480.9
   421.5
   447.8
   463.7
   536.4
   509.8
     490
   415.4
   459.5
   436.4
   448.4
   446.5
   436.4
   466.3
   467.6
   430.6
   454.3
   443.6
   474.4
     451
   456.9
   430.6
   453.6
   479.9
   520.1
   434.5
   498.7
   462.4
   469.9
   447.8
   494.2
   447.1
   436.8
   448.1
   457.5
   462.4
   443.6
   448.4
   492.6
   493.2
   469.2
   474.1
   469.5
   451.4
   415.4
   446.2
   490.3
     466
   510.1
     429
   462.4
   482.2
   496.1
   502.9
   449.7
     429
   475.7
   526.3
     452
     417
   450.1
   499.7
   418.6
   484.5
   481.9
   456.6
     451
   459.8
   478.3
   490.6
   455.3
   468.6
   436.4
   470.8
     418
   425.4
   450.1
   495.8
   476.7
   427.7
   482.2
     476
   469.5
     441
   473.1
   460.1
   450.1
   442.6
   490.6
     477
   481.5
   431.3
   464.7
   511.7
   433.5
   511.4
   471.5
   455.9
   473.4
   490.9
   495.5
   461.4
   447.8
   425.4
     453
     441
   444.9
   504.2
   457.2
     487
   491.6
     476
   461.1
   458.8
   518.5
   437.4
   499.7
   460.1
   414.1
   485.8
   530.5
   444.9
   410.5
   435.1
   471.2
   410.2
   465.3
   426.1
   465.3
   445.5
   450.7
   485.4
     489
     418
   453.6
   419.2
     453
   417.3
   436.1
   436.4
   468.2
   512.4
   509.1
     465
   491.9
   498.1
   431.9
     463
   433.2
   482.8
   498.4
   425.1
   472.5
   471.8
     465
   460.4
   483.5
   505.9
   441.3
   486.4
   497.8
   452.7
   420.9
   447.5
   462.7
   421.5
   401.4
   420.2
     477
     477
   436.1
   456.6
   477.6
   526.3
   522.7
   473.4
   427.7
   483.5
   456.9
   508.5
   484.1
   480.9
   502.9
     477
   436.8
   433.8
   417.3
     453
   477.6
   445.5
   475.7
   497.1
   491.9
   436.8
   428.7
   458.2
   483.8
   458.2
   435.1
   435.8
   470.8
   411.1
   510.7
   427.7
     477
   454.9
   494.2
   503.9
   492.6
   447.8
   471.5
   472.1
   444.9
   421.8
   419.2
   473.4
   445.5
   479.9
     502
     475
   438.4
   524.7
     428
   451.4
     430
   483.2
     488
   454.6
   516.9
   471.5
   470.5
     464
   456.9
   453.3
   458.8
   450.1
   450.1
   483.2
   411.5
   433.5
   441.3
     463
   533.8
   489.6
   476.7
     464
   490.6
   499.4
   437.1
   489.3
   477.6
   489.3
   480.2
     454
   457.5
   465.6
   447.5
   440.3
   436.1
   443.9
   434.2
     463
   456.6
   405.6
   422.8
   486.1
   490.9
   458.2
     501
   462.7
   463.7
   431.9
   464.7
   471.5
   460.8
   454.3
   428.3
   472.5
     500
   419.9
   470.8
   454.3
   449.4
   459.8
   467.3
   457.2
   441.3
   455.3
   468.2
   456.2
   426.4
   472.8
     441
   451.4
   463.4
   463.4
     441
   504.9
     416
   472.5
   503.9
   456.9
   443.9
   465.3
   491.6
   467.3
   473.1
   496.5
   440.7
   399.8
   478.6
   499.4
   489.6
   437.1
   461.1
     451
   421.5
   449.1
   453.3
   504.6
   462.4
   424.8
   401.1
   423.5
   414.1
   430.9
   438.4
   481.9
   465.6
   456.6
   433.8
   426.4
   474.4
   440.7
   486.7
   439.7
   501.6
   467.9
   564.3
   438.7
     428
   496.5
   473.7
     488
   466.3
   450.1
   474.7
   473.1
     451
   491.9
   461.7
   479.6
   449.4
     440
   480.2
     475
   419.2
   466.3
   420.9
   482.5
   419.9
   398.2
   513.3
   479.6
   467.6
   439.7
   450.1
   444.9
   422.5
     478
   484.8
   502.3
   425.7
   426.4
   475.4
   413.4
   458.5
   449.7
   420.5
   450.7
   437.4
   521.4
   507.8
   516.2
   440.7
   484.1
   422.8
   460.8
   438.1
   408.9
   487.7
   454.9
     500
   493.2
   460.4
   517.5
   456.6
   438.1
   445.9
   480.9
   461.1
   474.1
   439.4
     454
   444.6
   407.6
   516.6
   442.3
   480.9
   471.5
     476
   480.6
   433.2
   473.1
   470.2
   466.6
   436.4
   452.3
   457.5
     476
   439.4
   485.1
   494.8
   471.5
     452
   487.4
   432.2
   499.7
   437.1
   447.5
   437.4
   469.9
   443.6
   543.8
   541.5
   492.2
   488.7
   441.6
   469.5
   466.9
   465.3
   480.6
   489.3
   438.4
   449.1
   479.9
   481.5
     452
   461.1
   555.2
   460.8
   490.9
   438.1
   388.8
   447.1
   470.5
   497.8
   449.1
   439.4
   433.5
   476.7
   461.4
   451.7
     478
   437.7
     403
   499.1
   472.8
   480.2
   504.6
   468.2
   494.2
     452
   484.1
   430.6
   476.7
   492.2
     442
   487.7
   453.3
   462.4
   429.6
   503.6
   498.7
   460.4
   461.7
     466
   475.4
   496.5
   431.6
   442.9
   426.4
   482.5
     463
   449.7
   480.6
   438.1
   432.2
   519.5
     463
   449.7
   430.3
   445.9
   442.6
   472.8
   428.3
   436.1
   441.3
   427.7
   481.9
   453.6
   455.3
   509.1
     428
   411.5
   471.8
   424.4
   457.9
   480.2
   456.9
     454
   471.8
   479.3
   414.1
   479.9
   442.3
   441.3
   446.2
   458.8
   460.1
   462.7
   480.6
   457.2
     452
   493.2
     466
   459.8
   471.5
   474.4
   447.1
   454.6
   454.3
   459.8
   417.6
   424.1
   428.3
     477
   468.9
   456.6
   449.7
   509.1
   440.3
   500.3
   467.9
   452.7
   432.9
   442.9
   431.9
   468.2
     478
     451
   437.4
   448.1
   453.3
   455.6
   458.5
   448.8
   471.8
   468.2
   474.4
   478.9
   387.8
   552.3
     463
   449.4
   453.6
   449.7
   443.3
   472.1
   421.2
   448.1
   419.6
   478.9
   462.7
   474.1
   457.5
   485.4
   422.2
     452
   472.8
   468.2
   440.3
   464.7
   468.6
     488
   499.4
     454
   459.5
   431.9
     441
   454.9
   457.9
   401.1
   455.9
   462.1
   435.1
   477.3
   457.9
   470.8
   437.1
     478
   487.4
   469.9
   440.7
   436.8
   449.4
   457.9
     452
   491.6
   424.8
   436.1
   440.3
   493.9
     440
   460.4
   415.4
   460.1
   488.3
   460.4
   429.6
   425.4
   458.8
   486.4
   539.3
   450.7
   492.6
   492.2
   437.4
   463.4
   456.9
     487
   482.2
   468.6
   485.4
   410.2
   457.9
   459.2
   484.8
   460.1
   446.2
     478
   506.5
   463.7
   477.3
   476.7
   499.4
   470.8
   472.5
   450.4
   437.4
   481.5
   445.5
   483.8
     475
   468.9
     464
   424.8
   485.8
   475.7
   447.5
   453.6
   507.5
   408.5
   463.4
   435.1
   448.4
   444.2
   455.9
   438.1
   477.3
   525.7
   466.3
   510.7
   438.4
   445.2
   500.7
     477
   490.6
   475.7
   409.8
   466.6
   445.2
     439
   473.1
   443.3
   372.2
   485.8
   471.8
   459.5
   450.7
   444.2
   432.2
   443.6
   473.7
   454.6
   420.2
   437.7
   405.3
   477.6
   454.6
   508.8
   494.2
     463
   443.6
   429.3
   454.3
   471.2
   443.6
   460.8
   451.4
   407.9
     415
   511.1
     415
   471.8
   496.5
     441
   459.2
   504.9
   457.2
   452.7
     451
   449.1
   480.2
   449.1
   475.4
   507.8
   494.8
   451.4
   484.5
     451
     427
   481.2
   450.4
     416
   448.1
   442.9
   510.7
   472.1
   476.3
   466.9
   408.5
   482.5
   471.5
   462.4
   450.1
   453.3
   490.6
   468.9
   480.6
   465.6
   409.2
   491.3
   474.1
   432.9
   485.1
   487.7
   470.5
   480.6
   447.8
   457.5
   458.8
     478
   507.5
   445.5
   480.2
   436.8
   475.7
     466
   513.3
   445.5
     475
   485.8
   497.1
   448.1
   479.9
   449.4
   482.8
   473.1
   469.2
   483.5
     463
   488.7
   433.5
   473.7
     477
   462.7
   427.4
   478.6
     441
   442.3
   443.3
   520.1
   443.9
   413.7
   467.9
   471.8
   484.8
   487.7
   498.1
   444.9
     465
   462.4
   479.9
   496.1
   444.9
   443.6
   422.2
   503.6
   466.6
   469.2
   460.1
   477.6
   447.8
   450.4
   449.4
   426.1
   431.3
   474.7
   531.2
   466.3
   443.3
   451.4
   476.7
   433.8
   466.6
   422.2
   503.3
   458.5
   434.5
   513.6
   441.6
   448.4
   517.2
   447.5
   485.1
   423.8
   465.6
   448.1
   454.3
   507.5
   466.6
   466.9
   450.1
   438.7
   459.8
   425.1
   468.6
   429.6
   433.2
   427.4
   479.3
   443.9
   430.6
   473.7
   432.5
     440
   473.4
   461.4
   471.5
   448.1
   441.3
   479.3
   395.9
   484.8
   513.6
   504.6
   461.1
   453.6
   440.3
   493.2
   421.2
   443.3
   424.8
   438.1
   441.6
   473.1
   459.2
   420.5
   503.3
   410.5
   437.7
   470.8
   485.4
   482.5
   451.7
   474.4
   490.9
   495.2
   473.1
   459.2
   460.4
   462.1
   498.7
     452
     453
   462.4
   427.4
   466.3
   468.2
   457.2
   487.4
   473.1
   502.6
   435.1
   470.2
   449.4
   425.1
   488.3
   466.9
   518.5
   469.5
   481.2
   474.4
   520.5
   480.9
   493.5
   474.7
   446.2
   444.9
   466.6
   492.6
   477.6
   479.3
   424.1
   462.1
   463.4
   469.5
   458.8
   480.2
   476.7
   439.7
   445.9
   496.5
   427.7
   471.5
     476
   455.6
   473.7
   498.1
   504.6
   485.8
   454.6
   461.1
   469.9
     513
   408.9
   462.1
   467.3
   476.7
   459.8
   425.1
   442.9
   437.7
   485.1
   499.7
   468.9
   478.3
   445.5
   429.6
   466.3
   420.5
   466.6
   466.3
   520.8
   437.4
   493.2
   512.4
   478.3
   478.3
   457.2
     466
     439
   492.2
     490
     490
   447.8
   420.5
   473.4
   477.3
   473.4
   512.4
   481.9
   454.9
   432.9
   480.6
   503.3
   491.9
   485.4
   494.2
   481.9
   432.2
   438.1
   457.2
   481.5
     501
   415.7
   439.4
   497.4
   487.7
   486.7
   428.3
   481.2
   469.9
     454
   418.6
   462.4
   471.5
   446.2
   469.9
   447.1
   463.7
   514.6
   494.8
   474.1
   440.7
   417.6
   452.3
   439.4
   417.6
   434.8
   433.8
   454.9
   494.2
   465.6
     478
   462.4
   496.8
   453.6
   447.8
   419.9
   483.8
   484.5
   501.6
   430.9
   502.3
   478.9
   478.9
   462.1
   509.4
   480.2
   453.3
     501
   472.1
     464
   483.2
   439.7
   506.5
   477.6
   452.7
   402.4
   449.4
     428
   468.2
   415.7
   474.1
   471.2
     488
   481.9
     463
   533.8
   476.3
   458.2
   456.2
   455.6
   492.6
   439.7
   482.5
   389.1
   482.2
   487.7
   456.9
   498.7
   521.1
   434.5
   482.5
   435.8
   465.6
   443.9
   496.8
   433.5
   462.4
   467.9
   466.9
   474.4
     464
   456.2
   467.6
   483.8
   389.1
   428.7
     427
   452.7
   454.6
   430.3
   486.7
   461.4
   455.9
   456.2
   448.4
   483.2
   448.4
   467.9
   453.6
   449.4
   476.3
   469.9
     454
   427.4
   499.4
   437.4
   436.8
   447.5
   454.9
   468.6
   446.2
   438.1
   429.6
   445.2
   485.4
   481.9
   485.4
     454
   394.9
   458.5
   442.9
   478.3
   462.4
   499.7
   492.2
     465
   455.6
   459.5
   478.9
   470.2
   485.8
   461.7
   504.6
   400.8
   524.4
     476
   479.3
   406.9
   472.8
   434.8
   439.7
   470.2
   450.1
   470.5
   438.7
     441
   476.7
   522.7
   504.9
   454.6
   500.7
   523.4
   422.5
   530.8
   471.8
   449.1
   431.3
   462.4
   438.7
   430.9
   506.2
   474.4
   476.3
   406.3
   460.1
   436.1
   475.7
     428
   470.2
   460.4
   493.9
   466.3
   493.2
   478.3
   449.1
   463.4
   440.3
   452.7
   412.8
   429.3
   463.7
   471.5
     490
   447.5
   504.2
   517.9
     525
   486.1
   452.3
   432.2
   463.7
   475.7
   424.4
   447.5
   450.7
     464
   469.9
   420.9
   449.4
   436.8
   470.2
     439
   483.5
   503.6
   474.7
   415.7
     415
   468.6
   438.7
     454
   490.6
     465
   456.2
   426.1
   463.7
   442.3
   471.8
   429.6
   477.3
   471.2
     441
   418.3
   473.7
   447.5
   449.4
   446.5
   397.5
   507.8
   449.1
     490
   438.7
     475
   475.7
   472.5
   462.1
   480.2
   467.6
   471.2
     477
   445.5
     489
   481.9
   467.3
   467.9
     452
   457.5
     464
   482.8
   461.7
   455.3
   469.5
     475
   430.6
   499.4
   457.5
   437.7
   445.5
   453.3
   511.7
   508.1
   441.3
   476.3
     488
   468.9
   462.7
   457.9
     416
   460.8
   476.3
   449.4
   491.3
     454
   455.3
   447.1
   415.7
   481.5
   418.6
   456.2
   433.2
   442.3
   443.3
   434.2
   505.9
   469.9
     418
   471.5
   436.8
   492.6
   452.3
   450.4
   481.9
     452
   455.6
   414.7
   411.8
   437.7
   471.2
   464.7
   470.2
   486.7
   451.7
   475.7
   410.2
   446.5
   463.7
   484.8
   443.3
   466.3
   476.7
   456.2
   495.2
   446.8
   506.2
   467.3
   467.3
     488
   444.6
   459.5
   496.1
   438.4
     477
   468.9
   454.6
   491.9
   486.1
   512.7
   475.4
   422.2
   497.1
   450.1
   514.6
   456.2
   453.3
   470.8
   470.8
   444.9
   497.8
   503.9
   448.4
   457.9
   418.6
   432.2
   459.8
   471.5
   495.2
   478.3
   436.4
   503.3
   485.4
   448.8
     453
     442
   457.9
   515.9
   434.5
   472.5
   449.4
   482.8
     490
     417
   473.1
   421.2
     464
   493.2
     452
   473.7
   436.1
   490.6
   468.2
   486.7
     478
   422.2
     477
   526.9
   483.2
   474.1
   477.6
     405
     463
     476
     440
   437.1
     464
   461.4
   419.9
   485.4
   448.8
   470.5
   501.3
   494.5
   439.7
   434.2
   471.5
   447.5
   456.6
     418
   462.7
   421.5
   447.1
   461.1
   430.3
   447.5
   473.1
   459.2
   431.9
   433.8
   452.3
   466.9
   483.8
   445.5
   530.2
   484.8
   479.6
   483.2
   443.9
   448.4
   447.8
   472.1
   493.2
   434.8
   473.7
   533.8
   431.3
     478
   515.3
   510.7
   489.6
   425.4
   448.8
   478.3
   473.1
   484.1
     451
   445.9
   483.8
   472.8
   471.2
   496.5
   469.5
     454
   450.7
   454.3
   435.8
   482.2
   442.3
   506.5
   499.4
   443.9
   450.1
   478.9
   478.9
   491.3
   438.1
     452
   441.3
   445.2
   485.4
     464
   485.8
   473.4
   447.5
   447.8
   470.8
   460.8
   467.9
     514
     477
   490.3
   503.3
   423.8
   425.4
   427.4
   451.7
   438.7
   507.2
   445.2
   438.1
   471.5
   452.7
   485.8
   426.4
   443.6
     488
   483.5
   455.6
   466.6
   425.4
   434.5
   464.3
   465.6
     487
   461.1
   455.3
   495.8
     475
   481.5
   460.1
   472.5
   519.5
   447.5
     524
   522.7
     454
   435.5
   498.4
     454
   479.3
   491.9
   461.7
   449.4
   523.4
   455.3
   507.2
   466.6
   478.9
   455.6
   454.9
   457.9
   472.1
   511.4
     501
   458.2
   457.5
   471.5
   517.9
   474.7
   448.4
   459.5
   449.7
   469.9
   432.5
   483.8
   467.6
   504.9
   462.7
   433.2
   461.4
   450.1
   435.8
   516.6
   439.7
   457.2
   470.5
   469.2
   441.3
   503.3
   479.3
   444.2
     452
   479.6
     465
   434.2
   436.8
   450.4
     441
   457.2
   497.8
   493.9
   439.7
   463.4
   483.8
   457.5
   470.2
   471.5
     451
   442.3
   440.7
     466
   444.9
   502.3
   445.2
   524.4
   459.5
   475.4
   456.2
   415.4
   488.3
   477.6
   489.6
   497.4
   453.6
   464.7
   446.5
   448.4
   466.9
   478.3
   475.7
   493.9
     418
   478.9
     476
     453
   436.1
   445.9
   466.3
   449.4
   437.1
   459.5
     465
   442.3
   458.8
   481.2
   421.5
   480.2
   461.4
   434.2
   478.9
   476.7
   449.7
   477.6
   443.3
   449.1
   446.2
   487.7
   495.8
   546.1
     428
   520.5
   444.2
   458.5
   456.6
   470.2
   472.5
   412.8
     464
   488.3
   470.5
   457.9
   472.5
   510.1
   474.7
   451.4
   423.1
   435.1
   455.3
   487.7
   474.7
   438.1
   438.4
   438.4
   475.4
   434.8
   412.4
   437.7
   530.8
   401.1
   490.6
     440
     501
   466.3
   450.7
     466
   492.2
   492.9
   514.6
   473.4
   476.7
   436.1
   429.3
   474.4
   472.5
   416.3
   429.6
   501.3
   408.5
   420.9
   433.8
   466.6
     478
   461.7
   486.1
   459.5
   500.7
   457.5
   461.1
   467.6
   530.2
   477.6
   482.2
   455.3
     463
   498.1
   505.5
   517.5
     487
   446.8
   515.6
     489
   434.5
   478.9
   468.6
   485.8
     430
   432.2
   479.9
     500
   442.9
   461.1
   482.2
   440.7
   423.8
   483.2
   455.6
   504.6
   481.5
   483.5
     454
   460.8
   485.4
   515.3
   506.8
   458.8
   445.5
     440
   458.8
   493.9
   521.4
   535.7
   441.6
   473.7
   461.4
   505.2
   481.2
   402.1
   493.9
   540.9
   541.9
   458.5
   453.3
   480.6
   469.5
   480.6
   453.3
   505.2
   472.5
   437.4
   420.5
   486.1
   478.9
   421.5
   504.9
   461.4
   469.9
   438.4
   478.6
   438.7
   445.9
   430.9
   511.7
   448.8
   456.9
   437.4
   444.9
     466
   469.9
   465.3
   493.2
   439.4
   473.1
   458.8
     475
   495.5
   501.6
   473.4
   472.1
   491.6
   473.1
   495.2
   411.5
   416.7
     465
   439.7
   467.6
   433.5
   465.3
   485.1
   493.5
   453.6
   497.1
   467.6
   493.5
   447.5
   491.6
   407.9
   487.7
   435.8
   454.9
     465
   477.6
   437.4
   456.2
   481.2
   445.9
   437.4
   489.6
   445.9
   473.4
   472.8
   442.3
     428
   491.6
   486.4
     441
   446.8
   457.5
   456.2
     415
   496.8
   473.4
     488
   468.9
     428
   460.4
   470.8
     487
   424.1
     428
   463.4
     502
   431.9
   450.7
     430
   477.6
   469.5
   504.2
   455.9
   438.4
   485.8
   436.8
   485.8
   449.4
   442.9
   461.4
   463.7
   460.1
   482.8
   501.6
   421.8
   479.9
   442.6
   468.6
   416.7
   478.6
   466.9
   459.5
   496.8
     513
   457.9
   443.3
   434.8
   418.3
   454.9
   471.8
   417.6
   472.1
   449.7
   443.9
   468.2
   490.3
   470.2
   524.7
   477.3
   457.2
   430.9
     466
   489.6
   449.4
   461.7
   450.1
   462.4
   509.4
   445.5
   487.4
   481.2
   495.2
   453.3
   470.5
     466
   496.8
   482.2
   512.4
   447.5
   481.2
   483.5
   457.9
   486.7
   484.5
   510.1
   480.6
   465.6
     416
   443.6
   469.5
   431.6
   466.9
   499.7
   518.5
   478.3
   447.1
   468.6
   514.9
   493.9
   498.4
     490
     465
   490.6
   425.1
   467.6
   450.1
   478.6
   472.5
   434.8
   492.6
   462.7
   472.1
     452
   489.3
   490.6
   447.5
   446.8
   485.8
   458.5
   495.8
   471.8
     452
   448.8
   462.7
   508.5
     452
   462.1
   438.7
   493.5
   454.3
   496.8
   460.1
   442.3
   532.1
   466.9
   466.3
   472.8
   470.8
   485.4
   511.4
   407.6
   462.1
   454.6
   450.4
   439.7
   492.2
   414.4
   488.7
   483.8
   451.4
   468.2
   457.5
   437.7
   418.9
   462.1
   505.2
   500.7
   461.1
   446.8
   480.6
   442.6
   476.3
   458.8
   501.6
   483.2
   508.8
   482.8
   432.5
     463
   424.8
   426.1
   416.7
   419.9
   456.9
     440
   386.8
   467.3
   472.8
   467.9
   436.8
   461.4
   475.7
   439.7
   448.8
   436.4
     475
   413.7
   418.6
   471.8
   492.2
   414.7
     475
   466.9
   469.9
   444.6
     476
   492.2
   513.3
   471.5
     490
   462.4
   439.7
   435.5
   495.2
   512.4
   475.4
   433.8
   463.7
   452.7
     430
   450.7
   459.5
   436.1
   445.5
   450.7
   492.9
   486.7
     430
   461.4
   451.4
     489
   510.4
     453
   433.8
   477.3
   459.2
   467.9
   443.3
   474.1
   491.9
   433.2
   460.4
     466
   524.7
   460.4
   509.8
   438.1
   491.3
   504.9
   444.9
   447.1
   486.4
   492.9
   460.8
   481.5
   463.4
     454
   484.5
   396.5
   442.3
     488
   470.5
   534.7
     442
   491.6
   495.8
   432.5
   488.7
   508.5
   461.1
   515.3
     440
     440
   396.2
   449.1
   463.4
   459.8
   457.2
   446.5
   420.2
     490
   452.7
   478.3
   459.5
   444.2
   484.8
   500.3
   496.5
   476.3
   441.6
     466
   440.3
     489
   444.2
   447.5
   476.7
   492.9
   461.1
     501
   488.7
   497.1
   464.3
   423.5
   434.5
   445.9
   482.5
   444.2
   460.8
   465.6
   473.1
   509.1
   461.7
   493.9
   498.1
   483.2
   479.3
   456.6
   472.5
   452.7
   455.3
   473.1
   438.1
   486.1
     464
     417
   495.8
   517.5
   529.2
   446.8
   482.8
   489.3
   458.5
   445.2
   449.7
   432.5
   445.2
   447.8
     464
   436.4
   443.3
   452.7
   432.5
     442
   434.2
   426.4
   459.8
   454.3
   414.1
   483.2
   459.2
   508.5
   446.8
   487.7
   498.1
     478
     454
   453.6
   459.8
   438.1
   435.1
   492.6
   465.6
   412.8
   446.8
   486.7
   511.7
   445.2
   467.9
   432.5
   482.5
   454.9
   447.1
   424.8
   473.4
   466.9
   447.1
   449.4
   478.6
     452
   439.4
   452.7
   494.2
   458.5
   446.5
   428.3
   474.4
   447.5
   422.2
   422.2
   508.1
   414.1
   494.2
   474.7
   467.6
   496.8
   448.1
   466.9
   470.2
     464
   462.1
   473.4
   482.8
   488.7
   456.2
   434.2
   423.5
   463.7
   480.9
     478
     477
   447.8
   509.1
   506.5
   469.2
   476.7
   489.3
   423.8
   457.2
     440
   468.9
   519.5
   476.7
   398.2
   479.9
   444.6
   498.1
   458.5
   434.5
   446.8
   466.9
   476.3
   497.8
   487.4
   430.9
     537
   466.3
   454.3
   486.7
   501.3
   393.3
   465.3
   437.4
   450.7
   465.3
   504.6
   448.1
   471.8
   459.8
     488
   490.6
   481.5
   495.8
     454
   474.7
     452
   505.9
   490.3
   493.5
   524.7
   468.2
   447.8
   497.4
   466.3
   472.8
     463
   476.3
   438.4
   448.8
   479.9
   464.3
   431.9
   450.7
   453.6
   503.6
   478.6
   469.9
   441.6
   432.9
     428
   472.1
   496.8
   462.7
   445.5
   479.3
   456.6
   462.7
     478
   469.9
     476
   481.5
   491.3
   517.9
   430.3
   456.2
     442
   459.2
   462.4
   436.4
   489.6
   466.3
   432.9
     427
   485.8
   445.9
     403
   460.8
     441
   477.6
   471.5
   444.2
   498.7
   443.6
   459.5
   482.5
   464.7
   481.9
   436.8
     466
   426.1
   510.1
   501.6
     451
   436.1
   526.3
   462.1
   518.2
   461.4
   457.2
   482.2
   485.4
   466.9
   513.3
     451
   498.4
     478
   437.1
   423.1
     464
   482.2
   466.3
   460.4
   462.7
     465
   466.6
   480.6
   412.8
   461.4
   478.6
   521.4
   438.1
   484.5
   455.3
   456.6
   425.7
     487
   470.2
   432.9
   471.5
   482.5
   439.7
   445.5
   467.9
   432.5
   432.5
   501.3
   471.2
     478
   427.7
   493.9
   502.6
     477
   420.5
   442.6
   449.7
   514.9
   516.2
   405.3
   433.5
   520.5
   454.6
   466.9
   476.3
   475.7
     463
   419.6
     476
   453.6
   437.4
   474.4
   459.5
   480.2
   430.6
   448.8
   473.7
   494.5
   478.6
   423.5
   457.2
   437.1
   459.2
   457.5
   478.6
   458.2
   515.3
   429.6
   425.7
   435.8
   466.6
   490.3
   488.3
     453
   468.2
   435.5
   467.9
     463
   451.7
   475.4
   410.2
   463.4
   414.1
   473.1
   430.6
   445.9
   503.9
   408.9
   468.2
   495.8
   478.3
   464.7
   481.5
   463.7
   441.6
   503.3
   477.6
   466.6
     477
   484.8
   424.4
   477.6
   481.5
   438.1
   444.9
   457.2
   475.4
   437.7
     429
   435.8
   431.9
     477
     502
   518.5
   474.7
     454
   510.1
     489
   519.8
   464.3
   482.2
   473.4
   489.6
   436.4
   448.8
   423.1
   506.8
   485.1
   446.5
   471.2
   493.9
   454.3
   497.4
   509.4
   470.8
   469.9
     451
   492.2
     489
   485.1
   452.3
   449.7
     429
   454.6
   507.8
   482.8
   491.9
   506.5
   506.8
   470.2
   469.5
   515.6
   485.8
   444.9
   464.3
   449.7
   476.3
   460.4
     430
   424.8
   469.5
   476.3
   508.5
   430.3
   510.1
   459.8
   473.1
   428.7
   491.3
   529.2
   441.6
   466.6
   465.6
     439
   482.2
   484.8
   419.2
   488.7
   442.9
   451.4
   450.1
   468.9
   467.3
   441.6
   452.7
   432.9
   468.9
   473.1
   460.4
   452.3
   509.4
     428
   461.7
   456.6
   453.6
   463.4
   408.5
   443.9
   454.6
   477.3
   487.7
     442
   450.7
   469.5
   449.1
   442.9
   456.6
   398.8
   472.5
   500.3
   458.5
     429
   482.8
   453.3
   494.2
   528.2
     463
   485.8
   471.2
     465
   419.2
   465.3
   506.2
     476
   430.9
   450.7
   478.9
   424.4
   455.9
   498.4
   449.4
   444.9
   449.1
   481.9
   441.3
   473.7
     488
   508.5
   479.9
   495.8
   535.4
   453.3
   525.7
     416
   509.8
   435.1
   405.3
   469.2
   467.9
   498.7
   461.7
   447.1
   444.9
     478
   473.4
   481.2
   449.7
   449.4
   488.7
   449.1
   473.4
     463
   437.4
   504.6
   429.3
   460.4
   456.9
   424.8
   497.1
   462.1
   470.2
   535.7
   496.1
   478.6
   471.8
   548.7
   485.1
   498.4
   486.7
   411.5
   499.7
   461.7
   435.5
   465.6
   480.6
   476.7
   499.4
   444.6
     463
   442.9
     466
   454.9
   460.1
   449.4
   491.3
   445.9
     441
     442
   419.9
   412.8
   530.8
     454
     442
   474.7
   472.8
   481.5
   466.9
   437.4
   447.5
     429
   447.1
   410.2
   497.1
   420.5
   485.8
     490
   488.3
     478
   497.8
   471.5
   414.7
   449.1
   434.8
   435.8
     512
   481.9
   474.7
   481.9
   500.3
     501
   464.3
   444.2
   409.5
     466
     427
   456.6
   483.5
   492.9
   439.7
   457.2
   484.5
   433.5
   482.8
   456.6
   434.2
   492.2
   490.3
   485.1
   448.1
     514
   441.3
   447.5
   439.7
   497.8
   483.5
   478.6
   465.6
   414.1
   455.6
   443.9
   456.9
     466
     490
   493.2
     464
   491.3
   481.2
   472.5
   452.3
   515.6
   485.1
     513
   468.2
   446.8
   442.9
   452.3
   433.2
   496.1
   471.5
   438.4
   464.7
   452.7
   446.5
   483.5
   463.7
   444.2
     537
   454.9
   398.8
   441.3
   472.8
     439
   462.7
   476.7
   449.7
     428
   515.9
   461.7
   454.6
   448.8
   498.7
   419.9
   480.6
     488
   479.9
   455.9
   480.9
   471.2
   469.5
   432.2
   511.4
   484.1
   442.9
   481.5
   422.5
   454.3
   493.9
   469.2
   458.2
   475.7
   427.4
   505.9
   470.5
   435.5
   455.3
   449.7
   444.2
   477.3
   447.5
   477.6
   483.2
   506.5
   470.5
   414.4
   462.7
   411.1
   492.2
   484.8
   493.2
     477
   409.5
     453
   418.6
   454.3
   514.6
     463
   477.3
   460.4
   450.7
   450.1
   422.8
     441
   442.9
   443.3
   445.5
   436.8
     427
   472.8
   507.2
   438.7
   483.8
   447.1
   466.9
   422.2
   552.6
   449.1
   481.5
   448.8
   483.5
   482.8
   417.3
   518.8
   412.4
     452
   472.8
   525.7
   517.9
   432.9
   454.3
   459.2
     490
   486.4
   456.6
   450.7
   468.2
   450.4
     442
   459.8
   520.5
   474.1
   489.6
   450.4
   470.2
   421.5
   461.4
   438.4
     453
   419.6
   509.1
   441.3
   492.2
   408.2
   462.4
   452.3
   452.3
   493.2
   469.2
   458.8
   494.8
   421.8
   508.5
   510.1
   441.6
     451
     465
   434.5
   490.9
   458.8
   452.7
   456.6
   492.2
   490.6
     416
   465.6
   434.5
   483.5
   499.7
   477.6
   464.3
   461.1
   461.7
     466
   442.6
   431.6
   437.4
   476.3
   454.3
   479.9
   511.7
   491.6
   507.5
   509.1
   448.8
   460.4
   465.6
   465.6
   498.4
   479.9
   495.8
   481.2
   488.7
   484.8
   513.3
   498.7
   430.6
   457.5
   471.2
   437.1
   450.4
   450.1
   499.4
   425.7
   460.1
   469.9
     418
     440
   472.5
   414.7
   453.6
   471.2
   457.5
   468.9
   481.2
   464.3
   484.1
   486.4
   466.3
   478.9
   478.6
   468.2
   475.7
   488.7
   492.6
   472.8
   431.9
   530.5
   443.6
     478
   505.5
   493.5
   468.2
   472.5
     500
   481.5
   490.9
   447.8
   485.4
   478.3
   490.6
   480.2
   461.4
   480.2
   427.4
   469.5
   440.3
   547.1
     440
   434.2
   475.7
   473.4
   495.5
   491.9
   407.9
     454
   458.5
   474.1
   457.2
   441.3
   449.7
     478
   475.4
   441.3
   481.2
   440.7
   431.6
   441.3
   453.6
   475.4
   499.1
   478.3
   448.8
   478.3
   457.5
   450.1
   500.7
   382.9
   449.7
   432.2
   427.4
   505.9
   412.8
   424.1
   506.5
   467.3
     512
   496.8
   491.9
   478.3
   447.8
   444.6
   491.3
     478
   460.1
   434.5
   488.3
   459.8
   509.8
   431.6
   466.3
     465
     487
   448.4
   499.1
   462.7
   488.7
   462.4
   490.9
     489
   444.2
     465
   489.3
   425.7
   458.2
   469.2
     453
   470.5
   409.8
   433.8
   434.5
   485.1
   459.8
   479.9
   442.9
   423.5
     442
   461.4
   427.7
   504.6
   443.9
   423.1
   484.5
   473.7
   475.4
   449.1
   461.4
     488
   482.2
   484.5
   450.7
   528.2
   439.7
   468.6
   490.9
   445.2
   471.5
   493.2
   497.8
   435.5
   480.2
   418.6
   479.3
   448.1
   442.3
   436.4
   511.1
     487
   461.1
   434.2
   425.7
   480.6
     476
     430
   449.4
   430.6
   442.6
   485.4
   462.7
   420.2
   484.8
   506.5
   517.5
   414.1
   397.2
   467.3
   504.6
   450.4
   485.8
   465.6
   450.4
   426.4
   477.6
   415.7
   443.3
     404
   467.6
   440.3
   448.1
     477
   478.3
   474.1
   485.1
   462.7
   462.1
   476.3
   475.7
   483.8
   498.1
   434.8
   450.4
   491.6
   460.1
   446.2
   473.1
   437.4
   493.9
   431.3
   489.3
   434.8
   424.4
   418.9
   465.3
   479.9
   429.3
   414.1
   486.1
   443.9
   487.4
   442.6
   460.8
   428.7
   494.2
   480.2
     489
   486.4
     429
   508.1
   453.3
   436.4
   450.1
     441
   413.1
   488.3
   482.8
   459.8
   483.2
     415
     477
   494.5
   484.5
   455.3
   458.2
   461.1
   456.9
   412.4
   460.8
     429
   443.6
   492.6
   459.2
     465
   471.5
   448.4
   475.4
     466
   488.7
   458.5
   498.1
   462.4
   507.5
   476.3
     427
   474.1
   449.7
   481.2
   463.7
   502.9
     487
   467.9
   433.2
   476.7
   471.5
   453.3
   466.3
     439
     464
   488.7
   459.5
   434.5
     475
   472.5
   430.9
   459.2
   453.3
   472.8
     464
   467.6
   454.6
   475.7
   525.7
   433.2
   451.4
   484.5
   453.6
     452
   434.8
   484.1
     454
   448.1
   447.1
   458.5
   455.9
   471.5
   471.2
   503.3
     451
   459.5
   444.2
   409.5
   420.2
   504.9
   497.8
   442.9
   463.7
   469.5
   514.6
   475.4
   448.8
   448.1
   484.1
   500.7
   484.8
   453.3
   469.9
   512.4
   430.6
   410.8
   462.4
   415.7
   457.5
   456.9
   433.5
   449.7
     477
   461.4
   459.5
   526.9
     452
   446.8
   419.9
   483.8
   512.7
   477.6
   511.1
   477.3
   431.6
   466.9
   492.9
   484.8
   428.7
   446.8
   458.2
   459.8
   449.1
   476.3
   465.3
   474.7
   465.3
   441.6
   437.7
   482.5
   435.5
   453.3
   459.8
     489
   456.2
   488.7
   490.6
   506.5
   450.7
   502.3
   462.1
   442.6
   481.9
   458.8
   493.9
   460.4
   519.8
   428.3
     454
   499.4
   494.8
     442
   459.5
   482.8
   435.5
   486.7
   413.1
   466.9
   447.5
   436.8
   490.3
   491.3
   406.6
   483.8
   483.5
   456.9
   442.9
   496.8
   435.8
   460.8
     488
   472.1
   448.4
   462.1
   470.2
   435.5
   491.3
   448.1
   444.9
   454.9
   462.1
     404
   454.6
   461.1
     430
   496.5
   436.4
   519.2
     441
   515.3
   481.2
   442.6
   446.8
   498.4
   460.4
   497.8
   456.2
   485.4
   454.6
   440.3
   509.1
   467.6
   466.3
     466
   459.5
   449.7
   471.2
   458.8
   516.6
   433.2
   437.1
   475.7
   483.5
   442.3
   491.9
   420.5
   428.7
   447.5
   459.2
   460.8
   463.4
   457.9
   456.9
   437.4
   485.1
   459.5
   455.3
   442.9
   495.2
   463.7
   456.2
   418.3
   470.2
   505.5
   457.5
   404.3
   480.9
   462.7
   473.4
   404.3
   496.5
   475.4
   444.2
   420.2
   463.4
   449.7
   424.4
     487
   428.3
     464
   481.9
     500
   450.1
   500.3
   471.5
   437.4
   506.8
   424.1
   458.8
   479.6
   455.9
   495.2
   426.1
   458.8
   437.1
   459.2
   508.1
   460.1
   502.6
     476
     464
   477.3
   441.3
   500.7
   483.2
   446.2
   496.5
   524.4
   453.3
   461.1
   460.8
   492.6
   455.9
   477.6
   460.1
   462.1
   454.3
   481.9
   488.7
   412.8
   447.8
   460.1
   497.1
   444.2
   492.6
   507.2
   459.2
   443.6
   452.7
   476.7
   506.2
   444.6
   452.3
   519.5
     478
   439.4
   419.2
   436.4
     466
   466.6
   503.3
   468.6
   479.9
     487
   481.2
   490.3
     452
   519.2
   426.7
   494.2
     466
   459.5
   469.5
   453.3
   456.6
   460.4
     475
   442.9
   431.3
   484.8
   479.9
   424.8
   470.5
     451
   457.9
   448.8
     502
   468.2
   497.1
   466.6
   516.9
   459.8
   465.6
   461.7
   427.7
   484.1
   529.9
   493.2
   437.7
   474.7
   449.7
   468.9
   478.9
   467.6
   506.2
     488
     476
   454.6
   473.1
   419.2
   467.9
   479.9
   438.4
   435.1
   451.7
   450.4
   505.9
   474.7
   496.5
   462.7
     452
   464.3
   535.1
   481.2
     476
   503.9
   500.3
   461.4
   518.8
     441
   489.3
     500
   504.2
   469.2
   490.9
   454.9
     429
   448.8
   437.4
   460.1
   432.2
     488
   454.9
     487
   480.9
   499.1
   479.3
   461.4
   478.3
   431.3
   488.7
   404.3
   413.7
   495.8
   478.9
     451
     476
   486.4
   484.5
   493.5
   470.8
     453
   475.4
   451.4
   470.2
   401.4
     464
   475.4
   464.7
   434.5
   456.6
   449.7
   445.5
     489
   459.2
   412.1
   497.8
   426.7
   513.6
   457.5
   447.5
   434.2
   465.3
   481.5
   440.7
   482.8
   430.6
   518.8
   448.8
   445.2
   468.6
   490.3
   491.9
   458.8
   459.2
   381.3
   477.3
   432.5
   468.6
   432.2
   471.2
     476
   474.1
   459.5
   483.2
   410.2
   475.4
   431.3
   452.7
   488.7
   468.2
   422.8
   477.6
   465.3
   399.5
   461.7
   450.4
   448.4
     500
     453
   466.9
   434.5
   492.9
   481.2
   486.1
   459.2
   457.5
   451.4
   455.6
     452
   527.3
   513.6
   459.5
   447.8
   487.7
   493.5
   449.4
   507.2
   489.6
   461.1
   422.5
     464
   411.8
   519.2
   477.3
   489.6
   411.5
   515.3
   456.6
   437.1
   493.9
   454.6
   437.1
   428.7
   423.8
   426.1
   495.5
   430.3
   441.3
   443.3
   443.3
     453
   451.4
   450.1
   444.6
   498.1
   436.4
   452.3
   462.7
   463.7
   451.4
   455.3
   444.6
   444.2
   433.5
   463.4
   437.4
   448.4
   439.4
   504.2
   479.9
   466.9
   448.4
   414.4
   460.4
   432.2
   475.7
     451
   436.1
   493.2
   482.8
     464
   428.3
   498.7
   434.8
   483.2
   402.4
   432.5
   484.8
   463.7
   493.5
     475
   463.7
   479.3
   507.2
   442.9
   451.7
   472.5
   470.2
   491.3
     476
   442.6
   516.9
   505.5
   478.6
   423.8
   433.5
   466.3
   444.6
   499.7
   442.6
   410.2
   482.8
     430
   460.1
   419.6
     418
   490.6
   461.4
     475
   461.7
   478.3
   472.1
   478.3
   425.1
   418.9
   450.4
   450.7
   481.2
   440.3
   441.6
   482.8
     430
     451
   475.4
   452.7
   479.6
     476
   449.7
   420.9
   423.5
   454.6
   493.5
   467.9
   466.3
   430.9
   414.7
   492.6
   467.3
   481.9
   474.1
   457.2
   446.8
   468.2
   466.9
     454
   467.6
   475.4
   513.6
   529.5
   461.7
   436.8
   480.6
   464.3
   435.1
   486.4
   459.8
   502.9
   474.1
   458.5
   421.8
   488.7
     453
   456.6
   430.3
   464.7
   504.2
   466.9
   486.7
   450.1
     464
   479.6
   460.8
   457.2
   468.2
   493.9
   459.5
   489.3
   436.4
   459.8
   456.2
   447.8
   445.9
   416.3
   492.6
   504.6
   462.4
   442.6
   481.9
   450.1
     464
   471.2
   491.6
   500.3
   490.9
   451.7
   483.5
   439.7
   460.1
   459.2
   519.8
   462.4
   473.1
   449.4
   457.5
   423.8
   474.1
     440
   454.6
     476
   457.9
   396.9
   467.3
     514
   480.2
   499.7
     490
   492.2
   448.8
   438.1
     463
   444.6
   532.1
   485.1
   445.5
   450.1
   493.5
   431.6
   458.8
     502
   453.6
   474.7
   453.3
   442.3
   427.7
   431.6
   450.1
   439.4
   471.8
   480.2
     463
   449.4
     477
     453
     488
   494.2
   457.9
   420.9
   479.9
   512.7
   408.5
   502.6
   480.2
     466
   467.6
   522.1
   478.9
   532.1
     464
   490.9
   492.2
   391.4
   461.7
   448.1
   494.2
   448.8
   418.9
   444.6
   467.9
   491.3
     502
   455.3
   472.8
   465.6
   484.1
   428.7
   480.6
   520.5
   439.4
   444.2
   438.4
   495.5
   483.5
     418
   430.3
   460.4
   456.9
   416.7
   480.9
   424.8
   435.1
   459.5
   493.5
   419.2
   478.3
   444.9
   518.2
   423.8
   447.8
   469.5
   481.5
   494.8
   422.2
   457.2
   445.2
   449.1
     487
     465
   503.3
   534.4
   449.7
   508.5
   462.4
   429.6
   486.1
   477.6
   455.6
     454
   501.3
   419.9
   448.8
   487.7
     415
   503.6
   460.1
   478.9
   443.9
   480.9
   460.4
     429
   446.2
   433.2
   480.2
     500
   457.5
   476.7
   421.2
   486.7
   475.4
   499.1
   443.6
   519.8
   466.6
   441.6
   432.5
   455.3
   478.6
     403
   471.8
   539.9
   479.6
   473.7
   473.1
   442.6
   535.4
     489
   428.7
   531.8
   502.3
   471.8
   486.1
   474.1
   471.8
   462.7
   489.6
   471.2
   470.2
   452.7
     441
   444.6
   472.5
   425.1
   408.9
   439.4
     417
   480.9
   445.5
   418.3
   436.4
   522.7
   504.9
   441.3
   474.1
   504.2
   490.6
   454.3
   425.1
     489
   504.9
   495.8
   442.9
     501
   471.8
     430
   445.5
   433.2
   454.3
   459.5
   450.1
   458.8
   485.4
   490.3
   461.1
   486.7
     489
   521.1
   521.1
   457.2
   444.6
   434.8
     441
   466.9
   431.9
   438.1
   469.2
   450.1
   502.9
   436.1
   459.2
   432.2
   449.7
   478.6
     488
   479.3
   381.6
   457.9
   438.7
   454.3
     466
   481.5
   438.1
   510.1
   471.2
   449.4
   502.3
   523.7
   495.2
   448.8
   478.3
   449.1
   472.1
   468.9
   489.3
     428
   466.6
     452
     451
   455.6
     453
   471.5
   437.1
   483.2
   435.5
   469.5
   474.4
   503.3
   501.6
   460.4
   434.2
   553.9
   454.6
   424.8
   447.1
   430.9
   462.1
     451
   421.8
   468.9
   522.7
     466
   456.6
   410.5
   488.3
   462.4
   478.6
   463.7
   475.7
   483.5
   455.6
   478.9
   461.1
   445.5
   456.2
   431.3
   403.4
     427
   390.1
   494.2
     478
   438.4
   491.9
   460.8
   472.8
   441.6
   464.3
   475.7
   517.9
   452.7
     451
   453.3
     466
   466.9
   471.8
   436.1
   497.4
     513
     477
     466
   511.1
   463.4
     463
   460.1
   497.8
   493.9
   455.6
   445.5
   409.8
   459.5
   454.6
   509.1
   433.2
   462.7
   483.2
   461.7
   460.8
   426.4
   478.9
     476
   451.4
   504.2
   468.9
   491.6
   468.9
   477.3
   481.2
   480.9
   509.8
   458.8
     440
   471.8
   466.3
   455.3
   479.3
   487.7
   461.4
   494.2
   491.6
   446.8
   476.3
   458.5
   446.8
   433.2
   425.1
   522.7
   462.1
   468.9
   430.3
   434.2
   470.5
   419.6
   492.2
   462.7
   478.3
   466.3
   472.5
     500
   432.5
   508.8
   494.5
   445.9
   551.9
   454.6
   462.4
     487
   475.4
   473.1
   503.9
   432.2
   448.8
     429
   467.6
   479.9
   464.3
   497.8
   446.8
   464.3
   457.9
   494.8
     451
   482.2
   467.3
   442.9
   448.1
   468.6
   476.3
   476.3
   515.9
   460.1
   461.4
   498.1
   454.6
   490.9
   493.2
   444.6
   438.7
   450.4
     439
   450.7
   466.9
   467.3
   449.1
   471.8
   456.6
   525.3
   479.9
   490.9
   471.5
   504.6
   409.2
   469.5
   470.5
   499.1
   467.3
   494.8
   499.1
   406.6
   481.9
     466
   458.5
     451
     451
   502.9
   429.6
     451
   436.4
   452.7
   445.5
   484.5
   457.9
   466.3
   521.4
   445.9
   447.1
   477.3
   430.3
   433.2
   464.3
   416.7
   459.2
   497.8
   445.9
   413.4
   480.6
   464.7
   482.2
   445.5
   448.4
   469.2
   418.3
     476
   461.4
   447.1
   484.8
   458.5
   446.5
   488.7
   547.1
     463
     477
   475.7
   420.5
   499.4
   435.5
     451
   469.9
   483.5
   443.3
   457.9
   443.9
   461.1
   457.2
   461.1
     478
     478
     463
   470.2
   480.6
   452.3
     430
   462.4
   489.6
   440.7
   457.5
   445.2
   485.8
   492.6
   464.3
   442.3
   468.6
   460.4
     464
   473.4
   442.6
   397.8
   508.5
   455.3
     453
   433.5
     439
   457.5
   461.1
   475.7
   499.7
   441.6
   433.8
   469.2
   442.3
   431.3
   504.6
   456.2
   462.4
   448.1
   442.9
   485.1
   458.8
   468.2
   515.3
   439.4
   485.8
   448.4
     429
     487
   449.4
   449.4
   499.7
   466.9
   455.9
     500
   483.5
   506.5
   410.2
   503.3
   477.3
   505.2
     464
   440.3
   493.5
   441.3
   500.7
   490.9
   439.7
   480.9
   487.7
   447.1
   482.8
   472.1
   502.6
   448.4
     477
   437.1
     430
   432.5
     428
   512.4
   462.1
   447.5
   455.6
   468.6
   518.2
   478.9
     428
   427.4
   451.4
   460.4
   469.2
   446.8
   450.1
   484.5
   431.9
   526.9
   459.8
   474.7
   438.4
   431.9
   447.8
     476
   467.6
   469.5
   426.7
   493.9
   510.4
   435.8
   517.2
   471.5
   454.3
   493.5
   423.1
   485.1
     487
   432.5
     475
     439
   465.3
   478.3
   497.8
   483.5
   460.4
     465
   473.1
   434.8
   463.4
     428
   437.4
     478
   509.8
   449.4
   454.3
   497.4
   491.6
   469.9
   479.3
     501
   493.9
   484.5
   454.3
   487.7
   494.5
   514.3
   432.5
   486.7
   505.2
   450.1
     466
     489
     475
   531.5
   493.9
   472.8
   474.1
   519.8
   437.7
   454.9
     502
   499.4
   459.8
   489.6
   495.5
   474.1
   495.5
   472.1
   460.1
   418.6
   445.9
   487.4
   519.5
   475.7
     452
   470.2
   528.6
   497.1
   458.5
   466.6
   442.6
     514
   465.6
   506.8
   472.8
   431.6
   426.7
   464.3
   479.6
   455.3
   509.1
   458.5
   484.1
   495.5
   449.1
   510.1
   479.9
   478.6
   466.9
   446.8
   459.5
   503.9
   480.9
   493.5
   473.4
   455.3
   426.7
   444.9
   459.2
   445.5
   469.9
   465.6
   495.8
   419.2
   489.6
   472.5
   480.9
   461.7
   446.2
     451
   503.6
   502.9
   432.5
   467.3
     477
   456.9
     439
     454
   465.6
   452.3
   461.1
   474.4
   421.2
     428
   436.1
   473.1
   472.1
   496.5
   438.7
   508.8
   483.5
   491.3
   407.9
   440.3
   473.4
   480.6
     430
   531.8
   484.8
     502
   500.7
   476.7
   404.7
   499.7
   461.1
     466
   470.2
   436.1
     475
   470.2
   498.1
   462.1
     488
   458.2
   434.2
     487
   451.7
   466.6
   460.1
   434.8
   446.8
   466.3
   462.4
   445.5
   486.4
   461.4
   435.5
   450.7
   456.2
   445.9
   440.7
   479.6
   499.7
   482.5
   467.3
   480.6
   402.7
   478.3
     429
   486.1
     439
   441.6
   433.2
   458.5
   441.3
   502.9
   533.4
   448.8
   437.7
   516.6
   470.2
   453.3
   417.3
   456.2
   443.6
   496.8
   465.3
   460.8
   468.2
   423.8
   436.8
   426.1
   506.8
     539
     452
   470.8
   466.6
   481.9
   450.4
   448.4
   448.4
   455.6
   449.7
   421.2
   466.3
   460.4
   440.3
   451.4
   442.9
   449.7
   466.3
   457.5
     463
   417.3
   562.3
     487
   423.1
   468.6
   482.2
   469.5
   512.4
   509.4
   474.7
   480.6
     487
   478.9
   485.8
   480.2
   450.1
   464.7
   471.2
   428.7
   476.3
   404.7
   519.5
   428.7
   492.2
   473.1
     452
   475.7
   420.5
   521.8
   502.3
   441.6
   509.1
   451.4
     452
   447.5
   483.8
   492.6
   450.7
   449.4
   501.3
   477.6
   496.5
   472.8
   489.3
   516.2
   461.4
     465
   508.8
   486.7
   454.6
   448.4
   452.7
     478
   470.8
   429.3
   468.6
   462.4
   460.8
   473.4
   438.1
   426.4
   457.5
   478.9
   496.8
   486.7
   446.2
   455.3
   501.3
   512.7
   499.7
     487
   461.7
   450.7
   471.5
   471.8
   476.7
   452.7
   471.5
   504.6
   456.9
   468.9
   453.6
     464
   486.1
   443.3
   469.2
   490.6
   462.7
   466.9
   499.7
   462.1
   494.5
   447.8
   421.8
   442.9
   421.5
   440.7
   447.5
   478.3
     478
     439
   437.1
   479.9
   466.3
   465.6
   471.8
   420.2
   436.4
   421.8
   518.2
   489.3
   474.1
   479.3
     430
   456.2
   463.4
     442
   474.1
   437.7
     429
   432.2
   436.1
   495.8
   462.7
   494.2
   426.7
   450.7
   521.8
   454.9
   495.5
   415.4
   450.7
   456.6
   451.4
   424.1
   454.3
   469.2
   421.2
     475
   446.5
   430.3
   455.3
   429.3
   402.7
   497.8
   508.8
     488
     501
   484.8
   454.6
   458.5
   492.6
   461.4
   456.2
     466
   495.8
   470.2
   469.2
   453.3
   460.4
     475
   506.8
   536.7
   438.1
   477.6
   466.9
     477
   443.9
   453.3
   481.5
   405.3
   520.8
   462.7
   478.3
     442
   493.9
   449.7
   472.1
   495.5
   446.2
   452.3
   436.4
     463
   456.9
   453.6
   484.8
   497.8
   514.9
   422.8
   468.2
   462.4
   422.8
   459.5
   466.9
   468.2
   434.5
   467.9
   460.8
   410.5
   461.7
   467.6
   526.3
   459.2
   491.6
   483.8
   426.7
   508.1
   444.6
   426.4
   457.2
   485.1
   474.7
   459.5
   472.5
   498.4
   415.4
     428
   460.8
   461.4
   454.9
   466.9
     465
     489
   429.6
   510.7
   478.9
   503.6
   421.8
   472.1
   442.3
   521.4
     512
   475.7
   441.3
   449.1
   444.9
   443.3
   448.8
   467.3
   461.4
   412.1
     453
   491.6
   442.3
   502.6
   471.8
   454.3
     442
     428
   430.6
   479.9
   546.4
   507.5
   483.8
     451
     454
   467.6
   426.4
   481.5
   500.3
   427.4
     463
   512.7
   400.8
   459.8
   458.5
   484.1
   470.5
   430.9
   436.4
   500.3
   488.7
   460.1
     500
   472.1
   448.4
   483.8
   448.1
   461.7
   461.7
   493.9
   436.8
   459.2
   501.6
   443.3
   475.4
   404.3
   453.3
   495.2
   445.5
     478
   387.8
   451.7
   476.3
     418
   455.9
   430.9
   471.2
   474.1
   412.1
   437.4
   420.2
   466.6
   459.8
   453.3
   439.7
   470.5
   399.1
   467.3
   444.6
   478.9
   469.5
     453
   478.6
   401.4
   488.7
   475.4
   447.1
     463
   458.5
   476.7
   492.9
   444.9
   442.6
   426.1
   454.9
   491.6
   508.8
   467.9
   449.1
     487
   486.1
     442
   467.9
   471.5
   471.5
   470.2
   472.8
   498.7
   461.4
   472.1
     502
   508.1
   540.9
   457.5
   486.7
   457.2
   496.5
   436.8
     464
   457.5
   455.3
   406.3
   448.4
   459.2
   479.9
   470.5
   452.7
   412.1
   483.5
   428.7
   464.7
   486.7
     478
   481.2
   442.6
   471.2
   470.2
   450.1
   456.6
   478.3
   493.9
   430.3
   437.7
     487
   508.1
   460.4
   421.8
   394.9
     415
   499.1
   505.9
   424.4
   500.7
   459.8
   429.3
   436.1
   555.2
   469.2
     430
   537.7
   438.1
     442
   488.7
     440
   493.2
   418.6
     463
   431.9
   494.8
   497.4
   461.7
   452.7
   412.4
   471.2
   485.1
   468.9
     418
   394.9
   451.4
   469.2
   464.7
   522.1
   482.5
   457.9
   450.4
   440.7
   423.1
   511.4
   457.9
   447.8
   453.6
   468.6
     475
   449.4
   480.9
   447.8
   466.6
   468.6
   535.1
   513.6
   543.2
   449.7
   462.1
     441
   463.4
     489
   449.7
   454.9
   448.8
   415.4
   446.8
   445.5
   462.1
     429
   507.8
   490.9
   451.7
   478.6
   383.9
   449.1
   457.2
     463
   511.4
   410.5
   476.3
     427
   503.9
   443.3
   482.5
   444.6
   457.2
   461.1
   471.8
   431.9
   448.4
   473.1
   451.4
   414.4
   511.7
   471.5
   478.3
   482.5
   466.6
   469.9
   434.8
   473.1
   431.3
   483.8
   428.7
     487
   505.9
   447.8
   402.4
   447.8
   448.4
   473.1
   474.7
   478.3
   483.8
   468.2
   481.5
   443.3
   541.9
   471.5
   459.2
   472.8
   508.5
   502.6
     476
     453
   474.4
   508.5
   424.8
   431.9
   479.3
   468.9
   432.9
   509.4
   493.9
   468.6
   471.5
   397.5
   447.1
   511.4
   417.3
   484.1
   495.5
   446.2
   517.9
   460.1
   455.6
   481.9
   474.4
   469.9
   469.2
   504.2
   480.2
   504.2
   436.8
   433.5
     465
   418.3
     454
   472.8
   479.6
   469.5
   474.7
   446.5
   470.8
   406.9
   423.5
     428
   458.2
   496.5
   491.9
   441.6
   502.6
   436.1
   450.7
   432.2
     487
   440.3
   470.2
   498.7
   455.3
   485.4
   449.7
   441.6
   472.8
   412.1
   432.2
   480.6
   479.6
   482.8
   457.9
   453.3
   497.4
   462.7
   438.1
   439.7
   488.3
   509.4
   450.7
   507.8
   418.6
   456.9
   422.2
   442.6
   458.2
   453.3
   471.5
   462.4
   471.8
   482.5
   481.9
     463
   461.4
   433.5
   451.7
   439.4
   494.8
   447.8
   486.1
   467.6
   422.2
   460.1
   470.5
   467.9
   482.2
   458.2
   464.3
   518.2
   468.9
   465.6
   502.6
   505.5
   450.1
   461.7
   464.3
   453.6
     430
   484.5
   481.5
   431.9
   441.6
   456.9
   499.1
   423.1
   417.3
   434.8
   473.7
   493.5
     427
   458.5
   443.6
   460.1
   474.1
   446.8
     441
   486.1
   440.3
   448.4
   471.2
     417
   479.6
   437.4
   483.2
   443.6
   449.4
     487
   497.4
     502
   449.4
   476.3
   473.4
   473.4
   471.8
   456.2
   446.2
   437.1
   477.3
     487
   460.4
   452.3
   448.8
   422.2
   493.2
     478
   436.1
   481.2
   450.1
   450.4
   494.5
   449.7
   476.3
     439
   448.8
   450.1
   412.4
   485.1
   454.3
   466.3
   487.7
   422.2
   463.7
     489
   462.4
   505.2
   490.9
   486.1
     490
   498.4
   460.4
   462.1
   495.5
   501.3
   472.1
   472.8
   476.3
   437.1
   470.8
   424.4
   449.4
     466
     464
   439.4
   465.3
   468.6
   436.8
   474.1
   401.1
   423.5
   416.3
   489.3
   444.9
   480.2
   493.2
   431.6
   442.9
   450.1
   479.6
   455.6
   435.5
     464
   457.2
   412.4
     452
   496.1
   421.5
   418.3
   485.1
   468.6
   468.6
   470.5
   452.7
   446.8
   475.4
   480.9
   444.9
   481.5
   471.2
   422.2
   473.4
   454.6
   458.8
   496.1
   474.1
   477.6
   481.9
   490.9
   484.5
   520.8
   482.2
   463.7
   454.6
   469.5
   514.6
   471.2
   393.9
   430.6
   473.1
   461.7
   470.5
   496.5
   483.8
   440.7
   471.8
   465.6
   510.4
   467.3
   505.2
   484.8
   493.9
   488.3
   446.8
   491.3
   455.3
   473.7
   481.9
   449.1
   433.8
   468.6
   431.3
   470.2
   507.2
   479.9
   484.5
   426.4
   492.9
   510.7
   470.2
   445.5
   463.7
   459.5
   463.4
   442.3
     427
   465.6
   529.2
   448.1
   436.4
   431.9
     490
   476.7
   470.2
   432.2
   422.2
   447.5
   420.5
   454.9
   498.7
     464
   453.3
   470.2
   474.4
   492.2
   450.4
   467.9
     454
     451
   436.8
   475.4
   493.5
   472.5
   503.3
   417.6
   531.8
   470.5
   454.9
   432.5
   476.7
   440.7
     464
     465
   444.2
   466.3
   440.7
   466.6
   479.9
   527.9
   455.6
   482.8
   454.3
   455.9
   478.9
   452.3
   492.9
   457.2
   497.4
   433.8
   479.6
   438.7
   480.2
   498.1
   499.4
   492.9
   433.8
   448.8
     428
   511.4
   484.8
   456.6
   451.4
   471.8
   480.9
   458.8
   459.8
   436.8
   479.6
   477.3
   430.9
   499.4
   468.6
   410.8
   480.9
   494.5
   470.2
   515.3
   490.3
   478.9
   481.2
   454.6
   472.1
   479.3
   479.6
   424.1
   469.5
   453.3
   514.6
   428.3
   508.5
   455.6
   470.8
   448.1
   465.6
   480.9
   520.5
   486.1
   460.4
   433.2
   445.5
   428.7
   445.5
   511.7
   521.1
   443.3
   515.6
   480.9
   469.2
   498.7
   483.8
   467.9
   417.3
   492.6
   436.8
   447.8
     463
   468.9
   472.5
   434.2
   451.4
     466
   459.8
   483.2
   471.8
   430.6
   469.5
   519.8
   459.5
   444.6
   406.3
   484.8
   482.8
   455.3
   434.2
   470.5
   478.6
   474.4
   469.2
   458.5
     478
   468.9
   492.9
   441.3
   427.4
   510.7
   459.2
   478.9
   444.6
   490.9
   454.6
   517.9
   446.8
     428
   514.9
   467.3
     440
   492.6
   418.6
   421.8
   456.9
   479.3
   498.7
   504.2
   487.4
     427
   462.7
   405.3
   430.9
   479.6
   477.3
     439
   474.1
   464.3
   467.3
   460.1
   464.3
   429.6
   462.7
   434.2
   450.4
   475.4
   444.6
   486.4
   508.8
   447.5
   534.7
   473.4
   473.7
   484.5
   414.7
   455.3
   438.7
   468.2
   426.4
   454.3
   490.3
   497.1
   451.4
   456.9
   461.1
   434.8
   448.4
   473.7
   492.9
   454.6
   513.3
   496.5
   460.1
   451.4
     391
   495.8
   420.9
   459.5
   495.8
   451.7
   473.1
   470.2
   528.9
   506.8
   457.5
   438.4
   467.6
   491.3
   450.1
   490.3
   440.3
   464.7
   454.9
   470.5
   450.1
   479.3
     478
   474.1
     427
   472.8
   435.5
   491.6
   451.4
   502.3
   423.5
     428
     501
   453.6
   454.9
     465
   435.5
   457.5
   435.8
     418
     489
   460.1
   517.2
   468.6
   462.7
   455.6
   489.3
   396.5
   470.8
   476.3
   475.7
     489
     466
   477.6
   398.2
   478.3
   435.1
   483.5
   493.5
   486.1
   430.6
   520.5
   494.2
   506.2
   479.6
   485.1
   400.1
   486.7
   469.5
     548
   434.8
   448.8
     475
   479.9
     466
   440.3
   471.8
     440
   440.3
   431.9
   486.4
   446.8
   425.7
   456.2
   474.7
     465
   450.4
     490
     453
   497.8
   457.5
   506.2
   487.4
   432.9
   454.3
   465.6
   459.8
     439
     415
   447.8
   504.6
   480.2
   447.5
   455.6
   450.7
   426.7
   480.9
     453
   410.5
   485.8
   416.7
     514
   470.8
   477.3
   474.7
     477
   486.1
     440
     439
   485.4
   478.9
   432.5
   470.2
   429.6
   446.5
   514.6
   464.7
   463.7
     441
   502.9
   422.5
   426.4
   500.7
   434.8
   495.5
   504.9
   461.1
   415.4
   467.6
     477
     441
   457.9
     465
   494.5
   435.1
   446.5
   481.5
   492.9
   463.7
   467.6
     475
   436.4
   457.9
   473.7
   463.4
   424.8
   457.2
   490.9
   514.6
   420.9
   462.4
     463
   454.3
   456.6
   495.2
   470.2
   470.8
   441.3
   457.9
     490
   450.4
   495.8
   433.2
   470.5
   482.5
   474.7
   457.2
   506.5
   479.6
   468.9
   467.6
   459.8
     451
   449.7
   448.4
   422.2
   447.1
   476.7
   510.1
   433.5
   491.3
   455.6
   437.4
   477.6
   465.3
   487.7
   449.7
   486.4
   444.2
   463.7
   447.1
   460.8
   446.2
   477.3
   421.8
   423.5
   432.5
   462.1
   474.7
     501
   487.7
   451.4
     488
   481.2
   486.4
   442.6
   483.8
   469.9
   495.8
   445.5
   461.4
   504.6
   439.4
   452.3
   476.3
   492.2
   447.5
   475.7
   450.1
     452
   429.6
   459.8
   427.7
   455.9
   457.5
   437.7
   497.1
     465
   435.1
   451.4
   477.6
   485.1
   457.2
   458.2
   496.8
   459.8
   489.3
   454.6
   467.3
   449.4
   478.6
   421.5
     465
   433.2
   492.6
   459.5
   473.4
   485.4
   427.4
   531.8
   534.4
   457.9
     452
   459.2
   460.1
   498.7
   475.4
   518.8
   454.6
   530.2
   473.1
   495.2
   440.7
   449.4
   407.2
   476.3
   481.2
   473.4
   475.7
   460.1
   467.6
   476.3
   462.1
   453.6
   470.5
   414.7
   479.3
   413.4
   425.1
     464
   504.2
   436.1
   446.8
   435.8
   494.5
   516.6
   465.3
   473.1
   479.3
   480.6
   522.7
   503.3
   438.1
   447.8
   466.9
   460.8
   474.4
   509.1
   453.3
   461.7
   511.1
   483.8
   424.4
   484.1
     463
   509.1
   516.9
   452.7
   466.9
   484.1
   498.4
   421.8
   511.7
   521.8
   522.7
   460.8
     475
   463.4
   445.2
   517.5
   440.7
     466
   424.8
   429.3
   449.1
     465
     488
   439.4
   459.2
   436.1
   482.5
   468.2
     490
   433.5
   493.2
   457.2
   468.9
   454.6
     478
   463.7
     488
   449.1
   431.6
   448.8
   442.3
   486.7
   495.2
   470.2
   461.7
   461.1
   489.6
   442.9
   497.8
   492.6
   505.5
   469.9
     466
   473.1
   471.2
   487.7
   456.6
   433.5
   450.7
   440.7
   482.5
   493.2
   430.6
   475.4
   431.3
   454.9
   501.6
   469.9
   480.9
   466.6
   472.8
   487.7
   482.8
     453
   470.8
   450.4
   480.9
   452.3
   413.1
   432.9
   468.6
   457.9
   451.4
     501
   481.9
   454.3
   461.4
   475.7
   494.8
   471.8
   478.3
   462.7
   442.3
   467.6
   448.1
   530.2
   468.9
   471.8
   474.1
   517.2
   423.5
   530.5
   414.1
   463.4
   482.5
   451.4
   479.9
   457.2
   495.2
   482.5
   481.2
   488.3
   431.6
   461.1
   465.6
   509.1
   533.4
   468.6
   449.7
   418.9
   435.5
   434.5
   434.5
   467.6
   494.2
   457.2
   488.3
   487.4
   473.4
   443.9
   409.2
   438.7
   437.1
   488.3
   477.3
   446.8
   433.2
   479.3
   459.8
   445.2
   491.3
   474.4
   461.1
   434.2
   518.8
   461.7
   437.1
   496.8
     441
   406.6
   525.7
   455.3
   506.5
   450.7
   431.9
   434.2
   476.7
     441
   392.6
   443.6
   487.7
   449.1
   409.5
     428
   501.6
   469.2
   479.9
   451.4
   498.1
   514.9
   456.6
   498.7
   516.2
     428
   502.9
   436.8
   399.8
   486.1
   503.3
   481.2
   490.3
   476.7
   456.2
   439.7
   443.9
   526.3
   461.4
   483.8
   484.5
   462.4
   500.7
   424.8
   456.9
   484.1
   456.2
   445.5
   458.2
   415.7
   470.8
   462.4
   460.1
   473.4
   493.5
   454.9
     417
   460.1
   390.1
   465.6
   459.2
   454.6
   443.9
   449.4
     490
   426.1
     500
   481.2
   464.3
   463.7
   518.5
   433.8
     452
   495.8
   468.6
   480.6
   486.7
   443.3
   441.3
   437.1
   455.3
   508.8
   483.2
   470.2
   490.6
   463.7
     466
   452.3
     478
   455.9
     487
   461.4
   470.2
   435.1
   469.5
   485.4
   510.4
   433.2
     415
     500
   448.8
   443.3
   469.5
   466.9
   445.9
   432.9
   466.9
   499.7
   467.9
   441.6
   482.8
   431.6
   437.4
   499.1
   441.3
   482.5
   435.8
   454.3
   469.2
   484.1
   472.8
   488.7
   469.2
   438.1
     476
     465
   449.7
   443.6
   438.7
     475
   448.1
   459.2
   453.6
   470.2
   496.8
   451.4
   513.6
   467.3
     477
   430.6
   469.9
   500.7
   435.5
   466.6
     477
   491.3
   422.8
   432.9
   397.5
   451.4
     490
   493.9
   475.7
   487.4
   436.8
   461.7
   474.7
   448.1
   479.3
   549.3
   433.5
   435.1
   442.9
   418.9
   464.3
   441.6
   423.8
   449.4
   477.6
   548.7
   450.4
   493.5
   470.2
   436.1
   446.8
     475
   449.7
   452.7
   467.9
   421.2
   429.6
   448.1
   469.2
   468.6
   520.8
   479.3
   457.5
   480.2
   476.3
   435.1
   493.5
   474.1
   422.2
   411.1
   422.2
   491.3
     500
     478
   411.1
   486.1
   448.1
   401.7
   516.2
   431.3
   485.4
     488
   454.3
     465
   473.1
     477
   465.6
   443.9
   485.4
   461.7
   475.7
     477
   496.5
   477.6
   455.9
   474.4
   463.7
   432.5
     451
   466.9
   468.9
   480.9
   426.1
   488.3
   480.6
   499.1
   427.4
   460.1
   524.4
   482.2
   446.5
   457.9
   508.8
   471.8
   482.8
   441.3
   469.5
   474.1
   508.1
   435.8
   474.7
   460.8
   523.7
   474.7
     464
   394.6
   464.7
   480.9
   425.4
   449.7
   479.9
   442.9
   447.5
   440.7
   452.3
   499.4
   485.8
   427.4
   483.2
   436.8
   444.2
   473.4
   447.5
     451
   463.7
   487.7
   509.1
   455.9
   473.1
   465.6
   433.8
   491.3
     453
   518.5
   458.2
   432.2
   465.3
   442.9
   505.2
   427.4
   471.5
     475
   461.1
   447.8
   443.9
     439
     487
   493.2
   525.7
   450.7
   406.3
   475.4
   487.7
   491.3
   467.3
     463
   450.4
   491.9
   441.3
   435.8
   446.5
   444.6
   434.5
   509.8
   485.4
   447.1
   451.4
   471.8
   532.8
   446.2
   465.3
   417.3
   445.2
   455.9
   484.5
     477
   449.7
   449.7
   477.6
   459.2
   474.7
   377.1
   498.4
   532.1
   447.1
     452
   491.6
   483.5
   432.2
   471.5
   437.7
   457.5
   448.1
   437.1
   476.3
   534.7
   488.7
   474.7
   469.5
   423.5
   519.2
   453.6
     451
   484.5
   481.2
   424.8
   456.6
   499.4
   460.8
   466.9
   486.7
   457.9
   423.5
   429.3
   520.1
   468.9
   432.2
   431.6
   467.6
   457.9
   494.8
   449.1
   481.9
   503.9
   473.7
   472.8
   446.8
   510.7
   481.5
   495.5
   473.1
   493.2
   470.8
   505.5
   412.8
   446.5
   474.4
   432.2
   520.1
   398.8
   432.9
     439
   469.9
   457.5
   475.7
   486.1
   472.5
     477
   471.8
   472.5
   444.6
     489
   478.6
   449.7
   478.3
   470.2
     524
   526.9
   450.1
   465.6
     417
     440
   469.9
   461.7
     439
   469.5
     439
   467.9
   438.4
   436.1
     501
   500.7
   461.1
   472.1
   476.3
   505.5
   441.3
     451
   461.4
   466.3
   530.8
   523.1
   457.9
   464.7
   520.5
   504.6
   471.8
   459.8
   458.8
   478.9
   439.4
   430.9
   469.5
   516.2
   481.5
   493.9
   499.4
   523.1
     487
   452.7
   460.4
   418.6
     490
   472.5
   485.4
   468.2
   511.4
   515.9
   446.8
     441
   474.4
   474.7
   448.1
   441.6
   498.7
   472.8
   462.7
   450.7
     487
   414.7
   481.2
   480.6
   455.9
   454.9
   442.9
   452.3
   480.9
   484.8
   420.9
   509.4
   429.6
     478
   492.2
   482.2
   463.4
   507.2
   467.3
   490.3
   485.4
   460.1
   477.6
   506.2
   442.9
   502.9
   478.3
   472.1
     429
   487.7
     478
   471.2
     489
   459.5
   503.3
   527.3
   523.1
   433.2
   511.4
   472.1
   494.2
   493.5
   478.3
   481.5
   449.1
   418.9
     478
   493.9
   462.4
   516.2
     476
   457.9
   468.2
   462.7
   435.1
   489.6
   465.3
   502.9
   495.5
   479.6
   489.3
   450.7
   507.8
   492.6
   468.2
   426.1
   503.6
     502
   515.3
   438.4
   465.6
   454.9
   441.3
   511.4
   449.4
     463
   494.2
     478
   445.2
   457.5
   478.6
   481.2
     500
   493.9
   485.8
   445.2
   495.5
   495.2
   483.2
   486.4
   416.3
   460.4
     478
   496.8
   469.2
     501
   449.7
   431.9
   525.3
   438.7
   502.9
   485.1
     477
   465.3
   498.1
   418.3
   471.5
     440
   456.9
     465
   457.9
   455.6
   431.6
   524.7
   479.9
   521.8
   487.4
   443.6
   486.1
   469.9
   479.3
   486.4
   528.2
   481.9
   442.9
     464
   468.2
   482.2
   447.5
   468.9
     477
   479.6
   420.2
   468.9
   445.9
   496.1
   491.6
   516.9
   465.6
     454
   463.4
   431.3
   494.2
   493.5
   488.3
     454
     452
   487.7
   479.6
     475
   451.4
   484.1
   419.6
   502.9
   467.3
   451.7
   466.6
     525
   480.9
   434.8
   469.9
   456.6
     501
   518.5
   452.7
   501.3
   436.4
   480.9
   523.7
   545.4
   485.4
   503.9
   493.5
   502.9
   437.4
   461.7
   505.5
   485.8
   533.1
   524.7
   546.7
   515.3
   528.2
   507.5
   485.1
   506.2
     489
   458.2
   502.9
   450.1
     488
   535.1
     463
   481.5
     513
   460.1
   482.2
   511.4
   462.7
   490.3
   469.9
   500.7
   524.4
   482.8
   457.5
   496.1
   511.1
   479.9
   462.4
   497.4
   405.6
   540.6
   452.3
   466.6
   559.7
   469.2
   473.4
   514.6
   398.2
   449.1
   482.8
   486.1
   481.2
   507.5
   463.4
   478.3
   456.9
   465.3
   519.2
   495.5
     538
   458.8
   464.3
   481.9
   509.8
   520.8
   496.8
   491.9
   447.8
   434.8
     500
   459.2
   472.8
   447.8
   473.1
     488
   478.9
   498.7
   467.3
   463.4
   455.9
   517.9
   468.6
     405
   423.5
   518.5
   503.3
     488
   491.6
   443.3
   492.6
   466.9
   494.8
   474.1
   447.8
   467.9
   513.6
   473.7
   473.4
   442.9
   485.8
   474.7
   441.3
   467.9
   483.2
   484.1
   440.7
     501
   493.2
   431.3
   460.8
   466.3
   491.9
   425.1
   461.7
   485.8
   500.3
   468.9
   441.6
   520.1
   458.2
   469.9
   458.2
   478.6
   496.1
   496.1
   449.1
   436.4
   461.7
   460.4
   440.7
   423.5
   433.8
   514.6
   462.7
   490.3
   491.3
   490.3
   469.9
   435.1
   444.9
   465.3
   466.3
     466
   472.1
   476.7
   436.4
   503.6
   485.1
   472.5
   487.7
   450.4
   446.5
   481.9
   484.8
   471.8
   439.7
     451
     451
   420.5
   436.4
   499.4
   497.8
   447.5
   445.5
   462.7
     464
     464
   493.9
   486.7
     488
   491.6
   459.5
   447.5
   486.4
     476
   495.2
   476.3
   475.4
     487
   462.1
   446.2
   529.2
   441.3
   477.3
   445.9
   468.6
   516.6
   488.7
   454.3
   465.3
   478.3
   437.4
   474.1
   461.1
   435.1
   454.3
   503.3
   489.6
   489.3
   524.4
   462.1
   496.8
   441.3
   497.4
     476
   443.3
     478
   493.9
   470.8
   475.7
   409.8
   498.7
   484.5
   439.7
     439
   467.6
   457.9
     476
   474.4
   451.4
   481.5
   495.8
     466
   523.4
   502.3
   464.3
   389.7
     453
   470.8
     490
   456.6
   417.3
   508.5
   474.7
   483.2
   510.1
   452.3
   478.9
   425.7
   417.6
   458.2
   440.3
   493.2
   491.6
   482.2
   428.3
   462.7
   502.6
   496.1
     452
   430.3
   450.1
   467.6
     488
   493.9
   508.5
   507.2
   478.3
   480.9
   484.5
   436.1
   462.1
   504.9
   443.9
   546.1
   456.6
   430.3
   447.5
   460.4
   489.6
   442.6
   421.5
   470.8
   437.1
   455.9
   429.6
   485.8
     454
   517.2
   457.5
   420.9
   497.8
   459.8
   472.1
   496.1
   471.2
   455.3
     417
     501
   490.9
   501.6
     524
   467.6
   460.1
   445.9
   459.8
   456.9
   482.5
   463.4
   480.9
   483.8
   503.6
   456.6
   445.9
   500.3
     490
   501.3
   510.1
   497.1
   455.6
   483.5
   437.4
   481.5
     490
   461.4
   511.1
   491.6
   495.2
     453
   472.8
   475.7
   517.9
     478
   451.4
   463.4
   456.6
   466.6
   433.2
   486.1
   477.3
   433.5
   490.9
   449.1
     487
   443.3
   484.1
   456.9
   444.2
   539.3
   431.3
     476
   504.6
   484.1
     476
   536.7
   456.2
   443.6
   479.3
   448.8
   421.5
   488.3
   529.5
     489
     427
   509.4
   466.6
   509.4
   482.2
     490
   469.2
   424.4
   463.7
   454.3
   522.7
   447.1
   449.1
   472.5
   452.3
   482.5
   501.3
   499.7
   456.9
     501
   508.8
   443.3
   460.1
   506.5
   563.6
   450.7
   478.6
     476
   510.7
   514.3
   441.6
   391.4
   472.8
   521.1
   501.3
   486.4
   491.9
   445.2
   483.5
   484.5
     490
   447.1
   563.3
   498.7
   464.3
   430.6
   428.3
     451
   497.8
   471.8
   470.2
   455.6
   504.2
   441.3
   488.7
     463
     512
   506.5
   486.1
   516.2
   482.8
   442.9
   469.9
   455.6
   484.5
   433.8
   502.3
   464.7
     488
   427.7
   471.5
   457.5
   437.4
     441
   478.9
   421.5
   414.7
   479.3
   486.4
   482.5
   485.4
   484.5
   409.8
   446.8
   472.1
     513
   460.4
   481.9
   480.9
   497.8
   527.3
   508.8
   438.1
   484.8
   467.6
   476.7
   523.4
   472.8
   451.7
   459.8
   497.8
   455.6
   430.9
   454.9
   448.4
   502.3
     476
   511.4
   464.7
   466.3
   448.4
   480.6
     475
   428.7
   448.8
   469.9
   468.2
   446.2
   494.5
   484.8
     475
   463.7
   506.8
   501.3
   511.4
   513.3
   451.7
   436.8
   427.4
     488
     476
   485.1
   492.6
   455.3
   468.6
   453.3
     475
   481.2
   444.2
   485.8
     513
   485.4
   493.9
     428
   505.5
   422.8
   455.6
   439.4
   552.9
   435.8
   472.8
   467.3
   485.8
   473.1
   498.1
   508.8
   470.2
   499.4
   477.6
   453.3
   435.8
   495.2
     430
   471.5
   507.5
   431.6
   466.9
   436.8
   484.5
   484.5
   505.2
   479.3
   456.6
   499.4
   493.2
   442.6
   470.8
   447.8
   509.1
   489.6
   528.2
   493.2
   473.1
   528.9
   484.1
   495.2
   508.8
   518.8
     464
   484.1
   512.4
   467.6
   459.5
   481.9
   527.6
   469.2
   458.2
   485.1
     487
   480.2
   465.6
   429.6
   478.3
   467.9
   480.6
   462.4
   427.4
   455.6
   455.9
   474.4
   494.8
   465.3
   473.1
     524
   458.5
   528.6
   462.7
   511.1
   562.3
   450.1
   473.1
   425.4
   487.4
   467.6
   485.4
   473.4
     416
   503.6
   547.1
   486.1
   458.5
   422.2
   478.9
     463
     465
   461.4
     453
   445.2
   478.3
   462.4
   435.5
     536
     451
   465.6
   485.4
   481.2
   442.6
   495.2
   443.3
   462.1
   450.1
   440.7
   466.6
   470.2
   475.7
     439
   490.9
   453.6
   482.2
   483.8
   505.9
   493.5
   529.5
   483.2
   477.3
   467.3
   455.3
   507.8
   453.6
   433.5
   507.8
   506.8
   488.3
   450.7
   429.3
   456.9
   460.1
   461.4
   445.9
   438.7
   479.9
   436.4
   509.4
   517.9
     466
   448.8
   455.9
   458.8
   471.8
     466
   488.3
   478.3
   474.4
   456.6
   482.8
   485.8
   436.1
   476.7
   437.4
   493.2
   474.7
   507.2
     441
   503.9
   492.2
   468.6
   505.2
   447.1
   478.6
   441.6
   555.5
   532.8
   469.9
   469.5
     464
   474.1
   467.3
   478.9
   501.3
   507.5
   412.1
   429.3
   462.4
     452
     539
   438.4
   462.7
   508.8
   463.7
   501.3
   514.9
   472.5
   444.2
   459.2
   467.3
   427.7
   464.3
   505.2
   425.4
   494.2
   461.4
   491.3
     539
     418
   442.3
   490.6
   444.6
     463
   514.6
   507.8
   509.1
   464.3
   466.9
   431.9
   468.2
   490.6
   450.1
   479.6
   480.6
   482.8
   469.5
     463
   439.4
   489.6
   502.3
   506.8
   496.8
   479.3
   464.3
   473.7
     512
   506.8
   512.4
   472.1
   439.4
   481.2
   428.3
   478.3
   471.8
   472.8
   444.6
   498.1
   535.4
   443.6
   443.3
   504.9
   505.5
   468.9
   457.2
   478.3
     441
   451.7
     488
     477
   511.1
   471.2
     475
     475
   444.6
   516.9
   520.1
   499.1
   485.8
   463.7
   461.1
   487.7
   487.7
   446.5
   482.8
   459.2
   469.5
   466.9
   463.4
   444.9
   478.3
   472.8
   468.6
   493.9
   466.3
   494.5
     490
   519.2
   508.5
   487.7
   492.6
   457.2
   496.1
   456.9
   459.5
   465.3
   459.8
   459.5
   399.1
   481.5
   519.2
   455.3
   484.8
   452.7
   458.5
   473.7
   469.9
   469.2
   497.4
   465.6
   470.5
   468.2
     475
   516.2
   441.3
   474.4
   486.4
   464.7
     488
   486.7
   491.3
   454.9
   529.5
   480.9
   518.5
   457.5
   436.1
   508.8
   511.1
   507.2
   509.1
   484.5
   521.4
     466
   507.2
   501.6
   455.3
   467.6
   497.1
   496.8
   522.1
   474.4
   486.4
   450.4
   459.5
   469.2
   470.2
   491.9
   472.1
   413.1
   400.4
   450.7
   486.4
   476.7
   413.4
   469.2
     478
   432.5
   467.3
   473.1
   427.4
   477.3
   502.6
   449.1
   457.5
   439.4
   414.4
     429
   489.6
   478.3
   437.4
   435.8
   501.6
   524.7
   483.2
   481.9
     478
   466.3
   474.7
   479.3
   482.5
   530.2
   445.5
   480.9
     451
   450.1
   481.2
   441.3
   482.8
   456.9
   488.7
     487
   456.2
   490.6
   471.8
     488
   478.9
   454.6
   430.9
   486.7
   502.3
     475
   448.8
   480.9
   467.9
   448.4
   483.5
   517.9
   501.6
   485.4
   510.4
   449.7
     477
   472.1
   503.3
   442.9
   489.6
   476.3
   498.1
   454.6
   453.6
   518.2
   471.2
   461.1
   457.2
   437.7
   430.6
   521.1
   463.4
   452.7
   472.5
   449.1
   478.3
   449.7
   444.6
   469.5
   538.6
   456.2
   495.5
   408.5
   443.6
   501.3
   474.4
   480.6
   496.5
   496.5
   482.5
   525.3
   444.2
   469.9
   462.4
   494.2
   492.6
   456.2
   492.2
   478.9
   509.1
   503.9
   477.6
   443.6
   452.3
   454.3
   432.9
   468.6
   466.9
     463
   459.2
   443.9
   421.5
   438.7
   475.7
   494.8
   479.6
   498.4
   442.6
   461.4
   475.4
   446.8
   505.2
   435.1
   461.7
     464
     430
   490.3
   423.1
   485.1
     487
   470.8
   451.7
   464.3
   454.3
   426.4
   469.2
   496.8
   443.6
     440
   478.3
   490.3
   498.1
   499.1
   485.8
   435.1
   442.3
   489.3
   498.7
   517.5
   425.4
   471.8
     500
   448.4
   483.5
   468.2
   485.4
   463.4
   457.9
   523.4
   468.6
   475.7
   480.2
   454.3
   444.9
     478
     476
     490
   495.2
   461.7
   434.2
   437.7
   468.6
   468.6
   468.9
     475
   470.2
   499.7
   452.3
   461.4
   423.5
   506.8
   458.2
   503.3
   412.8
   445.9
   502.3
     478
   494.8
   484.1
   484.8
   469.2
   462.1
     442
   478.9
   454.9
   491.3
   478.9
   426.1
   426.7
   483.8
   442.3
   510.4
   448.4
   467.6
   485.1
   457.2
   488.3
   441.3
     463
   479.6
   476.3
   491.3
     464
   513.6
   480.9
   540.3
   463.7
   470.2
   538.3
   469.9
   456.9
   430.9
   492.9
   498.1
   502.3
   457.9
   456.2
   483.8
   457.9
   481.5
     488
   496.5
     490
   449.4
     465
   471.8
   445.5
   446.8
   481.9
   492.6
   485.1
   509.1
     453
   469.9
   531.8
   467.3
   439.7
   495.2
   461.4
     549
   442.3
     463
   471.2
   460.8
   459.5
   444.9
   414.1
   423.5
   495.5
   473.4
     478
   471.8
     489
   519.8
   451.4
     465
   476.3
   475.4
   502.9
   494.5
   448.4
   447.1
     452
   504.6
   489.3
   442.6
   432.5
   443.6
   494.8
   444.9
   455.6
   454.9
   486.1
   429.3
   464.7
   466.6
   485.8
   470.8
   510.1
   499.7
   435.5
   497.8
   500.3
   452.3
   483.2
   454.9
   478.9
     477
   478.6
   492.9
   464.3
   474.7
   476.7
   446.5
   524.4
     439
   477.3
   460.8
   463.7
   472.5
   488.7
   498.4
   509.1
     487
   494.8
   469.2
   456.9
   496.8
   458.5
   538.6
   500.3
   482.8
   443.9
   501.6
   498.4
   435.5
   473.4
     452
   437.7
   497.1
   468.9
   436.8
   467.3
   479.6
   458.8
     429
   490.6
   466.6
   480.2
     490
   479.6
   467.6
   427.4
   497.1
   514.6
   489.3
     476
   471.8
   443.3
   430.9
   501.3
   532.5
   449.1
   468.2
   493.5
   459.5
   528.2
   477.3
     465
   447.1
   475.7
   475.4
   484.1
   461.4
   476.3
   486.7
     476
   458.2
   480.9
     487
   495.2
   451.7
   474.7
     454
   470.2
   450.7
   453.3
   485.4
   515.3
   497.4
   542.8
   483.8
   472.8
   467.9
     477
   452.3
   466.9
   474.1
   438.7
   466.3
   438.7
   503.9
   502.3
   441.3
   448.8
   533.4
   525.3
   511.4
   486.1
   501.6
   426.7
   491.3
   498.1
   448.4
   502.6
   480.6
   474.7
   433.8
   443.6
   498.4
   459.5
   509.8
   494.8
   476.3
   470.2
   493.5
   477.3
   447.8
   512.4
     475
   465.6
   492.2
   476.7
   478.9
   501.3
   473.4
   471.2
   470.5
   512.7
   499.7
   503.3
   460.1
   466.6
   478.3
   487.7
   442.6
   492.9
   466.9
   476.7
   456.6
   432.2
   480.9
   474.7
   467.3
   480.9
   463.4
   461.7
   435.8
   503.3
   455.3
   497.4
   457.5
   472.1
   472.5
   463.7
   491.3
   490.9
   450.1
   445.9
   454.9
   475.4
   448.8
   491.9
   486.4
   449.4
   478.9
   476.3
   471.8
   496.8
     501
   440.3
   476.3
     500
   444.6
   461.1
     440
   484.8
   457.9
   480.6
   491.3
   483.2
   497.1
   442.9
   465.6
   514.9
   464.3
   521.8
     490
   469.5
   522.4
   448.8
   490.3
   486.4
   522.4
   460.8
   438.4
   486.4
   447.5
   481.2
   509.1
   489.6
   521.4
   500.7
   491.9
   466.3
     500
   503.3
   473.1
   463.4
   467.9
   479.3
   491.6
   479.9
   443.9
   488.3
   478.6
   498.7
   465.6
   479.6
   468.2
   497.8
   468.9
   502.6
   470.5
     439
   453.6
   503.9
   451.7
   491.6
     526
   466.3
   504.9
   423.5
   434.8
   468.9
   509.1
   409.8
   470.2
   461.4
   461.4
   486.4
   503.9
   516.2
   494.2
     463
   437.7
   456.2
   436.4
   519.2
   475.4
   507.5
   449.7
   447.8
   492.9
   477.6
   481.2
   417.6
   480.9
   485.1
   452.7
     463
   468.6
   492.6
   499.1
   463.4
   471.8
   456.6
   460.8
     489
   461.4
     442
   427.4
   486.4
   510.7
   447.8
   468.2
   530.8
   457.9
   491.6
   472.1
   444.9
   475.7
   460.1
   490.9
   436.8
   498.1
   506.8
   436.4
   490.9
   472.5
   544.1
   460.8
     512
   488.3
   456.6
     451
   478.3
   436.1
     487
     417
   492.2
   494.8
   473.4
   430.3
     489
   521.8
   471.5
   523.4
   508.1
   478.3
   498.4
   495.2
   492.6
   494.5
   469.2
     453
   499.4
     478
   464.7
   426.1
     453
   457.5
   493.9
   454.3
   576.3
   446.8
   471.5
   469.9
   478.6
   525.7
   486.7
   483.8
   498.1
   466.6
   464.7
   497.4
   481.5
   511.1
   436.4
   455.3
   482.8
   479.6
   497.8
     537
   458.8
   474.1
   489.3
   427.4
   444.6
   502.6
   434.5
   455.6
   472.1
     502
   499.1
   523.7
   449.4
   469.9
   530.8
   448.4
   450.7
   519.2
   479.3
   490.6
   518.8
   462.4
   490.6
   432.9
     429
   456.2
   484.8
   498.1
   509.1
     465
   454.3
   469.2
   475.7
   490.6
   480.9
     478
   456.6
   456.9
   454.9
   457.5
   469.9
   441.3
   485.1
   446.2
   428.7
   442.9
   464.7
   462.4
     454
   481.9
   452.3
   528.6
   401.4
   468.2
   447.5
   460.1
   467.9
     490
   436.8
   458.8
   527.3
     440
   455.3
   519.2
   467.6
   481.5
   445.2
     526
   475.7
   480.2
   519.8
   433.2
   523.7
   490.9
   501.6
   482.2
   454.9
     478
   469.2
   439.7
   460.8
   480.2
   459.5
   494.8
   502.3
   472.8
     478
   451.7
   475.4
   509.4
   469.2
   420.5
   447.1
   424.1
   456.2
   476.3
   494.8
   487.7
   470.8
     452
     476
   475.4
   531.5
   399.1
   503.3
   443.6
   494.5
   508.1
   459.8
   480.2
   509.4
   479.6
   532.1
   446.2
   461.1
   463.7
   473.4
   494.5
   458.8
   462.1
   515.3
     466
   461.4
     463
   462.1
     465
   442.9
   490.9
   499.7
   526.3
   458.5
   437.1
   463.7
   499.1
   497.8
     487
   472.1
   448.4
   502.6
   471.2
   466.6
   453.6
   470.2
   458.8
   498.7
   475.7
   455.3
   474.7
   501.6
   433.2
   506.5
   465.3
   531.5
   461.4
   471.8
   505.5
   442.3
   390.4
   501.3
   475.4
   504.6
   439.7
   470.8
   448.8
   455.9
   458.8
   430.3
   510.1
     478
   495.5
   495.2
   510.1
   495.2
   463.4
     488
   457.2
   501.3
   459.5
   436.4
   460.8
   454.3
   451.4
     453
   500.7
     463
   502.6
   483.8
   554.2
   493.5
     490
   476.3
   458.8
   473.1
   461.4
   496.8
   440.7
   483.8
   511.1
   453.3
   514.9
   455.3
   464.3
   488.7
   474.4
   453.6
   481.5
   454.9
   480.9
   491.9
   487.4
   507.5
     451
   484.1
   487.7
   484.8
   466.9
   503.3
   479.6
   478.9
   471.5
   507.2
   465.6
   430.6
   474.4
   507.2
   474.1
   518.5
   442.6
   494.8
   386.8
   465.6
   437.1
   428.3
   447.8
   522.7
   440.3
   489.3
   458.5
   423.1
   535.4
   496.5
     490
   495.5
   505.5
     512
   473.7
   558.1
   488.7
   469.9
   508.5
   490.6
   487.7
   499.7
   512.7
   458.2
   495.5
   471.2
   479.6
   455.9
   481.5
   467.9
   458.5
   486.7
   489.3
   440.7
   444.6
   443.6
   540.9
   433.8
   478.6
     539
   448.8
   550.6
   478.3
   464.3
   464.3
   497.4
   492.9
   483.8
   484.5
   456.2
   465.3
   468.6
   474.7
   469.9
     465
   526.9
   464.7
   485.1
   435.1
   429.6
   468.9
   481.2
   499.7
   500.3
   463.4
   458.8
   523.1
   480.6
   466.6
   477.3
   480.2
   461.1
   516.2
   475.4
   483.8
   464.3
   463.4
   467.6
   475.4
   483.8
   491.9
   496.5
   497.8
     466
   472.8
   503.9
   497.1
   488.7
   521.1
   493.5
   428.7
   463.7
   503.6
   440.7
   443.3
   469.2
   471.2
   512.7
   494.2
   450.7
   474.1
     465
   454.9
   454.3
   498.1
     475
   508.5
   480.6
   479.9
   485.8
   486.7
   478.9
     427
   536.4
   431.6
   484.1
   474.1
   485.1
   462.1
   448.8
   520.8
   470.8
   510.7
   473.1
   486.1
   516.2
   497.4
   512.4
   443.9
   485.8
   448.1
   483.8
   495.8
     429
   461.4
     478
   500.3
   455.6
     453
   463.4
     451
   526.6
   482.5
   519.5
     427
   470.5
   483.2
     475
   423.5
   493.5
   436.4
   469.2
   489.3
   522.7
   469.9
   473.4
   456.2
   471.5
   506.5
   460.1
   482.8
   461.7
   446.8
   433.8
   517.9
   483.5
   471.5
   429.3
     478
   480.6
   481.9
   433.2
   493.2
   538.3
   498.7
   503.3
     512
   507.2
   461.1
   507.2
   491.6
   427.4
   476.7
   512.4
   495.2
   473.4
   519.8
   502.9
   468.9
   442.6
   463.4
   459.5
   508.8
   456.9
   444.9
   517.2
   485.1
     463
   482.8
   466.3
   476.7
   434.8
   473.4
   435.8
   511.1
   455.3
   512.7
   510.4
   503.3
   491.9
   520.5
   530.2
   518.5
   455.9
   493.9
   433.2
   466.9
   485.1
   427.4
   492.2
   452.7
   483.2
   475.7
   473.4
   451.4
   455.9
   445.2
   509.4
   460.1
   465.6
   498.4
     500
   489.3
   526.9
   475.7
   514.3
     514
   482.8
   477.6
   462.1
   492.6
   503.3
   460.4
     463
   516.2
   510.7
   454.3
   461.1
   480.9
   461.1
     501
   472.8
   515.6
   472.1
   452.3
   462.4
   503.3
   475.4
   464.7
   518.5
   512.7
   502.3
     452
   423.5
   506.2
   446.8
   455.6
   458.8
   450.1
   485.8
     502
   481.2
   454.3
   485.4
   502.3
   459.8
   536.7
   412.4
   485.4
   468.2
     487
   516.9
   476.3
   493.2
   452.3
   467.6
   518.2
     512
   450.1
   445.9
   499.7
   473.7
   483.5
   454.6
     463
   435.8
   479.3
   450.7
   425.7
   517.9
   470.5
   470.5
   490.6
   469.2
   471.5
   480.9
   490.3
   455.6
   454.6
   458.2
     536
   462.4
   514.9
   435.8
   471.2
   452.3
   502.6
   486.1
   500.7
   414.7
   479.9
   480.9
   487.7
   476.7
   500.7
   473.7
   418.6
   500.3
   424.8
   536.4
   456.9
   487.7
   467.3
   430.3
   473.1
   460.1
   450.4
   497.8
   511.4
   478.9
   473.7
   511.7
   464.7
   445.5
   497.1
   464.7
   481.9
   504.6
   498.4
   493.2
   488.3
   474.4
   474.1
   471.8
   467.3
   486.1
   466.9
   436.4
   452.7
   450.7
   411.5
   491.6
   452.7
   466.6
   452.3
   472.8
   508.1
   397.5
   482.5
   493.5
   489.3
   461.1
   494.2
   482.5
   522.4
   424.8
   535.4
   451.7
   450.4
   458.2
   463.4
   468.6
   473.4
   462.7
   451.7
   508.1
     477
   474.7
   434.8
   486.7
   506.5
   513.3
   493.2
   503.9
   429.3
   516.2
   468.9
     538
   508.5
   480.6
   528.2
   465.6
   487.4
   523.4
   450.4
   489.6
   490.3
   455.3
   549.7
   485.8
   469.9
   495.2
   477.3
   492.9
   491.6
   484.8
   465.6
   504.6
   487.7
   481.5
   427.4
   514.3
   503.9
   485.4
   483.5
     549
   425.4
   460.8
   425.7
   514.6
   483.5
   478.9
   457.2
   471.5
   495.5
   472.8
   470.2
   487.7
   504.9
   497.8
   453.3
   470.2
   444.2
   463.4
   469.2
   469.2
   492.6
   472.8
     477
   447.8
   471.2
   468.9
   491.6
   470.2
   467.6
   481.2
   464.7
   442.3
   462.7
     416
   508.1
   515.6
     502
   504.6
   493.5
   470.5
   498.4
   466.6
   466.3
   470.8
   508.5
   493.9
   498.4
     429
   455.6
   461.1
     502
     513
   515.3
   473.4
   491.3
   482.5
   496.1
   511.4
   499.1
   456.9
   484.8
   507.8
   490.3
     489
   523.1
   445.5
   454.9
   449.7
     538
   506.5
   421.8
   462.4
   498.7
   455.9
   456.9
   445.5
   491.3
     525
   503.6
   440.7
     452
     477
     513
   479.9
   481.9
   529.5
   503.9
   543.5
     501
   452.3
   488.3
   459.2
   466.3
   454.6
   498.7
   522.7
   422.8
   477.3
   429.6
   497.8
   473.1
   494.8
     476
   518.8
   459.8
     454
   502.9
   478.6
   535.1
   519.8
   506.8
   491.9
   521.1
   523.7
   508.1
     454
   470.5
     524
     451
   500.3
   484.1
   481.5
   454.6
     525
   521.1
   454.6
   480.9
   427.7
   491.9
   462.1
     430
   522.1
   490.6
   472.8
   453.6
     465
   504.2
     490
   451.4
   459.8
   446.8
   480.9
   486.7
   461.4
   498.7
   460.8
   463.7
   463.7
     525
   471.5
   433.2
   495.5
   520.8
   471.2
   443.3
   449.7
   485.1
   479.3
   422.8
   466.6
   437.7
     418
   436.4
   470.8
   468.2
   504.9
   478.3
   468.9
   491.3
   498.1
   484.1
   428.7
   480.6
   500.7
   504.9
   494.5
   438.4
   474.4
   510.7
   492.6
   507.2
   443.3
   504.6
   474.1
   444.2
   473.1
   471.2
   494.5
   459.8
   488.7
   490.6
   459.8
   437.7
   526.3
   474.1
   448.4
   464.7
   467.6
   518.2
   434.5
     501
   473.7
   506.8
   438.4
   470.8
     502
   444.2
   483.2
   479.3
   523.4
   464.3
   506.2
   463.7
   481.5
   486.1
   481.2
   459.8
   438.1
   450.4
     475
   467.6
   448.4
     441
   496.5
   467.9
   524.7
   541.2
   494.5
   504.2
   431.3
   474.1
   505.9
   437.4
   468.6
   499.1
   495.8
   433.2
   468.9
   508.1
     466
   442.9
   461.7
   490.3
   499.4
   474.1
   456.9
   497.1
   464.3
   514.6
   483.5
   485.8
     524
   496.8
   494.8
   452.7
   451.7
   480.6
   474.4
   472.8
   503.3
   502.3
   495.2
   459.2
   471.2
   486.7
   508.5
   467.9
   440.7
   484.1
   479.6
   488.7
   494.8
   474.4
   401.4
   513.3
   470.2
   442.3
   496.1
     500
   496.5
   468.6
   492.2
   519.2
   483.2
   495.2
   499.4
   465.3
   476.3
   511.4
   535.7
   480.9
   471.2
   469.2
   469.5
   514.9
     524
   482.2
   463.7
   480.2
   532.8
   511.1
   508.8
   505.2
   504.6
   485.4
   491.9
   474.4
   487.7
   479.9
   484.1
   435.1
   452.7
   480.2
     478
   504.2
   518.8
     466
     452
   513.6
   436.1
   480.6
   525.3
   530.8
   445.2
     489
   504.6
   506.2
   483.2
   515.6
   462.4
   515.6
   515.3
   468.9
   484.5
     465
   428.7
   498.1
   516.9
   508.5
     512
   495.5
   498.4
   496.8
   493.9
   504.9
   486.1
   502.6
   449.4
   479.3
   505.2
   509.1
   500.3
   453.3
   504.9
   515.9
   467.6
   551.9
   458.8
   509.4
   554.2
   521.8
   516.9
   516.2
   487.7
   536.7
   534.4
   544.8
   483.8
     514
   504.2
   517.5
   525.7
   521.4
   482.8
   491.9
   482.2
   513.6
   559.7
     549
     442
   527.6
     537
   491.9
   542.8
   489.3
   525.3
   569.4
   554.8
   505.2
   503.3
   465.3
   529.2
   479.6
     560
   526.9
   535.1
   503.6
   516.6
   534.7
     538
   541.9
     512
   485.8
   539.3
   521.8
   545.4
   519.5
   527.9
   490.9
   525.7
   501.3
   519.5
   496.5
     539
   563.3
   515.9
   547.1
   513.6
   559.4
   510.4
   517.2
   501.6
   580.5
   566.2
   544.1
   497.8
   537.3
   533.1
     561
   488.7
   545.1
   558.1
   485.8
     562
   496.8
   489.6
   551.6
   553.6
   514.9
   509.8
   505.9
   522.1
   512.4
   462.4
     500
   560.4
   539.3
   510.4
   488.7
   537.3
     551
   522.4
   551.3
   505.2
   528.6
     537
   566.2
   492.9
   518.5
   519.5
   487.4
   497.4
   460.1
   538.3
   506.5
   518.2
   534.7
   536.7
   490.6
   490.3
   508.8
   531.2
   483.8
   525.7
   524.7
   506.8
   483.8
   533.8
   527.6
   474.1
   542.2
   510.4
   467.9
     440
   499.1
     490
   550.3
   474.7
   534.7
   486.4
   553.9
   499.7
   483.5
   578.9
   557.4
   541.9
   517.9
   515.9
   505.2
   540.6
   517.2
   458.5
   538.6
   530.8
   521.4
   509.4
   511.4
   501.6
   479.3
   527.3
     526
   527.3
   502.3
   515.3
   563.9
   514.6
   516.2
   541.9
   498.7
   567.5
   526.6
   530.8
   507.5
   498.7
   515.6
   529.9
   525.3
   537.3
   555.8
   524.4
   534.1
   545.1
   605.5
   591.2
   590.2
   520.1
   545.1
   552.6
   595.4
   503.3
   553.6
   601.9
   595.7
   625.9
   570.1
   578.5
   513.3
   621.3
   559.4
   542.8
   551.3
     548
     608
   546.1
   583.4
   580.5
   615.2
   504.9
   564.6
   611.6
   559.7
   576.9
   633.7
   567.2
   544.1
   615.5
   575.9
     587
   581.1
   564.3
   588.3
   638.9
   592.2
   612.6
   576.3
   565.9
   577.2
   527.9
   608.4
   567.2
     551
   633.4
   638.9
   610.3
   550.3
   561.7
   595.1
   605.1
   589.6
   578.9
   611.9
   597.3
   567.2
   542.2
   570.7
   601.9
   572.7
   631.4
     561
   579.8
   631.7
   665.8
   582.7
   581.1
   580.5
   560.7
   585.3
   552.9
   582.7
   545.4
   604.5
   583.7
   557.8
   617.5
     585
     573
   526.6
   601.2
   565.2
   527.3
   577.9
   578.9
   515.9
   542.2
   534.7
   563.6
   560.4
   554.5
   575.9
   523.7
   557.1
   565.2
   535.4
   488.3
   540.9
   567.5
   481.2
   469.5
     490
   486.7
   541.9
   509.4
   542.2
   551.9
   525.7
     572
   544.1
     561
   575.9
   508.1
   540.6
   540.9
   604.5
   490.9
   576.9
   505.2
   522.4
   522.4
   575.9
   544.1
   542.8
   497.1
   552.9
   537.7
   477.3
   554.5
   537.3
   533.8
   509.4
   535.1
   512.4
   489.6
   558.1
   521.1
     536
   508.8
   554.5
     539
   454.3
   504.6
   493.5
   538.3
   528.9
   476.7
   510.4
   509.8
   477.3
   501.3
   552.3
   525.3
   520.8
   501.3
   448.4
   501.3
   491.3
   473.1
   517.9
   508.1
   532.1
   526.6
   516.6
   531.2
   544.8
     524
   535.4
   485.1
     475
   456.2
     512
   445.2
   545.8
   464.3
   516.9
   458.2
   535.4
   479.6
   492.6
     512
   505.2
   553.9
   477.6
   466.3
   486.7
   531.5
   484.5
   570.7
   502.6
   489.3
   510.1
   520.5
   470.2
   507.8
   519.5
   480.9
   530.5
   444.2
   428.7
     561
   494.8
   480.2
   471.8
   487.7
   491.3
   463.7
   463.7
   569.1
   527.6
   512.4
     563
   513.3
   486.4
   502.3
   522.7
     536
   468.2
   518.2
   479.6
   459.8
   540.3
   492.6
   464.7
   545.4
   496.1
   564.6
   481.5
   493.9
   468.2
   523.1
   499.1
     537
   506.2
     488
   506.8
     477
   465.3
   487.4
   489.3
   466.9
   509.1
   567.2
   502.3
   482.2
   473.7
   453.6
   442.6
   479.3
     537
   461.7
   513.3
   454.6
   487.4
   520.1
   473.4
   571.4
   531.2
     489
   475.4
   561.3
     539
   487.4
   492.6
   546.4
     537
   491.3
   493.5
     466
   468.6
     500
   496.8
   505.2
   455.9
   533.4
   464.3
   507.2
   504.2
   539.6
   475.7
   500.7
   533.8
   484.8
   528.9
   467.3
   466.6
   472.8
   469.2
   562.3
   551.9
   480.6
   527.3
   496.8
   517.9
   556.1
     512
   470.2
   483.8
     454
   477.6
     490
   492.2
   483.2
   513.6
   485.4
   484.8
   487.4
   513.6
   448.8
   496.1
   496.5
   457.5
   454.3
   501.6
   494.5
   450.1
   439.7
   445.5
   480.9
   514.3
   492.6
   509.4
   462.7
   472.5
   462.7
   509.1
   474.1
   481.5
   453.3
   456.2
   493.9
   497.4
   443.3
   526.9
   518.8
   529.5
   483.8
   511.1
   463.7
   491.3
   494.8
   506.5
   485.8
   474.1
   448.4
   520.1
   510.4
   497.1
   507.2
   529.2
   493.5
   540.9
     513
   510.1
   522.4
   540.6
   497.4
   495.8
   492.6
   470.5
   483.2
   503.6
   521.8
   481.2
   511.4
   491.9
   506.5
   466.9
   449.7
   488.3
     429
   534.7
   467.3
   445.9
   471.2
   444.9
   464.3
   478.9
   490.3
   468.6
   462.4
   481.2
   507.8
   491.3
   471.8
   515.6
   478.9
   465.3
   491.3
   510.7
   505.5
   467.6
   495.5
   514.6
   524.4
   485.4
   458.8
   494.5
   474.7
   508.1
   465.3
   488.7
     476
   467.3
   426.4
   480.6
   470.8
   474.7
   474.7
   468.6
   491.9
   506.2
   483.8
   443.9
   487.7
   474.4
   457.5
   463.7
   530.8
   490.9
   528.6
   510.7
   504.2
   499.1
   447.8
   488.3
   498.1
   489.3
   504.9
   487.7
   496.8
   480.9
   496.5
   484.1
   478.6
   474.1
   516.6
   523.7
     501
   526.9
   522.1
   528.2
   467.6
   499.4
   500.3
   510.4
   493.5
   467.6
   525.3
     538
   456.9
   513.3
   504.2
   498.7
   523.4
   544.8
   458.2
   531.5
   436.1
   468.6
   504.6
     512
   483.2
   530.5
   478.3
   553.9
   508.8
   491.9
   511.1
   457.9
   480.6
   455.6
   495.5
   445.5
   530.8
     502
   539.3
   508.1
   492.9
   504.6
   531.2
   528.9
   515.3
   503.3
   482.2
   514.9
     487
   507.8
   527.3
   473.4
   497.8
   451.4
     526
     476
   518.5
   493.5
   509.8
   500.7
   493.5
   457.2
   448.8
   484.5
   531.8
   516.9
   543.2
     501
     487
   481.2
   435.8
   534.4
   517.5
   524.4
   471.2
   485.1
   514.6
   507.5
   492.2
   508.5
     512
   463.7
     416
   505.9
   480.2
   486.7
   467.6
   497.4
     489
   523.7
   491.6
   527.9
   457.9
   484.5
   523.4
   506.5
   513.6
   507.5
   488.3
   525.3
   515.9
   487.4
   499.7
   454.9
   485.8
   495.2
     501
   435.5
   519.2
   532.1
   461.4
   511.4
   493.5
   515.9
   485.8
   475.7
   519.2
   490.3
   473.7
   472.8
   523.7
   508.1
   476.3
   563.3
   449.1
   532.1
   511.1
   480.6
   511.1
   515.6
   511.7
   565.9
   438.1
   458.8
   443.3
   442.3
   456.9
   483.5
   514.6
   450.1
   513.6
   461.1
   455.6
   470.8
     513
   477.6
   473.7
   489.3
   479.6
   461.4
   537.3
   454.6
   466.9
   502.3
   454.9
   501.3
   461.1
     415
     513
     525
   502.6
   511.7
   421.2
   461.1
   497.8
   470.2
   529.9
   490.9
     487
   509.4
     489
   514.3
   435.8
   487.4
   499.7
   495.2
   497.8
   516.9
   468.6
   461.4
     500
   474.7
   442.6
   442.3
   514.9
   493.9
     525
   492.6
     538
   563.6
   500.3
   474.4
   457.2
   491.6
   473.4
   502.6
   522.1
     478
   500.3
   456.2
   508.8
   503.3
   479.9
   516.6
   517.5
   526.9
   482.8
   531.5
   526.9
   534.7
   493.2
   491.9
   488.3
     502
   497.1
   484.8
   474.1
   471.2
   445.9
   523.1
   485.1
   480.2
   489.6
   457.9
   475.4
   506.8
   460.1
     439
   531.5
   516.6
   472.8
   456.9
   502.6
     512
   494.5
   478.9
   428.3
   514.3
   490.3
   467.3
   479.9
   481.5
   545.1
   443.3
   465.6
   487.4
   509.1
   447.1
   509.1
   480.2
   554.2
   491.6
   494.5
   483.5
     490
   520.8
   491.9
   491.6
   502.3
   521.8
   478.6
   499.7
   497.1
   502.9
   501.3
   492.6
   517.5
   492.6
   469.2
   519.2
   466.6
   446.8
   491.6
   484.1
   486.7
     478
   465.3
     536
   544.1
   473.7
     466
   495.8
   476.7
   511.1
   481.5
   495.5
   508.8
     525
   482.8
   504.9
   531.8
   515.9
     551
     500
   471.8
   493.2
   518.2
   507.2
   523.7
   478.3
   473.4
   462.4
     488
   512.7
   480.2
   518.5
   494.2
   475.7
   501.3
   556.8
   456.2
   478.6
   515.9
   515.6
   486.1
   501.6
   505.9
   508.5
   515.6
   510.1
   518.2
     501
   512.7
   504.9
   517.2
   483.5
   507.8
   505.5
     442
   486.4
   518.5
   472.5
   453.3
     488
     476
   470.8
   510.1
   490.6
     475
   470.2
   502.3
   484.1
   530.5
   497.1
   446.2
   450.1
   511.4
   493.9
   467.3
   464.7
   491.3
   469.2
     513
   550.6
   558.4
   466.3
   502.9
   533.8
   537.3
   458.5
   501.3
   446.2
   532.5
     475
   514.6
     451
   503.3
     502
   476.7
   475.4
   496.8
   509.1
   478.3
   514.9
     440
   496.1
     501
   521.1
   540.3
   526.6
     453
   490.3
   497.4
   544.8
   498.4
   490.9
   468.9
   466.9
   515.3
   519.5
   469.5
   491.6
   489.3
     475
   507.5
   463.4
   517.9
   472.8
   507.8
   506.5
   486.7
   485.8
     539
     501
   527.6
   486.7
   446.5
   503.3
   465.6
   462.7
   522.1
     476
   522.7
   499.7
     538
   513.3
   493.2
   530.8
   516.9
   535.1
   457.5
   518.8
   501.3
   503.3
   447.1
   474.4
   519.2
   504.6
   518.8
   557.1
   461.4
   549.3
     502
   509.8
   541.2
   505.2
   506.2
   516.2
   487.4
   481.5
   511.4
     465
   504.2
   482.2
   490.9
   475.7
   507.5
   500.7
   504.9
   513.6
   507.5
   476.7
   499.7
   514.3
   469.2
   519.5
   499.1
   485.4
   562.6
   550.3
   499.7
   484.5
   496.1
   505.2
   516.6
   539.9
   507.8
   496.1
   489.3
   530.2
   511.1
   521.8
   518.5
   520.1
   484.1
   514.9
   546.1
   536.4
   446.8
   496.5
   512.7
   515.6
   470.8
   475.7
   507.8
   519.5
   528.6
   537.3
   493.9
   490.6
   491.3
   490.9
   555.8
     487
   522.1
     454
   495.8
   528.9
   457.5
   495.2
   491.3
   531.8
   526.6
   491.3
   514.9
   516.6
   491.3
   478.3
   484.5
   495.5
   455.9
   516.9
   474.1
   465.3
   463.7
     488
   468.9
   477.3
   470.5
   498.7
     451
     500
   544.1
   523.1
     465
   517.2
   485.4
   536.7
   511.1
   526.3
   525.3
   515.9
   491.9
   540.6
   479.3
   495.8
   462.7
   537.3
   494.5
   507.8
   512.7
   484.1
   480.2
   565.2
   531.5
   482.2
   481.5
   513.3
   519.5
   507.2
   484.1
   496.8
   500.7
   524.7
   517.9
   504.6
   482.8
   507.5
   542.2
   537.3
   540.9
     502
     463
   539.6
   542.8
   502.9
   478.9
   497.1
   502.9
   484.8
   481.2
   457.9
   508.1
   494.5
   497.1
   504.6
   478.6
   497.8
   480.6
   486.4
     488
   517.5
   522.4
   492.6
     502
   539.6
     526
   481.2
   536.7
   460.1
   559.7
   539.6
     502
   486.4
   515.9
   539.3
   474.4
   493.9
     512
   542.8
   529.9
   521.1
   530.8
   531.8
   483.2
   470.5
   517.2
   512.7
   458.5
   559.4
   505.2
   499.7
   539.6
   531.8
   490.6
   554.2
   496.5
   445.2
   538.6
   493.2
   472.5
   496.1
   464.3
   473.4
   510.1
   503.3
   513.3
   509.4
   495.8
     465
   518.8
   473.7
   492.9
   461.7
   585.3
   448.8
   519.2
   527.6
   515.6
     502
   498.7
   494.2
   470.2
     490
   465.6
     502
   497.4
   502.9
   450.7
   481.9
   485.4
   511.7
   468.9
   526.9
   496.5
   505.5
   510.4
   468.6
   532.5
   520.1
   499.4
   482.2
   515.3
   515.6
   532.5
   485.8
   469.9
   533.8
   559.1
   438.1
   526.9
     500
   503.3
   535.1
   492.9
   435.1
   491.3
   486.7
   518.8
   501.6
   540.6
   499.7
   480.2
   499.7
   536.7
   479.3
   496.1
   535.4
   436.1
     477
   524.7
   557.1
   508.5
   472.1
   483.2
   484.1
   465.3
   470.8
   514.3
   488.3
   502.3
   441.6
     487
   424.8
   495.8
     478
   490.9
   488.7
   509.4
   435.5
   507.2
     526
   518.8
   468.6
   502.3
   464.3
     538
   479.3
   531.2
   499.4
   518.2
   507.8
   479.9
   552.9
     526
   468.6
   481.9
   530.8
   493.5
   473.4
   510.7
   486.1
   540.9
     526
   534.7
   477.3
   508.1
   481.2
   479.9
   490.6
   518.5
   517.9
   554.5
   527.6
   507.2
   519.2
   462.1
   504.9
   508.8
   533.4
   558.7
   502.3
   552.3
   513.3
   511.4
   469.9
     500
     526
   490.9
   530.8
   541.2
   503.3
   535.1
   523.4
   521.8
   469.9
   528.6
   507.5
   498.7
   471.2
   558.4
   494.2
   546.7
   518.5
   514.6
   499.7
   539.6
   496.1
   498.4
   542.2
   510.4
   510.4
   507.2
   510.4
   544.8
   483.2
   493.2
   522.1
   540.3
   545.8
   481.2
   535.1
   486.4
   507.2
   491.9
   518.2
   520.5
   558.1
   546.1
   490.3
   539.9
   548.4
   515.3
   485.4
   525.7
   521.4
   504.2
   530.2
     466
   517.2
   532.5
   475.4
   486.4
   495.2
   555.5
   454.3
     563
     501
   547.4
   509.4
   568.1
   542.8
   573.3
   530.5
   534.4
   517.2
   573.3
   528.6
   539.9
   493.9
   523.1
   543.5
     502
   531.5
   493.9
   503.3
   470.5
   522.4
   506.5
   515.3
     573
   522.7
   523.1
     489
   519.8
   506.2
   512.7
   537.7
   514.9
   557.1
   547.4
   526.6
   479.9
   465.6
     538
   528.9
   510.7
   461.1
   517.5
   492.9
   497.8
   570.4
   546.4
   479.3
   566.5
   552.9
   448.1
   483.5
   544.8
   533.4
   491.3
   504.2
   551.3
   584.4
   521.4
   508.5
   522.4
   586.3
   529.2
   559.4
   504.2
   548.4
   472.1
   499.7
   516.6
   518.8
   563.9
   571.4
     551
   519.2
   493.2
   573.7
   483.2
     550
   514.9
   570.7
   566.2
   511.1
   557.8
   483.8
   544.1
     526
   486.4
   483.2
   541.5
   515.3
   541.2
   515.9
   496.5
   553.6
   517.2
   467.9
   562.3
   507.5
   502.9
   505.9
   529.9
   567.8
   482.8
   547.7
   535.4
   567.8
     525
   578.2
   542.5
   478.3
   499.7
   553.6
   526.6
   532.1
   530.8
   498.1
   454.9
   555.8
   482.8
   497.4
   486.4
   532.5
   522.4
   527.3
   509.1
   578.5
   486.4
   538.6
   528.2
   513.3
   531.2
   523.4
   557.8
   482.8
   530.2
   539.9
   489.3
   534.7
   555.8
   474.1
   529.5
   482.8
   541.2
   482.2
   498.7
   525.7
   542.5
   512.4
   523.7
   534.7
   527.3
   489.6
   475.4
   499.7
   489.6
   528.9
   465.3
   528.6
     512
   580.8
   521.1
   510.7
   527.3
   498.1
   523.1
   470.8
   522.1
   547.4
   521.1
   493.2
   515.3
   483.2
   502.9
   515.6
   499.4
   525.7
   540.6
   506.8
   481.9
   517.2
   515.3
   494.8
   554.8
   456.9
   494.5
   520.1
   503.6
   506.2
   511.4
   504.6
   552.6
   449.4
   538.6
     538
   535.7
   507.2
   498.1
     539
   545.1
     489
   515.9
   522.1
   515.6
   457.5
   488.7
   447.1
   518.8
   539.3
   508.1
   479.6
   533.1
   499.1
   469.5
   456.2
   484.1
   507.8
   521.8
     512
   498.1
   515.6
   479.9
   490.9
   516.9
   465.6
   501.6
   526.3
   509.8
   498.7
   511.4
   508.1
   483.5
   542.2
   486.4
   488.3
   507.2
   516.2
   535.4
   496.8
   568.8
   550.3
   485.4
   504.6
   508.1
   531.5
   519.5
   462.4
     574
   510.4
   517.5
   528.9
   501.3
   497.8
   460.8
     524
   522.4
   528.2
   457.5
   499.1
   441.3
   573.3
   526.6
   507.5
   509.4
   563.3
   546.7
   487.7
   492.2
   535.4
   501.6
   540.9
   532.8
   464.3
   498.4
   491.3
   477.6
   492.6
   521.8
   508.1
   514.9
     501
   524.4
     539
   542.8
   526.3
   540.9
   539.9
     478
   523.1
   523.4
   558.1
     549
   570.7
   559.1
   544.5
   506.2
   523.1
   516.9
   486.1
   554.2
   566.2
     550
   544.5
   564.9
   548.7
     512
   590.2
   575.9
   544.1
   591.5
   566.5
   563.9
   581.1
   553.2
   531.2
   574.3
   558.1
     585
   512.7
   557.8
   554.5
     608
   632.1
   576.6
   631.4
   663.8
   645.7
   591.5
   605.8
   615.5
   638.5
     635
   581.8
   650.9
   691.1
   650.5
   654.8
     696
     646
   682.3
   683.6
   697.6
   697.9
   684.3
   648.6
   699.2
   639.2
   740.1
   716.4
   732.3
   708.3
     732
     696
   764.4
   747.9
   744.3
   728.7
   789.4
   745.9
   713.8
   739.4
   815.7
   817.9
   774.8
   800.1
   762.8
   814.4
   780.6
   733.9
   757.6
   792.6
   825.7
   765.7
   897.4
   817.6
   769.9
   830.3
   865.6
   804.3
   883.1
     889
   867.2
   875.7
   805.6
     827
   828.3
     863
   907.1
   888.7
   891.2
   836.4
   851.7
   814.7
   869.2
   897.7
   863.7
   897.1
     852
   782.3
   886.4
   836.4
   842.6
   859.5
   820.2
   878.3
   849.7
   883.5
   877.9
     839
   843.6
   878.9
   803.3
   891.9
   834.2
   817.6
   781.6
   862.1
   826.4
   862.7
   806.3
   867.6
   783.5
   842.9
   860.1
     814
     779
   784.5
     781
   716.4
   841.3
   827.7
   799.1
   770.2
   707.6
   694.7
   751.4
   805.3
   778.7
   758.6
   785.8
   813.7
     696
   712.5
   700.5
   702.1
   735.9
     706
   723.9
   688.8
   727.1
   658.3
   759.5
   686.2
   672.3
   721.6
   700.2
   674.6
   662.2
   646.3
   713.5
   693.4
   675.8
     696
   674.9
   608.7
   688.2
   622.3
     695
   648.6
   637.2
   622.3
     596
   602.9
   587.6
     623
   569.8
   628.5
   654.8
   667.7
   620.7
   618.1
   632.7
   627.8
     609
   587.9
   607.1
     575
     584
   627.8
   608.7
   643.1
   539.6
   648.9
   578.2
   572.4
   577.6
   601.9
   609.7
   602.5
   580.5
   611.6
   604.2
   603.5
   617.5
   546.4
   547.4
     635
   616.8
   535.1
   627.8
     538
   579.5
   586.3
   561.3
   547.1
   573.3
   584.4
   620.4
   530.2
   551.6
   546.7
   557.4
   534.4
     596
   546.4
   537.7
     573
   526.3
   582.7
   568.1
   531.2
   539.9
   573.3
   614.5
   492.9
     526
   533.8
   570.4
   578.9
   521.1
   573.7
     572
   553.6
   531.2
   485.1
   556.8
   533.8
   574.6
   549.3
   591.5
   504.2
     550
   543.5
   565.6
   523.4
   547.7
   512.7
   510.4
   526.6
     550
   503.6
   606.1
   508.5
   535.7
   506.5
   503.6
   558.1
   528.9
   498.4
   575.3
   576.6
   540.6
   603.8
   550.6
   518.5
     500
   530.8
   516.6
   523.7
     538
   520.8
   507.2
   588.6
   554.5
   540.3
   570.1
   533.1
   585.7
   562.3
   565.9
   522.1
   518.8
     526
   512.7
   538.6
   558.4
   587.3
   577.6
   556.8
   522.7
   523.7
   536.4
   519.8
   506.8
   547.1
   546.1
   496.8
   514.9
   527.9
   580.5
   534.7
     539
   537.3
   538.6
   498.1
   566.9
   579.5
     548
   548.4
     549
   499.1
   538.6
   516.6
   569.1
   551.3
   575.9
   557.1
   492.6
   513.6
   490.9
   580.8
   517.9
   580.8
   556.5
     538
   546.7
     489
   493.2
   527.9
   589.6
   517.5
   511.1
     538
   550.3
   524.4
   509.1
   550.6
   502.3
   539.9
   630.4
   557.8
   520.8
   579.5
   523.7
   539.9
   519.5
   540.6
     548
   555.2
   516.9
   538.6
   485.1
   504.2
   485.1
   560.4
   527.9
   476.3
   536.7
   589.2
   556.1
     563
   520.1
   573.7
   566.9
     563
   531.5
   496.8
   587.9
   480.2
   567.5
   566.9
   505.9
   529.9
   577.9
   586.6
   526.6
   581.8
   555.2
   568.1
   539.3
     538
   583.1
   517.2
   555.2
     587
     587
   553.9
   565.2
   567.8
   620.7
   580.5
   538.6
   560.4
   586.3
   586.3
   526.9
   614.5
   518.2
   552.9
   668.1
   603.8
   641.5
   606.4
   613.2
   562.3
   614.5
   561.7
   564.6
   683.3
   653.8
   555.5
     645
   679.4
   602.5
   616.8
   674.9
   663.8
   675.2
   660.3
   647.3
   612.6
   726.1
   698.9
   675.5
   721.9
     719
   664.8
   734.9
   744.9
     707
   735.5
   735.2
     729
   748.2
   783.9
   713.2
   774.8
   778.7
   749.5
   796.2
   762.1
   833.5
   797.2
   808.2
   756.6
   864.3
   846.8
   796.5
     828
   836.4
   838.7
   783.9
   770.9
   833.8
   871.1
   805.3
     827
   808.2
   862.7
   873.4
   919.8
   906.2
   845.5
   924.3
   877.9
   907.1
   885.7
   853.9
     947
   917.8
   905.5
   891.2
   943.2
   904.9
   942.5
   941.9
   933.1
   988.2
   937.6
   886.1
   917.5
   990.5
    1001
   968.8
    1005
   969.1
   859.8
   911.7
   994.7
   940.6
   941.5
   935.7
   946.4
   955.2
   908.1
    1005
   928.9
   938.3
   956.1
   895.5
   918.2
   961.3
   885.4
   921.4
   900.7
   927.3
   893.8
   895.5
   976.6
   898.7
   856.2
   885.1
   952.6
     960
   811.4
   966.8
   946.4
   840.3
   894.2
   891.6
   909.7
   875.7
   890.6
   870.2
   890.6
   844.5
   877.3
   869.2
   827.3
   900.7
   841.6
   867.2
     900
   896.1
   847.1
     852
     814
   864.3
   870.2
   841.6
   818.9
   838.4
     840
   850.1
   933.1
   828.6
   893.8
     863
   860.4
   883.5
   905.2
   825.1
   856.9
   844.5
   890.6
   866.3
   907.5
     853
   909.7
   834.8
   867.2
   943.2
   896.8
   868.5
   916.9
   940.9
   988.2
     948
   903.6
   953.9
   925.6
   990.5
   895.1
   847.5
     912
   938.9
   935.4
   930.5
    1001
   969.4
   859.5
     937
   963.9
   934.7
    1009
   939.3
   922.1
   993.8
   986.3
   987.6
   961.6
   948.3
   931.5
    1010
   965.5
   972.3
   974.9
    1077
   956.8
   972.3
     926
   980.8
    1056
    1005
    1011
   983.1
     938
     914
   980.1
    1038
   954.5
   987.9
     996
   983.1
   916.6
     924
   959.4
   959.4
   974.3
   958.1
   969.8
    1007
   981.1
   926.6
   948.7
   911.7
   971.4
   940.2
   915.3
   961.6
    1003
   880.2
   874.1
   936.3
   869.8
   833.2
   811.4
   840.6
   896.1
   862.7
   799.1
   823.8
   886.7
   861.1
   856.9
   865.3
   853.6
   788.7
   776.7
   799.4
   749.5
   760.8
   843.2
   745.9
   766.7
   828.6
   786.8
   730.7
   749.2
   744.6
   748.5
   752.4
   735.2
   759.2
   763.8
   677.8
   743.6
   731.3
   782.9
   709.6
   757.9
     646
   697.6
   687.5
   697.3
   722.6
   677.8
   676.2
   656.7
   699.5
   721.3
   652.2
   642.4
   654.1
   651.8
   700.5
   682.3
   643.1
   683.3
   674.6
   647.6
   646.7
     671
   684.6
   656.7
   652.8
     681
   661.3
   661.6
     684
   645.7
   632.7
   625.9
   660.6
   708.6
   666.1
   640.5
   676.8
   654.1
   668.1
   715.1
   656.4
   694.7
   714.1
   672.9
   675.2
   696.9
   726.5
   680.1
     718
   773.2
   747.5
   828.6
   744.6
     756
   741.7
   781.3
   882.5
   821.8
   850.1
   897.7
   865.9
   841.3
   921.7
   923.7
   951.9
   964.6
   866.6
    1016
   991.5
    1080
    1048
    1085
    1101
    1156
    1205
    1159
    1138
    1239
    1305
    1341
    1346
    1376
    1503
    1484
    1450
    1439
    1537
    1606
    1641
    1752
    1862
    1908
    1849
    1995
    1997
    2061
    2236
    2240
    2368
    2373
    2348
    2511
    2637
    2686
    2777
    2983
    3025
    2939
    3019
    3168
    3337
    3407
    3493
    3532
    3746
    3720
    3976
    3942
    4012
    4259
    4365
    4463
    4614
    4707
    4619
    4807
    4983
    5162
    5189
    5275
    5564
    5553
    5699
    5800
    5901
    6153
    6008
    6192
    6365
    6681
    6640
    6816
    6955
    6845
    7016
    7453
    7273
    7397
    7632
    7905
    7858
    7996
    8089
    8113
    8214
    8351
    8592
    8448
    8601
    8799
    8953
    8879
    9054
    8888
    8805
    9304
    9468
    9334
    9388
    9761
    9476
    9647
    9657
    9777
    9807
    9763
    9811
    9987
1.019e+004
    9903
    9978
1.001e+004
1.011e+004
    9954
1.008e+004
1.003e+004
    9983
    9983
    9825
1.002e+004
    9828
1.002e+004
    9843
    9699
    9889
    9723
    9838
    9591
    9694
    9620
    9474
    9444
    9410
    9220
    9021
    9159
    8997
    8855
    8928
    8917
    8846
    8737
    8856
    8475
    8502
    8337
    8218
    8422
    8119
    7991
    7988
    7833
    7624
    7540
    7573
    7374
    7377
    7141
    7071
    7045
    6785
    6708
    6676
    6662
    6515
    6592
    6307
    6209
    6129
    6103
    5821
    5914
    5857
    5796
    5626
    5525
    5385
    5294
    5276
    5167
    5099
    5048
    5029
    4773
    4766
    4734
    4669
    4524
    4437
    4345
    4363
    4207
    4125
    4094
    4124
    3913
    3844
    3834
    3824
    3840
    3662
    3746
    3630
    3482
    3406
    3460
    3387
    3232
    3221
    3130
    3133
    3003
    3046
    3021
    2955
    2821
    2953
    2868
    2857
    2663
    2701
    2682
    2708
    2748
    2595
    2428
    2484
    2474
    2532
    2377
    2380
    2298
    2287
    2234
    2230
    2191
    2216
    2096
    2136
    2098
    2021
    2055
    2067
    2101
    2041
    1929
    2055
    1904
    1959
    1936
    1807
    1923
    1795
    1848
    1772
    1751
    1707
    1732
    1775
    1721
    1682
    1707
    1587
    1621
    1554
    1579
    1541
    1532
    1621
    1596
    1646
    1507
    1566
    1487
    1423
    1496
    1462
    1469
    1524
    1462
    1446
    1363
    1329
    1398
    1410
    1326
    1339
    1387
    1373
    1336
    1364
    1359
    1270
    1258
    1251
    1355
    1311
    1295
    1183
    1256
    1277
    1288
    1172
    1233
    1253
    1189
    1125
    1203
    1182
    1122
    1174
    1202
    1111
    1127
    1157
    1093
    1043
    1108
    1127
    1060
    1082
    1140
    1035
    1019
   999.6
   952.9
   972.7
    1035
    1035
   998.6
   958.7
    1067
   971.7
   991.2
   948.7
   986.3
   945.4
   935.7
    1009
    1024
   948.7
   978.5
   944.5
   976.9
   897.4
   940.6
   969.1
   835.5
   877.9
   929.5
   873.4
   950.3
   906.8
   932.4
   893.8
   872.1
   891.2
   863.7
   902.6
   892.5
   810.5
   866.9
   826.7
   842.3
   798.8
   843.2
   905.8
   887.7
   793.9
   839.7
   852.3
   812.1
   791.3
   804.3
   823.1
   917.5
   783.5
   814.4
   772.2
   822.5
   837.7
   835.1
   773.2
   854.3
   799.8
     827
   878.3
   813.4
   838.4
   764.7
     852
   829.9
   788.4
   764.4
   789.1
   816.3
   814.4
   836.4
   799.1
   764.4
   775.1
   811.1
   755.7
   711.2
   799.4
   787.8
   764.7
   764.1
   783.9
     754
   681.7
   763.4
   797.8
   745.3
     755
   806.3
   725.2
   716.1
   774.8
   787.4
   760.5
   728.7
   745.3
   740.7
   736.8
     742
   725.2
   772.2
   776.7
   733.6
     717
   821.2
   735.9
   775.4
   715.7
     717
   744.3
     744
   724.2
   706.7
   686.6
   708.9
   752.1
   748.2
   743.3
   780.6
   735.5
   789.1
   685.9
   683.6
   734.2
   699.5
     705
   704.1
   765.1
   777.4
   734.2
   685.6
     708
   704.4
   656.7
   709.3
   720.3
   725.8
   679.4
     681
   698.2
   723.5
   723.2
     684
   722.6
     705
   656.7
   716.7
   748.5
     730
   678.8
   700.8
   683.6
   672.9
   647.3
   649.9
   702.4
   717.4
   686.2
   684.3
   715.4
   717.7
   709.3
   707.3
   722.2
     660
   674.2
   742.7
   740.4
   712.8
   664.8
   713.8
   693.4
   758.9
   649.6
   654.4
   763.1
   667.7
   737.8
   686.2
   770.9
   706.3
   764.1
   758.2
     672
   782.3
   722.6
   786.8
   730.3
   782.9
   762.5
   703.1
   734.2
   765.1
   764.7
   746.2
   768.6
   776.4
   789.4
   746.6
   768.3
   813.7
   816.6
   826.4
   771.5
     840
   837.4
   845.8
   879.2
   925.6
   890.3
   944.1
   858.2
   890.6
   991.8
   910.4
   957.1
   952.9
   958.7
   926.3
    1002
    1012
   971.4
    1112
   990.8
    1093
    1048
    1131
    1160
    1151
    1124
    1234
    1241
    1211
    1268
    1371
    1419
    1428
    1389
    1464
    1401
    1640
    1586
    1517
    1626
    1694
    1692
    1790
    1745
    1877
    1866
    1961
    1924
    2008
    2086
    2177
    2156
    2187
    2381
    2415
    2360
    2471
    2527
    2654
    2640
    2764
    2697
    2939
    2946
    2893
    2945
    3151
    3198
    3322
    3302
    3512
    3503
    3639
    3805
    3852
    3947
    3977
    4018
    4202
    4178
    4310
    4296
    4369
    4546
    4585
    4549
    4739
    4892
    5038
    5024
    5223
    5428
    5313
    5314
    5497
    5629
    5659
    5552
    5896
    5912
    6088
    6078
    6232
    6218
    6327
    6505
    6531
    6437
    6928
    6752
    6812
    6869
    6823
    6972
    6983
    7303
    7039
    7040
    7325
    7575
    7359
    7432
    7343
    7429
    7724
    7639
    7548
    7766
    7678
    7746
    7838
    7775
    7810
    7690
    7823
    7813
    7583
    7829
    7809
    7792
    7687
    7568
    7492
    7656
    7465
    7427
    7536
    7648
    7506
    7608
    7565
    7487
    7542
    7165
    7404
    7112
    7058
    7291
    7064
    6991
    6853
    6602
    6579
    6560
    6659
    6343
    6430
    6260
    6430
    6114
    6116
    5766
    6026
    5993
    5554
    5631
    5759
    5517
    5583
    5417
    5251
    5179
    5210
    4986
    5019
    4918
    4948
    4790
    4578
    4549
    4491
    4268
    4325
    4235
    4157
    4130
    3932
    3872
    3943
    3757
    3669
    3662
    3578
    3524
    3527
    3486
    3348
    3268
    3280
    3216
    3189
    3135
    2958
    3029
    3000
    2906
    2945
    2935
    2815
    2761
    2810
    2700
    2701
    2621
    2631
    2593
    2550
    2591
    2484
    2527
    2499
    2503
    2557
    2470
    2378
    2320
    2394
    2388
    2424
    2467
    2366
    2369
    2394
    2365
    2331
    2323
    2376
    2306
    2285
    2304
    2343
    2354
    2303
    2344
    2407
    2352
    2334
    2328
    2405
    2335
    2270
    2366
    2409
    2407
    2388
    2334
    2256
    2443
    2387
    2279
    2311
    2338
    2382
    2337
    2348
    2325
    2302
    2483
    2323
    2390
    2245
    2385
    2288
    2294
    2246
    2416
    2257
    2319
    2277
    2340
    2340
    2213
    2194
    2290
    2270
    2296
    2262
    2225
    2204
    2189
    2117
    2162
    2129
    2141
    2149
    2079
    2082
    2083
    2104
    1981
    2113
    1975
    2008
    1961
    1946
    2067
    2001
    2036
    2011
    1870
    1899
    1916
    1921
    1876
    1905
    1900
    1935
    1912
    1863
    1910
    1881
    1885
    1750
    1689
    1790
    1727
    1744
    1759
    1789
    1638
    1674
    1631
    1690
    1727
    1713
    1691
    1704
    1676
    1522
    1566
    1627
    1608
    1579
    1548
    1488
    1589
    1560
    1591
    1475
    1519
    1446
    1398
    1481
    1515
    1451
    1469
    1486
    1474
    1408
    1427
    1374
    1366
    1426
    1353
    1330
    1390
    1330
    1337
    1291
    1323
    1336
    1198
    1299
    1295
    1321
    1306
    1298
    1306
    1313
    1197
    1167
    1254
    1245
    1207
    1214
    1276
    1196
    1271
    1153
    1261
    1195
    1182
    1198
    1174
    1150
    1169
    1232
    1139
    1144
    1158
    1136
    1196
    1083
    1049
    1142
    1083
    1100
    1075
    1073
    1149
    1138
    1046
    1108
    1117
    1035
    1035
    1062
    1038
    1018
    1030
    1062
    1086
    1024
    1026
    1004
    1074
   988.6
    1037
   988.6
    1024
   990.8
   930.5
    1010
    1055
   981.1
   940.2
   981.4
   952.9
    1001
   923.7
   925.6
   919.1
   988.2
   943.2
   933.1
     986
   978.2
   924.7
   902.3
   939.9
   971.4
     960
   872.1
   911.7
   967.5
   864.3
   943.8
     899
   951.9
   860.1
     961
   934.1
   917.5
   852.6
   873.4
   936.7
   851.3
   807.9
   920.8
   943.5
   836.7
   868.2
     863
   907.1
   927.6
   869.5
   921.7
     924
   799.4
     804
   859.1
   855.6
   848.4
   894.2
   881.8
   841.6
   867.6
   816.6
   836.7
   837.4
   848.4
   898.1
   893.5
   821.2
   850.1
   820.9
   822.2
   834.8
   769.6
   845.2
   828.6
   783.9
   830.9
   842.9
   787.8
   782.9
   812.7
   861.4
   815.7
   782.3
     828
   765.4
   787.4
     804
   850.1
   741.4
   807.2
   855.6
   815.3
   782.3
   807.2
   766.4
   809.5
   847.1
   802.7
   773.8
   796.8
   796.8
     767
   813.1
   824.1
     804
     778
   866.3
     767
   743.3
   856.9
   799.8
   835.5
   748.2
   789.1
   720.3
   767.3
     756
   772.5
   775.1
   763.4
   702.4
   794.9
   799.1
   782.9
   700.5
   789.4
   758.9
   752.1
     779
   788.7
   716.7
   715.7
   758.6
   822.5
   735.5
   772.8
   788.1
   760.8
   742.4
     767
     827
   768.3
   817.6
   770.9
     696
   796.8
   818.6
   734.9
   809.2
   723.9
   790.7
   755.3
   735.2
   742.4
   731.6
     717
     756
   798.1
   773.8
   728.1
     756
   730.7
   716.4
   739.8
   716.4
   774.1
   734.2
   764.7
   693.4
   701.5
   734.9
   738.8
   737.2
   759.9
   714.8
   699.2
   698.9
   739.1
   732.6
   748.2
   747.9
   703.7
   767.3
     683
   765.1
   736.5
   738.5
   707.6
   733.3
   706.7
   688.2
   747.5
   727.8
   704.7
   714.5
   705.7
   666.1
   714.1
   785.5
   725.5
   733.3
   631.7
   738.8
   769.9
   749.2
   720.6
     681
   761.5
   675.5
   749.2
     780
   687.9
   738.1
   709.6
   730.7
   723.9
   677.8
   726.8
   777.4
     755
   800.4
   689.1
   678.8
   745.3
   672.9
   712.5
   692.7
   711.9
   707.3
   731.3
   777.1
   685.9
   654.8
   717.7
   737.2
   668.7
   665.8
   696.9
   673.3
   690.4
   707.6
   653.8
   603.2
   714.5
   723.5
   721.3
   739.4
   674.6
   703.7
   776.1
   702.8
   723.9
   762.5
   711.9
   667.1
   741.4
   691.1
   676.2
   691.7
   711.9
   718.3
   688.2
   774.1
     708
   709.3
   735.5
   684.3
   674.6
     731
   744.6
     660
   676.5
     730
     647
   780.3
   740.7
   685.6
   716.1
   687.5
   740.7
   705.4
   694.7
   752.7
   700.8
   701.8
   739.4
     645
     705
   710.2
   661.3
   692.7
   704.4
   753.1
   676.5
   680.4
   728.1
   687.5
   646.3
   725.5
   718.3
   655.4
   686.6
   716.7
   708.9
   715.1
   686.9
   721.9
   715.7
   706.7
   684.6
   721.3
   690.8
   781.9
   665.1
   726.8
   715.7
   776.4
   665.5
   715.1
   736.2
   671.6
   695.6
   714.5
   741.7
   701.5
   718.3
   684.9
     705
   749.5
   762.8
   753.1
   667.4
   738.8
   746.6
   742.7
     694
   753.7
   695.6
   771.2
   673.3
   750.5
     720
   753.7
   707.3
   724.2
   660.9
   714.8
   697.3
   733.6
     729
   763.8
   736.8
   795.6
   713.8
   689.5
   703.7
   711.9
   762.8
     696
   715.1
   728.4
   683.6
   680.1
   743.3
   747.2
   698.2
     658
   659.6
     681
     730
   690.1
   788.1
   751.1
   757.6
   740.7
   708.9
   737.5
   730.3
   715.4
   737.8
   694.3
   704.1
   702.1
   672.3
   748.8
   723.2
   756.3
   709.9
   712.8
   763.4
   689.5
   665.5
   801.1
   722.9
     754
   769.3
   681.4
   738.5
   714.5
     696
   740.1
   775.1
   732.3
   761.2
   668.1
   745.3
   706.3
   787.1
   706.3
   714.8
   733.3
   735.2
   749.2
     684
   719.6
   798.8
     729
   757.9
   733.3
     731
   747.5
   746.6
   759.2
     756
   691.4
   710.2
   731.6
     744
   747.5
   734.9
   820.5
   761.8
   669.7
   754.7
   724.5
     717
   695.3
   745.6
   758.6
   731.6
   735.9
   720.9
   764.1
   694.3
     730
   763.4
   775.4
   751.1
   688.5
   758.2
   749.8
   760.5
   710.2
   731.6
   805.3
   762.5
   744.6
   760.2
   727.8
   752.7
   741.7
   729.7
   755.7
   699.9
   725.2
     708
   740.4
   641.5
   755.7
   729.4
   771.2
     708
   775.1
   707.6
   746.2
   788.7
   757.6
   766.7
   722.9
   715.1
   701.8
   749.2
     707
   778.7
   765.1
   773.2
   725.5
   700.5
   759.5
   728.4
   692.7
   689.1
     768
   723.2
   735.2
     742
   706.3
     717
   701.2
   694.7
     684
   722.9
   735.9
   740.4
     815
   721.9
   738.8
   712.8
   733.3
   729.4
   748.5
   686.6
   693.4
   731.3
   729.7
   687.2
   751.8
   740.4
   739.8
   667.1
   718.7
   748.8
   756.6
   739.4
   672.9
   687.2
   747.2
   795.6
   687.2
   723.9
   732.9
   774.5
   794.9
   750.5
   711.9
   720.3
   765.4
   718.3
   736.5
   724.5
   753.7
   767.7
   739.1
   711.9
   776.4
   794.9
   787.4
   728.4
     695
     743
   739.1
   775.1
   802.7
   724.8
   794.3
   762.5
   722.6
   831.6
   761.5
   751.1
   794.3
   867.6
   824.7
   815.3
   797.2
   817.9
   793.6
   854.6
   796.5
   815.7
   825.4
   845.2
     851
   845.8
   872.4
   914.6
   846.8
     875
   821.8
   904.2
   847.5
   786.5
   858.8
   802.7
   870.5
   878.6
     875
   835.8
   897.7
   995.1
   964.2
   951.6
     938
   960.7
   906.5
   893.5
   944.8
   968.8
    1020
   971.7
    1014
     962
    1012
   965.9
    1008
   965.2
    1055
    1004
    1005
    1027
    1075
    1064
    1046
    1013
    1112
    1087
    1049
    1115
    1166
    1101
    1048
    1069
    1161
    1101
    1118
    1101
    1143
    1145
    1039
    1253
    1224
    1219
    1167
    1236
    1130
    1206
    1302
    1195
    1240
    1217
    1274
    1243
    1269
    1195
    1288
    1194
    1215
    1221
    1253
    1297
    1237
    1313
    1320
    1267
    1290
    1265
    1274
    1337
    1325
    1272
    1294
    1310
    1317
    1253
    1164
    1334
    1355
    1327
    1382
    1355
    1406
    1305
    1245
    1281
    1317
    1263
    1274
    1249
    1275
    1296
    1292
    1299
    1275
    1294
    1322
    1281
    1237
    1276
    1303
    1236
    1322
    1246
    1262
    1269
    1262
    1291
    1320
    1274
    1185
    1224
    1198
    1275
    1269
    1265
    1222
    1196
    1237
    1178
    1204
    1260
    1243
    1163
    1202
    1254
    1179
    1231
    1174
    1206
    1202
    1150
    1250
    1208
    1173
    1196
    1159
    1211
    1166
    1215
    1177
    1225
    1166
    1216
    1182
    1245
    1136
    1218
    1211
    1166
    1181
    1202
    1211
    1224
    1173
    1245
    1288
    1265
    1255
    1254
    1241
    1199
    1240
    1242
    1222
    1190
    1243
    1194
    1304
    1276
    1305
    1164
    1264
    1250
    1272
    1314
    1228
    1250
    1290
    1285
    1271
    1323
    1267
    1314
    1356
    1261
    1332
    1344
    1321
    1324
    1218
    1300
    1376
    1330
    1303
    1372
    1284
    1364
    1342
    1304
    1326
    1343
    1350
    1341
    1363
    1394
    1469
    1357
    1375
    1324
    1343
    1437
    1463
    1403
    1361
    1407
    1328
    1385
    1458
    1407
    1327
    1355
    1409
    1347
    1390
    1396
    1386
    1470
    1386
    1362
    1402
    1438
    1395
    1317
    1310
    1295
    1380
    1332
    1234
    1344
    1306
    1375
    1311
    1350
    1394
    1213
    1330
    1292
    1193
    1300
    1390
    1218
    1252
    1255
    1240
    1360
    1244
    1307
    1205
    1268
    1152
    1224
    1201
    1180
    1151
    1139
    1166
    1181
    1184
    1177
    1127
    1137
    1302
    1180
    1235
    1078
    1099
    1151
    1154
    1132
    1121
    1157
    1156
    1145
    1108
    1124
    1109
    1096
    1141
    1149
    1098
    1122
    1050
    1066
    1101
    1128
    1107
    1096
    1080
    1127
    1019
    1099
    1126
    1054
    1124
    1148
    1116
    1110
    1135
    1104
    1143
    1162
    1098
    1092
    1163
    1145
    1117
    1178
    1190
    1165
    1176
    1141
    1189
    1256
    1199
    1162
    1182
    1160
    1260
    1208
    1213
    1164
    1273
    1248
    1203
    1228
    1302
    1222
    1274
    1281
    1283
    1444
    1373
    1358
    1381
    1351
    1332
    1389
    1345
    1439
    1377
    1369
    1436
    1421
    1536
    1352
    1454
    1528
    1420
    1439
    1510
    1445
    1491
    1475
    1475
    1475
    1509
    1536
    1486
    1441
    1437
    1544
    1547
    1444
    1588
    1586
    1582
    1529
    1524
    1483
    1506
    1615
    1525
    1583
    1477
    1511
    1535
    1532
    1567
    1549
    1474
    1553
    1594
    1436
    1586
    1566
    1554
    1528
    1607
    1454
    1538
    1489
    1454
    1488
    1501
    1536
    1497
    1475
    1460
    1510
    1386
    1318
    1439
    1474
    1383
    1389
    1450
    1323
    1412
    1306
    1366
    1294
    1323
    1319
    1268
    1261
    1310
    1351
    1265
    1261
    1297
    1270
    1265
    1288
    1293
    1254
    1261
    1266
    1205
    1207
    1174
    1250
    1216
    1150
    1138
    1187
    1115
    1200
    1163
    1153
    1076
    1108
    1113
    1177
    1014
    1004
    1106
    1039
    1007
    1046
   989.2
    1054
    1064
    1005
    1076
   976.2
   989.2
   996.4
    1045
   982.4
   912.3
   981.4
   893.5
   989.2
   971.7
   958.7
   980.5
   976.2
     938
   842.3
   888.7
   913.3
   839.7
   864.6
   868.9
   867.9
   850.4
   905.5
   877.9
   819.9
   827.3
   840.3
     829
   866.6
   865.9
   832.9
   860.4
     793
   844.5
   832.9
   769.9
   797.5
   820.5
   843.6
   814.4
   753.1
   768.6
     805
   817.6
   809.8
   758.9
   778.4
   768.3
   829.3
   808.9
   714.1
   749.8
   850.1
   746.9
   790.7
   738.8
   751.4
   718.3
   818.6
   764.4
   723.9
   769.3
   757.3
   736.8
   739.8
   754.7
   749.2
   771.2
   799.8
   767.7
   815.7
   709.9
     838
   805.3
     755
   756.6
   793.3
   807.6
   815.7
   779.3
   771.2
   816.3
   794.3
   853.6
   807.9
   850.7
     815
   834.8
   896.4
   880.5
   951.3
   875.4
     889
   927.9
   857.8
   853.3
   925.6
   887.7
   836.7
   986.6
   892.5
   986.3
   883.8
   919.8
   934.4
   892.5
    1013
    1027
    1002
   962.9
    1030
    1026
    1063
    1032
    1108
    1051
    1087
    1105
    1132
    1136
    1162
    1192
    1194
    1254
    1167
    1206
    1225
    1304
    1421
    1264
    1296
    1386
    1404
    1394
    1445
    1427
    1501
    1647
    1443
    1548
    1523
    1525
    1645
    1653
    1644
    1629
    1711
    1722
    1751
    1759
    1801
    1832
    1808
    1800
    1802
    1882
    1845
    1910
    1944
    1991
    2009
    2055
    2073
    2032
    2170
    2238
    2138
    2198
    2167
    2243
    2221
    2360
    2391
    2281
    2396
    2369
    2412
    2325
    2566
    2570
    2468
    2550
    2649
    2641
    2656
    2698
    2650
    2715
    2750
    2843
    2748
    2952
    2759
    2811
    2825
    2898
    2895
    2845
    3016
    2919
    3097
    3021
    2919
    2998
    2955
    3045
    3019
    3106
    3080
    3114
    2999
    3174
    3090
    3106
    3172
    3071
    3301
    3096
    3253
    3222
    3166
    3186
    3277
    3203
    3169
    3024
    3191
    3197
    3148
    3131
    3083
    3055
    3069
    3147
    3155
    3101
    3186
    3179
    3010
    3141
    3062
    3146
    3105
    3031
    3060
    3029
    2957
    2987
    3012
    3003
    2843
    2982
    2875
    3037
    2800
    2874
    2877
    2792
    2852
    2835
    2804
    2878
    2649
    2636
    2781
    2651
    2703
    2696
    2652
    2570
    2593
    2576
    2449
    2617
    2549
    2472
    2549
    2458
    2552
    2410
    2543
    2326
    2458
    2329
    2427
    2429
    2314
    2288
    2277
    2238
    2116
    2190
    2267
    2288
    2128
    2143
    2121
    2064
    2056
    2062
    1990
    1975
    1980
    2046
    1951
    1893
    1835
    1908
    1875
    1906
    1889
    1802
    1772
    1840
    1746
    1692
    1627
    1725
    1826
    1684
    1632
    1659
    1704
    1591
    1548
    1578
    1535
    1548
    1528
    1479
    1465
    1524
    1452
    1364
    1438
    1432
    1427
    1421
    1401
    1373
    1421
    1322
    1317
    1295
    1370
    1293
    1275
    1295
    1247
    1289
    1201
    1281
    1183
    1156
    1210
    1183
    1188
    1160
    1167
    1111
    1111
    1136
    1104
    1058
    1009
    1049
    1058
    1051
    1026
    1105
   987.6
     973
   953.5
    1016
    1040
   966.5
    1050
    1002
    1040
   971.4
    1024
    1040
   970.7
     949
   946.1
   951.9
   918.2
   950.9
   952.9
   959.7
   878.3
   912.3
   936.7
   880.5
   880.5
   907.8
   881.8
   911.4
   844.2
   901.3
   884.4
   871.8
   830.3
     853
     816
   813.7
   820.9
   773.8
   827.7
   868.5
   749.5
   786.1
   860.8
   774.8
   859.5
   814.7
   803.3
   827.7
   748.5
   800.4
   764.1
     817
   782.9
   830.6
   751.1
   784.5
   808.5
   785.2
   800.1
     756
   738.5
   767.3
   769.6
     769
   838.7
   641.5
   717.4
   785.5
   833.2
   761.2
     754
   733.3
   735.5
     766
   770.6
   764.7
   738.8
   755.3
     694
   740.4
   735.5
   710.6
   764.7
   680.1
   675.8
   691.4
   720.3
     683
   737.2
   712.5
   727.4
   735.5
   715.4
   734.9
   692.1
   744.6
   749.2
   745.3
   720.9
   709.9
   659.3
   777.7
   744.6
   658.7
   692.7
   675.2
   717.7
   675.5
     648
   692.7
   710.6
     671
   702.1
   698.2
   657.7
     718
     658
   682.3
   715.4
   668.1
   713.2
   698.9
   707.3
     682
     658
   688.5
   708.9
   756.9
   678.4
   715.4
   701.8
   667.1
   659.3
   649.9
     672
     645
   750.5
   672.9
   687.5
   633.7
     683
   710.6
   722.9
   746.9
   699.5
   686.9
   665.5
   615.2
   695.3
   637.6
   651.2
   690.4
   690.1
   680.7
   688.2
   697.6
   677.1
   649.2
   631.7
   675.8
   700.2
   640.8
   674.2
   658.7
   721.6
   678.8
   691.1
   660.9
   663.8
   673.6
   731.6
   678.1
   651.2
   648.6
   700.5
   662.5
   667.7
   706.3
   733.9
   642.8
   653.1
   667.1
     672
   672.6
     645
   652.2
     705
   703.1
   652.8
     610
   675.5
   656.7
   669.7
   690.1
   680.4
   654.1
   646.3
   660.9
   650.9
   655.4
   639.8
   704.4
   662.9
     659
   643.7
   665.8
   683.3
   613.2
   639.5
   723.2
   698.2
   703.4
   641.5
   684.9
   645.7
   637.9
   631.4
   661.9
   642.1
   631.4
   662.9
   667.4
   660.3
   677.8
   652.5
   697.6
   637.6
     682
   715.1
   638.5
   642.1
   625.9
     647
   682.3
   653.5
   655.7
   757.3
     720
   666.8
   608.4
   604.8
   668.4
   662.5
   642.4
     623
     659
   675.5
   674.2
   693.4
   619.4
   674.9
   649.6
   710.9
   686.9
   626.9
   676.2
   649.9
   661.6
     681
   649.2
   678.1
   662.9
   654.1
   649.2
   649.9
   658.7
   708.3
     705
   592.8
   671.6
   607.4
   661.3
   664.8
   677.8
   735.2
   681.7
   700.5
   643.7
   684.9
   658.3
   665.1
   681.7
     696
   605.5
   664.2
   634.6
   644.7
   666.8
   676.2
   648.6
   644.1
   671.6
     693
   653.8
   703.4
   689.5
     708
   628.8
   628.2
   639.5
   661.3
   672.6
   674.2
   687.2
   654.4
   632.7
   690.8
   658.3
     694
   677.5
   660.3
   665.8
   689.8
   655.4
   708.6
   642.4
   638.2
   687.9
   666.8
   623.3
   642.1
   649.2
   656.4
   649.9
   701.2
     645
   653.1
   675.5
   632.4
   700.5
   633.7
   659.3
   634.6
     708
   576.9
   675.2
   682.7
   677.1
   648.3
   687.9
   669.4
   651.5
   639.2
   694.7
     634
   699.9
   659.3
   704.7
   638.2
     657
   607.1
   707.3
   698.9
   679.4
   636.3
   683.6
     647
   631.4
   668.7
   657.7
   665.1
   649.2
   661.6
   720.6
   641.8
   633.7
   704.4
   662.2
     684
   630.1
   653.8
   645.4
   624.9
   628.5
   655.4
   680.4
   666.8
   621.3
   710.9
   637.9
   691.4
   603.5
   635.6
   740.4
   680.1
   595.1
   661.6
   637.2
     669
     696
   651.8
   635.9
   632.7
     647
   680.4
   633.7
   656.1
   631.7
   630.1
   654.4
   629.8
   653.1
     657
     682
   687.9
   591.5
   635.3
   601.2
   674.9
   646.7
   655.1
   638.2
   623.6
   660.6
   645.7
   624.3
   601.6
   602.9
   656.1
   627.5
   609.3
   654.1
   674.9
   654.1
   615.2
   640.8
   649.9
     671
   669.4
   627.8
   655.7
   641.8
   625.9
   691.1
   686.9
   672.3
   711.9
     633
   644.1
   644.4
     684
   634.3
   608.7
   636.9
   633.7
   656.4
   679.1
   672.6
   655.7
     574
   628.2
   708.3
   605.8
   588.6
   637.6
   665.1
   609.7
   640.8
   675.5
   682.7
   611.9
   641.8
   617.5
     597
   616.5
   700.2
   617.8
   700.2
   588.3
   685.9
   652.5
   620.1
   675.5
   686.9
   687.9
   669.4
   618.1
   638.9
   718.7
   684.9
   603.2
   662.5
   660.3
   617.1
   650.2
   661.6
   640.5
   684.3
   650.9
   601.2
   696.6
   597.3
   597.7
   652.2
   648.9
     693
   622.6
   646.7
   661.3
   641.8
     681
   594.4
   637.9
   675.2
   648.6
   644.4
   694.3
   626.9
   638.5
   668.4
   622.3
   660.6
   594.7
   686.9
   619.1
   650.9
   621.7
   678.1
   648.6
   700.2
   681.4
   668.1
   685.9
   689.1
   665.8
   653.8
   674.2
   632.4
   681.4
   655.4
   644.1
   658.7
   647.3
   697.6
   673.3
   715.7
   722.2
   714.8
     717
   696.6
   641.8
   710.6
   629.1
     633
   689.5
   644.1
   694.3
   677.8
   671.3
   673.9
     744
   684.3
   722.6
   653.1
   688.2
   665.5
     647
     732
   671.3
   690.4
     696
   704.1
   641.8
   677.1
   630.4
     672
   725.2
   651.8
   729.4
   674.9
   689.8
   701.8
   689.8
   709.6
   710.2
   723.2
   736.5
   679.4
   721.3
   728.1
   793.9
   721.9
   690.8
   716.4
   715.4
   691.4
   696.6
   689.5
   695.6
   642.4
   798.5
   747.2
   699.2
     719
   760.8
   715.1
   700.8
   748.5
   738.1
   720.3
   759.9
   712.8
   791.3
   640.8
   711.9
   753.4
   710.2
   748.5
     694
   679.4
   740.7
   748.8
   762.5
   736.2
   721.6
     729
     754
     670
   748.8
   729.7
   714.8
   700.5
   696.9
     719
   671.3
   735.5
     660
   692.7
   742.4
   733.3
   738.5
   752.1
   751.1
   691.1
   725.8
   744.9
   748.5
   732.3
   703.4
   726.8
   764.4
   810.5
   747.5
   725.8
   686.6
   740.4
   727.4
   675.8
   748.5
   697.9
   720.3
   756.6
   764.7
   758.2
   729.7
   668.1
   730.7
   737.2
   742.7
   722.9
   740.7
   750.8
   726.8
     717
     669
     717
   752.4
   703.4
   708.3
   756.9
   715.4
   650.9
   689.5
   689.5
   692.7
   697.6
   727.4
   673.6
   716.1
   712.5
   721.9
     755
   711.2
   698.9
   671.6
   719.6
   723.5
   673.3
   762.1
   665.1
   698.2
     683
   714.1
   652.5
   671.6
   705.7
   714.5
   660.9
   776.7
   696.9
   662.9
   739.8
   751.4
   704.4
   693.4
   724.5
   690.1
   769.3
   746.6
   735.9
   660.3
   707.3
   702.1
   703.1
   729.7
   801.1
   746.2
   748.2
   722.9
   663.5
   724.5
   787.1
   658.7
   736.2
   745.6
   686.2
   719.6
   724.8
     732
   678.1
   716.1
   697.3
   769.9
   740.4
   695.6
   743.6
     743
   765.1
   756.6
   692.7
   769.3
   700.2
     754
   728.7
   658.3
   731.3
   747.9
   719.6
   767.7
     779
   737.5
   761.2
   717.4
   763.4
   750.8
   808.2
     754
   809.2
     769
   735.2
   775.1
   773.2
   801.1
   842.6
   799.8
   786.8
   763.1
   765.4
   841.9
   842.9
   773.5
   867.2
   799.1
   821.5
   900.3
     888
   865.3
   875.4
   846.8
   856.5
   890.9
   891.9
     877
   942.2
   861.1
   951.3
   831.2
   868.5
   930.2
     901
   916.6
   920.8
     961
   915.3
   938.9
   931.5
     997
     938
   957.8
    1010
   947.4
    1029
    1123
     997
     972
    1064
    1107
    1128
    1064
    1111
    1040
    1092
    1098
    1125
    1026
    1161
    1149
    1153
    1138
    1182
    1191
    1119
    1231
    1281
    1191
    1190
    1257
    1245
    1254
    1209
    1282
    1205
    1263
    1282
    1281
    1279
    1360
    1265
    1307
    1304
    1320
    1315
    1393
    1284
    1383
    1396
    1401
    1295
    1364
    1403
    1433
    1417
    1385
    1353
    1438
    1390
    1377
    1387
    1390
    1574
    1442
    1479
    1511
    1433
    1434
    1462
    1477
    1530
    1524
    1509
    1490
    1408
    1458
    1472
    1489
    1445
    1376
    1478
    1483
    1426
    1492
    1494
    1384
    1505
    1491
    1499
    1491
    1573
    1498
    1511
    1476
    1518
    1414
    1496
    1459
    1504
    1452
    1527
    1364
    1413
    1342
    1423
    1460
    1350
    1376
    1449
    1424
    1373
    1343
    1355
    1306
    1347
    1412
    1363
    1327
    1282
    1344
    1387
    1301
    1281
    1313
    1333
    1269
    1288
    1321
    1314
    1235
    1237
    1221
    1187
    1197
    1171
    1215
    1132
    1200
    1199
    1097
    1245
    1134
    1193
    1172
    1157
    1128
    1130
    1135
    1109
    1136
    1098
    1053
    1129
    1007
    1055
   979.8
    1034
    1042
    1042
    1007
   993.1
   998.3
    1039
    1015
   963.3
    1073
    1039
   981.8
   897.1
   968.1
    1005
    1034
   924.3
   923.4
     936
     949
   937.6
   906.2
   991.5
   931.8
   954.8
   862.4
   899.7
   856.5
   864.3
   929.9
   854.3
   839.7
   883.8
   863.7
   806.9
   842.3
   794.6
   830.3
   909.1
   848.4
   853.3
   841.3
   827.3
   844.2
   844.5
   844.5
   914.3
   766.7
   862.1
   795.9
   819.2
   778.7
   823.8
   764.1
     803
     779
   752.7
     815
   750.1
   812.4
   747.9
   785.5
   790.4
   816.3
   774.5
   782.9
   769.6
   778.7
     814
   787.4
   707.3
   705.4
     766
   732.9
   702.4
   770.6
   804.3
   757.9
   753.1
     779
   717.4
   735.5
   745.6
   775.1
   739.1
   765.1
   701.2
   765.7
   765.7
     768
   732.6
   733.6
     802
   742.4
     720
     755
   756.6
   724.8
   707.3
   758.6
   760.8
   709.3
   693.4
   677.8
   786.5
     804
   717.4
   757.3
     718
   767.3
   710.6
   725.2
     767
   748.2
   769.3
   732.6
   796.5
   648.9
     781
     681
     718
   701.2
   667.7
   723.5
   750.5
   707.3
   751.4
   772.2
   733.6
   720.3
   673.3
   703.4
   739.8
     756
   739.8
   741.4
     755
   741.4
     717
   725.8
   752.7
   715.7
   751.1
   703.4
   836.1
   737.2
   744.9
   675.5
   762.5
   803.7
   758.9
   731.6
   746.2
     729
   701.8
   736.2
   770.2
   677.8
   803.7
   750.8
   709.3
   725.8
     815
   788.1
   766.4
   780.6
   769.9
     696
   728.1
   763.1
   728.1
   753.7
   709.6
   735.5
   761.2
   683.3
   708.6
   757.9
   767.7
   741.1
   796.8
     754
   703.4
     780
   783.2
   700.8
   711.5
   704.4
   751.1
   722.9
   688.8
   744.6
   780.3
   752.1
     779
   753.1
   769.3
   740.7
   720.9
   739.8
   731.3
   738.1
   704.4
   756.3
   763.1
   775.8
   721.6
   723.9
   740.4
   732.6
   745.6
   740.7
   715.4
   771.2
   673.3
   731.6
     708
   765.4
   814.4
   711.5
   714.5
   674.6
   721.6
   710.2
   756.3
   709.6
   684.9
   727.4
   674.9
   724.8
   702.1
   729.4
     708
   691.4
   667.1
   678.8
   652.5
   700.8
   700.8
     707
   787.8
   767.7
   662.9
   720.3
   698.2
   669.4
   705.4
   681.4
   671.3
   701.5
   786.8
     766
   707.6
   677.8
   685.6
   722.9
   733.3
   741.7
     671
   704.7
   681.4
   721.3
   731.6
   670.3
   698.6
   719.6
   644.4
   707.6
   674.6
     696
   676.8
   648.6
   654.1
   688.2
   702.1
   713.5
   724.2
   612.6
   673.3
   691.7
   688.5
     669
   670.7
   697.9
   673.3
   620.1
     672
   674.6
   703.7
   656.1
   724.8
   660.3
   694.7
   713.2
   740.7
   684.3
   677.5
   606.4
   710.9
   684.6
   633.7
   701.2
   642.1
   678.1
   703.7
   709.6
   674.6
   739.8
   637.9
   656.7
   654.8
   635.6
   681.4
   641.1
     681
   662.9
   701.8
   722.2
   630.4
     718
   688.2
   689.8
   629.8
   683.6
   699.5
   722.9
   655.7
   681.7
   642.8
   705.4
   668.4
   676.8
   667.4
   667.1
   667.1
   704.4
   663.2
   625.2
   734.2
   678.4
   692.7
   726.5
   690.8
   657.4
   725.2
   651.5
   664.8
     623
     683
   721.3
   664.8
   671.6
   650.2
   672.3
   655.7
   690.1
   624.6
   670.7
   685.6
   672.6
   665.5
   653.8
   666.4
   689.1
   691.1
   617.5
   653.5
   669.4
   713.5
   669.4
   651.5
     670
   736.2
   682.3
   674.9
   675.5
   652.2
   712.2
   721.3
   662.5
   680.1
   653.8
   672.3
   666.1
   685.3
   732.9
   681.4
   699.9
   693.7
   698.9
   663.2
     647
   677.8
   736.5
   650.9
   667.4
   666.1
   687.5
   703.1
   724.8
   661.9
     731
   709.9
   758.2
   655.4
   659.6
   718.3
   809.8
   714.1
   701.8
     742
   719.6
   690.8
     756
   819.6
   668.1
   689.1
   731.3
   697.9
   738.1
   791.3
     732
   728.4
   769.6
     817
   776.4
   803.3
   872.8
   769.3
   734.2
   806.6
   810.5
   797.2
   810.8
     826
   792.3
   794.6
   738.8
     853
   821.8
   744.9
   796.2
   798.8
   781.9
   784.5
   832.5
   798.8
   870.8
     815
   888.3
   826.4
   848.4
   826.7
   839.3
   819.6
   903.6
   865.3
   829.6
   854.9
     816
   925.6
   855.6
     900
     888
   887.7
   800.4
   915.3
   895.8
   914.3
   853.6
   921.4
   921.1
   894.5
   908.8
   906.8
   931.8
   939.3
   891.9
   891.6
   920.1
   924.7
   931.1
   934.1
   891.6
    1030
   938.9
   988.6
   973.6
   917.5
   986.3
   963.6
   987.3
   958.4
    1041
    1013
   961.6
   979.8
    1030
    1009
    1021
    1014
     986
    1092
    1041
    1068
   964.2
    1061
   998.6
    1018
    1017
   929.9
     973
   983.4
    1038
    1063
    1042
    1066
    1051
    1041
    1043
    1083
   986.9
    1133
    1160
    1015
    1012
    1083
    1112
    1132
    1053
    1021
    1065
    1055
    1133
    1111
    1130
    1089
    1089
    1072
    1040
    1154
    1088
    1111
    1095
    1048
    1087
    1191
    1064
    1064
    1063
    1123
    1040
    1065
    1040
    1155
    1194
    1059
    1119
    1168
    1041
    1131
    1172
    1141
    1170
    1087
    1125
    1061
    1050
    1103
    1078
    1076
    1111
    1139
    1129
    1095
    1100
    1121
    1120
    1084
    1070
    1050
    1110
    1180
    1099
    1067
    1095
    1037
    1147
    1060
    1039
    1032
    1068
    1039
    1138
    1119
    1146
   998.6
    1035
    1086
    1056
    1075
    1112
    1050
    1087
    1052
    1115
    1138
    1014
    1024
    1057
    1043
    1082
    1114
    1051
    1005
    1030
    1045
    1016
    1085
    1032
   985.3
    1039
    1032
    1025
    1021
    1017
    1016
    1014
   986.9
   993.4
   979.8
    1000
    1007
   996.7
    1042
   995.1
     998
   956.5
    1017
   975.9
    1005
    1009
    1016
    1008
   943.8
    1007
   980.5
   987.3
    1023
   983.4
   934.7
     947
   952.6
   935.7
   930.2
   941.2
   930.2
   955.2
     935
   882.2
   941.2
   974.6
   905.2
   919.1
   950.6
   980.5
     974
     923
   930.2
   941.5
   959.4
   958.1
   940.2
   950.3
   927.6
   951.3
   889.6
   950.3
    1003
    1014
   953.9
   897.1
   946.4
   926.6
   879.6
   907.5
   940.6
   967.2
   947.4
   954.2
   978.5
   881.8
     936
    1025
    1006
   982.1
   917.2
   904.5
   990.5
   983.4
   967.8
   981.4
   919.5
   981.4
   929.2
   970.4
    1032
    1021
   902.9
    1001
   972.3
   939.3
   964.2
   975.6
   982.7
   957.4
   963.3
   964.2
    1010
   995.1
   987.9
    1078
   989.5
   999.6
   986.6
   964.9
    1012
   995.4
    1022
    1060
    1074
    1055
    1042
    1021
    1038
    1064
    1048
    1010
    1051
    1061
    1090
    1058
    1047
    1127
    1011
    1115
    1045
    1086
    1143
    1100
    1087
    1092
    1047
    1081
   983.4
    1061
    1061
    1093
    1028
    1058
    1115
    1100
    1100
    1081
    1168
    1120
    1124
    1108
    1106
    1090
    1064
    1150
    1148
    1104
    1065
    1093
    1083
    1107
    1063
    1112
    1096
    1098
    1088
    1012
    1111
    1081
    1054
    1102
    1067
    1137
    1122
    1030
    1085
    1007
    1072
    1052
    1047
    1031
   982.7
    1118
    1115
    1113
    1105
    1092
    1115
    1076
    1044
    1064
    1059
    1090
    1010
    1045
    1054
    1110
    1052
    1059
    1052
   994.4
    1038
    1015
    1029
   962.9
    1104
   939.3
   963.3
   959.7
   963.9
   964.2
   933.4
   950.6
   883.8
   942.2
   955.5
   979.5
   905.2
   869.2
   916.6
   981.8
     948
   869.2
   957.1
   912.3
     914
     938
   908.8
   980.8
   855.6
   946.4
   881.5
   922.1
   933.4
   874.7
   898.4
   875.7
   885.7
   903.3
   817.9
   870.8
   845.5
   789.1
   869.2
   881.5
   856.5
   833.2
   805.3
   817.9
   796.5
   752.7
   796.8
     865
   762.5
   831.2
   830.9
   795.2
   825.4
   740.1
   702.1
   737.8
   737.2
   773.2
   724.8
   747.2
   763.1
   771.5
     790
   730.7
   702.8
     744
   711.5
   696.6
   678.4
   707.6
   678.8
   738.1
   688.5
   718.7
     682
   718.3
   678.1
   678.4
   652.2
   725.8
   684.6
   730.3
   762.5
   697.3
   700.8
   738.1
   667.7
   702.8
   689.8
   720.6
   649.6
   635.9
   701.2
   635.3
   665.5
   601.6
     683
   633.4
   642.4
   637.6
   614.9
   697.3
   682.3
   623.6
   663.2
   610.3
     658
   660.6
   682.3
   649.2
   591.8
   678.1
     623
   620.1
   682.7
   650.9
   588.3
     695
   674.2
   705.4
     647
   617.1
   612.3
   615.2
   669.4
   582.7
   703.4
   631.1
   635.9
     622
   683.3
   627.8
   655.4
   627.5
   615.5
   628.2
   647.3
   625.2
     657
   643.1
   659.6
   626.9
   605.1
   627.8
   659.3
   611.6
   566.5
   650.5
   635.9
   613.6
   615.5
   642.8
   620.1
     608
   655.1
   649.6
   664.5
   582.7
   637.6
   652.5
     660
   601.2
   635.6
   613.2
   603.8
   568.5
   639.8
   661.9
   659.3
     694
   603.5
   640.2
   700.8
   687.9
     671
   617.1
   594.4
   635.3
   650.9
     669
   648.9
   673.3
   712.2
   643.1
   674.9
   651.2
     659
   562.6
   602.5
   631.7
   656.7
   590.5
   692.7
   614.9
   630.8
   667.1
   660.3
   614.9
   638.2
   657.4
   683.3
   640.5
   589.9
   665.5
   556.1
   659.3
   634.3
   648.6
   635.3
   635.3
   604.8
   655.4
   636.3
   677.5
   651.8
   707.3
   680.7
   646.7
   655.4
   696.9
   659.6
   683.6
   698.2
   664.2
     705
   633.4
     635
   643.1
   655.4
   630.8
   687.9
   699.9
   676.5
   696.9
   704.1
   713.2
   672.3
   661.3
   707.6
   662.2
   661.3
   653.8
   698.6
   688.2
     670
   593.5
     584
     683
     671
   657.4
   677.1
     754
   554.8
     681
   640.8
   652.5
   608.4
   655.4
   693.4
   666.8
   666.8
   683.3
   625.2
   706.7
   760.2
   722.2
   666.4
     683
   710.9
     693
   699.5
   745.6
     694
   688.2
     720
   647.3
   685.6
   649.9
     730
   723.5
   698.2
   764.7
     729
   683.3
   746.2
   771.2
   736.2
   661.6
   713.2
     659
   808.2
   737.5
   719.6
   785.2
   748.2
   663.2
   696.6
   775.1
   716.1
     708
     732
   738.1
   784.2
     768
   820.2
   788.1
   766.4
   736.8
   728.7
   785.2
   783.5
   792.6
   792.6
     802
   867.2
   850.1
   842.6
   798.1
   811.8
   873.4
   801.4
   772.8
   825.1
   822.2
   898.7
   823.1
   811.1
   822.8
   931.1
   856.5
   908.1
   892.5
   789.7
   862.4
   873.7
   934.1
   963.6
     914
   889.3
     985
   945.4
   952.6
    1037
   918.2
   941.5
    1042
    1018
   950.6
   987.9
    1050
    1052
   990.2
    1054
    1082
    1111
    1053
    1032
    1036
    1111
    1058
    1172
    1078
    1101
    1122
    1096
    1138
    1051
    1037
    1229
    1167
    1182
    1182
    1088
    1211
    1119
    1156
    1299
    1158
    1097
    1152
    1219
    1227
    1220
    1211
    1233
    1230
    1268
    1202
    1288
    1272
    1282
    1281
    1260
    1273
    1252
    1286
    1219
    1271
    1245
    1310
    1334
    1293
    1231
    1331
    1387
    1285
    1270
    1315
    1282
    1362
    1281
    1240
    1266
    1266
    1303
    1385
    1373
    1342
    1328
    1361
    1330
    1338
    1344
    1325
    1222
    1231
    1294
    1317
    1330
    1402
    1291
    1250
    1287
    1222
    1326
    1192
    1300
    1233
    1281
    1198
    1274
    1298
    1316
    1314
    1235
    1266
    1243
    1241
    1211
    1230
    1218
    1222
    1228
    1245
    1301
    1243
    1160
    1177
    1208
    1163
    1227
    1203
    1228
    1208
    1187
    1207
    1160
    1169
    1254
    1154
    1143
    1153
    1147
    1240
    1091
    1196
    1092
    1221
    1141
    1151
    1142
    1188
    1120
    1152
    1161
    1129
    1118
    1120
    1190
    1140
    1155
    1077
    1199
    1189
    1221
    1185
    1125
    1174
    1189
    1165
    1167
    1207
    1181
    1116
    1185
    1211
    1174
    1195
    1225
    1229
    1201
    1219
    1300
    1186
    1272
    1257
    1229
    1244
    1269
    1229
    1254
    1260
    1218
    1287
    1312
    1309
    1340
    1232
    1378
    1289
    1280
    1354
    1367
    1336
    1489
    1319
    1380
    1435
    1476
    1447
    1447
    1453
    1462
    1419
    1430
    1503
    1518
    1521
    1555
    1573
    1498
    1531
    1602
    1587
    1632
    1589
    1639
    1592
    1665
    1696
    1678
    1614
    1784
    1717
    1648
    1697
    1762
    1716
    1769
    1812
    1718
    1763
    1779
    1736
    1833
    1858
    1756
    1910
    1922
    1938
    1753
    1873
    1795
    1786
    1935
    1934
    1980
    1888
    1787
    1983
    1874
    1841
    1947
    1881
    1886
    1805
    1961
    1945
    1933
    1862
    1941
    1941
    1982
    1982
    1923
    1859
    1965
    1972
    1983
    1953
    1966
    1964
    1956
    1969
    2017
    1951
    1992
    1899
    2068
    1872
    1944
    1938
    1996
    1967
    1877
    2005
    2001
    1847
    1831
    1866
    1957
    1903
    1884
    1899
    1850
    1826
    1793
    1832
    1833
    1909
    1792
    1810
    1823
    1903
    1739
    1760
    1734
    1769
    1708
    1814
    1765
    1801
    1778
    1777
    1699
    1668
    1603
    1636
    1659
    1640
    1523
    1602
    1645
    1557
    1522
    1669
    1579
    1493
    1557
    1529
    1537
    1478
    1368
    1560
    1577
    1443
    1418
    1471
    1492
    1483
    1363
    1476
    1363
    1357
    1345
    1310
    1343
    1321
    1307
    1354
    1222
    1285
    1328
    1241
    1294
    1221
    1227
    1256
    1181
    1187
    1156
    1174
    1174
    1180
    1081
    1134
    1102
    1093
    1005
    1019
    1110
    1071
    1017
    1012
   990.2
    1037
     947
   997.7
     986
   954.8
    1071
   950.6
   930.2
   942.5
   974.3
   939.3
   888.3
   938.6
   952.6
   895.1
   862.1
   883.1
   873.4
   964.2
     889
   864.3
   899.7
   885.4
   837.1
   879.9
     829
   856.9
   870.5
     889
   886.4
   772.8
   859.5
     864
   839.3
   766.4
   821.5
     778
   759.9
   824.4
   783.5
   785.2
   721.9
   741.4
   753.7
   865.6
   767.7
   735.2
   739.1
   810.5
   728.7
   737.8
   758.6
   737.8
   748.8
   826.4
   763.4
   740.7
     646
   724.5
     720
     707
   731.3
   770.2
     718
   755.7
   665.5
   673.6
   670.3
   728.7
   727.4
   741.4
   700.8
   746.9
   692.4
   757.3
   698.2
   706.7
   722.9
   617.1
   707.3
   673.3
   674.6
   675.8
   667.1
   648.9
   702.8
   674.2
     694
   716.4
   634.3
   713.2
   641.5
   651.5
   639.2
     659
   656.4
     694
   649.9
   685.3
   733.9
   679.4
   713.5
   664.2
   709.3
   625.6
   725.2
   677.1
   696.9
   718.7
   674.2
   675.2
   684.9
   640.2
   684.3
   710.2
   639.8
   697.6
   670.3
   665.1
   677.1
   700.8
   676.8
   685.6
   658.3
   673.6
   641.8
     670
   674.9
   660.3
   704.7
   667.7
   708.9
   699.9
   670.7
   683.6
   696.3
     648
   685.3
   696.3
   654.4
   618.4
   705.7
     660
   660.3
   598.6
   655.7
   711.5
   686.2
   733.3
   716.1
   644.4
   650.5
   732.3
   696.3
   657.7
   641.8
   696.3
   674.9
   676.8
   687.9
   725.2
   702.1
   628.5
   689.5
   663.5
   652.8
   702.8
   632.7
   674.2
   682.7
   664.5
   712.8
   665.8
   671.6
   685.9
   637.6
     707
     672
   626.5
   655.7
   707.3
   631.7
   632.1
   679.7
   633.7
   678.4
     671
     694
   663.2
   630.1
   670.3
   712.8
   736.2
   715.1
   688.8
   656.4
   703.7
   654.4
   690.4
   684.6
   641.8
   662.9
   726.1
   641.1
   671.3
   661.3
   665.1
   667.1
   683.6
   698.2
   623.3
   678.4
   673.3
   655.1
     696
   721.6
   623.9
   680.7
   667.1
   664.2
   634.3
   619.1
   696.9
   681.7
   634.6
   708.9
   728.7
   696.3
     672
   709.9
     669
   673.6
   665.5
   660.9
   698.6
   713.8
   698.9
     706
   704.4
   653.1
   649.6
   660.9
   663.2
   661.9
   670.7
   716.1
   721.3
   687.9
   737.8
   707.3
   707.6
   708.3
   639.5
   624.3
   717.7
   672.3
   748.5
   712.8
   700.8
     682
     708
   647.3
     766
   700.2
   708.9
   741.1
   671.6
   724.5
   673.6
   676.5
   679.4
   690.1
   679.7
   742.7
   635.9
     790
   713.8
   758.6
     720
   735.9
   727.4
   704.1
   719.3
   721.3
   757.3
   709.6
   776.4
   674.2
   695.6
   735.5
   704.7
   746.6
     646
   745.6
   754.7
   694.7
   692.1
   726.5
   763.1
     720
   692.4
   744.9
   733.9
   738.1
   715.4
   678.8
   773.8
   631.7
     717
   758.9
   755.3
   711.5
   740.1
   744.6
   741.4
   769.3
   689.8
   761.5
   776.4
   774.8
   753.7
   738.8
   779.3
   750.5
   753.4
   789.4
   730.3
   738.1
   797.8
   770.9
   778.7
   732.9
   739.1
   761.2
   775.1
   749.8
   787.1
   760.5
   738.5
   805.9
   734.6
   731.6
   742.7
   804.6
   715.4
   806.3
   716.7
   788.1
   786.8
   787.8
     731
   759.9
   773.8
     778
   829.6
   774.5
   807.2
   791.3
     817
   769.3
   823.8
   761.8
     791
   726.8
   850.7
   867.2
   822.5
   885.1
   852.6
   832.2
   749.5
   822.2
   769.3
   800.1
   795.2
   810.8
   765.4
     768
   793.3
   871.1
   758.2
   813.7
   822.8
   811.4
   771.9
   786.8
   791.7
     805
   793.9
   840.6
   858.5
   798.1
   780.3
   865.9
   794.6
   817.9
   776.4
   744.3
   807.2
     756
   777.4
   814.7
     769
   836.1
     804
   795.9
   795.9
   802.7
   806.6
   822.2
   781.6
   820.9
   787.4
   843.9
   804.3
   865.9
   853.3
   839.7
   795.9
   816.6
   764.1
   809.8
   836.4
   774.5
   807.9
   771.9
   883.1
   797.2
   788.4
   844.2
   798.8
   753.4
   808.5
   744.6
   824.1
   789.4
   804.6
     766
   796.5
   768.6
   834.2
   762.8
   821.8
   759.9
   789.4
   757.9
   715.7
   756.3
   806.3
   738.8
   781.3
   722.6
   752.1
   738.8
     804
   808.5
   694.3
   803.3
   792.6
   751.1
   778.4
   732.6
   746.9
     790
   748.8
   725.5
   724.5
   804.6
   781.9
   720.9
   782.9
   761.5
   787.1
   743.3
   800.4
   778.7
   756.9
   821.5
   797.8
   824.1
     719
   784.8
   724.8
   737.8
     766
   781.9
   797.8
   725.5
   810.5
     754
   764.7
   763.4
   757.6
   788.4
   810.1
   800.1
   783.9
   785.2
     766
   758.6
   805.3
     780
   836.4
   776.1
   764.1
   776.1
     779
   795.9
   783.9
   738.1
   789.7
   808.5
   819.2
   838.7
   850.1
   807.2
   806.9
   816.6
   807.6
   846.8
   824.1
   837.1
   798.5
   876.7
   885.1
   851.7
   951.9
   923.7
   862.7
   821.2
   822.8
   897.4
   878.6
   874.7
   909.4
   885.4
   925.6
   888.7
   877.6
   922.7
   907.1
   981.4
   893.2
    1006
     936
   921.7
   988.6
   959.4
   991.2
   988.6
   995.4
   916.2
    1013
    1050
    1041
    1051
    1012
    1034
    1091
    1064
    1104
    1134
    1127
    1116
    1156
    1198
    1224
    1166
    1149
    1168
    1259
    1244
    1284
    1258
    1331
    1270
    1343
    1390
    1365
    1416
    1474
    1499
    1451
    1382
    1534
    1521
    1492
    1526
    1563
    1476
    1495
    1500
    1514
    1610
    1544
    1550
    1564
    1726
    1682
    1692
    1710
    1628
    1765
    1813
    1822
    1717
    1750
    1797
    2056
    1756
    1917
    1873
    1818
    1921
    1922
    2110
    1920
    2022
    2022
    2068
    2053
    1973
    2032
    2021
    2057
    2031
    2157
    2116
    2141
    2148
    2176
    2189
    2314
    2167
    2148
    2196
    2275
    2198
    2231
    2242
    2247
    2293
    2442
    2308
    2372
    2280
    2328
    2233
    2369
    2417
    2334
    2348
    2367
    2499
    2385
    2467
    2414
    2456
    2373
    2352
    2436
    2392
    2489
    2405
    2522
    2362
    2429
    2411
    2511
    2381
    2501
    2491
    2456
    2423
    2415
    2449
    2331
    2469
    2312
    2331
    2362
    2374
    2309
    2306
    2415
    2371
    2357
    2268
    2377
    2372
    2372
    2331
    2267
    2282
    2245
    2337
    2239
    2279
    2219
    2137
    2272
    2221
    2256
    2177
    2201
    2153
    2104
    2129
    2108
    2146
    2043
    2060
    1994
    2120
    2107
    1954
    1949
    2045
    1911
    1920
    1880
    1874
    1866
    1919
    1901
    1816
    1833
    1766
    1841
    1826
    1733
    1698
    1775
    1676
    1685
    1672
    1652
    1622
    1621
    1659
    1568
    1579
    1540
    1599
    1551
    1601
    1467
    1507
    1439
    1382
    1470
    1405
    1443
    1360
    1373
    1382
    1413
    1379
    1299
    1308
    1246
    1218
    1282
    1307
    1198
    1256
    1166
    1227
    1204
    1233
    1149
    1139
    1140
    1068
    1183
    1121
    1115
    1118
    1057
    1189
    1023
    1049
    1070
    1035
   995.7
    1014
    1078
    1022
    1016
    1005
   957.1
    1024
    1016
   950.3
    1026
   915.6
   944.5
   978.5
     961
   903.3
   887.4
   872.1
   935.7
   932.1
   904.5
   907.5
   871.8
   818.3
   926.9
   941.9
     960
   924.7
   865.3
     901
   835.1
   896.4
   967.2
   878.3
   830.6
   880.5
   922.4
   812.7
   851.7
   856.2
   830.6
   793.6
   865.9
   809.2
   837.7
   825.4
   846.5
     841
   843.6
   837.7
   878.6
   915.9
     901
   927.3
   872.4
   909.4
   830.3
   837.7
   918.5
     925
   869.8
   912.7
   823.1
   886.4
   914.6
   871.1
   943.5
   866.6
   857.8
   880.9
   896.4
     865
   882.5
   934.1
   898.7
   847.1
   890.9
   917.5
   927.6
     887
   930.2
   920.8
   900.7
   943.2
   919.8
   936.7
     948
   860.8
   978.5
    1015
   896.1
   906.2
   940.9
     998
   960.3
   992.1
   968.8
    1006
   995.7
   994.7
    1059
   988.2
   974.3
    1048
    1050
   995.4
   986.3
   954.8
   973.3
    1030
   991.2
     973
    1087
    1002
     985
    1015
    1043
    1051
    1048
    1013
    1004
    1099
    1051
    1147
    1116
    1052
    1097
    1081
    1116
    1031
    1080
    1066
    1093
    1181
    1126
    1053
    1084
    1061
    1067
    1138
    1163
    1153
    1075
    1132
    1129
    1169
    1115
    1120
    1087
    1100
    1087
    1144
    1171
    1131
    1183
    1105
    1180
    1118
    1157
    1140
    1164
    1169
    1123
    1151
    1172
    1147
    1125
    1183
    1159
    1117
    1180
    1231
    1157
    1234
    1120
    1104
    1179
    1086
    1124
    1085
    1172
    1120
    1122
    1130
    1138
    1161
    1154
    1159
    1188
    1150
    1113
    1173
    1139
    1105
    1116
    1109
    1052
    1109
    1059
    1077
    1100
    1094
    1063
    1017
    1004
    1078
    1104
    1069
    1043
    1112
    1070
   971.7
    1098
    1126
    1056
    1030
    1065
    1081
    1066
    1076
   980.1
   986.6
     984
    1088
    1039
   958.7
   927.6
    1052
   984.7
   950.9
    1002
   928.9
   929.9
   977.2
   933.1
   939.9
   981.4
   883.1
   947.7
   965.2
   851.7
     900
   868.2
     890
   914.6
   934.7
   841.9
   931.5
   892.9
   992.8
   886.1
   890.3
   869.2
   799.8
   839.3
   892.2
   932.1
   850.1
   812.7
   772.2
   783.9
   825.4
   804.3
     901
   923.7
   850.7
   791.3
   886.1
   817.3
   816.3
   799.1
   808.5
   849.1
   782.6
   799.1
   787.8
     803
   800.1
   755.3
   845.5
   737.5
   776.4
   823.8
   720.9
   768.6
   745.6
   854.6
   736.5
   732.9
   789.4
   782.9
   720.6
   727.8
   761.5
     802
   761.8
   732.9
   767.3
   712.2
   712.2
   705.4
   749.8
   697.9
   753.4
   723.5
   732.6
     743
   688.2
   775.1
   672.9
   662.9
   762.5
   726.8
   680.1
   778.4
   731.3
   667.1
   735.5
   721.3
   743.6
   697.3
   753.4
   701.5
   717.4
   702.1
     730
   720.6
   700.5
   685.9
     718
   701.8
   741.7
   670.7
     695
   717.4
   669.4
   701.8
   700.2
   709.6
   678.8
   711.2
   715.4
   668.4
   694.7
   751.8
   748.8
   691.4
   736.2
   690.8
   733.6
   717.4
   772.8
   720.6
   739.8
   694.7
     720
   708.3
   707.6
   749.2
   716.7
   701.8
   647.3
   787.4
   696.9
   690.4
   685.3
   705.4
   696.9
   710.6
   694.7
   668.4
   698.9
   653.5
   794.9
   712.5
   664.2
   684.6
   672.3
   699.5
   719.6
   712.2
   680.4
   751.1
   721.3
     718
   714.5
   706.3
   688.2
   691.7
   715.1
   691.4
   759.2
   654.4
     717
   685.3
   722.6
   745.6
   636.9
   746.6
   743.6
   697.9
   672.3
   740.7
   744.9
   676.8
   719.6
   672.6
   731.3
   709.9
   691.1
   777.7
   670.3
   677.5
   683.6
   732.3
   692.1
   708.6
   706.3
   732.6
   739.1
   703.7
   764.7
   723.2
   737.5
   768.6
   713.2
   678.8
   723.2
   702.8
   738.1
   670.3
   727.1
   717.7
   741.7
   692.1
   716.7
   695.6
   707.6
   692.1
   709.6
   755.7
     683
   763.1
   771.2
     793
   641.5
   769.6
   751.8
   728.1
   741.1
   749.8
   724.5
   678.8
   715.7
   703.7
   720.3
   709.6
   723.9
   821.8
   721.6
   690.8
   707.3
   742.4
   716.1
   740.4
   754.7
   720.6
   721.3
   734.9
   692.4
     684
     717
   714.5
   732.9
   674.9
   694.3
   730.7
   772.8
   677.5
   701.5
   739.1
   731.6
   712.5
   741.1
   723.2
   756.6
   697.9
   723.9
     705
   737.8
   748.2
   713.8
   756.9
   685.3
   747.2
   643.4
     696
   694.3
     696
   733.9
   776.4
   759.2
   767.3
   785.8
   752.1
   763.4
   786.8
   727.8
   740.1
     708
   756.6
   712.8
   703.7
   727.8
   724.2
   746.9
   695.3
   682.3
   797.5
   768.3
   720.3
   735.5
   751.8
   775.8
   733.9
   737.8
   767.7
   711.9
   751.1
   733.3
   799.8
   775.4
   808.2
   791.7
   759.9
   764.1
   708.9
   777.4
   750.5
   690.8
   712.2
   770.2
   773.8
   779.7
   764.1
     730
   743.6
   757.9
   750.5
   722.9
   743.6
   809.2
   690.1
   744.6
   734.6
   728.7
   706.3
     768
   761.2
   725.8
   720.3
   751.1
   783.2
   764.1
   759.5
   709.9
   737.8
   751.4
   758.9
   733.9
   829.6
   788.7
     790
   740.1
   746.9
   809.5
   725.5
   761.2
   758.9
   714.5
   801.4
   761.2
   820.2
   742.7
   817.3
   770.6
   733.3
   743.6
   758.2
   756.6
   769.6
   711.9
   749.5
   738.5
   749.2
   701.8
   737.2
     755
   799.4
   710.9
   769.3
   744.9
   725.8
   722.2
     766
   783.5
   741.7
   748.2
   775.8
   711.9
   756.3
   728.7
   748.8
   750.8
   760.5
   778.7
   763.1
     707
   697.3
   789.7
   741.4
   734.2
   740.7
   779.7
   713.2
   707.6
   716.1
   733.6
   757.9
   756.9
   736.2
     729
   785.8
   795.6
   746.2
   758.9
   717.7
   696.3
   771.2
   771.9
   777.7
   767.3
   780.3
   712.8
     720
   737.2
   749.8
   711.9
   759.9
   739.1
   739.1
   780.3
   666.4
     731
     768
   746.9
   776.4
   776.7
   690.1
   711.5
   766.7
   733.6
   681.7
   687.9
   719.6
   682.3
   735.2
   716.7
   740.7
   706.7
   728.7
   722.6
   686.2
   703.7
   734.9
   674.9
     767
   784.2
   763.8
   681.4
   707.6
   785.2
   696.6
   748.5
   747.9
   765.1
   671.3
   665.1
   724.8
   770.6
   708.9
     694
   708.3
   688.5
   737.8
   637.2
   682.3
   707.6
   681.4
   687.5
   688.8
   736.5
   679.1
   723.5
   752.1
   664.2
   734.2
   721.9
   677.8
   685.9
     707
   715.7
   647.6
   657.4
   740.7
     732
   712.8
   726.8
   704.4
   745.6
   632.7
   678.4
   694.3
   702.1
   701.8
   686.2
   682.7
   708.3
   706.3
   673.9
   691.7
   649.2
   653.8
   725.2
   681.7
   683.3
   719.3
   642.1
   744.9
   627.8
   681.7
   687.2
   704.7
   652.2
   659.6
     658
   698.6
   668.7
   665.1
   688.2
   650.2
     669
   692.1
   685.6
   753.7
   700.2
   660.6
   666.8
   715.4
   728.4
   762.1
   672.9
   699.5
   672.6
   715.4
   677.1
   710.9
   677.5
   650.9
   713.8
   650.9
   715.1
     658
   669.7
   674.9
   711.9
   673.9
   687.2
   694.3
   708.3
   644.7
   709.3
   654.1
   688.2
     732
   662.9
   684.9
     683
     684
   637.9
   689.5
   723.5
   742.4
   709.9
   624.6
   683.6
   701.2
   731.3
   753.7
   669.7
     660
   720.3
     683
   697.3
   661.9
   678.4
   684.6
     743
   733.3
   749.5
   762.1
   746.9
   741.1
   746.9
   691.1
   723.5
   732.6
   709.9
     669
   741.7
   741.1
   760.2
   660.9
   705.7
   728.7
   688.8
   777.1
   715.4
   776.1
   720.6
   662.9
   691.1
   701.8
     695
   748.5
   685.6
   707.6
     706
   755.3
   721.3
   748.8
   737.8
   712.5
   775.8
   735.2
   781.3
     729
   711.9
   732.6
   748.2
   792.3
   752.4
   745.9
   737.5
   740.7
   766.4
   792.6
   741.1
     803
   815.3
   761.5
   726.8
   738.5
   765.1
   758.9
   775.8
     717
   655.7
   746.9
   774.5
   770.6
   783.2
   718.3
   850.4
   783.5
   714.5
   745.9
   808.9
   742.4
     793
   750.1
   797.5
   808.9
   789.1
   800.7
   778.4
   747.2
   714.5
   789.1
   711.5
   751.8
   766.4
   837.7
     781
   797.5
   785.5
   799.1
   831.9
   850.7
   838.7
   809.5
     815
   854.3
   817.6
   812.7
   824.7
   869.2
   790.7
   823.4
   794.3
   776.7
   774.5
   782.9
   806.3
   798.8
   827.3
   811.8
   794.3
   761.8
   790.4
   772.5
   800.4
   800.1
   818.6
   720.3
   760.5
     792
   786.8
   787.4
   849.1
     754
   836.4
   742.7
   809.5
     852
   805.3
   846.2
   856.9
   818.6
   829.6
   845.5
   795.2
   789.7
   767.3
   751.8
   826.4
     766
   829.3
   782.6
   771.5
   775.8
   827.7
   814.7
   803.7
   823.1
   793.3
   753.1
   784.5
   784.2
   770.9
   797.8
   794.3
   778.7
     767
   824.1
   832.2
     815
   828.6
   836.4
   798.8
   807.9
   795.6
   816.3
   778.4
   864.3
   842.6
   784.2
   781.6
   796.5
   761.8
   798.1
   746.2
   770.6
   827.7
   791.3
     816
   866.3
   784.8
   812.4
   870.8
   838.4
   810.1
   770.6
   806.6
   819.9
   763.1
     805
   759.2
   772.5
   784.2
   800.4
   821.2
     719
   822.8
   841.6
     803
   839.7
   811.4
   852.3
   776.7
   820.2
   809.5
   797.5
   737.5
   812.7
   809.5
   785.2
   794.6
   828.6
   801.7
     805
   800.7
   758.9
   844.5
   800.4
   732.9
   793.6
   763.4
   740.7
   810.1
   883.1
   834.5
   799.1
   796.2
   818.9
   818.6
   853.6
   794.6
   769.6
   862.4
     766
     791
   811.8
   810.1
   752.1
   810.1
   784.8
   765.7
   770.9
   795.2
   800.4
   837.1
     829
   807.6
   860.8
   786.1
   760.2
   820.2
   797.5
     742
   782.6
   791.7
   838.7
   803.7
   824.4
   818.3
   824.7
   822.2
   787.1
     791
   867.2
     755
   800.7
   801.1
     791
   789.7
   767.3
   764.4
   831.6
   835.8
   843.9
   807.9
   857.2
   770.9
   813.1
     793
   684.6
   793.9
   797.8
   835.8
   843.6
   844.2
   824.1
   798.5
   841.6
   752.1
   832.5
   816.3
   818.6
   820.5
   829.6
   844.2
   832.5
   777.4
   833.8
   789.4
   841.6
     816
   834.5
   862.4
     815
   823.4
   838.7
   817.3
   801.1
   818.9
   818.9
   847.8
   808.5
   735.2
   813.4
   800.4
     779
   831.2
   799.8
   721.6
   813.7
   832.9
   803.3
   797.2
   797.8
   787.8
   804.3
   853.3
   870.8
   774.8
   829.9
     778
   793.3
   824.4
   793.3
   826.4
   829.3
   843.6
   792.3
   819.6
   859.8
   859.1
   840.3
   860.4
   821.5
   845.5
   818.6
   789.7
   862.4
   830.3
   776.7
   801.4
   798.5
   840.6
     827
   806.6
   818.6
   818.3
   855.2
   899.4
   853.9
   897.7
   785.8
   822.5
   876.3
     838
     839
   871.5
   801.4
   836.1
   852.6
   850.7
   898.4
   900.3
   884.8
   887.4
   837.7
     791
   812.7
   794.3
   826.4
   871.8
   833.5
   812.4
   954.5
     778
   812.7
   872.4
   814.7
     912
   864.3
   856.9
     840
   799.4
   844.2
     814
     840
   882.5
   890.9
   904.2
   847.5
   820.5
   880.5
   842.9
   869.5
   926.9
   870.5
   857.5
   840.3
   907.5
   922.1
   885.1
   896.4
   903.6
   893.2
   978.5
   834.8
   874.4
   832.2
   880.9
   947.7
   894.5
   942.5
   910.7
    1016
   932.1
   869.2
   953.5
   966.2
   950.3
   927.3
   991.8
   925.3
    1002
    1012
   970.4
   967.2
   985.3
    1020
   953.2
   980.5
    1008
    1033
   980.8
    1072
    1057
    1052
    1024
    1000
    1048
    1071
    1048
    1026
    1057
    1051
    1067
    1148
    1025
    1108
    1081
    1076
    1148
    1148
    1171
    1096
    1123
    1152
    1229
    1176
    1215
    1138
    1198
    1138
    1148
    1212
    1221
    1222
    1266
    1269
    1278
    1311
    1351
    1297
    1215
    1328
    1371
    1318
    1217
    1288
    1318
    1390
    1460
    1329
    1454
    1437
    1461
    1386
    1476
    1344
    1434
    1451
    1435
    1438
    1530
    1440
    1546
    1624
    1560
    1446
    1517
    1694
    1523
    1577
    1496
    1636
    1613
    1710
    1711
    1785
    1680
    1651
    1649
    1711
    1717
    1755
    1739
    1809
    1671
    1754
    1718
    1757
    1912
    1795
    1800
    1889
    1854
    1860
    1810
    1920
    1810
    1936
    1843
    1909
    1978
    1968
    2031
    2004
    1949
    2021
    2049
    2013
    2114
    2087
    2073
    2105
    2090
    2179
    2082
    2186
    2220
    2134
    2240
    2242
    2221
    2250
    2274
    2287
    2350
    2294
    2239
    2341
    2344
    2377
    2460
    2432
    2517
    2466
    2455
    2513
    2521
    2683
    2679
    2642
    2648
    2637
    2654
    2639
    2752
    2740
    2735
    2843
    2723
    2910
    2889
    2970
    2916
    3075
    3012
    3016
    3206
    3274
    3185
    3165
    3204
    3367
    3409
    3399
    3485
    3464
    3499
    3518
    3656
    3666
    3823
    3824
    3834
    3778
    3977
    4044
    3885
    3908
    4184
    4091
    4221
    4242
    4291
    4308
    4434
    4546
    4639
    4656
    4665
    4750
    4998
    5045
    5138
    5069
    5076
    5149
    5342
    5420
    5468
    5349
    5590
    5606
    5675
    5662
    6012
    6072
    6054
    6088
    6225
    6335
    6392
    6462
    6590
    6698
    6810
    6842
    7003
    7026
    7167
    7258
    7420
    7318
    7390
    7646
    7696
    7680
    7998
    7854
    8011
    8353
    8262
    8251
    8412
    8567
    8650
    8676
    8832
    9067
    8911
    9116
    9192
    9226
    9525
    9548
    9809
    9795
    9810
1.018e+004
1.013e+004
1.007e+004
1.009e+004
1.036e+004
1.041e+004
1.054e+004
1.065e+004
1.059e+004
1.065e+004
1.065e+004
1.065e+004
1.065e+004
1.065e+004
1.065e+004
1.065e+004
1.065e+004
1.065e+004
1.065e+004
1.065e+004
1.065e+004
1.065e+004
1.065e+004
1.065e+004
1.065e+004
1.065e+004
1.065e+004
1.065e+004
1.065e+004
1.065e+004
1.065e+004
1.065e+004
1.065e+004
1.065e+004
1.065e+004
1.065e+004
1.065e+004
1.065e+004
1.065e+004
1.065e+004
1.065e+004
1.065e+004
1.065e+004
1.065e+004
1.065e+004
1.065e+004
1.065e+004
1.065e+004
1.065e+004
1.065e+004
1.065e+004
1.065e+004
1.065e+004
1.065e+004
1.065e+004
1.065e+004
1.065e+004
1.065e+004
1.065e+004
1.065e+004
1.065e+004
1.065e+004
1.065e+004
1.065e+004
1.065e+004
1.065e+004
1.065e+004
1.065e+004
1.065e+004
1.065e+004
1.065e+004
1.065e+004
1.065e+004
1.065e+004
1.065e+004
1.065e+004
1.065e+004
1.065e+004
1.065e+004
1.065e+004
1.065e+004
1.065e+004
1.065e+004
1.065e+004
1.065e+004
1.065e+004
1.065e+004
1.065e+004
1.065e+004
1.065e+004
1.065e+004
1.065e+004
1.065e+004
1.065e+004
1.065e+004
1.065e+004
1.065e+004
1.065e+004
1.065e+004
1.065e+004
1.065e+004
1.065e+004
1.065e+004
1.065e+004
1.065e+004
1.065e+004
1.065e+004
1.065e+004
1.065e+004
1.065e+004
1.065e+004
1.065e+004
1.065e+004
1.065e+004
1.065e+004
1.065e+004
1.065e+004
1.065e+004
1.065e+004
1.065e+004
1.065e+004
1.065e+004
1.065e+004
1.065e+004
1.065e+004
1.065e+004
1.065e+004
1.065e+004
1.065e+004
1.065e+004
1.065e+004
1.065e+004
1.065e+004
1.065e+004
1.065e+004
1.065e+004
1.065e+004
1.065e+004
1.062e+004
1.002e+004
1.015e+004
    9553
    9617
    9497
    9156
    8773
    8540
    8707
    8186
    8096
    7507
    7116
    6851
    6622
    6394
    6041
    5634
    5374
    5384
    5251
    5261
    5192
    5040
    4936
    4986
    4922
    4746
    4610
    4480
    4663
    4479
    4287
    4324
    4280
    4259
    4009
    3963
    3950
    3838
    3998
    3795
    3935
    3829
    3734
    3653
    3597
    3575
    3279
    3418
    3311
    3338
    3236
    3180
    3035
    3215
    2999
    3036
    2974
    2981
    2758
    2918
    2682
    2841
    2788
    2725
    2693
    2559
    2555
    2580
    2577
    2499
    2454
    2416
    2333
    2370
    2372
    2289
    2252
    2283
    2153
    2085
    2091
    2104
    2225
    2110
    2058
    1941
    1903
    2074
    2024
    1906
    1840
    1807
    1842
    1931
    1863
    1823
    1730
    1763
    1852
    1644
    1712
    1646
    1727
    1609
    1598
    1670
    1699
    1634
    1629
    1734
    1554
    1614
    1545
    1478
    1572
    1591
    1469
    1431
    1589
    1484
    1430
    1517
    1493
    1428
    1505
    1488
    1416
    1399
    1380
    1324
    1342
    1373
    1327
    1398
    1393
    1350
    1340
    1321
    1355
    1353
    1281
    1403
    1339
    1289
    1266
    1299
    1282
    1275
    1306
    1235
    1316
    1218
    1290
    1320
    1223
    1218
    1265
    1209
    1278
    1194
    1292
    1242
    1244
    1335
    1173
    1319
    1223
    1212
    1277
    1253
    1237
    1151
    1225
    1223
    1205
    1187
    1229
    1194
    1271
    1239
    1179
    1294
    1224
    1221
    1229
    1223
    1148
    1210
    1247
    1191
    1178
    1233
    1193
    1182
    1211
    1148
    1230
    1149
    1182
    1192
    1129
    1222
    1185
    1168
    1247
    1193
    1173
    1255
    1143
    1210
    1210
    1208
    1218
    1175
    1183
    1265
    1187
    1207
    1099
    1285
    1154
    1217
    1137
    1192
    1142
    1143
    1251
    1189
    1186
    1209
    1172
    1223
    1124
    1042
    1173
    1234
    1195
    1146
    1176
    1146
    1229
    1151
    1165
    1137
    1124
    1185
    1167
    1171
    1088
    1178
    1208
    1186
    1132
    1082
    1144
    1262
    1161
    1145
    1202
    1176
    1239
    1152
    1179
    1135
    1191
    1187
    1234
    1128
    1139
    1170
    1129
    1114
    1111
    1060
    1099
    1043
    1190
    1117
    1064
    1158
    1177
    1146
    1074
    1135
    1100
    1178
    1106
    1186
    1134
    1110
    1071
    1108
    1158
    1111
    1098
    1082
    1053
    1150
    1085
    1026
    1112
    1140
    1122
    1119
    1154
    1074
    1106
    1070
    1073
    1109
    1087
    1047
    1056
    1042
    1071
    1020
    1161
    1023
    1063
   987.6
    1009
    1022
   998.9
    1080
   992.1
    1047
    1013
   982.1
    1013
    1065
    1039
    1003
    1080
    1078
    1102
    1007
    1053
    1022
    1061
    1019
   934.1
    1015
    1013
   975.3
   953.5
    1079
    1041
    1061
    1026
    1029
    1006
   931.1
    1033
   905.8
   963.9
    1011
   988.9
    1007
    1066
    1004
   973.3
    1006
   946.1
   973.6
   982.1
    1027
     985
   979.8
   980.8
    1020
   901.6
    1040
   991.8
   988.2
   957.8
    1039
    1007
   969.1
   991.5
   966.5
   974.6
   959.4
   927.3
   962.6
   939.3
   983.1
   932.1
   983.1
    1089
    1057
    1022
   932.4
   954.2
   982.4
    1020
   932.1
   947.7
    1006
     935
   945.7
     972
   928.9
   977.2
   918.2
    1042
   942.2
    1004
   965.2
   921.7
    1062
   938.3
   976.2
   965.5
   934.7
    1014
   976.2
   959.7
   963.6
   955.5
   999.3
   951.9
   962.9
   910.4
   965.5
   952.2
    1040
   921.1
   950.3
     923
     949
     962
   991.5
   930.2
   963.3
   935.4
   998.6
   965.5
     959
   980.5
   987.6
   917.2
   932.1
    1053
    1018
   968.1
    1015
   998.9
   963.9
   987.6
    1000
    1021
   912.7
   994.7
   936.7
    1010
    1029
   958.1
    1066
   922.7
    1026
    1039
     974
    1036
   993.8
    1026
    1045
    1076
    1018
    1031
   966.5
    1026
   978.5
   982.7
   989.5
    1029
    1076
    1010
    1054
     997
    1082
    1055
    1076
    1074
    1044
    1047
    1112
    1048
    1157
    1040
    1060
    1037
   991.8
    1039
    1033
    1077
    1091
    1121
     974
    1069
    1108
    1012
    1071
    1113
    1028
    1058
    1085
    1106
    1156
    1176
    1164
    1093
    1121
    1185
    1200
    1137
    1186
    1099
    1088
    1160
    1190
    1232
    1223
    1260
    1235
    1162
    1200
    1265
    1202
    1248
    1281
    1235
    1173
    1223
    1198
    1195
    1210
    1167
    1191
    1204
    1260
    1290
    1251
    1221
    1197
    1262
    1205
    1264
    1287
    1229
    1274
    1242
    1255
    1302
    1257
    1260
    1313
    1338
    1299
    1293
    1297
    1259
    1327
    1277
    1322
    1283
    1215
    1288
    1246
    1313
    1381
    1281
    1305
    1347
    1338
    1304
    1316
    1226
    1368
    1281
    1318
    1276
    1412
    1303
    1311
    1236
    1255
    1327
    1369
    1263
    1306
    1251
    1321
    1360
    1320
    1339
    1222
    1321
    1265
    1281
    1265
    1309
    1351
    1304
    1293
    1305
    1317
    1197
    1239
    1271
    1374
    1256
    1287
    1202
    1200
    1188
    1219
    1210
    1232
    1231
    1199
    1235
    1335
    1232
    1188
    1255
    1207
    1198
    1275
    1211
    1268
    1156
    1237
    1107
    1106
    1174
    1192
    1134
    1171
    1140
    1200
    1110
    1089
    1103
    1208
    1098
    1080
    1076
    1153
    1061
    1096
    1168
    1063
    1094
    1047
    1108
    1061
    1142
    1103
    1030
    1075
    1047
    1070
    1066
    1036
    1074
    1042
    1078
   963.6
     996
   945.1
   944.1
    1028
   958.4
   943.5
   981.8
   905.8
   986.3
     925
    1015
   919.8
    1020
   971.4
   979.2
   964.2
    1005
   941.2
   979.8
   886.4
   881.8
   943.8
   953.5
   910.7
   885.7
     926
   883.8
   933.1
   935.4
   833.5
   847.1
   890.6
   878.6
   908.4
   903.6
   905.2
   866.9
   859.8
   840.3
   839.3
   798.5
   879.2
   887.4
   864.3
   849.7
   854.3
   859.1
   885.7
   830.3
   810.1
   823.4
   853.9
   788.7
   832.5
   832.2
     851
   794.6
   824.4
   737.5
   773.2
   824.4
   820.9
   791.3
   857.2
   819.2
   856.5
   811.8
   777.1
   831.6
     755
   813.4
   731.6
   816.3
     778
   752.4
   764.7
   711.2
   752.4
   867.6
   789.7
   795.9
     802
   733.6
   848.8
   793.9
   809.5
   798.1
   818.3
   796.5
   794.3
   805.9
     840
   811.8
   778.7
   762.8
   763.1
   798.5
   771.5
   777.7
   755.3
   837.4
   777.4
   768.3
   776.7
   778.4
     778
   759.9
   769.9
   795.9
   818.6
   738.8
   871.8
     790
   823.4
   810.1
   778.7
   777.4
   809.8
   760.8
   753.7
   786.8
   779.3
   761.2
   761.5
   783.2
   779.7
   763.4
   775.8
   799.1
   764.7
   763.8
   739.4
   767.7
   869.2
   834.2
   744.9
   726.1
   708.3
   773.8
   769.6
   745.9
   809.2
   758.2
   780.6
   801.7
   776.1
     755
   773.2
   830.9
   810.8
   757.9
   742.4
   776.4
   820.2
   801.1
   712.5
   770.9
   798.8
   830.3
   763.8
   771.2
   779.7
   740.7
   775.8
   781.9
   772.2
   726.1
   804.3
   801.7
   750.5
   769.9
   761.2
     754
   721.3
   750.5
   744.3
   757.3
   754.4
   795.9
   759.9
   784.2
     805
   762.5
   794.3
   765.1
   762.5
   726.8
   780.3
   795.6
   793.6
   699.2
   747.2
   809.5
   801.1
   802.4
     743
   822.5
   758.2
     778
   793.3
   800.1
   714.8
   776.4
     754
   800.1
   751.4
   789.4
   747.9
   756.6
   763.4
   775.8
   788.1
   751.1
   723.2
   800.4
   858.5
   784.5
   823.4
   725.5
   749.5
     682
   792.6
   692.7
   723.5
   767.3
   785.2
   715.7
     720
   770.9
   759.2
   762.8
   733.3
   770.9
     730
   756.3
   799.8
   694.7
   720.6
   748.5
   745.6
   749.8
   847.5
   759.9
   752.1
   766.4
   774.1
   729.4
   762.1
   766.4
   832.5
   698.2
   738.1
   727.1
   769.3
   764.7
   769.3
   728.7
   724.2
   730.3
   724.5
     766
   758.9
   697.9
   715.1
     743
   768.3
   764.4
   803.3
   674.2
   738.1
   816.3
   767.3
     732
   772.8
   725.5
   765.1
   737.5
   767.7
   752.7
   774.8
     706
   750.1
   751.4
   733.9
   751.1
     755
   725.8
   764.7
   766.4
   743.3
   803.7
   818.6
   770.2
   762.5
   718.7
   732.9
   815.7
   793.3
   784.2
   767.3
   680.7
   774.5
     766
   786.5
   752.4
   705.7
   718.7
   701.5
   718.3
     769
   759.5
   744.9
   818.3
   825.1
   709.6
   739.8
   803.7
   738.1
     814
   772.8
   812.7
   786.1
   761.2
     780
   720.3
     719
   756.9
     744
   763.4
   789.4
   803.3
   746.6
   740.7
   741.4
   733.9
   852.3
   696.6
   775.8
   772.8
   751.4
   812.4
   750.8
   772.8
   723.5
   753.4
   789.7
   780.3
   717.7
   799.1
   720.9
   744.6
   766.7
   822.5
     778
   784.8
     729
   691.4
   744.6
   760.2
   765.4
   770.9
   783.9
   788.7
   767.7
   753.7
   765.4
   723.9
   766.7
   723.2
   771.5
   712.8
   729.7
   781.6
   829.6
     720
     803
   825.1
   840.3
   805.9
   737.8
   811.8
   792.3
   797.5
   693.7
   705.7
   756.9
   738.5
   779.7
   714.8
   796.5
   815.7
   694.7
   775.8
   793.9
   777.7
   735.5
     828
     792
   747.2
   746.6
   833.8
   759.9
   778.4
   812.4
     754
   812.4
   806.6
   796.2
   751.4
   724.2
   812.7
   798.1
   786.1
   776.4
   746.6
   798.8
   708.9
   768.6
   777.1
   792.3
   783.5
   788.1
   808.2
   803.7
   784.2
   788.7
     781
   757.6
   807.6
   791.3
   713.2
   769.6
     803
   780.3
   728.4
   772.8
     766
   808.9
     814
   774.5
   762.5
   741.7
   712.8
   764.1
   842.3
   716.1
   734.9
   748.2
   790.7
     815
   796.2
     805
   773.2
   794.3
   769.9
     814
   752.7
   748.2
   843.2
     754
   755.7
   762.1
   795.6
   736.5
   831.2
   770.9
   771.2
   752.1
   763.1
   731.6
   734.6
   789.4
   828.6
   782.6
   804.3
   821.2
   720.6
   777.1
   744.9
     754
   745.3
   799.8
   719.6
   795.2
   778.4
   753.7
   715.4
   801.7
   738.8
   789.1
   736.2
   722.2
   765.7
   772.8
     693
   769.9
   805.9
   735.2
   785.5
   712.2
   746.6
   706.3
   749.2
   709.9
     708
   688.2
   712.8
   735.9
   722.9
   716.7
   723.2
   745.9
   724.2
   759.5
   745.9
   711.2
   713.8
   725.8
   749.2
   818.9
   715.1
   710.6
   733.3
   776.4
   724.5
   781.9
   776.1
   728.7
   713.2
   696.3
   698.6
   762.8
   725.5
   758.9
   744.6
   761.2
   715.1
   740.4
   766.4
   762.1
   679.4
   724.8
   762.5
   764.1
     803
   752.7
     756
   760.5
   726.5
   729.7
   712.5
   749.8
   722.9
   697.3
   677.1
   676.5
   752.7
   668.7
   731.6
   788.7
   763.8
   750.1
   776.1
   710.9
   717.7
   782.9
   806.6
   734.2
   737.8
   664.5
   737.5
   683.3
   736.2
   764.4
   757.3
   762.1
     755
   761.5
     731
   760.5
   766.4
   744.6
     707
   748.5
     792
   755.3
     754
     717
   762.5
   735.5
   772.8
   741.1
   724.8
   763.4
   795.6
   743.6
     779
   765.7
   777.1
   803.3
   825.4
   839.7
   786.5
   763.1
   822.8
   800.7
     755
   821.8
   790.4
   801.7
   853.3
   816.3
   799.8
     781
   835.5
   822.2
     816
   834.2
     805
     877
   837.1
     781
   773.2
     793
   874.7
     852
   853.9
   889.3
   915.9
   834.5
   879.6
   934.7
   873.1
   851.3
   966.5
   858.5
   933.1
   891.2
   965.2
   939.6
   931.1
   968.8
   957.8
   979.5
   978.8
   990.8
   919.8
   924.7
   954.8
   978.5
    1049
    1050
    1031
    1046
    1032
    1042
    1024
    1038
    1122
    1057
   998.3
    1070
    1054
    1111
    1077
    1120
    1111
    1176
    1150
    1137
    1130
    1209
    1165
    1114
    1203
    1214
    1225
    1181
    1261
    1201
    1254
    1291
    1221
    1242
    1325
    1327
    1254
    1274
    1359
    1248
    1310
    1437
    1384
    1326
    1416
    1426
    1408
    1471
    1411
    1440
    1510
    1505
    1476
    1484
    1548
    1611
    1574
    1693
    1501
    1581
    1652
    1605
    1610
    1671
    1694
    1700
    1651
    1781
    1692
    1701
    1710
    1802
    1765
    1887
    1826
    1796
    1824
    1891
    1843
    1977
    1885
    1924
    2035
    1936
    2055
    1995
    1990
    2029
    2114
    2041
    2076
    2141
    2013
    2080
    2045
    2119
    2246
    2206
    2211
    2325
    2203
    2286
    2218
    2337
    2378
    2269
    2378
    2359
    2419
    2384
    2439
    2447
    2477
    2452
    2538
    2491
    2525
    2493
    2413
    2526
    2554
    2670
    2638
    2617
    2750
    2560
    2775
    2673
    2730
    2794
    2758
    2782
    2757
    2806
    2780
    2912
    2769
    2917
    2809
    2818
    2797
    2912
    2812
    2770
    2882
    3034
    2966
    2957
    2962
    2922
    2988
    2940
    3043
    2944
    3036
    3017
    3007
    3083
    3147
    3040
    2944
    3067
    3121
    3164
    2973
    3156
    3154
    3018
    3214
    3079
    2981
    3101
    3130
    3163
    3048
    3245
    3120
    3146
    3228
    3218
    3198
    3057
    3194
    3174
    3076
    3174
    3083
    3060
    3028
    3064
    2987
    3145
    3157
    3137
    3144
    3139
    2948
    3059
    3181
    3059
    3089
    3095
    3001
    2897
    3026
    3090
    2993
    2996
    2922
    3025
    2896
    2990
    3040
    3101
    2906
    2893
    2847
    2873
    2964
    2782
    2792
    2864
    2766
    2875
    2798
    2663
    2593
    2805
    2704
    2747
    2739
    2652
    2620
    2605
    2550
    2558
    2671
    2535
    2533
    2497
    2614
    2574
    2628
    2457
    2500
    2422
    2459
    2444
    2488
    2425
    2432
    2253
    2360
    2349
    2250
    2263
    2157
    2216
    2299
    2346
    2223
    2129
    2226
    2219
    2033
    2116
    2044
    2162
    2181
    2089
    2091
    2098
    2093
    2003
    1996
    1977
    1980
    2019
    1891
    1878
    1772
    1907
    1818
    1887
    1890
    1689
    1805
    1748
    1779
    1800
    1817
    1749
    1703
    1647
    1630
    1678
    1611
    1590
    1702
    1608
    1624
    1594
    1635
    1502
    1524
    1589
    1497
    1533
    1556
    1468
    1470
    1437
    1448
    1390
    1438
    1429
    1527
    1314
    1435
    1362
    1382
    1303
    1333
    1257
    1266
    1296
    1240
    1290
    1350
    1220
    1262
    1242
    1233
    1240
    1205
    1215
    1153
    1229
    1145
    1154
    1170
    1142
    1184
    1129
    1119
    1125
    1135
    1124
    1159
    1091
    1071
    1119
    1119
    1071
    1029
    1079
    1109
    1054
   998.3
    1067
    1032
    1050
   951.3
    1026
    1073
    1054
   927.9
   925.3
    1067
    1016
    1002
   947.7
     997
   942.2
   889.6
   980.5
   931.5
   975.6
    1030
   868.9
    1003
   941.2
   908.8
   906.5
   950.3
   964.9
   948.7
   923.4
   945.1
     924
   911.7
   973.6
   953.2
   874.4
   962.6
   911.4
   928.9
     901
   965.2
   931.5
   869.5
   875.7
   891.6
   913.6
   957.1
   884.4
   910.1
   930.8
   934.4
   886.4
   887.7
   850.4
   962.6
   887.7
   865.6
   889.3
   958.1
   923.7
   877.9
    1017
   896.1
   913.6
   853.9
   852.6
     938
   894.5
     853
   861.7
   896.1
   894.5
   909.1
   930.8
   896.8
   910.1
   843.6
   882.5
   909.4
     936
   904.2
     887
   889.6
   865.6
   946.7
   872.8
   965.9
   956.5
   995.7
   898.4
   895.5
   916.2
   930.2
   925.3
   965.9
   931.8
   967.5
   994.7
   992.1
   930.5
    1005
   970.7
    1049
   918.8
    1028
   999.9
     974
   943.2
    1020
    1053
    1032
    1022
    1065
    1033
    1034
    1039
   992.5
    1051
    1072
    1082
    1051
    1076
    1078
    1015
    1147
    1094
    1063
    1069
    1067
    1076
    1205
    1173
    1167
    1166
    1211
    1108
    1150
    1281
    1143
    1173
    1253
    1241
    1251
    1239
    1259
    1306
    1236
    1370
    1215
    1337
    1336
    1375
    1398
    1375
    1377
    1420
    1378
    1394
    1378
    1440
    1489
    1553
    1382
    1479
    1524
    1541
    1614
    1609
    1561
    1617
    1658
    1679
    1624
    1712
    1736
    1642
    1683
    1722
    1742
    1833
    1735
    1797
    1807
    1728
    1782
    1853
    1855
    1946
    1903
    1790
    1944
    1953
    2003
    2002
    2044
    2051
    2040
    2048
    1998
    2112
    2088
    2152
    2118
    2213
    2133
    2251
    2285
    2180
    2245
    2434
    2338
    2323
    2444
    2415
    2423
    2460
    2442
    2396
    2459
    2339
    2598
    2641
    2545
    2507
    2570
    2646
    2613
    2712
    2687
    2714
    2597
    2810
    2814
    2740
    2806
    2790
    2724
    2806
    2776
    2803
    2863
    2844
    2873
    2896
    2794
    2945
    2927
    3109
    3017
    2919
    3145
    3066
    3020
    3094
    3016
    2995
    3113
    3064
    3128
    3127
    3203
    3150
    3178
    3198
    3354
    3200
    3217
    3145
    3296
    3262
    3275
    3339
    3243
    3199
    3173
    3230
    3202
    3345
    3327
    3286
    3400
    3281
    3200
    3402
    3292
    3297
    3278
    3226
    3353
    3190
    3269
    3366
    3253
    3315
    3333
    3235
    3362
    3318
    3190
    3314
    3206
    3237
    3363
    3289
    3207
    3235
    3264
    3277
    3135
    3289
    3097
    3174
    3200
    3118
    3161
    3079
    3162
    3125
    3003
    2977
    3153
    3009
    2975
    3058
    2903
    3103
    2886
    3031
    2912
    3087
    2874
    2990
    3073
    3190
    2883
    2985
    2988
    2776
    2821
    2859
    2734
    2765
    2758
    2717
    2725
    2775
    2670
    2676
    2666
    2696
    2563
    2694
    2543
    2469
    2530
    2467
    2455
    2422
    2494
    2544
    2405
    2464
    2313
    2555
    2418
    2258
    2359
    2286
    2223
    2204
    2280
    2291
    2201
    2193
    2291
    2216
    2237
    2110
    2214
    2135
    2011
    2055
    2015
    2034
    2104
    2000
    2034
    1929
    1994
    1990
    1971
    1945
    1985
    1935
    1874
    1873
    1836
    1856
    1813
    1847
    1896
    1852
    1792
    1796
    1831
    1764
    1665
    1703
    1644
    1745
    1686
    1693
    1759
    1715
    1637
    1691
    1630
    1626
    1589
    1676
    1671
    1588
    1597
    1541
    1526
    1545
    1583
    1503
    1445
    1551
    1547
    1489
    1525
    1434
    1443
    1459
    1448
    1449
    1465
    1436
    1499
    1427
    1473
    1443
    1477
    1364
    1427
    1408
    1426
    1313
    1382
    1461
    1408
    1346
    1369
    1418
    1378
    1401
    1363
    1293
    1360
    1380
    1277
    1325
    1317
    1323
    1325
    1336
    1267
    1320
    1352
    1256
    1229
    1336
    1378
    1232
    1266
    1242
    1231
    1206
    1244
    1234
    1268
    1268
    1226
    1266
    1238
    1224
    1278
    1306
    1236
    1206
    1237
    1282
    1217
    1164
    1249
    1245
    1179
    1172
    1173
    1217
    1256
    1211
    1129
    1245
    1159
    1140
    1216
    1195
    1272
    1228
    1210
    1265
    1193
    1150
    1173
    1180
    1098
    1154
    1179
    1180
    1208
    1133
    1126
    1173
    1129
    1125
    1073
    1146
    1074
    1099
    1085
    1092
    1101
    1099
    1105
    1138
    1085
    1118
    1094
    1140
    1170
    1126
    1047
    1050
    1094
    1062
    1114
   993.1
    1092
    1066
    1044
    1093
    1030
   986.9
   902.6
    1046
    1093
    1045
    1011
   969.8
    1049
    1025
    1026
    1065
    1012
    1019
    1024
   981.4
   977.5
    1052
    1030
    1038
    1033
    1031
   970.7
   952.6
    1027
   954.8
    1004
    1056
    1016
   964.9
   933.4
   990.2
   989.2
   983.4
     899
   914.3
   968.1
    1047
    1056
   898.4
   968.1
   967.8
   981.4
   994.7
   968.5
   942.8
   949.6
    1007
   982.4
   918.5
   998.9
   973.3
   949.6
   958.7
   920.8
     911
   953.2
   927.3
     948
     901
     901
   934.4
   986.6
   926.3
   928.9
   981.4
   953.5
   911.4
   939.6
   867.2
   899.4
   895.1
   958.4
   898.1
   902.3
   894.2
    1058
   879.6
     889
   954.5
   908.1
   926.9
   939.3
   873.7
   915.6
   905.5
   945.1
   880.9
   878.3
   942.8
   917.2
   892.9
   914.3
    1018
   902.9
   888.3
   896.4
    1007
   934.7
   890.6
   918.2
   927.3
   893.2
   877.9
   932.4
     948
   965.2
   971.4
   963.6
   955.5
     913
   978.2
    1003
   924.7
   981.4
   916.2
   967.8
   926.3
   930.2
   953.5
   966.5
   980.8
   873.1
   944.1
   953.2
   877.3
     938
   962.6
   880.9
   917.5
   950.9
   901.3
   964.9
     913
   944.8
   930.2
   970.4
   974.3
    1009
   969.1
    1033
   942.2
   971.4
   990.2
   893.8
   925.6
   954.5
   994.1
   914.6
   912.7
   941.9
    1014
   992.1
   956.5
   984.4
   998.6
   943.2
   949.3
    1000
   981.4
    1025
    1030
   956.8
   934.4
     938
    1020
   987.6
   941.2
    1033
   985.6
   957.1
   927.3
   914.9
   921.1
    1031
   951.9
   951.6
   931.5
   940.9
   949.6
   988.6
     984
    1018
   963.3
     924
   908.4
   980.1
   969.4
   960.3
    1007
   978.8
   870.8
   941.5
   978.8
   925.3
    1011
   988.2
    1039
   989.9
   950.9
   944.1
   998.9
    1016
    1008
   992.1
   952.6
   968.8
     948
   932.1
   948.3
   973.3
   995.7
   913.3
     948
   981.1
   979.5
   980.8
   971.7
   877.6
   951.6
     887
   973.3
   960.3
   861.7
   919.8
   884.1
   936.3
   923.4
   917.5
   905.5
    1020
   952.2
   907.1
   914.6
   938.3
   920.4
   991.8
     914
   988.6
   902.9
   939.6
   909.7
   883.1
   915.6
   901.3
   949.3
   978.8
   875.4
   918.5
   868.5
   884.4
   869.2
   866.9
   852.6
     926
   869.5
   897.7
   916.9
     877
   931.5
   922.4
   857.8
   898.1
   906.2
     924
   882.8
     853
   823.8
   925.6
   818.9
   831.2
   857.2
   821.2
   856.9
   837.7
   865.9
   846.8
   899.7
   881.8
   905.5
   873.1
   844.2
     840
   896.4
     853
   800.1
   845.8
   924.7
   861.7
   850.4
   895.1
   845.2
   847.8
     865
   878.3
   853.3
     851
     853
     888
   909.1
   959.4
   883.1
   861.7
   825.4
     814
   867.2
   886.1
   800.1
   895.1
   896.8
   871.8
   863.4
   810.8
   862.1
   844.2
     840
   924.3
   877.9
   778.4
   839.3
   853.3
   889.6
   829.6
     923
   841.9
   845.5
   860.4
   941.5
   848.4
   899.7
   835.1
   842.6
   902.9
   868.2
   868.9
   868.9
     816
   892.2
   825.1
   913.3
     900
   854.6
   910.1
   853.9
   935.7
   900.7
   889.6
   969.4
   835.5
   914.9
   952.2
   977.9
   877.6
   878.9
   945.4
   962.3
   890.6
   911.7
   929.5
   957.4
   963.9
   970.4
     911
   998.6
   931.1
     960
   885.1
   886.1
   932.8
   968.8
   981.1
   976.2
   922.4
     925
   955.8
    1002
    1032
   957.1
     986
   958.4
   934.7
   878.3
   892.5
     985
    1046
    1003
    1043
    1055
   943.5
     985
    1026
   995.7
   994.7
   918.2
    1008
    1000
   992.8
   992.1
   960.3
    1036
   957.4
    1038
    1076
   965.9
    1078
    1063
    1003
    1013
    1010
    1046
    1048
    1072
    1069
    1018
    1021
    1037
   941.5
    1040
    1038
    1080
    1047
    1053
    1019
    1193
    1064
    1096
    1003
    1041
    1060
    1045
    1042
    1073
    1042
    1047
    1094
    1043
    1086
    1126
   975.3
    1031
    1109
    1025
    1093
    1061
    1057
    1074
   955.5
    1082
    1029
    1086
    1031
    1025
    1057
    1036
    1081
   984.7
    1055
    1026
    1090
    1023
    1105
    1083
    1039
    1063
    1014
    1021
    1100
    1123
    1022
    1120
    1030
    1010
    1060
    1083
    1047
    1058
   995.1
    1077
    1070
    1019
   997.3
    1001
    1019
    1090
    1030
    1049
   995.1
    1076
   988.2
   999.3
    1002
   989.5
   959.7
   976.2
    1056
   965.5
    1066
    1028
   991.8
    1014
    1050
   958.1
    1030
   993.4
    1012
    1041
     947
    1031
   938.9
   946.4
   936.7
     937
   883.8
    1027
   959.7
   910.7
   962.6
   930.5
   977.5
   975.6
   887.7
   978.8
   974.3
   965.5
   963.3
    1013
   969.8
   909.1
     911
   896.4
   853.9
   882.2
   882.5
   911.4
   943.8
   939.6
   930.8
     972
     900
   932.4
   971.4
   840.6
   850.4
   902.9
   867.6
   911.4
   876.7
   799.8
   821.8
   856.2
     864
   858.5
   861.7
     877
   811.8
   799.4
   850.1
     900
   889.6
     864
   799.1
   791.7
   801.4
   888.7
     876
   859.8
   859.8
   814.4
   904.5
   840.6
   878.9
     815
   855.2
   853.9
   866.6
   780.6
   765.1
     841
   772.2
   850.4
   802.4
   775.8
   793.3
   843.2
     817
   831.6
   878.3
   792.3
     841
   855.6
   806.9
   692.4
   784.2
   784.5
     805
   774.1
   855.9
   778.7
   828.3
   758.2
   787.8
     827
   798.1
   787.8
   800.1
     718
   829.9
   786.5
   743.3
   790.4
   759.2
   785.5
   820.2
   808.5
   849.1
   798.8
   795.2
   817.9
   706.3
   815.7
   782.9
   747.2
   805.3
   773.8
   823.1
   805.6
   795.2
     778
   793.3
   820.9
   788.1
   790.7
   793.9
   782.9
     828
   817.9
   801.7
   801.7
   847.5
   745.3
   833.2
   732.9
   782.9
   754.7
   753.4
   834.5
   730.3
   746.6
   761.8
     790
   857.8
   810.5
   764.4
   773.2
   809.5
     814
   836.4
   832.2
   831.2
   879.9
   838.4
   771.2
   866.3
   841.3
   792.6
   813.7
   807.2
   783.5
   849.4
   809.5
   865.9
   786.8
   772.2
   847.5
   851.7
   820.5
   858.8
   910.4
   885.4
   830.3
   923.4
     839
   891.9
   818.6
   884.4
     840
     914
   886.7
   845.5
   866.3
   856.2
   918.2
   883.5
   886.7
     923
   983.4
   909.7
     911
   826.4
   903.6
   899.7
   976.2
   951.9
   942.5
   905.8
   874.1
   894.8
   903.9
     925
    1005
   959.4
   923.7
    1006
   912.3
   862.7
   967.2
   957.8
   922.1
   942.5
   969.1
   921.1
   989.9
   995.1
   984.7
    1001
   916.9
    1012
    1016
   962.6
    1020
   961.6
   992.5
   933.4
    1037
   981.1
     998
   995.4
    1024
    1058
   990.2
   969.8
    1048
    1049
    1043
   993.4
    1061
    1019
    1012
    1072
    1071
    1061
    1065
    1017
    1090
    1024
    1096
    1176
    1022
    1163
    1051
    1058
    1049
    1056
    1065
    1069
    1119
    1061
    1124
    1090
    1029
    1078
    1143
    1082
    1127
    1135
    1160
    1166
    1126
    1161
    1131
    1056
    1194
    1042
    1169
    1041
    1133
    1156
    1111
    1133
    1146
    1109
    1150
    1156
    1132
    1185
    1116
    1240
    1128
    1143
    1048
    1166
    1138
    1153
    1155
    1075
    1156
    1155
    1219
    1201
    1210
    1149
    1204
    1086
    1145
    1122
    1125
    1153
    1162
    1156
    1142
    1201
    1202
    1201
    1177
    1159
    1118
    1110
    1140
    1217
    1124
    1100
    1153
    1137
    1188
    1239
    1109
    1142
    1078
    1167
    1110
    1261
    1143
    1217
    1197
    1258
    1194
    1196
    1175
    1148
    1163
    1176
    1128
    1228
    1154
    1160
    1153
    1120
    1131
    1161
    1175
    1222
    1166
    1184
    1153
    1196
    1143
    1129
    1187
    1169
    1204
    1132
    1162
    1136
    1184
    1200
    1143
    1113
    1139
    1141
    1183
    1177
    1245
    1182
    1192
    1205
    1216
    1237
    1194
    1276
    1198
    1239
    1177
    1214
    1300
    1092
    1135
    1250
    1119
    1228
    1147
    1192
    1198
    1152
    1250
    1180
    1165
    1164
    1249
    1210
    1183
    1137
    1223
    1271
    1245
    1249
    1300
    1256
    1172
    1260
    1264
    1273
    1228
    1173
    1216
    1226
    1287
    1351
    1361
    1284
    1269
    1346
    1237
    1313
    1299
    1355
    1341
    1303
    1383
    1332
    1288
    1378
    1327
    1348
    1331
    1402
    1323
    1379
    1355
    1374
    1357
    1428
    1486
    1395
    1464
    1466
    1483
    1452
    1514
    1456
    1494
    1433
    1468
    1476
    1502
    1484
    1501
    1473
    1412
    1555
    1548
    1681
    1552
    1475
    1534
    1493
    1546
    1531
    1569
    1488
    1568
    1509
    1569
    1604
    1611
    1593
    1597
    1647
    1568
    1602
    1577
    1672
    1745
    1698
    1716
    1656
    1802
    1798
    1712
    1782
    1736
    1768
    1800
    1777
    1764
    1850
    1817
    1792
    1788
    1802
    1814
    1779
    1847
    1878
    1768
    1924
    1766
    1849
    1898
    1902
    1882
    1946
    1900
    1924
    2015
    1917
    1861
    1909
    1913
    2011
    2040
    1977
    1926
    1982
    1994
    1935
    2048
    1927
    1927
    1853
    1980
    1921
    1973
    2028
    2080
    1997
    2040
    2142
    2029
    2066
    1983
    1955
    1987
    2037
    2066
    2025
    1966
    2059
    2025
    2040
    2036
    2033
    2037
    2076
    2096
    2146
    2029
    2073
    1976
    1959
    1892
    1970
    1994
    2029
    1954
    2017
    1993
    2059
    1962
    1942
    1970
    2035
    1964
    2020
    2051
    1998
    1934
    1990
    1977
    2081
    2045
    2022
    1927
    1955
    1916
    1928
    1913
    1944
    1833
    1920
    1891
    1927
    1906
    1892
    1970
    1957
    1837
    1937
    1832
    1931
    1971
    1817
    1835
    1829
    1860
    1861
    1739
    1855
    1795
    1814
    1761
    1780
    1895
    1673
    1772
    1782
    1812
    1788
    1857
    1675
    1712
    1715
    1726
    1672
    1737
    1695
    1663
    1616
    1680
    1662
    1686
    1662
    1604
    1649
    1585
    1594
    1618
    1507
    1519
    1592
    1615
    1483
    1491
    1489
    1605
    1458
    1449
    1427
    1468
    1487
    1440
    1378
    1458
    1461
    1444
    1360
    1391
    1416
    1380
    1364
    1390
    1309
    1298
    1364
    1316
    1335
    1333
    1340
    1341
    1355
    1349
    1306
    1246
    1342
    1232
    1285
    1181
    1267
    1133
    1244
    1215
    1249
    1222
    1209
    1189
    1210
    1106
    1132
    1150
    1111
    1150
    1153
    1203
    1149
    1099
    1042
    1142
    1098
    1121
    1117
    1056
    1101
    1058
    1004
    1102
    1079
    1090
    1043
    1076
    1008
     996
    1033
   987.6
    1084
    1047
    1020
    1069
     974
    1042
     996
    1054
   978.2
    1029
    1008
    1021
   998.3
    1005
   953.9
     948
   976.6
   933.1
   966.2
   994.7
   929.5
   989.2
   928.9
   917.2
     935
   931.5
   945.4
   920.1
   932.4
   955.5
   871.1
   909.7
     853
   877.3
   868.9
   869.8
   859.1
   951.9
   904.2
   858.8
   883.5
   892.5
   901.6
   876.3
   886.1
   871.8
   941.5
   923.4
   895.8
   812.7
   834.5
   811.4
   783.9
   857.2
   867.6
   944.5
   913.3
   817.6
   895.8
   881.2
   807.6
   865.9
   904.2
     814
   886.1
   769.9
   834.8
   822.8
   844.9
   800.7
   769.9
   803.3
   806.9
   832.2
   784.8
     817
   824.7
   829.6
   763.8
     804
   876.3
   714.5
   800.7
   816.6
   841.3
   808.5
   791.7
   745.9
   836.1
   805.6
   817.6
   782.3
   723.5
   756.3
   801.7
   774.8
   829.9
   746.9
   785.2
   782.6
   739.4
   811.4
     720
   724.2
   750.1
   858.8
   766.7
   754.7
     814
   833.2
   817.9
   799.8
   786.1
   796.5
   784.5
   790.4
   778.7
   784.2
   796.8
     720
   670.3
     754
   707.3
     718
   727.4
   763.8
   761.8
   788.1
   765.7
   746.6
   752.1
   759.9
   782.6
   714.5
   713.5
   709.9
   784.5
   752.4
   805.9
   744.9
   745.6
   778.4
   747.2
   716.4
   701.8
   738.1
   736.2
   737.5
   751.8
   766.7
   654.1
   774.8
   740.4
   786.1
   700.8
   813.4
     719
   782.6
   741.7
   728.4
   743.3
   724.8
   808.2
   721.9
   691.4
   739.1
   717.7
   678.1
   739.4
   705.7
     743
     696
   781.6
   706.3
     778
   715.7
   703.7
   743.3
   783.5
   800.7
   777.4
   787.1
   735.5
   754.4
   730.7
   714.1
   731.6
   719.6
   743.6
     730
   748.8
   703.7
   723.9
   728.4
   699.5
   758.6
   713.5
   741.4
   754.7
   726.8
   802.4
   699.5
   713.5
   772.5
   713.2
   708.6
     754
   696.9
   768.6
   722.2
   756.3
   693.7
   700.5
   702.1
   722.2
   728.1
   701.8
     694
   748.5
   689.8
   775.8
   699.9
   700.8
   717.4
   698.6
   693.4
   664.8
     695
   750.5
   724.5
   707.6
   692.4
   762.1
     720
   722.6
     672
   712.5
   733.9
   712.5
   749.5
   680.4
   710.2
     717
   784.8
   702.8
   771.5
     729
   796.5
     791
   652.5
   750.1
   799.4
   697.3
   742.7
   668.1
   699.9
   692.7
   740.1
   702.1
   736.8
   721.3
   670.7
   742.7
   743.3
   733.9
   728.4
   651.5
   684.3
     720
   753.1
   682.7
   810.1
   713.2
   704.4
   726.1
     743
     672
   714.8
   708.9
   660.3
   707.6
   677.8
     681
   681.7
   693.7
   706.3
   696.6
   678.8
   711.2
   666.8
   731.6
   691.1
   712.8
   689.5
   674.6
   652.5
   727.4
   736.8
   653.5
   674.6
   650.2
   659.3
   689.8
   653.8
   701.2
   689.8
   704.1
   716.1
   672.3
   710.6
   675.8
   701.2
   624.6
   716.1
     671
   716.1
   728.7
   684.3
   738.8
   680.7
   670.7
   649.9
   667.1
   691.4
   663.2
   746.6
   708.3
   758.9
   706.7
   710.2
   692.7
   687.2
   705.7
   740.1
   690.8
   696.9
   691.4
   679.7
   722.9
   621.3
   750.5
   731.6
   697.3
   723.5
   629.8
   700.2
     781
   708.9
   737.2
   677.1
     622
   739.8
   665.1
     718
   690.1
   650.5
   678.1
   706.7
   690.4
   700.2
   696.9
   710.9
   765.1
   644.4
   653.5
   696.9
   756.9
   712.8
   692.4
   727.1
   703.1
   704.1
     695
   720.9
   697.9
   711.5
   682.7
   669.7
   673.9
   734.9
   750.5
   733.6
   736.8
   680.7
   734.9
   692.7
   785.2
   742.7
   690.8
   729.7
   769.9
   673.3
   733.9
   691.4
   721.6
   727.4
   682.3
   733.6
   696.9
   775.4
   720.9
   734.6
   676.2
     708
   679.4
   685.9
   726.5
   764.4
   657.7
   684.3
   718.7
     731
   673.9
   680.7
   725.8
   735.2
   695.6
   690.4
   697.6
   710.2
   692.4
   733.3
   739.8
   705.4
     694
   739.8
     705
   702.1
   684.6
     672
     682
   707.6
   722.9
   684.6
   644.1
   685.3
     732
   731.3
     706
   678.4
   751.4
   693.4
   702.1
   723.9
   701.8
   752.1
   711.2
   689.1
   724.5
   692.1
     684
   733.9
   660.3
   704.7
   744.6
   709.3
   688.5
   781.3
   732.9
   786.5
   707.3
   753.4
   659.3
     767
   756.6
   708.6
   708.6
     706
   732.9
   693.4
   742.7
   704.1
   699.9
   668.1
   684.3
   701.2
   712.5
   740.1
   735.5
   683.3
   680.7
   711.2
   739.8
   784.8
   700.8
   716.7
   689.1
   734.6
   686.2
   759.2
   721.9
   703.4
   737.2
   723.5
   708.6
   704.7
   729.7
   670.3
   716.4
   680.4
   732.9
   697.3
   706.3
   726.1
   762.1
   761.8
   673.3
   709.3
   750.5
   750.1
   684.6
   684.6
   745.9
   688.2
     708
   741.7
   730.7
   710.9
   687.5
   785.5
   723.5
   723.5
   718.3
   750.1
   708.3
   756.3
   703.7
   764.4
   726.8
   703.4
     718
   653.1
   728.4
   682.7
   771.5
   754.4
   719.3
   703.4
   747.9
     755
   681.4
   759.5
   774.5
   729.7
   798.5
   703.1
   739.8
   644.4
   810.8
   697.6
   748.5
   697.9
   741.1
     696
   750.8
   724.5
     766
   753.7
   744.6
   737.8
     696
   724.8
   720.6
   781.9
   678.8
   701.8
     658
   723.9
   712.2
   702.8
   761.8
   793.3
   775.8
   681.4
     793
   704.1
   754.4
   742.7
   716.4
     730
   738.5
     694
   712.2
   744.9
     730
   790.4
   687.2
   777.1
   678.1
   747.9
   777.7
   784.2
   696.9
   744.9
     717
   741.7
   738.1
   740.1
   733.9
   810.8
   712.2
   746.6
     717
   720.9
   722.6
     755
   699.2
   745.9
   727.1
   685.9
   697.9
   679.4
   718.7
   674.6
     718
   696.6
   702.4
   745.3
     742
   685.3
   744.6
   719.3
   681.4
   689.5
   651.8
   688.5
   743.6
     743
   736.2
   716.1
     694
   716.1
   730.3
   776.4
   782.6
     730
   700.2
   790.7
   789.7
   711.2
   760.2
   706.7
   744.6
   729.7
   669.7
   758.6
   714.8
   771.2
   741.1
   746.6
   770.2
   744.6
   724.5
   711.5
   715.4
   709.6
   778.4
   765.4
   708.3
   745.6
   738.1
   689.8
   681.7
   687.2
     729
   736.8
   720.9
   754.7
   667.1
   731.6
   727.1
   762.1
   731.6
   830.9
   749.8
   715.1
   727.1
     781
   746.6
   740.1
     730
   709.9
   710.2
   766.4
   770.6
   750.8
   805.9
   715.1
   705.7
   679.4
   680.7
   700.5
   723.5
   750.1
   724.2
   723.5
   775.8
   737.8
   717.7
   748.8
   746.2
   769.6
   752.7
   738.8
   715.1
   793.6
   800.7
   705.4
     672
   761.2
     717
   735.9
   703.4
   794.3
   721.6
   774.1
   765.1
   784.5
   663.5
   712.5
   752.1
   688.5
     669
   680.4
   714.1
   793.9
   744.6
     729
   739.4
   795.9
   748.2
   738.8
   711.9
   746.2
   750.8
   762.8
   704.4
   723.5
   753.4
   776.7
     792
   721.9
   726.5
   773.5
   752.4
     705
   729.7
   691.7
   733.9
   749.2
   722.9
   758.9
   752.1
   725.5
   730.7
   752.1
   699.2
   749.5
   706.7
   724.2
   761.5
     793
   745.6
     718
     755
   738.1
   693.4
   753.1
   751.8
   715.1
   705.4
   756.6
     768
     719
   742.7
   793.6
   755.7
   695.6
   696.6
   748.8
   714.8
   677.8
   709.6
     744
   664.8
   684.3
   749.5
   666.4
   718.3
   745.9
   706.7
   714.1
   759.9
   693.7
   679.1
   769.9
   756.6
   720.9
   686.9
   705.4
   770.6
   705.4
   784.2
   733.9
   741.4
     744
   728.7
   756.3
   624.6
   685.6
   706.3
   737.8
   734.9
   728.7
   707.6
   702.1
   689.5
   736.2
   726.5
     670
   689.5
   677.1
   702.8
   715.1
     693
   685.3
   684.3
   709.3
   727.1
   728.4
   775.4
   711.5
     743
     707
   715.1
   695.3
   737.8
   692.1
   697.9
   753.1
   675.5
   739.8
   734.6
   677.8
   676.5
   703.1
   759.9
     684
   676.8
   724.5
   732.6
   744.9
   738.5
   793.9
   686.6
   706.7
   712.5
   708.3
   693.4
   692.1
   681.7
   706.3
   700.8
   693.4
   753.7
   779.3
   723.9
   716.7
   741.4
   678.8
     694
   723.2
   699.5
   743.3
   698.2
   772.5
   675.2
   750.1
   679.4
   700.5
   706.3
   743.6
   668.7
   701.2
   708.9
   668.4
   733.3
   722.2
   681.4
   708.9
   749.2
   712.2
   677.8
   682.3
   698.6
   655.7
   712.8
   770.6
   679.4
   653.8
   690.1
   746.9
   728.4
   662.5
   709.3
   755.3
   679.7
   721.3
   732.9
   726.1
   703.1
   677.1
   681.4
   659.3
   690.1
   722.2
   630.1
   697.3
   703.7
   688.2
   714.8
   762.1
   726.1
   746.2
   672.3
   674.2
   712.8
   708.6
   683.6
   725.2
   642.1
   679.4
   755.7
   638.9
     682
   708.3
   716.7
     657
   668.7
   726.1
   721.3
   731.3
   647.3
   714.5
   673.3
     683
   626.9
   692.1
   662.2
   702.4
   667.1
   728.4
     693
   656.4
   667.7
   702.8
     744
   667.7
   656.4
   673.3
   708.3
     660
   750.5
   745.6
   708.6
   668.1
   649.6
   664.8
     660
   703.1
     706
   709.3
   672.3
   655.4
     732
   696.6
   619.4
   670.3
   680.7
   705.4
   692.7
   725.2
   722.6
   653.5
   686.6
   650.5
   662.2
   703.7
   705.4
   698.6
     684
     694
   661.6
   702.8
   681.7
   726.1
   696.6
   712.2
   631.1
   725.8
   724.2
   672.3
   659.3
     695
   709.6
   765.4
   652.5
   711.2
   635.6
   677.5
   672.3
   700.8
   665.8
   735.5
   708.6
   697.3
   691.7
   684.3
   743.3
   680.7
   656.1
   676.2
   611.3
   700.2
     671
   723.5
   722.2
   674.6
   705.7
   712.5
   703.7
   683.3
   700.8
   688.8
   698.2
   708.3
   675.5
   718.7
   686.2
   721.6
   770.2
   737.2
   612.9
   720.9
   703.7
   728.7
   708.6
     657
   642.4
   701.5
   725.8
   754.7
   650.2
     719
   687.2
   735.2
   704.7
   754.4
   716.7
   630.1
   694.3
   722.6
   685.9
   663.8
   690.4
   768.3
   630.4
   732.6
   693.7
   676.5
     672
   711.9
   686.9
   685.6
   648.3
   714.8
   678.4
   736.2
   662.5
   582.4
     706
   705.4
   688.5
   691.4
   736.8
   728.1
   689.8
   689.8
   729.4
   694.7
   709.9
   673.9
   689.5
   653.1
   647.3
   711.5
   706.3
   711.9
   711.9
     720
   723.5
   690.8
   734.9
   692.1
   717.4
   615.5
   660.3
     717
   680.1
   687.9
   692.4
   704.4
   673.9
   699.9
   706.7
     718
     717
   712.8
   686.6
   665.8
   709.6
   676.5
   668.1
   702.1
   691.7
   718.7
   697.9
   686.9
   680.7
   663.5
     705
   707.3
   652.8
   651.2
   721.9
   738.8
   686.2
   669.7
   707.3
   676.5
   691.7
   724.2
   696.9
   637.2
   646.3
   653.8
   660.9
   677.5
   667.7
   644.1
   625.2
   666.8
   734.2
   753.7
   702.1
   703.1
   653.5
     732
   694.3
     729
   631.4
   691.4
   685.9
   734.6
   658.3
   695.6
   641.1
   709.9
   684.3
   695.6
   740.4
   649.2
   680.7
   677.1
   712.8
   685.6
   632.1
   661.6
   739.4
   629.8
   645.4
   704.7
   725.2
   703.1
   726.8
   726.8
   702.8
   669.4
   710.9
   724.8
   676.2
   659.3
   642.4
   768.6
     708
   660.6
   649.6
   692.7
     648
   642.8
   614.5
     646
   657.4
   665.8
   700.5
     718
   654.1
   678.8
     707
   671.3
   661.9
   707.6
   672.3
   716.7
   667.1
   680.7
   679.1
   619.7
   684.9
   669.7
   622.3
   659.6
   656.7
   660.9
   693.7
   688.2
   637.6
   695.3
   685.3
   656.4
   667.4
   629.8
   681.4
   699.9
   721.3
   642.8
   662.2
     647
   704.7
   662.5
   708.9
   640.2
   699.2
   673.3
   685.6
   655.4
   696.3
   674.6
   663.2
   708.6
   703.4
   668.1
   616.8
   659.3
   698.2
   658.3
   625.9
   705.4
   704.1
   695.3
   669.4
   710.6
   678.8
   641.5
   697.9
   712.5
   743.6
   705.4
   661.9
   682.7
   701.8
   673.3
   712.5
   650.2
   711.5
     634
   655.7
   649.9
   773.5
   657.7
   654.8
     693
   667.1
   679.7
   664.8
   701.8
   665.5
   673.9
   735.2
   697.6
   637.6
   671.6
   666.4
   656.4
     694
   707.6
   686.6
   664.5
   679.1
   687.9
   779.7
     682
   649.6
   732.3
   668.7
   679.7
   663.2
   672.6
   648.6
   632.4
   688.2
   684.6
   686.6
   685.9
   718.7
     708
   690.8
   683.3
   738.5
   667.1
   687.5
   702.1
     705
   707.6
   681.4
   651.2
   741.4
   691.7
   743.3
     718
   711.2
   640.8
   628.2
   653.1
     706
   710.9
   655.1
     694
   715.1
   673.9
   672.6
     717
   710.9
     705
   738.8
   822.5
   677.1
   711.2
   642.4
   756.6
   723.5
   701.2
   688.5
   693.7
   691.1
   700.5
   696.9
   727.1
     729
   668.4
   693.4
   674.6
   783.9
   724.5
   719.6
   707.6
   739.1
   807.9
   719.3
   734.9
   759.9
   719.6
   693.4
   684.9
   696.9
   701.2
     718
   756.3
   726.8
   725.5
   680.1
   722.9
   686.6
     684
   735.5
   763.4
   694.3
   689.1
     684
   666.8
   707.6
     670
   765.7
   759.2
   738.8
   737.5
   772.5
   701.5
   681.4
   734.2
   764.4
   695.6
   731.3
   744.6
   727.4
   774.1
   746.9
   693.7
   725.5
   744.9
   760.8
   712.8
   737.5
   777.1
   680.1
   722.2
   747.9
   743.6
   701.5
   768.6
     814
   744.9
   758.9
   797.8
     754
   752.1
     718
   731.3
   715.1
   741.7
   795.9
   748.2
   777.4
   714.1
   736.8
   728.4
   721.3
   732.3
     754
   700.8
   768.3
   797.5
   696.6
     730
   785.5
   762.8
   735.5
     802
   706.3
   716.4
   748.8
   744.6
   739.1
   772.2
   727.4
   737.2
   785.5
   777.7
   757.9
   763.8
   714.8
   750.5
   761.2
   790.7
   795.9
   781.6
   687.2
   823.1
   733.9
   734.2
   795.9
   753.7
   723.5
   761.5
   677.1
   767.7
   724.2
   787.8
   750.8
   749.8
   777.7
   744.9
     744
   791.3
   748.2
   774.1
   736.8
   832.2
   783.2
   767.7
   764.7
   753.7
   777.4
   761.2
   785.8
     805
     744
   721.6
   742.4
   794.6
   685.3
   745.3
   738.5
   722.9
   756.6
   699.2
   840.6
   750.8
   791.7
   781.9
   782.9
   752.1
   751.4
   789.1
   759.5
   766.4
   723.2
     841
   783.2
   759.2
   719.6
   752.7
   714.5
   788.7
   706.3
   723.9
   724.5
   749.8
   748.8
   740.7
   731.3
   733.6
   729.7
   790.7
   729.4
   761.8
   765.7
   716.4
   719.6
   740.1
   777.1
   783.9
   708.9
   764.4
   701.8
   701.2
   757.3
   714.5
   734.9
   698.9
   764.1
     705
   749.5
     744
   758.6
   755.3
   770.6
   736.2
   737.2
   686.2
   719.3
   711.9
   722.6
   690.8
   711.2
   725.8
   694.3
   737.8
   725.5
   724.8
     732
   741.7
   700.5
   720.6
   721.3
   787.1
   734.9
   775.4
   718.7
   731.3
   688.5
   774.1
   751.4
   757.6
   770.6
   711.2
     717
     719
   728.1
   700.5
   710.9
   728.4
     683
   741.7
     719
   708.3
   746.6
   764.4
   712.2
   670.7
   737.2
   734.6
   690.1
   712.2
   714.8
     694
   742.4
   708.3
   686.6
   668.4
   668.7
   661.6
   725.5
   700.2
   715.1
   722.6
   721.9
   696.6
   737.5
   684.3
   734.9
   674.6
   705.4
   719.3
   784.8
   647.3
   722.2
   737.2
   738.8
     720
     718
   699.2
   713.8
   708.9
   708.6
   647.6
   736.8
   661.9
   667.7
   803.7
   729.4
   605.1
   662.9
     670
   689.5
   725.2
   734.9
   678.4
   688.2
   714.1
   675.2
   677.5
   722.6
   688.2
   702.8
   750.8
     646
   691.1
   650.5
   663.5
   653.5
   672.6
   679.4
   694.3
   679.7
   699.5
     647
     669
   669.7
   709.3
   626.5
   698.2
   639.8
   640.5
   714.5
   675.8
   659.3
   669.4
   642.8
   651.2
   702.8
   702.4
   677.5
   699.2
   681.4
   637.2
   680.1
   664.2
   686.9
   690.1
   662.9
   695.3
   722.9
   689.5
   686.2
   697.9
   626.9
   692.7
   707.3
     608
   637.9
   698.2
   672.9
   707.3
   625.6
   710.2
   704.7
   691.4
   668.4
   736.2
   663.5
     720
   744.9
   706.7
   603.5
   690.8
   705.7
   630.4
     719
   717.4
   693.4
   704.1
   722.9
   652.2
   661.3
   664.5
     730
   723.9
   668.1
   675.8
   689.8
     621
   701.5
   686.2
   664.5
   696.3
   631.7
   711.5
   663.2
   613.9
   643.7
   554.5
   628.8
   655.7
     681
   693.4
   655.1
   741.1
   653.1
   669.4
   684.3
   633.7
   686.9
   725.8
   664.2
   636.6
   634.6
     669
   674.6
     657
   635.3
   628.2
   705.4
   635.3
   693.7
   686.9
   666.1
   620.4
   663.5
   636.3
   662.5
   661.6
   660.6
   664.8
   695.6
   650.2
   658.3
   696.9
   686.9
   638.2
   688.2
   662.2
   738.5
   707.6
   677.8
   700.8
   627.2
   671.3
   639.2
   717.4
   654.1
   625.9
   675.5
   662.5
   640.2
   616.2
   706.3
   669.4
   690.1
   624.6
   762.8
   688.2
   674.2
   730.3
   706.3
   651.8
   691.4
   721.3
   625.2
   674.6
   637.6
   660.9
   698.2
   762.1
     681
   744.6
   666.1
   657.4
   741.1
   640.5
   639.5
   624.6
   706.7
   680.7
   625.9
     742
   681.7
   663.5
   700.8
   658.7
   672.3
   704.1
   641.8
   640.2
   676.2
   610.6
   663.5
   655.4
   656.1
     610
   701.2
   695.3
   600.3
   678.4
   667.1
   681.4
   685.9
   642.1
   648.9
   689.8
   706.7
   648.3
   654.8
   689.8
     730
   666.8
   738.1
   666.4
   686.9
   695.3
   682.7
   690.1
   638.2
   650.5
     767
   671.6
   690.1
   684.3
   714.1
   712.5
   750.8
   651.2
   644.4
   676.2
   663.8
   681.7
   651.2
   668.7
   618.1
   677.8
   713.2
     732
   655.4
   675.2
   736.5
   678.8
   661.9
     646
   741.7
   623.3
   648.9
   708.9
   635.6
   682.3
   679.1
   626.9
   678.8
   641.5
     682
   652.8
   719.3
   746.6
     658
   700.5
   713.5
   714.8
   663.2
   693.7
   692.7
   697.6
   640.8
   707.3
   659.6
   716.7
   723.9
   691.1
     694
   751.1
   676.5
   736.2
   693.4
     696
   766.7
   727.8
   684.3
   666.4
   686.2
   713.2
   692.4
   727.8
   701.8
   653.5
   669.4
   732.9
   705.7
   666.8
   684.3
   666.4
   696.6
   689.8
   683.6
   624.6
   703.4
   741.4
   592.5
     768
   667.1
   714.8
   661.3
   667.4
     717
   786.8
   721.3
   692.4
   776.7
   692.4
   714.5
   741.1
   744.6
   747.9
   651.8
   690.8
   673.9
   737.2
   818.9
   701.5
   684.6
   722.2
   764.4
   738.5
   660.3
     658
   775.1
   708.9
   691.4
   735.9
   758.6
   745.9
   725.2
   730.3
     696
   701.5
   799.8
     706
   777.1
     791
   817.3
   709.9
   769.6
   747.2
   749.8
   716.1
   721.6
     730
   726.5
   688.8
   760.5
   663.5
   709.3
   752.7
   740.7
   767.7
   768.3
   729.4
   755.7
   797.8
   700.2
   753.7
   743.3
   798.1
   792.6
     779
   722.9
   751.4
     754
   742.7
   747.2
     769
   710.2
   733.6
   744.3
   794.6
   817.9
   710.9
   788.7
   725.8
   738.8
     756
   801.4
   781.9
   741.4
   785.5
   836.7
   767.7
   765.1
     754
   711.5
   761.5
   801.1
     814
   777.4
   767.7
   762.1
   720.9
   809.5
   766.7
   770.2
     816
   795.2
   858.8
   775.1
   790.4
   713.5
     829
   847.1
   792.3
   730.3
   769.9
   794.3
   764.1
   737.5
   781.9
   842.9
   722.6
   771.9
   762.1
   787.8
   815.7
   812.4
   751.4
   676.5
   771.2
   818.6
   818.6
   718.3
   678.1
   705.4
   844.2
   790.7
   815.7
   806.9
     755
   805.3
   771.2
   759.5
   764.4
   764.7
   737.2
   793.3
     766
   725.8
   723.5
   823.4
   759.5
   813.7
   761.2
   805.9
   771.5
   817.9
   788.1
   764.1
   747.9
   758.9
   826.7
   771.9
   745.3
   698.6
   731.6
   799.8
   800.1
   746.2
   809.8
   836.1
   730.7
   776.4
   739.8
   842.3
     851
   774.5
     803
   770.2
     755
   767.7
   722.2
   724.2
   754.4
   767.3
   688.8
   744.3
   753.4
   805.6
     756
   824.4
   754.4
   796.5
   752.4
   782.9
   781.6
   764.7
   800.7
   721.6
   742.7
   796.8
   800.4
   819.9
   736.5
   800.4
     707
   807.6
     756
   799.4
   775.1
   813.4
   746.2
     755
   796.2
   784.5
   766.7
   722.9
   745.9
   753.7
   741.1
   707.6
   797.2
     768
   791.3
   820.9
   773.2
   790.4
   786.8
   801.1
   787.4
   765.1
   774.1
     754
   738.5
   816.6
   728.1
   758.6
   742.7
     756
     755
   749.2
   713.5
   728.4
   731.6
   732.9
   773.8
   715.7
   767.7
   733.3
     755
   779.7
   773.8
   748.2
   779.3
   735.9
   795.6
   795.9
   757.3
   714.8
   782.3
   810.1
   726.1
   774.5
   719.3
   761.5
   730.7
   741.4
   749.2
   787.8
     672
   708.3
   706.7
   734.2
   745.9
   746.2
   654.4
   743.6
   740.4
   720.9
   737.5
     815
   773.5
   698.9
   698.6
   700.5
   735.9
   763.1
   757.3
   766.4
   768.6
   757.3
   722.6
     659
   734.9
   719.6
   749.8
   722.6
   744.3
   724.8
   748.2
   744.3
   722.9
   690.8
   750.5
   685.6
   682.7
   713.8
     742
   687.2
   716.1
   707.6
   726.1
   708.3
     693
   640.2
   737.8
   714.5
   660.3
   721.3
     646
   740.7
   727.1
   745.3
   723.2
   699.2
   721.3
   690.4
   695.3
   714.8
   698.6
   689.5
   695.3
   679.1
     707
   716.1
   722.2
   710.6
   734.2
     696
   691.4
   726.1
   667.4
   684.3
   734.2
   708.9
   708.9
   696.3
   703.7
   631.4
   795.9
   687.5
   771.9
   706.7
   775.1
   733.6
   687.9
   657.4
   675.5
   749.2
   682.7
   690.4
   719.6
   671.6
   781.3
     706
   726.1
   747.2
   669.7
     718
   686.6
   718.7
   659.6
   709.6
   720.9
   758.6
   626.5
   718.7
   690.4
   682.3
   718.7
     694
   650.2
   687.5
   663.5
   684.6
   697.6
   655.1
   702.8
   685.3
   688.2
   713.5
     633
   717.7
   701.8
   692.1
   702.1
   780.6
   690.8
   703.4
   734.9
   679.7
   736.2
   735.5
   746.6
     744
   645.4
     706
   674.9
   739.8
   702.8
   709.3
   679.4
   722.6
   680.7
   689.5
   688.8
   717.4
   689.1
     719
   684.9
   696.6
   690.1
   636.9
   701.5
   715.4
   683.3
   746.2
   704.1
   719.6
   756.6
   685.3
   703.1
   708.3
   701.5
   688.8
   637.2
   653.8
   722.9
   681.7
   697.9
   766.4
   714.8
   700.8
   706.3
     660
   698.2
   716.4
   722.6
   696.6
   683.3
   631.7
   725.5
   698.2
   724.8
     695
   703.4
   716.4
   626.5
   678.8
   717.7
   685.9
     682
   758.9
   719.6
   640.5
   669.4
     696
   677.8
   637.6
   627.2
   674.9
   708.9
   663.8
   697.3
   741.1
   636.6
   677.8
   675.5
   718.3
   720.9
   683.3
   691.4
   675.5
   649.9
   728.7
   641.1
     696
   700.2
     743
   710.6
   653.8
   700.8
   639.5
   700.8
   687.9
   686.2
     684
   664.2
   715.7
   692.1
   700.5
   741.7
     693
   640.5
   643.4
   678.8
     696
   708.6
   678.1
   628.2
   686.6
   692.1
   632.1
   689.1
   651.2
     705
   705.7
     779
   676.2
   666.4
   693.4
   691.4
   656.1
     659
     681
   675.2
   697.9
   652.2
   662.5
   653.5
   726.8
   680.1
   715.4
     706
   734.9
   727.1
   658.7
   694.7
   686.6
   703.4
     646
   722.6
   661.3
     681
   644.1
   728.4
   662.9
   751.4
   676.5
   672.9
   668.1
     681
   676.8
   697.3
   682.3
   674.6
   661.3
   692.4
     658
   740.4
   709.3
   692.7
   737.8
   740.1
   649.2
   711.9
   665.8
   734.2
   679.1
   738.5
   681.7
   702.1
   749.8
   641.5
   703.1
   651.8
   616.2
   661.3
   697.9
     671
   681.4
     672
   629.5
   671.3
   758.6
     755
     693
   666.8
   703.7
   653.1
   736.2
   649.9
   706.3
   695.3
   674.2
   728.4
   578.5
   707.6
   698.9
     693
   644.1
     634
   691.7
   676.8
   592.2
   589.6
     706
   707.3
   659.6
   696.9
   668.1
   722.6
   678.1
   675.8
   687.2
   721.9
   686.2
   711.9
   628.8
   696.6
   732.6
   710.2
   675.5
   714.5
     707
   702.1
     660
   623.9
   687.9
   640.8
   679.7
   664.8
   644.7
   669.4
   666.8
   645.4
   675.5
   699.2
   734.9
   736.8
   669.7
   660.3
   705.7
   654.4
   696.6
   733.6
   684.3
   657.7
   669.7
   687.9
   690.8
     609
   647.6
   681.7
   759.9
   708.9
   656.4
     648
     731
   684.6
   663.5
   676.2
   640.8
   709.9
   717.4
   692.7
   684.9
   615.8
     720
   697.6
     693
   657.7
   736.2
   699.2
     657
   697.9
   712.8
   700.2
   673.3
   716.1
   712.2
   659.6
     719
   737.8
   692.1
   683.6
   667.7
   615.5
   663.8
   707.3
   719.3
     682
   680.1
   650.5
   700.2
   632.7
   676.8
   720.3
   594.4
   680.1
   706.3
   708.9
   686.2
   644.4
   673.6
   715.4
     648
   660.9
   699.5
   661.6
   635.9
   639.2
   663.5
   651.5
   715.1
   667.7
     671
     693
   602.9
   677.8
   625.6
   710.2
   684.9
   634.3
   612.3
   686.2
   695.3
   682.7
   688.2
   689.1
   659.6
   679.7
   660.9
   609.7
   671.3
   694.7
   730.3
   656.4
   684.9
   652.8
   679.7
   655.1
   708.9
   639.8
   618.8
   674.2
     634
   646.7
     684
   687.2
   662.9
   630.8
   637.9
   702.1
   704.1
   669.7
     695
   749.5
   670.3
   715.1
   668.4
   715.7
   678.1
   694.7
   661.6
   647.3
   657.7
     658
   698.9
   667.4
   665.8
   717.4
   656.1
   695.3
   622.6
   635.9
   616.5
   640.2
   675.8
   688.5
   685.6
   693.7
   620.1
   647.6
   680.7
   628.2
   711.9
   634.6
   691.1
   663.2
   603.8
   656.7
   723.5
   592.5
   664.8
   654.8
   649.6
   677.8
   663.2
   631.4
   613.2
   680.4
   651.8
     633
     648
   660.9
   698.9
   652.2
   663.8
   626.9
   626.2
   674.2
   680.4
   620.7
   661.3
   667.7
   658.7
   636.3
   706.3
   652.5
   652.8
   673.6
   632.1
   681.4
     708
   617.5
   653.5
     669
   640.5
   687.5
   645.7
   714.1
     646
   657.7
   653.8
   661.9
   673.9
   647.3
   695.3
   649.2
   684.9
   647.3
   610.3
   623.6
   682.7
   602.9
   662.2
   655.7
   686.9
   647.6
   682.7
   665.5
   655.4
   650.2
   668.7
   636.9
   695.3
     672
     622
   647.6
   678.1
   656.4
   694.3
   695.6
   684.9
     681
   751.1
   687.5
   664.8
   682.3
   686.6
   637.9
   696.3
   687.2
   653.1
   650.2
   680.1
   618.4
   649.9
   643.1
   714.8
   654.1
     695
   647.3
   624.3
   690.1
   583.1
   684.9
   702.8
   715.4
   640.2
   730.3
   689.8
   664.8
   629.8
   630.1
   638.2
   604.8
   682.3
   674.9
   712.2
   616.8
   662.5
   646.7
     660
   678.4
   644.1
   641.5
   680.4
   649.6
   695.6
   673.6
   646.7
   688.2
     681
   689.5
   702.8
   674.6
   684.6
   632.1
   606.4
   642.8
     646
   641.5
   622.3
   653.8
   706.3
   678.1
   669.7
   715.1
   661.3
   665.1
   694.3
   649.2
   724.5
   688.5
   653.8
     634
   720.3
   637.2
   656.7
     645
   665.8
   611.6
   726.1
   688.5
   662.9
   593.1
   753.4
   763.8
   644.7
     670
   700.2
   648.6
     694
     645
   698.9
   692.7
   740.4
   685.3
     659
   624.6
   659.6
   673.3
   696.9
   661.3
   646.7
   629.1
   579.2
   659.3
   655.7
   680.4
   649.9
   680.4
   681.4
   675.2
     659
   673.6
   639.5
   699.5
   672.6
   602.9
   692.1
   615.8
     705
   658.7
   740.4
   625.9
   658.7
   653.8
   699.9
   627.5
   670.3
   744.6
   713.8
   633.4
   654.8
     635
     647
     669
   675.5
   667.4
   675.8
   679.7
   692.7
   625.2
   639.2
   714.5
   697.9
   636.6
   653.5
   683.3
   673.9
   687.9
   650.9
   685.6
   735.2
   693.4
   678.8
   623.3
   654.8
   713.8
   653.5
   697.6
   665.5
   609.7
   625.9
   628.8
   635.9
   718.7
   731.3
   650.2
   648.6
   641.8
   708.3
     647
   651.8
   659.6
   679.7
   654.4
   674.9
   757.6
   629.1
   656.7
   606.8
   683.6
   705.7
   697.3
   677.5
   667.4
   723.5
     635
   681.4
   670.3
   663.5
   676.8
   726.1
     657
   708.3
   663.2
     658
   687.9
   720.3
   694.3
     729
   671.3
   660.9
   696.9
   687.2
   689.1
   655.1
   709.3
   769.6
     647
   668.7
   631.4
   700.5
   729.4
   620.7
   710.9
   705.7
   634.3
   717.7
   626.9
   682.3
   627.5
   716.4
   629.8
   676.5
   707.3
   686.6
   661.6
   672.9
   692.1
   650.2
   685.6
   598.6
   617.8
   678.4
     669
   659.6
   722.2
   632.1
   688.8
     683
   635.9
   669.7
   685.6
   710.2
   687.2
   667.4
   647.3
   658.3
   678.4
   701.5
   598.6
   716.4
   702.4
     633
   653.1
   617.8
   646.3
   580.5
     647
   710.6
   686.9
   608.4
   644.7
     681
   628.2
   613.2
   677.8
   669.4
   715.4
   684.9
   633.4
   739.1
   659.3
     670
   662.2
   724.2
     611
   634.3
   689.8
   650.5
   708.3
   693.4
   631.1
   659.6
   684.9
   651.2
   662.9
   637.2
   672.6
     646
   666.4
   646.3
   685.6
   756.9
   700.5
     610
   721.3
   627.5
   669.7
   647.3
   653.5
   681.4
   637.9
   693.7
   649.9
   588.3
   696.3
   669.7
   770.6
   637.6
   656.7
   649.9
   700.2
   660.6
   636.9
   658.3
   656.7
     646
   697.6
   704.4
   653.5
     707
   643.7
   617.5
   701.5
   672.6
     708
   665.5
   663.5
   614.5
   661.6
     670
   692.4
   667.1
     681
   662.2
   592.5
     718
   678.1
   636.6
     731
   726.8
   639.5
   690.4
   627.2
   607.4
   633.4
   664.5
   654.4
   632.7
   722.9
   680.1
   631.4
   645.7
   642.8
   614.2
   727.1
   678.1
     695
   678.8
   616.5
   702.8
   668.7
     670
   680.7
   624.3
   651.5
   674.6
   666.1
   681.4
   660.3
   593.8
   681.7
   633.7
   635.9
     671
   687.9
     706
   675.2
   625.2
   685.6
   659.6
   621.7
   677.5
   740.1
   749.2
   690.4
   676.8
   644.1
   705.7
   670.3
   628.5
   652.5
   701.5
     611
   632.7
   667.4
   670.3
   649.6
   664.8
   603.5
   640.5
   651.2
   700.5
   650.2
   638.5
     646
   636.3
   726.8
   716.7
   690.8
     657
   661.3
   662.5
   656.1
   687.2
   655.7
   682.7
   657.4
   659.3
   589.6
   695.3
   652.8
   689.8
   642.4
   690.8
   655.4
   712.5
   614.9
   676.8
   661.3
   629.5
   715.1
     645
   647.6
   643.1
   631.4
   628.8
   639.8
   628.8
   660.9
   666.1
   649.2
     633
   658.3
     670
   652.8
   668.7
   628.8
   643.7
   664.8
   708.6
   721.6
   697.6
   582.4
   650.5
   647.6
     648
     646
   651.8
   663.5
   665.1
   617.1
   675.5
   728.4
   655.4
   684.3
   688.2
   651.8
   685.3
   647.3
   680.4
   638.2
   676.8
   699.9
   661.6
   696.9
   699.2
   679.1
   648.9
     659
   666.4
   588.9
   672.3
   741.4
   657.7
     682
   674.9
   659.6
     705
     694
   725.8
   668.4
   716.4
     669
   687.2
   666.1
   662.9
   651.5
   628.2
   677.5
   687.2
   614.2
   644.7
   669.4
   651.8
   686.9
   654.4
     646
   739.8
   714.1
   686.6
   668.7
   746.2
   724.8
   661.9
   665.5
   595.7
   643.1
   615.5
   650.2
   637.6
   710.6
   638.5
   639.5
   682.3
   612.9
     706
   718.3
   593.1
   635.6
   656.7
   642.4
   639.8
   676.5
   669.7
   679.7
   673.9
   703.7
   703.4
   665.5
   674.2
   620.7
   650.5
   638.9
   675.5
   651.2
   655.7
   732.9
   703.7
   701.5
   640.5
   680.7
   667.1
   680.7
   628.8
     720
     633
     669
   668.1
   636.3
   616.5
     660
   716.7
   702.1
   690.8
   644.1
   642.8
   620.4
   665.1
   642.8
   675.2
   683.3
   712.2
   686.2
   671.3
   660.9
   639.2
   674.9
     658
   679.4
   737.5
   658.3
   676.8
     696
   636.6
   657.7
   712.8
   651.2
   660.6
     705
   690.4
   664.8
   672.3
   639.8
   707.3
   661.9
   635.9
   660.3
   674.6
   692.7
   676.5
   691.7
   658.7
   725.2
     717
   666.8
   665.1
   645.4
   698.2
   668.4
     670
   682.7
   666.8
   689.1
   706.3
   668.4
   708.6
   710.6
   703.1
   728.7
   638.2
   663.8
   692.4
   645.7
   716.7
   695.3
   641.5
     708
   694.7
   683.3
   713.8
   648.9
   690.1
   643.7
   639.2
   689.5
   699.9
   694.7
   685.9
   656.1
   652.8
     621
   665.5
   648.3
   657.4
   715.7
   662.9
   628.5
   709.3
     742
   708.9
   692.4
   672.9
     669
   677.8
     670
   674.9
   686.9
   710.6
   694.7
   632.4
   703.7
   699.5
   693.7
   635.3
   697.3
   724.5
   672.9
   692.7
   650.9
   683.6
   641.1
     694
   792.3
   656.1
   674.9
   695.6
   709.3
     684
   704.7
   683.6
   690.1
   716.4
   692.1
   663.2
   659.3
   701.8
   652.2
   687.9
   665.5
   690.1
   701.8
   695.3
   725.2
   671.3
   710.6
   688.2
   720.9
   681.4
   682.3
   703.7
   702.8
   648.3
   747.2
     696
   710.9
   745.3
   704.1
   686.9
   663.5
   639.2
   743.6
   672.9
     671
   666.1
     646
   689.8
   708.3
   706.3
   687.9
   644.7
   655.7
   695.3
   668.1
   716.7
   701.5
   698.9
   744.6
   660.3
   677.1
   705.7
   690.8
   670.7
   697.6
   675.8
   628.2
   710.6
   648.6
   650.5
     732
   676.2
   639.2
   701.2
   676.2
   683.6
   662.9
   701.2
   679.7
   666.4
   701.2
   645.7
   666.8
   720.6
   678.1
   678.4
   684.3
   704.4
   703.4
   639.2
   617.8
   620.4
   685.6
   700.5
   635.3
   702.8
   666.8
   601.9
   665.5
   668.7
   681.7
   688.8
   712.5
   691.4
   665.1
   622.3
   674.9
   671.3
   662.9
   650.9
   626.2
   748.2
   687.5
     658
   647.6
   686.2
   704.7
     683
   680.1
   634.6
   645.4
   625.6
   631.7
   642.1
   644.1
     658
   643.1
   642.1
   672.6
     659
   632.4
   690.8
   632.1
   615.2
   681.7
   645.4
   700.5
   691.7
   600.9
   690.8
   653.5
   662.2
   614.2
   619.1
   674.2
   602.5
   720.6
   627.5
   636.9
   652.5
   648.9
   634.6
   665.8
   587.3
   654.8
   613.6
   656.7
   664.2
   651.2
   645.4
   631.7
   682.3
   699.5
   637.9
   640.8
   692.1
   620.4
     684
   631.1
   684.9
   638.9
   611.6
   648.6
   672.3
   626.9
   679.4
   674.9
   665.5
   637.2
   643.7
   723.9
   743.3
   647.3
   655.4
   618.8
   670.7
   682.7
   653.8
   610.6
   623.9
   668.1
   692.1
   643.7
   615.8
   715.4
   643.7
   604.5
   650.5
   670.7
   613.6
   653.5
   698.9
   677.5
   655.1
   669.7
   624.6
   675.2
   621.7
   654.8
   621.7
   643.1
   737.8
   651.2
   633.7
   669.7
   622.6
   672.9
   687.9
   598.3
   649.2
     672
   644.4
   666.1
   705.7
     550
   686.2
   668.1
     658
   611.9
   616.5
   634.3
     645
     648
   625.2
   629.5
   655.1
     596
   648.3
     646
   622.3
   648.6
   674.9
     657
   643.1
   638.2
   718.7
   618.4
   614.2
   655.4
   668.4
   628.8
     645
   662.2
   640.5
   637.9
   663.5
   619.1
   712.8
   673.9
   592.8
   633.7
   608.4
   684.9
   668.4
     645
   574.3
   633.7
   701.2
   664.2
     621
   599.9
   666.4
   643.4
   662.9
   604.5
   594.4
   649.9
   672.6
     647
   631.1
     669
   656.4
   677.5
   687.5
   626.5
   661.6
   725.8
   667.1
   648.9
   643.7
   599.3
   567.5
   701.5
   636.9
   655.1
   644.1
   661.3
   668.1
   714.1
   642.4
     719
   648.6
   628.8
   674.6
   655.1
   640.5
   663.5
   691.4
   665.8
   718.7
   587.9
   646.7
   638.9
     633
   696.3
   644.1
     708
   603.8
   600.6
   699.2
   646.7
   658.7
   660.3
   618.8
   619.4
   631.7
   713.2
   647.3
   613.2
   667.4
   674.2
   593.5
   641.5
   670.7
   715.4
   724.5
   625.9
   712.2
   617.8
   678.4
   664.5
   686.9
   642.8
   680.4
   674.6
   681.7
   658.7
   635.9
   695.6
     634
   675.8
   723.2
   661.9
   624.9
   675.5
   662.9
   715.7
   689.8
     597
   634.6
   627.2
   654.1
     657
   663.2
   643.1
   697.6
   651.2
   698.9
   656.7
     633
     671
   650.9
   621.3
   647.3
   660.3
     609
   611.9
     621
     658
   704.1
   653.1
   623.3
   635.9
   576.6
   656.4
   641.8
   618.8
     669
   673.6
   615.8
   650.9
   624.9
   625.6
   702.1
   643.4
     633
   676.5
   664.5
   671.3
   672.9
   634.6
   642.8
   615.5
   638.5
   649.6
   627.2
   680.4
   692.1
   620.7
     671
   640.5
     658
   638.5
   633.4
   631.4
   611.9
   668.1
   622.6
   628.2
   673.6
   621.7
   635.3
   633.7
   561.7
   600.9
   686.9
   646.7
   694.7
   673.3
   659.3
   678.8
   665.8
   677.8
     611
   647.6
   628.5
   634.3
   562.3
     596
   627.2
   670.7
   604.5
   697.3
   668.1
   663.5
   722.6
   672.3
   620.4
     682
   603.2
   698.6
     657
   686.2
   683.3
   674.2
   666.8
   683.3
   688.5
   658.3
   665.5
   696.6
   640.2
   711.2
   597.3
   679.7
   678.8
   597.7
   700.8
   628.5
   630.4
   661.9
   652.8
     622
   644.1
   626.9
   667.7
   655.7
   581.4
   665.5
   644.7
     705
   653.5
   699.5
   677.8
     623
   672.3
     660
   627.8
   585.3
   644.4
   650.5
   636.3
   666.1
     584
   699.9
   704.4
   652.2
   639.8
   662.2
   662.9
   664.5
     608
     694
     573
     693
   634.6
   644.1
   615.2
   636.3
   629.5
   673.6
   607.7
   660.3
   685.9
   654.4
     660
   672.9
   649.2
     621
   652.2
   696.9
   619.4
   692.4
   693.4
   681.4
   669.4
   635.6
   658.7
   672.9
     635
   692.1
   641.5
   642.4
   581.4
   662.5
   694.3
   620.1
   636.9
   621.7
   653.8
   675.2
   679.7
   625.6
   603.2
   670.3
   700.8
   622.6
   668.4
     683
   624.6
   669.4
   635.3
   697.9
   640.5
   651.8
   670.7
   700.8
   657.7
   714.5
   646.3
   685.3
   650.2
   668.7
   688.2
   640.2
   623.3
   699.2
   642.4
   682.7
   671.3
   632.4
   631.7
   715.4
     669
     660
   638.9
   704.1
   683.6
   629.5
   623.3
   751.1
   628.2
   679.7
   653.5
   653.1
   630.1
   655.4
     648
   691.4
   679.7
   637.6
   635.3
     645
   647.3
   660.6
   697.3
   678.4
   684.6
   672.9
   694.3
   706.3
     669
   663.2
   650.2
   646.7
   692.7
   678.8
   606.8
   706.7
   644.1
     646
   626.5
   737.8
   605.8
   676.2
   738.1
   606.8
   682.3
   665.1
   686.2
   678.8
   616.5
   696.6
     718
     693
     635
   675.2
   657.7
   704.7
   681.4
   677.5
   621.3
   655.1
   639.2
   641.5
   671.3
   699.5
   659.6
     648
     684
   618.8
   747.9
   662.2
   702.8
   704.4
   660.6
   733.6
   683.6
   699.2
   701.2
   686.9
   714.8
   682.3
   685.9
   709.3
   671.3
     729
   707.3
   748.8
   712.5
   638.9
   726.5
   660.6
   724.5
   673.3
   711.5
   677.1
   751.1
   656.7
   688.5
   660.3
   685.9
   677.5
   673.6
     658
   676.2
     684
   716.4
   743.3
   697.3
   695.6
   728.1
   693.7
     696
   773.8
   667.1
   675.5
   757.3
   705.4
   649.6
   662.5
     670
   623.9
   742.7
   723.2
   751.8
   754.7
   740.4
   717.7
     693
   755.3
   729.7
   736.2
   704.4
   706.3
   677.1
   687.5
   765.4
   756.9
   737.5
     707
   702.8
   750.8
   724.8
     769
   699.5
   757.3
   703.7
   713.2
   751.8
   778.7
   738.1
   731.3
   701.5
   741.7
   720.3
   744.3
   706.7
   758.9
   701.2
   727.8
     754
   691.7
   727.8
   747.2
     742
     720
   718.7
   680.1
   709.3
   751.8
   744.3
   724.2
   774.1
   701.8
   737.2
   677.5
   769.6
   718.7
   749.8
   710.2
   740.1
     743
   756.9
   737.5
   863.7
   735.5
   790.7
   757.9
   762.5
   769.9
   777.1
   710.6
   715.4
   765.4
   831.6
   678.4
   776.1
     779
   736.8
   788.1
   777.4
   695.3
   745.3
   750.1
   765.4
   795.2
   795.6
   742.7
   777.7
     755
   734.6
   765.1
   757.9
   833.2
   735.5
   710.6
     756
   744.3
   753.1
   754.7
   739.8
   750.1
   794.6
   708.6
   767.3
   806.3
   768.3
   747.5
   769.6
   807.2
   774.8
   741.1
   790.7
   769.9
   786.1
   747.5
   737.8
     768
   787.4
   707.6
   760.5
   723.9
   766.7
   774.8
   784.5
     829
     744
     768
   739.1
   704.1
   754.7
   715.1
   784.5
   768.6
     805
   799.8
   765.4
   723.9
   725.5
   811.1
   728.1
   763.8
   748.5
   738.5
   794.9
   779.3
   773.5
   792.3
   774.1
     720
   789.1
   726.5
   746.6
   760.8
   748.8
   753.1
   722.9
   779.7
   728.1
   722.2
   707.3
   839.3
   731.3
   781.3
   736.2
     769
   764.7
   777.1
   769.9
   691.4
   823.8
     743
     682
   703.1
   760.8
   790.7
   727.1
   729.4
   724.5
   695.6
   800.1
   844.9
   780.3
   740.7
   724.2
   777.1
   723.9
   737.8
   773.2
   803.7
   709.3
   737.5
   714.8
   753.4
   724.8
   733.3
   771.5
   732.3
     708
   712.8
     781
     792
   742.4
   751.1
   772.2
   767.7
   712.5
   696.9
   785.8
   694.7
   752.4
   757.9
   713.5
     719
   683.6
   666.8
   763.1
   728.7
   729.7
   711.2
   751.4
   744.6
   739.8
   708.3
   726.8
   688.8
     719
   734.9
   766.4
     693
   667.1
     756
   770.9
   725.8
   790.4
   737.2
   823.8
   701.5
   705.7
   783.2
   746.6
   736.5
   699.2
   739.4
   733.3
   724.5
     755
   769.3
   761.8
   744.6
   679.1
     693
   765.4
   759.5
   707.6
   689.1
   736.8
   748.5
   686.9
   708.3
   719.3
   722.6
   757.6
   705.7
   740.7
   719.6
   729.7
   719.3
   792.6
   739.1
   750.8
     732
   753.1
   714.8
   691.1
     730
   755.7
     720
   747.5
   721.3
   723.2
   784.8
   725.8
   770.6
   736.8
   712.2
   685.9
   717.4
   766.4
   712.2
   737.2
   772.2
     729
   693.7
   787.1
   678.1
     729
   742.4
     755
   713.8
     708
   758.9
   710.9
   698.6
   678.1
   752.1
   655.4
   736.2
   716.7
   704.1
   747.5
   764.4
   788.1
   754.7
   722.9
   724.2
   723.9
   725.5
   752.4
   767.3
   729.7
   672.3
   750.8
   692.1
   763.1
     744
   746.2
     756
   683.6
   735.9
   740.4
   736.2
   690.1
   776.4
   741.7
     694
   705.4
   735.5
     781
   753.1
   748.2
   686.9
   721.9
   757.9
   755.3
   767.3
   681.7
   801.1
   756.6
   726.8
   705.7
   776.4
   734.2
     683
     732
   736.2
   796.2
   740.1
   701.8
   739.8
   786.8
   763.8
   762.1
   734.2
   791.3
   725.2
   746.9
   717.7
   749.8
   732.9
   730.7
   728.4
   782.9
   802.7
   788.7
   727.8
   823.8
   768.3
   718.7
   697.9
     731
   857.5
   713.2
   741.4
   777.7
   777.7
   710.9
   680.1
   751.8
   744.9
   768.6
   695.3
   674.2
     742
   770.6
   715.7
   727.8
   727.1
   792.6
   773.2
   752.4
   778.4
   763.8
   729.7
   866.6
   775.1
   760.2
   763.4
   798.1
   761.8
   762.8
     769
   790.4
   726.5
   715.4
     769
   756.9
   792.6
   706.3
   749.8
   710.2
   775.1
   744.6
   680.7
   714.5
   800.4
   771.2
   753.1
   745.3
   748.5
   766.4
   723.5
   733.6
   756.9
   766.4
   704.4
   791.7
   753.1
   745.9
   722.9
   769.6
   742.4
   747.2
   723.2
   703.1
   725.5
   679.7
   756.6
   734.9
   766.7
   771.5
   725.2
   759.2
   745.3
   786.8
     781
   712.5
   729.4
   724.2
   774.8
   716.4
   722.9
   766.4
   691.4
   781.9
   759.2
   753.1
   704.7
     732
   731.3
   749.5
   763.1
   750.8
     696
   726.1
   745.3
   738.1
   685.9
   770.6
   690.4
   654.4
   718.7
   724.2
   719.6
   714.1
   702.4
   695.3
     720
   761.5
   740.7
   737.5
   718.7
   676.2
   650.2
   787.8
   739.8
   692.7
   685.9
   729.7
   752.7
   732.9
   664.2
   763.8
   718.7
   700.8
   686.2
     707
   739.1
   684.6
     731
     694
   741.4
   718.7
   738.8
   709.3
   685.9
   688.8
   636.6
   688.2
   672.9
   662.5
   684.9
   656.1
   724.8
     646
   687.9
   758.2
   695.6
   783.2
   686.9
   691.1
   757.6
   712.2
   720.6
   663.8
     696
   690.4
   676.2
   699.9
   708.3
   691.4
   642.1
   753.1
   682.3
   687.9
   688.8
     683
   714.8
   705.7
   698.9
   656.7
   674.9
   675.2
   723.5
   596.7
   660.3
   761.2
   692.7
   747.9
   649.6
   668.4
   728.1
   643.7
   713.2
   669.7
   680.1
   676.2
   694.3
   661.9
   693.4
   756.3
   738.1
   695.3
   684.6
     648
   760.5
   669.7
   641.5
   666.4
   671.6
   673.3
     635
     645
   674.2
   741.7
   729.7
   666.4
   660.6
   662.5
   737.5
     684
     693
   685.9
   702.4
     694
   634.6
   614.2
   695.3
   686.2
   656.4
   665.5
   648.3
     671
   703.1
   704.1
   762.1
   686.6
     720
   691.7
   710.9
   724.8
   670.7
   656.4
   728.4
   658.7
     705
   675.8
   730.3
   686.6
   688.8
   674.6
   648.3
   641.5
   728.7
   643.1
   661.9
     707
     694
   675.5
   716.4
   741.4
   696.9
     744
   663.5
   661.9
   631.4
   676.5
   632.4
   666.1
   684.3
   688.5
   703.7
   718.7
   652.5
   700.2
   723.9
   679.4
   681.4
   611.3
   661.6
   672.3
   712.5
   721.6
   684.3
   744.9
   705.4
   709.9
   702.4
   746.2
   681.7
   687.5
   639.2
   652.5
   694.3
   645.7
   659.3
   662.9
   670.7
     657
   701.2
   673.3
   694.3
   693.4
     717
   665.1
   724.2
   726.1
   718.3
   662.5
   676.2
   650.2
   709.3
   678.1
   636.3
   675.2
   685.6
     706
     732
   658.7
   699.2
   667.1
   649.6
     729
   745.6
   712.8
   745.9
   615.5
   721.9
   743.6
   697.6
   685.9
   715.1
   694.3
   650.2
   677.8
   665.8
   673.6
   751.1
   685.3
   663.8
   685.6
   674.2
   752.7
   704.4
   674.2
     694
   709.9
   676.2
   713.5
   690.1
     743
   655.7
   677.8
   665.5
   640.2
   646.7
   677.5
     717
   797.8
   686.6
   674.6
     693
     657
   725.5
   710.6
   691.7
   667.4
     672
     718
   674.6
   717.7
     660
     660
   666.8
   697.6
   675.5
   676.5
   708.9
   692.4
   711.5
   650.9
   731.3
   752.1
   717.7
   658.3
   655.4
   676.8
   642.8
   654.8
   638.5
   649.2
   750.8
   684.9
   639.5
   654.8
   650.2
   634.6
   644.1
   705.4
   711.2
   667.4
   674.6
     647
   723.2
     634
   677.1
   673.9
   685.9
   677.5
   713.8
   639.8
   676.8
   675.2
   663.8
   710.2
   717.7
   668.4
   680.4
   661.3
   667.7
   629.8
   719.6
   689.8
   695.3
   680.1
   707.6
   640.5
   717.4
   634.3
   707.3
   689.1
     645
   710.6
     731
   696.3
   683.6
   680.7
   692.1
     608
   678.4
   679.4
   619.4
   674.2
   648.3
   690.4
   709.9
     671
     669
   718.7
   639.2
   640.5
   708.9
   666.4
     659
   649.6
   667.1
   700.2
   658.3
     633
   636.9
   649.6
   720.9
   647.6
   638.5
   714.5
   684.6
   676.5
   694.3
   617.8
   631.4
   639.5
   669.7
   654.8
   672.9
   641.1
     658
   655.1
   631.7
   648.9
   667.4
   655.7
   695.3
   623.6
     681
   643.4
   710.9
   659.6
   684.6
   649.9
   688.8
   616.2
   703.1
   655.4
   731.6
     683
   678.1
   677.8
     633
   655.4
   650.5
   684.3
   666.4
   642.1
   691.7
   645.7
   679.1
   690.4
   704.4
   742.4
   666.1
   680.7
   666.4
   627.2
   609.3
   662.9
   626.5
   657.4
   696.9
   638.2
   688.2
   665.1
   636.3
   666.8
   640.5
   613.2
   684.3
   625.9
   601.6
   642.4
     635
   655.7
   714.5
   707.3
   629.5
   707.3
   661.6
   649.6
   733.9
   647.6
   656.4
   688.8
   718.3
   660.9
   701.2
   687.5
   658.7
     693
   690.8
   640.8
   634.6
   653.1
   685.6
   674.2
   661.3
   657.4
   655.1
   601.9
   725.5
     708
   714.1
     657
   675.2
   703.7
   702.4
   620.7
   698.9
   637.9
   696.3
   643.4
   649.6
   663.5
   661.6
   647.6
   685.3
   631.1
   651.5
   674.9
   639.5
   646.7
   684.6
   687.5
   665.8
   698.9
   636.3
   655.1
     684
   639.2
   640.5
     633
   624.9
   677.1
     681
   646.7
   614.9
   687.5
   650.9
   615.8
   715.7
   662.9
   680.1
   725.8
   666.8
   722.6
   674.2
     719
   726.8
   676.5
   676.5
   613.6
   668.4
     708
   741.1
   673.3
   689.8
   671.3
   624.3
   714.1
   644.4
   658.7
     719
   637.6
   628.5
   691.1
   697.9
     684
   688.8
   681.7
   649.9
   676.5
     659
     720
   726.8
   708.3
   617.5
   638.5
   703.4
   674.9
   643.7
     648
   586.3
   590.5
     648
     708
   631.4
   654.4
   664.8
   717.7
   583.1
   692.4
   706.7
   697.3
   696.3
   709.3
   705.4
   710.9
   705.4
   707.3
   645.7
     743
   708.6
   719.6
   666.1
   658.3
   703.4
   680.7
   689.1
   741.1
   667.4
   669.4
   671.3
   711.2
   673.6
   731.3
   628.5
     660
   663.5
     732
   697.9
   724.8
   726.8
   712.2
   762.5
     660
     729
   760.8
   758.6
   657.7
   632.7
   750.8
   715.4
   716.1
   722.6
   710.2
   731.6
   723.2
   712.5
   710.6
   693.7
   713.5
   786.5
     766
   798.8
   714.5
   746.9
   755.3
   724.2
   727.1
   747.9
   709.3
   689.8
   792.3
   653.8
   684.3
   798.8
   784.2
   733.9
   731.6
   742.7
   729.7
   725.2
   830.9
     816
   724.5
   697.9
   777.1
   714.8
   751.8
   761.5
   814.4
   771.5
   781.9
   765.7
   765.4
   823.8
   788.7
   786.5
   798.1
   781.6
   741.4
   774.1
   756.3
   756.9
   745.3
   782.9
   787.4
   785.5
   784.2
     730
   815.7
   779.3
   777.7
   769.3
   846.2
   763.1
   723.5
   726.8
     814
   755.7
   837.1
   751.4
   832.9
   796.8
   823.4
   765.1
   785.5
   813.4
   817.3
   796.5
   755.7
   858.2
   827.3
   781.3
     804
   802.7
   845.5
   829.6
   770.6
   816.6
   810.1
     766
   781.3
   802.7
   756.9
     756
   784.2
   836.4
   879.2
   826.4
   865.6
   815.3
   796.5
   829.3
   848.8
   875.4
   838.7
   797.8
   810.5
   846.5
   895.1
   816.3
   810.1
   865.9
   785.8
   858.2
   882.5
     817
   825.7
   838.4
     827
   809.8
   792.6
   797.2
   865.6
   860.1
   891.6
   829.3
   771.5
   896.8
   811.1
   835.8
   902.9
   783.5
   812.4
     851
   825.1
   873.7
   831.2
   816.6
   886.4
   850.7
   850.1
   931.1
   865.3
   783.5
   907.5
   805.6
   833.8
   838.4
   850.1
   814.7
   851.3
   752.7
   793.6
   827.3
   835.1
   768.3
   825.7
   857.8
   794.6
   879.9
   849.1
   817.6
   842.6
   895.1
   823.1
   813.1
   838.7
   830.3
   833.5
   892.5
   842.6
   788.7
   909.7
     839
   789.4
     838
   826.7
   862.7
   879.9
   757.9
   903.6
   820.9
   818.3
   762.5
   857.2
   836.4
   885.1
   833.8
   801.7
     852
   846.8
   788.1
     817
   862.7
   851.7
   849.4
   786.8
   823.8
   797.8
   797.8
     781
   809.8
   785.8
   798.8
   833.2
   873.4
   844.5
   753.1
   838.7
   782.9
   855.6
   847.5
   800.4
   841.3
     805
   791.7
   830.9
   786.1
   756.9
   779.3
   785.8
   827.7
   790.7
   753.4
   794.3
     792
     839
   779.7
   779.3
   756.3
   829.9
     780
   824.4
   771.2
   780.6
   825.1
   788.1
   800.4
     754
     853
   761.2
     756
     778
     755
   758.9
   777.7
   741.1
     755
   780.6
   819.2
   822.5
   733.6
   789.4
   719.3
   814.7
   735.2
   859.1
   737.8
   749.2
   834.2
   774.8
   768.6
   698.2
   787.8
     743
   760.2
   815.3
   775.4
   722.9
   758.2
   779.7
   799.1
   767.7
   744.3
   785.2
   738.1
   743.3
   755.3
   776.1
   745.6
   732.3
   718.3
   795.6
   781.6
   786.1
   715.4
   790.4
   726.1
   766.7
   683.6
   723.9
   716.4
   771.2
   790.7
   727.8
   742.4
   752.1
   785.2
   779.7
   672.9
   717.7
   760.2
   747.2
   717.7
   782.6
   736.2
   734.6
   741.4
   730.7
     743
   687.5
   749.8
   725.2
   725.8
   765.7
   687.2
   710.6
     695
   684.3
   778.7
   678.4
   688.2
   708.6
   726.1
   674.9
   702.4
   746.9
   712.5
   715.1
   762.8
     695
     719
   754.4
     769
   680.7
   728.1
   696.6
   725.5
   630.4
   702.1
   677.1
     707
   677.1
   712.2
   715.1
   757.9
   691.4
     682
   705.4
   733.9
   716.1
   748.2
   696.3
   644.1
   677.5
   767.7
   741.7
   696.3
   688.8
   670.3
   703.4
   691.4
   663.2
   682.3
   647.6
   739.1
     707
   696.6
     657
   675.8
   698.9
   702.8
   664.8
   643.1
   664.2
   646.7
   674.9
     681
   742.7
   703.4
   687.5
   723.2
   722.9
   670.3
   665.5
   694.7
   696.3
   785.2
   720.6
     720
   677.8
   716.1
   674.9
     694
     729
   676.5
   671.6
   664.2
   706.3
   652.2
   751.4
   751.1
   703.1
   747.5
   655.1
   664.5
   643.1
   704.4
   753.4
   737.5
   652.5
   657.4
     657
     634
   719.3
   577.6
   639.2
   699.5
   679.7
   590.9
   672.3
   675.8
   725.5
   688.8
   625.6
   659.6
   708.9
   684.9
   639.2
   685.3
   625.6
   684.3
   715.4
   681.4
   677.1
   647.6
   639.2
     658
   658.3
   665.8
   685.6
   682.3
   694.7
   703.7
   669.4
   604.2
   692.1
   725.5
   677.8
     596
   692.7
     707
   701.8
   654.1
     708
   668.7
     707
     731
   724.8
   688.8
   700.2
   663.5
   735.5
   689.1
   650.2
   747.5
   670.3
   673.6
   694.7
   676.2
     608
   722.6
   647.6
   690.4
   675.8
   765.7
   681.7
   684.3
   697.6
   662.2
     693
   726.5
   699.5
   655.7
   723.9
   677.8
   681.7
   721.9
   728.4
   713.8
   713.5
     719
   710.6
   719.3
   711.2
   745.3
     730
     732
   723.9
   709.9
   778.4
   689.5
   719.3
   749.2
   735.2
   745.6
   703.4
   738.8
   676.2
   736.5
   705.7
     744
   675.5
   687.5
   723.2
   700.2
   739.4
   777.1
   740.1
   739.8
     754
   732.9
   777.1
   751.4
   715.7
   710.9
   715.4
   746.2
   727.4
   715.4
     756
   759.2
   727.1
   756.9
   782.6
   722.2
   790.7
   736.2
   800.1
   782.6
   790.7
   753.1
   817.3
   828.3
   732.3
   741.4
   724.5
   769.9
   846.8
   772.8
   776.1
   799.8
   764.7
     767
   853.9
   838.4
   818.9
   800.4
   774.1
   778.7
   852.3
   743.3
   741.1
   773.8
   812.1
   758.9
   777.7
   784.5
   786.8
   870.2
   830.9
   868.2
   799.1
     826
   815.7
   879.9
   828.6
   833.2
   813.4
   813.4
     829
     780
   852.3
   837.7
   832.9
   792.3
   835.1
   792.6
   806.9
   834.8
   849.7
     817
   933.1
     851
     864
   874.7
   841.3
   943.2
   810.5
   859.5
   812.1
     875
   821.5
   914.3
   907.5
   874.1
   848.4
   877.3
   821.8
   867.2
   877.6
   858.5
   920.1
   892.9
   944.8
   929.2
   942.8
   921.4
   928.6
     947
   971.1
    1002
   893.8
   890.9
   895.1
   974.3
    1006
   952.6
   932.8
   950.9
   992.5
   927.6
    1014
   956.1
   933.4
    1002
   928.9
   932.4
   935.7
   936.7
   965.9
     998
   931.8
   999.3
   984.7
    1002
    1053
     961
   977.5
    1018
   952.2
     998
   975.3
    1033
    1010
    1053
     974
    1027
    1034
   969.1
   977.9
    1020
    1034
   999.9
    1045
    1093
    1064
    1015
    1077
    1036
   971.4
    1047
    1039
    1070
    1073
    1053
    1048
    1130
    1082
    1073
    1027
    1005
    1030
    1076
    1102
   967.5
    1107
    1139
    1052
    1093
    1053
    1084
    1117
    1010
    1097
    1148
    1094
    1064
    1064
    1143
    1129
    1142
    1137
    1071
    1113
    1147
    1095
    1103
    1150
    1078
    1187
    1044
    1063
    1109
    1064
    1092
    1068
    1149
    1136
    1148
    1153
    1146
    1109
    1114
    1120
    1042
    1155
    1175
    1120
    1195
    1158
    1159
    1134
    1079
    1121
    1124
    1117
    1084
    1116
    1156
    1135
    1159
    1151
    1064
    1062
    1094
    1103
    1080
    1130
    1092
    1104
    1083
    1126
    1153
    1051
    1166
    1078
    1065
    1143
    1097
    1141
    1135
    1158
    1058
    1118
    1144
    1148
    1105
    1112
    1148
    1178
    1136
    1130
    1152
    1109
    1148
    1085
    1186
    1162
    1088
    1132
    1055
    1063
    1064
    1143
    1078
    1160
    1070
    1089
    1086
    1064
    1034
    1086
    1080
    1114
    1046
    1085
    1099
    1056
    1143
    1090
    1084
    1107
    1129
    1107
    1057
    1135
    1081
    1147
    1141
    1058
    1206
    1151
    1083
    1172
    1108
    1077
    1078
    1084
    1125
    1102
    1117
    1101
    1085
    1005
    1049
    1029
    1125
    1072
    1063
    1070
    1041
    1091
    1102
    1105
    1101
    1014
    1170
    1058
    1105
    1089
    1040
    1047
    1121
    1061
    1030
    1045
   999.6
    1040
    1065
   997.7
    1069
    1083
    1061
    1090
    1015
    1070
   977.2
    1045
    1057
    1060
    1051
   985.6
    1084
   977.2
    1115
    1032
    1029
    1057
   970.1
    1018
    1005
    1057
    1081
    1055
    1034
   950.9
   994.7
    1063
   974.6
    1008
    1032
    1047
    1020
    1056
   981.4
    1037
    1003
    1013
   941.2
    1035
    1080
    1001
    1032
   980.5
    1019
    1039
    1037
     925
   992.5
    1037
     949
    1015
   987.6
    1030
    1018
    1032
    1003
    1025
   988.9
    1008
    1023
   982.7
   959.7
   962.6
   919.1
    1060
    1055
   931.5
   991.5
   967.5
    1008
     924
    1003
   962.9
   993.1
   975.3
   993.1
   951.6
   932.1
   945.7
   943.2
   923.7
   959.7
   993.4
   933.7
     912
   970.7
   893.5
   938.9
   901.6
   944.1
   986.3
    1026
   946.7
   950.6
   966.8
   997.3
   945.4
   939.3
   967.5
   937.3
   918.2
     961
   824.4
   915.9
   898.1
   904.2
   873.7
   934.7
   849.1
   868.9
   848.4
   851.7
    1015
   925.3
   895.5
   966.5
   961.6
   916.6
   956.5
   902.6
   936.7
   939.3
   890.6
   872.4
   892.2
   891.9
   905.8
   861.4
   883.5
     826
   844.2
   951.9
   870.5
   912.3
   923.4
     890
   888.3
   846.5
   832.5
   885.1
   866.9
   898.4
   864.6
   849.4
   843.9
   845.8
   860.8
   805.6
   939.3
     914
   888.7
     925
   881.5
   849.4
   908.8
   870.5
   834.5
   825.7
   828.6
   911.4
   799.8
   862.7
   811.1
   843.2
     841
   831.6
     865
   829.3
   838.4
   860.1
   859.1
   897.1
   769.3
   810.8
   854.6
   809.5
   710.9
   880.2
   891.2
   862.4
     890
   795.9
   819.2
   870.2
   777.1
   809.5
   935.4
   850.4
   838.4
   790.7
   797.8
   777.1
   754.4
   844.9
   818.3
     766
   864.6
   804.6
   769.6
   732.9
   858.8
   841.6
   812.1
   843.6
   814.4
   771.5
   836.1
   802.4
     877
   892.2
   819.6
   837.4
   860.4
     828
   824.4
   799.8
   794.9
   819.9
   875.7
   821.8
   781.6
   768.3
     793
   830.9
   745.6
   835.8
   850.1
   864.3
   785.5
   862.4
   790.4
   795.6
   818.9
   841.3
   794.3
   775.8
   849.4
   797.5
   857.8
   785.2
   792.6
   790.7
   774.1
   770.2
   805.3
   809.2
     841
   815.7
   845.2
   810.8
   858.8
   834.2
   760.2
   795.2
   837.7
   820.9
   818.9
   797.2
   806.9
   873.4
   891.6
   785.2
   821.8
   824.4
   849.4
   820.9
   787.4
   834.5
   841.9
   837.7
   899.7
   771.2
   795.9
   821.8
   823.8
   809.8
   874.4
   818.9
   795.6
   810.8
   912.7
   855.2
   781.9
   805.6
   826.4
   853.9
   872.8
   852.6
   820.2
   868.2
   868.9
   908.4
   850.4
   806.3
   875.4
     816
   844.9
   870.8
   858.8
   844.2
   855.9
   873.1
     827
   857.5
   883.1
   859.8
   868.5
   846.5
   848.1
   858.2
     887
   933.4
   841.9
   855.6
   894.8
   950.9
   887.4
   952.2
   899.4
   923.4
   893.2
   904.5
   940.2
   951.9
   931.8
     888
   884.8
   942.8
   899.7
   902.6
   900.7
   934.4
   862.4
   884.8
   905.8
   900.3
   921.7
   838.7
   941.5
   918.8
   999.9
   989.5
   917.8
   913.6
    1008
   916.9
   957.8
   957.8
   892.9
   993.4
     959
   874.4
   937.6
   975.9
   977.2
   940.9
   960.3
   920.4
   991.8
   987.9
    1002
   962.6
   969.4
    1019
   942.8
    1005
    1044
    1002
   988.6
    1027
   990.8
   985.6
    1001
    1019
   963.3
   979.2
    1016
    1005
    1015
   961.3
   980.1
    1024
    1014
    1035
   980.1
    1038
     996
   965.9
    1065
   969.8
    1010
    1045
   971.4
    1066
    1095
    1039
   992.8
    1044
    1087
   994.7
   997.7
    1073
    1061
    1108
   976.9
    1064
    1015
    1098
    1038
    1032
    1110
    1100
    1066
    1059
    1085
    1034
    1109
    1091
    1091
    1083
    1081
    1081
    1080
    1090
    1127
    1022
    1018
    1078
    1050
    1050
    1065
    1182
    1188
    1122
    1060
    1099
    1121
    1092
    1026
    1115
    1040
    1124
    1107
    1031
    1080
    1118
    1127
    1177
    1157
    1108
    1114
    1142
    1106
    1130
    1095
    1112
    1058
    1119
    1164
    1140
    1147
    1097
    1169
    1167
    1098
    1048
    1073
    1135
    1119
    1050
    1134
    1144
    1046
    1136
    1139
    1151
    1077
    1068
    1166
    1117
    1115
    1073
    1112
    1125
    1171
    1165
    1060
    1133
    1174
    1096
    1156
    1110
    1126
    1210
    1209
    1186
    1069
    1124
    1157
    1117
    1131
    1200
    1193
    1167
    1217
    1107
    1138
    1146
    1135
    1091
    1148
    1128
    1139
    1159
    1096
    1122
    1151
    1155
    1102
    1137
    1207
    1141
    1186
    1149
    1147
    1213
    1149
    1138
    1231
    1182
    1183
    1140
    1131
    1133
    1070
    1198
    1136
    1150
    1197
    1164
    1128
    1169
    1049
    1075
    1114
    1098
    1153
    1144
    1194
    1147
    1075
    1079
    1138
    1130
    1194
    1126
    1138
    1134
    1103
    1171
    1094
    1120
    1214
    1110
    1115
    1081
    1130
    1082
    1073
    1080
    1036
    1103
    1106
    1079
    1135
    1074
    1119
    1052
    1147
    1113
    1060
    1165
    1073
    1015
    1086
    1042
    1072
    1141
    1051
    1068
    1052
    1077
    1098
    1109
    1040
    1103
    1056
    1052
    1125
    1059
    1048
    1100
   992.5
    1004
    1019
    1088
    1105
    1072
    1049
   983.7
    1071
    1119
    1098
    1057
    1031
    1072
    1130
    1041
    1059
     947
    1006
    1090
    1098
   988.9
    1051
    1057
    1044
    1016
    1007
    1079
    1039
   979.2
    1039
   987.9
    1076
    1068
    1043
    1047
    1047
    1010
   999.6
    1038
    1034
    1078
    1058
   922.7
   992.8
    1072
    1086
   995.7
   982.4
    1005
    1051
    1057
   994.7
    1010
     961
   992.5
   999.3
    1012
   964.9
    1007
   961.3
    1009
   983.4
   965.2
    1041
   958.1
    1013
   979.8
   963.3
   903.9
   943.8
   967.5
   992.8
    1002
    1027
     962
   983.4
   976.2
   945.1
   935.4
   970.1
   999.6
   955.8
   972.7
    1016
     961
     961
   970.1
   924.7
   958.7
     936
   998.3
   998.6
   916.6
   902.9
   925.6
   948.3
   983.7
   902.6
   885.4
   970.1
   923.7
   850.7
   910.4
   916.9
   903.6
   957.4
   909.1
   907.8
   904.2
   948.3
   913.3
   928.2
   915.9
   913.3
   833.2
   917.5
   848.4
   956.8
   965.5
   853.9
   856.9
     876
   884.4
   938.6
   942.8
   911.4
   857.5
   909.1
   923.4
   836.1
   830.6
   895.1
   934.1
   945.7
   924.7
   864.3
     877
   927.6
   922.1
   901.3
   909.1
     887
   904.9
   920.8
   864.3
   861.1
   880.2
   864.6
   892.2
   897.1
   901.6
   874.1
   880.9
   874.7
   914.3
   874.4
     851
   904.5
   844.5
     949
     840
   855.9
   859.1
     864
     923
   881.5
   859.1
   810.5
   862.1
   906.5
   880.9
   922.1
   813.7
   899.4
   848.4
     852
   905.8
   825.4
     803
   817.6
   862.1
   895.8
     851
   829.9
   871.1
     901
   814.7
   851.3
   886.7
   824.4
   877.3
     851
   853.3
   798.5
     829
   843.2
   846.5
   872.4
   836.7
   849.4
   795.9
   848.8
   855.2
   819.9
     792
     802
   853.9
   855.2
   798.5
   805.3
   767.7
   814.7
   811.1
   816.3
     839
   844.9
   880.9
   810.8
   884.4
   827.7
   744.3
   807.9
   822.5
   865.6
   816.6
   820.5
   823.8
   860.1
   807.9
   815.7
   779.7
   751.4
   798.8
   774.1
   798.1
   815.3
   763.4
   817.9
   807.9
   823.8
   799.8
   816.6
   751.8
   838.4
   790.4
   800.1
   776.4
   805.3
   794.3
   825.7
   744.6
   784.2
   819.2
   805.6
   813.7
   752.7
   759.5
   811.1
     742
   820.5
   748.8
   760.8
   797.2
   782.6
   808.2
   787.4
   813.4
   782.6
   778.7
     729
   832.9
   735.9
   852.3
   697.3
     814
   818.6
   789.1
   786.8
   790.4
   823.1
   803.7
   768.3
     781
   762.5
   797.5
   835.1
   787.4
   732.6
   762.1
     767
   885.7
   786.1
   760.5
   762.8
     779
   855.6
   780.3
     817
   814.7
   814.7
     790
   736.8
     767
   775.1
   786.8
   820.2
   812.4
   803.3
     754
   813.1
   797.2
   806.9
   778.7
   783.9
     817
   734.6
   803.3
     756
   828.6
   711.5
     756
   844.2
   802.7
   867.9
   789.7
   784.5
   801.7
   789.1
   833.5
   762.5
   786.8
   782.3
   763.1
   777.7
   756.3
     841
   833.8
     851
   796.2
   820.9
   779.3
   782.6
   786.5
   750.1
   812.7
   846.8
   788.7
   783.9
   798.8
     816
     805
   757.6
   826.7
   819.9
     805
   838.4
   791.7
   858.5
   802.4
     779
   758.6
   784.5
   777.1
   786.8
   809.8
     755
   772.8
   825.7
   792.3
   752.7
     875
   815.3
   779.3
   796.5
   824.1
   863.7
   840.6
   824.7
   816.6
     805
   804.3
   821.5
   824.1
   812.4
   795.2
   812.4
   829.6
   844.5
   865.6
     792
   798.8
   789.1
   806.6
   764.4
   806.9
   875.4
   836.7
   776.4
     852
   824.4
   821.2
   847.8
   826.7
   887.4
   807.9
   880.9
   844.9
   859.8
   884.4
   879.2
   788.1
   771.5
   882.8
   833.2
     863
   883.8
   828.6
   830.6
   904.9
   820.5
   884.4
   866.3
   868.9
   895.5
   857.5
   903.9
   846.8
   812.4
   910.4
   854.6
   909.7
   881.2
   916.2
     865
   874.4
   814.4
   859.5
   850.4
   821.5
   857.8
   847.1
   847.1
   886.4
   859.1
   891.6
   900.7
   914.6
   894.8
   900.7
     899
   843.9
   998.9
   982.7
     877
   916.2
   878.6
   928.2
   927.6
   850.4
   849.4
     887
   921.7
   921.7
   878.6
   921.1
     852
   910.1
   884.1
   863.4
   998.3
   933.4
   890.3
     914
   914.9
   993.4
   935.7
   909.7
   854.6
   872.1
   911.7
   886.4
   914.3
   856.2
   911.7
   941.2
   898.1
   963.9
   871.1
     972
   919.5
   905.8
   906.5
   930.8
   922.7
     960
     853
   908.1
   948.7
   916.9
   895.8
   860.1
   882.8
   897.1
   883.5
   855.2
   919.8
   885.7
   930.2
   944.5
     914
   918.5
   917.8
   887.4
   866.6
   906.8
   890.6
   905.2
   891.9
    1011
   952.6
   984.4
   822.5
   934.4
   927.3
   903.6
   952.2
   873.1
   870.8
     950
    1001
   957.4
   891.6
   926.3
   952.9
     985
   952.2
   850.1
   939.3
   963.3
   940.6
   886.7
   900.7
   916.2
   934.7
   980.1
   942.5
   923.7
   890.6
   890.9
   888.3
   901.3
   924.3
   896.1
   944.5
   876.3
   863.7
   941.2
   903.3
     900
   929.2
   940.2
   900.7
   956.8
   847.8
   862.7
   885.7
   882.5
   942.2
   928.9
   893.5
     890
   929.9
     901
   918.5
   798.5
   900.3
   878.9
     863
   855.6
   852.3
   883.1
   915.9
   856.5
   895.1
   935.4
   873.7
   876.3
   909.1
   875.7
   922.7
   900.3
   915.9
   923.7
   868.9
   897.1
   895.5
   888.7
   879.9
     888
   830.6
   875.7
   818.6
   871.5
   931.5
   847.8
   932.1
   872.1
   894.8
   859.5
   867.9
   859.8
   801.7
   866.3
   896.1
   784.2
   865.9
   816.6
   857.8
   832.5
   891.6
     841
   809.8
   844.2
   864.3
   876.3
   867.9
   800.7
   800.7
   874.4
   860.4
     829
   885.1
   825.7
   818.9
   790.4
   867.2
   833.2
   811.1
   863.7
   863.4
   802.4
   823.1
   792.3
   866.3
   883.5
   808.5
   832.9
   810.1
   796.5
   859.5
   797.2
   794.9
   846.5
   781.9
   776.1
   802.4
   735.2
   769.6
   817.3
     852
   852.3
   804.6
   793.9
   773.2
   822.5
   781.6
   812.1
   768.6
   801.7
   803.7
   796.8
   789.1
   798.1
   836.4
   774.8
   830.3
   837.1
   755.7
   797.5
     729
   762.8
   775.1
   765.1
   730.3
   766.7
   772.8
   776.4
   734.6
   733.9
   775.1
     815
   871.5
     744
   786.8
   747.2
   788.1
   685.3
   768.3
   757.3
   748.2
   709.6
   857.2
   788.4
   761.8
   710.2
   712.5
   728.7
     754
   817.9
   710.9
     693
   708.3
   757.6
   708.6
   702.8
   731.6
   711.9
   712.5
   753.7
   802.7
   725.2
   762.5
   681.7
   768.6
   752.4
   756.3
   716.7
   755.7
   751.8
     754
   709.3
   726.8
   670.7
   699.2
   734.2
   784.5
   708.6
   770.6
   701.2
   722.6
   727.4
   721.9
   723.5
   724.5
   745.6
   738.5
     695
   717.4
   719.3
   749.8
   710.2
   713.8
   725.5
   755.3
   660.3
   735.2
   693.4
     755
   760.2
   739.8
   679.7
   700.8
   679.7
   708.3
   747.9
     720
   678.4
   686.2
   763.1
   641.5
   699.9
   716.1
   713.5
   691.1
   736.2
   728.4
   690.8
   754.4
     684
   684.9
   713.5
   762.8
   720.9
   671.3
   719.6
   674.9
   795.9
   693.4
   725.2
   747.5
   728.7
   681.4
     707
     669
   719.6
   785.8
   732.9
   797.2
   761.5
   661.3
   693.4
   740.7
   737.8
   734.2
   721.9
   687.9
     754
   686.2
   732.9
   724.5
   729.7
   765.1
   727.4
   688.5
   694.7
   677.8
   779.3
     731
   737.8
   712.5
   678.8
   710.6
   719.6
   725.5
   712.8
   684.9
   726.1
   701.2
   721.3
   665.5
   721.9
   715.1
   742.4
   687.9
   713.2
   724.8
   733.3
     769
   782.9
   662.5
   740.4
     743
   711.5
   705.7
   692.7
   752.7
   728.1
   768.3
   693.7
   643.1
   821.2
   701.2
     693
   714.1
   697.9
   780.3
   779.3
   751.4
   760.5
   752.1
   737.5
     730
   689.8
   735.9
   703.4
   707.3
   745.3
   761.5
   788.4
   763.1
   741.4
   738.8
   755.7
   763.4
   796.2
   777.4
   699.9
   732.3
   737.5
   728.7
   718.7
   715.1
   770.6
   736.8
   765.1
   752.1
   726.1
   773.8
   800.1
     706
   756.6
   710.2
   756.3
   815.7
   741.7
   760.5
   768.3
   821.8
   795.6
     720
   757.9
   751.1
   732.9
   750.8
   743.3
     730
   817.9
   786.8
   749.8
   695.3
   793.6
   809.2
   772.5
   786.1
     744
   791.3
   794.3
   772.8
   773.8
   737.5
   727.1
   797.2
   759.2
   788.4
   771.5
   793.9
   857.5
     779
   756.9
   854.3
   755.7
   817.3
   837.1
   867.9
   832.9
   813.4
   857.8
   758.6
   824.1
   832.5
   806.9
   850.7
   808.2
   788.4
   806.9
   798.8
   879.6
   797.5
   871.8
   804.3
   849.1
   836.7
     840
   826.7
   826.4
   898.4
     912
   837.4
   909.4
   844.5
     900
   827.3
   910.1
   892.2
   820.5
   908.1
   880.2
   869.5
     911
   935.7
   878.9
   894.8
   897.7
   854.9
   906.8
    1018
   891.2
   847.1
    1006
   925.3
   904.5
   936.7
   937.3
   886.7
   946.1
   990.5
   951.9
   976.6
   957.8
   884.8
   969.1
   959.4
   952.9
   938.6
   970.1
   926.9
    1006
   996.4
   988.6
   963.6
   996.7
   965.2
   963.9
   963.3
   918.8
   997.3
   965.9
   972.3
    1064
    1031
   993.4
   983.4
   951.9
     984
    1049
   954.8
   953.2
    1022
    1007
    1010
     996
   994.1
    1018
    1085
    1030
    1034
    1134
    1061
    1045
    1018
    1116
    1099
    1020
    1038
    1164
    1026
    1030
    1105
    1016
    1105
    1037
    1086
    1114
    1092
    1104
    1113
    1147
    1127
    1155
    1074
    1035
    1063
    1134
    1120
    1104
    1154
    1155
    1080
    1126
    1153
    1135
    1191
    1062
    1069
    1142
    1106
    1083
    1167
    1117
    1116
    1160
    1121
    1136
    1181
    1085
    1096
    1132
    1266
    1188
    1190
    1206
    1093
    1163
    1118
    1127
    1160
    1173
    1109
    1158
    1199
    1126
    1227
    1253
    1220
    1192
    1226
    1206
    1155
    1238
    1157
    1193
    1143
    1115
    1260
    1189
    1193
    1185
    1155
    1236
    1183
    1238
    1205
    1206
    1267
    1271
    1227
    1232
    1248
    1206
    1273
    1262
    1171
    1224
    1222
    1269
    1206
    1188
    1224
    1225
    1255
    1236
    1179
    1139
    1192
    1153
    1079
    1220
    1178
    1252
    1255
    1158
    1248
    1279
    1256
    1154
    1224
    1210
    1193
    1185
    1263
    1126
    1172
    1165
    1255
    1175
    1208
    1177
    1152
    1298
    1181
    1239
    1152
    1193
    1199
    1279
    1168
    1151
    1235
    1217
    1230
    1199
    1131
    1247
    1230
    1110
    1233
    1158
    1124
    1193
    1218
    1143
    1132
    1133
    1129
    1146
    1188
    1123
    1149
    1202
    1112
    1107
    1143
    1207
    1142
    1148
    1080
    1150
    1143
    1083
    1116
    1116
    1113
    1148
    1169
    1015
    1112
    1085
    1091
    1197
    1135
    1077
    1076
    1062
    1151
    1136
    1144
    1156
    1057
    1141
    1120
    1123
    1132
    1073
    1027
    1083
    1018
    1062
    1048
    1075
    1087
    1126
    1034
    1065
    1036
   992.5
    1034
    1066
    1138
    1060
    1018
    1089
    1045
    1042
    1053
   990.2
   974.3
    1046
     960
    1043
    1031
   988.2
   998.3
    1006
    1029
   937.3
   963.9
   950.3
    1046
   993.8
   914.6
    1005
   959.4
   976.6
    1036
   925.6
    1020
    1027
     950
   931.1
   903.6
   964.2
     947
   969.8
   983.7
   941.2
   936.7
   918.5
   916.9
     985
   981.1
   921.1
   938.3
   896.4
   915.6
   915.9
   884.1
   831.6
   870.8
   940.9
   921.1
   884.4
   880.2
   855.9
     936
   919.1
   905.8
   897.1
   937.6
   972.7
   910.7
   912.3
   833.2
   873.7
   881.2
   850.4
   919.8
   939.3
   875.7
   944.8
   871.8
   879.9
   911.7
   908.4
   894.2
   873.7
   909.1
   879.9
   859.8
   820.5
   883.1
   890.3
   892.9
   899.7
   862.7
   882.5
   882.5
   905.8
   875.7
   915.6
   863.4
   786.1
   880.2
   851.3
   835.1
   853.9
   877.3
   884.4
   813.4
   821.2
   837.4
   849.1
   853.6
   860.4
   842.6
     839
   846.2
   929.2
   846.2
   825.1
     853
   812.1
   904.9
   786.5
   832.5
   837.1
   824.1
   840.3
   848.4
   856.9
   840.6
   930.5
   841.3
   850.4
   839.7
     828
   794.9
   847.5
     839
   840.3
   873.7
   865.3
   845.5
     840
   852.3
   823.1
     816
   772.8
   834.2
     781
   859.5
   881.2
   789.1
   857.8
   894.2
   858.8
   877.9
   836.4
   748.5
   796.8
   818.6
   770.9
   795.6
   790.7
   814.4
   877.3
   713.8
   823.8
   842.3
   844.5
   802.7
   820.2
   843.2
   829.9
   818.6
   769.6
   844.5
   856.5
   856.2
   839.3
   842.3
   801.7
   833.2
     828
   845.8
   844.2
   799.8
   759.5
   829.9
   772.5
   877.6
   841.3
   846.2
   843.9
   872.8
     814
   840.6
   790.4
   788.1
     875
   784.5
   817.3
   788.7
   860.1
   804.3
   842.3
   782.9
   840.3
   879.2
   862.7
   763.8
   880.5
     804
   874.1
   758.2
   879.6
   850.7
   858.5
   837.7
   851.3
   818.3
   834.2
   814.4
   824.7
   824.7
   856.9
   864.6
   791.3
   837.7
   799.1
   821.5
   865.9
   810.5
   824.7
   780.3
   863.4
   822.2
   788.7
   843.6
     804
   775.1
   865.9
   823.4
   833.5
   784.5
   757.6
   777.1
   863.7
   756.6
   822.8
   753.4
   814.4
   777.7
   808.5
     803
   901.6
     802
   820.2
   831.9
   786.1
     841
   897.7
   819.9
   874.4
   886.4
   896.8
   803.3
   916.2
   777.7
   876.3
   866.3
   821.8
   888.3
   801.4
   822.8
   818.9
   784.5
   855.6
   795.2
     791
   769.6
   852.3
     803
   783.2
   794.6
   854.3
   819.6
   787.4
   813.4
   834.2
   822.5
   759.9
     802
   867.6
   796.2
   870.5
   796.8
   828.6
   814.7
   769.6
   776.4
   835.5
   834.8
   822.5
     804
   881.2
   807.6
   825.1
   848.8
   763.8
   814.4
   782.3
   795.2
   779.7
   834.2
     828
   780.3
   843.6
   704.4
   800.4
   781.6
     802
   779.7
   802.4
   804.3
   798.8
   798.1
   760.2
   816.6
   831.6
   845.8
   801.7
     767
   789.4
   833.8
   843.6
   881.5
   763.8
   800.7
     829
   762.5
   852.3
   800.4
   750.5
   763.8
   811.4
     792
   777.1
   767.7
     781
   764.7
   775.4
   786.8
   835.8
   824.7
     754
   816.6
     779
   786.1
     802
   809.2
   781.9
   773.2
   800.1
   767.7
   795.2
   789.4
   731.3
     780
     730
   713.8
   855.9
   886.1
   846.8
   760.5
   755.3
   773.5
   807.6
   767.7
   814.4
   770.2
     706
   797.5
   774.1
     839
   806.6
     779
   722.9
   744.6
   752.4
   762.5
   763.4
   755.3
   715.1
   748.2
   752.1
   692.7
   675.8
   747.9
   793.3
   783.5
   711.5
   728.1
   744.3
   708.6
   761.2
   777.1
     731
   714.5
   768.6
   725.8
   733.6
     755
   770.9
   734.2
   706.3
   836.7
   770.2
   684.3
   701.8
   700.8
   746.2
   712.8
   736.5
   714.8
   687.9
   754.4
   741.4
   688.5
     705
   729.4
   711.2
   750.8
   789.7
   801.7
   728.1
   688.2
     694
   688.2
   700.8
   704.7
   697.3
   703.7
   675.8
   746.2
   751.1
     730
   727.1
   653.8
     744
   715.1
   661.6
   674.9
   753.1
   755.7
   736.8
   766.7
   726.8
   775.8
   704.7
   698.9
   691.7
   724.5
   765.1
   751.1
   687.9
   640.5
   711.2
   687.5
   704.7
   715.1
   726.8
   678.8
   726.1
   668.1
     672
   733.6
   761.8
     708
   681.7
   685.3
   695.3
   692.4
   619.7
   713.5
   669.4
   723.2
   701.5
     694
     684
   745.6
     684
   740.1
   684.9
   678.1
   693.4
   661.6
   724.8
   727.8
     694
   644.4
   726.1
   691.1
     669
   782.6
   757.9
   733.9
   687.5
   695.3
   745.6
   736.8
   713.2
   669.7
   674.2
   767.7
   720.3
   746.2
   680.7
   705.4
   661.6
   717.4
   722.2
   759.9
   699.5
   692.7
   663.2
   711.2
   803.3
   714.1
   698.9
   712.2
   624.9
   720.9
   756.6
   682.3
   715.1
   712.2
   679.1
   707.6
   731.3
   694.3
   653.5
   672.9
   718.7
   793.3
   782.6
   741.1
   699.5
     669
   709.9
   702.4
   697.3
   726.5
   712.2
   736.8
   670.7
   735.9
   749.5
   735.2
     729
   740.4
     695
   692.4
   719.3
     694
   741.7
   701.8
   733.6
   711.5
   708.3
   697.6
   700.2
   681.4
   706.7
   723.2
   717.4
   715.1
   764.7
   716.1
   699.5
   627.5
   684.9
   701.8
   694.3
   725.2
   699.9
   688.5
   736.8
   697.9
   746.9
   665.1
   676.5
   699.2
   748.2
   722.6
   790.7
   699.2
   690.1
   713.8
   688.2
   711.5
     729
     803
   755.3
   754.7
   735.5
   715.1
   750.8
     754
     706
   770.9
   721.9
   705.4
   764.7
   697.9
   744.9
   766.7
   759.2
   739.8
   765.7
   807.6
     718
   697.9
   692.7
   720.3
     767
   745.3
   802.4
   757.6
   769.3
   749.8
   783.5
   701.2
   672.9
   777.7
   749.5
   709.6
   818.3
   797.2
   792.6
   713.2
   783.9
   725.2
   777.7
   764.4
   834.5
   848.4
   758.9
   761.5
     743
   785.8
   832.5
   822.5
     804
   784.5
   791.7
   863.7
   832.5
   774.8
     817
   770.6
     805
   827.7
   789.4
   834.5
   852.3
   901.3
   866.3
   851.7
   857.5
   841.6
   883.1
   809.5
   830.3
     792
   890.6
   834.5
   827.7
   844.5
   821.5
   862.7
     814
   831.9
     852
   839.7
     901
   879.6
   914.3
   867.6
   953.2
   858.2
   898.1
   909.1
   918.5
   919.1
   892.5
     851
   890.6
   835.1
   926.6
   951.9
   876.7
   942.8
   856.9
   928.2
   874.7
   889.3
   905.8
   940.2
   909.1
   934.4
   880.2
   939.6
   890.9
   916.9
   956.1
   946.1
   925.6
   982.7
   950.9
   979.8
    1036
    1030
   914.3
    1024
   930.5
   931.1
   903.3
   945.1
   992.8
    1003
    1008
   952.2
    1004
     900
    1001
   998.9
     961
   983.1
    1028
    1043
   977.5
    1049
   990.8
    1003
   990.5
    1057
    1001
   998.6
    1100
    1005
    1087
    1064
    1004
    1105
    1050
   974.6
    1025
    1069
    1018
    1093
    1016
    1079
    1036
    1151
    1090
    1089
    1075
    1131
    1127
    1074
    1064
    1066
    1067
    1078
    1124
    1047
    1040
    1119
    1182
    1107
    1127
    1120
    1069
    1141
    1097
    1152
    1123
    1183
    1187
    1112
    1151
    1151
    1178
    1106
    1132
    1008
    1127
    1077
    1172
    1151
    1210
    1164
    1170
    1046
    1197
    1223
    1205
    1129
    1174
    1149
    1232
    1281
    1172
    1183
    1178
    1154
    1182
    1185
    1242
    1229
    1188
    1195
    1201
    1273
    1215
    1244
    1310
    1220
    1232
    1226
    1140
    1288
    1324
    1222
    1269
    1261
    1179
    1340
    1218
    1236
    1270
    1243
    1233
    1234
    1121
    1201
    1262
    1221
    1273
    1300
    1200
    1209
    1236
    1342
    1287
    1286
    1273
    1275
    1260
    1268
    1146
    1272
    1293
    1277
    1191
    1292
    1173
    1231
    1239
    1211
    1367
    1235
    1305
    1247
    1212
    1250
    1313
    1259
    1220
    1271
    1233
    1290
    1173
    1271
    1325
    1244
    1352
    1241
    1278
    1258
    1220
    1286
    1261
    1294
    1242
    1197
    1241
    1209
    1205
    1318
    1167
    1231
    1220
    1229
    1303
    1243
    1328
    1243
    1265
    1279
    1232
    1353
    1277
    1236
    1255
    1296
    1263
    1220
    1175
    1219
    1228
    1269
    1280
    1291
    1267
    1258
    1201
    1238
    1204
    1299
    1254
    1291
    1342
    1307
    1160
    1267
    1282
    1276
    1257
    1313
    1207
    1244
    1245
    1247
    1240
    1206
    1291
    1209
    1201
    1246
    1178
    1227
    1261
    1190
    1221
    1227
    1191
    1266
    1219
    1126
    1162
    1208
    1171
    1215
    1195
    1191
    1200
    1234
    1169
    1086
    1199
    1140
    1139
    1185
    1193
    1177
    1213
    1176
    1215
    1193
    1230
    1110
    1166
    1152
    1192
    1134
    1130
    1217
    1146
    1115
    1216
    1195
    1155
    1209
    1233
    1095
    1147
    1185
    1105
    1159
    1146
    1074
    1134
    1145
    1140
    1111
    1156
    1159
    1132
    1148
    1187
    1098
    1080
    1147
    1118
    1067
    1117
    1138
    1106
    1096
    1124
    1139
    1114
    1157
    1096
    1121
    1113
    1051
    1108
    1175
    1166
    1161
    1158
    1112
    1070
    1151
    1148
    1130
    1156
    1115
    1079
    1171
    1049
    1132
    1161
    1087
    1117
    1063
    1124
    1100
    1133
    1151
    1130
    1145
    1071
    1123
    1090
    1097
    1138
    1079
    1066
    1106
    1087
    1094
    1116
    1096
    1140
    1147
    1074
    1077
    1074
    1044
    1064
    1088
    1080
    1050
    1096
    1159
    1090
    1068
    1110
    1085
    1031
    1112
    1103
    1073
    1034
    1127
    1100
    1067
    1095
    1106
    1094
    1040
    1093
    1081
    1074
    1083
    1130
    1079
    1162
    1030
    1064
    1059
    1067
    1087
    1093
    1096
    1036
    1065
    1106
    1061
    1065
    1136
    1139
    1116
    1170
    1177
    1082
    1120
    1166
    1115
    1186
    1107
    1137
    1087
    1121
    1082
    1124
    1079
    1138
    1074
    1117
    1083
    1160
    1086
    1159
    1108
    1113
    1148
    1094
    1061
    1103
    1210
    1180
    1108
    1175
    1102
    1099
    1123
    1132
    1181
    1175
    1084
    1145
    1082
    1131
    1044
    1195
    1102
    1071
    1177
    1112
    1095
    1078
    1117
    1119
    1155
    1090
    1124
    1226
    1112
    1126
    1168
    1135
    1140
    1194
    1133
    1128
    1096
    1216
    1158
    1160
    1188
    1128
    1115
    1187
    1108
    1147
    1138
    1163
    1150
    1152
    1133
    1191
    1100
    1215
    1220
    1209
    1120
    1110
    1192
    1194
    1100
    1196
    1162
    1101
    1078
    1154
    1131
    1194
    1140
    1131
    1160
    1225
    1185
    1194
    1104
    1129
    1228
    1179
    1107
    1147
    1143
    1190
    1189
    1215
    1157
    1163
    1226
    1148
    1153
    1144
    1139
    1141
    1143
    1166
    1271
    1144
    1130
    1137
    1170
    1136
    1213
    1154
    1203
    1127
    1230
    1169
    1120
    1189
    1164
    1173
    1116
    1181
    1113
    1203
    1116
    1162
    1201
    1157
    1145
    1150
    1118
    1148
    1179
    1194
    1160
    1164
    1209
    1147
    1068
    1122
    1108
    1132
    1143
    1141
    1203
    1173
    1209
    1161
    1156
    1191
    1056
    1081
    1153
    1116
    1144
    1166
    1152
    1203
    1182
    1069
    1024
    1136
    1148
    1124
    1144
    1089
    1167
    1130
    1162
    1248
    1108
    1128
    1109
    1122
    1082
    1126
    1136
    1058
    1073
    1109
    1103
    1029
    1107
    1084
    1130
    1064
    1037
    1069
    1071
    1203
    1148
    1112
    1105
    1087
    1029
    1039
    1085
    1032
    1105
   958.4
    1039
    1106
    1061
    1043
    1074
    1011
    1029
    1043
    1040
    1055
   999.9
   993.1
    1004
   990.5
    1004
    1030
   995.7
    1011
    1041
    1021
    1015
   963.3
    1008
   955.8
   987.3
   981.4
   982.4
    1009
     998
   935.4
    1022
    1004
     959
     923
   960.7
     985
     887
   994.4
   962.3
   984.7
   971.4
    1027
   968.5
   968.5
     972
   927.9
     972
     913
   916.6
   921.7
   924.7
   914.6
   909.1
    1001
    1011
   933.7
   899.4
   972.3
   873.7
   844.2
   861.1
   952.9
     875
   958.1
   888.3
     877
   934.4
   938.9
   847.5
   832.2
   914.3
   888.7
   918.5
   899.4
   892.2
   881.2
   860.4
   819.9
     877
   893.8
   964.2
   855.6
   911.7
   941.5
     925
   853.6
   921.7
   910.1
   909.1
   866.6
   930.5
   798.1
   835.5
   894.5
   889.3
     938
   845.2
   861.1
   783.9
   898.1
   860.4
   845.2
   863.4
     840
   862.1
   825.7
   820.2
   809.8
   877.9
   874.4
   780.3
   863.4
     839
   849.7
     877
   858.8
   785.2
   816.6
   795.9
   828.3
   845.2
   824.7
   821.5
   770.6
   806.6
   769.9
   807.9
   830.3
     924
   841.9
   822.5
   815.3
   783.5
   843.6
   849.1
   811.8
   805.3
   834.8
     814
   797.5
   819.9
   785.5
   855.9
   783.2
   820.5
   884.1
   853.9
   786.1
   817.9
   787.4
   786.8
   811.8
   846.5
   766.7
   814.4
   763.8
   817.3
     877
   865.6
   853.9
   866.6
   848.4
     790
     827
     900
   824.7
     816
   799.4
   775.1
   799.8
   809.2
   814.4
   786.5
   857.5
   806.6
   804.3
   857.5
   853.9
   812.7
   817.9
   753.4
   847.1
     853
   792.6
   868.2
   898.1
     838
   836.4
   833.2
   823.8
   856.2
   803.3
   829.6
   846.8
   883.8
   790.4
   947.7
   856.5
   821.5
     840
   872.8
   830.9
   934.1
     877
   876.3
   891.6
   895.8
   861.4
   907.1
     875
   933.1
   896.4
   932.8
   947.7
   868.5
   943.2
     890
   919.5
   932.4
   970.1
   868.5
   925.6
   903.6
   899.4
   916.9
   923.7
   887.7
   983.4
   928.2
   950.9
     947
     902
   951.9
   983.7
   965.9
   988.6
   910.4
   974.3
   995.4
   991.8
   971.4
    1054
    1037
    1070
    1037
    1107
    1012
    1031
    1030
   993.4
    1079
    1048
    1143
    1065
    1057
    1126
    1139
    1101
    1172
    1090
    1078
    1174
    1140
    1185
    1136
    1139
    1247
    1177
    1173
    1203
    1137
    1191
    1197
    1218
    1229
    1224
    1255
    1217
    1289
    1268
    1325
    1352
    1253
    1371
    1329
    1330
    1315
    1378
    1353
    1492
    1386
    1378
    1427
    1370
    1424
    1414
    1456
    1541
    1372
    1495
    1462
    1465
    1520
    1550
    1405
    1594
    1588
    1552
    1509
    1524
    1571
    1638
    1590
    1624
    1669
    1645
    1584
    1599
    1626
    1662
    1640
    1752
    1715
    1802
    1722
    1800
    1713
    1746
    1717
    1825
    1787
    1825
    1849
    1880
    2056
    1814
    1921
    1903
    1994
    2054
    1899
    1993
    1964
    1955
    2056
    2017
    2011
    2061
    2101
    2094
    2046
    2109
    2113
    2228
    2067
    2226
    2101
    2149
    2206
    2225
    2146
    2210
    2246
    2295
    2334
    2299
    2490
    2354
    2365
    2439
    2357
    2409
    2484
    2464
    2434
    2461
    2522
    2410
    2376
    2514
    2631
    2642
    2581
    2707
    2662
    2653
    2690
    2628
    2713
    2721
    2758
    2705
    2866
    2734
    2769
    2891
    2699
    2838
    2929
    2872
    2847
    2934
    2831
    2907
    2891
    2962
    3013
    2910
    2961
    2946
    2910
    3011
    3041
    3060
    3211
    3178
    3214
    3182
    3131
    3093
    3090
    3198
    3157
    3204
    3200
    3348
    3378
    3237
    3316
    3285
    3285
    3316
    3251
    3287
    3500
    3356
    3467
    3470
    3309
    3449
    3532
    3546
    3487
    3460
    3577
    3331
    3521
    3576
    3544
    3484
    3625
    3636
    3524
    3580
    3638
    3523
    3671
    3582
    3515
    3682
    3645
    3641
    3617
    3655
    3573
    3707
    3608
    3725
    3700
    3687
    3704
    3791
    3816
    3786
    3722
    3656
    3819
    3654
    3761
    3705
    3825
    3867
    3757
    3697
    3862
    3926
    3881
    3766
    3817
    3812
    3868
    3824
    3791
    3829
    3876
    3989
    4038
    3844
    3915
    4059
    3821
    3938
    3739
    3959
    3987
    3770
    4037
    4004
    3979
    3914
    3942
    4123
    4074
    3915
    3984
    3855
    3974
    4031
    3930
    3980
    4011
    3942
    4102
    3861
    3954
    3971
    3788
    3916
    3934
    3942
    4103
    3862
    4030
    3919
    4069
    4042
    3949
    4115
    4022
    3967
    3874
    3953
    4030
    3925
    3910
    3965
    3939
    3949
    3899
    3960
    3959
    4028
    4024
    3960
    4037
    3816
    3940
    3922
    4035
    3771
    3996
    3917
    4028
    3884
    3973
    3914
    3975
    3847
    3977
    3823
    4046
    4012
    3965
    3782
    3831
    3875
    3802
    3721
    3786
    3736
    3723
    3746
    3671
    3859
    3669
    3801
    3747
    3711
    3737
    3634
    3619
    3672
    3693
    3660
    3671
    3673
    3587
    3511
    3578
    3629
    3566
    3538
    3508
    3480
    3587
    3578
    3515
    3325
    3568
    3544
    3551
    3408
    3462
    3361
    3583
    3350
    3463
    3440
    3359
    3326
    3353
    3444
    3322
    3291
    3355
    3360
    3391
    3383
    3337
    3273
    3266
    3290
    3146
    3309
    3157
    3263
    3214
    3230
    3270
    3210
    3183
    3092
    3130
    3202
    3137
    3222
    3137
    3185
    3068
    3080
    3096
    3153
    3048
    3080
    3030
    3035
    2813
    3054
    3045
    2852
    3019
    2950
    2870
    2903
    2923
    2808
    2865
    2794
    2879
    2829
    2831
    2862
    2919
    2848
    2782
    2709
    2802
    2797
    2660
    2728
    2746
    2545
    2620
    2702
    2499
    2670
    2519
    2668
    2569
    2734
    2632
    2617
    2464
    2668
    2642
    2610
    2598
    2584
    2453
    2619
    2565
    2573
    2526
    2597
    2450
    2410
    2436
    2508
    2332
    2445
    2457
    2383
    2253
    2309
    2369
    2337
    2375
    2219
    2296
    2262
    2338
    2248
    2287
    2337
    2284
    2156
    2133
    2216
    2155
    2113
    2164
    2109
    2129
    2056
    2122
    2191
    2139
    2128
    2230
    2010
    2039
    2002
    2086
    2012
    1997
    2007
    2018
    2027
    1942
    1972
    1968
    1947
    1949
    2052
    1928
    1945
    1885
    1966
    1815
    1903
    1909
    1842
    1889
    1786
    1787
    1780
    1839
    1829
    1889
    1792
    1854
    1869
    1889
    1739
    1700
    1681
    1707
    1763
    1696
    1692
    1728
    1713
    1664
    1617
    1638
    1599
    1557
    1605
    1634
    1609
    1542
    1590
    1520
    1567
    1505
    1562
    1531
    1527
    1518
    1515
    1605
    1492
    1457
    1467
    1464
    1453
    1531
    1445
    1468
    1502
    1439
    1395
    1427
    1331
    1429
    1402
    1420
    1418
    1384
    1406
    1346
    1360
    1365
    1363
    1360
    1435
    1412
    1343
    1320
    1372
    1351
    1381
    1286
    1256
    1315
    1261
    1348
    1261
    1317
    1224
    1342
    1285
    1258
    1256
    1262
    1210
    1269
    1268
    1259
    1226
    1152
    1206
    1272
    1227
    1180
    1251
    1248
    1167
    1212
    1150
    1202
    1180
    1188
    1147
    1062
    1161
    1178
    1189
    1198
    1140
    1113
    1075
    1222
    1136
    1184
    1212
    1076
    1078
    1064
    1148
    1102
    1075
    1049
    1112
    1197
    1108
    1137
    1180
    1108
    1048
    1002
    1065
    1015
    1024
    1080
    1058
    1015
   996.4
    1018
    1059
   951.6
    1129
    1031
   988.6
    1107
    1030
    1028
    1070
    1031
    1042
    1015
    1035
   968.1
    1046
    1009
    1047
    1028
    1044
   947.7
   970.7
    1014
   977.2
    1011
    1016
    1000
    1048
    1009
    1003
    1023
     925
   957.1
    1021
    1009
   965.5
     997
   961.6
   891.9
   938.3
   944.1
     937
   928.2
    1065
    1029
   886.1
   955.2
   971.7
   980.1
   938.9
   958.4
   968.5
   942.5
   990.8
    1004
   948.7
     962
   951.9
    1010
   965.5
   902.6
     950
   925.6
   909.1
   927.6
   905.8
   907.5
   928.2
   925.3
   887.4
   883.5
   972.7
     889
   855.9
   917.5
   970.7
     962
   968.1
   977.9
   854.3
   917.5
   927.3
   919.8
   879.2
   929.5
   927.6
   900.7
   957.8
    1002
   899.7
   868.2
   926.3
   874.7
   855.2
   938.9
   878.3
   948.3
   917.8
   897.7
   881.5
     912
   865.9
   883.1
   922.4
     889
     863
   900.3
   891.2
   893.8
   898.7
     937
   929.2
   872.4
   861.4
   855.6
   842.3
   882.2
   872.4
   967.2
   890.9
   853.6
   907.1
   899.4
   822.2
   894.8
     863
   914.9
   913.6
     888
   866.3
   883.8
   893.5
   914.3
   898.1
   902.3
   922.4
   940.9
   926.9
     839
   850.7
   870.2
   822.5
   891.6
   852.6
   929.9
   789.7
   835.1
   920.1
   881.8
   818.9
   872.1
   862.1
   837.1
   917.8
   903.3
     853
   902.9
   898.4
   915.9
   958.1
     937
   858.8
   927.3
   917.5
   900.7
   904.2
   861.4
   899.7
   888.7
   885.4
   938.6
   989.5
   913.3
   954.5
   919.5
   855.6
   927.3
     912
   913.6
   932.1
   928.6
   883.8
   994.1
     985
   937.6
   977.9
   983.4
     961
   982.1
   910.7
   920.1
   997.3
    1051
   995.4
    1041
    1020
   957.1
    1024
   940.9
    1044
    1032
   994.7
   942.2
   959.4
   947.4
   987.9
   955.5
   970.4
    1046
    1060
   977.5
   956.5
    1065
    1035
   964.9
    1027
    1020
    1066
   972.3
    1079
    1089
    1169
    1017
    1106
    1107
    1142
    1072
    1042
    1106
    1137
    1104
    1116
    1184
    1054
    1174
    1216
    1101
    1231
    1236
    1190
    1198
    1181
    1131
    1231
    1180
    1162
    1169
    1165
    1286
    1281
    1312
    1245
    1237
    1313
    1238
    1287
    1276
    1287
    1372
    1314
    1388
    1274
    1288
    1382
    1388
    1332
    1354
    1405
    1330
    1462
    1485
    1548
    1460
    1381
    1501
    1483
    1576
    1487
    1510
    1602
    1551
    1626
    1524
    1617
    1613
    1664
    1591
    1586
    1664
    1748
    1768
    1716
    1753
    1782
    1712
    1817
    1760
    1835
    1881
    1837
    1876
    1799
    1880
    1826
    1971
    1995
    1955
    1994
    1988
    2022
    2033
    2061
    2047
    2020
    2141
    2168
    2059
    2172
    2271
    2297
    2294
    2173
    2299
    2305
    2261
    2408
    2425
    2370
    2409
    2391
    2499
    2482
    2540
    2581
    2615
    2547
    2595
    2679
    2638
    2628
    2645
    2741
    2699
    2814
    2797
    2916
    2884
    2910
    2830
    2919
    2812
    3000
    3084
    3083
    2971
    3271
    3131
    3140
    3292
    3161
    3410
    3176
    3391
    3363
    3412
    3488
    3618
    3580
    3519
    3566
    3729
    3581
    3619
    3696
    3702
    3816
    3784
    3965
    3961
    3953
    3993
    3999
    4053
    4124
    4142
    4318
    4158
    4270
    4352
    4397
    4398
    4327
    4333
    4540
    4398
    4406
    4699
    4704
    4603
    4841
    4853
    4825
    4705
    4961
    4971
    4847
    4967
    4973
    5063
    5031
    5109
    5180
    5147
    5313
    5282
    5351
    5587
    5636
    5492
    5459
    5543
    5618
    5602
    5732
    5687
    5954
    5888
    5817
    5880
    6007
    6242
    5867
    6097
    6247
    6232
    6213
    6185
    6271
    6464
    6498
    6549
    6522
    6380
    6603
    6659
    6622
    6728
    6823
    6835
    6725
    6884
    6995
    7144
    6941
    6985
    7131
    7272
    7269
    7284
    7343
    7253
    7304
    7535
    7575
    7810
    7598
    7638
    7592
    7643
    7918
    7914
    7815
    7893
    7831
    8109
    8177
    8308
    8134
    8257
    8444
    8340
    8311
    8359
    8566
    8478
    8465
    8417
    8472
    8594
    8634
    8654
    8939
    8673
    9000
    8934
    8823
    8919
    8846
    8935
    9066
    9141
    9190
    9132
    9391
    9218
    9271
    9054
    9390
    9442
    9559
    9122
    9607
    9489
    9341
    9398
    9440
    9608
    9685
    9622
    9652
    9880
    9727
    9728
1.005e+004
    9828
    9855
  1e+004
    9961
1.01e+004
    9980
    9949
    9986
1.003e+004
    9986
1.013e+004
1.019e+004
1.019e+004
1.002e+004
1.001e+004
1.019e+004
1.007e+004
1.034e+004
1.034e+004
1.034e+004
1.016e+004
1.028e+004
1.042e+004
1.065e+004
1.045e+004
1.035e+004
1.037e+004
1.02e+004
1.06e+004
1.042e+004
1.059e+004
1.034e+004
1.047e+004
1.047e+004
1.013e+004
1.052e+004
1.042e+004
1.054e+004
1.027e+004
1.046e+004
1.047e+004
1.045e+004
1.042e+004
1.06e+004
1.027e+004
1.028e+004
1.028e+004
1.053e+004
1.025e+004
1.023e+004
1.052e+004
1.055e+004
1.042e+004
1.05e+004
1.013e+004
1.061e+004
1.042e+004
1.033e+004
1.039e+004
1.052e+004
1.039e+004
1.044e+004
1.04e+004
1.019e+004
1.064e+004
1.044e+004
1.018e+004
1.037e+004
1.054e+004
1.036e+004
1.01e+004
1.048e+004
1.039e+004
1.047e+004
1.032e+004
1.031e+004
1.016e+004
1.033e+004
1.031e+004
1.02e+004
1.025e+004
1.032e+004
1.017e+004
1.027e+004
1.022e+004
1.004e+004
1.009e+004
1.016e+004
1.01e+004
1.017e+004
1.011e+004
1.006e+004
1.008e+004
1.035e+004
1.005e+004
1.01e+004
1.016e+004
1.018e+004
    9931
1.023e+004
    9915
    9887
    9863
    9721
    9740
    9712
    9851
    9753
    9821
    9864
    9741
    9795
    9719
    9563
    9598
    9630
    9596
    9446
    9698
    9547
    9600
    9569
    9456
    9298
    9484
    9530
    9377
    9321
    9222
    9071
    9158
    8961
    9027
    8810
    9035
    9091
    9095
    8917
    9099
    8837
    8789
    8771
    8896
    8636
    8758
    8469
    8708
    8686
    8620
    8848
    8447
    8525
    8476
    8588
    8289
    8376
    8572
    8260
    8232
    8389
    8109
    8189
    8401
    8167
    8165
    8220
    8142
    7997
    7887
    8113
    7933
    7830
    7793
    7948
    7984
    7728
    7932
    7789
    7767
    7687
    7663
    7824
    7766
    7469
    7728
    7732
    7523
    7538
    7573
    7394
    7446
    7322
    7398
    7425
    7477
    7304
    7279
    7339
    7110
    7229
    7088
    7135
    7016
    7085
    6970
    6943
    7154
    6967
    7166
    6778
    6786
    6888
    6758
    6755
    6728
    6867
    6759
    6648
    6815
    6658
    6682
    6592
    6691
    6757
    6663
    6598
    6543
    6590
    6502
    6538
    6472
    6549
    6593
    6407
    6411
    6362
    6595
    6479
    6236
    6445
    6153
    6202
    6406
    6139
    6259
    6171
    6097
    6355
    6129
    6185
    6107
    6083
    6037
    6038
    6206
    6067
    5922
    5971
    5722
    5851
    6014
    5938
    5875
    5951
    5970
    6042
    5804
    5852
    5832
    5836
    5831
    5740
    5852
    5738
    5840
    5875
    5777
    5819
    5655
    5664
    5620
    5618
    5533
    5697
    5729
    5628
    5603
    5715
    5588
    5555
    5487
    5515
    5583
    5570
    5601
    5517
    5651
    5791
    5645
    5674
    5447
    5438
    5537
    5632
    5593
    5668
    5568
    5534
    5593
    5544
    5582
    5507
    5548
    5715
    5429
    5373
    5472
    5399
    5630
    5496
    5551
    5504
    5545
    5526
    5427
    5497
    5527
    5598
    5558
    5327
    5471
    5407
    5547
    5466
    5350
    5432
    5617
    5504
    5430
    5458
    5429
    5492
    5406
    5420
    5517
    5387
    5477
    5495
    5468
    5564
    5535
    5572
    5336
    5394
    5602
    5273
    5312
    5371
    5347
    5439
    5490
    5561
    5331
    5697
    5559
    5351
    5475
    5492
    5435
    5231
    5575
    5493
    5550
    5601
    5385
    5595
    5502
    5492
    5438
    5484
    5471
    5336
    5498
    5306
    5538
    5612
    5521
    5617
    5435
    5485
    5539
    5507
    5456
    5414
    5520
    5422
    5414
    5390
    5444
    5519
    5514
    5407
    5567
    5387
    5456
    5448
    5475
    5372
    5396
    5476
    5449
    5457
    5393
    5304
    5462
    5487
    5410
    5481
    5513
    5501
    5476
    5520
    5554
    5414
    5571
    5291
    5549
    5421
    5451
    5391
    5306
    5310
    5172
    5437
    5451
    5480
    5481
    5259
    5475
    5479
    5286
    5432
    5281
    5293
    5299
    5416
    5340
    5352
    5368
    5258
    5324
    5243
    5424
    5423
    5312
    5171
    5243
    5227
    5046
    5401
    5250
    5089
    5142
    5285
    5175
    5017
    5163
    5135
    5150
    5335
    5112
    4996
    5030
    5140
    5055
    4979
    5097
    5154
    5144
    4981
    5163
    5127
    5198
    5066
    4980
    4969
    4948
    4884
    4912
    4887
    4956
    4836
    4730
    4986
    4862
    4764
    4888
    4963
    4930
    4844
    4630
    4820
    4712
    4706
    4808
    4755
    4709
    4702
    4744
    4813
    4727
    4664
    4698
    4587
    4535
    4590
    4545
    4578
    4634
    4699
    4561
    4505
    4702
    4382
    4540
    4407
    4495
    4296
    4411
    4423
    4400
    4309
    4259
    4270
    4326
    4336
    4207
    4278
    4209
    4296
    4339
    4114
    4061
    4198
    4190
    4218
    4129
    4183
    3861
    4041
    4110
    4123
    3951
    3970
    3958
    4000
    3915
    4040
    3980
    3855
    3980
    3846
    3904
    3883
    3858
    3900
    3840
    3809
    3707
    3742
    3741
    3635
    3827
    3624
    3713
    3519
    3649
    3630
    3582
    3590
    3540
    3483
    3446
    3461
    3521
    3392
    3394
    3466
    3356
    3312
    3346
    3202
    3253
    3322
    3310
    3295
    3238
    3152
    3237
    3157
    3230
    3227
    3096
    3093
    3057
    3085
    3121
    3116
    3159
    3002
    2965
    3158
    2959
    3013
    2895
    3054
    2855
    2761
    3008
    2782
    2811
    2697
    2843
    2784
    2859
    2708
    2683
    2708
    2678
    2745
    2640
    2546
    2590
    2567
    2502
    2533
    2612
    2544
    2543
    2532
    2481
    2513
    2481
    2538
    2399
    2427
    2322
    2367
    2429
    2385
    2441
    2354
    2366
    2353
    2179
    2250
    2191
    2201
    2290
    2233
    2241
    2244
    2199
    2153
    2175
    2205
    2072
    2054
    2109
    2153
    2058
    2032
    2011
    2087
    2086
    2011
    1976
    2077
    2007
    1972
    1996
    2076
    1932
    1941
    1934
    2000
    1868
    1966
    1936
    1801
    1912
    1857
    1815
    1835
    1791
    1790
    1736
    1788
    1804
    1946
    1814
    1780
    1777
    1786
    1684
    1715
    1784
    1744
    1656
    1705
    1701
    1735
    1729
    1626
    1700
    1662
    1669
    1582
    1554
    1521
    1610
    1567
    1483
    1652
    1576
    1500
    1578
    1536
    1593
    1526
    1517
    1545
    1518
[truncated: 464,643 more chars]
