# Supplementary material for: A machine learning approach to predict pancreatic islet grafts rejection versus tolerance
Source: PLoS One. 2020 Nov 5;15(11):e0241925. doi: 10.1371/journal.pone.0241925 (PMC7644021; doi:10.1371/journal.pone.0241925)
Supplement: S1 File — (ZIP) [file pone.0241925.s001.zip › Supplementary Information/Readme.txt]

This folder contains the following:
1- *Raw electropherograms (EPG) acquired from the 22 samples that were obtained from the three mouse groups/categories: control, tolerated and rejected.
2- *Processed electropherograms (EPG) after denoising, baseline correction and data reduction.
3- Untargeted masurement of 46 peak height in 22 electropherograms in txt format.
4- Targeted measurement of 10 peaks in 22 electropherograms in txt format.
5- **Matlab-Code: Matlab code to read, plot, and analyze peak measurements data.

*Note: the Raw and Processed EPGs files are provided in crm format for direct use in MathLab. However, they can also be opened in Excel for plotting and visulaizing the EPGs.

**Instructions to run the code:
1-Copy the Matlab-Code folder to the harddisk in your computer
2-Run Matlab and execute the main.m code. This code performs statistical analysis of peaks obtained from electropherograms and tests Leave-One-Out cross-validation using Linear Support Vector Machine (SVM), Binary Tree, K-Nearest Neighbor, and Naive Bayes. Additionally it allows to do feature selection with ANOVA method.
