# Supplementary material for: A machine learning approach to predict pancreatic islet grafts rejection versus tolerance
Source: PLoS One. 2020 Nov 5;15(11):e0241925. doi: 10.1371/journal.pone.0241925 (PMC7644021; doi:10.1371/journal.pone.0241925)
Supplement: S1 File — (ZIP) [file pone.0241925.s001.zip › Supplementary Information/Targeted Amino Acid Concentration Measurements.txt]

ELFnames	T	Lysine	Putrescine	Glutamine	Arginine	Glutamate	Tyrosine	Phenylalanine	GABA	Tryptophan	Kynurenine
NonTx1	1	18.9	0.005	6.2	12.7	0.231	31.113	23.2	0.104	0.106	0.062
NonTx2	1	35.7	0.018	10.1	24.3	0.149	37.566	37.7	0.213	0.093	0.087
NonTx3	1	33.7	0.032	12.0	15.1	0.432	36.625	46.0	0.201	0.073	0.048
NonTx4	1	22.4	0.012	7.8	20.4	0.065	12.612	20.6	0.132	0.123	0.070
NonTx5	1	15.2	0.012	4.8	12.0	0.217	8.982	22.8	0.077	0.052	0.071
NonTx6	1	48.0	0.009	20.7	36.2	0.258	39.287	75.6	0.452	0.274	0.060
NonTx7	1	36.2	0.004	8.3	17.2	0.231	11.765	54.0	0.269	0.142	0.059
Tolerant1	2	27.9	0.006	14.2	29.2	0.056	43.496	48.0	0.199	0.382	0.059
Tolerant2	2	61.0	0.008	24.3	57.0	0.102	92.316	69.5	0.331	0.232	0.056
Tolerant3	2	39.6	0.004	18.6	36.3	0.063	61.513	58.6	0.504	0.179	0.006
Tolerant4	2	29.4	0.007	14.3	26.8	0.109	45.593	35.9	0.305	0.318	0.099
Tolerant5	2	49.7	0.002	24.3	58.8	0.102	38.790	111.5	0.174	0.372	0.055
Tolerant6	2	61.9	0.004	21.3	55.7	0.015	64.444	109.1	0.242	0.293	0.096
Tolerant7	2	38.8	0.003	13.8	32.3	0.012	19.187	60.6	0.356	0.331	0.078
Tolerant8	2	50.7	0.008	20.0	42.7	0.023	38.212	91.0	0.273	0.265	0.102
Rejected1	3	25.3	0.014	12.7	20.9	0.160	36.007	25.3	0.201	0.174	0.168
Rejected2	3	27.0	0.024	15.7	30.0	0.192	48.618	12.9	0.247	0.105	0.188
Rejected3	3	20.1	0.013	11.8	28.4	0.222	30.736	24.1	0.155	0.111	0.292
Rejected4	3	28.7	0.011	9.8	23.5	0.294	63.718	41.8	0.280	0.116	0.184
Rejected5	3	16.6	0.007	17.9	8.9	0.186	25.519	8.2	0.141	0.042	0.023
Rejected6	3	14.2	0.009	8.6	9.3	0.272	24.376	10.6	0.158	0.131	0.135
Rejected7	3	14.0	0.008	6.1	13.6	0.284	16.282	11.3	0.078	0.038	0.226
Rejected8	3	14.0	0.011	1.5	25.6	0.193	52.598	19.9	0.183	0.082	0.068
