# Supplementary material for: A machine learning approach to predict pancreatic islet grafts rejection versus tolerance
Source: PLoS One. 2020 Nov 5;15(11):e0241925. doi: 10.1371/journal.pone.0241925 (PMC7644021; doi:10.1371/journal.pone.0241925)
Supplement: S1 File — (ZIP) [file pone.0241925.s001.zip › Supplementary Information/Untargeted Peaks Measurements.txt]

ELFnames	T	p1	p2	p3	p4	p5	p6	p7	p8	p9	p10	p11	p12	p13	p14	p15	p16	p17	p18	p19	p20	p21	p22	p23	p24	p25	p26	p27	p28	p29	p30	p31	p32	p33	p34	p35	p36	p37	p38	p39	p40	p41	p42	p43	p44	p45	p46
T1Control1	1	37.10	93.53	91.60	3024.70	2075.30	2387.60	208.31	1333.30	159.19	184.06	3892.50	8799.30	2944.60	1636.90	66.90	10.24	176.40	111.09	487.68	239.93	207.85	401.93	383.54	727.68	3246.80	5046.30	994.18	335.71	123.37	65.53	653.52	389.67	537.09	1609.80	6377.40	9571.60	10.74	577.05	207.52	76.56	72.30	341.29	11.70	15.93	11.53	126.17
T1Control2	1	188.14	585.05	242.79	6652.80	4538.00	3329.40	1715.60	245.97	335.93	124.47	6910.00	5652.40	3162.77	2543.90	144.05	25.45	11.36	148.09	492.84	391.73	281.82	593.58	736.75	1592.10	5744.80	4200.00	2397.20	664.02	295.26	178.22	1105.90	922.89	984.14	2735.80	9452.40	9246.40	80.48	240.04	245.78	177.35	221.74	15.51	236.51	32.24	448.85	106.74
T1Control3	1	76.46	400.50	148.56	5732.50	2266.70	3186.00	2338.10	2619.60	350.16	285.78	8108.00	5279.50	3540.80	2429.60	179.92	48.24	5.57	114.71	519.95	316.27	200.00	480.22	744.67	1257.40	6172.10	4574.80	2547.90	932.99	434.31	151.80	1429.80	2412.20	1326.20	2269.50	9386.90	9241.60	429.58	362.06	279.58	104.27	117.61	24.24	24.80	22.09	363.12	124.77
T1Control4	1	163.42	16.83	84.58	3769.60	3300.70	478.21	401.85	1580.70	214.54	256.22	6178.20	3610.70	2284.93	1935.70	175.53	88.38	0.10	120.41	215.92	201.36	87.91	211.15	379.06	1053.90	5336.50	2969.50	1057.80	326.66	180.32	15.59	792.99	745.48	446.22	581.32	8416.20	3279.00	82.43	228.61	12.83	53.94	48.70	3.83	126.03	-2.30	6.02	7.60
T1Control5	1	47.67	130.22	86.09	2711.90	2089.70	1779.10	770.69	148.35	241.75	167.15	3585.60	6963.50	1549.10	1116.70	17.30	4.09	2.28	48.58	138.07	87.62	56.38	121.49	162.73	518.17	2645.20	1906.70	1239.70	672.99	216.14	6.50	580.95	376.05	426.09	772.02	9408.00	9326.40	12.68	155.75	24.33	20.79	34.25	3.54	89.98	33.97	10.94	34.11
T1Control7	1	35.12	402.31	210.28	8593.40	6345.70	3129.50	909.00	82.65	272.77	79.91	9835.90	2816.50	2281.93	2152.90	89.53	8.32	20.57	223.41	616.27	688.70	252.04	674.78	765.15	4990.30	9822.00	7031.30	3771.70	1464.40	827.72	105.27	2216.80	563.65	1622.60	823.42	9727.30	9508.20	25.82	358.74	224.66	276.57	215.77	33.54	205.92	14.85	148.62	2.56
T1Control8	1	66.41	339.29	220.53	6710.50	3144.80	452.51	695.24	1211.20	145.89	39.60	6635.70	3384.30	2404.70	1668.20	103.63	1.87	7.76	96.84	160.70	178.61	63.65	385.38	312.25	1012.50	5909.50	3200.30	1773.00	1275.10	657.51	167.37	1020.10	456.20	752.82	967.89	9512.00	9392.40	108.49	295.80	118.60	135.79	117.22	4.89	143.16	4.47	483.37	89.43
T2muestra510	2	382.34	478.68	130.31	5688.30	5063.10	1573.40	334.29	1630.50	288.67	187.56	5572.10	4185.40	888.40	939.39	155.92	57.77	250.79	388.22	627.52	663.79	328.53	1299.70	730.09	3125.90	9832.40	6354.70	2220.50	551.42	288.34	390.77	1396.80	129.03	2492.40	1147.50	5809.60	7008.00	59.05	1455.20	362.53	886.59	542.95	57.46	369.49	49.84	1131.50	106.48
T2muestra511	2	467.95	777.31	333.86	10014.00	9109.70	2205.30	399.75	2685.40	369.95	307.79	9921.20	6396.30	1268.20	1268.30	169.44	84.43	137.03	491.68	1066.80	835.79	427.00	1542.30	1124.70	4524.30	9661.10	8072.80	3230.80	883.52	458.55	433.28	2232.40	153.61	4815.60	1002.70	8288.40	5985.90	285.36	1837.20	321.16	915.02	606.40	34.84	350.92	45.33	1065.20	8.29
T2muestra522	2	30.08	275.17	666.75	9647.30	1861.10	614.09	419.97	2172.20	306.68	95.10	10017.00	3650.80	3067.40	1507.40	180.74	13.05	64.11	215.39	589.18	422.54	250.67	669.85	1026.60	3641.40	9942.30	5588.40	4595.00	1773.20	715.78	131.78	3154.20	869.84	2395.10	915.55	9894.10	9891.40	310.79	1511.20	387.07	388.58	305.50	3.99	259.27	2.54	688.99	170.36
T2muestra604	2	13.88	334.46	456.11	10200.00	10019.00	661.11	644.11	1474.50	371.81	261.48	10126.00	3231.60	1441.07	1803.80	160.71	30.27	3.24	116.69	917.77	457.99	197.83	440.50	693.15	3482.00	9977.70	5520.20	3331.40	1658.30	880.37	217.03	2004.40	168.43	3031.00	966.76	8719.70	7882.70	0.40	205.15	175.57	188.37	263.16	5.72	136.46	2.73	400.18	27.00
T2muestra678	2	322.48	516.59	103.78	5300.80	6259.30	2263.00	354.76	2074.10	180.41	4.73	8480.10	6218.90	1310.90	904.68	79.92	38.16	494.06	425.29	893.55	901.59	506.67	1379.50	778.66	3792.10	9853.80	8022.00	3323.00	1171.40	637.97	369.09	2047.50	152.01	2085.40	866.20	7240.70	4116.80	270.17	2315.10	296.15	1127.40	567.72	97.81	518.34	22.80	1066.20	15.32
T2muestra684	2	491.18	478.68	35.84	4154.40	4334.30	1777.50	979.50	1594.90	291.28	184.03	5910.20	3694.70	772.61	818.18	86.02	31.19	1470.10	285.37	732.85	739.81	384.62	1495.50	477.46	2661.60	8732.30	6258.80	2137.60	697.81	373.92	332.06	1449.60	267.43	1701.30	855.25	4562.80	5965.67	282.45	770.17	174.93	706.60	379.43	71.78	378.86	10.37	985.64	8.40
T2muestra685	2	41.41	211.35	318.60	7371.40	5715.70	636.15	190.85	888.21	227.99	43.54	8609.60	1743.30	1556.10	806.66	84.57	16.59	11.27	62.51	269.46	262.26	92.99	332.82	656.34	2483.60	8556.70	3203.50	2126.00	934.44	317.87	121.50	1779.90	134.92	2315.00	524.33	6325.30	3609.70	17.49	75.48	103.09	114.17	194.94	19.83	119.05	17.47	290.30	15.89
T2muestra688	2	76.07	336.95	325.15	9065.00	1116.50	868.69	437.92	1273.30	444.25	60.69	9926.00	2371.80	2548.80	1320.70	9.53	39.11	57.45	167.71	48.52	339.66	166.53	437.00	547.79	3249.70	9676.80	4457.90	2944.10	1198.50	541.60	239.58	2224.50	135.36	3103.80	707.96	9511.70	2302.30	14.36	421.25	118.84	17.88	4.67	211.13	60.10	4.25	20.99	1.04
T3muestra452	3	417.13	838.38	301.02	5181.10	1865.70	1605.20	890.21	1506.70	284.47	210.66	8374.20	4703.50	903.18	852.62	141.58	45.88	159.01	280.97	501.72	529.76	432.81	1662.60	469.63	1818.00	8915.60	4882.00	2777.00	854.22	542.16	284.40	1285.10	146.96	1173.70	1370.40	3141.70	8708.30	498.41	645.54	218.13	437.69	374.77	9.44	284.57	16.28	891.01	146.52
T3muestra453	3	568.23	1108.10	338.23	5509.50	1305.30	1822.60	1490.00	1750.30	325.29	287.55	9645.80	6313.00	1074.10	1016.30	275.09	51.54	358.81	321.11	669.75	640.14	569.33	2899.50	585.35	2055.90	9883.40	5632.90	2507.00	895.59	512.89	405.77	1225.30	77.88	1411.10	4440.70	3452.80	9620.60	521.67	1454.20	520.87	483.57	434.81	58.36	218.24	2.88	1292.54	115.07
T3muestra456	3	369.36	768.87	126.28	4178.30	5053.10	959.40	298.90	1100.70	215.08	184.91	6541.40	3492.10	687.97	586.28	73.89	52.72	204.98	277.60	578.33	510.09	492.04	2161.70	398.11	1551.90	8823.10	3816.20	2068.30	713.22	393.77	210.71	1077.70	26.61	876.14	1171.00	2557.00	6107.00	264.15	1198.70	237.23	403.50	386.53	87.08	394.59	-0.83	1141.50	165.33
T3muestra517	3	171.15	578.12	55.52	3029.50	1210.40	1308.00	590.75	954.22	260.62	172.31	5652.80	3912.50	724.85	633.40	137.74	50.59	125.02	112.58	425.87	369.89	341.46	1417.20	434.59	1037.50	5936.90	3091.40	1401.90	360.35	269.97	232.61	871.88	291.14	627.66	2240.90	2704.30	9878.00	826.15	652.55	303.49	187.76	113.41	56.54	208.87	52.02	576.97	267.70
T3muestra676	3	150.05	430.05	63.21	2869.60	1380.90	767.08	437.64	1108.20	226.31	178.09	7296.90	3337.70	661.05	658.40	34.51	12.84	120.89	233.94	309.73	317.89	251.04	1486.30	345.68	1253.80	7993.30	3578.30	1376.80	46.74	184.87	244.53	1065.50	160.59	1067.40	1376.50	2838.60	9450.70	562.77	752.20	151.38	183.74	164.30	61.96	37.47	10.87	45.93	157.73
T3muestra677	3	144.14	377.33	182.92	2923.10	1515.60	733.67	903.45	1226.90	388.93	185.84	3897.10	6281.20	830.43	812.55	89.80	1.81	197.07	56.96	218.28	163.22	139.25	509.41	307.37	864.40	3870.00	2990.90	878.16	79.46	266.45	146.79	617.07	213.32	606.85	1616.90	3253.80	5688.43	522.95	1544.20	396.85	58.69	36.98	29.29	78.70	22.11	191.36	314.61
T3muestra683	3	703.91	1606.20	359.89	4394.80	4905.50	2632.80	278.84	1277.80	213.07	144.84	4915.30	6133.10	777.90	621.68	11.96	127.68	111.79	198.54	852.43	815.56	682.10	3266.60	645.22	1374.80	7188.90	4479.20	1413.60	521.03	341.76	576.40	1186.20	157.81	1137.60	2434.20	746.36	4207.20	290.35	375.95	240.78	529.11	332.06	25.62	268.91	18.06	1041.60	184.44
